# Supplementary material for: The last universal common ancestor between ancient Earth chemistry and the onset of genetics
Source: PLoS Genet. 2018 Aug 16;14(8):e1007518. doi: 10.1371/journal.pgen.1007518 (PMC6095482; doi:10.1371/journal.pgen.1007518)
Supplement: S1 Appendix — The trees are for the 355 clusters that, after alignment and tree construction, generated ML trees that preserve domain monophyly while also having homologues in ≥2 archaeal and ≥2 bacterial lineages. These 355 proteins trace to LUCA by those phylogenetic criteria [78]. LUCA, last universal common ancestor; ML, maximum likelihood. (ZIP) [file pgen.1007518.s001.zip]

Archive with 364 entries (361 files):
- renamed_trees_LUCA/
- renamed_trees_LUCA/1489.tree
- renamed_trees_LUCA/845.tree
- renamed_trees_LUCA/3267.tree
- renamed_trees_LUCA/2925.tree
- renamed_trees_LUCA/2026.tree
- renamed_trees_LUCA/3322.tree
- renamed_trees_LUCA/1962.tree
- renamed_trees_LUCA/2708.tree
- renamed_trees_LUCA/49.tree
- renamed_trees_LUCA/2134.tree
- renamed_trees_LUCA/1831.tree
- renamed_trees_LUCA/3363.tree
- renamed_trees_LUCA/2821.tree
- renamed_trees_LUCA/853.tree
- renamed_trees_LUCA/3621.tree
- renamed_trees_LUCA/1958.tree
- renamed_trees_LUCA/24.tree
- renamed_trees_LUCA/3898.tree
- __MACOSX/
- __MACOSX/renamed_trees_LUCA/
- __MACOSX/renamed_trees_LUCA/._3898.tree
- renamed_trees_LUCA/2289.tree
- renamed_trees_LUCA/65.tree
- renamed_trees_LUCA/2231.tree
- renamed_trees_LUCA/1364.tree
- renamed_trees_LUCA/701.tree
- renamed_trees_LUCA/214.tree
- renamed_trees_LUCA/1651.tree
- renamed_trees_LUCA/2211.tree
- renamed_trees_LUCA/2641.tree
- renamed_trees_LUCA/408.tree
- renamed_trees_LUCA/45.tree
- renamed_trees_LUCA/1702.tree
- renamed_trees_LUCA/367.tree
- renamed_trees_LUCA/1997.tree
- renamed_trees_LUCA/2895.tree
- renamed_trees_LUCA/1542.tree
- renamed_trees_LUCA/3744.tree
- renamed_trees_LUCA/1283.tree
- renamed_trees_LUCA/1329.tree
- renamed_trees_LUCA/2155.tree
- renamed_trees_LUCA/2769.tree
- renamed_trees_LUCA/28.tree
- renamed_trees_LUCA/2513.tree
- renamed_trees_LUCA/1915.tree
- renamed_trees_LUCA/2378.tree
- renamed_trees_LUCA/833.tree
- renamed_trees_LUCA/2683.tree
- renamed_trees_LUCA/2379.tree
- renamed_trees_LUCA/130.tree
- renamed_trees_LUCA/1105.tree
- renamed_trees_LUCA/560.tree
- renamed_trees_LUCA/2115.tree
- renamed_trees_LUCA/2050.tree
- renamed_trees_LUCA/2953.tree
- renamed_trees_LUCA/2791.tree
- renamed_trees_LUCA/2841.tree
- renamed_trees_LUCA/2292.tree
- renamed_trees_LUCA/1001.tree
- renamed_trees_LUCA/937.tree
- renamed_trees_LUCA/2787.tree
- renamed_trees_LUCA/2154.tree
- renamed_trees_LUCA/3250.tree
- renamed_trees_LUCA/3856.tree
- renamed_trees_LUCA/2178.tree
- renamed_trees_LUCA/761.tree
- renamed_trees_LUCA/2656.tree
- renamed_trees_LUCA/736.tree
- renamed_trees_LUCA/3114.tree
- renamed_trees_LUCA/2093.tree
- renamed_trees_LUCA/3378.tree
- renamed_trees_LUCA/1191.tree
- renamed_trees_LUCA/1938.tree
- renamed_trees_LUCA/848.tree
- renamed_trees_LUCA/2549.tree
- renamed_trees_LUCA/1277.tree
- renamed_trees_LUCA/33.tree
- renamed_trees_LUCA/1261.tree
- renamed_trees_LUCA/1631.tree
- renamed_trees_LUCA/25.tree
- renamed_trees_LUCA/2764.tree
- renamed_trees_LUCA/3899.tree
- renamed_trees_LUCA/72.tree
- renamed_trees_LUCA/3122.tree
- renamed_trees_LUCA/2877.tree
- renamed_trees_LUCA/151.tree
- renamed_trees_LUCA/2436.tree
- renamed_trees_LUCA/2573.tree
- renamed_trees_LUCA/690.tree
- renamed_trees_LUCA/1963.tree
- renamed_trees_LUCA/3548.tree
- renamed_trees_LUCA/281.tree
- renamed_trees_LUCA/2493.tree
- renamed_trees_LUCA/3778.tree
- __MACOSX/renamed_trees_LUCA/._3778.tree
- renamed_trees_LUCA/1483.tree
- renamed_trees_LUCA/727.tree
- renamed_trees_LUCA/818.tree
- renamed_trees_LUCA/2128.tree
- renamed_trees_LUCA/3739.tree
- renamed_trees_LUCA/3693.tree
- renamed_trees_LUCA/1568.tree
- renamed_trees_LUCA/2714.tree
- renamed_trees_LUCA/2344.tree
- renamed_trees_LUCA/3781.tree
- renamed_trees_LUCA/2485.tree
- renamed_trees_LUCA/2256.tree
- renamed_trees_LUCA/2743.tree
- renamed_trees_LUCA/2738.tree
- renamed_trees_LUCA/434.tree
- renamed_trees_LUCA/1285.tree
- renamed_trees_LUCA/2016.tree
- renamed_trees_LUCA/2446.tree
- renamed_trees_LUCA/38.tree
- renamed_trees_LUCA/2779.tree
- renamed_trees_LUCA/1155.tree
- renamed_trees_LUCA/1440.tree
- renamed_trees_LUCA/1010.tree
- renamed_trees_LUCA/2407.tree
- renamed_trees_LUCA/1944.tree
- renamed_trees_LUCA/3580.tree
- renamed_trees_LUCA/1525.tree
- renamed_trees_LUCA/3148.tree
- renamed_trees_LUCA/2020.tree
- renamed_trees_LUCA/639.tree
- renamed_trees_LUCA/1972.tree
- renamed_trees_LUCA/59.tree
- renamed_trees_LUCA/2827.tree
- renamed_trees_LUCA/1860.tree
- renamed_trees_LUCA/3575.tree
- renamed_trees_LUCA/2734.tree
- renamed_trees_LUCA/1231.tree
- renamed_trees_LUCA/3488.tree
- renamed_trees_LUCA/896.tree
- renamed_trees_LUCA/3164.tree
- renamed_trees_LUCA/34.tree
- renamed_trees_LUCA/1270.tree
- renamed_trees_LUCA/3830.tree
- renamed_trees_LUCA/1677.tree
- renamed_trees_LUCA/2723.tree
- renamed_trees_LUCA/3132.tree
- renamed_trees_LUCA/3427.tree
- renamed_trees_LUCA/35.tree
- renamed_trees_LUCA/182.tree
- renamed_trees_LUCA/252.tree
- renamed_trees_LUCA/2762.tree
- renamed_trees_LUCA/2172.tree
- renamed_trees_LUCA/3221.tree
- renamed_trees_LUCA/2575.tree
- renamed_trees_LUCA/2349.tree
- renamed_trees_LUCA/1820.tree
- renamed_trees_LUCA/2471.tree
- renamed_trees_LUCA/268.tree
- renamed_trees_LUCA/1748.tree
- renamed_trees_LUCA/1103.tree
- renamed_trees_LUCA/3094.tree
- renamed_trees_LUCA/81.tree
- renamed_trees_LUCA/1416.tree
- renamed_trees_LUCA/1380.tree
- renamed_trees_LUCA/862.tree
- renamed_trees_LUCA/2797.tree
- renamed_trees_LUCA/2144.tree
- renamed_trees_LUCA/618.tree
- renamed_trees_LUCA/1142.tree
- renamed_trees_LUCA/177.tree
- renamed_trees_LUCA/3893.tree
- renamed_trees_LUCA/2781.tree
- renamed_trees_LUCA/2447.tree
- renamed_trees_LUCA/1816.tree
- renamed_trees_LUCA/3128.tree
- renamed_trees_LUCA/3344.tree
- renamed_trees_LUCA/2607.tree
- renamed_trees_LUCA/3104.tree
- renamed_trees_LUCA/675.tree
- renamed_trees_LUCA/2980.tree
- renamed_trees_LUCA/2979.tree
- renamed_trees_LUCA/2884.tree
- renamed_trees_LUCA/1415.tree
- renamed_trees_LUCA/6.tree
- __MACOSX/renamed_trees_LUCA/._6.tree
- renamed_trees_LUCA/2669.tree
- renamed_trees_LUCA/2956.tree
- renamed_trees_LUCA/2813.tree
- renamed_trees_LUCA/2540.tree
- renamed_trees_LUCA/1507.tree
- renamed_trees_LUCA/2281.tree
- renamed_trees_LUCA/1854.tree
- renamed_trees_LUCA/2147.tree
- renamed_trees_LUCA/3193.tree
- renamed_trees_LUCA/1842.tree
- renamed_trees_LUCA/3605.tree
- renamed_trees_LUCA/1268.tree
- renamed_trees_LUCA/2852.tree
- renamed_trees_LUCA/1053.tree
- renamed_trees_LUCA/3594.tree
- renamed_trees_LUCA/2413.tree
- renamed_trees_LUCA/3717.tree
- renamed_trees_LUCA/1497.tree
- renamed_trees_LUCA/2311.tree
- renamed_trees_LUCA/1839.tree
- renamed_trees_LUCA/363.tree
- renamed_trees_LUCA/3054.tree
- renamed_trees_LUCA/1593.tree
- renamed_trees_LUCA/725.tree
- renamed_trees_LUCA/230.tree
- renamed_trees_LUCA/267.tree
- renamed_trees_LUCA/2665.tree
- renamed_trees_LUCA/1049.tree
- renamed_trees_LUCA/2632.tree
- renamed_trees_LUCA/36.tree
- renamed_trees_LUCA/494.tree
- renamed_trees_LUCA/601.tree
- renamed_trees_LUCA/3170.tree
- renamed_trees_LUCA/1233.tree
- renamed_trees_LUCA/2809.tree
- renamed_trees_LUCA/1819.tree
- renamed_trees_LUCA/2258.tree
- renamed_trees_LUCA/695.tree
- renamed_trees_LUCA/2960.tree
- renamed_trees_LUCA/1835.tree
- renamed_trees_LUCA/115.tree
- renamed_trees_LUCA/3058.tree
- renamed_trees_LUCA/3408.tree
- renamed_trees_LUCA/1966.tree
- renamed_trees_LUCA/457.tree
- renamed_trees_LUCA/513.tree
- renamed_trees_LUCA/2536.tree
- renamed_trees_LUCA/1064.tree
- renamed_trees_LUCA/3409.tree
- renamed_trees_LUCA/728.tree
- renamed_trees_LUCA/1834.tree
- renamed_trees_LUCA/3673.tree
- renamed_trees_LUCA/1530.tree
- renamed_trees_LUCA/1926.tree
- renamed_trees_LUCA/769.tree
- renamed_trees_LUCA/3433.tree
- renamed_trees_LUCA/2388.tree
- renamed_trees_LUCA/3464.tree
- renamed_trees_LUCA/3034.tree
- renamed_trees_LUCA/3521.tree
- renamed_trees_LUCA/21.tree
- renamed_trees_LUCA/2019.tree
- renamed_trees_LUCA/929.tree
- renamed_trees_LUCA/1766.tree
- renamed_trees_LUCA/2234.tree
- renamed_trees_LUCA/3075.tree
- renamed_trees_LUCA/3560.tree
- renamed_trees_LUCA/3130.tree
- renamed_trees_LUCA/60.tree
- renamed_trees_LUCA/2408.tree
- renamed_trees_LUCA/3556.tree
- renamed_trees_LUCA/1615.tree
- renamed_trees_LUCA/1479.tree
- renamed_trees_LUCA/2941.tree
- renamed_trees_LUCA/3716.tree
- renamed_trees_LUCA/964.tree
- renamed_trees_LUCA/572.tree
- renamed_trees_LUCA/3829.tree
- renamed_trees_LUCA/1793.tree
- renamed_trees_LUCA/3741.tree
- renamed_trees_LUCA/1906.tree
- renamed_trees_LUCA/3487.tree
- renamed_trees_LUCA/163.tree
- renamed_trees_LUCA/2280.tree
- renamed_trees_LUCA/2404.tree
- renamed_trees_LUCA/2957.tree
- renamed_trees_LUCA/README.txt
- __MACOSX/renamed_trees_LUCA/._README.txt
- renamed_trees_LUCA/1673.tree
- renamed_trees_LUCA/67.tree
- renamed_trees_LUCA/1331.tree
- renamed_trees_LUCA/3475.tree
- renamed_trees_LUCA/3160.tree
- renamed_trees_LUCA/3530.tree
- renamed_trees_LUCA/30.tree
- renamed_trees_LUCA/2272.tree
- renamed_trees_LUCA/26.tree
- renamed_trees_LUCA/2767.tree
- renamed_trees_LUCA/1665.tree
- renamed_trees_LUCA/2419.tree
- renamed_trees_LUCA/579.tree
- renamed_trees_LUCA/447.tree
- renamed_trees_LUCA/693.tree
- renamed_trees_LUCA/3674.tree
- renamed_trees_LUCA/3418.tree
- renamed_trees_LUCA/1960.tree
- renamed_trees_LUCA/1258.tree
- renamed_trees_LUCA/2927.tree
- renamed_trees_LUCA/2618.tree
- renamed_trees_LUCA/2680.tree
- renamed_trees_LUCA/3212.tree
- renamed_trees_LUCA/3183.tree
- renamed_trees_LUCA/2268.tree
- renamed_trees_LUCA/534.tree
- renamed_trees_LUCA/2004.tree
- renamed_trees_LUCA/758.tree
- renamed_trees_LUCA/172.tree
- renamed_trees_LUCA/1794.tree
- renamed_trees_LUCA/2442.tree
[truncated: 64 more entries]
