# Supplementary material for: The last universal common ancestor between ancient Earth chemistry and the onset of genetics
Source: PLoS Genet. 2018 Aug 16;14(8):e1007518. doi: 10.1371/journal.pgen.1007518 (PMC6095482; doi:10.1371/journal.pgen.1007518)
Supplement: S1 Appendix — The trees are for the 355 clusters that, after alignment and tree construction, generated ML trees that preserve domain monophyly while also having homologues in ≥2 archaeal and ≥2 bacterial lineages. These 355 proteins trace to LUCA by those phylogenetic criteria [78]. LUCA, last universal common ancestor; ML, maximum likelihood. (ZIP) [file pgen.1007518.s001.zip › renamed_trees_LUCA/1489.tree]

(375130900__Bacteria__Gammaproteobacteria__Vibrio_furnissii_NCTC_11218__oxidoreductase:0.10999062290832233024,(336124188__Bacteria__Gammaproteobacteria__Vibrio_anguillarum_775__Homogentisate_1|2|dioxygenase:0.11195034182325701300,(((((330829219__Bacteria__Gammaproteobacteria__Aeromonas_veronii_B565__oxidoreductase:0.01889809017123319015,117617884__Bacteria__Gammaproteobacteria__Aeromonas_hydrophila_subsp_hydrophila_ATCC_7966__homogentisate_1|2|dioxygenase:0.05686764257547924362):0.22680525761067291124,((256822735__Bacteria__Gammaproteobacteria__Kangiella_koreensis_DSM_16069__homogentisate_12|dioxygenase:0.16212084925362535426,83643832__Bacteria__Gammaproteobacteria__Hahella_chejuensis_KCTC_2396__homogentisate_1|2|dioxygenase:0.27454075968040247968):0.13912846264729941681,((347538463__Bacteria__Betaproteobacteria__Pseudogulbenkiania_sp_NH8B__homogentisate_1|2|dioxygenase:0.12107810528910685488,34496425__Bacteria__Betaproteobacteria__Chromobacterium_violaceum_ATCC_12472__homogentisate_1|2|dioxygenase:0.10630438699418538750):0.20423995421542001649,((((292491328__Bacteria__Gammaproteobacteria__Nitrosococcus_halophilus_Nc4__homogentisate_12|dioxygenase:0.05707153082832076840,77164932__Bacteria__Gammaproteobacteria__Nitrosococcus_oceani_ATCC_19707__homogentisate_1|2|dioxygenase:0.16675671316581835990):0.35507773130673725426,(374292948__Bacteria__Alphaproteobacteria__Azospirillum_lipoferum_4B__putative_homogentisate_1|2|dioxygenase|_HmgA|like:0.05298425539765793529,288959308__Bacteria__Alphaproteobacteria__Azospirillum_sp_B510__homogentisate_1|2|dioxygenase:0.03934990846868211684):0.38310869608968267652):0.09421849398323567382,(197106292__Bacteria__Alphaproteobacteria__Phenylobacterium_zucineum_HLK1__homogentisate_1|2|dioxygenase:0.49858570382576256064,209965789__Bacteria__Alphaproteobacteria__Rhodospirillum_centenum_SW__homogentisate_1|2|dioxygenase:0.30212352987623025680):0.12428655458131751543):0.09819245043521696026,((146281256__Bacteria__Gammaproteobacteria__Pseudomonas_stutzeri_A1501__homogentisate_1|2|dioxygenase:0.06002389832813181253,(146306728__Bacteria__Gammaproteobacteria__Pseudomonas_mendocina_ymp__homogentisate_1|2|dioxygenase:0.09730115060851203534,333900952__Bacteria__Gammaproteobacteria__Pseudomonas_fulva_12-X__homogentisate_12|dioxygenase:0.12649953682901837748):0.05535365985271906847):0.28589422806318259829,((302038407__Bacteria__others_bacteria__Candidatus_Nitrospira_defluvii__putative_homogentisate_1|2|dioxygenase:0.67695009385028481752,(((((((307150498__Bacteria__Cyanobacteria__Cyanothece_sp_PCC_7822__homogentisate_12|dioxygenase:0.55670536444028828615,295696251__Bacteria__Bacilli__Kyrpidia_tusciae_DSM_2912__homogentisate_12|dioxygenase:0.51895234182346605678):0.07614001241985521307,(((219850644__Bacteria__Chloroflexi__Chloroflexus_aggregans_DSM_9485__homogentisate_12|dioxygenase:0.05231610883248651034,(163848064__Bacteria__Chloroflexi__Chloroflexus_aurantiacus_J-10-fl__homogentisate_12|dioxygenase:0.00000122123005994819,222525956__Bacteria__Chloroflexi__Chloroflexus_sp_Y-400-fl__homogentisate_12|dioxygenase:0.00000122123005994819):0.04809479934648563243):0.49022815005486081175,(226313673__Bacteria__Bacilli__Brevibacillus_brevis_NBRC_100599__homogentisate_1|2|dioxygenase:0.38977461165635512996,((152974074__Bacteria__Bacilli__Bacillus_cytotoxicus_NVH_391-98__homogentisate_12|dioxygenase:0.03404296531655089109,(218231675__Bacteria__Bacilli__Bacillus_cereus_B4264__homogentisate_1|2|dioxygenase:0.01524696422484759020,(163938233__Bacteria__Bacilli__Bacillus_weihenstephanensis_KBAB4__homogentisate_12|dioxygenase:0.02329778643182115264,(30260419__Bacteria__Bacilli__Bacillus_anthracis_str_Ames__homogentisate_1|2|dioxygenase:0.00654249904964959890,118475990__Bacteria__Bacilli__Bacillus_thuringiensis_str_Al_Hakam__homogentisate_1|2|dioxygenase:0.00367303990426134366):0.00363831964073391655):0.00343891288418865211):0.05282765832633040670):0.32903873354135804163,159899281__Bacteria__Chloroflexi__Herpetosiphon_aurantiacus_DSM_785__homogentisate_12|dioxygenase:0.42316038641965708633):0.08454094965496845859):0.07708318590914341184):0.09758594789337202147,(((313674134__Bacteria__Bacteroidetes__Marivirga_tractuosa_DSM_4126__homogentisate_12|dioxygenase:0.30718758841142607130,390941992__Bacteria__Bacteroidetes__Belliella_baltica_DSM_15883__homogentisate_1|2|dioxygenase:0.25128656548514882729):0.33875539616495159434,(379731863__Bacteria__Bacteroidetes__Saprospira_grandis_str_Lewin__homogentisate_1|2|dioxygenase:0.29371541292965486214,((325953850__Bacteria__Bacteroidetes__Weeksella_virosa_DSM_16922__homogentisate_12|dioxygenase:0.20898175845388866634,(387789616__Bacteria__Bacteroidetes__Solitalea_canadensis_DSM_3403__homogentisate_1|2|dioxygenase:0.12744321409290548797,255533164__Bacteria__Bacteroidetes__Pedobacter_heparinus_DSM_2366__homogentisate_12|dioxygenase:0.10513556513177119145):0.06380232537507529722):0.13773058935644363898,((375147696__Bacteria__Bacteroidetes__Niastella_koreensis_GR20-10__homogentisate_1|2|dioxygenase:0.19369362504687864801,256424404__Bacteria__Bacteroidetes__Chitinophaga_pinensis_DSM_2588__homogentisate_12|dioxygenase:0.12146222250114543928):0.16799431132942535538,((375012644__Bacteria__Bacteroidetes__Owenweeksia_hongkongensis_DSM_17368__homogentisate_1|2|dioxygenase:0.23143437637263736262,((390954239__Bacteria__Bacteroidetes__Aequorivita_sublithincola_DSM_14238__homogentisate_1|2|dioxygenase:0.13124047169187716411,((347535171__Bacteria__Bacteroidetes__Flavobacterium_branchiophilum_FL-15__homogentisate_1|2|dioxygenase:0.10259277138507572058,(383451955__Bacteria__Bacteroidetes__Flavobacterium_indicum_GPTSA100-9__homogentisate_1|2|dioxygenase:0.02922991377934902255,365961063__Bacteria__Bacteroidetes__Flavobacterium_columnare_ATCC_49512__homogentisate_1|2|dioxygenase:0.05418557001732750983):0.02677844675943710784):0.07883887734488835564,(336171952__Bacteria__Bacteroidetes__Lacinutrix_sp_5H-3-7-4__homogentisate_12|dioxygenase:0.09167448736473574056,(332291523__Bacteria__Bacteroidetes__Krokinobacter_sp_4H-3-7-5__homogentisate_12|dioxygenase:0.11078985980996162997,(295132070__Bacteria__Bacteroidetes__Zunongwangia_profunda_SM-A87__homogentisate_1|2|dioxygenase:0.09859540127788928021,(298207106__Bacteria__Bacteroidetes__Croceibacter_atlanticus_HTCC2559__homogentisate_1|2|dioxygenase:0.13840305075481451613,120437496__Bacteria__Bacteroidetes__Gramella_forsetii_KT0803__homogentisate_1|2|dioxygenase:0.06730338771259780639):0.04602994730164324672):0.06778141983537142035):0.02781768346193060418):0.04005415376956326934):0.05564545028031245288):0.17728064221508044174,(((344203146__Bacteria__Bacteroidetes__Muricauda_ruestringensis_DSM_13258__homogentisate_12|dioxygenase:0.07112405263120362420,(260060754__Bacteria__Bacteroidetes__Robiginitalea_biformata_HTCC2501__homogentisate_1|2|dioxygenase:0.16177765067445443181,(340618249__Bacteria__Bacteroidetes__Zobellia_galactanivorans__homogentisate_1|2|dioxygenase:0.04792454425419126474,(319953508__Bacteria__Bacteroidetes__Cellulophaga_algicola_DSM_14237__homogentisate_12|dioxygenase:0.07460789666356429373,(305665362__Bacteria__Bacteroidetes__Maribacter_sp_HTCC2170__homogentisate_1|2|dioxygenase:0.11678876809160650130,325285778__Bacteria__Bacteroidetes__Cellulophaga_lytica_DSM_7489__homogentisate_12|dioxygenase:0.05329984211026073115):0.02292237700937515069):0.06108258443636076923):0.03673568384886719690):0.13062665494553984957):0.06699853253439555512,((332663988__Bacteria__Bacteroidetes__Haliscomenobacter_hydrossis_DSM_1100__homogentisate_12|dioxygenase:0.19066952190211258755,(284041149__Bacteria__Bacteroidetes__Spirosoma_linguale_DSM_74__homogentisate_12|dioxygenase:0.20252867527504123113,255035873__Bacteria__Bacteroidetes__Dyadobacter_fermentans_DSM_18053__homogentisate_12|dioxygenase:0.29303196013033866452):0.11439641204580684730):0.04513991855744223236,(312132163__Bacteria__Bacteroidetes__Leadbetterella_byssophila_DSM_17132__homogentisate_12|dioxygenase:0.17443763791669891772,338212396__Bacteria__Bacteroidetes__Runella_slithyformis_DSM_19594__homogentisate_12|dioxygenase:0.11054523833525661813):0.07124871450888374536):0.02189394943448547473):0.05534495432985554741,(146298491__Bacteria__Bacteroidetes__Flavobacterium_johnsoniae_UW101__homogentisate_1|2|dioxygenase:0.07530584192976416680,150024335__Bacteria__Bacteroidetes__Flavobacterium_psychrophilum_JIP02-86__Homogentisate_1|2|dioxygenase:0.07812926660944498336):0.17276669110595377354):0.07185459632573942823):0.04216253153479521121):0.06105113646886628498,((313207032__Bacteria__Bacteroidetes__Riemerella_anatipestifer_DSM_15868__homogentisate_12|dioxygenase:0.11939472952958281315,255534602__Bacteria__Bacteroidetes__Flavobacteriaceae_bacterium_3519-10__Homogentisate_1|2|dioxygenase:0.11165658491660511442):0.37317775342210118827,327403962__Bacteria__Bacteroidetes__Fluviicola_taffensis_DSM_16823__homogentisate_12|dioxygenase:0.24052664418763536336):0.05174454724148822710):0.16076294296135940076):0.03634050053617143144):0.03606148909894930921):0.20591331506338045321):0.14226566618028113620,(((227826841__Archaea__Sulfolobales__Sulfolobus_islandicus_M_14-25__homogentisate_12|dioxygenase:0.21855239256826516914,15898360__Archaea__Sulfolobales__Sulfolobus_solfataricus_P2__homogentisate_oxygenase|like_protein:0.21214396100718269089):0.61502456694397500403,48478443__Archaea__Thermoplasmatales__Picrophilus_torridus_DSM_9790__homogentisate_1|2|dioxygenase:1.19767552707144497859):0.41298242987103317425,(385810252__Bacteria__others_bacteria__Ignavibacterium_album_JCM_16511__homogentisate_1|2|dioxygenase:0.37838797518740513448,(212635658__Bacteria__Gammaproteobacteria__Shewanella_piezotolerans_WP3__Homogentisate_1|2|dioxygenase:0.02585450331359165008,(((91793516__Bacteria__Gammaproteobacteria__Shewanella_denitrificans_OS217__homogentisate_1|2|dioxygenase:0.10927885247465171648,(127513082__Bacteria__Gammaproteobacteria__Shewanella_loihica_PV-4__homogentisate_1|2|dioxygenase:0.12638817763946835759,(119774706__Bacteria__Gammaproteobacteria__Shewanella_amazonensis_SB2B__homogentisate_1|2|dioxygenase:0.10366553591625828068,((146292771__Bacteria__Gammaproteobacteria__Shewanella_putrefaciens_CN-32__homogentisate_1|2|dioxygenase:0.00000122123005994819,126174828__Bacteria__Gammaproteobacteria__Shewanella_baltica_OS155__homogentisate_12|dioxygenase:0.00664843249405510425):0.02287813473043831536,(24373527__Bacteria__Gammaproteobacteria__Shewanella_oneidensis_MR-1__homogentisate_1|2|dioxygenase_HmgA:0.02620730754612800306,113970626__Bacteria__Gammaproteobacteria__Shewanella_sp_MR-4__homogentisate_1|2|dioxygenase:0.00770769597878007140):0.06020310011332258987):0.02132421273959139718):0.02552420240261625214):0.02441835824553679340):0.03115066806605827979,114563497__Bacteria__Gammaproteobacteria__Shewanella_frigidimarina_NCIMB_400__homogentisate_1|2|dioxygenase:0.08423073187072549484):0.05556458485390444735,(167624332__Bacteria__Gammaproteobacteria__Shewanella_halifaxensis_HAW-EB4__homogentisate_12|dioxygenase:0.03659828168582585778,157961698__Bacteria__Gammaproteobacteria__Shewanella_pealeana_ATCC_700345__homogentisate_12|dioxygenase:0.04124625262026566930):0.05331021545121516353):0.02114908097239131743):0.51443896550170187254):0.46720721965690159561):0.13969440139705949222):0.14991350223863458835):0.10229096059362438598):0.09193491391419063297,(226227528__Bacteria__others_bacteria__Gemmatimonas_aurantiaca_T-27__homogentisate_1|2|dioxygenase:0.68552746706709255520,(256371607__Bacteria__Actinobacteria__Acidimicrobium_ferrooxidans_DSM_10331__homogentisate_12|dioxygenase:0.56886406393717037222,((271970025__Bacteria__Actinobacteria__Streptosporangium_roseum_DSM_43021__homogentisate_1|2|dioxygenase:0.16807342451341136802,269124970__Bacteria__Actinobacteria__Thermomonospora_curvata_DSM_43183__homogentisate_12|dioxygenase:0.24601578772945037477):0.20779020801000555596,((300782092__Bacteria__Actinobacteria__Amycolatopsis_mediterranei_U32__homogentisate_1|2|dioxygenase:0.20034351351921816931,256374248__Bacteria__Actinobacteria__Actinosynnema_mirum_DSM_43827__homogentisate_12|dioxygenase:0.19686700034655141289):0.16318306383950076377,(374991429__Bacteria__Actinobacteria__Streptomyces_bingchenggensis_BCW-1__homogentisate_1|2|dioxygenase:0.55709664130600833332,((((357393061__Bacteria__Actinobacteria__Kitasatospora_setae_KM-6054__putative_homogentisate_1|2|dioxygenase:0.18346838002178458837,297560828__Bacteria__Actinobacteria__Nocardiopsis_dassonvillei_subsp_dassonvillei_DSM_43111__homogentisate_12|dioxygenase:0.17182853692477131902):0.03750773417529457837,((((383779465__Bacteria__Actinobacteria__Actinoplanes_missouriensis_431__putative_homogentisate_1|2|dioxygenase:0.23879030337126805339,257055908__Bacteria__Actinobacteria__Saccharomonospora_viridis_DSM_43017__homogentisate_1|2|dioxygenase:0.31207605484167760812):0.05817819705917743472,((256824914__Bacteria__Actinobacteria__Kytococcus_sedentarius_DSM_20547__homogentisate_1|2|dioxygenase:0.24375900864129698697,317124450__Bacteria__Actinobacteria__Intrasporangium_calvum_DSM_43043__homogentisate_1|2|dioxygenase:0.22517454076292095499):0.11175901520993619664,345003705__Bacteria__Actinobacteria__Streptomyces_sp_SirexAA-E__homogentisate_12|dioxygenase:0.23477812336115203018):0.05333247445747794219):0.04819640494400935504,((379736596__Bacteria__Actinobacteria__Blastococcus_saxobsidens_DD2__homogentisate_1|2|dioxygenase:0.13829301084550968404,(386847026__Bacteria__Actinobacteria__Actinoplanes_sp_SE50-110__homogentisate_1|2|dioxygenase:0.13739288382702699587,284990438__Bacteria__Actinobacteria__Geodermatophilus_obscurus_DSM_43160__homogentisate_12|dioxygenase:0.05203961083304398105):0.03168903291401276717):0.07970144558651851008,(258650781__Bacteria__Actinobacteria__Nakamurella_multipartita_DSM_44233__homogentisate_12|dioxygenase:0.19624789191258767973,336119539__Bacteria__Actinobacteria__Microlunatus_phosphovorus_NM-1__homogentisate_1|2|dioxygenase:0.28701147246883834674):0.11662084592867336119):0.04122534962489465826):0.05282659579417776224,((336177875__Bacteria__Actinobacteria__Frankia_symbiont_of_Datisca_glomerata__homogentisate_12|dioxygenase:0.32451831657112739649,158315578__Bacteria__Actinobacteria__Frankia_sp_EAN1pec__homogentisate_12|dioxygenase:0.33486453756421791228):0.11473871096370555356,((119714905__Bacteria__Actinobacteria__Nocardioides_sp_JS614__homogentisate_1|2|dioxygenase:0.25963337675304737351,284029762__Bacteria__Actinobacteria__Kribbella_flavida_DSM_17836__homogentisate_12|dioxygenase:0.21662270291471394379):0.09586619774167558228,(331700057__Bacteria__Actinobacteria__Pseudonocardia_dioxanivorans_CB1190__homogentisate_12|dioxygenase:0.20171778541834642362,(134100479__Bacteria__Actinobacteria__Saccharopolyspora_erythraea_NRRL_2338__homogentisate_1|2|dioxygenase:0.12576771955588994523,((379711305__Bacteria__Actinobacteria__Nocardia_cyriacigeorgica_GUH-2__homogentisate_1|2|dioxygenase:0.08627690315792953257,54027278__Bacteria__Actinobacteria__Nocardia_farcinica_IFM_10152__dioxygenase:0.18017039892466293893):0.11285362432693475665,(((296269090__Bacteria__Actinobacteria__Thermobispora_bispora_DSM_43833__homogentisate_12|dioxygenase:0.24619627723735257319,257054766__Bacteria__Actinobacteria__Saccharomonospora_viridis_DSM_43017__homogentisate_1|2|dioxygenase:0.04104162091504299364):0.09258946683672443501,((226361437__Bacteria__Actinobacteria__Rhodococcus_opacus_B4__dioxygenase:0.01403323637835401060,111019303__Bacteria__Actinobacteria__Rhodococcus_jostii_RHA1__homogentisate_1|2|dioxygenase:0.01554406798001905718):0.06095297883273360917,((226308205__Bacteria__Actinobacteria__Rhodococcus_erythropolis_PR4__putative_dioxygenase:0.06489817797195580884,312141732__Bacteria__Actinobacteria__Rhodococcus_equi_103S__homogentisate_1|2|dioxygenase:0.07850713184580047910):0.02026698498733781398,333920437__Bacteria__Actinobacteria__Amycolicicoccus_subflavus_DQS3-9A1__putative_dioxygenase:0.17530829964159894141):0.01812196411899966164):0.06489103825076812659):0.02702987791674490645,169627989__Bacteria__Actinobacteria__Mycobacterium_abscessus_ATCC_19977_1__Putative_homogentisate_1|2|dioxygenase:0.30459115595126629028):0.02508746690926763959):0.04635510255020387771):0.05234441223903622126):0.02360404552938066836):0.01455244102205817576):0.02468694774023225125):0.01036072449037572611):0.22343451913552894728,256390882__Bacteria__Actinobacteria__Catenulispora_acidiphila_DSM_44928__homogentisate_12|dioxygenase:0.20106240354446022756):0.07343031120615761687,(291303898__Bacteria__Actinobacteria__Stackebrandtia_nassauensis_DSM_44728__homogentisate_12|dioxygenase:0.26372930454935727962,(((315503453__Bacteria__Actinobacteria__Micromonospora_sp_L5__homogentisate_12|dioxygenase:0.00000122123005994819,302870271__Bacteria__Actinobacteria__Micromonospora_aurantiaca_ATCC_27029__homogentisate_12|dioxygenase:0.00351932005788620607):0.07421616442287305715,330470459__Bacteria__Actinobacteria__Verrucosispora_maris_AB-18-032__homogentisate_1|2|dioxygenase:0.05207210914722851247):0.03837034881593039820,(145596767__Bacteria__Actinobacteria__Salinispora_tropica_CNB-440__homogentisate_1|2|dioxygenase:0.03658509497888547818,159040179__Bacteria__Actinobacteria__Salinispora_arenicola_CNS-205__homogentisate_12|dioxygenase:0.02332227792979895548):0.05453591365419906134):0.13764534111819434758):0.15150993943922363982):0.02636686033468147589):0.03926672694530508601):0.10479660934572844477):0.14327424569063543225):0.52110812199017553237):0.08210519490724184355):0.23254911601391983766,(262199704__Bacteria__Deltaproteobacteria__Haliangium_ochraceum_DSM_14365__homogentisate_12|dioxygenase:0.39606845606849677699,(310818736__Bacteria__Deltaproteobacteria__Stigmatella_aurantiaca_DW4-3-1__homogentisate_1|2|dioxygenase:0.29626169670038837722,((153006327__Bacteria__Deltaproteobacteria__Anaeromyxobacter_sp_Fw109-5__homogentisate_12|dioxygenase:0.11124134762225373896,(86159842__Bacteria__Deltaproteobacteria__Anaeromyxobacter_dehalogenans_2CP-C__homogentisate_1|2|dioxygenase:0.00373238394390370707,197123895__Bacteria__Deltaproteobacteria__Anaeromyxobacter_sp_K__homogentisate_12|dioxygenase:0.00363472401972921673):0.16124814147025845479):0.21318350892225443327,162453168__Bacteria__Deltaproteobacteria__Sorangium_cellulosum_So_ce_56__homogentisate_1|2|dioxygenase:0.24031245083625574210):0.11767101027367969646):0.09481911314617795516):1.08562081027466472705):0.56029497559667940099,(91781039__Bacteria__Betaproteobacteria__Burkholderia_xenovorans_LB400__homogentisate_1|2|dioxygenase:3.59083292677449783525,284043553__Bacteria__Actinobacteria__Conexibacter_woesei_DSM_14684__Homogentisate_1_2|dioxygenase|like_protein:2.61090868818593557776):0.59613281980144616767):0.26789753633881213668,(387875073__Bacteria__Actinobacteria__Mycobacterium_sp_MOTT36Y__homogentisate_1|2|dioxygenase:0.90330164892009967570,((269125211__Bacteria__Actinobacteria__Thermomonospora_curvata_DSM_43183__homogentisate_12|dioxygenase:0.20547717883720970078,378720421__Bacteria__Actinobacteria__Gordonia_polyisoprenivorans_VH2__putative_dioxygenase:0.19382346883310616614):0.28225707136134553510,(333991491__Bacteria__Actinobacteria__Mycobacterium_sp_JDM601__oxidoreductase:0.14479153197459240787,(41409289__Bacteria__Actinobacteria__Mycobacterium_avium_subsp_paratuberculosis_K-10__hypothetical_protein:0.10139867637916750998,((183981511__Bacteria__Actinobacteria__Mycobacterium_marinum_M__oxidoreductase:0.00000122123005994819,118617934__Bacteria__Actinobacteria__Mycobacterium_ulcerans_Agy99__oxidoreductase:0.02915788865659680804):0.10908382406389284525,((379755886__Bacteria__Actinobacteria__Mycobacterium_intracellulare_MOTT-02__hypothetical_protein:0.00434670115974135265,387877250__Bacteria__Actinobacteria__Mycobacterium_sp_MOTT36Y__hypothetical_protein:0.00000122123005994819):0.10166751269729308593,(54023625__Bacteria__Actinobacteria__Nocardia_farcinica_IFM_10152__dioxygenase:0.33047108133205754799,(((145225042__Bacteria__Actinobacteria__Mycobacterium_gilvum_PYR-GCK__homogentisate_1|2|dioxygenase:0.00608133986430759929,315445411__Bacteria__Actinobacteria__Mycobacterium_sp_Spyr1__homogentisate_1|2|dioxygenase:0.00992169686840183723):0.06207965137055274779,120402895__Bacteria__Actinobacteria__Mycobacterium_vanbaalenii_PYR-1__homogentisate_1|2|dioxygenase:0.02622084403479491704):0.08744877179010182577,((118471986__Bacteria__Actinobacteria__Mycobacterium_smegmatis_str_MC2_155__homogentisate_1|2|dioxygenase:0.08178849238236314545,108798561__Bacteria__Actinobacteria__Mycobacterium_sp_MCS__homogentisate_1|2|dioxygenase:0.11993561178765492492):0.01921693376974528689,375137442__Bacteria__Actinobacteria__Mycobacterium_rhodesiae_NBB3__homogentisate_1|2|dioxygenase:0.10261136458713238095):0.02241073430444149445):0.05112097802055698414):0.03049404260866382665):0.04650045862939061053):0.02888359523040993568):0.06098132273370539258):0.20985690287396230325):0.31599317808652960249):0.90048493090991277299):0.11537175977677389949,(374287062__Bacteria__Deltaproteobacteria__Bacteriovorax_marinus_SJ__putative_homogentisate_1|2|dioxygenase:0.97920123811908121869,347755479__Bacteria__Acidobacteria__Candidatus_Chloracidobacterium_thermophilum_B__homogentisate_1|2|dioxygenase:0.46200205958468049117):0.24410251840190250183):0.10750164741735880602):0.68709058428580616074,(374336793__Bacteria__Gammaproteobacteria__Oceanimonas_sp_GK1__homogentisate_1|2|dioxygenase:0.38892647965323484671,54302844__Bacteria__Gammaproteobacteria__Photobacterium_profundum_SS9__oxidoreductase:0.34647253445016545914):0.07302868001702871037):0.10116864584846740893):0.12648630952348602352):0.07346389184138428508):0.10375229327882005970):0.07134657244538793186):0.13019830613225069627,56459830__Bacteria__Gammaproteobacteria__Idiomarina_loihiensis_L2TR__homogentisate_1|2|dioxygenase:0.24460272918241957041):0.17761498483801771431,(218677259__Bacteria__Gammaproteobacteria__Vibrio_splendidus_LGP32__homogentisate_1|2|dioxygenase:0.03156139622169833875,(156974463__Bacteria__Gammaproteobacteria__Vibrio_harveyi_ATCC_BAA-1116__hypothetical_protein:0.02250784470574134291,(28898124__Bacteria__Gammaproteobacteria__Vibrio_parahaemolyticus_RIMD_2210633__oxidoreductase:0.03615955840588062215,375265328__Bacteria__Gammaproteobacteria__Vibrio_sp_EJY3__homogentisate_1|2|dioxygenase:0.01780412565644209216):0.01001632314058747454):0.01684949357069255235):0.02387451875528363507):0.04752359552278331151,37679680__Bacteria__Gammaproteobacteria__Vibrio_vulnificus_YJ016__homogentisate_1|2|dioxygenase:0.10510303615579956460):0.07335615666468420226):0.02756210583076049159,15641357__Bacteria__Gammaproteobacteria__Vibrio_cholerae_O1_biovar_El_Tor_str_N16961__oxidoreductase:0.10699145326147260771):0.0;
