# Supplementary material for: The last universal common ancestor between ancient Earth chemistry and the onset of genetics
Source: PLoS Genet. 2018 Aug 16;14(8):e1007518. doi: 10.1371/journal.pgen.1007518 (PMC6095482; doi:10.1371/journal.pgen.1007518)
Supplement: S1 Appendix — The trees are for the 355 clusters that, after alignment and tree construction, generated ML trees that preserve domain monophyly while also having homologues in ≥2 archaeal and ≥2 bacterial lineages. These 355 proteins trace to LUCA by those phylogenetic criteria [78]. LUCA, last universal common ancestor; ML, maximum likelihood. (ZIP) [file pgen.1007518.s001.zip › renamed_trees_LUCA/845.tree]

((((256395687__Bacteria__Actinobacteria__Catenulispora_acidiphila_DSM_44928__ABC_transporter:1.48006343812865459597,((320449136__Bacteria__Deinococcus-Thermus__Thermus_scotoductus_SA-01__ABC|type_multidrug_transport_system_permease_component:0.32867271540117054540,328949553__Bacteria__Deinococcus-Thermus__Marinithermus_hydrothermalis_DSM_14884__ABC_transporter:0.33617227228094298530):0.58089578975032318819,(((((226225784__Bacteria__others_bacteria__Gemmatimonas_aurantiaca_T-27__putative_ABC_transporter_permease_protein:0.55643588450512471155,((((((294675570__Bacteria__Alphaproteobacteria__Rhodobacter_capsulatus_SB_1003__inner_membrane_transport_permease:0.23794655043529522320,(((13473861__Bacteria__Alphaproteobacteria__Mesorhizobium_loti_MAFF303099__ABC_transporter_ATP|binding_protein:0.08098963681924267743,(337265354__Bacteria__Alphaproteobacteria__Mesorhizobium_opportunistum_WSM2075__ABC_transporter:0.01303489529900800532,319780534__Bacteria__Alphaproteobacteria__Mesorhizobium_ciceri_biovar_biserrulae_WSM1271__ABC_transporter:0.03902474926510209052):0.09190761928070612097):0.07427143405640269924,(153010250__Bacteria__Alphaproteobacteria__Ochrobactrum_anthropi_ATCC_49188__ABC_transporter:0.04592979416239928447,(163844629__Bacteria__Alphaproteobacteria__Brucella_suis_ATCC_23445__hypothetical_protein:0.00260854194418264768,(340792196__Bacteria__Alphaproteobacteria__Brucella_pinnipedialis_B2-94__daunorubicin_resistance_transmembrane_protein:0.00000122123005994819,(189022916__Bacteria__Alphaproteobacteria__Brucella_abortus_S19__Daunorubicin_resistance_transmembrane_protein:0.00000122123005994819,((161620532__Bacteria__Alphaproteobacteria__Brucella_canis_ATCC_23365__ABC|2_type_transporter:0.00261150624694811862,148558416__Bacteria__Alphaproteobacteria__Brucella_ovis_ATCC_25840__ABC_transporter_permease:0.00263602087555867351):0.00000122123005994819,17989146__Bacteria__Alphaproteobacteria__Brucella_melitensis_bv_1_str_16M__daunorubicin_resistance_transmembrane_protein:0.00000122123005994819):0.00000122123005994819):0.00000122123005994819):0.00000122123005994819):0.08505057963801813947):0.07349987901559942860):0.07202199133889757021,374331979__Bacteria__Alphaproteobacteria__Pseudovibrio_sp_FO-BEG1__multidrug_ABC_transporter_permease:0.45249732501371880966):0.08535707114205108581):0.34744185064569860222,((383758274__Bacteria__Betaproteobacteria__Rubrivivax_gelatinosus_IL144__ABC_transporter_permease:0.43939625479236565919,((((239906928__Bacteria__Deltaproteobacteria__Desulfovibrio_magneticus_RS-1__ABC_transporter_permease:0.27725285602304200472,302341966__Bacteria__Deltaproteobacteria__Desulfarculus_baarsii_DSM_2075__ABC_transporter:0.32356287661926930177):0.06418282665903547735,((317153103__Bacteria__Deltaproteobacteria__Desulfovibrio_aespoeensis_Aspo-2__ABC|2_type_transporter:0.15421456120535698142,242279809__Bacteria__Deltaproteobacteria__Desulfovibrio_salexigens_DSM_2638__ABC_transporter:0.26119962891249831616):0.06858317857847362475,78355745__Bacteria__Deltaproteobacteria__Desulfovibrio_alaskensis_G20__ABC|2_type_transporter:0.27971896973628523897):0.14601585221283355787):0.12926633610709528655,(((237807163__Bacteria__Gammaproteobacteria__Tolumonas_auensis_DSM_9187__ABC_transporter:0.36681610659984092981,83643140__Bacteria__Gammaproteobacteria__Hahella_chejuensis_KCTC_2396__multidrug_ABC_transporter_permease:0.29290038050238098588):0.08167450305663384591,((372488976__Bacteria__Betaproteobacteria__Dechlorosoma_suillum_PS__multidrug_ABC_transporter_permease:0.16236937840508147701,347540769__Bacteria__Betaproteobacteria__Pseudogulbenkiania_sp_NH8B__ABC|2_type_transporter:0.11304307937311058874):0.24608051131953873059,(((300692822__Bacteria__Betaproteobacteria__Ralstonia_solanacearum_PSI07__putative_ABC|2_type_transporter:0.06153235112576140031,241661678__Bacteria__Betaproteobacteria__Ralstonia_pickettii_12D__ABC_transporter:0.09659293570379227922):0.08834489057548884638,((94309293__Bacteria__Betaproteobacteria__Cupriavidus_metallidurans_CH34__ABC|type_multidrug_transporter_permease:0.18228994359950259629,(73540113__Bacteria__Betaproteobacteria__Ralstonia_eutropha_JMP134__hypothetical_protein:0.07484993794085578744,(188591155__Bacteria__Betaproteobacteria__Cupriavidus_taiwanensis_LMG_19424__ABC_transporter_ATP|binding_protein:0.03263111709581467679,(113866450__Bacteria__Betaproteobacteria__Ralstonia_eutropha_H16__ABC|type_transporter|_permease_component:0.01029383909474151579,339324594__Bacteria__Betaproteobacteria__Cupriavidus_necator_N-1__inner_membrane_transport_permease_YbhS:0.00071040361991191192):0.00684427789991434461):0.03803031559818526725):0.05295243017747291309):0.06472762201659268411,(340787426__Bacteria__Betaproteobacteria__Collimonas_fungivorans_Ter331__multidrug_ABC_transporter_permease:0.13791759802893191478,(((163856905__Bacteria__Betaproteobacteria__Bordetella_petrii_DSM_12804__multidrug_ABC_transporter_permease:0.08533069092488572427,311106676__Bacteria__Betaproteobacteria__Achromobacter_xylosoxidans_A8__ABC_transporter:0.10313900176279437726):0.10719753178999980037,295680973__Bacteria__Betaproteobacteria__Burkholderia_sp_CCGE1002__ABC_transporter:0.17207661957118139395):0.04437866575096489907,((186473147__Bacteria__Betaproteobacteria__Burkholderia_phymatum_STM815__ABC|2_type_transporter:0.14692258831087157134,(115358439__Bacteria__Betaproteobacteria__Burkholderia_ambifaria_AMMD__ABC|2_type_transporter:0.03056487435853240744,78062596__Bacteria__Betaproteobacteria__Burkholderia_sp_383__ABC_efflux_pump|_inner_membrane_subunit:0.02876637582889483499):0.09338718408487696465):0.03549758434652407202,((307725975__Bacteria__Betaproteobacteria__Burkholderia_sp_CCGE1003__ABC|2_type_transporter:0.03515859122931346004,323529744__Bacteria__Betaproteobacteria__Burkholderia_sp_CCGE1001__ABC|2_type_transporter:0.02792382841489332926):0.09248140454868183924,377813778__Bacteria__Betaproteobacteria__Burkholderia_sp_YI23__ABC_transporter:0.07262688236544531661):0.02753974153448238496):0.05449289329230760925):0.02147026047034091001):0.08337953035816024483):0.02147849806609413575):0.06778290806906157873,((((152972491__Bacteria__Gammaproteobacteria__Klebsiella_pneumoniae_subsp_pneumoniae_MGH_78578__putative_ABC|type_multidrug_transport_system|_permease_component:0.00000122123005994819,238897087__Bacteria__Gammaproteobacteria__Klebsiella_pneumoniae_NTUH-K2044__putative_ABC|type_multidrug_transport_system_permease_component:0.00000122123005994819):0.00533793788366328063,(378981306__Bacteria__Gammaproteobacteria__Klebsiella_pneumoniae_subsp_pneumoniae_HS11286__putative_ABC|type_multidrug_transport_system|_permease_component:0.00286830576300266434,386037128__Bacteria__Gammaproteobacteria__Klebsiella_pneumoniae_KCTC_2242__putative_ABC|type_multidrug_transport_system_permease_component:0.00000122123005994819):0.00267221778490547455):0.00798639631531976313,(206580466__Bacteria__Gammaproteobacteria__Klebsiella_pneumoniae_342__ABC_transporter_permease:0.00000122123005994819,288933000__Bacteria__Gammaproteobacteria__Klebsiella_variicola_At-22__ABC_transporter:0.00263759666609291853):0.01956356432472448198):0.78540330018239201681,313682190__Bacteria__Epsilonproteobacteria__Sulfuricurvum_kujiense_DSM_16994__ABC|2_type_transporter:0.28470565111863799235):0.13569807976723202714):0.12361281277905153408):0.07943886972785461908):0.02961952461215940774,(74317100__Bacteria__Betaproteobacteria__Thiobacillus_denitrificans_ATCC_25259__ABC|2_type_transport_system_permease:0.24131480473572633483,(154706273__Bacteria__Gammaproteobacteria__Coxiella_burnetii_Dugway_5J108-111__export_ABC_transporter_permease:0.31735126473622554677,((167626414__Bacteria__Gammaproteobacteria__Francisella_philomiragia_subsp_philomiragia_ATCC_25017__ABC_transporter:0.00293969300087425440,(337755705__Bacteria__Gammaproteobacteria__Francisella_sp_TX077308__ABC|type_multidrug_transport_system|_permease_ABC_transporter_protein:0.00267172406784021987,(56707846__Bacteria__Gammaproteobacteria__Francisella_tularensis_subsp_tularensis_SCHU_S4__ABC_transporter_permease:0.02422481736452542639,385792569__Bacteria__Gammaproteobacteria__Francisella_cf_novicida_Fx1__hypothetical_protein:0.00267344568046954442):0.00266101652077353366):0.00000122123005994819):0.58466110560976813915,(((54296708__Bacteria__Gammaproteobacteria__Legionella_pneumophila_str_Paris__hypothetical_protein:0.00000122123005994819,(54293667__Bacteria__Gammaproteobacteria__Legionella_pneumophila_str_Lens__hypothetical_protein:0.00540737358740375589,52840920__Bacteria__Gammaproteobacteria__Legionella_pneumophila_subsp_pneumophila_str_Philadelphia_1__transmembrane_protein|_ABC|type_multidrug_transport_system:0.00839634589631091562):0.00000122123005994819):0.00539915429842463372,(378776624__Bacteria__Gammaproteobacteria__Legionella_pneumophila_subsp_pneumophila_ATCC_43290__transmembrane_protein|_ABC|type_multidrug_transport_system:0.00271155616601286573,(148360664__Bacteria__Gammaproteobacteria__Legionella_pneumophila_str_Corby__ABC|type_multidrug_ABC_transporter_transmembrane_protein:0.00000122123005994819,296106271__Bacteria__Gammaproteobacteria__Legionella_pneumophila_2300-99_Alcoy__ABC_transporter_permease:0.00000122123005994819):0.00277736551624335618):0.00000122123005994819):1.05229307910698044459,289163786__Bacteria__Gammaproteobacteria__Legionella_longbeachae_NSW150__ABC_transporter_permease:0.76400078334903598343):0.10079854703168125707):0.09138789411931479145):0.12894900096225439534):0.04191692602596618772):0.05155647223313646749):0.04698141337197817707,(((209965347__Bacteria__Alphaproteobacteria__Rhodospirillum_centenum_SW__ABC_transporter_permease:0.21141295090187264827,384262612__Bacteria__Alphaproteobacteria__Rhodospirillum_photometricum_DSM_122__ABC_transporter_permease:0.36229427379409778753):0.08144138358257380084,((374292786__Bacteria__Alphaproteobacteria__Azospirillum_lipoferum_4B__putative_ABC_transporter|_permease_component:0.01508524598298351463,288959162__Bacteria__Alphaproteobacteria__Azospirillum_sp_B510__antibiotic_transport_system_permease:0.05119935742256219446):0.16043010405298252508,((386351217__Bacteria__Alphaproteobacteria__Rhodospirillum_rubrum_F11__ABC_transporter:0.00000122123005994819,83594459__Bacteria__Alphaproteobacteria__Rhodospirillum_rubrum_ATCC_11170__ABC_transporter:0.00000122123005994819):0.32603455148291604626,83309282__Bacteria__Alphaproteobacteria__Magnetospirillum_magneticum_AMB-1__ABC|type_multidrug_transport_system:0.27083504921298329204):0.07668320479893681041):0.05014295782391200301):0.06077319548172925578,91789309__Bacteria__Betaproteobacteria__Polaromonas_sp_JS666__hypothetical_protein:0.24752993045333498978):0.02882994198668203251):0.05413067862407645175):0.03248282156669165394,(220904608__Bacteria__Deltaproteobacteria__Desulfovibrio_desulfuricans_subsp_desulfuricans_str_ATCC_27774__ABC|2_type_transporter:0.48026134993936697715,209544832__Bacteria__Alphaproteobacteria__Gluconacetobacter_diazotrophicus_PAl_5_Xi__ABC_transporter|like_protein:0.74820471906774299597):0.08913713288726272943):0.04671127949495676446):0.04944081483578193631,((315498455__Bacteria__Alphaproteobacteria__Asticcacaulis_excentricus_CB_48__ABC|2_type_transporter:0.34850694753074007437,114569055__Bacteria__Alphaproteobacteria__Maricaulis_maris_MCS10__ABC|2_type_transporter:0.40509778298450527245):0.10526781653981143183,87199059__Bacteria__Alphaproteobacteria__Novosphingobium_aromaticivorans_DSM_12444__hypothetical_protein:0.59602413171818102722):0.07383311185248268849):0.05276234941621649882,(383457893__Bacteria__Deltaproteobacteria__Corallococcus_coralloides_DSM_2259__ABC_transporter_inner_membrane_subunit:0.40862744021286206975,(167648618__Bacteria__Alphaproteobacteria__Caulobacter_sp_K31__ABC|2_type_transporter:0.21414256196784395292,197104181__Bacteria__Alphaproteobacteria__Phenylobacterium_zucineum_HLK1__multidrug_ABC_transporter_permease:0.23050002043897085957):0.05580803304969030737):0.25178500118654900675):0.06833382180443900444,((158426146__Bacteria__Alphaproteobacteria__Azorhizobium_caulinodans_ORS_571__nitrate_ABC_transporter_permease:0.11492633975967948834,154244415__Bacteria__Alphaproteobacteria__Xanthobacter_autotrophicus_Py2__ABC|2_type_transporter:0.12919588122770736538):0.14470507201103915973,(92116335__Bacteria__Alphaproteobacteria__Nitrobacter_hamburgensis_X14__hypothetical_protein:0.10253771674649102275,(((383770868__Bacteria__Alphaproteobacteria__Bradyrhizobium_sp_S23321__nitrate_ABC_transporter_permease:0.03542190083904910025,27380759__Bacteria__Alphaproteobacteria__Bradyrhizobium_japonicum_USDA_110__nitrate_ABC_transporter_permease:0.03769011012059904353):0.10653935374859260787,146339869__Bacteria__Alphaproteobacteria__Bradyrhizobium_sp_ORS_278__ABC_transporter_permease:0.12488281108964030541):0.06211405391617058624,((91976272__Bacteria__Alphaproteobacteria__Rhodopseudomonas_palustris_BisB5__hypothetical_protein:0.05167471630968928364,39936849__Bacteria__Alphaproteobacteria__Rhodopseudomonas_palustris_CGA009__ABC_transporter_ATP|binding_protein:0.07917848212459847879):0.04636606020992150440,115523686__Bacteria__Alphaproteobacteria__Rhodopseudomonas_palustris_BisA53__ABC|2_type_transporter:0.05263365682777039478):0.05024099640274973244):0.01339396612005268848):0.23241043993377771826):0.27366395524911985015):0.28519737603020350880,((288941185__Bacteria__Gammaproteobacteria__Allochromatium_vinosum_DSM_180__ABC_transporter:0.29135570720540004963,(190573590__Bacteria__Gammaproteobacteria__Stenotrophomonas_maltophilia_K279a__ABC_transporter_transmembrane_protein:0.18351380089924190786,319788615__Bacteria__Gammaproteobacteria__Pseudoxanthomonas_suwonensis_11-1__ABC_transporter:0.23839625303755510033):0.24540670009223208847):0.11091648665998356249,(192358972__Bacteria__Gammaproteobacteria__Cellvibrio_japonicus_Ueda107__multidrug_ABC_transporter_permease:0.38431706899046186310,(374336743__Bacteria__Gammaproteobacteria__Oceanimonas_sp_GK1__multidrug_ABC_transporter_permease:0.41494537088963900917,(((114564691__Bacteria__Gammaproteobacteria__Shewanella_frigidimarina_NCIMB_400__ABC|2_type_transporter:0.24496735690654672379,(127511359__Bacteria__Gammaproteobacteria__Shewanella_loihica_PV-4__ABC_transporter:0.08597889093071017785,(157373725__Bacteria__Gammaproteobacteria__Shewanella_sediminis_HAW-EB3__ABC_transporter:0.05042370779350033999,170728685__Bacteria__Gammaproteobacteria__Shewanella_woodyi_ATCC_51908__ABC_transporter:0.06131397634719859546):0.01863399641322088449):0.06061847670872679700):0.16858056957689165900,((117619746__Bacteria__Gammaproteobacteria__Aeromonas_hydrophila_subsp_hydrophila_ATCC_7966__multidrug_ABC_transporter_permease:0.02420978105448799364,145300560__Bacteria__Gammaproteobacteria__Aeromonas_salmonicida_subsp_salmonicida_A449__ABC|type_multidrug_transporter_permease_component:0.01873466521023499018):0.19831911903571658451,(54309478__Bacteria__Gammaproteobacteria__Photobacterium_profundum_SS9__transmembrane_protein:0.16788591375233866132,(147675256__Bacteria__Gammaproteobacteria__Vibrio_cholerae_O395__multidrug_ABC_transporter_permease:0.13839353791915273706,(375130762__Bacteria__Gammaproteobacteria__Vibrio_furnissii_NCTC_11218__multidrug_ABC_transporter_permease:0.09403210644647019834,((336125938__Bacteria__Gammaproteobacteria__Vibrio_anguillarum_775__export_ABC_transporter_permease:0.09051488294639180310,(37676811__Bacteria__Gammaproteobacteria__Vibrio_vulnificus_YJ016__multidrug_ABC_transporter_permease:0.09630773425267319388,((262396697__Bacteria__Gammaproteobacteria__Vibrio_sp_Ex25__multidrug_ABC_transporter_permease:0.00000122123005994819,28900343__Bacteria__Gammaproteobacteria__Vibrio_parahaemolyticus_RIMD_2210633__transmembrane_protein:0.00000122123005994819):0.02263708705324338905,156977571__Bacteria__Gammaproteobacteria__Vibrio_harveyi_ATCC_BAA-1116__hypothetical_protein:0.03132301689655757337):0.04504749794857337147):0.03356339406740972697):0.02497573312723714786,59713295__Bacteria__Gammaproteobacteria__Vibrio_fischeri_ES114__ABC_transporter_membrane_protein:0.12959240382173403683):0.06453627878006153173):0.04749983552812245963):0.08340268161349835563):0.08486514106872798668):0.05466290938345129413):0.08071172329232628728,((((385331092__Bacteria__Gammaproteobacteria__Marinobacter_adhaerens_HP15__multidrug_ABC_transporter_permease:0.19294928106404340973,71280531__Bacteria__Gammaproteobacteria__Colwellia_psychrerythraea_34H__ABC_transporter_permease:0.20778177481296794538):0.05317539808121214684,(167621992__Bacteria__Gammaproteobacteria__Shewanella_halifaxensis_HAW-EB4__ABC|2_type_transporter:0.02544421717052493259,157964012__Bacteria__Gammaproteobacteria__Shewanella_pealeana_ATCC_700345__ABC|2_type_transporter:0.02163445920481475368):0.12197492343347021704):0.05702645442786196534,(390950156__Bacteria__Gammaproteobacteria__Thiocystis_violascens_DSM_198__multidrug_ABC_transporter_permease:0.27584523849790176797,308049819__Bacteria__Gammaproteobacteria__Ferrimonas_balearica_DSM_9799__ABC_transporter:0.12929274869767518052):0.03934822822539794929):0.10323817817693500820,((((146292522__Bacteria__Gammaproteobacteria__Shewanella_putrefaciens_CN-32__ABC_transporter:0.01754187447376454045,126173760__Bacteria__Gammaproteobacteria__Shewanella_baltica_OS155__ABC_transporter:0.02575990176812507221):0.01874707939516995561,(113970908__Bacteria__Gammaproteobacteria__Shewanella_sp_MR-4__ABC|2_type_transporter:0.02131715582528897687,24373274__Bacteria__Gammaproteobacteria__Shewanella_oneidensis_MR-1__ABC|type_drugE1_family_efflux_system_permease_component:0.02548850487607362200):0.04025861346565764998):0.07238983888715108672,119776719__Bacteria__Gammaproteobacteria__Shewanella_amazonensis_SB2B__ABC_transporter_permease:0.21850568251496343963):0.11913595034612377288,(333909297__Bacteria__Gammaproteobacteria__Marinomonas_posidonica_IVIA-Po-181__ABC_transporter:0.07410602478379475777,152994905__Bacteria__Gammaproteobacteria__Marinomonas_sp_MWYL1__ABC|2_type_transporter:0.08040817719474190051):0.21260095598587730459):0.17166322929566404931):0.04062982226824642801):0.06492789851623215203):0.13042224610177838295):0.19099831026551986057):0.20358880272241303144):0.16406952212718001194):0.11966852562565119533,(134299446__Bacteria__Clostridia__Desulfotomaculum_reducens_MI-1__ABC|2_type_transporter:0.18436011575897415238,(147677849__Bacteria__Clostridia__Pelotomaculum_thermopropionicum_SI__ABC|type_multidrug_transport_system|_permease_component:0.13170468284018338467,(325288336__Bacteria__Clostridia__Syntrophobotulus_glycolicus_DSM_8271__ABC_transporter:0.23434204137762010278,(297616916__Bacteria__Clostridia__Syntrophothermus_lipocalidus_DSM_12680__ABC_transporter:0.14378327075586505579,114567955__Bacteria__Clostridia__Syntrophomonas_wolfei_subsp_wolfei_str_Goettingen__multidrug_ABC_transporter_permease:0.14496283845216076380):0.03603271257567055436):0.08123675367904663325):0.02366401671621108302):0.34166866125564138157):0.15168867673688701814,(83590733__Bacteria__Clostridia__Moorella_thermoacetica_ATCC_39073__hypothetical_protein:0.44514075510997203056,(296133444__Bacteria__Clostridia__Thermincola_potens_JR__ABC_transporter:0.43441852123590524171,(((56964950__Bacteria__Bacilli__Bacillus_clausii_KSM-K16__multidrug_ABC_transporter_permease:0.66552511172217398983,(167628486__Bacteria__Clostridia__Heliobacterium_modesticaldum_Ice1__abc_transporter:0.66908231029406151080,(295697292__Bacteria__Bacilli__Kyrpidia_tusciae_DSM_2912__ABC|2_type_transporter:0.26437318173339152683,226314546__Bacteria__Bacilli__Brevibacillus_brevis_NBRC_100599__hypothetical_protein:0.37084956642258343207):0.07997263006470231583):0.05228922423447378287):0.04354968906766314846,(374993352__Bacteria__Clostridia__Desulfosporosinus_orientis_DSM_765__multidrug_ABC_transporter_permease:0.22421617211333874642,(167629586__Bacteria__Clostridia__Heliobacterium_modesticaldum_Ice1__abc|2_transporter:0.22579799588611590422,258515974__Bacteria__Clostridia__Desulfotomaculum_acetoxidans_DSM_771__ABC_transporter:0.22484900428785889459):0.05819775560962632543):0.28677131634411817673):0.12875649005850184348,(((334340762__Bacteria__Clostridia__Desulfotomaculum_ruminis_DSM_2154__ABC_transporter:0.57805403928710830108,(345018201__Bacteria__Clostridia__Thermoanaerobacter_wiegelii_Rt8__ABC|2_type_transporter:0.17221273334901510133,390934021__Bacteria__Clostridia__Thermoanaerobacterium_saccharolyticum_JW-SL-YS485__ABC_transporter:0.13736332282875118871):0.30439619123385491806):0.06836735979167209154,(78044400__Bacteria__Clostridia__Carboxydothermus_hydrogenoformans_Z-2901__ABC_transporter_permease:0.48652254008915679639,(15896513__Bacteria__Clostridia__Clostridium_acetobutylicum_ATCC_824__hypothetical_protein:0.42258023162723312716,((146297190__Bacteria__Clostridia__Caldicellulosiruptor_saccharolyticus_DSM_8903__ABC_transporter:0.01451196797958225967,302871691__Bacteria__Clostridia__Caldicellulosiruptor_obsidiansis_OB47__ABC|2_type_transporter:0.03176367749276455543):0.08411104778742242716,((312127439__Bacteria__Clostridia__Caldicellulosiruptor_hydrothermalis_108__abc|2_type_transporter:0.02073465516902645717,222529501__Bacteria__Clostridia__Caldicellulosiruptor_bescii_DSM_6725__ABC_transporter:0.01956771171100254655):0.00953400220775777948,(344996194__Bacteria__Clostridia__Caldicellulosiruptor_lactoaceticus_6A__ABC|2_type_transporter:0.00584703261336553658,312793715__Bacteria__Clostridia__Caldicellulosiruptor_kristjanssonii_177R1B__abc|2_type_transporter:0.00857187929395587626):0.01566382842907260847):0.11217805294526961291):0.35757543445137413007):0.09909989733665955369):0.04395958223103586110):0.06568779835893048813,153956109__Bacteria__Clostridia__Clostridium_kluyveri_DSM_555__transporter_protein:0.57934096436641457917):0.08981018385634285950):0.04280595833341915846):0.12705083461827409996):0.09165231293218636943):0.06098255230074139943,(156742330__Bacteria__Chloroflexi__Roseiflexus_castenholzii_DSM_13941__ABC|2_type_transporter:0.05922041364470922303,148656601__Bacteria__Chloroflexi__Roseiflexus_sp_RS-1__ABC|2_type_transporter:0.07206221185167024923):0.59846477934547870348):0.06444858547220463918,((((((((86159535__Bacteria__Deltaproteobacteria__Anaeromyxobacter_dehalogenans_2CP-C__ABC_transporter_inner_membrane_subunit:0.02227077198792004262,197123622__Bacteria__Deltaproteobacteria__Anaeromyxobacter_sp_K__ABC_transporter:0.02972860937609308335):0.23550085168393938839,153003763__Bacteria__Deltaproteobacteria__Anaeromyxobacter_sp_Fw109-5__ABC_transporter:0.27297515653343201736):0.21968678264192323391,310818051__Bacteria__Deltaproteobacteria__Stigmatella_aurantiaca_DW4-3-1__ABC|2_type_transporter:0.39774400904913542742):0.41849695644080886492,(187251454__Bacteria__others_bacteria__Elusimicrobium_minutum_Pei191__ABC_transporter|like_protein:0.79885554898166555304,42523358__Bacteria__Deltaproteobacteria__Bdellovibrio_bacteriovorus_HD100__ABC|type_multidrug_transporter_permease:0.44526723708740789665):0.39307940773511884647):0.16002378371564582316,((((((291286727__Bacteria__others_bacteria__Denitrovibrio_acetiphilus_DSM_12809__ABC|2_type_transporter:0.62415306057275432572,218779872__Bacteria__Deltaproteobacteria__Desulfatibacillum_alkenivorans_AK-01__ABC_transporter:0.33587306481879053432):0.30872926338617989739,116625061__Bacteria__Acidobacteria__Candidatus_Solibacter_usitatus_Ellin6076__ABC|2_type_transporter:0.55968351574778230084):0.09055450901586040158,(182412741__Bacteria__others_bacteria__Opitutus_terrae_PB90-1__ABC|2_type_transporter:0.40756493656107750656,((189426154__Bacteria__Deltaproteobacteria__Geobacter_lovleyi_SZ__ABC_transporter:0.29700695045989394805,118581311__Bacteria__Deltaproteobacteria__Pelobacter_propionicus_DSM_2379__ABC_transporter:0.26682012466410104379):0.09454041991719219773,((78221876__Bacteria__Deltaproteobacteria__Geobacter_metallireducens_GS-15__hypothetical_protein:0.19757383055908547820,((148263221__Bacteria__Deltaproteobacteria__Geobacter_uraniireducens_Rf4__ABC|2_type_transporter:0.12564812519526202816,222054879__Bacteria__Deltaproteobacteria__Geobacter_sp_FRC-32__ABC_transporter:0.19286420245619842473):0.08777360028155270499,(197119639__Bacteria__Deltaproteobacteria__Geobacter_bemidjiensis_Bem__ABC_transporter_permease:0.00000122123005994819,253699610__Bacteria__Deltaproteobacteria__Geobacter_sp_M21__ABC_transporter:0.02632067337004972973):0.33388541162095913828):0.05695949439189886693):0.05507475358910907809,39997917__Bacteria__Deltaproteobacteria__Geobacter_sulfurreducens_PCA__ABC_transporter_membrane_protein:0.30873245805259785790):0.06346672612336649866):0.12334168754286085889):0.08778856728445635915):0.11676026631768436637,(85858805__Bacteria__Deltaproteobacteria__Syntrophus_aciditrophicus_SB__export_ABC_transporter_permease:0.86843395607256024249,328954509__Bacteria__Deltaproteobacteria__Desulfobacca_acetoxidans_DSM_11109__ABC_transporter:0.70011476060666533172):0.07375583827772307088):0.06657090215844672920,(((((383785007__Bacteria__others_bacteria__Leptospirillum_ferrooxidans_C2-3__ABC_transporter_permease:0.47277358557630694280,189219525__Bacteria__others_bacteria__Methylacidiphilum_infernorum_V4__multidrug_ABC_transporter_permease:0.68338765554500657817):0.09132862082110147772,((291614969__Bacteria__Betaproteobacteria__Sideroxydans_lithotrophicus_ES-1__ABC_transporter:0.26374261478378446810,(116749821__Bacteria__Deltaproteobacteria__Syntrophobacter_fumaroxidans_MPOB__Fis_family_transcriptional_regulator:0.23784743267540014999,320353588__Bacteria__Deltaproteobacteria__Desulfobulbus_propionicus_DSM_2032__ABC|2_type_transporter:0.39807125239181057053):0.05667370294763576094):0.06902171120823838435,((333984202__Bacteria__Gammaproteobacteria__Methylomonas_methanica_MC09__ABC_transporter:0.32743374762705196312,(((198284565__Bacteria__Gammaproteobacteria__Acidithiobacillus_ferrooxidans_ATCC_53993__ABC_transporter:0.05626506703457975073,344200349__Bacteria__Gammaproteobacteria__Acidithiobacillus_ferrivorans_SS3__ABC_transporter:0.10385710225052528777):0.03349164624500162307,(340781820__Bacteria__Gammaproteobacteria__Acidithiobacillus_caldus_SM-1__ABC|2_type_transporter:0.09687615273117285153,340782935__Bacteria__Gammaproteobacteria__Acidithiobacillus_caldus_SM-1__ABC_transporter_ATP|binding_protein:0.15029697057766949753):0.03565585056658313740):0.10704748051560324107,296136268__Bacteria__Betaproteobacteria__Thiomonas_intermedia_K12__ABC_transporter:0.23053534878547188303):0.10714999778871919789):0.05114686388531203970,((148260791__Bacteria__Alphaproteobacteria__Acidiphilium_cryptum_JF-5__ABC|2_type_transporter:0.00000122123005994819,326403990__Bacteria__Alphaproteobacteria__Acidiphilium_multivorum_AIU301__putative_ABC_transporter_permease:0.00290579829740760963):0.34675912930435570658,(292492735__Bacteria__Gammaproteobacteria__Nitrosococcus_halophilus_Nc4__ABC_transporter:0.09543574471741197995,(77165257__Bacteria__Gammaproteobacteria__Nitrosococcus_oceani_ATCC_19707__ABC_transporter_permease:0.00320137629076759286,300114001__Bacteria__Gammaproteobacteria__Nitrosococcus_watsonii_C-113__ABC|2_type_transporter:0.03516081012579912179):0.07141708060902568489):0.41004686671136392206):0.08422976193141575030):0.02587466070045058367):0.06017454156731420756):0.13125072445560573287,((187735873__Bacteria__others_bacteria__Akkermansia_muciniphila_ATCC_BAA-835__ABC_transporter:0.77353703215289104644,(90424533__Bacteria__Alphaproteobacteria__Rhodopseudomonas_palustris_BisB18__hypothetical_protein:0.39852405082967612415,(((269120094__Bacteria__Fusobacteria__Sebaldella_termitidis_ATCC_33386__ABC_transporter:0.10965552121979496580,269122649__Bacteria__Fusobacteria__Sebaldella_termitidis_ATCC_33386__ABC_transporter:0.10651977992627152669):0.24830028659567138227,((284047656__Bacteria__Negativicutes__Acidaminococcus_fermentans_DSM_20731__ABC|2_type_transporter:0.39455236948791932994,352683571__Bacteria__Negativicutes__Acidaminococcus_intestini_RyC-MR95__ABC|2_type_transporter:0.42367271676594964180):0.14392716365788840727,(330839571__Bacteria__Negativicutes__Selenomonas_sputigena_ATCC_35185__ABC|2_type_transporter:0.46895296317491702576,269798422__Bacteria__Negativicutes__Veillonella_parvula_DSM_2008__ABC_transporter:0.55360033857143675640):0.07576602512409587320):0.07865622628968302332):0.16751431899306659656,(((334142027__Bacteria__Alphaproteobacteria__Novosphingobium_sp_PP1Y__antibiotic_transport_system_permease:0.28298838827886918512,334344501__Bacteria__Alphaproteobacteria__Sphingobium_chlorophenolicum_L-1__ABC|2_type_transporter:0.18264575430288518265):0.09117763181910899795,((299770322__Bacteria__Gammaproteobacteria__Acinetobacter_oleivorans_DR1__multidrug_ABC_transporter_permease:0.06158495190844338191,((384143109__Bacteria__Gammaproteobacteria__Acinetobacter_baumannii_MDR-ZJ06__ABC_transporter_membrane_protein:0.00000122123005994819,((184158021__Bacteria__Gammaproteobacteria__Acinetobacter_baumannii_ACICU__multidrug_ABC_transporter_permease:0.00000122123005994819,(387124022__Bacteria__Gammaproteobacteria__Acinetobacter_baumannii_MDR-TJ__multidrug_ABC_transporter_permease:0.00000122123005994819,385237463__Bacteria__Gammaproteobacteria__Acinetobacter_baumannii_TCDC-AB0715__multidrug_ABC_transporter_permease:0.00000122123005994819):0.00000122123005994819):0.00000122123005994819,384132120__Bacteria__Gammaproteobacteria__Acinetobacter_baumannii_1656-2__Putative_transport_protein:0.00000122123005994819):0.00000122123005994819):0.00796529678327953343,(126641717__Bacteria__Gammaproteobacteria__Acinetobacter_baumannii_ATCC_17978__hypothetical_protein:0.01187773308988828748,169633519__Bacteria__Gammaproteobacteria__Acinetobacter_baumannii_SDF__ABC_transporter_membrane_protein:0.00705116247122516016):0.00338189006888939226):0.00711783790595903014):0.60360540051196731604,330824185__Bacteria__Betaproteobacteria__Alicycliphilus_denitrificans_K601__ABC_transporter:0.15875930360014961495):0.04721899939740756280):0.20224117989991513555,((82702549__Bacteria__Betaproteobacteria__Nitrosospira_multiformis_ATCC_25196__hypothetical_protein:0.34028735630637629850,(239814745__Bacteria__Betaproteobacteria__Variovorax_paradoxus_S110__ABC_transporter:0.04032480824267379443,319792591__Bacteria__Betaproteobacteria__Variovorax_paradoxus_EPS__ABC_transporter:0.07810741358580419735):0.16546419081407010010):0.04498373277062186343,((226942228__Bacteria__Gammaproteobacteria__Azotobacter_vinelandii_DJ__ABC_transporter:0.25639801874252959868,389874161__Bacteria__Betaproteobacteria__Advenella_kashmirensis_WT001__ABC_transporter_ATP|binding_protein|permease_PltK:0.29339445965636729019):0.09951710183861421644,((346642953__Bacteria__Gammaproteobacteria__Pseudomonas_fluorescens_Pf-5__ABC_transporter_ATP|binding_protein|permease_PltK:0.10225657136971755268,218891323__Bacteria__Gammaproteobacteria__Pseudomonas_aeruginosa_LESB58__inner_membrane_permease_protein:0.12379289516214822542):0.15265903655591270272,(33601362__Bacteria__Betaproteobacteria__Bordetella_bronchiseptica_RB50__hypothetical_protein:0.00000122123005994819,33595979__Bacteria__Betaproteobacteria__Bordetella_parapertussis_12822__hypothetical_protein:0.00282562797470222241):0.21683505819955015137):0.06729176239930144410):0.06348340553459337621):0.04282772823984571514):0.08138725870619351044):0.29277239326847243062):0.06710832867964854065):0.16030778067658135733,(376294863__Bacteria__Deltaproteobacteria__Desulfovibrio_desulfuricans_ND132__ABC_transporter:0.53998481413065202439,(224368670__Bacteria__Deltaproteobacteria__Desulfobacterium_autotrophicum_HRM2__ABC_transporter_permease:0.38988497981939645998,51245395__Bacteria__Deltaproteobacteria__Desulfotalea_psychrophila_LSv54__hypothetical_protein:0.35373730608200765202):0.20912506917975456910):0.10925385282307938095):0.05243645449681695603):0.10276998625340197369,((((34497913__Bacteria__Betaproteobacteria__Chromobacterium_violaceum_ATCC_12472__ABC_transporter_permease:0.33061721116203124371,330827794__Bacteria__Gammaproteobacteria__Aeromonas_veronii_B565__putative_ABC_transporter_permease:0.35582104458936097968):0.27201478484282920478,((238920513__Bacteria__Gammaproteobacteria__Edwardsiella_ictaluri_93-146__ABC|2_type_transporter:0.03015624566609401494,269139676__Bacteria__Gammaproteobacteria__Edwardsiella_tarda_EIB202__inner_membrane_protein:0.00000122123005994819):0.13434084514273511579,(((253990401__Bacteria__Gammaproteobacteria__Photorhabdus_asymbiotica_subsp_asymbiotica_ATCC_43949__abc_transporter_permease_protein_ybhs:0.03357646541891065595,37525458__Bacteria__Gammaproteobacteria__Photorhabdus_luminescens_subsp_laumondii_TTO1__ABC_transporter_permease_YbhS:0.05170067212049226507):0.10073010405646655452,((300722431__Bacteria__Gammaproteobacteria__Xenorhabdus_nematophila_ATCC_19061__ABC_transporter_membrane_protein:0.07813326696176753350,290474030__Bacteria__Gammaproteobacteria__Xenorhabdus_bovienii_SS-2004__ABC_transporter:0.04589728823761875937):0.06928498889372343428,(197284513__Bacteria__Gammaproteobacteria__Proteus_mirabilis_HI4320__ABC_transporter_permease:0.20435897196467059378,386744524__Bacteria__Gammaproteobacteria__Providencia_stuartii_MRSN_2154__ABC_transporter:0.14680071345736767086):0.03729754895747237203):0.04476608046544647973):0.11699599959118854586,((387889907__Bacteria__Gammaproteobacteria__Escherichia_blattae_DSM_4481__inner_membrane_transport_permease:0.09603245998098351721,((((((15800544__Bacteria__Gammaproteobacteria__Escherichia_coli_O157_H7_str_EDL933__hypothetical_protein:0.00000122123005994819,(82543238__Bacteria__Gammaproteobacteria__Shigella_boydii_Sb227__hypothetical_protein:0.00267593984517403493,82776134__Bacteria__Gammaproteobacteria__Shigella_dysenteriae_Sd197__hypothetical_protein:0.00266696262419218594):0.00000122123005994819):0.00000122123005994819,383177417__Bacteria__Gammaproteobacteria__Shigella_sonnei_53G__putative_ABC_transporter_permease:0.00000122123005994819):0.00000122123005994819,218549640__Bacteria__Gammaproteobacteria__Escherichia_fergusonii_ATCC_35469__ABC_transporter_permease:0.00000122123005994819):0.00000122123005994819,24112161__Bacteria__Gammaproteobacteria__Shigella_flexneri_2a_str_301__hypothetical_protein:0.00534682361064292826):0.02596231730320314526,((((((345298439__Bacteria__Gammaproteobacteria__Enterobacter_asburiae_LF7a__ABC|2_type_transporter:0.00646075144976116823,365969635__Bacteria__Gammaproteobacteria__Enterobacter_cloacae_EcWSU1__inner_membrane_transport_permease_ybhS:0.03587768245232034192):0.02514325991409486691,146310942__Bacteria__Gammaproteobacteria__Enterobacter_sp_638__ABC|2_type_transporter:0.02802822779006492251):0.03806425189960491867,(339998711__Bacteria__Gammaproteobacteria__Salmonella_bongori_NCTC_12419__hypothetical_protein:0.01404922750345564096,16759737__Bacteria__Gammaproteobacteria__Salmonella_enterica_subsp_enterica_serovar_Typhi_str_CT18__inner_membrane_protein:0.01511181862605138516):0.01834213104051943266):0.00734584770904301784,157146573__Bacteria__Gammaproteobacteria__Citrobacter_koseri_ATCC_BAA-895__hypothetical_protein:0.03173565790480150500):0.00736091596140496084,283784552__Bacteria__Gammaproteobacteria__Citrobacter_rodentium_ICC168__ABC_transporter_permease:0.02670021063832472147):0.01117111019432956605,(375259798__Bacteria__Gammaproteobacteria__Klebsiella_oxytoca_KCTC_1686__inner_membrane_transport_permease_YbhS:0.03624924997633659218,(336249392__Bacteria__Gammaproteobacteria__Enterobacter_aerogenes_KCTC_2190__ABC_transporter:0.01094979363991951254,(288936413__Bacteria__Gammaproteobacteria__Klebsiella_variicola_At-22__ABC_transporter:0.00246223601564827827,152969378__Bacteria__Gammaproteobacteria__Klebsiella_pneumoniae_subsp_pneumoniae_MGH_78578__ABC_transporter_membrane_protein:0.01657276818295059378):0.00562425319743695053):0.02515881906826549982):0.04111866342160008098):0.01467641386014790009):0.04807619410565017876,(260597184__Bacteria__Gammaproteobacteria__Cronobacter_turicensis_z3032__Inner_membrane_transport_permease_ybhS:0.01135936831100207815,156934717__Bacteria__Gammaproteobacteria__Cronobacter_sakazakii_ATCC_BAA-894__hypothetical_protein:0.00296353092407956615):0.08052343787603569170):0.03918773916532169305):0.12417058074988208960,(((261822194__Bacteria__Gammaproteobacteria__Pectobacterium_wasabiae_WPP163__ABC_transporter:0.01550920037772570738,253687908__Bacteria__Gammaproteobacteria__Pectobacterium_carotovorum_subsp_carotovorum_PC1__ABC|2_type_transporter:0.02266379714230557299):0.09480494237379633038,(242239845__Bacteria__Gammaproteobacteria__Dickeya_dadantii_Ech703__ABC_transporter:0.06492531258939325534,(271500990__Bacteria__Gammaproteobacteria__Dickeya_dadantii_Ech586__ABC_transporter:0.00956611743985658590,(251790111__Bacteria__Gammaproteobacteria__Dickeya_zeae_Ech1591__ABC_transporter:0.03771878811859086938,307130573__Bacteria__Gammaproteobacteria__Dickeya_dadantii_3937__hypothetical_protein:0.03483749585187646131):0.01953136062427802966):0.11550724590882277543):0.11125070377647403030):0.02282585468025832842,((157369570__Bacteria__Gammaproteobacteria__Serratia_proteamaculans_568__ABC|2_type_transporter:0.02651936466137414655,333926162__Bacteria__Gammaproteobacteria__Serratia_sp_AS12__ABC|2_type_transporter:0.02468216984470792200):0.08673977170296578998,(123443107__Bacteria__Gammaproteobacteria__Yersinia_enterocolitica_subsp_enterocolitica_8081__hypothetical_protein:0.02719727714459816217,(45440813__Bacteria__Gammaproteobacteria__Yersinia_pestis_biovar_Microtus_str_91001__multidrug_ABC_transporter_permease:0.00000122123005994819,51595554__Bacteria__Gammaproteobacteria__Yersinia_pseudotuberculosis_IP_32953__multidrug_ABC_transporter_permease:0.00000122123005994819):0.07400018296371070614):0.10919151042434446786):0.03188091644245579642):0.03975984463464923846):0.02566978024967842345):0.05636739638311552558):0.26749745200529562172):0.13484714202317388265,(((((296272762__Bacteria__Epsilonproteobacteria__Arcobacter_nitrofigilis_DSM_7299__ABC_transporter:0.37358254949183672400,((154149255__Bacteria__Epsilonproteobacteria__Campylobacter_hominis_ATCC_BAA-381__putative_ABC_transporter|_permease_protein:0.63385325461941299796,118475223__Bacteria__Epsilonproteobacteria__Campylobacter_fetus_subsp_fetus_82-40__ABC_transporter_permease:0.36001458118044438184):0.14588246851842168184,(384172160__Bacteria__Epsilonproteobacteria__Arcobacter_sp_L__ABC_transporter_permease_component:0.11177085234571454420,157737607__Bacteria__Epsilonproteobacteria__Arcobacter_butzleri_RM4018__ABC_transporter_permease:0.10699334343476438192):0.16968265521238340421):0.20534250609677551225):0.24820736525747635892,(332289727__Bacteria__Gammaproteobacteria__Gallibacterium_anatis_UMN179__ABC_transporter:0.40997743297903105342,52840897__Bacteria__Gammaproteobacteria__Legionella_pneumophila_subsp_pneumophila_str_Philadelphia_1__ABC_transporter_permease:0.44469548470487452185):0.10521466290539120692):0.06660655168880275090,((338174159__Bacteria__Chlamydiae__Parachlamydia_acanthamoebae_UV-7__inner_membrane_transport_permease_ybhS:0.26122055778087804878,46447521__Bacteria__Chlamydiae__Candidatus_Protochlamydia_amoebophila_UWE25__hypothetical_protein:0.30684859845611484053):0.10968486204763408520,297621930__Bacteria__Chlamydiae__Waddlia_chondrophila_WSU_86-1044__Inner_membrane_transport_permease_YbhS:0.64546338140424053265):0.08194661517409247697):0.08654729687259221649,(((114800421__Bacteria__Alphaproteobacteria__Hyphomonas_neptunium_ATCC_15444__ABC_transporter_permease:0.40652815478279435979,347526687__Bacteria__Alphaproteobacteria__Sphingobium_sp_SYK-6__putative_ABC_transporter_permease:0.60657834305917801565):0.10396919117321878900,((83593126__Bacteria__Alphaproteobacteria__Rhodospirillum_rubrum_ATCC_11170__ABC_transporter:0.20577267732348408780,((334320747__Bacteria__Alphaproteobacteria__Sinorhizobium_meliloti_AK83__ABC_transporter:0.13292284151287911409,(86358851__Bacteria__Alphaproteobacteria__Rhizobium_etli_cf_42__ABC_transporter_permease:0.04301764946348492907,116253423__Bacteria__Alphaproteobacteria__Rhizobium_leguminosarum_bv_viciae_3841__transmembrane_component_of_ABC_transporter:0.03350058718761575460):0.07902265893565305066):0.04217262561166158774,110632493__Bacteria__Alphaproteobacteria__Chelativorans_sp_BNC1__ABC_transporter:0.13755382623275397291):0.08860664566789690222):0.20049960679435313571,((114331010__Bacteria__Betaproteobacteria__Nitrosomonas_eutropha_C91__ABC_transporter:0.08137542464884926774,30249195__Bacteria__Betaproteobacteria__Nitrosomonas_europaea_ATCC_19718__ABC_transporter_permease:0.07077947481057038359):0.10520068990651273988,(148556609__Bacteria__Alphaproteobacteria__Sphingomonas_wittichii_RW1__ABC|2_type_transporter:0.12481246754790380205,(209884003__Bacteria__Alphaproteobacteria__Oligotropha_carboxidovorans_OM5__ABC_transporter_permease:0.05811382898459927643,((319763531__Bacteria__Betaproteobacteria__Alicycliphilus_denitrificans_BC__ABC_transporter:0.00000122123005994819,222110504__Bacteria__Betaproteobacteria__Acidovorax_ebreus_TPSY__ABC_transporter:0.00000122123005994819):0.04338943577508631855,(94310213__Bacteria__Betaproteobacteria__Cupriavidus_metallidurans_CH34__putative_ABC_transporter_permease:0.01219746900232569244,217969443__Bacteria__Betaproteobacteria__Thauera_sp_MZ1T__ABC_transporter:0.03563068891042885100):0.02446695375060475158):0.03362635121315506875):0.07986791331933994209):0.11004297599830079046):0.35756831700042590594):0.07796428926832213446):0.12169836684485088596,374298770__Bacteria__Deltaproteobacteria__Desulfovibrio_africanus_str_Walvis_Bay__ABC|2_type_transporter:0.49816880631472537644):0.03015963326571228370):0.05529419505181265571,(312113957__Bacteria__Alphaproteobacteria__Rhodomicrobium_vannielii_ATCC_17100__ABC_transporter:0.24733262072509587526,90423870__Bacteria__Alphaproteobacteria__Rhodopseudomonas_palustris_BisB18__hypothetical_protein:0.26446658985250715013):0.40113109257599466329):0.03875542693198706645):0.08482767427605528154,220904759__Bacteria__Deltaproteobacteria__Desulfovibrio_desulfuricans_subsp_desulfuricans_str_ATCC_27774__ABC|2_type_transporter:0.79872057732465850943):0.08178369213226639733):0.36944854432672485922,(322418001__Bacteria__Deltaproteobacteria__Geobacter_sp_M18__ABC|2_type_transporter:0.48564284103028793060,(89899666__Bacteria__Betaproteobacteria__Rhodoferax_ferrireducens_T118__hypothetical_protein:0.42666201248887974939,((91783900__Bacteria__Betaproteobacteria__Burkholderia_xenovorans_LB400__ABC_multidrug_efflux_pump|_inner_membrane_subunit:0.18406758198599984522,83716651__Bacteria__Betaproteobacteria__Burkholderia_thailandensis_E264__ABC_transporter_ATP|binding_protein:0.20053977778132908716):0.10720075241739139560,(218666993__Bacteria__Gammaproteobacteria__Acidithiobacillus_ferrooxidans_ATCC_23270__ABC_transporter_permease:0.14087388201253298048,296134931__Bacteria__Betaproteobacteria__Thiomonas_intermedia_K12__ABC_transporter:0.19731712326815681324):0.05010033926838702162):0.23721246486246055918):0.22666239578568056490):0.23036527515486218687):0.06688495048763927475):0.05272292232131185058,(78224648__Bacteria__Deltaproteobacteria__Geobacter_metallireducens_GS-15__hypothetical_protein:0.23817411362199381042,85860684__Bacteria__Deltaproteobacteria__Syntrophus_aciditrophicus_SB__export_ABC_transporter_permease:0.33321255248381914660):0.30561568884199968865):0.12007200844700162412):0.10674622771678660138,(((337288000__Bacteria__others_bacteria__Thermodesulfobacterium_sp_OPB45__ABC_transporter:0.27326688493717204986,206889973__Bacteria__others_bacteria__Thermodesulfovibrio_yellowstonii_DSM_11347__multidrug_ABC_transporter_ATPase:0.33946870738722262351):0.38698976789092742745,((78485479__Bacteria__Gammaproteobacteria__Thiomicrospira_crunogena_XCL-2__hypothetical_protein:0.60502688967800244413,302035427__Bacteria__others_bacteria__Candidatus_Nitrospira_defluvii__ABC_transporter_permease:0.62926949678570487379):0.16041884321329544227,((224373653__Bacteria__Epsilonproteobacteria__Nautilia_profundicola_AmH__ABC_transporter:0.32699219781978483557,((152991876__Bacteria__Epsilonproteobacteria__Sulfurovum_sp_NBC37-1__multidrug_ABC_transporter:0.22506992636317257883,(152991467__Bacteria__Epsilonproteobacteria__Nitratiruptor_sp_SB155-2__multidrug_ABC_transporter:0.21923026781359050696,319957826__Bacteria__Epsilonproteobacteria__Nitratifractor_salsuginis_DSM_16511__ABC_transporter:0.25419930065827078813):0.02007855046132301854):0.07864857793422495857,225850363__Bacteria__Aquificae__Persephonella_marina_EX-H1__multidrug_ABC_transporter:0.26232762861135322519):0.15363283488243623109):0.73663928543938472782,(((313672507__Bacteria__others_bacteria__Calditerrivibrio_nitroreducens_DSM_19672__ABC|2_type_transporter:0.30333765132684287202,336323636__Bacteria__others_bacteria__Flexistipes_sinusarabici_DSM_4947__ABC_transporter:0.24325506558407763991):0.17094009086138772791,291279968__Bacteria__others_bacteria__Deferribacter_desulfuricans_SSM1__multidrug_ABC_transporter_permease:0.36371796738149964057):0.22351946998577396086,319789840__Bacteria__Aquificae__Thermovibrio_ammonificans_HB-1__ABC|2_type_transporter:0.73740087890331618148):0.18676624182689935405):0.13412760614781271684):0.17422645025524041706):0.31594061506384851779,((37521585__Bacteria__Cyanobacteria__Gloeobacter_violaceus_PCC_7421__ABC_transporter_permease:0.30251091866274387732,(170078328__Bacteria__Cyanobacteria__Synechococcus_sp_PCC_7002__ABC_transporter_protein:0.45572473689996834123,(220910032__Bacteria__Cyanobacteria__Cyanothece_sp_PCC_7425__ABC_transporter:0.23861794432579769287,186682334__Bacteria__Cyanobacteria__Nostoc_punctiforme_PCC_73102__ABC_transporter:0.25744547860601441069):0.12694475703588634086):0.08215869678250778407):0.10353152857062242198,17228984__Bacteria__Cyanobacteria__Nostoc_sp_PCC_7120__hypothetical_protein:0.56587261464727556248):1.01160294969949604571):0.16327675275617856143):0.10585148340702978109,(385811493__Bacteria__others_bacteria__Ignavibacterium_album_JCM_16511__multidrug_ABC_transporter_permease:0.80525968198498498740,((158520827__Bacteria__Deltaproteobacteria__Desulfococcus_oleovorans_Hxd3__ABC|2_type_transporter:0.71727588747081338916,(386347732__Bacteria__Spirochaetes__Spirochaeta_thermophila_DSM_6578__ABC_transporter:1.17834055460777964441,302339923__Bacteria__Spirochaetes__Spirochaeta_smaragdinae_DSM_11293__ABC_transporter:0.69632877240347912373):0.06992603838255799509):0.08626289417804604287,((193215024__Bacteria__Chlorobi__Chloroherpeton_thalassium_ATCC_35110__ABC|2_type_transporter:0.20419745640445782775,(194333927__Bacteria__Chlorobi__Prosthecochloris_aestuarii_DSM_271__ABC|2_type_transporter:0.26054880815301190156,(193212705__Bacteria__Chlorobi__Chlorobaculum_parvum_NCIB_8327__ABC|2_type_transporter:0.19933764882578811073,(145219670__Bacteria__Chlorobi__Chlorobium_phaeovibrioides_DSM_265__ABC|2_type_transporter:0.16884332308803121081,78186941__Bacteria__Chlorobi__Chlorobium_luteolum_DSM_273__ABC_transporter_ATP|binding_protein_or_permease:0.19714782736664296370):0.07279376986613610157):0.10760413779874362927):0.11577181658314240897):0.22769326978244586179,((319955425__Bacteria__Bacteroidetes__Cellulophaga_algicola_DSM_14237__ABC_transporter:0.12716435357430727615,344201539__Bacteria__Bacteroidetes__Muricauda_ruestringensis_DSM_13258__ABC_transporter:0.13971640502780333093):0.23949536680273544875,((((256421946__Bacteria__Bacteroidetes__Chitinophaga_pinensis_DSM_2588__ABC_transporter:0.27415250375264532678,(326801465__Bacteria__Bacteroidetes__Sphingobacterium_sp_21__ABC_transporter:0.33175668328447771582,256818960__Bacteria__Bacteroidetes__Capnocytophaga_ochracea_DSM_7271__ABC|2_type_transporter:0.28883776458170562496):0.15329463552689989725):0.10186696603251736704,(255039374__Bacteria__Bacteroidetes__Dyadobacter_fermentans_DSM_18053__ABC_transporter:0.23248308131510192487,387791692__Bacteria__Bacteroidetes__Solitalea_canadensis_DSM_3403__multidrug_ABC_transporter_permease:0.23846840751647216394):0.04992938201704731627):0.11854582272819377819,375145606__Bacteria__Bacteroidetes__Niastella_koreensis_GR20-10__ABC|2_type_transporter:0.34687082663038970587):0.03826083381501018538,((150007972__Bacteria__Bacteroidetes__Parabacteroides_distasonis_ATCC_8503__ABC_transporter_permease:0.35548426265462718110,332299674__Bacteria__Bacteroidetes__Porphyromonas_asaccharolytica_DSM_20707__ABC_transporter:0.82722111644701579181):0.07846848189355073999,((313205171__Bacteria__Bacteroidetes__Paludibacter_propionicigenes_WB4__ABC_transporter:0.24712338726801982847,374317237__Bacteria__Spirochaetes__Sphaerochaeta_pleomorpha_str_Grapes__multidrug_ABC_transporter_permease:0.50690287830793812063):0.06315533558641510392,(((387132976__Bacteria__Bacteroidetes__Prevotella_intermedia_17__ABC_transporter|_permease_protein|_DrrB_family:0.09499515660830148978,327313776__Bacteria__Bacteroidetes__Prevotella_denticola_F0289__ABC_transporter_permease:0.17357198420418948337):0.56505654257211446190,(53713920__Bacteria__Bacteroidetes__Bacteroides_fragilis_YCH46__putative_ABC_transporter_ATP|binding_protein_or_permease_protein:0.13142087115656717056,29345973__Bacteria__Bacteroidetes__Bacteroides_thetaiotaomicron_VPI-5482__ABC_transporter_ATP|binding_protein_or_permease:0.12242851918168784486):0.07700884673098373767):0.13367130229441109845,(325297907__Bacteria__Bacteroidetes__Bacteroides_salanitronis_DSM_18170__ABC|2_type_transporter:0.38228631879853008924,375255935__Bacteria__Bacteroidetes__Tannerella_forsythia_ATCC_43037__ABC|2_type_transporter:0.39307194296665270983):0.08087322389060322414):0.09183262617774358427):0.08392587847283876357):0.19505163254843929654):0.18448554509780315525):0.09390350841773606461):0.38904778700869124819):0.18108670992101394415):0.12271974344927323586):0.05734714522135141851,85858804__Bacteria__Deltaproteobacteria__Syntrophus_aciditrophicus_SB__export_ABC_transporter_permease:0.92414931136594991035):0.06728425390097933501):0.09741808300736634618):0.08777700738639994393):0.30992825830285619659,170290753__Archaea__others_archaea__Candidatus_Korarchaeum_cryptofilum_OPF8__ABC|2_type_transporter:1.28526145640233258050):0.78756266968146682039,327400344__Archaea__Archaeoglobales__Archaeoglobus_veneficus_SNP6__ABC_transporter:0.25920634618872728794):0.14996883856945122937,288932136__Archaea__Archaeoglobales__Ferroglobus_placidus_DSM_10642__ABC_transporter:0.20650783331208666382,11498610__Archaea__Archaeoglobales__Archaeoglobus_fulgidus_DSM_4304__ABC_transporter_ATP|binding_protein:0.24952184252446032997):0.0;
