# Supplementary material for: The last universal common ancestor between ancient Earth chemistry and the onset of genetics
Source: PLoS Genet. 2018 Aug 16;14(8):e1007518. doi: 10.1371/journal.pgen.1007518 (PMC6095482; doi:10.1371/journal.pgen.1007518)
Supplement: S1 Appendix — The trees are for the 355 clusters that, after alignment and tree construction, generated ML trees that preserve domain monophyly while also having homologues in ≥2 archaeal and ≥2 bacterial lineages. These 355 proteins trace to LUCA by those phylogenetic criteria [78]. LUCA, last universal common ancestor; ML, maximum likelihood. (ZIP) [file pgen.1007518.s001.zip › renamed_trees_LUCA/3267.tree]

((158520595__Bacteria__Deltaproteobacteria__Desulfococcus_oleovorans_Hxd3__dinitrogenase_iron|molybdenum_cofactor_biosynthesis_protein:0.04901745836759031916,85860381__Bacteria__Deltaproteobacteria__Syntrophus_aciditrophicus_SB__dinitrogenase_iron|molybdenum_cofactor_protein:0.15173561650169975490):0.09377214720645674073,(320353243__Bacteria__Deltaproteobacteria__Desulfobulbus_propionicus_DSM_2032__dinitrogenase_iron|molybdenum_cofactor_biosynthesis_protein:0.12910463070646505113,((83592529__Bacteria__Alphaproteobacteria__Rhodospirillum_rubrum_ATCC_11170__dinitrogenase_iron|molybdenum_cofactor_biosynthesis:1.02699773076472666844,((((94986924__Bacteria__Deltaproteobacteria__Lawsonia_intracellularis_PHE-MN1-00__hypothetical_protein:1.33047448171262061578,256830045__Bacteria__Deltaproteobacteria__Desulfomicrobium_baculatum_DSM_4028__dinitrogenase_iron|molybdenum_cofactor_biosynthesis_protein:0.13643068665626073566):0.10852087823843649395,(376297108__Bacteria__Deltaproteobacteria__Desulfovibrio_desulfuricans_ND132__dinitrogenase_iron|molybdenum_cofactor_biosynthesis_protein:0.22640313162107600364,(220905126__Bacteria__Deltaproteobacteria__Desulfovibrio_desulfuricans_subsp_desulfuricans_str_ATCC_27774__dinitrogenase_iron|molybdenum_cofactor_biosynthesis_protein:0.42156269376213179045,(317153655__Bacteria__Deltaproteobacteria__Desulfovibrio_aespoeensis_Aspo-2__dinitrogenase_iron|molybdenum_cofactor_biosynthesis_protein:0.16093676134960221979,(116750828__Bacteria__Deltaproteobacteria__Syntrophobacter_fumaroxidans_MPOB__iron|molybdenum_cofactor_biosynthesis_dinitrogenase:0.18012166872586671262,328952919__Bacteria__Deltaproteobacteria__Desulfobacca_acetoxidans_DSM_11109__dinitrogenase_iron|molybdenum_cofactor_biosynthesis_protein:0.15013070447390228224):0.18738246528300162019):0.07889457630001048272):0.07418190566798087138):0.07704141441713251159):0.04620664663880478390,239905761__Bacteria__Deltaproteobacteria__Desulfovibrio_magneticus_RS-1__dinitrogenase_iron|molybdenum_cofactor_biosynthesis_domain_protein:0.25051534372556949481):0.12881316950887913841,302342294__Bacteria__Deltaproteobacteria__Desulfarculus_baarsii_DSM_2075__dinitrogenase_iron|molybdenum_cofactor_biosynthesis_protein:0.64263809261033799647):0.07263424811450271135):0.05647980329548317469,(167629242__Bacteria__Clostridia__Heliobacterium_modesticaldum_Ice1__hypothetical_protein:0.49914154093172535820,((339445697__Bacteria__Actinobacteria__Eggerthella_sp_YY7918__hypothetical_protein:0.05951321136286986252,257790361__Bacteria__Actinobacteria__Eggerthella_lenta_DSM_2243__dinitrogenase_iron|molybdenum_cofactor_biosynthesis_protein:0.13672903981675776919):0.42497812059432504839,((224372465__Bacteria__Epsilonproteobacteria__Nautilia_profundicola_AmH__putative_dinitrogenase_iron|molybdenum_cofactor:0.26153993933812119677,(313683135__Bacteria__Epsilonproteobacteria__Sulfuricurvum_kujiense_DSM_16994__dinitrogenase_iron|molybdenum_cofactor_biosynthesis_protein:0.44740481810341942159,(268678834__Bacteria__Epsilonproteobacteria__Sulfurospirillum_deleyianum_DSM_6946__dinitrogenase_iron|molybdenum_cofactor_biosynthesis_protein:0.03907905496396216205,390939373__Bacteria__Epsilonproteobacteria__Sulfurospirillum_barnesii_SES-3__hypothetical_protein:0.11095809863745162427):0.35278437869494427837):0.14918485675884052277):0.44657465210207913930,((330506902__Archaea__Methanosarcinales__Methanosaeta_concilii_GP6__dinitrogenase_iron|molybdenum_cofactor_biosynthesis_protein:0.32358996161944036940,91772649__Archaea__Methanosarcinales__Methanococcoides_burtonii_DSM_6242__dinitrogenase_iron|molybdenum_cofactor_biosynthesis:0.44210937898340457730):0.57773651159332195526,(147921396__Archaea__Methanocellales__Uncultured_methanogenic_archaeon_RC-I__hypothetical_protein:0.29844615012365893758,(383319348__Archaea__Methanocellales__Methanocella_sp_HZ254__hypothetical_protein:0.26233010048294996830,282163190__Archaea__Methanocellales__Methanocella_paludicola_SANAE__hypothetical_protein:0.11635785898240534608):0.15377373566929997128):0.61223950359121881437):0.20402446894783105025):0.08812364888113352612):0.07931930035194943718):0.09991936981271330731):0.25669849443112191523):0.05472364312404329190,51244193__Bacteria__Deltaproteobacteria__Desulfotalea_psychrophila_LSv54__hypothetical_protein:0.21336444770955634298):0.0;
