# Supplementary material for: The last universal common ancestor between ancient Earth chemistry and the onset of genetics
Source: PLoS Genet. 2018 Aug 16;14(8):e1007518. doi: 10.1371/journal.pgen.1007518 (PMC6095482; doi:10.1371/journal.pgen.1007518)
Supplement: S1 Appendix — The trees are for the 355 clusters that, after alignment and tree construction, generated ML trees that preserve domain monophyly while also having homologues in ≥2 archaeal and ≥2 bacterial lineages. These 355 proteins trace to LUCA by those phylogenetic criteria [78]. LUCA, last universal common ancestor; ML, maximum likelihood. (ZIP) [file pgen.1007518.s001.zip › renamed_trees_LUCA/2925.tree]

(((((((350525743__Archaea__Thermococcales-pyroco__Thermococcus_sp_AM4__glucose|6|phosphate_isomerase:0.02001444594753357814,240103135__Archaea__Thermococcales-pyroco__Thermococcus_gammatolerans_EJ3__glucose|6|phosphate_isomerase:0.04046351422679164700):0.03201996783456349804,(212223393__Archaea__Thermococcales-pyroco__Thermococcus_onnurineus_NA1__glucose|6|phosphate_isomerase:0.04670029078286131591,(57641046__Archaea__Thermococcales-pyroco__Thermococcus_kodakarensis_KOD1__glucose|6|phosphate_isomerase:0.04262017406899634014,341581903__Archaea__Thermococcales-pyroco__Thermococcus_sp_4557__glucose|6|phosphate_isomerase:0.05757305057004075133):0.02525904553820337503):0.01782769807498211720):0.07575623048452091723,(332158493__Archaea__Thermococcales-pyroco__Pyrococcus_sp_NA2__glucose|6|phosphate_isomerase:0.05269847928472961435,33356828__Archaea__Thermococcales-pyroco__Pyrococcus_abyssi_GE5__glucose|6|phosphate_isomerase:0.04152983680771453467):0.01838040292866951683):0.01443810431284538003,(((289596267__Archaea__Thermoplasmatales__Aciduliprofundum_boonei_T469__Glucose|6|phosphate_isomerase:0.50729661805003956054,((((222099347__Bacteria__Thermotogae__Thermotoga_neapolitana_DSM_4359__Glucose|6|phosphate_isomerase:0.24531731116528512904,157363060__Bacteria__Thermotogae__Thermotoga_lettingae_TMO__glucose|6|phosphate_isomerase:0.20682134252740369540):0.53757112619950009336,((330835993__Bacteria__Spirochaetes__Spirochaeta_coccoides_DSM_17374__glucose|6|phosphate_isomerase:0.42440912138584008240,116670358__Bacteria__Actinobacteria__Arthrobacter_sp_FB24__glucose|6|phosphate_isomerase:0.26300768369497090626):0.35930692950488757331,383765020__Bacteria__Chloroflexi__Caldilinea_aerophila_DSM_14535_NBRC_104270__glucose|6|phosphate_isomerase:0.42113963503108881037):0.19344550056312548314):0.08552835386557718078,(258651757__Bacteria__Actinobacteria__Nakamurella_multipartita_DSM_44233__glucose|6|phosphate_isomerase:1.60611450073378003722,384047367__Bacteria__Bacilli__Bacillus_megaterium_WSH-002__glucose|6|phosphate_isomerase|_archaeal_|PgiA|:0.31135363634876472849):0.17827532115314240202):0.17032027971369390063,(((((334320486__Bacteria__Alphaproteobacteria__Sinorhizobium_meliloti_AK83__glucose|6|phosphate_isomerase:0.33815669865222686141,(15966307__Bacteria__Alphaproteobacteria__Sinorhizobium_meliloti_1021__glucose|6|phosphate_isomerase:0.06422723825486480187,150397663__Bacteria__Alphaproteobacteria__Sinorhizobium_medicae_WSM419__glucose|6|phosphate_isomerase:0.05267698261438959195):0.27186271267060763135):0.05685527075832840643,121609042__Bacteria__Betaproteobacteria__Verminephrobacter_eiseniae_EF01-2__glucose|6|phosphate_isomerase:0.60329261390494381967):0.19437246236753072393,323357573__Bacteria__Actinobacteria__Microbacterium_testaceum_StLB037__thermophilic_glucose|6|phosphate_isomerase:0.78915523098037276828):0.26175532240230853231,209551413__Bacteria__Alphaproteobacteria__Rhizobium_leguminosarum_bv_trifolii_WSM2304__glucose|6|phosphate_isomerase:0.67762912220228155302):0.29034318433447303676,(383763986__Bacteria__Chloroflexi__Caldilinea_aerophila_DSM_14535_NBRC_104270__glucose|6|phosphate_isomerase:0.92813366480701053884,((117618731__Bacteria__Gammaproteobacteria__Aeromonas_hydrophila_subsp_hydrophila_ATCC_7966__glucose|6|phosphate_isomerase:0.51952483345595346087,(157372509__Bacteria__Gammaproteobacteria__Serratia_proteamaculans_568__glucose|6|phosphate_isomerase:0.31368712619848437839,(311280988__Bacteria__Gammaproteobacteria__Enterobacter_cloacae_SCF1__glucose|6|phosphate_isomerase:0.29572232491551625477,365968948__Bacteria__Gammaproteobacteria__Enterobacter_cloacae_EcWSU1__glucose|6|phosphate_isomerase:0.32394928691766494699):0.24636670875020588722):0.11127938047389505927):0.49292946192817665985,((150009875__Bacteria__Bacteroidetes__Parabacteroides_distasonis_ATCC_8503__glucose|6|phosphate_isomerase:0.41126378650719852548,94967683__Bacteria__Acidobacteria__Candidatus_Koribacter_versatilis_Ellin345__glucose|6|phosphate_isomerase:0.80220104221358923269):0.16806937751809972181,((345018411__Bacteria__Clostridia__Thermoanaerobacter_wiegelii_Rt8__glucose|6|phosphate_isomerase:0.66230508414507538451,302387349__Bacteria__Clostridia__Clostridium_saccharolyticum_WM1__glucose|6|phosphate_isomerase:0.37671051899746099689):0.39740916841311774155,269121607__Bacteria__Fusobacteria__Sebaldella_termitidis_ATCC_33386__glucose|6|phosphate_isomerase:0.72371366631828204508):0.30638668571285337938):0.18216053101282755899):0.39850817515168956984):0.14685964586434971380):0.13006468584720681791):0.12422729333585910694):0.07774523873922969952,242398799__Archaea__Thermococcales-pyroco__Thermococcus_sibiricus_MM_739__glucose|6|phosphate_isomerase:0.08386222109434723904):0.04783929041324377213,315229768__Archaea__Thermococcales-pyroco__Thermococcus_barophilus_MP__Glucose|6|phosphate_isomerase:0.09065158183140610559):0.06296041298427099142):0.00778803584785628649,389851793__Archaea__Thermococcales-pyroco__Pyrococcus_sp_ST04__glucose|6|phosphate_isomerase:0.03465311873884299038):0.00805739528465332193,18976568__Archaea__Thermococcales-pyroco__Pyrococcus_furiosus_DSM_3638__glucose|6|phosphate_isomerase:0.06065888355598735016):0.00691400087467060331,337285056__Archaea__Thermococcales-pyroco__Pyrococcus_yayanosii_CH1__glucose|6|phosphate_isomerase:0.11529781990821089122,14591696__Archaea__Thermococcales-pyroco__Pyrococcus_horikoshii_OT3__glucose|6|phosphate_isomerase:0.03873909486984401102):0.0;
