# Supplementary material for: The last universal common ancestor between ancient Earth chemistry and the onset of genetics
Source: PLoS Genet. 2018 Aug 16;14(8):e1007518. doi: 10.1371/journal.pgen.1007518 (PMC6095482; doi:10.1371/journal.pgen.1007518)
Supplement: S1 Appendix — The trees are for the 355 clusters that, after alignment and tree construction, generated ML trees that preserve domain monophyly while also having homologues in ≥2 archaeal and ≥2 bacterial lineages. These 355 proteins trace to LUCA by those phylogenetic criteria [78]. LUCA, last universal common ancestor; ML, maximum likelihood. (ZIP) [file pgen.1007518.s001.zip › renamed_trees_LUCA/2026.tree]

(((((((150389810__Bacteria__Clostridia__Alkaliphilus_metalliredigens_QYMF__oligopeptide|dipeptide_ABC_transporter_ATPase:0.21478029327541428573,(336236698__Bacteria__Bacilli__Geobacillus_thermoglucosidasius_C56-YS93__oligopeptide|dipeptide_ABC_transporter_ATPase:0.00632450950576234159,312112279__Bacteria__Bacilli__Geobacillus_sp_Y4_1MC1__oligopeptide|dipeptide_ABC_transporter_ATPase:0.00224619972151653483):0.38884930086597402354):0.06639866968395902180,(((340624451__Archaea__Methanococcales__Methanococcus_maripaludis_X1__dipeptide_ABC_transporter_ATP|binding_protein:0.14837724635339621937,(73668868__Archaea__Methanosarcinales__Methanosarcina_barkeri_str_Fusaro__dipeptide_ABC_transporter|_ATP|binding_protein:0.05700776865079569544,(20090760__Archaea__Methanosarcinales__Methanosarcina_acetivorans_C2A__dipeptide_ABC_transporter_ATP|binding_protein:0.09617267579709488923,21226108__Archaea__Methanosarcinales__Methanosarcina_mazei_Go1__peptide_ABC_transporter_ATP|binding_protein:0.08048957576588004759):0.04546398875813865287):0.10454656501135363433):0.20228059416378257884,((148642363__Archaea__Methanobacteriales__Methanobrevibacter_smithii_ATCC_35061__peptide|nickel_ABC_transporter|_ATP|binding_component|_DppD:0.17927384742179633403,288560871__Archaea__Methanobacteriales__Methanobrevibacter_ruminantium_M1__nickel_ABC_transporter_ATP|binding_protein_NikD1:0.14038482031687674056):0.09887934880985499442,84489613__Archaea__Methanobacteriales__Methanosphaera_stadtmanae_DSM_3091__peptide_ABC_transporter_ATP|binding_protein:0.32223296977933196805):0.18498836308654312277):0.14873321301412223416,(((337747838__Bacteria__Bacilli__Paenibacillus_mucilaginosus_KNP414__peptide_ABC_transporter_ATPase:0.00364301906771812402,379718955__Bacteria__Bacilli__Paenibacillus_mucilaginosus_3016__peptide_ABC_transporter_ATPase:0.00904147025232668149):0.37498251372433294426,(((78356373__Bacteria__Deltaproteobacteria__Desulfovibrio_alaskensis_G20__ABC_transporter|like_protein:0.33954877218747037126,317152017__Bacteria__Deltaproteobacteria__Desulfovibrio_aespoeensis_Aspo-2__ABC_transporter|like_protein:0.36726469730162047966):0.27845137219496990388,(((((123441296__Bacteria__Gammaproteobacteria__Yersinia_enterocolitica_subsp_enterocolitica_8081__transport_ATPase:0.04815300583947395435,(51597261__Bacteria__Gammaproteobacteria__Yersinia_pseudotuberculosis_IP_32953__nickel|di|oligopepetide_ABC_transporter_ATP|binding_protein:0.00363849237746284538,22125135__Bacteria__Gammaproteobacteria__Yersinia_pestis_KIM_10__ABC_transporter_ATP|binding_protein:0.00000122123005994819):0.05224340605382470776):0.22412649388548730456,(197286360__Bacteria__Gammaproteobacteria__Proteus_mirabilis_HI4320__nickel|di|oligopepetide_ABC_transporter_ATP|binding_protein:0.39963813272199300020,(((238919641__Bacteria__Gammaproteobacteria__Edwardsiella_ictaluri_93-146__ABC_transporter_family|_ATP|binding_component:0.03290428833249707530,269138928__Bacteria__Gammaproteobacteria__Edwardsiella_tarda_EIB202__ABC_transporter_ATPase:0.00650986509206438486):0.16632164512697109049,(218549128__Bacteria__Gammaproteobacteria__Escherichia_fergusonii_ATCC_35469__ATPase_of_ABC|type_transport_system:0.22567219667755608614,(16760635__Bacteria__Gammaproteobacteria__Salmonella_enterica_subsp_enterica_serovar_Typhi_str_CT18__ABC_transporter_ATP|binding_protein:0.05225126938672108867,339999096__Bacteria__Gammaproteobacteria__Salmonella_bongori_NCTC_12419__ABC_transport_ATP|binding_protein:0.02900958304002326793):0.18994857608397769377):0.15199874424495463110):0.24375476682326827071,(386036464__Bacteria__Gammaproteobacteria__Klebsiella_pneumoniae_KCTC_2242__nickel|di|oligopepetide_ABC_transporter_ATP_binding_protein:0.51367770737365525680,(145298782__Bacteria__Gammaproteobacteria__Aeromonas_salmonicida_subsp_salmonicida_A449__peptide_ABC_transporter_ATP|binding_protein:0.01934396692063432635,(330829838__Bacteria__Gammaproteobacteria__Aeromonas_veronii_B565__nickel|di|oligopepetide_ABC_transporter_ATP_binding_protein:0.01996117676952427131,117618188__Bacteria__Gammaproteobacteria__Aeromonas_hydrophila_subsp_hydrophila_ATCC_7966__ABC_nickel|di|oligopepetide_transporter|_ATP_binding_subunit:0.01208702634947929518):0.00868677218065763181):0.18450302217625624834):0.05315393949989385969):0.34206016899126040487):0.05983338922736708421):1.13719646177731625869,((157374817__Bacteria__Gammaproteobacteria__Shewanella_sediminis_HAW-EB3__oligopeptide_transport_ATP|binding_protein_OppD:0.45758632049193370683,(167625630__Bacteria__Gammaproteobacteria__Shewanella_halifaxensis_HAW-EB4__ABC_transporter|like_protein:0.07540953146432519127,157963453__Bacteria__Gammaproteobacteria__Shewanella_pealeana_ATCC_700345__ABC_transporter|like_protein:0.07243890173639794261):0.34249250059601438201):0.80525723372817803458,294675657__Bacteria__Alphaproteobacteria__Rhodobacter_capsulatus_SB_1003__ABC_transporter_ATP|binding_protein:0.54713541433451717833):0.18309476323344814341):0.13920868629557506257,310814784__Bacteria__Alphaproteobacteria__Ketogulonicigenium_vulgare_Y25__peptide|opine|nickel_uptake_ABC_transporter_family|_ATP|binding_protein:0.86177837334908213851):0.08146910788970594675,(284031897__Bacteria__Actinobacteria__Kribbella_flavida_DSM_17836__ABC_transporter:0.28551186763039704264,256377171__Bacteria__Actinobacteria__Actinosynnema_mirum_DSM_43827__ABC_transporter:0.22859485584424546478):0.34129621601980864032):0.17491211346372195767):0.11028129332662393869,86604881__Bacteria__Cyanobacteria__Synechococcus_sp_JA-3-3Ab__peptide|opine|nickel_uptake_ABC_transporter_ATP|binding_protein:0.35879124657847544233):0.07261423303507030802):0.14753675909691141288,((325291191__Bacteria__Clostridia__Syntrophobotulus_glycolicus_DSM_8271__oligopeptide|dipeptide_ABC_transporter_ATPase:0.29879445510533481078,((219667905__Bacteria__Clostridia__Desulfitobacterium_hafniense_DCB-2__oligopeptide|dipeptide_ABC_transporter_ATPase:0.00000122123005994819,89896287__Bacteria__Clostridia__Desulfitobacterium_hafniense_Y51__hypothetical_protein:0.00307896626624833266):0.24759167796175643450,(219667332__Bacteria__Clostridia__Desulfitobacterium_hafniense_DCB-2__ABC_transporter:0.00300931559063491580,89896839__Bacteria__Clostridia__Desulfitobacterium_hafniense_Y51__hypothetical_protein:0.00000122123005994819):0.20926454350705284146):0.03896716710146325147):0.07358469941389723934,(((302387391__Bacteria__Clostridia__Clostridium_saccharolyticum_WM1__ABC_transporter:0.43054586686551404862,347533236__Bacteria__Clostridia__Roseburia_hominis_A2-183__ABC_transporter:0.31835698899130954187):0.09946948457897189511,(310779034__Bacteria__Fusobacteria__Ilyobacter_polytropus_DSM_2926__ABC_transporter|like_protein:1.79865820703024059668,(339445657__Bacteria__Actinobacteria__Eggerthella_sp_YY7918__hypothetical_protein:0.10082221388504931936,257791945__Bacteria__Actinobacteria__Eggerthella_lenta_DSM_2243__ABC_transporter|like_protein:0.21793528692862615403):0.51260129422871902882):0.14140764952292289580):0.15031072223447303204,(330839256__Bacteria__Negativicutes__Selenomonas_sputigena_ATCC_35185__ABC_transporter_related_protein:0.59587488896592932797,333997264__Bacteria__Spirochaetes__Treponema_primitia_ZAS-2__peptide_ABC_transporter_ATP|binding_protein:0.29954441689500393986):0.10360628972884580734):0.06822153765335142728):0.07464708919347483318):0.05610090626558399129):0.02819808311246506036):0.18264645637433726821,310658189__Bacteria__Clostridia__Clostridium_sticklandii_DSM_519__Oligopeptide|dipeptide_ABC_transporter|_ATPase_subunit:0.26771757797822026692):0.23689194571784169541,(219666108__Bacteria__Clostridia__Desulfitobacterium_hafniense_DCB-2__ABC_transporter:0.16313459463508228620,28211537__Bacteria__Clostridia__Clostridium_tetani_E88__dipeptide_transport_ATP|binding_protein_dppD:0.17472558307301974678):0.16427497194581786033):0.25969583121846118168,269124201__Bacteria__Fusobacteria__Streptobacillus_moniliformis_DSM_12112__ABC_transporter:0.30198636228124570158):0.32524565407912875425,22536374__Bacteria__Bacilli__Streptococcus_agalactiae_2603V-R__peptide_ABC_transporter_ATP|binding_protein:0.03333089715116539786):0.01002894158246447377,251782351__Bacteria__Bacilli__Streptococcus_dysgalactiae_subsp_equisimilis_GGS_124_1__dipeptide_transport_ATP|binding_protein:0.00000122123005994819,15675790__Bacteria__Bacilli__Streptococcus_pyogenes_M1_GAS__ATPase:0.00000122123005994819):0.0;
