# Supplementary material for: The last universal common ancestor between ancient Earth chemistry and the onset of genetics
Source: PLoS Genet. 2018 Aug 16;14(8):e1007518. doi: 10.1371/journal.pgen.1007518 (PMC6095482; doi:10.1371/journal.pgen.1007518)
Supplement: S1 Appendix — The trees are for the 355 clusters that, after alignment and tree construction, generated ML trees that preserve domain monophyly while also having homologues in ≥2 archaeal and ≥2 bacterial lineages. These 355 proteins trace to LUCA by those phylogenetic criteria [78]. LUCA, last universal common ancestor; ML, maximum likelihood. (ZIP) [file pgen.1007518.s001.zip › renamed_trees_LUCA/3322.tree]

(227826701__Archaea__Sulfolobales__Sulfolobus_islandicus_M_14-25__Vinylacetyl|CoA_delta|isomerase:0.00415198487673836165,(70606878__Archaea__Sulfolobales__Sulfolobus_acidocaldarius_DSM_639__hydroxylase:0.16998688469001338452,(146303989__Archaea__Sulfolobales__Metallosphaera_sedula_DSM_5348__vinylacetyl|CoA_Delta|isomerase:0.24570727975388734210,(15920242__Archaea__Sulfolobales__Sulfolobus_tokodaii_str_7__hypothetical_protein:0.17128697449945928799,(((218781230__Bacteria__Deltaproteobacteria__Desulfatibacillum_alkenivorans_AK-01__vinylacetyl|CoA_Delta|isomerase:0.67941004378568237154,((71281564__Bacteria__Gammaproteobacteria__Colwellia_psychrerythraea_34H__4|hydroxyphenylacetate|3|hydroxylase:0.18803074113285039859,(154246515__Bacteria__Alphaproteobacteria__Xanthobacter_autotrophicus_Py2__4|hydroxyphenylacetate_3|hydroxylase:0.33885030625695866657,(226360869__Bacteria__Actinobacteria__Rhodococcus_opacus_B4__hydroxylase:0.00000122123005994819,111018781__Bacteria__Actinobacteria__Rhodococcus_jostii_RHA1__4|hydroxyphenylacetic_hydroxylase:0.01228648468957657669):0.15154359927931318475):0.13772438786746959982):1.22457103130565214677,(294146811__Bacteria__Alphaproteobacteria__Sphingobium_japonicum_UT26S__aromatic_ring_hydroxylase:0.47181114664316936569,(378720423__Bacteria__Actinobacteria__Gordonia_polyisoprenivorans_VH2__4|hydroxyphenylacetate|3|hydroxylase:0.18032222802455269428,269125209__Bacteria__Actinobacteria__Thermomonospora_curvata_DSM_43183__Vinylacetyl|CoA_Delta|isomerase:0.04888144781694435392):0.43026198351826139277):0.28476895042701427796):0.20284473590963808531):0.38596092556163941190,379005621__Archaea__Thermoproteales__Pyrobaculum_oguniense_TE7__Aromatic_ring_hydroxylase:0.36737849122726268236):0.09442386514854061996,(325968202__Archaea__Thermoproteales__Vulcanisaeta_moutnovskia_768-28__vinylacetyl|CoA_delta|isomerase:0.07053654665500809495,307596316__Archaea__Thermoproteales__Vulcanisaeta_distributa_DSM_14429__Vinylacetyl|CoA_Delta|isomerase:0.02164721406451389565):0.30705756531826899902):0.08054990693237490396):0.06586762768989221084):0.05166862325227468411):0.10070100770831878767,15899242__Archaea__Sulfolobales__Sulfolobus_solfataricus_P2__4|hydroxybutyryl|CoA_dehydratase:0.00000122123005994819):0.0;
