# Supplementary material for: The last universal common ancestor between ancient Earth chemistry and the onset of genetics
Source: PLoS Genet. 2018 Aug 16;14(8):e1007518. doi: 10.1371/journal.pgen.1007518 (PMC6095482; doi:10.1371/journal.pgen.1007518)
Supplement: S1 Appendix — The trees are for the 355 clusters that, after alignment and tree construction, generated ML trees that preserve domain monophyly while also having homologues in ≥2 archaeal and ≥2 bacterial lineages. These 355 proteins trace to LUCA by those phylogenetic criteria [78]. LUCA, last universal common ancestor; ML, maximum likelihood. (ZIP) [file pgen.1007518.s001.zip › renamed_trees_LUCA/1962.tree]

(251782350__Bacteria__Bacilli__Streptococcus_dysgalactiae_subsp_equisimilis_GGS_124_1__dipeptide_transport_ATP|binding_protein:0.00453335044178741070,((((((((269797157__Bacteria__Negativicutes__Veillonella_parvula_DSM_2008__ABC_transporter:1.10157931745975079529,310779035__Bacteria__Fusobacteria__Ilyobacter_polytropus_DSM_2926__ABC_transporter|like_protein:0.79732049079715383577):0.35940658457062502062,310829809__Bacteria__Clostridia__Eubacterium_limosum_KIST612__ABC_transporter:0.63268020714879347199):0.43636036193689625717,((340624452__Archaea__Methanococcales__Methanococcus_maripaludis_X1__peptide_ABC_transporter_ATP|binding_protein:0.12383268630527589915,((20090759__Archaea__Methanosarcinales__Methanosarcina_acetivorans_C2A__dipeptide_ABC_transporter_ATP|binding_protein:0.08817082340862462952,73668867__Archaea__Methanosarcinales__Methanosarcina_barkeri_str_Fusaro__dipeptide_ABC_transporter|_ATP|binding_protein:0.09285260905903609807):0.05153828049706081493,21226109__Archaea__Methanosarcinales__Methanosarcina_mazei_Go1__peptide_ABC_transporter_ATP|binding_protein:0.08407187085015860317):0.06661185842091310594):0.12731098217474889900,((288560870__Archaea__Methanobacteriales__Methanobrevibacter_ruminantium_M1__nickel_ABC_transporter_ATP|binding_protein_NikE1:0.13724510752756283183,(148642364__Archaea__Methanobacteriales__Methanobrevibacter_smithii_ATCC_35061__peptide|nickel_ABC_transporter|_ATP|binding_component|_DppF:0.19062807719337199197,288560961__Archaea__Methanobacteriales__Methanobrevibacter_ruminantium_M1__nickel_ABC_transporter_ATP|binding_protein_NikE2:0.17501561407607413301):0.07528316768050333230):0.15124455050290358527,(84489612__Archaea__Methanobacteriales__Methanosphaera_stadtmanae_DSM_3091__peptide_ABC_transporter_ATP|binding_protein:0.25082718130107833909,84489647__Archaea__Methanobacteriales__Methanosphaera_stadtmanae_DSM_3091__peptide_ABC_transporter_ATP|binding_protein:0.32399356864158168623):0.13523827972818808218):0.10943758565405478644):0.09151203388543296957):0.03280641031537682301,((((336236697__Bacteria__Bacilli__Geobacillus_thermoglucosidasius_C56-YS93__nickel|transporting_ATPase:0.00000122123005994819,312112278__Bacteria__Bacilli__Geobacillus_sp_Y4_1MC1__ABC_transporter:0.00976102449803574294):0.34610021613468722190,((337747839__Bacteria__Bacilli__Paenibacillus_mucilaginosus_KNP414__ABC_transporter:0.00000122123005994819,379718956__Bacteria__Bacilli__Paenibacillus_mucilaginosus_3016__ABC_transporter:0.40776365577903167514):0.49603164830481477621,(((284031898__Bacteria__Actinobacteria__Kribbella_flavida_DSM_17836__ABC_transporter:0.34187579927096245491,256377172__Bacteria__Actinobacteria__Actinosynnema_mirum_DSM_43827__ABC_transporter:0.38526840649862431620):0.39974704112094067154,86604882__Bacteria__Cyanobacteria__Synechococcus_sp_JA-3-3Ab__peptide|opine|nickel_uptake_ABC_transporter_ATP|binding_protein:0.43351695426984016013):0.08071855478155386121,(((((59711284__Bacteria__Gammaproteobacteria__Vibrio_fischeri_ES114__dipeptide_ABC_transporter:0.04154721201843229739,197335750__Bacteria__Gammaproteobacteria__Vibrio_fischeri_MJ11__NikE:0.04471487532418547128):0.46974367650282733422,((157963452__Bacteria__Gammaproteobacteria__Shewanella_pealeana_ATCC_700345__ABC_transporter|like_protein:0.01680768640092130534,167625629__Bacteria__Gammaproteobacteria__Shewanella_halifaxensis_HAW-EB4__ABC_transporter|like_protein:0.20571579015752755604):0.35899465309863348716,157374818__Bacteria__Gammaproteobacteria__Shewanella_sediminis_HAW-EB3__dipeptide_ABC_transporter:0.34827753784751597221):0.30345700611809783842):0.45855628147593113786,(218549127__Bacteria__Gammaproteobacteria__Escherichia_fergusonii_ATCC_35469__ATPase_of_ABC|type_transport_system:0.17578446642929035360,((339999097__Bacteria__Gammaproteobacteria__Salmonella_bongori_NCTC_12419__ABC_transport_ATP|binding_subunit:0.05119829415910585879,16760634__Bacteria__Gammaproteobacteria__Salmonella_enterica_subsp_enterica_serovar_Typhi_str_CT18__ABC_transporter_ATP|binding_protein:0.07626259824767421536):0.25945446496979573947,(((197286359__Bacteria__Gammaproteobacteria__Proteus_mirabilis_HI4320__nickel|di|oligopepetide_ABC_transporter_ATP|binding_protein:0.31450178681525753355,((51597260__Bacteria__Gammaproteobacteria__Yersinia_pseudotuberculosis_IP_32953__nickel|di|oligopepetide_ABC_transporter_ATP|binding_protein:0.00000122123005994819,22125136__Bacteria__Gammaproteobacteria__Yersinia_pestis_KIM_10__ABC_transporter_ATP|binding_protein:0.00000122123005994819):0.06615401963568995347,123441297__Bacteria__Gammaproteobacteria__Yersinia_enterocolitica_subsp_enterocolitica_8081__transport_ATPase:0.08557648025887196197):0.09920005674762584491):0.19229895077800315817,(386036465__Bacteria__Gammaproteobacteria__Klebsiella_pneumoniae_KCTC_2242__putative_ABC_transport_ATP|binding_subunit:0.26499586013613546376,(330829837__Bacteria__Gammaproteobacteria__Aeromonas_veronii_B565__ATPase_protein_DppE:0.00247111409336280789,(117618094__Bacteria__Gammaproteobacteria__Aeromonas_hydrophila_subsp_hydrophila_ATCC_7966__ATPase_DppE:0.05315611653861961744,145298783__Bacteria__Gammaproteobacteria__Aeromonas_salmonicida_subsp_salmonicida_A449__ABC|type_nickel|di|oligopepetide_transporter_ATP_binding_subunit:0.08593741832320743457):0.04878711749762949801):0.28906530595053903099):0.08077929975345883584):0.09199370769421386096,(269138927__Bacteria__Gammaproteobacteria__Edwardsiella_tarda_EIB202__ABC_transporter_ATP|binding_protein:0.03534111158715474987,238919640__Bacteria__Gammaproteobacteria__Edwardsiella_ictaluri_93-146__ABC_transporter|_ATP|binding_protein:0.08968047336579369755):0.16144672271200766200):0.06173316773817744130):0.04702121324842620936):0.37388474814993227779):0.12312098759531421577,(294675656__Bacteria__Alphaproteobacteria__Rhodobacter_capsulatus_SB_1003__ABC_transporter_ATP|binding_protein:0.59511570837305516335,310814785__Bacteria__Alphaproteobacteria__Ketogulonicigenium_vulgare_Y25__ABC_transporter:0.65734171518782913424):0.09659948526551238868):0.23087981088365031046,(78356372__Bacteria__Deltaproteobacteria__Desulfovibrio_alaskensis_G20__ABC_transporter|like_protein:0.22950653369611917487,317152018__Bacteria__Deltaproteobacteria__Desulfovibrio_aespoeensis_Aspo-2__ABC_transporter|like_protein:0.29963667437889152101):0.21847068343698139437):0.06641296549509531633):0.09460384297387744446):0.18091621284078676646):0.07761830085918182409,150389811__Bacteria__Clostridia__Alkaliphilus_metalliredigens_QYMF__ABC_transporter|like_protein:0.33058272173331454402):0.08837791380842688338,(((330839255__Bacteria__Negativicutes__Selenomonas_sputigena_ATCC_35185__ABC_transporter_related_protein:0.56935131464577670712,(((302387390__Bacteria__Clostridia__Clostridium_saccharolyticum_WM1__ABC_transporter:0.20245500758729273461,347533235__Bacteria__Clostridia__Roseburia_hominis_A2-183__ABC_transporter:0.39090727005184244813):0.19181469559570799022,(339445656__Bacteria__Actinobacteria__Eggerthella_sp_YY7918__hypothetical_protein:0.13456673966623322602,257791944__Bacteria__Actinobacteria__Eggerthella_lenta_DSM_2243__ABC_transporter|like_protein:0.02257866632406148322):0.53267232614552884051):0.15286594219080607004,325291190__Bacteria__Clostridia__Syntrophobotulus_glycolicus_DSM_8271__nickel|transporting_ATPase:0.14201475252673498306):0.09740745320743379732):0.02992404403296901327,((219666396__Bacteria__Clostridia__Desulfitobacterium_hafniense_DCB-2__ABC_transporter:0.24502299825275164480,325289444__Bacteria__Clostridia__Syntrophobotulus_glycolicus_DSM_8271__nickel|transporting_ATPase:0.24006211317206860301):0.18479011430876993161,(89896286__Bacteria__Clostridia__Desulfitobacterium_hafniense_Y51__hypothetical_protein:0.00000122123005994819,219667906__Bacteria__Clostridia__Desulfitobacterium_hafniense_DCB-2__ABC_transporter:0.00000122123005994819):0.26261472943729524676):0.08401258330338230718):0.01779690856997292667,(333997265__Bacteria__Spirochaetes__Treponema_primitia_ZAS-2__nickel_import_ATP|binding_protein_NikE:0.41717192246804579714,(89896838__Bacteria__Clostridia__Desulfitobacterium_hafniense_Y51__hypothetical_protein:0.00501982816602987349,219667333__Bacteria__Clostridia__Desulfitobacterium_hafniense_DCB-2__ABC_transporter:0.00000122123005994819):0.18583362846747825126):0.05455915430854448717):0.14394608812081133298):0.12001440629803905580):0.14114917936442750168,310658190__Bacteria__Clostridia__Clostridium_sticklandii_DSM_519__Dipeptide_transport_ATP|binding_protein_dppF:0.36293514409408816901):0.11440284574892159442,(28211538__Bacteria__Clostridia__Clostridium_tetani_E88__dipeptide_transport_ATP|binding_protein_dppF:0.15629355995791821554,89892846__Bacteria__Clostridia__Desulfitobacterium_hafniense_Y51__hypothetical_protein:0.24555644995117784091):0.16024847767213873384):0.12872129730418011007,269124202__Bacteria__Fusobacteria__Streptobacillus_moniliformis_DSM_12112__ABC_transporter:0.29287078638631441896):0.30713412459429217938,22536375__Bacteria__Bacilli__Streptococcus_agalactiae_2603V-R__peptide_ABC_transporter_ATP|binding_protein:0.03301255253294280156):0.05852368244712748135,15675791__Bacteria__Bacilli__Streptococcus_pyogenes_M1_GAS__ATPase:0.00410935926897093053):0.0;
