# Supplementary material for: The last universal common ancestor between ancient Earth chemistry and the onset of genetics
Source: PLoS Genet. 2018 Aug 16;14(8):e1007518. doi: 10.1371/journal.pgen.1007518 (PMC6095482; doi:10.1371/journal.pgen.1007518)
Supplement: S1 Appendix — The trees are for the 355 clusters that, after alignment and tree construction, generated ML trees that preserve domain monophyly while also having homologues in ≥2 archaeal and ≥2 bacterial lineages. These 355 proteins trace to LUCA by those phylogenetic criteria [78]. LUCA, last universal common ancestor; ML, maximum likelihood. (ZIP) [file pgen.1007518.s001.zip › renamed_trees_LUCA/2708.tree]

(((212224042__Archaea__Thermococcales-pyroco__Thermococcus_onnurineus_NA1__hypothetical_protein:0.24749592294195002506,337284912__Archaea__Thermococcales-pyroco__Pyrococcus_yayanosii_CH1__CRISPR|associated_protein|_Csm1_family:0.18077934360766503841):0.21929770449291974277,(333911207__Archaea__Methanococcales__Methanotorris_igneus_Kol_5__Csm1_family_CRISPR|associated_protein:0.33240259417336098791,(((((333922794__Bacteria__Clostridia__Desulfotomaculum_carboxydivorans_CO-1-SRB__Csm1_family_CRISPR|associated_protein:0.88859903148484642443,(328949719__Bacteria__Deinococcus-Thermus__Marinithermus_hydrothermalis_DSM_14884__Csm1_family_CRISPR|associated_protein:0.38966913737118646921,(384439722__Bacteria__Deinococcus-Thermus__Thermus_sp_CCB_US3_UF1__CRISPR|associated_protein|_Csm1:0.38775267945754232635,(297565150__Bacteria__Deinococcus-Thermus__Meiothermus_silvanus_DSM_9946__Csm1_family_CRISPR|associated_protein:0.17714340907500294997,291294617__Bacteria__Deinococcus-Thermus__Meiothermus_ruber_DSM_1279__Csm1_family_CRISPR|associated_protein:0.09216514305822827435):0.24918296974512144093):0.17153755083436594830):0.96735851811281126089):0.43277628905250009606,(268317192__Bacteria__Bacteroidetes__Rhodothermus_marinus_DSM_4252__Csm1_family_CRISPR|associated_protein:0.66338289444459608291,385809776__Bacteria__others_bacteria__Ignavibacterium_album_JCM_16511__hydrolase:0.64023000319221989862):0.58940980968313372301):0.26529532095885993703,((((296133521__Bacteria__Clostridia__Thermincola_potens_JR__Csm1_family_CRISPR|associated_protein:0.66985467873840376374,(348026607__Bacteria__Negativicutes__Megasphaera_elsdenii_DSM_20460__CRISPR|associated_protein:0.56595120822246292036,269798861__Bacteria__Negativicutes__Veillonella_parvula_DSM_2008__Csm1_family_CRISPR|associated_protein:0.56794525035689114034):0.21242890605722680730):0.07664359776807028179,(114567271__Bacteria__Clostridia__Syntrophomonas_wolfei_subsp_wolfei_str_Goettingen__CRISPR|associated_Csm1_family_protein:0.75333031258282301401,((289549399__Bacteria__Bacilli__Staphylococcus_lugdunensis_HKU09-01__hydrolase_of_the_HD_superfamily_|permuted_catalytic_motifs|:0.14479685485223009467,(379794578__Bacteria__Bacilli__Staphylococcus_aureus_subsp_aureus_MSHR1132__CRISPR|associated_protein:0.02612381627008022317,57865884__Bacteria__Bacilli__Staphylococcus_epidermidis_RP62A__CRISPR|associated_Csm1_family_protein:0.04446940612062005166):0.04872284621180196507):0.63992399261005261657,(((125718071__Bacteria__Bacilli__Streptococcus_sanguinis_SK36__HD_superfamily_hydrolase:0.56345673940680152114,55820995__Bacteria__Bacilli__Streptococcus_thermophilus_LMG_18311__hypothetical_protein:0.29828358214388445147):0.19940232284785394667,347525463__Bacteria__Bacilli__Lactobacillus_ruminis_ATCC_27782__CRISPR|associated_Csm1_family_protein:0.76023514884135356962):0.18048468814173351804,(340627819__Bacteria__Actinobacteria__Mycobacterium_canettii_CIPT_140010059__hypothetical_protein:0.08234213315448685178,((15842364__Bacteria__Actinobacteria__Mycobacterium_tuberculosis_CDC1551__hypothetical_protein:0.00000122123005994819,339632832__Bacteria__Actinobacteria__Mycobacterium_africanum_GM041182__hypothetical_protein:0.00000122123005994819):0.00000122123005994819,31793999__Bacteria__Actinobacteria__Mycobacterium_bovis_AF2122-97__hypothetical_protein:0.00000122123005994819):0.02950630422709702577):0.55883561252450775214):0.17742959086320517215):0.08930888580070382721):0.11659979276054899255):0.51387863414660450712,(312136178__Bacteria__Clostridia__Caldicellulosiruptor_owensensis_OL__hypothetical_protein:2.09476395947794147290,(222099676__Bacteria__Thermotogae__Thermotoga_neapolitana_DSM_4359__CRISPR|associated_protein|_Csm1_family:0.19417218905270827722,((148270227__Bacteria__Thermotogae__Thermotoga_petrophila_RKU-1__metal_dependent_phosphohydrolase:0.00134786334149089864,281412438__Bacteria__Thermotogae__Thermotoga_naphthophila_RKU-10__CRISPR|associated_protein|_Csm1_family:0.00812230527403530120):0.00696647415232726653,(15644555__Bacteria__Thermotogae__Thermotoga_maritima_MSB8__hypothetical_protein:0.00406001058963518808,170288804__Bacteria__Thermotogae__Thermotoga_sp_RQ2__CRISPR|associated_Csm1_family_protein:0.00000122123005994819):0.00681961947713216523):0.15422539857323000478):0.82347250014522799244):0.22504196540263585180):0.13806243052817657180,206889450__Bacteria__others_bacteria__Thermodesulfovibrio_yellowstonii_DSM_11347__Csm1_family_CRISPR|associated_protein:1.39641681871831213613):0.07592525645987774352):0.16801643121451467766,20090780__Archaea__Methanosarcinales__Methanosarcina_acetivorans_C2A__hypothetical_protein:0.99918656547652495714):0.45142784097372429253,261403336__Archaea__Methanococcales__Methanocaldococcus_vulcanius_M7__Csm1_family_CRISPR|associated_protein:0.45932628823100385418):0.12143387651592518761):0.42696628102801020832):0.18624351400845534643,389851553__Archaea__Thermococcales-pyroco__Pyrococcus_sp_ST04__CRISPR|associated_protein|_Csm1_family:0.26999205921193519808,14590100__Archaea__Thermococcales-pyroco__Pyrococcus_horikoshii_OT3__hypothetical_protein:0.34393512312525342800):0.0;
