# Supplementary material for: The last universal common ancestor between ancient Earth chemistry and the onset of genetics
Source: PLoS Genet. 2018 Aug 16;14(8):e1007518. doi: 10.1371/journal.pgen.1007518 (PMC6095482; doi:10.1371/journal.pgen.1007518)
Supplement: S1 Appendix — The trees are for the 355 clusters that, after alignment and tree construction, generated ML trees that preserve domain monophyly while also having homologues in ≥2 archaeal and ≥2 bacterial lineages. These 355 proteins trace to LUCA by those phylogenetic criteria [78]. LUCA, last universal common ancestor; ML, maximum likelihood. (ZIP) [file pgen.1007518.s001.zip › renamed_trees_LUCA/49.tree]

(((((((124486290__Archaea__Methanomicrobiales__Methanocorpusculum_labreanum_Z__signal_recognition_particle_protein_Srp54:0.21385421742238408527,(88604251__Archaea__Methanomicrobiales__Methanospirillum_hungatei_JF-1__signal_recognition_particle_protein_Srp54:0.20549814773598149009,(307353993__Archaea__Methanomicrobiales__Methanoplanus_petrolearius_DSM_11571__GTP|binding_signal_recognition_particle_SRP54_G|_domain|containing_protein:0.14080882344426834396,((154151417__Archaea__Methanomicrobiales__Methanoregula_boonei_6A8__signal_recognition_particle_protein_Srp54:0.19113721648991599533,219851208__Archaea__Methanomicrobiales__Methanosphaerula_palustris_E1-9c__signal_recognition_particle_protein_Srp54:0.11951781436013486637):0.04012591187500788581,126179907__Archaea__Methanomicrobiales__Methanoculleus_marisnigri_JR1__signal_recognition_particle_protein_Srp54:0.12814060404548366368):0.03750286759814326631):0.03278483592529816276):0.06371841655422007256):0.12264676047722498919,((((2508565024__Archaea__Halobacteria__Haloferax_denitrificans_ATCC_35960__Signal_recognition_particle_GTPase:0.00406422250350643895,2508571500__Archaea__Halobacteria__Haloferax_sulfurifontis_ATCC_BAA-897__Signal_recognition_particle_GTPase:0.00202469384332946804):0.00607926671959714039,292654301__Archaea__Halobacteria__Haloferax_volcanii_DS2__signal_recognition_particle_protein:0.00000122123005994819):0.00738514259146446413,(2508590473__Archaea__Halobacteria__Haloferax_mucosum_ATCC_BAA-1512__Signal_recognition_particle_GTPase:0.00806447654127120765,389845623__Archaea__Halobacteria__Haloferax_mediterranei_ATCC_33500__signal_recognition_particle_54K_protein:0.01232892699089386396):0.01107370839535059062):0.06115730528310964198,((222478931__Archaea__Halobacteria__Halorubrum_lacusprofundi_ATCC_49239__GTP|binding_signal_recognition_particle_SRP54_G|_domain_protein:0.10034632125156628391,(((257052337__Archaea__Halobacteria__Halorhabdus_utahensis_DSM_12940__GTP|binding_signal_recognition_particle_SRP54_G|_domain_protein:0.11536189972981818197,(257387282__Archaea__Halobacteria__Halomicrobium_mukohataei_DSM_12286__GTP|binding_signal_recognition_particle_SRP54_G|_domain|containing_protein:0.06797219912912111361,(2508584724__Archaea__Halobacteria__Haloarcula_vallismortis_ATCC_29715__Signal_recognition_particle_GTPase:0.00259640421361631395,(344210686__Archaea__Halobacteria__Haloarcula_hispanica_ATCC_33960__signal_recognition_54_kDa_protein:0.00369206099385049761,((2508580387__Archaea__Halobacteria__Haloarcula_sinaiiensis_ATCC_33800__Signal_recognition_particle_GTPase:0.00000122123005994819,2508575912__Archaea__Halobacteria__Haloarcula_californiae_ATCC_33799__Signal_recognition_particle_GTPase:0.00000122123005994819):0.00000122123005994819,55379689__Archaea__Halobacteria__Haloarcula_marismortui_ATCC_43049__signal_recognition_54_kDa_protein:0.00000122123005994819):0.00659132366265563832):0.00550190772196687897):0.04052495440795077231):0.06320601788779532659):0.04923313804834958396,((289581472__Archaea__Halobacteria__Natrialba_magadii_ATCC_43099__GTP|binding_signal_recognition_particle_SRP54_G|_domain|containing_protein:0.02982359528527397594,(284163555__Archaea__Halobacteria__Haloterrigena_turkmenica_DSM_5511__GTP|binding_signal_recognition_particle_SRP54_G|_domain|containing_protein:0.03393121878859426538,336252741__Archaea__Halobacteria__Halopiger_xanaduensis_SH-6__Signal_recognition_54_kDa_protein:0.02535703387665010425):0.00705395077329529132):0.11695921004933680643,(169236988__Archaea__Halobacteria__Halobacterium_salinarum_R1__signal_recognition_particle_54K_protein:0.00000122123005994819,15791232__Archaea__Halobacteria__Halobacterium_sp_NRC-1__signal_recognition_particle:0.00000122123005994819):0.11942560224275135250):0.01545073593911917322):0.02206009758310520374,(76800703__Archaea__Halobacteria__Natronomonas_pharaonis_DSM_2160__signal_recognition_particle_54K_protein:0.10467191513367291034,300709660__Archaea__Halobacteria__Halalkalicoccus_jeotgali_B3__signal_recognition_54_kDa_protein:0.09603463581528903781):0.02696795808403860961):0.02234533064663913812):0.02933591629651853896,(313124886__Archaea__Halobacteria__Halogeometricum_borinquense_DSM_11551__signal_recognition_particle_subunit_ffh|srp54_|srp54|:0.05207467552089829754,110669292__Archaea__Halobacteria__Haloquadratum_walsbyi_DSM_16790__signal_recognition_particle_54K_protein:0.09043666825145793564):0.03229155384519459548):0.00851786325701537651):0.35842433254297667578):0.07477694568452795953,(((330507723__Archaea__Methanosarcinales__Methanosaeta_concilii_GP6__signal_sequence_recognition_54_kDa_protein:0.07614802737200389304,386003024__Archaea__Methanosarcinales__Methanosaeta_harundinacea_6Ac__Signal_sequence_recognition_54_kDa_protein:0.10167577035557751053):0.05068820542743082691,116753684__Archaea__Methanosarcinales__Methanosaeta_thermophila_PT__signal_recognition_particle_protein_Srp54:0.07496169465439821156):0.15285810364805582640,((147919502__Archaea__Methanocellales__Uncultured_methanogenic_archaeon_RC-I__signal_recognition_particle_protein_Srp54:0.07851886139472921688,(282165325__Archaea__Methanocellales__Methanocella_paludicola_SANAE__signal_recognition_54_kDa_protein:0.04376212290479105510,383319835__Archaea__Methanocellales__Methanocella_sp_HZ254__signal_recognition_particle_subunit_FFH|SRP54_|srp54|:0.06653154135841550521):0.06418897652762824146):0.15623951375378947182,(((21227369__Archaea__Methanosarcinales__Methanosarcina_mazei_Go1__signal_recognition_particle_protein_Srp54:0.01641878326379323308,20093371__Archaea__Methanosarcinales__Methanosarcina_acetivorans_C2A__signal_recognition_particle_protein_Srp54:0.01528606983161343198):0.01441391392203719528,73668456__Archaea__Methanosarcinales__Methanosarcina_barkeri_str_Fusaro__signal_recognition_particle_subunit_FFH|SRP54_|srp54|:0.01991100535156020007):0.12781043298939059882,(298675575__Archaea__Methanosarcinales__Methanohalobium_evestigatum_Z-7303__GTP|binding_signal_recognition_particle_SRP54_G|_domain|containing_protein:0.14267060490744673529,((294495522__Archaea__Methanosarcinales__Methanohalophilus_mahii_DSM_5219__signal_recognition_particle_subunit_FFH|SRP54_|srp54|:0.13556331347120401110,336476226__Archaea__Methanosarcinales__Methanosalsum_zhilinae_DSM_4017__GTP|binding_signal_recognition_particle_SRP54_G|_domain|containing_protein:0.08974157663934211049):0.02459045839545228457,91772216__Archaea__Methanosarcinales__Methanococcoides_burtonii_DSM_6242__signal_recognition_particle_protein_Srp54:0.09667490362698026585):0.02668038626545310432):0.03930119301212797733):0.07935600631372631553):0.04298255738617379196):0.06061273441441772381):0.11712636786227426100,((((((156937833__Archaea__Desulfurococcales__Ignicoccus_hospitalis_KIN4-I__signal_recognition_particle_subunit_FFH|SRP54_|srp54|:0.33115647961166722046,(((305663445__Archaea__Desulfurococcales__Ignisphaera_aggregans_DSM_17230__GTP|binding_signal_recognition_particle_SRP54_G|_domain:0.40836311174745121289,((((330834334__Archaea__Sulfolobales__Metallosphaera_cuprina_Ar-4__signal_recognition_particle_subunit_FFH|SRP54_|srp54|:0.08374326349697595873,146304520__Archaea__Sulfolobales__Metallosphaera_sedula_DSM_5348__signal_recognition_particle_subunit_FFH|SRP54_|srp54|:0.04018859552902161181):0.11844162497904295317,332797104__Archaea__Sulfolobales__Acidianus_hospitalis_W1__GTP|binding_signal_recognition_particle_SRP54_G|domain|containing_protein:0.09197910458554800495):0.05785360654437807226,((227827525__Archaea__Sulfolobales__Sulfolobus_islandicus_M_14-25__GTP|binding_signal_recognition_particle_SRP54_G|domain|containing_protein:0.01576001112829165940,15897850__Archaea__Sulfolobales__Sulfolobus_solfataricus_P2__Signal_recognition_particle_protein_subunit_SRP54_|srp54|:0.03254636421186473533):0.14603281391256212052,(60623872__Archaea__Sulfolobales__Sulfolobus_tokodaii_str_7__signal_recognition_particle_protein:0.07014689483547717486,70607071__Archaea__Sulfolobales__Sulfolobus_acidocaldarius_DSM_639__signal_recognition_54_kDa_protein:0.15650769189636168366):0.09031306856607348998):0.03457004801177958331):0.17641448562750225437,((389860812__Archaea__Desulfurococcales__Thermogladius_sp_1633__GTP|binding_signal_recognition_particle_SRP54|_G|_domain_protein:0.29498736914189582770,(296241780__Archaea__Desulfurococcales__Thermosphaera_aggregans_DSM_11486__signal_recognition_particle_subunit_FFH|SRP54_|srp54|:0.21725157657565374869,((390937784__Archaea__Desulfurococcales__Desulfurococcus_fermentans_DSM_16532__GTP|binding_signal_recognition_particle_SRP54_G|_domain|containing_protein:0.00433775241431549018,218884721__Archaea__Desulfurococcales__Desulfurococcus_kamchatkensis_1221n__GTP|binding_signal_recognition_particle_SRP54|_G|_domain|containing_protein:0.00210981125531952514):0.07714589570981278399,320100244__Archaea__Desulfurococcales__Desulfurococcus_mucosus_DSM_2162__signal_recognition_particle_subunit_FFH|SRP54_|srp54|:0.08951141693062801552):0.09478874725353363118):0.04923823962676043831):0.04640110813735737194,(126465672__Archaea__Desulfurococcales__Staphylothermus_marinus_F1__signal_recognition_particle_subunit_FFH|SRP54_|srp54|:0.01057101884032404272,297526052__Archaea__Desulfurococcales__Staphylothermus_hellenicus_DSM_12710__GTP|binding_signal_recognition_particle_SRP54_G|_domain|containing_protein:0.02174519501299282745):0.11602811160621050168):0.17126624631348305594):0.04139541195724171646):0.04344446469250141940,((124028501__Archaea__Desulfurococcales__Hyperthermus_butylicus_DSM_5456__Signal_recognition_particle_GTPase:0.18910660000330609121,347522718__Archaea__Desulfurococcales__Pyrolobus_fumarii_1A__GTP|binding_signal_recognition_particle_SRP54_G|_domain_containing_protein:0.15718412760573674536):0.13297102361537191384,(302349271__Archaea__Desulfurococcales__Acidilobus_saccharovorans_345-15__Signal_recognition_54_kDa_protein:0.36204137194846786052,14601593__Archaea__Desulfurococcales__Aeropyrum_pernix_K1__signal_recognition_54_kDa_protein:0.22611736184247316350):0.09527099702727655217):0.05679538885513100988):0.02903120423733058370,385806157__Archaea__Sulfolobales__Fervidicoccus_fontis_Kam940__signal_recognition_54_kDa_protein:0.37911069582098205766):0.04048578644561542927):0.14098654537868829384,(119719417__Archaea__Thermoproteales__Thermofilum_pendens_Hrk_5__GTP|binding_signal_recognition_particle:0.47061445171995980319,(((352681831__Archaea__Thermoproteales__Thermoproteus_tenax_Kra_1__signal_recognition_particle_subunit_SRP54:0.13069289920976523423,327310166__Archaea__Thermoproteales__Thermoproteus_uzoniensis_768-20__GTP|binding_signal_recognition_particle_SRP54:0.07321520616443777385):0.08145333179179972682,(((18314019__Archaea__Thermoproteales__Pyrobaculum_aerophilum_str_IM2__signal_recognition_particle_protein:0.04998245911831433047,374326743__Archaea__Thermoproteales__Pyrobaculum_sp_1860__signal_recognition_particle:0.03921555576463413295):0.01513102139140980185,(126460331__Archaea__Thermoproteales__Pyrobaculum_calidifontis_JCM_11548__signal_recognition_particle_subunit_FFH|SRP54_|srp54|:0.07332178913711724644,(171185970__Archaea__Thermoproteales__Thermoproteus_neutrophilus_V24Sta__GTP|binding_signal_recognition_particle:0.06461982499704153893,119872111__Archaea__Thermoproteales__Pyrobaculum_islandicum_DSM_4184__GTP|binding_signal_recognition_particle:0.06125559543906718835):0.02026096662934721154):0.01339449545224493873):0.02742607284410886886,(379003325__Archaea__Thermoproteales__Pyrobaculum_oguniense_TE7__Signal_recognition_particle_GTPase:0.00599990766581471029,145591970__Archaea__Thermoproteales__Pyrobaculum_arsenaticum_DSM_13514__GTP|binding_signal_recognition_particle:0.00308800018266378951):0.03505785961905230619):0.11034997593769033108):0.18745812401843822692,(159040882__Archaea__Thermoproteales__Caldivirga_maquilingensis_IC-167__GTP|binding_signal_recognition_particle:0.36619473198925456270,(325968148__Archaea__Thermoproteales__Vulcanisaeta_moutnovskia_768-28__GTP|binding_signal_recognition_particle_SRP54_G|_domain:0.03990876083627133142,307596389__Archaea__Thermoproteales__Vulcanisaeta_distributa_DSM_14429__GTP|binding_signal_recognition_particle_SRP54_G|_domain|containing_protein:0.02731274192832424536):0.25288097125784297914):0.09058391094903106566):0.19146611881170336189):0.08862752158628692256):0.15056770004179947930,((((15606801__Bacteria__Aquificae__Aquifex_aeolicus_VF5__signal_recognition_particle_receptor_protein:0.16070540081839093660,((289548587__Bacteria__Aquificae__Thermocrinis_albus_DSM_14484__signal_recognition_particle_protein:0.16192779516966321340,288817542__Bacteria__Aquificae__Hydrogenobacter_thermophilus_TK-6__signal_recognition_particle_GTPase:0.15707623857593869254):0.07281988529388128129,195952674__Bacteria__Aquificae__Hydrogenobaculum_sp_Y04AAS1__signal_recognition_particle_protein:0.33870024287832650733):0.06142048693719542873):0.15435474966209777881,((225848834__Bacteria__Aquificae__Sulfurihydrogenibium_azorense_Az-Fu1__signal_recognition_particle_protein:0.05272120814005625683,188996577__Bacteria__Aquificae__Sulfurihydrogenibium_sp_YO3AOP1__signal_recognition_particle_protein:0.03117999968674245448):0.07880847547382321960,225850967__Bacteria__Aquificae__Persephonella_marina_EX-H1__signal_recognition_particle_protein:0.16945347630503393432):0.22052993018852870555):0.15797467302214093787,(((((((50365296__Bacteria__Tenericutes__Mesoplasma_florum_L1__signal_recognition_particle_protein:0.13645636227914204053,(344205153__Bacteria__Tenericutes__Mycoplasma_putrefaciens_KS1__signal_recognition_particle_protein:0.09092544158224467876,(42560958__Bacteria__Tenericutes__Mycoplasma_mycoides_subsp_mycoides_SC_str_PG1__Signal_recognition_particle_M54_protein:0.00000122123005994819,(83319981__Bacteria__Tenericutes__Mycoplasma_capricolum_subsp_capricolum_ATCC_27343__signal_recognition_particle_protein:0.01222559578578630637,313665439__Bacteria__Tenericutes__Mycoplasma_leachii_PG50__signal_recognition_particle_protein:0.00000122123005994819):0.00202778092345662179):0.10660098603829901154):0.07494292430515127335):0.30360202349417347856,((325972883__Bacteria__Tenericutes__Mycoplasma_suis_str_Illinois__signal_recognition_particle_protein:0.92167220624223900050,(321309532__Bacteria__Tenericutes__Mycoplasma_haemofelis_str_Langford_1__signal_recognition_particle_protein_Ffh:0.03136717936307300419,374317624__Bacteria__Tenericutes__Mycoplasma_haemocanis_str_Illinois__signal_recognition_particle_protein:0.02477332093578881941):0.40841903250286082372):0.47082461152615573408,((26553705__Bacteria__Tenericutes__Mycoplasma_penetrans_HF-2__signal_recognition_particle_GTPase:0.26392704967955421536,(209554600__Bacteria__Tenericutes__Ureaplasma_urealyticum_serovar_10_str_ATCC_33699__signal_recognition_particle_protein:0.01778434413646789308,13357648__Bacteria__Tenericutes__Ureaplasma_parvum_serovar_3_str_ATCC_700970__signal_recognition_particle_protein:0.01970004893312892261):0.25027828263013418564):0.06380159119524164701,((13507800__Bacteria__Tenericutes__Mycoplasma_pneumoniae_M129__signal_recognition_particle_protein:0.07142290482831771536,12044898__Bacteria__Tenericutes__Mycoplasma_genitalium_G37__signal_recognition_particle_protein:0.16679313332507372802):0.31696276396142153420,31544492__Bacteria__Tenericutes__Mycoplasma_gallisepticum_str_R-low__signal_recognition_particle_protein_Ffh:0.25499686937194954162):0.06666513819788946749):0.07922362877434427353):0.14246897702936414665):0.08022610354199226357,(((71894046__Bacteria__Tenericutes__Mycoplasma_synoviae_53__signal_recognition_particle:0.17718544822466211763,(294155954__Bacteria__Tenericutes__Mycoplasma_crocodyli_MP145__signal_recognition_particle_protein:0.15408297742030158117,((313678330__Bacteria__Tenericutes__Mycoplasma_bovis_PG45__signal_recognition_particle_protein:0.02115827957198673781,148377845__Bacteria__Tenericutes__Mycoplasma_agalactiae_PG2__Signal_recognition_particle_protein:0.01792987760001332059):0.11748481891160746093,308189776__Bacteria__Tenericutes__Mycoplasma_fermentans_JER__signal_recognition_particle_protein:0.11624330109025346469):0.12539320020944325074):0.05016954517236311972):0.07288541939715754980,(15828813__Bacteria__Tenericutes__Mycoplasma_pulmonis_UAB_CTIP__signal_recognition_particle_protein:0.23133394169615503766,47459362__Bacteria__Tenericutes__Mycoplasma_mobile_163K__signal_recognition_particle_GTPase:0.24939294322721838881):0.06256294808505938332):0.04471030992644641627,((304373199__Bacteria__Tenericutes__Mycoplasma_hyorhinis_HUB-1__Signal_recognition_particle_protein:0.20405908749519510725,(240047246__Bacteria__Tenericutes__Mycoplasma_conjunctivae_HRC-581__Signal_recognition_particle_protein:0.18207450771832370262,54020010__Bacteria__Tenericutes__Mycoplasma_hyopneumoniae_232__signal_recognition_particle_protein:0.25061420812642359879):0.11248814632698524163):0.09436554357817905636,(269114992__Bacteria__Tenericutes__Mycoplasma_hominis_ATCC_23114__signal_recognition_particle_protein:0.10122627818119420140,193216691__Bacteria__Tenericutes__Mycoplasma_arthritidis_158L3-1__signal_recognition_particle:0.16134578377742711530):0.27220197835289172694):0.06073404252316323693):0.12289717264252146556):0.17758600101862245801,(162447215__Bacteria__Tenericutes__Acholeplasma_laidlawii_PG-8A__signal_recognition_particle_GTPase:0.31396249493733907610,(194246474__Bacteria__Tenericutes__Candidatus_Phytoplasma_mali__signal_recognition_particle|_subunit_FFH|SRP54:0.35622070638423175559,(197294839__Bacteria__Tenericutes__Candidatus_Phytoplasma_australiense__Signal_recognition_particle_GTPase:0.17454707896318591431,(85057345__Bacteria__Tenericutes__Aster_yellows_witches-broom_phytoplasma_AYWB__signal_recognition_particle|_subunit_FFH|SRP54:0.03967926534503253555,39939164__Bacteria__Tenericutes__Onion_yellows_phytoplasma_OY-M__signal_recognition_particle_GTPase:0.02360869178830804493):0.10517338490776595439):0.19307298859344548814):0.23205445145699893361):0.21912114707371430078):0.08030466235430291921,(374288838__Bacteria__Deltaproteobacteria__Bacteriovorax_marinus_SJ__signal_recognition_particle_protein:0.43120482611742844137,42523591__Bacteria__Deltaproteobacteria__Bdellovibrio_bacteriovorus_HD100__signal_recognition_particle_protein:0.35625197695532062614):0.11135620226517968512):0.04617455968250089304,(((336065750__Bacteria__others_bacteria__Erysipelothrix_rhusiopathiae_str_Fujisawa__signal_recognition_particle_protein_SRP54:0.51454765433221583137,(307718738__Bacteria__Spirochaetes__Spirochaeta_thermophila_DSM_6192__hypothetical_protein:0.26164540053861573554,((((339499127__Bacteria__Spirochaetes__Spirochaeta_caldaria_DSM_7334__signal_recognition_particle_protein:0.08593527582966756229,(333999674__Bacteria__Spirochaetes__Treponema_primitia_ZAS-2__signal_recognition_particle_protein:0.09892691871105668833,333993133__Bacteria__Spirochaetes__Treponema_azotonutricium_ZAS-9__signal_recognition_particle_protein:0.09662157241564246768):0.04972925264916767951):0.10524863143265819621,((332297535__Bacteria__Spirochaetes__Treponema_brennaborense_DSM_12168__signal_recognition_particle_protein:0.10560461105870572185,328947325__Bacteria__Spirochaetes__Treponema_succinifaciens_DSM_2489__signal_recognition_particle_protein:0.14012964491611828999):0.08743177369171795110,((15639407__Bacteria__Spirochaetes__Treponema_pallidum_subsp_pallidum_str_Nichols__signal_recognition_particle_protein_|ffh|:0.00543297060319734588,338706382__Bacteria__Spirochaetes__Treponema_paraluiscuniculi_Cuniculi_A__Sec_family_Type_I_general_secretory_pathway_protein:0.00953301931506424574):0.53487606289791544967,42527592__Bacteria__Spirochaetes__Treponema_denticola_ATCC_35405__signal_recognition_particle_protein:0.18470167794376393666):0.05607231931954549664):0.03827232223336521355):0.07179008094146320518,(((330836478__Bacteria__Spirochaetes__Spirochaeta_coccoides_DSM_17374__signal_recognition_particle_subunit_FFH|SRP54_|srp54|:0.15658188260620267696,(374314937__Bacteria__Spirochaetes__Sphaerochaeta_pleomorpha_str_Grapes__signal_recognition_particle_protein:0.06542125137681592539,325971130__Bacteria__Spirochaetes__Spirochaeta_sp_Buddy__signal_recognition_particle_protein:0.04703730655447929676):0.06171915550457036936):0.16125531495835535023,302338385__Bacteria__Spirochaetes__Spirochaeta_smaragdinae_DSM_11293__signal_recognition_particle_protein:0.19254391507150092622):0.06319782366739251644,383790422__Bacteria__Spirochaetes__Spirochaeta_africana_DSM_8902__signal_recognition_particle_protein:0.27467699905420622786):0.03879908190436952981):0.03986322072810208339,((187918549__Bacteria__Spirochaetes__Borrelia_hermsii_DAH__signal_recognition_particle|_subunit_FFH|SRP54:0.04100407184222911589,((203288125__Bacteria__Spirochaetes__Borrelia_recurrentis_A1__signal_recognition_particle_protein:0.00493867180073799452,(203284591__Bacteria__Spirochaetes__Borrelia_duttonii_Ly__signal_recognition_particle_protein:0.00198943331669007703,386859927__Bacteria__Spirochaetes__Borrelia_crocidurae_str_Achema__Signal_recognition_particle_protein:0.00814926572056493687):0.00318815564228823109):0.07722138071644697732,119953471__Bacteria__Spirochaetes__Borrelia_turicatae_91E135__signal_recognition_particle|_subunit_FFH|SRP54:0.05857379449809511918):0.01447839422772282704):0.06730361912122885537,(111115526__Bacteria__Spirochaetes__Borrelia_afzelii_PKo__signal_recognition_particle_protein:0.01132984337659787358,(51598948__Bacteria__Spirochaetes__Borrelia_garinii_PBi_linear__signal_recognition_particle_protein:0.02706179298872960631,(218249508__Bacteria__Spirochaetes__Borrelia_burgdorferi_ZS7__signal_recognition_particle_protein:0.01230566996663932239,343127994__Bacteria__Spirochaetes__Borrelia_bissettii_DN127__signal_recognition_particle_protein:0.01923419552041350997):0.02361626898642440325):0.01747532201912501901):0.22758903216911499645):0.37651045267285598861):0.05172617071298107883):0.22203920358169512705):0.06617684556264633033,((224373532__Bacteria__Epsilonproteobacteria__Nautilia_profundicola_AmH__signal_recognition_particle_protein:0.18053803192405476485,(((152991247__Bacteria__Epsilonproteobacteria__Nitratiruptor_sp_SB155-2__signal_recognition_particle_protein:0.17743426341393472856,(313681624__Bacteria__Epsilonproteobacteria__Sulfuricurvum_kujiense_DSM_16994__signal_recognition_particle_subunit_ffh|srp54_|srp54|:0.15157037726710981262,(307721676__Bacteria__Epsilonproteobacteria__Sulfurimonas_autotrophica_DSM_16294__signal_recognition_particle_subunit_FFH|SRP54_|srp54|:0.08018093737362284867,78776651__Bacteria__Epsilonproteobacteria__Sulfurimonas_denitrificans_DSM_1251__Signal_recognition_particle_protein:0.09903168352156824228):0.05200052608954172650):0.13416174800535021761):0.03903668082261885913,(152991963__Bacteria__Epsilonproteobacteria__Sulfurovum_sp_NBC37-1__signal_recognition_particle_protein:0.11178167488302069577,319956456__Bacteria__Epsilonproteobacteria__Nitratifractor_salsuginis_DSM_16511__signal_recognition_particle_subunit_ffh|srp54_|srp54|:0.08065621248112571362):0.08120538173101052304):0.02429694920698000776,((296274038__Bacteria__Epsilonproteobacteria__Arcobacter_nitrofigilis_DSM_7299__signal_recognition_particle_protein:0.10968670010423979544,(157738182__Bacteria__Epsilonproteobacteria__Arcobacter_butzleri_RM4018__signal_recognition_particle_protein:0.05995155697107142773,384173221__Bacteria__Epsilonproteobacteria__Arcobacter_sp_L__signal_recognition_particle_protein:0.05308030504449311182):0.08518195443717736792):0.16384208968469338163,(((154147877__Bacteria__Epsilonproteobacteria__Campylobacter_hominis_ATCC_BAA-381__signal_recognition_particle_protein:0.15084658568724990113,(((154174570__Bacteria__Epsilonproteobacteria__Campylobacter_curvus_525-92__signal_recognition_particle_protein:0.06162296526462270052,157165369__Bacteria__Epsilonproteobacteria__Campylobacter_concisus_13826__signal_recognition_particle_protein:0.05060858115682130565):0.08403798312785064339,118474225__Bacteria__Epsilonproteobacteria__Campylobacter_fetus_subsp_fetus_82-40__signal_recognition_particle_protein:0.10353523139052593638):0.04305724170735011208,(57237011__Bacteria__Epsilonproteobacteria__Campylobacter_jejuni_RM1221__signal_recognition_particle_protein:0.06964932228317399776,222823997__Bacteria__Epsilonproteobacteria__Campylobacter_lari_RM2100__signal_recognition_particle_protein:0.07835295379133173921):0.05439743495151560387):0.02826102422154361943):0.13949529680690145317,(390940843__Bacteria__Epsilonproteobacteria__Sulfurospirillum_barnesii_SES-3__signal_recognition_particle_subunit_FFH|SRP54_|srp54|:0.03976630227951034185,268680269__Bacteria__Epsilonproteobacteria__Sulfurospirillum_deleyianum_DSM_6946__signal_recognition_particle_protein:0.03201952925464902899):0.16369674095377728662):0.07843789803140076289,(34556966__Bacteria__Epsilonproteobacteria__Wolinella_succinogenes_DSM_1740__signal_recognition_particle_protein:0.16838892637534993990,((((386749326__Bacteria__Epsilonproteobacteria__Helicobacter_cetorum_MIT_00-7128__signal_recognition_particle_protein:0.02792228925538092765,109947829__Bacteria__Epsilonproteobacteria__Helicobacter_acinonychis_str_Sheeba__signal_recognition_particle_protein:0.01851588756091731777):0.01141483400676425106,15612144__Bacteria__Epsilonproteobacteria__Helicobacter_pylori_J99__signal_recognition_particle_protein:0.00181059045050416235):0.12506671020816398365,(315452863__Bacteria__Epsilonproteobacteria__Helicobacter_felis_ATCC_49179__signal_recognition_particle_protein:0.08844979140401788842,336453764__Bacteria__Epsilonproteobacteria__Helicobacter_bizzozeronii_CIII-1__signal_recognition_particle_subunit_Ffh_SRP54:0.04691624205341859283):0.17467063704072663399):0.10053434867177910017,(291276573__Bacteria__Epsilonproteobacteria__Helicobacter_mustelae_12198__signal_recognition_particle_protein:0.15103871524954123884,(386760982__Bacteria__Epsilonproteobacteria__Helicobacter_cinaedi_PAGU611__signal_recognition_particle_protein:0.05785786981787475330,32266439__Bacteria__Epsilonproteobacteria__Helicobacter_hepaticus_ATCC_51449__signal_recognition_particle_protein:0.06962155814129934728):0.21716932135912014878):0.07705917502971935951):0.06886213764335259724):0.09597973701191966911):0.05286603814111464489):0.02740743350897028793):0.05806166200991546428):0.44576388410004841312,((206895825__Bacteria__Clostridia__Coprothermobacter_proteolyticus_DSM_5265__signal_recognition_particle_protein:0.98753794046727783051,(332295825__Bacteria__Clostridia__Thermodesulfobium_narugense_DSM_14796__GTP|binding_signal_recognition_particle_SRP54_G|_domain|containing_protein:0.58041310483902397444,189219288__Bacteria__others_bacteria__Methylacidiphilum_infernorum_V4__Signal_recognition_particle_GTPase:0.62761288831616635076):0.06546171993089168473):0.04452371943962554757,((300870909__Bacteria__Spirochaetes__Brachyspira_pilosicoli_95-1000__signal_recognition_particle_GTPase:0.02161433548740250218,(296126133__Bacteria__Spirochaetes__Brachyspira_murdochii_DSM_12563__GTP|binding_signal_recognition_particle_SRP54_G|_domain|containing_protein:0.02863464817519097150,(384210112__Bacteria__Spirochaetes__Brachyspira_intermedia_PWS-A__Signal_recognition_particle_GTPase:0.00000122123005994819,225620952__Bacteria__Spirochaetes__Brachyspira_hyodysenteriae_WA1__signal_recognition_particle_GTPase:0.00000122123005994819):0.01028282831861517845):0.06359410127289738535):0.69139767336579815993,383788232__Bacteria__others_bacteria__Caldisericum_exile_AZM16c01__signal_recognition_particle_protein:0.91997005977449075598):0.08508469945479291141):0.03765330216290937310):0.06028703891674347393):0.03106288928771873750,(((37522208__Bacteria__Cyanobacteria__Gloeobacter_violaceus_PCC_7421__signal_recognition_particle_protein_SRP54:0.20831612792871770368,((86607761__Bacteria__Cyanobacteria__Synechococcus_sp_JA-2-3Ba-2-13__signal_recognition_particle_protein:0.02243418372265825952,86605764__Bacteria__Cyanobacteria__Synechococcus_sp_JA-3-3Ab__signal_recognition_particle_protein:0.04802603633800814342):0.16453959912703461366,((((113476149__Bacteria__Cyanobacteria__Trichodesmium_erythraeum_IMS101__signal_recognition_particle_subunit_FFH|SRP54_|srp54|:0.13489280181476395737,(298490416__Bacteria__Cyanobacteria__Nostoc_azollae_0708__signal_recognition_particle_protein:0.05989156893392880848,((75910555__Bacteria__Cyanobacteria__Anabaena_variabilis_ATCC_29413__signal_recognition_particle_subunit_FFH|SRP54_|srp54|:0.00029359704056503851,17229444__Bacteria__Cyanobacteria__Nostoc_sp_PCC_7120__signal_recognition_particle_protein:0.00526721331987478354):0.03850056941936781663,186683137__Bacteria__Cyanobacteria__Nostoc_punctiforme_PCC_73102__signal_recognition_particle_protein:0.03627565875285235913):0.01881267219079215888):0.07895627659896495287):0.03129592158758542908,(22299516__Bacteria__Cyanobacteria__Thermosynechococcus_elongatus_BP-1__signal_recognition_particle_protein:0.12971162324131141341,220909384__Bacteria__Cyanobacteria__Cyanothece_sp_PCC_7425__signal_recognition_particle_protein:0.08551568581419062565):0.03145734641648185309):0.01993857932283955164,158337260__Bacteria__Cyanobacteria__Acaryochloris_marina_MBIC11017__signal_recognition_particle_protein:0.15125172855623159052):0.02289404347267564796,((((((257058483__Bacteria__Cyanobacteria__Cyanothece_sp_PCC_8802__signal_recognition_particle_protein:0.00000122123005994819,218245446__Bacteria__Cyanobacteria__Cyanothece_sp_PCC_8801__signal_recognition_particle_protein:0.00547761470759380691):0.04673880452226373411,(284928857__Bacteria__Cyanobacteria__Cyanobacterium_UCYN-A__signal_recognition_particle_subunit_FFH|SRP54_|srp54|:0.18237805625536501752,172038385__Bacteria__Cyanobacteria__Cyanothece_sp_ATCC_51142_lin-circ__signal_recognition_particle_protein:0.05197871341033467874):0.03787787987214195906):0.02525137647196623591,((218441087__Bacteria__Cyanobacteria__Cyanothece_sp_PCC_7424__signal_recognition_particle_protein:0.03325440419730720659,307151061__Bacteria__Cyanobacteria__Cyanothece_sp_PCC_7822__signal_recognition_particle_protein:0.04079850715890737112):0.05525067417623118204,166368109__Bacteria__Cyanobacteria__Microcystis_aeruginosa_NIES-843__signal_recognition_particle_protein:0.09642061283311843811):0.02634455702650893502):0.01804002281421618684,16330898__Bacteria__Cyanobacteria__Synechocystis_sp_PCC_6803__signal_recognition_particle_protein:0.08694757428085361783):0.03236319606192128440,170078230__Bacteria__Cyanobacteria__Synechococcus_sp_PCC_7002__signal_recognition_particle_protein:0.13918968473971371491):0.06572712315800859073,((148242807__Bacteria__Cyanobacteria__Synechococcus_sp_RCC307__Signal_recognition_particle_protein:0.07915472897193030766,((78212426__Bacteria__Cyanobacteria__Synechococcus_sp_CC9605__signal_recognition_particle_subunit_FFH|SRP54_|srp54|:0.02562458169172794967,(148240067__Bacteria__Cyanobacteria__Synechococcus_sp_WH_7803__Signal_recognition_particle_protein:0.03600894142100036915,(78185084__Bacteria__Cyanobacteria__Synechococcus_sp_CC9902__Signal_recognition_particle_protein:0.04125638270485133818,(113955128__Bacteria__Cyanobacteria__Synechococcus_sp_CC9311__signal_recognition_particle_protein:0.04807842601914216751,(124023656__Bacteria__Cyanobacteria__Prochlorococcus_marinus_str_MIT_9303__signal_recognition_particle_protein_|SRP54|:0.00704019688263788756,33862622__Bacteria__Cyanobacteria__Prochlorococcus_marinus_str_MIT_9313__signal_recognition_particle_protein_|SRP54|:0.00431317165967293626):0.08836483423971742968):0.01117231768062677474):0.03144877711585019470):0.01366051366124217126):0.02879746856610783043,((33240809__Bacteria__Cyanobacteria__Prochlorococcus_marinus_subsp_marinus_str_CCMP1375__Signal_recognition_particle_GTPase:0.08970545844185902340,159903874__Bacteria__Cyanobacteria__Prochlorococcus_marinus_str_MIT_9211__signal_recognition_particle_protein_|SRP54|:0.10771828923022236379):0.02885514010510167524,((124026411__Bacteria__Cyanobacteria__Prochlorococcus_marinus_str_NATL1A__signal_recognition_particle_protein_|SRP54|:0.00241288839499978047,72382692__Bacteria__Cyanobacteria__Prochlorococcus_marinus_str_NATL2A__signal_recognition_particle_protein:0.00314755844568020754):0.11882713752082860181,((123966680__Bacteria__Cyanobacteria__Prochlorococcus_marinus_str_MIT_9515__signal_recognition_particle_protein_|SRP54|:0.01644221519134767689,33861842__Bacteria__Cyanobacteria__Prochlorococcus_marinus_subsp_pastoris_str_CCMP1986__signal_recognition_particle_protein_|SRP54|:0.01793592001661950194):0.01656881530196730248,((157413847__Bacteria__Cyanobacteria__Prochlorococcus_marinus_str_MIT_9215__signal_recognition_particle_protein:0.02300555564375948367,(126696809__Bacteria__Cyanobacteria__Prochlorococcus_marinus_str_MIT_9301__signal_recognition_particle_protein_|SRP54|:0.00531406308055462628,123969017__Bacteria__Cyanobacteria__Prochlorococcus_marinus_str_AS9601__signal_recognition_particle_protein_|SRP54|:0.00869756207503678824):0.00666822170751880331):0.00730455881337561778,78779766__Bacteria__Cyanobacteria__Prochlorococcus_marinus_str_MIT_9312__signal_recognition_particle_protein:0.00847140204250389044):0.03390154463130184981):0.16850211070023957127):0.04472299127505630773):0.07720845572913812016):0.03329477029606406346):0.20716759051373676015,56752330__Bacteria__Cyanobacteria__Synechococcus_elongatus_PCC_6301__signal_recognition_particle_receptor:0.14616673627224247012):0.05381458273876431331):0.02299661499898059125):0.10818058422916032590):0.05036740880970843465):0.32059551940617203591,(((((157362996__Bacteria__Thermotogae__Thermotoga_lettingae_TMO__signal_recognition_particle_protein:0.11932816154874933967,338730579__Bacteria__Thermotogae__Thermotoga_thermarum_DSM_5069__signal_recognition_particle_subunit_FFH|SRP54_|srp54|:0.10974450657302227408):0.13221273039578573805,(222100122__Bacteria__Thermotogae__Thermotoga_neapolitana_DSM_4359__Signal_recognition_particle_protein:0.02024560877687653360,((170289017__Bacteria__Thermotogae__Thermotoga_sp_RQ2__signal_recognition_particle_protein:0.00000122123005994819,15644313__Bacteria__Thermotogae__Thermotoga_maritima_MSB8__signal_recognition_particle_protein:0.00000122123005994819):0.00000122123005994819,(148270357__Bacteria__Thermotogae__Thermotoga_petrophila_RKU-1__signal_recognition_particle_protein:0.00223335128556751512,281412663__Bacteria__Thermotogae__Thermotoga_naphthophila_RKU-10__signal_recognition_particle_protein:0.00000122123005994819):0.00447609769205669673):0.02449752138005135971):0.15716764309548145184):0.03677538747684767906,((150021672__Bacteria__Thermotogae__Thermosipho_melanesiensis_BI429__signal_recognition_particle_protein:0.06346199654556598790,217076198__Bacteria__Thermotogae__Thermosipho_africanus_TCF52B__ffh_signal_recognition_particle_protein:0.08469268902948579036):0.08004878113733596146,(383786582__Bacteria__Thermotogae__Fervidobacterium_pennivorans_DSM_9078__signal_recognition_particle_subunit_FFH|SRP54_|srp54|:0.04428947373825906086,154249332__Bacteria__Thermotogae__Fervidobacterium_nodosum_Rt17-B1__signal_recognition_particle_protein:0.05718083709355989419):0.12824834961463421612):0.06485860443141697185):0.03979878475616237254,((239617834__Bacteria__Thermotogae__Kosmotoga_olearia_TBF_19-5-1__signal_recognition_particle_protein:0.15771772046212953478,389843178__Bacteria__Thermotogae__Mesotoga_prima_MesG1_Ag_4-2__signal_recognition_particle_subunit_FFH|SRP54_|srp54|:0.16679036955350354243):0.15141716001699617733,(374339767__Bacteria__Thermotogae__Marinitoga_piezophila_KA3__signal_recognition_particle_protein:0.10367201845654525072,160901803__Bacteria__Thermotogae__Petrotoga_mobilis_SJ95__signal_recognition_particle_protein:0.19170922733830456086):0.15260621438404348149):0.02219675014437395844):0.13258917850096491042,(206900972__Bacteria__others_bacteria__Dictyoglomus_thermophilum_H-6-12__signal_recognition_particle_protein:0.02013875119917443723,217967920__Bacteria__others_bacteria__Dictyoglomus_turgidum_DSM_6724__signal_recognition_particle_protein:0.03012265998714071941):0.44574973993921912507):0.06796479393877112585):0.02335293146592006680,((((313673954__Bacteria__others_bacteria__Calditerrivibrio_nitroreducens_DSM_19672__signal_recognition_particle_subunit_ffh|srp54_|srp54|:0.20005153902260164323,(336324196__Bacteria__others_bacteria__Flexistipes_sinusarabici_DSM_4947__signal_recognition_particle_protein:0.16551768717990283930,291278684__Bacteria__others_bacteria__Deferribacter_desulfuricans_SSM1__signal_recognition_particle_protein:0.13139312877690703663):0.03324644111978681399):0.05497517977595719335,291288184__Bacteria__others_bacteria__Denitrovibrio_acetiphilus_DSM_12809__signal_recognition_particle_protein:0.24454211267071238045):0.20221559146555401210,327399601__Bacteria__Deltaproteobacteria__Hippea_maritima_DSM_10411__signal_recognition_particle_protein:0.44897001139822761973):0.04293907217158091094,(((((((((294661294__Bacteria__Bacteroidetes__Candidatus_Amoebophilus_asiaticus_5a2__hypothetical_protein:0.36970730715427962965,110639137__Bacteria__Bacteroidetes__Cytophaga_hutchinsonii_ATCC_33406__signal_recognition_particle_subunit_FFH|SRP54:0.12054760399770468593):0.04432987446268080861,((312130725__Bacteria__Bacteroidetes__Leadbetterella_byssophila_DSM_17132__signal_recognition_particle_subunit_ffh|srp54_|srp54|:0.19384011791588751095,(284039605__Bacteria__Bacteroidetes__Spirosoma_linguale_DSM_74__signal_recognition_particle_protein:0.06194816480940002618,(255037144__Bacteria__Bacteroidetes__Dyadobacter_fermentans_DSM_18053__signal_recognition_particle_protein:0.04640669840100856286,338214863__Bacteria__Bacteroidetes__Runella_slithyformis_DSM_19594__signal_recognition_particle_protein:0.07968412044757382240):0.07400383133022141180):0.03795460226454339808):0.07504825707197032569,(313674513__Bacteria__Bacteroidetes__Marivirga_tractuosa_DSM_4126__signal_recognition_particle_subunit_ffh|srp54_|srp54|:0.16255630049081482014,(390944827__Bacteria__Bacteroidetes__Belliella_baltica_DSM_15883__signal_recognition_particle_subunit_FFH|SRP54_|srp54|:0.07329180807852724022,343083145__Bacteria__Bacteroidetes__Cyclobacterium_marinum_DSM_745__signal_recognition_particle_protein:0.07122303429279157327):0.06336615113838488245):0.02665258138074423633):0.03951560383209781063):0.07012040005918773744,(((387793034__Bacteria__Bacteroidetes__Solitalea_canadensis_DSM_3403__signal_recognition_particle_protein:0.06919541757111755120,(326798855__Bacteria__Bacteroidetes__Sphingobacterium_sp_21__signal_recognition_particle_protein:0.10972471999314407920,(255529983__Bacteria__Bacteroidetes__Pedobacter_heparinus_DSM_2366__signal_recognition_particle_protein:0.09397350120763588166,325105803__Bacteria__Bacteroidetes__Pedobacter_saltans_DSM_12145__signal_recognition_particle_subunit_FFH|SRP54_|srp54|:0.08625629454112393457):0.03279736894724646912):0.05452276654257624811):0.13628867280596601574,((390947948__Bacteria__Bacteroidetes__Alistipes_finegoldii_DSM_17242__signal_recognition_particle_subunit_FFH|SRP54_|srp54|:0.22170290353301502773,((((212550936__Bacteria__Bacteroidetes__Candidatus_Azobacteroides_pseudotrichonymphae_genomovar_CFP2__signal_recognition_particle_protein:0.24783029312891355356,313203704__Bacteria__Bacteroidetes__Paludibacter_propionicigenes_WB4__signal_recognition_particle_subunit_ffh|srp54_|srp54|:0.11220879285207577269):0.03510514828077777177,((150006884__Bacteria__Bacteroidetes__Parabacteroides_distasonis_ATCC_8503__signal_recognition_protein:0.09806501651077342840,(34540847__Bacteria__Bacteroidetes__Porphyromonas_gingivalis_W83__signal_recognition_particle_protein:0.12502289394756946339,375256538__Bacteria__Bacteroidetes__Tannerella_forsythia_ATCC_43037__signal_recognition_particle_protein:0.12697343487424189723):0.02702772873843238902):0.02394762064461766066,((325297211__Bacteria__Bacteroidetes__Bacteroides_salanitronis_DSM_18170__signal_recognition_particle_protein:0.06123378958983283216,(150004753__Bacteria__Bacteroidetes__Bacteroides_vulgatus_ATCC_8482__signal_recognition_protein:0.02572133367594770653,(29347011__Bacteria__Bacteroidetes__Bacteroides_thetaiotaomicron_VPI-5482__signal_recognition_protein:0.01015710923854064480,(319901661__Bacteria__Bacteroidetes__Bacteroides_helcogenes_P_36-108__signal_recognition_particle_subunit_FFH|SRP54_|srp54|:0.03706851982606528678,53714504__Bacteria__Bacteroidetes__Bacteroides_fragilis_YCH46__putative_signal_recognition_protein:0.03763089952667367233):0.00809613924121486972):0.02780244867846788648):0.01695547276601388001):0.04643385972075406154,(294673857__Bacteria__Bacteroidetes__Prevotella_ruminicola_23__signal_recognition_particle_protein:0.12002384717833225469,(387133281__Bacteria__Bacteroidetes__Prevotella_intermedia_17__signal_recognition_particle_protein:0.05828666086805359831,(327313674__Bacteria__Bacteroidetes__Prevotella_denticola_F0289__signal_recognition_particle_protein:0.02835401514031482897,302345690__Bacteria__Bacteroidetes__Prevotella_melaninogenica_ATCC_25845__signal_recognition_particle_protein:0.02426812126672658193):0.00752330496135615329):0.04376806625104758680):0.06481181162297014464):0.02086879844346113330):0.01690459435575395949):0.02429522401458132988,332299387__Bacteria__Bacteroidetes__Porphyromonas_asaccharolytica_DSM_20707__signal_recognition_particle_protein:0.19666838201420847043):0.03344393056608228887,325281983__Bacteria__Bacteroidetes__Odoribacter_splanchnicus_DSM_20712__signal_recognition_particle_protein:0.14452799391995038714):0.03358796114131325922):0.05587558027742040023,(((((325955366__Bacteria__Bacteroidetes__Weeksella_virosa_DSM_16922__signal_recognition_particle_protein:0.14214711293047416207,(261749270__Bacteria__Bacteroidetes__Blattabacterium_sp_Periplaneta_americana_str_BPLAN__signal_recognition_particle_protein:0.06341367764974774335,((357420876__Bacteria__Bacteroidetes__Blattabacterium_sp_Mastotermes_darwiniensis_str_MADAR__signal_recognition_particle_protein:0.11555638203587044466,374290486__Bacteria__Bacteroidetes__Blattabacterium_sp_Cryptocercus_punctulatus_str_Cpu__signal_recognition_particle_protein:0.08616520052721718392):0.02611943945950411655,(387906960__Bacteria__Bacteroidetes__Blattabacterium_sp_Blaberus_giganteus__signal_recognition_particle_protein:0.11145992619084252317,262341219__Bacteria__Bacteroidetes__Blattabacterium_sp_Blattella_germanica_str_Bge__signal_recognition_particle_protein:0.11941873552002185699):0.10690568643877346178):0.03344753560014049332):0.46390845555667553635):0.03387786072725047781,(255534965__Bacteria__Bacteroidetes__Flavobacteriaceae_bacterium_3519-10__Signal_recognition_particle|_subunit_Ffh_SRP54:0.06866551541280070670,313205775__Bacteria__Bacteroidetes__Riemerella_anatipestifer_DSM_15868__signal_recognition_particle_subunit_ffh|srp54_|srp54|:0.05165493560622922559):0.13564547546406674483):0.05112441910755966684,375011584__Bacteria__Bacteroidetes__Owenweeksia_hongkongensis_DSM_17368__signal_recognition_particle_protein:0.17951776259423993243):0.02987205899517796082,(((340622252__Bacteria__Bacteroidetes__Capnocytophaga_canimorsus_Cc5__hypothetical_protein:0.05143171848968389193,256820615__Bacteria__Bacteroidetes__Capnocytophaga_ochracea_DSM_7271__signal_recognition_particle_protein:0.07674215283988736203):0.05774792144976102770,((298207766__Bacteria__Bacteroidetes__Croceibacter_atlanticus_HTCC2559__signal_recognition_particle_protein:0.03732635817161285979,(120437132__Bacteria__Bacteroidetes__Gramella_forsetii_KT0803__signal_recognition_particle_protein:0.03503232129228632530,295135662__Bacteria__Bacteroidetes__Zunongwangia_profunda_SM-A87__signal_recognition_particle_protein:0.03430426849205805290):0.02624218411954669372):0.03488110781302641850,((336171516__Bacteria__Bacteroidetes__Lacinutrix_sp_5H-3-7-4__signal_recognition_particle_protein:0.04580263387635030020,332290696__Bacteria__Bacteroidetes__Krokinobacter_sp_4H-3-7-5__signal_recognition_particle_protein:0.07086874204273344025):0.02100422395035583117,((260061940__Bacteria__Bacteroidetes__Robiginitalea_biformata_HTCC2501__signal_recognition_particle_protein:0.10791771310664771688,344201963__Bacteria__Bacteroidetes__Muricauda_ruestringensis_DSM_13258__signal_recognition_particle_protein:0.02256592802471929851):0.02293553137785541221,((319952152__Bacteria__Bacteroidetes__Cellulophaga_algicola_DSM_14237__signal_recognition_particle_subunit_ffh|srp54_|srp54|:0.06034646341552232784,325287087__Bacteria__Bacteroidetes__Cellulophaga_lytica_DSM_7489__signal_recognition_particle_protein:0.03319057619304493362):0.02899112980878367635,(305665094__Bacteria__Bacteroidetes__Maribacter_sp_HTCC2170__signal_recognition_particle_protein:0.04371984330236852040,340618545__Bacteria__Bacteroidetes__Zobellia_galactanivorans__signal_recognition_particle_protein_|sRP|:0.04209873586630313164):0.00937808164473132033):0.01487844281483102944):0.02789072448558843273):0.01462849205717370663):0.02710203304419121773):0.02807206428896303826,(390953363__Bacteria__Bacteroidetes__Aequorivita_sublithincola_DSM_14238__signal_recognition_particle_subunit_FFH|SRP54_|srp54|:0.06972958892474873105,(383451325__Bacteria__Bacteroidetes__Flavobacterium_indicum_GPTSA100-9__Signal_recognition_particle_protein:0.04328472967695498608,((347537164__Bacteria__Bacteroidetes__Flavobacterium_branchiophilum_FL-15__Signal_recognition_particle_protein:0.08228685499764328004,365960251__Bacteria__Bacteroidetes__Flavobacterium_columnare_ATCC_49512__signal_recognition_particle_protein:0.04673248970962481930):0.01151975125385483294,(146298009__Bacteria__Bacteroidetes__Flavobacterium_johnsoniae_UW101__signal_recognition_particle_protein:0.03310762279084657894,150025532__Bacteria__Bacteroidetes__Flavobacterium_psychrophilum_JIP02-86__Signal_recognition_particle_protein:0.04603956050224692481):0.01406279910761462464):0.02576446240384696121):0.06459461892539690442):0.01890541058007791028):0.05068028619750758468):0.03458830946901958470,327404872__Bacteria__Bacteroidetes__Fluviicola_taffensis_DSM_16823__signal_recognition_particle_subunit_FFH|SRP54_|srp54|:0.19641323306621591427):0.02051098724726063346):0.03524991456783934524):0.01378359989622996752,((375150217__Bacteria__Bacteroidetes__Niastella_koreensis_GR20-10__signal_recognition_particle_subunit_FFH|SRP54_|srp54|:0.14261630235255304266,256420373__Bacteria__Bacteroidetes__Chitinophaga_pinensis_DSM_2588__signal_recognition_particle_protein:0.08951389522466414450):0.10208234723094859742,(379731428__Bacteria__Bacteroidetes__Saprospira_grandis_str_Lewin__signal_recognition_particle_protein:0.22003551915180560861,332667956__Bacteria__Bacteroidetes__Haliscomenobacter_hydrossis_DSM_1100__signal_recognition_particle_protein:0.24996552006956562764):0.07673697009932936575):0.04855523618297315214):0.03666323722969799109):0.13675299898013326683,(83814688__Bacteria__Bacteroidetes__Salinibacter_ruber_DSM_13855__signal_recognition_particle_protein:0.22484724022049079606,268316589__Bacteria__Bacteroidetes__Rhodothermus_marinus_DSM_4252__signal_recognition_particle_protein:0.12391115225217741447):0.14868114200104534661):0.04500717571753239110,((((21673993__Bacteria__Chlorobi__Chlorobium_tepidum_TLS__signal_recognition_particle_protein:0.02900072800526391423,193212765__Bacteria__Chlorobi__Chlorobaculum_parvum_NCIB_8327__signal_recognition_particle_protein:0.02147530865702232394):0.04040227820182235030,((145219743__Bacteria__Chlorobi__Chlorobium_phaeovibrioides_DSM_265__signal_recognition_particle_subunit_FFH|SRP54_|srp54|:0.05261839908201804139,78186827__Bacteria__Chlorobi__Chlorobium_luteolum_DSM_273__Signal_recognition_particle_protein:0.06297121503447240809):0.05034055297970788795,(189346909__Bacteria__Chlorobi__Chlorobium_limicola_DSM_245__signal_recognition_particle_protein:0.04984641682062083967,((194336566__Bacteria__Chlorobi__Pelodictyon_phaeoclathratiforme_BU-1__signal_recognition_particle_protein:0.03634525524819919723,78188776__Bacteria__Chlorobi__Chlorobium_chlorochromatii_CaD3__Signal_recognition_particle_protein:0.05441664355429391697):0.02448701861164166715,119357327__Bacteria__Chlorobi__Chlorobium_phaeobacteroides_DSM_266__signal_recognition_particle_subunit_FFH|SRP54_|srp54|:0.04003608356871392326):0.00882052623612014294):0.01429974836900089162):0.02842005050842154670):0.07776691791145343147,(194333840__Bacteria__Chlorobi__Prosthecochloris_aestuarii_DSM_271__signal_recognition_particle_protein:0.05962240680198286485,189500233__Bacteria__Chlorobi__Chlorobium_phaeobacteroides_BS1__signal_recognition_particle_protein:0.07192210443564746314):0.04236563722510037350):0.10471026583913396746,193216162__Bacteria__Chlorobi__Chloroherpeton_thalassium_ATCC_35110__signal_recognition_particle_protein:0.12714784426426684050):0.26214444545560944277):0.04170347363588966516,385809358__Bacteria__others_bacteria__Ignavibacterium_album_JCM_16511__Signal_recognition_particle_subunit_SRP54:0.36111404838799388006):0.10817204767061183723,(((338732652__Bacteria__Chlamydiae__Simkania_negevensis_Z_gsn__signal_recognition_particle_protein:0.28040617471448614495,(297620933__Bacteria__Chlamydiae__Waddlia_chondrophila_WSU_86-1044__Signal_recognition_54_kDa_protein_Ffh:0.14338413503226091206,(46446288__Bacteria__Chlamydiae__Candidatus_Protochlamydia_amoebophila_UWE25__signal_recognition_particle_protein:0.16394572815661279108,338175874__Bacteria__Chlamydiae__Parachlamydia_acanthamoebae_UV-7__signal_recognition_particle_protein:0.16985856535094739916):0.06020543559071663692):0.11442508942954504603):0.10874881487929802248,((15604743__Bacteria__Chlamydiae__Chlamydia_trachomatis_D-UW-3-CX__signal_recognition_particle_GTPase:0.06127354741117758269,15834914__Bacteria__Chlamydiae__Chlamydia_muridarum_Nigg__signal_recognition_particle:0.04752050532403988975):0.13023211268632545190,(((89898160__Bacteria__Chlamydiae__Chlamydophila_felis_Fe-C-56__signal_recognition_particle_GTPase:0.04409280097693456246,29840416__Bacteria__Chlamydiae__Chlamydophila_caviae_GPIC__signal_recognition_particle_protein:0.02886696367807308969):0.00769906589660440850,(62185241__Bacteria__Chlamydiae__Chlamydophila_abortus_S26-3__signal_recognition_particle_protein:0.00844039382080209212,332287585__Bacteria__Chlamydiae__Chlamydophila_psittaci_6BC__signal_recognition_particle_protein:0.00416430600187182517):0.02295995636995325218):0.10760139866103463069,(15618039__Bacteria__Chlamydiae__Chlamydophila_pneumoniae_CWL029__signal_recognition_particle_GTPase:0.15539286478733674302,330444666__Bacteria__Chlamydiae__Chlamydophila_pecorum_E58__signal_recognition_particle_protein:0.15663192053974350770):0.03274770850940146583):0.07674539460848879557):0.49725749692140225333):0.16651059943107179850,(383768149__Bacteria__Planctomycetes__Phycisphaera_mikurensis_NBRC_102666__signal_recognition_particle_protein:0.50372980529511757197,((320102219__Bacteria__Planctomycetes__Isosphaera_pallida_ATCC_43644__signal_recognition_particle_subunit_FFH|SRP54_|srp54|:0.33515874204540913039,((283780035__Bacteria__Planctomycetes__Pirellula_staleyi_DSM_6068__signal_recognition_particle_protein:0.29716452138344129352,32477733__Bacteria__Planctomycetes__Rhodopirellula_baltica_SH_1__signal_recognition_particle_protein:0.24546072497708587568):0.23840919903970558824,(296120454__Bacteria__Planctomycetes__Planctomyces_limnophilus_DSM_3776__signal_recognition_particle_protein:0.23561313076107032183,325111176__Bacteria__Planctomycetes__Planctomyces_brasiliensis_DSM_5305__signal_recognition_particle_subunit_FFH|SRP54_|srp54|:0.21181216018451248795):0.13319820868075668563):0.08141832450237511398):0.12017250429917783472,(162456823__Bacteria__Deltaproteobacteria__Sorangium_cellulosum_So_ce_56__signal_recognition_particle_protein:0.32732706617743695388,(((153006211__Bacteria__Deltaproteobacteria__Anaeromyxobacter_sp_Fw109-5__signal_recognition_particle_protein:0.04866231879350634004,(86159726__Bacteria__Deltaproteobacteria__Anaeromyxobacter_dehalogenans_2CP-C__signal_recognition_particle_subunit_FFH|SRP54_|srp54|:0.00416488608352734088,197123778__Bacteria__Deltaproteobacteria__Anaeromyxobacter_sp_K__signal_recognition_particle_protein:0.00490804165490250303):0.04603454645807902174):0.21818570758843894297,((338536075__Bacteria__Deltaproteobacteria__Myxococcus_fulvus_HW-1__signal_recognition_particle_protein:0.00667039562983007088,108763420__Bacteria__Deltaproteobacteria__Myxococcus_xanthus_DK_1622__signal_recognition_particle_protein:0.00233741699402311960):0.02081268908551197130,(310822873__Bacteria__Deltaproteobacteria__Stigmatella_aurantiaca_DW4-3-1__signal_recognition_particle_protein:0.05509443466684047636,383454567__Bacteria__Deltaproteobacteria__Corallococcus_coralloides_DSM_2259__signal_recognition_particle_protein:0.03619855221648047433):0.00876820026888126304):0.15845035969480841809):0.16841189364995393096,262196637__Bacteria__Deltaproteobacteria__Haliangium_ochraceum_DSM_14365__signal_recognition_particle_protein:0.22830884106219259677):0.09653031516463997375):0.32057638576429603461):0.07337947893710758396):0.08279285957918247618):0.03581586859984291216):0.03892452658036982260,((((((((297569147__Bacteria__Deltaproteobacteria__Desulfurivibrio_alkaliphilus_AHT2__signal_recognition_particle_protein:0.19672323555788751026,(320354484__Bacteria__Deltaproteobacteria__Desulfobulbus_propionicus_DSM_2032__signal_recognition_particle_subunit_FFH|SRP54_|srp54|:0.14350521571080848693,51246651__Bacteria__Deltaproteobacteria__Desulfotalea_psychrophila_LSv54__signal_recognition_particle_protein_|SRP54|:0.15375332648213074771):0.11261172919084069810):0.12742595897263361837,(239908107__Bacteria__Deltaproteobacteria__Desulfovibrio_magneticus_RS-1__signal_recognition_particle_protein:0.18962408278679065976,((((242277674__Bacteria__Deltaproteobacteria__Desulfovibrio_salexigens_DSM_2638__signal_recognition_particle_protein:0.14537473722361604622,(376297465__Bacteria__Deltaproteobacteria__Desulfovibrio_desulfuricans_ND132__signal_recognition_particle_protein:0.08884641080913688316,317152476__Bacteria__Deltaproteobacteria__Desulfovibrio_aespoeensis_Aspo-2__signal_recognition_particle_protein:0.07262130321927272314):0.17083272927235321204):0.07091774857180242753,374298883__Bacteria__Deltaproteobacteria__Desulfovibrio_africanus_str_Walvis_Bay__signal_recognition_particle_protein:0.20177276148915310183):0.04308756716514201140,((218887972__Bacteria__Deltaproteobacteria__Desulfovibrio_vulgaris_str_Miyazaki_F__signal_recognition_particle_protein:0.09445577658575619873,46579253__Bacteria__Deltaproteobacteria__Desulfovibrio_vulgaris_str_Hildenborough__signal_recognition_particle_protein:0.14883311355948072863):0.04985537411285739795,(78356147__Bacteria__Deltaproteobacteria__Desulfovibrio_alaskensis_G20__signal_recognition_particle_protein:0.15689381266912985624,(94987017__Bacteria__Deltaproteobacteria__Lawsonia_intracellularis_PHE-MN1-00__Signal_renition_particle_GTPase:0.43671848865777412874,220905067__Bacteria__Deltaproteobacteria__Desulfovibrio_desulfuricans_subsp_desulfuricans_str_ATCC_27774__signal_recognition_particle_protein:0.13565952339942319305):0.07436296779602777351):0.02876688102632718458):0.06879550860957849012):0.03048753786451430248,(258406146__Bacteria__Deltaproteobacteria__Desulfohalobium_retbaense_DSM_5692__signal_recognition_particle_protein:0.30656863405166961956,256831064__Bacteria__Deltaproteobacteria__Desulfomicrobium_baculatum_DSM_4028__signal_recognition_particle_protein:0.13626754992421027946):0.05464809202561318052):0.04222742864598721252):0.14562087870819875879):0.05322242282587331952,(((116750460__Bacteria__Deltaproteobacteria__Syntrophobacter_fumaroxidans_MPOB__signal_recognition_particle_protein:0.30964766806259280685,302344587__Bacteria__Deltaproteobacteria__Desulfarculus_baarsii_DSM_2075__signal_recognition_particle_protein:0.24350201177628380544):0.06752137218270058694,328952468__Bacteria__Deltaproteobacteria__Desulfobacca_acetoxidans_DSM_11109__signal_recognition_particle_protein:0.29185995203594572445):0.03687247429869194848,(218782478__Bacteria__Deltaproteobacteria__Desulfatibacillum_alkenivorans_AK-01__signal_recognition_particle_protein:0.23282748484876134021,(158522321__Bacteria__Deltaproteobacteria__Desulfococcus_oleovorans_Hxd3__signal_recognition_particle_protein:0.12509094652328897612,224370185__Bacteria__Deltaproteobacteria__Desulfobacterium_autotrophicum_HRM2__hypothetical_protein:0.32396663802558012257):0.05519506155759262844):0.12322707779413588636):0.03340867312828330049):0.03482404422631063534,((337286599__Bacteria__others_bacteria__Thermodesulfatator_indicus_DSM_15286__signal_recognition_particle_protein:0.12920734568063368952,337288263__Bacteria__others_bacteria__Thermodesulfobacterium_sp_OPB45__signal_recognition_particle_protein:0.29537603022786945717):0.18630784532159438971,85860175__Bacteria__Deltaproteobacteria__Syntrophus_aciditrophicus_SB__signal_recognition_particle_GTPase:0.35578704313092440747):0.03718809017683968182):0.02830755635106666987,(77919819__Bacteria__Deltaproteobacteria__Pelobacter_carbinolicus_DSM_2380__signal_recognition_particle_protein:0.22435469874829719328,(((39995748__Bacteria__Deltaproteobacteria__Geobacter_sulfurreducens_PCA__signal_recognition_particle_protein:0.04157744285954399766,78224068__Bacteria__Deltaproteobacteria__Geobacter_metallireducens_GS-15__signal_recognition_particle_subunit_FFH|SRP54_|srp54|:0.03337527152016030174):0.04995753132051488493,((222054584__Bacteria__Deltaproteobacteria__Geobacter_sp_FRC-32__signal_recognition_particle_protein:0.05217493946736487254,148265784__Bacteria__Deltaproteobacteria__Geobacter_uraniireducens_Rf4__signal_recognition_particle_protein:0.03360266007668429727):0.04329760426582854316,(322418203__Bacteria__Deltaproteobacteria__Geobacter_sp_M18__signal_recognition_particle_protein:0.02133518144822601700,(253702085__Bacteria__Deltaproteobacteria__Geobacter_sp_M21__signal_recognition_particle_protein:0.00679685609913920161,197119794__Bacteria__Deltaproteobacteria__Geobacter_bemidjiensis_Bem__signal_recognition_particle_protein:0.00171614463318997871):0.03935296377974635551):0.07732900784845454789):0.02498627080935166694):0.02858923235760105902,(189425506__Bacteria__Deltaproteobacteria__Geobacter_lovleyi_SZ__signal_recognition_particle_protein:0.09968598839571728154,118579532__Bacteria__Deltaproteobacteria__Pelobacter_propionicus_DSM_2379__signal_recognition_particle_protein:0.10679155091053638138):0.04615217108506578653):0.11580991762540077117):0.10336953417626011664):0.04778769118024432661,((317052717__Bacteria__others_bacteria__Desulfurispirillum_indicum_S5__signal_recognition_particle_protein:0.37368097640422776040,302038373__Bacteria__others_bacteria__Candidatus_Nitrospira_defluvii__signal_recognition_particle_protein:0.43759177672102367307):0.03336563225774442226,(347755578__Bacteria__Acidobacteria__Candidatus_Chloracidobacterium_thermophilum_B__signal_recognition_particle_subunit_FFH|SRP54_|srp54|:0.42233722867798217937,(116621691__Bacteria__Acidobacteria__Candidatus_Solibacter_usitatus_Ellin6076__signal_recognition_particle_subunit_FFH|SRP54_|srp54|:0.22674458051606891096,(94970062__Bacteria__Acidobacteria__Candidatus_Koribacter_versatilis_Ellin345__signal_recognition_particle_subunit_FFH|SRP54_|srp54|:0.13234708937616807001,(((320106880__Bacteria__Acidobacteria__Terriglobus_saanensis_SP1PR4__signal_recognition_particle_protein:0.05529976135712762891,390957481__Bacteria__Acidobacteria__Terriglobus_roseus_DSM_18391__signal_recognition_particle_subunit_FFH|SRP54_|srp54|:0.08541052803128211524):0.04860397246744314198,(322435167__Bacteria__Acidobacteria__Granulicella_tundricola__signal_recognition_particle_protein:0.13963099612544610517,374311941__Bacteria__Acidobacteria__Granulicella_mallensis_MP5ACTX8__signal_recognition_particle_protein:0.07376807673586525949):0.06910441970745608009):0.11032533402564970171,225874709__Bacteria__Acidobacteria__Acidobacterium_capsulatum_ATCC_51196__signal_recognition_particle_protein:0.08318840042797982781):0.09129560043985684992):0.16136112374439773309):0.08542823306943855832):0.14227361196537555155):0.03028884053590584144):0.03568958951090182158,(218961871__Bacteria__others_bacteria__Candidatus_Cloacamonas_acidaminovorans__Signal_Recognition_Particle_|SRP|_component_with_4|5S_RNA_|ffs|:0.55107439659798740372,(((((320333784__Bacteria__Deinococcus-Thermus__Deinococcus_maricopensis_DSM_21211__signal_recognition_particle_protein:0.10318427326670942534,(((226356240__Bacteria__Deinococcus-Thermus__Deinococcus_deserti_VCD115__signal_recognition_particle_protein:0.03560621732361242409,386856233__Bacteria__Deinococcus-Thermus__Deinococcus_gobiensis_I-0__Signal_recognition_particle_GTPase:0.07470164479056894125):0.02001741338258669969,94985540__Bacteria__Deinococcus-Thermus__Deinococcus_geothermalis_DSM_11300__signal_recognition_particle_protein:0.05928732708449525879):0.03364245131821985008,(325283006__Bacteria__Deinococcus-Thermus__Deinococcus_proteolyticus_MRP__signal_recognition_particle_protein:0.23604442302952199917,15806836__Bacteria__Deinococcus-Thermus__Deinococcus_radiodurans_R1__signal_recognition_particle_protein:0.06098567520023842614):0.07544945796119645332):0.03295360723667999092):0.20845627990584353340,(((46198982__Bacteria__Deinococcus-Thermus__Thermus_thermophilus_HB27__signal_recognition_particle_protein_ffh:0.05126340450779096058,(320450462__Bacteria__Deinococcus-Thermus__Thermus_scotoductus_SA-01__signal_recognition_particle_protein:0.05801084887598544765,384439488__Bacteria__Deinococcus-Thermus__Thermus_sp_CCB_US3_UF1__Signal_recognition_particle_protein:0.03444543692076360714):0.02688508713648167167):0.22890756067798015416,((313680228__Bacteria__Deinococcus-Thermus__Oceanithermus_profundus_DSM_14977__signal_recognition_particle_subunit_ffh|srp54_|srp54|:0.15891916966197366934,328951033__Bacteria__Deinococcus-Thermus__Marinithermus_hydrothermalis_DSM_14884__signal_recognition_particle_protein:0.08764454098168937557):0.09269946511689576563,(291295393__Bacteria__Deinococcus-Thermus__Meiothermus_ruber_DSM_1279__signal_recognition_particle_protein:0.08587261641005534962,297566681__Bacteria__Deinococcus-Thermus__Meiothermus_silvanus_DSM_9946__signal_recognition_particle_protein:0.10870844851894251315):0.06366942205473295757):0.04070063059492545765):0.11590073065500421101,297622324__Bacteria__Deinococcus-Thermus__Truepera_radiovictrix_DSM_17093__signal_recognition_particle_protein:0.27362878193274708938):0.03013538526728749833):0.29985170836369895442,(383784771__Bacteria__others_bacteria__Leptospirillum_ferrooxidans_C2-3__signal_recognition_particle_protein:0.55618089987672258978,206890926__Bacteria__others_bacteria__Thermodesulfovibrio_yellowstonii_DSM_11347__signal_recognition_particle_protein:0.30513674556271874749):0.08948553024562867775):0.03086897204923915242,(28493429__Bacteria__Actinobacteria__Tropheryma_whipplei_str_Twist__signal_recognition_particle_protein:1.01804212991042564163,(269793026__Bacteria__others_bacteria__Thermanaerovibrio_acidaminovorans_DSM_6589__signal_recognition_particle_protein:0.23653439658700525783,(357420256__Bacteria__others_bacteria__Thermovirga_lienii_DSM_17291__signal_recognition_particle_subunit_FFH|SRP54_|srp54|:0.40863896884668354792,294101553__Bacteria__others_bacteria__Aminobacterium_colombiense_DSM_12261__signal_recognition_particle_protein:0.24187884539812279372):0.08942551902614863379):0.17638119446806968527):0.05919604059611616176):0.04412764908735729297,(((289450230__Bacteria__Clostridia__Clostridiales_genomosp_BVAB3_str_UPII9-5__signal_recognition_particle_protein:0.65226471364588212154,(((221633791__Bacteria__Chloroflexi__Thermomicrobium_roseum_DSM_5159__signal_recognition_particle_protein:0.16461121665783992607,269836377__Bacteria__Chloroflexi__Sphaerobacter_thermophilus_DSM_20745__signal_recognition_particle_protein:0.19036188793178945855):0.15209548912292716882,269925893__Bacteria__others_bacteria__Thermobaculum_terrenum_ATCC_BAA-798__signal_recognition_particle_protein:0.40054877617845030535):0.06465522473418880423,((383764739__Bacteria__Chloroflexi__Caldilinea_aerophila_DSM_14535_NBRC_104270__signal_recognition_particle_protein:0.23983130103704111691,320161007__Bacteria__Chloroflexi__Anaerolinea_thermophila_UNI-1__signal_recognition_particle_protein:0.40954161271482486528):0.06672596032614443173,(159901134__Bacteria__Chloroflexi__Herpetosiphon_aurantiacus_DSM_785__signal_recognition_particle_protein:0.25451700573276314632,((219849542__Bacteria__Chloroflexi__Chloroflexus_aggregans_DSM_9485__signal_recognition_particle_protein:0.00862417539612328650,(222525465__Bacteria__Chloroflexi__Chloroflexus_sp_Y-400-fl__signal_recognition_particle_protein:0.00000122123005994819,163847609__Bacteria__Chloroflexi__Chloroflexus_aurantiacus_J-10-fl__signal_recognition_particle_protein:0.00000122123005994819):0.01291529203339668481):0.11424796167945193426,(148655435__Bacteria__Chloroflexi__Roseiflexus_sp_RS-1__signal_recognition_particle_protein:0.01868543365703921946,156741648__Bacteria__Chloroflexi__Roseiflexus_castenholzii_DSM_13941__signal_recognition_particle_protein:0.02881658890204177176):0.13560215489540028422):0.12191837731121971111):0.09281475305359167260):0.04872849822982013718):0.05323853912603766086):0.07730077122784455301,((((((167630250__Bacteria__Clostridia__Heliobacterium_modesticaldum_Ice1__signal_recognition_particle_protein:0.22935908603657528815,((260893271__Bacteria__Clostridia__Ammonifex_degensii_KC4__signal_recognition_particle_protein:0.21656632589299426583,169830839__Bacteria__Clostridia__Candidatus_Desulforudis_audaxviator_MP104C__signal_recognition_particle_protein:0.15134701374624320858):0.07332927510368629498,((333923302__Bacteria__Clostridia__Desulfotomaculum_carboxydivorans_CO-1-SRB__signal_recognition_particle_protein:0.02631843240210449825,(334340367__Bacteria__Clostridia__Desulfotomaculum_ruminis_DSM_2154__signal_recognition_particle_protein:0.06943667572222723960,134299902__Bacteria__Clostridia__Desulfotomaculum_reducens_MI-1__signal_recognition_particle_protein:0.04393865918626689571):0.01061868525419582508):0.14123804867628622639,((147678059__Bacteria__Clostridia__Pelotomaculum_thermopropionicum_SI__signal_recognition_particle_GTPase:0.16848453885763031712,258514481__Bacteria__Clostridia__Desulfotomaculum_acetoxidans_DSM_771__signal_recognition_particle_protein:0.15140070124144272556):0.03996970865200334677,333979545__Bacteria__Clostridia__Desulfotomaculum_kuznetsovii_DSM_6115__signal_recognition_particle_protein:0.16596114096147038253):0.04627692523387833684):0.03213386575073952367):0.04884305377461092140):0.01614071261272375171,((114567018__Bacteria__Clostridia__Syntrophomonas_wolfei_subsp_wolfei_str_Goettingen__signal_recognition_particle_protein:0.15380141959832116516,297617092__Bacteria__Clostridia__Syntrophothermus_lipocalidus_DSM_12680__signal_recognition_particle_protein:0.16018138160445008489):0.05929675196458319281,83589815__Bacteria__Clostridia__Moorella_thermoacetica_ATCC_39073__signal_recognition_particle_subunit_FFH|SRP54_|srp54|:0.20003193101527938502):0.05256854877104209095):0.01770357867491383422,(78042676__Bacteria__Clostridia__Carboxydothermus_hydrogenoformans_Z-2901__signal_recognition_particle_protein:0.21883637371786243686,(374997111__Bacteria__Clostridia__Desulfosporosinus_orientis_DSM_765__signal_recognition_particle_protein:0.09239383430503840533,(325290414__Bacteria__Clostridia__Syntrophobotulus_glycolicus_DSM_8271__signal_recognition_particle_subunit_FFH|SRP54_|srp54|:0.18532217068542183869,89895345__Bacteria__Clostridia__Desulfitobacterium_hafniense_Y51__hypothetical_protein:0.07350568116939555641):0.02731690102772401513):0.11562117678129006648):0.04133957066422691562):0.02659400940202679559,((((352683795__Bacteria__Negativicutes__Acidaminococcus_intestini_RyC-MR95__signal_recognition_particle_protein:0.07996320846384931402,284047845__Bacteria__Negativicutes__Acidaminococcus_fermentans_DSM_20731__signal_recognition_particle_protein:0.02933727718506624893):0.26994578776406702447,(348026284__Bacteria__Negativicutes__Megasphaera_elsdenii_DSM_20460__signal_recognition_particle_protein:0.29801727917184589467,269797639__Bacteria__Negativicutes__Veillonella_parvula_DSM_2008__signal_recognition_particle_protein:0.21783666353187614018):0.07468962949760453440):0.03741276410799382335,(383754320__Bacteria__Negativicutes__Selenomonas_ruminantium_subsp_lactilytica_TAM6421__putative_signal_recognition_particle_protein:0.10871565404715623215,330839284__Bacteria__Negativicutes__Selenomonas_sputigena_ATCC_35185__signal_recognition_particle_protein:0.05643797793854273687):0.12156564209783105035):0.07913689153797361098,(296133550__Bacteria__Clostridia__Thermincola_potens_JR__signal_recognition_particle_protein:0.18247023343576346255,(((260682859__Bacteria__Clostridia__Clostridium_difficile_CD196__signal_recognition_particle_protein:0.20148664528930246287,(302392419__Bacteria__Clostridia__Acetohalobium_arabaticum_DSM_5501__signal_recognition_particle_subunit_FFH|SRP54_|srp54|:0.16004308743807929560,((385799827__Bacteria__Clostridia__Halanaerobium_praevalens_DSM_2228__signal_recognition_particle_subunit_FFH|SRP54_|srp54|:0.05668563987866396398,312143704__Bacteria__Clostridia__Halanaerobium_hydrogeniformans__signal_recognition_particle_protein:0.08284060127480634417):0.17251299677319595349,220931573__Bacteria__Clostridia__Halothermothrix_orenii_H_168__signal_recognition_particle_protein:0.10985191084664193417):0.04629107978772978998):0.06691470278433210572):0.03598396040873381302,(((188585994__Bacteria__Clostridia__Natranaerobius_thermophilus_JW-NM-WN-LF__signal_recognition_particle_subunit_FFH|SRP54_|srp54|:0.31595401466079947594,((150390508__Bacteria__Clostridia__Alkaliphilus_metalliredigens_QYMF__signal_recognition_particle_protein:0.12164290699760792192,158320496__Bacteria__Clostridia__Alkaliphilus_oremlandii_OhILAs__signal_recognition_particle_protein:0.08967287646625159148):0.09135250764744222429,((332981635__Bacteria__Clostridia__Mahella_australiensis_50-1_BON__signal_recognition_particle_subunit_FFH|SRP54_|srp54|:0.20499179547485985031,(312134783__Bacteria__Clostridia__Caldicellulosiruptor_owensensis_OL__signal_recognition_particle_protein:0.01189758580008226825,((146297160__Bacteria__Clostridia__Caldicellulosiruptor_saccharolyticus_DSM_8903__signal_recognition_particle_protein:0.04639010520374466789,((312793157__Bacteria__Clostridia__Caldicellulosiruptor_kristjanssonii_177R1B__signal_recognition_particle_protein:0.00000122123005994819,344996632__Bacteria__Clostridia__Caldicellulosiruptor_lactoaceticus_6A__signal_recognition_particle_protein:0.00000122123005994819):0.00426782665647505808,((222528961__Bacteria__Clostridia__Caldicellulosiruptor_bescii_DSM_6725__signal_recognition_particle_protein:0.00644182475143511690,312622773__Bacteria__Clostridia__Caldicellulosiruptor_kronotskyensis_2002__signal_recognition_particle_protein:0.01069829565861199309):0.01282720215186115842,312127973__Bacteria__Clostridia__Caldicellulosiruptor_hydrothermalis_108__signal_recognition_particle_protein:0.00217218672892581033):0.00209001428309670218):0.01360340418858085182):0.02339700592386898675,302872185__Bacteria__Clostridia__Caldicellulosiruptor_obsidiansis_OB47__signal_recognition_particle_protein:0.00659003701055204880):0.00375293453324743913):0.26167287992078275272):0.03282405542851537378,((302389629__Bacteria__Clostridia__Thermosediminibacter_oceani_DSM_16646__signal_recognition_particle_subunit_FFH|SRP54_|srp54|:0.12827962954265706430,332799152__Bacteria__Clostridia__Tepidanaerobacter_sp_Re1__signal_recognition_particle_protein:0.17525475386370309439):0.12628598894929410346,(((390934862__Bacteria__Clostridia__Thermoanaerobacterium_saccharolyticum_JW-SL-YS485__signal_recognition_particle_protein:0.00602831910666600055,333897182__Bacteria__Clostridia__Thermoanaerobacterium_xylanolyticum_LX-11__signal_recognition_particle_protein:0.00621440288206212641):0.00913302557394588856,304316926__Bacteria__Clostridia__Thermoanaerobacterium_thermosaccharolyticum_DSM_571__signal_recognition_particle_protein:0.02613338251467247839):0.12401263854665085795,(20807909__Bacteria__Clostridia__Thermoanaerobacter_tengcongensis_MB4__Signal_recognition_particle_GTPase:0.09617571265357999222,(167040350__Bacteria__Clostridia__Thermoanaerobacter_sp_X514__signal_recognition_particle_protein:0.00831471129252589480,((345017770__Bacteria__Clostridia__Thermoanaerobacter_wiegelii_Rt8__signal_recognition_particle_protein:0.00204116854297355446,(167037689__Bacteria__Clostridia__Thermoanaerobacter_pseudethanolicus_ATCC_33223__signal_recognition_particle_protein:0.00000122123005994819,320116104__Bacteria__Clostridia__Thermoanaerobacter_brockii_subsp_finnii_Ako-1__signal_recognition_particle_protein:0.00000122123005994819):0.00000122123005994819):0.00000122123005994819,(289578454__Bacteria__Clostridia__Thermoanaerobacter_italicus_Ab9__signal_recognition_particle_protein:0.00203929500860781932,297544730__Bacteria__Clostridia__Thermoanaerobacter_mathranii_subsp_mathranii_str_A3__signal_recognition_particle_protein:0.00000122123005994819):0.00613064716717897588):0.00197182609359457424):0.01018764336584856468):0.10380482785631611753):0.07294765663568350544):0.01940945347337795848):0.03968369498326926315):0.01434227910719360760):0.02334670026648252503,((310828469__Bacteria__Clostridia__Eubacterium_limosum_KIST612__signal_recognition_particle_protein:0.12276399185023437188,379011971__Bacteria__Clostridia__Acetobacterium_woodii_DSM_1030__signal_recognition_particle_GTPase_Ffh:0.19567207610109926819):0.33780002456916735643,((374296102__Bacteria__Clostridia__Clostridium_clariflavum_DSM_19732__signal_recognition_particle_protein:0.10698945036108460649,125973288__Bacteria__Clostridia__Clostridium_thermocellum_ATCC_27405__signal_recognition_particle_subunit_FFH|SRP54_|srp54|:0.05587005806578983214):0.05184909329523224031,(376261083__Bacteria__Clostridia__Clostridium_sp_BNL1100__signal_recognition_particle_protein:0.00000122123005994819,220928159__Bacteria__Clostridia__Clostridium_cellulolyticum_H10__signal_recognition_particle_protein:0.02114579414216654490):0.14130841997263474119):0.06715770197276163533):0.05390102474881301731):0.01618343939741696130,(((342732348__Bacteria__Clostridia__Candidatus_Arthromitus_sp_SFB-mouse-Japan__signal_recognition_particle_protein:0.33732979536488177930,((18310695__Bacteria__Clostridia__Clostridium_perfringens_str_13__signal_recognition_particle_protein:0.13356175605773473736,((188588867__Bacteria__Clostridia__Clostridium_botulinum_E3_str_Alaska_E43__signal_recognition_particle_protein:0.00430775951168674721,187934489__Bacteria__Clostridia__Clostridium_botulinum_B_str_Eklund_17B__signal_recognition_particle_protein:0.01418545090753658977):0.10800209532553979586,150016059__Bacteria__Clostridia__Clostridium_beijerinckii_NCIMB_8052__signal_recognition_particle_protein:0.05041546006220310600):0.07768109886414178988):0.06460571268463154160,(148380407__Bacteria__Clostridia__Clostridium_botulinum_A_str_ATCC_3502__signal_recognition_particle_protein:0.08163075452427707990,((15895031__Bacteria__Clostridia__Clostridium_acetobutylicum_ATCC_824__signal_recognition_particle_GTPase_Ffh:0.18581766418443418365,(153954026__Bacteria__Clostridia__Clostridium_kluyveri_DSM_555__hypothetical_protein:0.06122006453194152320,300854474__Bacteria__Clostridia__Clostridium_ljungdahlii_DSM_13528__signal_recognition_particle_GTPase:0.06132936539720007518):0.09364390849377927928):0.03003544137630451485,((302874777__Bacteria__Clostridia__Clostridium_cellulovorans_743B__signal_recognition_particle_protein:0.19600391283960688638,(118443987__Bacteria__Clostridia__Clostridium_novyi_NT__signal_recognition_particle_protein:0.03484485112470054463,331269654__Bacteria__Clostridia__Clostridium_botulinum_BKT015925__signal_recognition_particle_protein:0.01641232944155597562):0.09414600350003095308):0.02433719259382092007,28210935__Bacteria__Clostridia__Clostridium_tetani_E88__signal_recognition_particle|_subunit_ffh|srp54:0.15535099225558854363):0.01797849670266140135):0.01971224937112976694):0.01804027679226961195):0.01957669719817738477):0.12881119806155819085,(326791391__Bacteria__Clostridia__Clostridium_lentocellum_DSM_5427__signal_recognition_particle_protein:0.19213995359142793662,(((238916984__Bacteria__Clostridia__Eubacterium_eligens_ATCC_27750__signal_recognition_particle|_subunit_SRP54:0.12954555330182168649,302386490__Bacteria__Clostridia__Clostridium_saccharolyticum_WM1__signal_recognition_particle_protein:0.14646159242331188710):0.01607250719974195885,160880541__Bacteria__Clostridia__Clostridium_phytofermentans_ISDg__signal_recognition_particle_protein:0.18919741200950937476):0.02353888302115047723,(339443146__Bacteria__Clostridia__Clostridium_sp_SY8519__hypothetical_protein:0.16311343850946544154,((238923877__Bacteria__Clostridia__Eubacterium_rectale_ATCC_33656__signal_recognition_particle_protein:0.09168820338976590989,347532240__Bacteria__Clostridia__Roseburia_hominis_A2-183__signal_recognition_particle_protein:0.09140696645971008172):0.05311750962883755173,302670925__Bacteria__Clostridia__Butyrivibrio_proteoclasticus_B316__signal_recognition_particle_protein_Ffh:0.29327772946945007693):0.00565530460244821620):0.03543790146336188440):0.19827108540244814394):0.05151301937311947993):0.03332366198499746301,((257066792__Bacteria__Clostridia__Anaerococcus_prevotii_DSM_20548__signal_recognition_particle_protein:0.28780440727738537676,169824222__Bacteria__Clostridia__Finegoldia_magna_ATCC_29328__signal_recognition_particle:0.22363675787205242185):0.11614238542355222183,(374308519__Bacteria__Clostridia__Filifactor_alocis_ATCC_35896__signal_recognition_particle_protein:0.20448571866875700498,310658884__Bacteria__Clostridia__Clostridium_sticklandii_DSM_519__Signal_Recognition_Particle_|SRP|_component_with_4|5S_RNA_|ffs|:0.16357959934486523967):0.07738199061866078698):0.06741873499619251142):0.00280111084327856925):0.02568768789421102886):0.02420524962797573898,((226313205__Bacteria__Bacilli__Brevibacillus_brevis_NBRC_100599__signal_recognition_particle_protein_fifty|four_homolog:0.16704746097849804132,(379722928__Bacteria__Bacilli__Paenibacillus_mucilaginosus_3016__hypothetical_protein:0.15691449365240395242,((261408023__Bacteria__Bacilli__Paenibacillus_sp_Y412MC10__signal_recognition_particle_protein:0.04582366163353921579,(308068626__Bacteria__Bacilli__Paenibacillus_polymyxa_E681__signal_recognition_particle_protein:0.01588843388870764956,374323436__Bacteria__Bacilli__Paenibacillus_terrae_HPL-003__signal_recognition_|srp|_component:0.00000122123005994819):0.05012383513093654486):0.07671842980668391876,251797472__Bacteria__Bacilli__Paenibacillus_sp_JDR-2__signal_recognition_particle_protein:0.09788311255835548119):0.03775531878025716742):0.08014971744198762238):0.08606691763397390782,((326803882__Bacteria__Bacilli__Aerococcus_urinae_ACS-120-V-Col10a__signal_recognition_particle_protein:0.33890173915901766755,(((((379727454__Bacteria__Bacilli__Melissococcus_plutonius_DAT561_1__signal_recognition_particle_protein:0.06206998720013379850,(29376252__Bacteria__Bacilli__Enterococcus_faecalis_V583__signal_recognition_particle_protein:0.04741984678458438518,389869023__Bacteria__Bacilli__Enterococcus_faecium_DO__Sec_family_Type_I_general_secretory_pathway_protein_signal_recognition_particle_protein:0.03716926614834292764):0.01956860304083441610):0.03173626652315949398,352516955__Bacteria__Bacilli__Tetragenococcus_halophilus_NBRC_12172__signal_recognition_particle_protein:0.06790774712004793434):0.07169155105865807065,(((((340398712__Bacteria__Bacilli__Streptococcus_salivarius_CCHSS3__signal_recognition_particle_subunit_FFH|SRP54_|Srp54|:0.00258575744850937780,55820929__Bacteria__Bacilli__Streptococcus_thermophilus_LMG_18311__signal_recognition_particle:0.01027305613537021246):0.06700588432508627901,((((195978137__Bacteria__Bacilli__Streptococcus_equi_subsp_zooepidemicus_MGCS10565__signal_recognition_particle_protein_Ffh:0.04109191479666433888,(28895953__Bacteria__Bacilli__Streptococcus_pyogenes_SSI-1__signal_recognition_particle:0.00639869955758658963,251782371__Bacteria__Bacilli__Streptococcus_dysgalactiae_subsp_equisimilis_GGS_124_1__signal_recognition_particle_subunit:0.00320849323389408659):0.02316737766875072782):0.01228032988003306507,222153046__Bacteria__Bacilli__Streptococcus_uberis_0140J__signal_recognition_particle_protein:0.03382396669084901386):0.01809485649387483283,333904965__Bacteria__Bacilli__Streptococcus_parauberis_KCTC_11537__signal_recognition_particle_protein:0.03072214492207727202):0.01736648843589037525,(22537142__Bacteria__Bacilli__Streptococcus_agalactiae_2603V-R__signal_recognition_particle_protein_Ffh:0.05270564594702598082,(379705243__Bacteria__Bacilli__Streptococcus_infantarius_subsp_infantarius_CJ18__signal_recognition_particle_protein:0.02096031153177970938,(336064234__Bacteria__Bacilli__Streptococcus_pasteurianus_ATCC_43144__signal_recognition_particle_subunit_SRP54|Ffh:0.00169370859531490429,(374337948__Bacteria__Bacilli__Streptococcus_macedonicus_ACA-DC_198__Signal_recognition_particle_subunit_Ffh_SRP54:0.00800266571105449562,288905279__Bacteria__Bacilli__Streptococcus_gallolyticus_UCN34__signal_recognition_particle_protein:0.00321158299286574246):0.00149823736675107214):0.01588740739066098889):0.02116521700011729859):0.01820271137935712893):0.01745222359774630666):0.01165211643101191422,24379497__Bacteria__Bacilli__Streptococcus_mutans_UA159__signal_recognition_particle_protein:0.06314790875282050298):0.03051319290062309147,(330832793__Bacteria__Bacilli__Streptococcus_suis_ST3__signal_recognition_particle_protein:0.06482337562726413205,((337281992__Bacteria__Bacilli__Streptococcus_parasanguinis_ATCC_15912__signal_recognition_particle_protein:0.03513184715695975152,(157150208__Bacteria__Bacilli__Streptococcus_gordonii_str_Challis_substr_CH1__signal_recognition_particle_protein:0.01840812000973003626,125717990__Bacteria__Bacilli__Streptococcus_sanguinis_SK36__SRP54|_signal_recognition_particle_GTPase_protein:0.00782151366065063185):0.02328710779530998934):0.02466676859060119159,(331266505__Bacteria__Bacilli__Streptococcus_oralis_Uo5__signal_recognition_particle_protein:0.00469335181856309330,(15901147__Bacteria__Bacilli__Streptococcus_pneumoniae_TIGR4__signal_recognition_particle_protein:0.00000122123005994819,(342163605__Bacteria__Bacilli__Streptococcus_pseudopneumoniae_IS7493__signal_recognition_particle_protein:0.00158393568894876508,289168093__Bacteria__Bacilli__Streptococcus_mitis_B6__signal_recognition_particle_protein_Ffh:0.00157979972731753368):0.00158028968749482270):0.00322143356427718802):0.02240182103207583042):0.00650035925338908731):0.01928994770684280824):0.07812960956990093464,(347521262__Bacteria__Bacilli__Lactococcus_garvieae_ATCC_49156__signal_recognition_particle_protein:0.04171107174047247040,15673598__Bacteria__Bacilli__Lactococcus_lactis_subsp_lactis_Il1403__signal_recognition_particle_protein:0.03941173750305451001):0.18084575269618569093):0.12373194873353336731):0.03700042063660367864,((81428329__Bacteria__Bacilli__Lactobacillus_sakei_subsp_sakei_23K__Signal_recognition_particle_protein_Ffh:0.11857780710064994012,(((42519388__Bacteria__Bacilli__Lactobacillus_johnsonii_NCC_533__signal_recognition_particle_protein:0.01018869410817754319,116629442__Bacteria__Bacilli__Lactobacillus_gasseri_ATCC_33323__Signal_recognition_particle_GTPase:0.00825949583552604977):0.07580102035031657803,(104774249__Bacteria__Bacilli__Lactobacillus_delbrueckii_subsp_bulgaricus_ATCC_11842__Signal_recognition_particle_protein_Ffh:0.11663133902887314053,(161507707__Bacteria__Bacilli__Lactobacillus_helveticus_DPC_4571__Signal_recognition_protein_Ffh:0.01670632365633393374,(295693164__Bacteria__Bacilli__Lactobacillus_crispatus_ST1__signal_recognition_particle_protein_ffh:0.01428858695517065507,((58337566__Bacteria__Bacilli__Lactobacillus_acidophilus_NCFM__signal_recognition_protein_Ffh:0.01320551863960224385,315038606__Bacteria__Bacilli__Lactobacillus_amylovorus_GRL_1112__signal_recognition_particle_protein:0.00371574906744916340):0.00668856956729859450,336053926__Bacteria__Bacilli__Lactobacillus_kefiranofaciens_ZW3__signal_recognition_particle_protein:0.02011819422270889543):0.00831336929082438815):0.01027742373272358227):0.04536687900228315862):0.05018616916764497698):0.17058451579777839102,(258508639__Bacteria__Bacilli__Lactobacillus_rhamnosus_GG__signal_recognition_particle_protein:0.01242761467887729815,116495084__Bacteria__Bacilli__Lactobacillus_casei_ATCC_334__Signal_recognition_particle_GTPase:0.02144808719818541015):0.10222531323046396556):0.02603621880904601060):0.03389052377579640507,((((254556541__Bacteria__Bacilli__Lactobacillus_plantarum_JDM1__signal_recognition_particle_protein_Ffh:0.09445316287874558348,(347534366__Bacteria__Bacilli__Lactobacillus_sanfranciscensis_TMW_1-1304__Signal_recognition_particle_protein:0.23353935136707351661,331701481__Bacteria__Bacilli__Lactobacillus_buchneri_NRRL_B-30929__signal_recognition_particle_protein:0.11888740627740959632):0.06012945222899000047):0.02997757703175736935,(116492613__Bacteria__Bacilli__Pediococcus_pentosaceus_ATCC_25745__signal_recognition_particle_subunit_FFH|SRP54_|srp54|:0.03636259194010783846,377809757__Bacteria__Bacilli__Pediococcus_claussenii_ATCC_BAA-344__signal_recognition_particle_protein:0.06707266779106482724):0.09760699387246962733):0.01807011701741235640,((339634031__Bacteria__Bacilli__Weissella_koreensis_KACC_15510__signal_recognition_particle_protein:0.13122658655434710218,(116490535__Bacteria__Bacilli__Oenococcus_oeni_PSU-1__signal_recognition_particle_subunit_FFH|SRP54_|srp54|:0.24073386424738441036,(116618655__Bacteria__Bacilli__Leuconostoc_mesenteroides_subsp_mesenteroides_ATCC_8293__signal_recognition_particle_subunit_FFH|SRP54_|srp54|:0.03916189695570437140,(170017639__Bacteria__Bacilli__Leuconostoc_citreum_KM20__Signal_recognition_particle_protein:0.03347849031653692131,((339490980__Bacteria__Bacilli__Leuconostoc_sp_C2__signal_recognition_particle_protein:0.00000122123005994819,296111749__Bacteria__Bacilli__Leuconostoc_kimchii_IMSNU_11154__signal_recognition_particle_protein_Ffh:0.00000122123005994819):0.01991318415144687631,300172914__Bacteria__Bacilli__Leuconostoc_gasicomitatum_LMG_18811__signal_recognition_particle_protein:0.02066877579400279441):0.00786221296256065308):0.00790006819318077834):0.11486113537482280089):0.07356399818740817775):0.06011641662951725668,(148544379__Bacteria__Bacilli__Lactobacillus_reuteri_DSM_20016__signal_recognition_particle_subunit_FFH|SRP54_|srp54|:0.07702399185214441057,(385812505__Bacteria__Bacilli__Lactobacillus_fermentum_CECT_5716__Sec_family_type_I_general_secretory_pathway_protein_signal_recognition_particle_protein:0.05077838304368873651,184155710__Bacteria__Bacilli__Lactobacillus_fermentum_IFO_3956__signal_recognition_particle_protein:0.00749108713067877900):0.05991686823447577026):0.09106323024139968692):0.02900092704371863214):0.04372334974228300752,(347525650__Bacteria__Bacilli__Lactobacillus_ruminis_ATCC_27782__signal_recognition_particle_protein:0.08966961812071418125,90961606__Bacteria__Bacilli__Lactobacillus_salivarius_UCC118__signal_recognition_particle_protein:0.06785479737179966886):0.08243751979232831484):0.03058932253809707250):0.04925324290786516762):0.09219788125777921006,328957317__Bacteria__Bacilli__Carnobacterium_sp_17-4__signal_recognition_particle|like_|SRP|_GTPase:0.11837158495190168439):0.05303818434567021678):0.19645834266102391030,((((15615047__Bacteria__Bacilli__Bacillus_halodurans_C-125__signal_recognition_particle:0.03181153557660559156,(288553090__Bacteria__Bacilli__Bacillus_pseudofirmus_OF4__signal_recognition_particle_protein:0.03962575258746434126,56964059__Bacteria__Bacilli__Bacillus_clausii_KSM-K16__signal_recognition_particle_GTPase:0.11758111753061452343):0.02220828886335972710):0.04327501650153984386,(297584012__Bacteria__Bacilli__Bacillus_selenitireducens_MLS10__signal_recognition_particle_protein:0.10403270928056673750,317129234__Bacteria__Bacilli__Bacillus_cellulosilyticus_DSM_2522__signal_recognition_particle_protein:0.08674122962102297218):0.02170619760337296270):0.04062639159076579520,((((336113783__Bacteria__Bacilli__Bacillus_coagulans_2-6__signal_recognition_particle_protein:0.11626697662536944478,(((16803841__Bacteria__Bacilli__Listeria_monocytogenes_EGD-e__signal_recognition_particle_protein_Ffh:0.00607918697876581871,(16800981__Bacteria__Bacilli__Listeria_innocua_Clip11262__hypothetical_protein:0.00207015302545681019,116873236__Bacteria__Bacilli__Listeria_welshimeri_serovar_6b_str_SLCC5334__signal_recognition_particle_protein:0.00000122123005994819):0.00433670036217572493):0.00744469446472832263,(289435144__Bacteria__Bacilli__Listeria_seeligeri_serovar_1-2b_str_SLCC3954__signal_recognition_particle_protein:0.00888745007253404981,347549198__Bacteria__Bacilli__Listeria_ivanovii_subsp_ivanovii_PAM_55__putative_signal_recognition_particle_protein_Ffh:0.00455280149319412485):0.00857533328281604758):0.13084904654835874394,(169827098__Bacteria__Bacilli__Lysinibacillus_sphaericus_C3-41__signal_recognition_particle|like_|SRP|_component:0.16298935787651738782,((222151070__Bacteria__Bacilli__Macrococcus_caseolyticus_JCSC5402__signal_recognition_particle_protein:0.06226162269912651620,(((27467830__Bacteria__Bacilli__Staphylococcus_epidermidis_ATCC_12228__ffh_protein:0.01822740998427426276,(386728920__Bacteria__Bacilli__Staphylococcus_aureus_subsp_aureus_71193__Signal_recognition_particle|_subunit_FFH|SRP54:0.03308605915547147697,((224476349__Bacteria__Bacilli__Staphylococcus_carnosus_subsp_carnosus_TM300__hypothetical_protein:0.05777467737669195885,70726678__Bacteria__Bacilli__Staphylococcus_haemolyticus_JCSC1435__hypothetical_protein:0.02540497554209345671):0.01070481965336901077,289550983__Bacteria__Bacilli__Staphylococcus_lugdunensis_HKU09-01__signal_recognition_particle|_subunit_Ffh_SRP54:0.02292756037875726127):0.01976228588757963922):0.00563665763614418225):0.01113789202888875937,(224476350__Bacteria__Bacilli__Staphylococcus_carnosus_subsp_carnosus_TM300__hypothetical_protein:0.03421874172360402089,73662841__Bacteria__Bacilli__Staphylococcus_saprophyticus_subsp_saprophyticus_ATCC_15305__signal_recognition_particle:0.04657343596984605399):0.01144863533859252075):0.01569606692409452123,319892235__Bacteria__Bacilli__Staphylococcus_pseudintermedius_HKU10-03__signal_recognition_particle_subunit_Ffh_SRP54:0.04840128789399814752):0.09175455348502796482):0.12872039049250053044,(172057910__Bacteria__Bacilli__Exiguobacterium_sibiricum_255-15__signal_recognition_particle_protein:0.09447027963401002926,229918605__Bacteria__Bacilli__Exiguobacterium_sp_AT1b__signal_recognition_particle_protein:0.06632477347111195853):0.12719981838405886032):0.03863419173911103455):0.01988547123097909528):0.01908522289549205442):0.02733918041237861155,294500961__Bacteria__Bacilli__Bacillus_megaterium_QM_B1551__signal_recognition_particle_protein:0.09437849032073337974):0.02066421291224716100,((((239826589__Bacteria__Bacilli__Geobacillus_sp_WCH70__signal_recognition_particle_protein:0.00874855592288826915,336236079__Bacteria__Bacilli__Geobacillus_thermoglucosidasius_C56-YS93__signal_recognition_particle_protein:0.01684970685013213038):0.01277527132642380242,(138894717__Bacteria__Bacilli__Geobacillus_thermodenitrificans_NG80-2__Signal_recognition_particle_subunit_Ffh|SRP54:0.01286173882497423406,((56419731__Bacteria__Bacilli__Geobacillus_kaustophilus_HTA426__signal_recognition_particle_GTPase:0.00000122123005994819,261419395__Bacteria__Bacilli__Geobacillus_sp_Y412MC61__signal_recognition_particle_protein:0.03837986630833369051):0.02464389526021131330,375008167__Bacteria__Bacilli__Geobacillus_thermoleovorans_CCB_US3_UF5__Signal_recognition_particle:0.00924003217677887498):0.00781990335782370774):0.05536658569554960690):0.02480031283198495806,212639591__Bacteria__Bacilli__Anoxybacillus_flavithermus_WK1__signal_recognition_particle_GTPase:0.02881519247612367857):0.05598133890992939427,(((30021933__Bacteria__Bacilli__Bacillus_cereus_ATCC_14579__signal_recognition_particle_protein:0.00000122123005994819,(163941583__Bacteria__Bacilli__Bacillus_weihenstephanensis_KBAB4__signal_recognition_particle_protein:0.00837741755472710091,296504340__Bacteria__Bacilli__Bacillus_thuringiensis_BMB171__signal_recognition_particle_protein:0.00000122123005994819):0.00000122123005994819):0.00000122123005994819,(30263848__Bacteria__Bacilli__Bacillus_anthracis_str_Ames__signal_recognition_particle_protein:0.00416965981235383702,49478411__Bacteria__Bacilli__Bacillus_thuringiensis_serovar_konkukian_str_97-27__signal_recognition_particle_protein:0.00000122123005994819):0.00208342180722806761):0.00762292131652362540,152976211__Bacteria__Bacilli__Bacillus_cytotoxicus_NVH_391-98__signal_recognition_particle_protein:0.01349491538966109648):0.05053468596135149427):0.02483206040960497449):0.02552353129172760943,((157692277__Bacteria__Bacilli__Bacillus_pumilus_SAFR-032__signal_recognition_particle_protein_Ffh:0.03321122498226029840,((16078661__Bacteria__Bacilli__Bacillus_subtilis_subsp_subtilis_str_168__signal_recognition_particle_protein:0.00194624821556311904,386758321__Bacteria__Bacilli__Bacillus_sp_JS__signal_recognition_particle_protein:0.00221730184187616695):0.00781134816909112139,(311068118__Bacteria__Bacilli__Bacillus_atrophaeus_1942__signal_recognition_particle_protein:0.00781750123422052419,154686014__Bacteria__Bacilli__Bacillus_amyloliquefaciens_FZB42__hypothetical_protein:0.02239391533073883250):0.00683628224024688050):0.02218868956092334352):0.01319891436136496829,52080200__Bacteria__Bacilli__Bacillus_licheniformis_ATCC_14580__signal_recognition_particle|like_|SRP|_component:0.04365985164661215917):0.02604148917409576311):0.05642829894017112324):0.03255942551220740444,(23098986__Bacteria__Bacilli__Oceanobacillus_iheyensis_HTE831__signal_recognition_particle_protein:0.08404167891880094665,386714307__Bacteria__Bacilli__Halobacillus_halophilus_DSM_2266__signal_recognition_particle_protein:0.12922978109808566649):0.04171110968956881493):0.06446545929507119244):0.03407400978661637853):0.08604396979605169471):0.02019291232842050296):0.01869602209177689128):0.04083770831935749218):0.05824943848181046713,(51892603__Bacteria__Clostridia__Symbiobacterium_thermophilum_IAM_14863__signal_recognition_particle_protein:0.30361930210191029333,(350271206__Bacteria__Clostridia__Oscillibacter_valericigenes_Sjm18-20__signal_recognition_particle_protein:0.29099034503614418234,(317133004__Bacteria__Clostridia__Ethanoligenens_harbinense_YUAN-3__signal_recognition_particle_protein:0.17492066689419574765,317055139__Bacteria__Clostridia__Ruminococcus_albus_7__signal_recognition_particle_protein:0.32850729423467156520):0.07184816140321226285):0.11568426633746431431):0.02493640184866667900):0.04016241039948268560,(317121794__Bacteria__Clostridia__Thermaerobacter_marianensis_DSM_12885__signal_recognition_particle_subunit_FFH|SRP54_|srp54|:0.25030247335480115822,(258511333__Bacteria__Bacilli__Alicyclobacillus_acidocaldarius_subsp_acidocaldarius_DSM_446__signal_recognition_particle_protein:0.32745218900067474266,295696070__Bacteria__Bacilli__Kyrpidia_tusciae_DSM_2912__signal_recognition_particle_protein:0.24999987458042918775):0.05468858944655379667):0.05862966621280062823):0.03152146324029050928):0.03434500066248422079,(339627520__Bacteria__Clostridia__Sulfobacillus_acidophilus_TPY__signal_recognition_particle_protein:0.33773801223493338242,((((302335829__Bacteria__Actinobacteria__Olsenella_uli_DSM_7084__signal_recognition_particle_subunit_FFH|SRP54_|srp54|:0.14242081627726108084,257784652__Bacteria__Actinobacteria__Atopobium_parvulum_DSM_20469__signal_recognition_particle_protein:0.08393890253676800084):0.08616140497134346099,328955639__Bacteria__Actinobacteria__Coriobacterium_glomerans_PW2__signal_recognition_particle_subunit_FFH|SRP54_|srp54|:0.17549609156464107684):0.09374050653733231875,(257063724__Bacteria__Actinobacteria__Slackia_heliotrinireducens_DSM_20476__signal_recognition_particle_subunit_FFH|SRP54_|srp54|:0.16985572503409823719,(256827012__Bacteria__Actinobacteria__Cryptobacterium_curtum_DSM_15641__signal_recognition_particle_subunit_FFH|SRP54_|srp54|:0.16763242059722802124,(257791128__Bacteria__Actinobacteria__Eggerthella_lenta_DSM_2243__signal_recognition_particle_protein:0.03733903729333456351,339445253__Bacteria__Actinobacteria__Eggerthella_sp_YY7918__signal_recognition_particle_GTPase:0.03250361398168655908):0.08155672624702481333):0.03503349827573142006):0.11600858692460064292):0.26337608049429822588,((256372274__Bacteria__Actinobacteria__Acidimicrobium_ferrooxidans_DSM_10331__signal_recognition_particle_protein:0.53461915569578188911,(((284032661__Bacteria__Actinobacteria__Kribbella_flavida_DSM_17836__signal_recognition_particle_protein:0.18778824321647960560,((336117286__Bacteria__Actinobacteria__Microlunatus_phosphovorus_NM-1__signal_recognition_particle_protein:0.13465593186462501696,(297626601__Bacteria__Actinobacteria__Propionibacterium_freudenreichii_subsp_shermanii_CIRM-BIA1__GTP_binding_signal_recognition_particle_protein:0.19290262107737560227,50842924__Bacteria__Actinobacteria__Propionibacterium_acnes_KPA171202__signal_recognition_particle_protein:0.14069674948309646156):0.08760797225231378715):0.06004809365538102406,119717490__Bacteria__Actinobacteria__Nocardioides_sp_JS614__signal_recognition_particle_subunit_FFH|SRP54_|srp54|:0.12641446188333349543):0.02866505819410770928):0.03326628830291347705,((256390708__Bacteria__Actinobacteria__Catenulispora_acidiphila_DSM_44928__signal_recognition_particle_protein:0.19341144977815824535,(357392075__Bacteria__Actinobacteria__Kitasatospora_setae_KM-6054__putative_signal_recognition_particle_protein:0.13285367824266597347,(357402001__Bacteria__Actinobacteria__Streptomyces_cattleya_NRRL_8057__signal_recognition_particle|like_|SRP|_GTPase:0.02497558427587261501,(((182435685__Bacteria__Actinobacteria__Streptomyces_griseus_subsp_griseus_NBRC_13350__signal_recognition_particle_protein:0.01655398957614528932,(357410929__Bacteria__Actinobacteria__Streptomyces_flavogriseus_ATCC_33331__signal_recognition_particle_protein:0.01345317776937513497,345002319__Bacteria__Actinobacteria__Streptomyces_sp_SirexAA-E__signal_recognition_particle_protein:0.01852851862337500516):0.00311965179623040602):0.03548234911976041323,((29829190__Bacteria__Actinobacteria__Streptomyces_avermitilis_MA-4680__signal_recognition_particle:0.01997497849281745091,386842789__Bacteria__Actinobacteria__Streptomyces_hygroscopicus_subsp_jinggangensis_5008__signal_recognition_particle_protein:0.03404838654409281934):0.01045762402875217989,(21223941__Bacteria__Actinobacteria__Streptomyces_coelicolor_A3-2__signal_recognition_particle_protein:0.01955901072847912939,290957104__Bacteria__Actinobacteria__Streptomyces_scabiei_87-22__signal_recognition_particle_protein:0.02277047661601357131):0.00479640979811187234):0.02086920644370648600):0.04927956479839855353,(345009604__Bacteria__Actinobacteria__Streptomyces_violaceusniger_Tu_4113__signal_recognition_particle_protein:0.02778127292600469922,374986228__Bacteria__Actinobacteria__Streptomyces_bingchenggensis_BCW-1__signal_recognition_particle_protein:0.03469423833338092233):0.01513154521291390671):0.02707116947974815002):0.04047921017706605090):0.07533882183609322269):0.04522503572816128498,(((297559205__Bacteria__Actinobacteria__Nocardiopsis_dassonvillei_subsp_dassonvillei_DSM_43111__signal_recognition_particle_protein:0.05680415271378784492,72161065__Bacteria__Actinobacteria__Thermobifida_fusca_YX__signal_recognition_particle_subunit_FFH|SRP54_|srp54|:0.10013864092822799545):0.08883895196034741204,(269127630__Bacteria__Actinobacteria__Thermomonospora_curvata_DSM_43183__signal_recognition_particle_protein:0.09659831842353940046,(271963361__Bacteria__Actinobacteria__Streptosporangium_roseum_DSM_43021__signal_recognition_particle_subunit_FFH|SRP54_|SRP54|:0.07768098020731181719,296268962__Bacteria__Actinobacteria__Thermobispora_bispora_DSM_43833__signal_recognition_particle_protein:0.08951193090237691274):0.08412957964075892803):0.02803476028094075562):0.03400444426910002871,(((((312194948__Bacteria__Actinobacteria__Frankia_sp_EuI1c__signal_recognition_particle_protein:0.12111366239277018830,((158312999__Bacteria__Actinobacteria__Frankia_sp_EAN1pec__signal_recognition_particle_protein:0.06051326501507243300,(86742276__Bacteria__Actinobacteria__Frankia_sp_CcI3__signal_recognition_particle_subunit_FFH|SRP54_|srp54|:0.02756366271572265048,111225152__Bacteria__Actinobacteria__Frankia_alni_ACN14a__Signal_recognition_particle_GTPase:0.02724203229533309067):0.01297530568194279858):0.02316356632966984352,336179501__Bacteria__Actinobacteria__Frankia_symbiont_of_Datisca_glomerata__signal_recognition_particle_protein:0.12476302081394427534):0.04085958893088620369):0.12140047439347842473,(379737148__Bacteria__Actinobacteria__Blastococcus_saxobsidens_DD2__4|5S|RNP_protein|_GTP|binding_export_factor|_part_of_signal_recognition_particle_with_4|5_RNA|_ffh_family_|fifty_four_homolog|:0.03055129135916486577,284992394__Bacteria__Actinobacteria__Geodermatophilus_obscurus_DSM_43160__signal_recognition_particle_protein:0.04348951245348699896):0.10232068227136570382):0.03325804982023478074,(291299748__Bacteria__Actinobacteria__Stackebrandtia_nassauensis_DSM_44728__signal_recognition_particle_protein:0.14062762458248850850,(((330466283__Bacteria__Actinobacteria__Verrucosispora_maris_AB-18-032__signal_recognition_particle_protein:0.02260134996447415306,(145593852__Bacteria__Actinobacteria__Salinispora_tropica_CNB-440__signal_recognition_particle_protein:0.01665989483546178804,159036836__Bacteria__Actinobacteria__Salinispora_arenicola_CNS-205__signal_recognition_particle_protein:0.00834499655135052462):0.02679942109850106183):0.01144676951218693596,(315502425__Bacteria__Actinobacteria__Micromonospora_sp_L5__signal_recognition_particle_protein:0.00000122123005994819,302865880__Bacteria__Actinobacteria__Micromonospora_aurantiaca_ATCC_27029__signal_recognition_particle_protein:0.00173273594984233912):0.01799064636869229447):0.04324535103726745433,(386852223__Bacteria__Actinobacteria__Actinoplanes_sp_SE50-110__signal_recognition_particle_subunit_SRP54:0.04514467578434749884,383782205__Bacteria__Actinobacteria__Actinoplanes_missouriensis_431__putative_signal_recognition_particle_protein:0.02151900964967638427):0.02497551713960145456):0.08754845116742319966):0.12487037874512446622):0.02753446651954390145,(258653309__Bacteria__Actinobacteria__Nakamurella_multipartita_DSM_44233__signal_recognition_particle_protein:0.16044384901029576374,((256379924__Bacteria__Actinobacteria__Actinosynnema_mirum_DSM_43827__signal_recognition_particle_protein:0.08922064893683405440,((331698510__Bacteria__Actinobacteria__Pseudonocardia_dioxanivorans_CB1190__signal_recognition_particle_protein:0.12872224996089759452,300783873__Bacteria__Actinobacteria__Amycolatopsis_mediterranei_U32__signal_recognition_particle_subunit_SRP54:0.09126185096166992972):0.02216887130887471719,(134102494__Bacteria__Actinobacteria__Saccharopolyspora_erythraea_NRRL_2338__signal_recognition_particle_GTPase:0.09634025124076366076,257055023__Bacteria__Actinobacteria__Saccharomonospora_viridis_DSM_43017__signal_recognition_particle_subunit_FFH|SRP54_|srp54|:0.07142512620964029668):0.02492275415017504089):0.01479433420020125935):0.03763934302672610616,((169630318__Bacteria__Actinobacteria__Mycobacterium_abscessus_ATCC_19977_1__Signal_recognition_particle_protein_Ffh:0.09929931918996637297,((333991275__Bacteria__Actinobacteria__Mycobacterium_sp_JDM601__signal_recognition_particle_protein_Ffh:0.06994072217970229155,((41409081__Bacteria__Actinobacteria__Mycobacterium_avium_subsp_paratuberculosis_K-10__hypothetical_protein:0.01672251389604594018,(387876990__Bacteria__Actinobacteria__Mycobacterium_sp_MOTT36Y__signal_recognition_particle_protein:0.00200644993428602094,379755618__Bacteria__Actinobacteria__Mycobacterium_intracellulare_MOTT-02__signal_recognition_particle_protein:0.00485091262854400306):0.02745020709535843373):0.01285434421445675462,(15827854__Bacteria__Actinobacteria__Mycobacterium_leprae_TN__signal_recognition_particle_protein:0.07346275301565720339,((((339632922__Bacteria__Actinobacteria__Mycobacterium_africanum_GM041182__signal_recognition_particle_protein:0.00000122123005994819,31794092__Bacteria__Actinobacteria__Mycobacterium_bovis_AF2122-97__signal_recognition_particle_protein:0.00000122123005994819):0.00000122123005994819,15610053__Bacteria__Actinobacteria__Mycobacterium_tuberculosis_H37Rv__signal_recognition_particle_protein:0.00000122123005994819):0.00000122123005994819,340627906__Bacteria__Actinobacteria__Mycobacterium_canettii_CIPT_140010059__putative_signal_recognition_particle_protein_FFH:0.00000122123005994819):0.02915345584177011368,(183981805__Bacteria__Actinobacteria__Mycobacterium_marinum_M__signal_recognition_particle_protein_Ffh:0.00177128283075953180,118617614__Bacteria__Actinobacteria__Mycobacterium_ulcerans_Agy99__signal_recognition_particle_protein_Ffh:0.00338152161875196044):0.03174629494999016421):0.01245990988929334027):0.01946714523373742345):0.02137488620192743924):0.03030429968636340343,((375142889__Bacteria__Actinobacteria__Mycobacterium_rhodesiae_NBB3__signal_recognition_particle_protein:0.06805536188191982361,118468367__Bacteria__Actinobacteria__Mycobacterium_smegmatis_str_MC2_155__signal_recognition_particle_protein:0.05714406778490668110):0.00925106130453142578,(((145224761__Bacteria__Actinobacteria__Mycobacterium_gilvum_PYR-GCK__signal_recognition_particle_protein:0.00000122123005994819,315445091__Bacteria__Actinobacteria__Mycobacterium_sp_Spyr1__signal_recognition_particle_subunit_FFH|SRP54_|srp54|:0.00000122123005994819):0.02876502160148751777,120403173__Bacteria__Actinobacteria__Mycobacterium_vanbaalenii_PYR-1__signal_recognition_particle_protein:0.01277532062769562958):0.04325456561071693712,108798927__Bacteria__Actinobacteria__Mycobacterium_sp_MCS__signal_recognition_particle_subunit_FFH|SRP54_|srp54|:0.04346443222107946452):0.01195124432894627449):0.01841865302099984780):0.02389365484267801445):0.03903319415701275025,((296139328__Bacteria__Actinobacteria__Tsukamurella_paurometabola_DSM_20162__signal_recognition_particle_protein:0.08718371723409859553,(((340794682__Bacteria__Actinobacteria__Corynebacterium_variabile_DSM_44702__signal_recognition_particle_protein:0.05165562064397043185,((336325840__Bacteria__Actinobacteria__Corynebacterium_resistens_DSM_45100__signal_recognition_particle_protein:0.04113649721252982810,172040476__Bacteria__Actinobacteria__Corynebacterium_urealyticum_DSM_7109__signal_recognition_particle_protein:0.07495924902107647947):0.01296762808836293170,68536272__Bacteria__Actinobacteria__Corynebacterium_jeikeium_K411__signal_recognition_particle_protein:0.05185204257720670701):0.03621063687805405051):0.02482918102468929800,((25028521__Bacteria__Actinobacteria__Corynebacterium_efficiens_YS-314__signal_recognition_particle_protein:0.02673581574040287054,19553259__Bacteria__Actinobacteria__Corynebacterium_glutamicum_ATCC_13032__signal_recognition_particle_GTPase:0.03374541404616214491):0.03500028511528791714,((38234110__Bacteria__Actinobacteria__Corynebacterium_diphtheriae_NCTC_13129__signal_recognition_particle_protein:0.04964191080889179819,(300858747__Bacteria__Actinobacteria__Corynebacterium_pseudotuberculosis_FRC41__signal_recognition_particle_protein:0.01510641009498464409,337291053__Bacteria__Actinobacteria__Corynebacterium_ulcerans_BR-AD22__signal_recognition_particle_protein:0.00605759282968373544):0.02439557934873883699):0.04355677026346047725,227833413__Bacteria__Actinobacteria__Corynebacterium_aurimucosum_ATCC_700975__signal_recognition_particle_protein:0.08161649598653780702):0.02181203862274782440):0.03168375536107414375):0.02062609043758767066,237785768__Bacteria__Actinobacteria__Corynebacterium_kroppenstedtii_DSM_44385__signal_recognition_particle_protein:0.12664002663929141423):0.14995336461048933141):0.04569028481207202536,((296394376__Bacteria__Actinobacteria__Segniliparus_rotundus_DSM_44985__signal_recognition_particle_protein:0.31477741649816493030,(262202018__Bacteria__Actinobacteria__Gordonia_bronchialis_DSM_43247__signal_recognition_particle_protein:0.04688141158833253330,378717501__Bacteria__Actinobacteria__Gordonia_polyisoprenivorans_VH2__signal_recognition_particle_protein:0.02793766745851655395):0.05865311088423787178):0.02381103639348420078,((54026131__Bacteria__Actinobacteria__Nocardia_farcinica_IFM_10152__signal_recognition_particle_protein:0.02475961164337374051,379710067__Bacteria__Actinobacteria__Nocardia_cyriacigeorgica_GUH-2__signal_recognition_particle_protein:0.03175294189995064853):0.03354377338876318032,(333919230__Bacteria__Actinobacteria__Amycolicicoccus_subflavus_DQS3-9A1__putative_signal_recognition_particle_protein:0.10742824929282435154,(312140440__Bacteria__Actinobacteria__Rhodococcus_equi_103S__signal_recognition_particle_protein:0.02594539802342847590,(226305929__Bacteria__Actinobacteria__Rhodococcus_erythropolis_PR4__signal_recognition_particle_protein:0.02414015397804240501,(111023492__Bacteria__Actinobacteria__Rhodococcus_jostii_RHA1__signal_recognition_particle_protein:0.00737504140538364911,226365994__Bacteria__Actinobacteria__Rhodococcus_opacus_B4__signal_recognition_particle_protein:0.00619088059151715747):0.02922255074184254564):0.01323151190488877464):0.02958490856331763563):0.02809782443363108284):0.02362541475694698509):0.01583315976529562144):0.01609658684842188436):0.05722646094496286473):0.05476528637957363971):0.05452013709878423403):0.04353198409441923211,117928770__Bacteria__Actinobacteria__Acidothermus_cellulolyticus_11B__signal_recognition_particle_subunit_FFH|SRP54_|srp54|:0.30822805987592455379):0.02661485690363149179):0.06058740382960854653):0.02360166142635030523):0.04569197465214144133,(((257068178__Bacteria__Actinobacteria__Brachybacterium_faecium_DSM_4810__signal_recognition_particle_subunit_FFH|SRP54_|srp54|:0.19587032798217968166,(297571146__Bacteria__Actinobacteria__Arcanobacterium_haemolyticum_DSM_20595__signal_recognition_particle_protein:0.20415083582498144699,298345305__Bacteria__Actinobacteria__Mobiluncus_curtisii_ATCC_43063__signal_recognition_particle_subunit_SRP54:0.29545751085182259121):0.07146588996195034349):0.04609905687113371314,((229821026__Bacteria__Actinobacteria__Beutenbergia_cavernae_DSM_12333__signal_recognition_particle_protein:0.16944032100624936699,((334336695__Bacteria__Actinobacteria__Isoptericola_variabilis_225__signal_recognition_particle_protein:0.05257852642194348752,269955965__Bacteria__Actinobacteria__Xylanimonas_cellulosilytica_DSM_15894__signal_recognition_particle_protein:0.07319432062812217255):0.08673672541923377333,(((336321214__Bacteria__Actinobacteria__Cellvibrio_gilvus_ATCC_13127__signal_recognition_particle_protein:0.08253444226997171118,332670012__Bacteria__Actinobacteria__Cellulomonas_fimi_ATCC_484__signal_recognition_particle_protein:0.04616645417908857296):0.02561051840548297584,296129315__Bacteria__Actinobacteria__Cellulomonas_flavigena_DSM_20109__signal_recognition_particle_protein:0.06781393834812286803):0.03332051629471910470,(256832215__Bacteria__Actinobacteria__Jonesia_denitrificans_DSM_20603__signal_recognition_particle_protein:0.19725533902909947459,269795670__Bacteria__Actinobacteria__Sanguibacter_keddieii_DSM_10542__signal_recognition_particle_subunit_FFH|SRP54_|srp54|:0.08874632974643942296):0.02394053447296255743):0.02057112546603446362):0.02742248802636252161):0.04677108571126280950,((323359703__Bacteria__Actinobacteria__Microbacterium_testaceum_StLB037__signal_recognition_particle_GTPase:0.09427286950781593733,(148272543__Bacteria__Actinobacteria__Clavibacter_michiganensis_subsp_michiganensis_NCPPB_382__signal_recognition_particle_protein:0.08748857445860855342,50955120__Bacteria__Actinobacteria__Leifsonia_xyli_subsp_xyli_str_CTCB07__signal_recognition_particle_subunit_SRP54:0.07947360153685632811):0.05996369666923136860):0.11218057808996419189,((283782828__Bacteria__Actinobacteria__Gardnerella_vaginalis_409-05__signal_recognition_particle_protein:0.05929954295952360316,(311115023__Bacteria__Actinobacteria__Gardnerella_vaginalis_ATCC_14019__signal_recognition_particle_protein:0.00000122123005994819,385801355__Bacteria__Actinobacteria__Gardnerella_vaginalis_HMP9231__signal_recognition_particle_protein:0.00000122123005994819):0.07631947659869917078):0.06405900159458402521,(219682754__Bacteria__Actinobacteria__Bifidobacterium_animalis_subsp_lactis_AD011__signal_recognition_particle_protein:0.06837328247986125540,(310286866__Bacteria__Actinobacteria__Bifidobacterium_bifidum_S17__Signal_recognition_particle|_subunit_FFH|SRP54:0.03527288742838169400,((283455254__Bacteria__Actinobacteria__Bifidobacterium_dentium_Bd1__signal_recognition_particle|_subunit_FFH|SRP54:0.02631674649944476876,119025229__Bacteria__Actinobacteria__Bifidobacterium_adolescentis_ATCC_15703__signal_recognition_particle_protein:0.01949708145585540842):0.02354854023964789503,(384196555__Bacteria__Actinobacteria__Bifidobacterium_breve_ACS-071-V-Sch8b__signal_recognition_particle_protein:0.00485552447544256721,(296453537__Bacteria__Actinobacteria__Bifidobacterium_longum_subsp_longum_JDM301__signal_recognition_particle_protein:0.00020442065587922129,(322688491__Bacteria__Actinobacteria__Bifidobacterium_longum_subsp_infantis_157F__signal_recognition_particle_protein:0.00152034246921737030,((384202158__Bacteria__Actinobacteria__Bifidobacterium_longum_subsp_longum_KACC_91563__signal_recognition_particle_protein:0.00000122123005994819,322690501__Bacteria__Actinobacteria__Bifidobacterium_longum_subsp_longum_JCM_1217__signal_recognition_particle_protein:0.00000122123005994819):0.00000122123005994819,312133329__Bacteria__Actinobacteria__Bifidobacterium_longum_subsp_longum_BBMN68__ffh:0.00000122123005994819):0.00000122123005994819):0.00452469559711072764):0.00481696254230543595):0.03108435863570161578):0.03265042229179790367):0.03634945218857239813):0.03281679273076498066):0.24296889920132161422):0.06840977550896722159):0.01183894246053350530):0.01866782629003404734,(((317125420__Bacteria__Actinobacteria__Intrasporangium_calvum_DSM_43043__signal_recognition_particle_subunit_FFH|SRP54_|srp54|:0.12542281864772167332,256824943__Bacteria__Actinobacteria__Kytococcus_sedentarius_DSM_20547__signal_recognition_particle_subunit_FFH|SRP54_|srp54|:0.15473044120174050953):0.09295322423045089544,152965364__Bacteria__Actinobacteria__Kineococcus_radiotolerans_SRS30216__signal_recognition_particle_protein:0.17392163490268225390):0.03445253196568163340,((184200705__Bacteria__Actinobacteria__Kocuria_rhizophila_DC2201__signal_recognition_particle_protein:0.10352432933230520939,(311113791__Bacteria__Actinobacteria__Rothia_dentocariosa_ATCC_17931__signal_recognition_particle_protein:0.03427157443684243632,283457889__Bacteria__Actinobacteria__Rothia_mucilaginosa_DY-18__signal_recognition_particle_GTPase:0.03141283169452694507):0.05445961535745534599):0.04818422948873640060,((239917431__Bacteria__Actinobacteria__Micrococcus_luteus_NCTC_2665__signal_recognition_particle_subunit_FFH|SRP54_|srp54|:0.13141788840375751013,308177268__Bacteria__Actinobacteria__Arthrobacter_arilaitensis_Re117__signal_recognition_particle_protein_Ffh:0.08476532560425972807):0.04196353479249557289,(163839822__Bacteria__Actinobacteria__Renibacterium_salmoninarum_ATCC_33209__signal_recognition_particle_protein:0.06334958325567514870,(119960504__Bacteria__Actinobacteria__Arthrobacter_aurescens_TC1__signal_recognition_particle_protein:0.03230073991488588425,((325963720__Bacteria__Actinobacteria__Arthrobacter_phenanthrenivorans_Sphe3__signal_recognition_particle_subunit_FFH|SRP54_|srp54|:0.00506779851809080559,220912974__Bacteria__Actinobacteria__Arthrobacter_chlorophenolicus_A6__signal_recognition_particle_protein:0.01246889571804522638):0.01265289627439307799,116671035__Bacteria__Actinobacteria__Arthrobacter_sp_FB24__signal_recognition_particle_subunit_FFH|SRP54_|srp54|:0.01789000512884095923):0.01090289330416740685):0.05258479365516486453):0.04482311603338988426):0.01699038476510536175):0.10613815529954027939):0.03032187701242262945):0.04966206239168325515):0.20511135528596449729):0.09611059403714306004,(284045135__Bacteria__Actinobacteria__Conexibacter_woesei_DSM_14684__signal_recognition_particle_protein:0.38340082513590556523,108804225__Bacteria__Actinobacteria__Rubrobacter_xylanophilus_DSM_9941__signal_recognition_particle_subunit_FFH|SRP54_|srp54|:0.41202085391345250054):0.05841152705952385588):0.06033411070144092253):0.05576753939713838260):0.05581828966733253655):0.04065008007183779776):0.03533422243775204141):0.01080020810676395569):0.03261445273936518924,(((209364128__Bacteria__Gammaproteobacteria__Coxiella_burnetii_Dugway_5J108-111__signal_recognition_particle|_subunit_FFH|SRP54:0.37269367582241313963,((((313669229__Bacteria__Betaproteobacteria__Neisseria_lactamica_020-06__signal_recognition_particle_protein:0.01210738920961447820,(59802021__Bacteria__Betaproteobacteria__Neisseria_gonorrhoeae_FA_1090__signal_recognition_particle_protein:0.01887748452384852005,15676217__Bacteria__Betaproteobacteria__Neisseria_meningitidis_MC58__signal_recognition_particle_protein:0.01074551347345490543):0.00746370618314690180):0.19979842741065897971,((226941400__Bacteria__Betaproteobacteria__Laribacter_hongkongensis_HLHK9__Ffh:0.09595063164946238121,(34499288__Bacteria__Betaproteobacteria__Chromobacterium_violaceum_ATCC_12472__signal_recognition_particle_protein:0.05757673214852450372,347541258__Bacteria__Betaproteobacteria__Pseudogulbenkiania_sp_NH8B__signal_recognition_particle_protein:0.04978462574622118803):0.03774862212748553852):0.03729354555721484804,((74318391__Bacteria__Betaproteobacteria__Thiobacillus_denitrificans_ATCC_25259__signal_recognition_particle_subunit_FFH|SRP54_|srp54|:0.17433512665685832466,(((313201905__Bacteria__Betaproteobacteria__Methylovorus_sp_MP688__signal_recognition_particle_protein:0.00462755328735867371,253999931__Bacteria__Betaproteobacteria__Methylovorus_glucosetrophus_SIP3-4__signal_recognition_particle_protein:0.00567440924591063132):0.04171719587584502009,91774877__Bacteria__Betaproteobacteria__Methylobacillus_flagellatus_KT__signal_recognition_particle_subunit_FFH|SRP54_|srp54|:0.06861266381441277762):0.04146691921918864432,(253997293__Bacteria__Betaproteobacteria__Methylotenera_mobilis_JLW8__signal_recognition_particle_protein:0.07095619315808371352,297539516__Bacteria__Betaproteobacteria__Methylotenera_versatilis_301__signal_recognition_particle_protein:0.02789126896743310616):0.06140067306055571605):0.10084242643127412642):0.05285947667779799380,(((302879899__Bacteria__Betaproteobacteria__Gallionella_capsiferriformans_ES-2__signal_recognition_particle_protein:0.08918053296375071104,291615196__Bacteria__Betaproteobacteria__Sideroxydans_lithotrophicus_ES-1__signal_recognition_particle_protein:0.07773344122012795787):0.07750403462836369384,(82703253__Bacteria__Betaproteobacteria__Nitrosospira_multiformis_ATCC_25196__signal_recognition_particle_protein:0.04506199520597092834,((30249431__Bacteria__Betaproteobacteria__Nitrosomonas_europaea_ATCC_19718__Signal_recognition_particle_GTPase_ffh_protein:0.04179922555918356986,114331694__Bacteria__Betaproteobacteria__Nitrosomonas_eutropha_C91__signal_recognition_particle_protein:0.02704346319670551321):0.11101968674136314386,325982102__Bacteria__Betaproteobacteria__Nitrosomonas_sp_AL212__signal_recognition_particle_protein:0.08527667574335744127):0.03055798612265482952):0.12218415992561543204):0.04031095135647884409,(((119899521__Bacteria__Betaproteobacteria__Azoarcus_sp_BH72__signal_recognition_particle_protein:0.04609029873977203012,(217969599__Bacteria__Betaproteobacteria__Thauera_sp_MZ1T__signal_recognition_particle_protein:0.04405616544925870098,56477903__Bacteria__Betaproteobacteria__Aromatoleum_aromaticum_EbN1__signal_recognition_particle_protein:0.07792974662804795505):0.02718483115207458514):0.05924080447021054519,(372487998__Bacteria__Betaproteobacteria__Dechlorosoma_suillum_PS__signal_recognition_particle_protein:0.05766151443129517024,(71906282__Bacteria__Betaproteobacteria__Dechloromonas_aromatica_RCB__signal_recognition_particle_subunit_FFH|SRP54_|srp54|:0.09662331638517965282,257094573__Bacteria__Betaproteobacteria__Candidatus_Accumulibacter_phosphatis_clade_IIA_str_UW-1__signal_recognition_particle_protein:0.14262076335360351909):0.03303687885903282273):0.05340792285559706198):0.04969709185015823427,(((319779087__Bacteria__Betaproteobacteria__Taylorella_equigenitalis_MCE9__Signal_recognition_particle_subunit_Ffh_SRP54:0.03808490997651137189,348589655__Bacteria__Betaproteobacteria__Taylorella_asinigenitalis_MCE3__signal_recognition_particle_subunit_Ffh_SRP54:0.04449395572331666521):0.20924583522248468848,(((33591340__Bacteria__Betaproteobacteria__Bordetella_pertussis_Tohama_I__signal_recognition_particle_protein:0.00404685712049161067,(33595209__Bacteria__Betaproteobacteria__Bordetella_parapertussis_12822__signal_recognition_particle_protein:0.00000122123005994819,33599497__Bacteria__Betaproteobacteria__Bordetella_bronchiseptica_RB50__signal_recognition_particle_protein:0.00000122123005994819):0.00000122123005994819):0.01665716373515475912,((163858644__Bacteria__Betaproteobacteria__Bordetella_petrii_DSM_12804__hypothetical_protein:0.04760027523014704470,311108979__Bacteria__Betaproteobacteria__Achromobacter_xylosoxidans_A8__signal_recognition_particle_protein:0.01777810709278979454):0.01509325013899962160,187476962__Bacteria__Betaproteobacteria__Bordetella_avium_197N__signal_recognition_particle_protein:0.05387780057503394060):0.00807120667528124676):0.04051182035539420412,332285431__Bacteria__Betaproteobacteria__Pusillimonas_sp_T7-7__signal_recognition_particle_protein:0.07692167627415330555):0.04672992824582153371):0.07290959483886837178,((296135007__Bacteria__Betaproteobacteria__Thiomonas_intermedia_K12__signal_recognition_particle_protein:0.15337862758325121471,(((124268404__Bacteria__Betaproteobacteria__Methylibium_petroleiphilum_PM1__signal_recognition_particle_subunit_FFH|SRP54_|srp54|:0.08991603482700549765,383760087__Bacteria__Betaproteobacteria__Rubrivivax_gelatinosus_IL144__signal_recognition_particle_subunit_FFH|SRP54:0.05186160713492597024):0.02576432312592974797,171057067__Bacteria__Betaproteobacteria__Leptothrix_cholodnii_SP-6__signal_recognition_particle_protein:0.07771740816725669632):0.03086561219505879958,(((239813969__Bacteria__Betaproteobacteria__Variovorax_paradoxus_S110__signal_recognition_particle_protein:0.06955659221330973141,(89902111__Bacteria__Betaproteobacteria__Rhodoferax_ferrireducens_T118__signal_recognition_particle_protein:0.07732120225972927141,(91787012__Bacteria__Betaproteobacteria__Polaromonas_sp_JS666__signal_recognition_particle_subunit_FFH|SRP54_|srp54|:0.01591929759555895177,121606268__Bacteria__Betaproteobacteria__Polaromonas_naphthalenivorans_CJ2__signal_recognition_particle_protein:0.05058528009611630571):0.02470253632869217481):0.00994674190931228892):0.01190660702605564163,(121608473__Bacteria__Betaproteobacteria__Verminephrobacter_eiseniae_EF01-2__signal_recognition_particle_protein:0.10891707301732039825,((120609564__Bacteria__Betaproteobacteria__Acidovorax_citrulli_AAC00-1__signal_recognition_particle_subunit_FFH|SRP54_|srp54|:0.00259431977997688591,326315620__Bacteria__Betaproteobacteria__Acidovorax_avenae_subsp_avenae_ATCC_19860__signal_recognition_particle_protein:0.00154576372025241491):0.03573662158835182873,((264680208__Bacteria__Betaproteobacteria__Comamonas_testosteroni_CNB-2__signal_recognition_particle_protein:0.03334776583180243392,(160896956__Bacteria__Betaproteobacteria__Delftia_acidovorans_SPH-1__signal_recognition_particle_protein:0.00000122123005994819,333916616__Bacteria__Betaproteobacteria__Delftia_sp_Cs1-4__signal_recognition_particle_protein:0.00204156809872803324):0.01635688507963243762):0.05457069769359565448,((222112106__Bacteria__Betaproteobacteria__Acidovorax_ebreus_TPSY__signal_recognition_particle_protein:0.00209784776246289611,121595918__Bacteria__Betaproteobacteria__Acidovorax_sp_JS42__signal_recognition_particle_subunit_FFH|SRP54_|srp54|:0.00208742892124888458):0.01867828434105139532,319764321__Bacteria__Betaproteobacteria__Alicycliphilus_denitrificans_BC__signal_recognition_particle_protein:0.01766663735172071398):0.01892444265211628771):0.02688298233554016828):0.01205471193710125517):0.00384923862983753374):0.01150554172183512747,337281107__Bacteria__Betaproteobacteria__Ramlibacter_tataouinensis_TTB310__signal_recognition_particle_protein_SR54:0.03789420721116902591):0.04082952220997552312):0.08502237074643885506):0.08331397512188401522,(((((152980389__Bacteria__Betaproteobacteria__Janthinobacterium_sp_Marseille__signal_recognition_particle_subunit_SRP54:0.01199744517659824018,134095939__Bacteria__Betaproteobacteria__Herminiimonas_arsenicoxydans__GTP|binding_signal_recognition_particle_protein:0.02653449310568131367):0.04947712870880343478,340789068__Bacteria__Betaproteobacteria__Collimonas_fungivorans_Ter331__signal_recognition_particle_subunit_Ffh_sRP54:0.04902909410173320048):0.01643925743344159043,300309714__Bacteria__Betaproteobacteria__Herbaspirillum_seropedicae_SmR1__signal_recognition_particle_subunit_SRP54_protein:0.04775099317262459370):0.08466733852069498190,(((187930124__Bacteria__Betaproteobacteria__Ralstonia_pickettii_12J__signal_recognition_particle_protein:0.02612297833641710754,300690374__Bacteria__Betaproteobacteria__Ralstonia_solanacearum_PSI07__Signal_Recognition_Particle_|SRP|_component_with_4|5S_RNA_|ffs|:0.01777515296172870948):0.02515552820221278116,(((339327274__Bacteria__Betaproteobacteria__Cupriavidus_necator_N-1__signal_recognition_particle_GTPase_Ffh:0.00000122123005994819,113869195__Bacteria__Betaproteobacteria__Ralstonia_eutropha_H16__signal_recognition_particle_GTPase:0.00202496160681244017):0.00800431372878981570,194290777__Bacteria__Betaproteobacteria__Cupriavidus_taiwanensis_LMG_19424__signal_recognition_particle_|srp|_component_with_4|5S_RNA_|ffs|:0.00830544429208714997):0.02957178836385414983,94312025__Bacteria__Betaproteobacteria__Cupriavidus_metallidurans_CH34__signal_recognition_particle_protein:0.02272352819687850634):0.03241097879941350068):0.06083138063608244106,(312795094__Bacteria__Betaproteobacteria__Burkholderia_rhizoxinica_HKI_454__SIGNAL_RECOGNITION_PARTICLE|_SUBUNIT_FFH|SRP54:0.03557032222455242670,(186477391__Bacteria__Betaproteobacteria__Burkholderia_phymatum_STM815__signal_recognition_particle_protein:0.02699925825455118736,((((238026162__Bacteria__Betaproteobacteria__Burkholderia_glumae_BGR1__signal_recognition_particle_protein:0.01423299575078450230,330815473__Bacteria__Betaproteobacteria__Burkholderia_gladioli_BSR3__Signal_recognition_particle_protein:0.01981047844143098494):0.02105126904993120593,(161525962__Bacteria__Betaproteobacteria__Burkholderia_multivorans_ATCC_17616__signal_recognition_particle_protein:0.00713763468270706483,(134294678__Bacteria__Betaproteobacteria__Burkholderia_vietnamiensis_G4__signal_recognition_particle_subunit_FFH|SRP54_|srp54|:0.00323213439032311433,((107021668__Bacteria__Betaproteobacteria__Burkholderia_cenocepacia_AU_1054__signal_recognition_particle_protein:0.00523243411578239431,78065151__Bacteria__Betaproteobacteria__Burkholderia_sp_383__signal_recognition_particle_subunit_FFH|SRP54_|srp54|:0.00582545277246945652):0.00266241163410887213,115350547__Bacteria__Betaproteobacteria__Burkholderia_ambifaria_AMMD__signal_recognition_particle_protein:0.00519128188282003394):0.00422829681889680224):0.00231471482255677556):0.01167473105466954215):0.00482026057508426128,((53720604__Bacteria__Betaproteobacteria__Burkholderia_pseudomallei_K96243__signal_recognition_particle_protein:0.00000122123005994819,53726090__Bacteria__Betaproteobacteria__Burkholderia_mallei_ATCC_23344__signal_recognition_particle_protein:0.00000122123005994819):0.00418642352411826776,83719534__Bacteria__Betaproteobacteria__Burkholderia_thailandensis_E264__signal_recognition_particle_protein:0.00000122123005994819):0.02342343546447003128):0.02100140683674558972,(187925412__Bacteria__Betaproteobacteria__Burkholderia_phytofirmans_PsJN__signal_recognition_particle_protein:0.00804314957035717065,91785263__Bacteria__Betaproteobacteria__Burkholderia_xenovorans_LB400__signal_recognition_particle_subunit_FFH|SRP54_|srp54|:0.00716255108528440418):0.02143418445266892514):0.00702592747433527717):0.02329580839509911780):0.05385254878275505530):0.03690024102608739642):0.03008425967461214948,145588389__Bacteria__Betaproteobacteria__Polynucleobacter_necessarius_subsp_asymbioticus_QLW-P1DMWA-1__signal_recognition_particle_protein:0.24065695850229462671):0.03871447925405605700):0.04970493304274095636):0.07815367783260016021):0.05307891912129194395):0.04387593057367761978):0.08956931791738242943):0.03958864963388807057):0.11244876400751745160,((((146328752__Bacteria__Gammaproteobacteria__Dichelobacter_nodosus_VCS1703A__signal_recognition_particle_protein:0.38598629315123206274,((118602610__Bacteria__Gammaproteobacteria__Candidatus_Ruthia_magnifica_str_Cm_Calyptogena_magnifica__signal_recognition_particle_subunit_FFH|SRP54_|srp54|:0.04205351491060795033,148244704__Bacteria__Gammaproteobacteria__Candidatus_Vesicomyosocius_okutanii_HA__signal_recognition_particle|_subunit_SRP54:0.11342041517433759656):0.33536911727228946312,(78485342__Bacteria__Gammaproteobacteria__Thiomicrospira_crunogena_XCL-2__signal_recognition_particle_protein:0.10695083351640279068,334143585__Bacteria__Gammaproteobacteria__Thioalkalimicrobium_cyclicum_ALM1__signal_recognition_particle_protein:0.14479895102805001583):0.13593684955201562614):0.04530354744895995905):0.02698972710095206423,((53804558__Bacteria__Gammaproteobacteria__Methylococcus_capsulatus_str_Bath__signal_recognition_particle_protein:0.20114020748086613999,(357404123__Bacteria__Gammaproteobacteria__Methylomicrobium_alcaliphilum__signal_recognition_particle_protein_|Fifty|four_homolog|:0.11639727125696015808,333985611__Bacteria__Gammaproteobacteria__Methylomonas_methanica_MC09__signal_recognition_particle_protein:0.10360375328364331005):0.09984312103970910401):0.05339022327152202069,(289166170__Bacteria__Gammaproteobacteria__Legionella_longbeachae_NSW150__signal_recognition_particle_protein_Ffh:0.06932849885386546673,52840645__Bacteria__Gammaproteobacteria__Legionella_pneumophila_subsp_pneumophila_str_Philadelphia_1__signal_recognition_particle_protein_Ffh:0.05674515102263448518):0.22464635517462763770):0.02452767913590320897):0.02814738751871922670,(((114321087__Bacteria__Gammaproteobacteria__Alkalilimnicola_ehrlichii_MLHE-1__signal_recognition_particle_subunit_FFH|SRP54_|srp54|:0.08671967540213425252,121997247__Bacteria__Gammaproteobacteria__Halorhodospira_halophila_SL1__signal_recognition_particle_protein:0.27819294950323586457):0.11376558995525026807,((292491046__Bacteria__Gammaproteobacteria__Nitrosococcus_halophilus_Nc4__signal_recognition_particle_protein:0.03007082351155271685,(300114672__Bacteria__Gammaproteobacteria__Nitrosococcus_watsonii_C-113__signal_recognition_particle_protein:0.01212884140550683602,77165724__Bacteria__Gammaproteobacteria__Nitrosococcus_oceani_ATCC_19707__Signal_recognition_particle_protein:0.01589306888326132844):0.03897565439461773279):0.19329079805637117140,((387126936__Bacteria__Gammaproteobacteria__Methylophaga_sp_JAM1__Signal_recognition_particle_subunit_Ffh_SRP54:0.05996504551369817582,387129753__Bacteria__Gammaproteobacteria__Methylophaga_sp_JAM7__Signal_recognition_particle_subunit_Ffh_SRP54:0.10485820599831120747):0.10529321381764708554,(390950244__Bacteria__Gammaproteobacteria__Thiocystis_violascens_DSM_198__signal_recognition_particle_subunit_FFH|SRP54_|srp54|:0.04803532736731838670,288942105__Bacteria__Gammaproteobacteria__Allochromatium_vinosum_DSM_180__signal_recognition_particle_protein:0.07320199659918075197):0.16514894903161703166):0.02663764378355754775):0.02181687998025696323):0.02668406988048581743,(((((337755363__Bacteria__Gammaproteobacteria__Francisella_sp_TX077308__Signal_recognition_particle_subunit_Ffh_SRP54:0.02083239409777883772,(387887093__Bacteria__Gammaproteobacteria__Francisella_noatunensis_subsp_orientalis_str_Toba_04__signal_recognition_particle_protein:0.01789024427539979631,167627998__Bacteria__Gammaproteobacteria__Francisella_philomiragia_subsp_philomiragia_ATCC_25017__signal_recognition_particle_protein:0.01578690650652342375):0.00523647621644764225):0.01560609827569336971,((56708058__Bacteria__Gammaproteobacteria__Francisella_tularensis_subsp_tularensis_SCHU_S4__signal_recognition_particle_protein|_Ffh:0.00587817928796827323,385792784__Bacteria__Gammaproteobacteria__Francisella_cf_novicida_Fx1__hypothetical_protein:0.00000122123005994819):0.00000122123005994819,118497435__Bacteria__Gammaproteobacteria__Francisella_novicida_U112__signal_recognition_particle_GTPase:0.00391605935084343975):0.02170628969938065075):0.39030177264076831856,(((((((299771374__Bacteria__Gammaproteobacteria__Acinetobacter_oleivorans_DR1__signal_recognition_particle_protein:0.00366345704352678044,(375133681__Bacteria__Gammaproteobacteria__Acinetobacter_calcoaceticus_PHEA-2__4|5S|RNP_protein|_GTP_binding_export_factor|_part_of_signal_recognition_particle_with_4|5_RNA:0.00381613448737630262,169634139__Bacteria__Gammaproteobacteria__Acinetobacter_baumannii_SDF__GTP|binding_signal_recognition_particle_protein:0.00376387856626727657):0.00199923499818024887):0.05452655580996377399,50084052__Bacteria__Gammaproteobacteria__Acinetobacter_sp_ADP1__GTP|binding_signal_recognition_particle_protein:0.03496292393739434262):0.09137957926007612974,((93006809__Bacteria__Gammaproteobacteria__Psychrobacter_cryohalolentis_K5__signal_recognition_particle_protein:0.00203819413890672782,71066262__Bacteria__Gammaproteobacteria__Psychrobacter_arcticus_273-4__signal_recognition_particle_subunit_FFH|SRP54_|srp54|:0.01324461638860085361):0.03248067526901366603,(148652404__Bacteria__Gammaproteobacteria__Psychrobacter_sp_PRwf-1__signal_recognition_particle_protein:0.07218967498083458945,296113557__Bacteria__Gammaproteobacteria__Moraxella_catarrhalis_RH4__signal_recognition_particle_subunit_FFH|SRP54:0.09861056775778266614):0.02088731328494419781):0.15322322071684965628):0.14512683160751463363,(304311868__Bacteria__Gammaproteobacteria__Gamma_proteobacterium_HdN1__Signal_recognition_particle_protein:0.17443208023812936669,110833658__Bacteria__Gammaproteobacteria__Alcanivorax_borkumensis_SK2__signal_recognition_particle_protein_Ffh:0.17486579011425493202):0.02924796314806970762):0.04367424327124929534,((254785308__Bacteria__Gammaproteobacteria__Teredinibacter_turnerae_T7901__signal_recognition_particle_protein:0.11819626155711299154,90020849__Bacteria__Gammaproteobacteria__Saccharophagus_degradans_2-40__signal_recognition_particle_subunit_FFH|SRP54_|srp54|_|_transcription_elongation_factor_GreB:0.08921937050198917862):0.05852191967513745152,192361389__Bacteria__Gammaproteobacteria__Cellvibrio_japonicus_Ueda107__signal_recognition_particle_protein:0.14019250997624888022):0.12125787217324122957):0.03605197687920733141,(((226945998__Bacteria__Gammaproteobacteria__Azotobacter_vinelandii_DJ__signal_recognition_particle_protein:0.06601375311752605279,((330504640__Bacteria__Gammaproteobacteria__Pseudomonas_mendocina_NK-01__signal_recognition_particle_subunit_FFH|SRP54_|SRP54|:0.02455592486471755778,(333899240__Bacteria__Gammaproteobacteria__Pseudomonas_fulva_12-X__signal_recognition_particle_protein:0.04675368240982109846,(((70728475__Bacteria__Gammaproteobacteria__Pseudomonas_fluorescens_Pf-5__signal_recognition_particle_protein:0.01100673482629048808,330807704__Bacteria__Gammaproteobacteria__Pseudomonas_brassicacearum_subsp_brassicacearum_NFM421__signal_recognition_particle_protein:0.01062227704873509870):0.01764198679019904348,71738105__Bacteria__Gammaproteobacteria__Pseudomonas_syringae_pv_phaseolicola_1448A__signal_recognition_particle_protein:0.05239059304720312255):0.01202820237527162973,(104783234__Bacteria__Gammaproteobacteria__Pseudomonas_entomophila_L48__GTP|binding_signal_recognition_particle_protein:0.01234680572041361481,((167032079__Bacteria__Gammaproteobacteria__Pseudomonas_putida_GB-1__signal_recognition_particle_protein:0.00000122123005994819,(339486039__Bacteria__Gammaproteobacteria__Pseudomonas_putida_S16__signal_recognition_particle_protein:0.00821728588023980071,((148549466__Bacteria__Gammaproteobacteria__Pseudomonas_putida_F1__signal_recognition_particle_protein:0.00000122123005994819,26988194__Bacteria__Gammaproteobacteria__Pseudomonas_putida_KT2440__signal_recognition_particle_protein:0.00000122123005994819):0.00000122123005994819,386013608__Bacteria__Gammaproteobacteria__Pseudomonas_putida_BIRD-1__hypothetical_protein:0.00000122123005994819):0.00000122123005994819):0.00343521048277342731):0.00000122123005994819,170723319__Bacteria__Gammaproteobacteria__Pseudomonas_putida_W619__signal_recognition_particle_protein:0.00409743888659749433):0.01415183901807629159):0.03888512829212278921):0.02948884012932742951):0.01925492916550999509):0.01082618259334312480,146281574__Bacteria__Gammaproteobacteria__Pseudomonas_stutzeri_A1501__signal_recognition_particle_protein_Ffh:0.04822394767734739657):0.02089334129491108444):0.01952112824678494188,15598941__Bacteria__Gammaproteobacteria__Pseudomonas_aeruginosa_PAO1__signal_recognition_particle_protein_Ffh:0.04631697289680426072):0.15451492459964760728,(83644605__Bacteria__Gammaproteobacteria__Hahella_chejuensis_KCTC_2396__signal_recognition_particle_protein:0.13356778421827061876,(385330498__Bacteria__Gammaproteobacteria__Marinobacter_adhaerens_HP15__signal_recognition_particle_protein:0.02301273260566442935,(387813359__Bacteria__Gammaproteobacteria__Marinobacter_hydrocarbonoclasticus_ATCC_49840__signal_recognition_particle_protein:0.00201129096546047133,120555223__Bacteria__Gammaproteobacteria__Marinobacter_aquaeolei_VT8__signal_recognition_particle_protein:0.02622030704883809502):0.03154330972645906506):0.09855747568317257956):0.03394145816086734102):0.03749212396886984766):0.02531089649999124919,((92115132__Bacteria__Gammaproteobacteria__Chromohalobacter_salexigens_DSM_3043__signal_recognition_particle_subunit_FFH|SRP54_|srp54|:0.08077983785221040658,307546454__Bacteria__Gammaproteobacteria__Halomonas_elongata_DSM_2581__signal_recognition_particle_subunit_SRP54:0.04588342296205892568):0.15912261053015280821,(326793984__Bacteria__Gammaproteobacteria__Marinomonas_mediterranea_MMB-1__signal_recognition_particle_protein:0.03988947364958622677,(333906990__Bacteria__Gammaproteobacteria__Marinomonas_posidonica_IVIA-Po-181__signal_recognition_particle_protein:0.03871177876020712866,152997772__Bacteria__Gammaproteobacteria__Marinomonas_sp_MWYL1__signal_recognition_particle_protein:0.02556031600212088986):0.01478609225403679228):0.14948599590887209909):0.02201682311831419658):0.02919903290659077097):0.01389478122543096050,(((56460828__Bacteria__Gammaproteobacteria__Idiomarina_loihiensis_L2TR__Signal_recognition_particle_GTPase:0.13439117322236746044,71279264__Bacteria__Gammaproteobacteria__Colwellia_psychrerythraea_34H__signal_recognition_particle_protein:0.11592129399057038430):0.03120469692398023312,((332307017__Bacteria__Gammaproteobacteria__Glaciecola_sp_4H-3-7YE-5__signal_recognition_particle_protein:0.01442348249782554603,109897991__Bacteria__Gammaproteobacteria__Pseudoalteromonas_atlantica_T6c__signal_recognition_particle_protein:0.00413351827699673467):0.06618596732695243567,(348028648__Bacteria__Gammaproteobacteria__Glaciecola_nitratireducens_FR1064__signal_recognition_particle_protein:0.11562318539905368231,333893909__Bacteria__Gammaproteobacteria__Alteromonas_sp_SN2__signal_recognition_particle_protein:0.06468262580220630886):0.03829855793309933087):0.05700912863737409020):0.03132328528627557201,(((119946973__Bacteria__Gammaproteobacteria__Psychromonas_ingrahamii_37__signal_recognition_particle_protein:0.16878189398953546974,(374334758__Bacteria__Gammaproteobacteria__Oceanimonas_sp_GK1__signal_recognition_particle_protein:0.10428035457234341443,((330831191__Bacteria__Gammaproteobacteria__Aeromonas_veronii_B565__GTP|binding_export_factor:0.00791156485694046591,(117621132__Bacteria__Gammaproteobacteria__Aeromonas_hydrophila_subsp_hydrophila_ATCC_7966__signal_recognition_particle_protein:0.00651245093478210711,145297735__Bacteria__Gammaproteobacteria__Aeromonas_salmonicida_subsp_salmonicida_A449__signal_recognition_particle_protein:0.01257891332901690459):0.00849804119580478169):0.06295527999728382784,237809533__Bacteria__Gammaproteobacteria__Tolumonas_auensis_DSM_9187__signal_recognition_particle_protein:0.12745601603968176319):0.02789828912122297236):0.05060060445411671687):0.02337367572603574889,((54310152__Bacteria__Gammaproteobacteria__Photobacterium_profundum_SS9__signal_recognition_particle_protein:0.07911682774411575580,((59711155__Bacteria__Gammaproteobacteria__Vibrio_fischeri_ES114__Signal_recognition_particle_|SRP|_component_with_4|5S_RNA_|ffs|:0.00946585987705468070,209694239__Bacteria__Gammaproteobacteria__Aliivibrio_salmonicida_LFI1238__signal_recognition_particle_protein:0.02983479923126584887):0.03272734077599948055,(218710520__Bacteria__Gammaproteobacteria__Vibrio_splendidus_LGP32__Signal_recognition_particle_protein:0.02421877939102442395,(262393308__Bacteria__Gammaproteobacteria__Vibrio_sp_Ex25__signal_recognition_particle_subunit_Ffh_SRP54:0.00635323322236487457,(((375131985__Bacteria__Gammaproteobacteria__Vibrio_furnissii_NCTC_11218__signal_recognition_particle_protein:0.00595415916352407416,(336125100__Bacteria__Gammaproteobacteria__Vibrio_anguillarum_775__Signal_recognition_particle_subunit_FFH|SRP54:0.04827657273987908532,384423821__Bacteria__Gammaproteobacteria__Vibrio_cholerae_LMA3984-4__Signal_recognition_particle_subunit_Ffh_SRP54:0.03246178380848201150):0.01399726398502812615):0.01335020185472684737,37680973__Bacteria__Gammaproteobacteria__Vibrio_vulnificus_YJ016__signal_recognition_particle_GTPase:0.02238618473242670256):0.02261015772655880843,(156975746__Bacteria__Gammaproteobacteria__Vibrio_harveyi_ATCC_BAA-1116__hypothetical_protein:0.00000122123005994819,28899308__Bacteria__Gammaproteobacteria__Vibrio_parahaemolyticus_RIMD_2210633__signal_recognition_particle_protein:0.00000122123005994819):0.00213432353764735289):0.00875402882660370266):0.02851472616991339304):0.02916481309891384363):0.04852747520137348086):0.04665855539933166235,((15603048__Bacteria__Gammaproteobacteria__Pasteurella_multocida_subsp_multocida_str_Pm70__hypothetical_protein:0.03047935955805148103,(((345428601__Bacteria__Gammaproteobacteria__Haemophilus_parainfluenzae_T3T1__Signal_Recognition_Particle_|SRP|_component_with_4|5S_RNA_|ffs|:0.00886349477790366637,16272080__Bacteria__Gammaproteobacteria__Haemophilus_influenzae_Rd_KW20__Signal_recognition_particle_protein:0.01168880902379140947):0.03094139103459491932,((332288625__Bacteria__Gammaproteobacteria__Gallibacterium_anatis_UMN179__signal_recognition_particle_protein:0.09407038154032792976,113461570__Bacteria__Gammaproteobacteria__Haemophilus_somnus_129PT__signal_recognition_particle_subunit_FFH|SRP54_|srp54|:0.06732969533084406932):0.01583924248875802701,((219871638__Bacteria__Gammaproteobacteria__Haemophilus_parasuis_SH0165__signal_recognition_particle_GTPase:0.01866199524225116771,(33152972__Bacteria__Gammaproteobacteria__Haemophilus_ducreyi_35000HP__signal_recognition_particle_protein:0.06347060282504334017,126209206__Bacteria__Gammaproteobacteria__Actinobacillus_pleuropneumoniae_serovar_5b_str_L20__signal_recognition_particle_protein_|sigma|54_like_protein|:0.00450638994245583253):0.01645144717630853473):0.03680308143939642340,(152978431__Bacteria__Gammaproteobacteria__Actinobacillus_succinogenes_130Z__signal_recognition_particle_protein:0.05534715874307896688,52424574__Bacteria__Gammaproteobacteria__Mannheimia_succiniciproducens_MBEL55E__Ffh_protein:0.02904930004112582509):0.01126477184864227606):0.01186614393886833638):0.01054372739513463435):0.01420299308552602432,(261867191__Bacteria__Gammaproteobacteria__Aggregatibacter_actinomycetemcomitans_D11S-1__signal_recognition_particle_protein:0.00901300962567775331,251793274__Bacteria__Gammaproteobacteria__Aggregatibacter_aphrophilus_NJ8700__signal_recognition_particle_protein:0.01569443046574566999):0.01011282839001803428):0.01475189920037892587):0.09490197631603591866,((383188664__Bacteria__Gammaproteobacteria__Rahnella_aquatilis_CIP_78-65_ATCC_33071__signal_recognition_particle_protein:0.00222790355270045337,322831429__Bacteria__Gammaproteobacteria__Rahnella_sp_Y9602__signal_recognition_particle_protein:0.00602960549577345999):0.02423712424523261078,((((((((33519643__Bacteria__Gammaproteobacteria__Candidatus_Blochmannia_floridanus__GTP|binding_signal_recognition_particle_protein:0.53915733559250256235,71891959__Bacteria__Gammaproteobacteria__Candidatus_Blochmannia_pennsylvanicus_str_BPEN__4|5S|RNP_protein:0.27170326861672439156):0.21575651082281474546,(295698285__Bacteria__Gammaproteobacteria__Candidatus_Riesia_pediculicola_USDA__Ffh_protein:0.79925880241365321321,(32490997__Bacteria__Gammaproteobacteria__Wigglesworthia_glossinidia_endosymbiont_of_Glossina_brevipalpis__hypothetical_protein:0.19952189645718401700,379009762__Bacteria__Gammaproteobacteria__Wigglesworthia_glossinidia_endosymbiont_of_Glossina_morsitans__signal_recognition_particle_protein:0.31020921190395644995):0.15205227346344701855):0.08089915368558127373):0.07313188753230508155,((116515177__Bacteria__Gammaproteobacteria__Buchnera_aphidicola_str_Cc_Cinara_cedri__hypothetical_protein:0.25319042917818268545,336233352__Bacteria__Gammaproteobacteria__Buchnera_aphidicola_Cinara_tujafilina__protein_component_of_signal_recognition_particle_|SRP|:0.29307530238179013704):0.27650106859307316265,27904844__Bacteria__Gammaproteobacteria__Buchnera_aphidicola_str_Bp_Baizongia_pistaciae__signal_recognition_particle_protein:0.26145317305686793796):0.08799324407319958352):0.06187216782325218739,(21672654__Bacteria__Gammaproteobacteria__Buchnera_aphidicola_str_Sg_Schizaphis_graminum__signal_recognition_particle_protein:0.16368534777135568259,(384228379__Bacteria__Gammaproteobacteria__Buchnera_aphidicola_str_Ua_Uroleucon_ambrosiae__signal_recognition_particle_protein:0.11007967450579220214,(384227820__Bacteria__Gammaproteobacteria__Buchnera_aphidicola_str_Ak_Acyrthosiphon_kondoi__signal_recognition_particle_protein:0.04300847027217355456,15616997__Bacteria__Gammaproteobacteria__Buchnera_aphidicola_str_APS_Acyrthosiphon_pisum__signal_recognition_particle_protein:0.06085485120328244096):0.04472384643929120523):0.04466957301895480709):0.15300107607374907603):0.26715800543456835747,238899329__Bacteria__Gammaproteobacteria__Candidatus_Hamiltonella_defensa_5AT_Acyrthosiphon_pisum__4|5S|RNP_protein|_GTP|binding_export_factor|_part_of_signal_recognition_particle_with_4|5_RNA:0.13223889538192698523):0.08277606419745872635,((386742550__Bacteria__Gammaproteobacteria__Providencia_stuartii_MRSN_2154__signal_recognition_particle_protein:0.07922429002131144149,197284282__Bacteria__Gammaproteobacteria__Proteus_mirabilis_HI4320__signal_recognition_particle_protein:0.05506344582938856730):0.02326557653476092266,((37525223__Bacteria__Gammaproteobacteria__Photorhabdus_luminescens_subsp_laumondii_TTO1__signal_recognition_particle_protein:0.01387841565383406660,253990679__Bacteria__Gammaproteobacteria__Photorhabdus_asymbiotica_subsp_asymbiotica_ATCC_43949__signal_recognition_particle_protein_|fifty|four_homolog|:0.01187713190463801118):0.01881554236928199494,(290476252__Bacteria__Gammaproteobacteria__Xenorhabdus_bovienii_SS-2004__4|5S|RNP_protein|_GTP|binding_export_factor|_part_of_signal_recognition_particle_with_4|5_RNA:0.01688917292908656900,300722260__Bacteria__Gammaproteobacteria__Xenorhabdus_nematophila_ATCC_19061__4|5S|RNP_protein|_GTP|binding_export_factor|_part_of_signal_recognition_particle_with_4|5_RNA:0.02285627014502159340):0.01964110526734393763):0.01140115076448072230):0.02897719177311505745):0.01084665268825199709,((269140194__Bacteria__Gammaproteobacteria__Edwardsiella_tarda_EIB202__signal_recognition_particle_protein:0.00201757737388718987,238921089__Bacteria__Gammaproteobacteria__Edwardsiella_ictaluri_93-146__signal_recognition_particle_protein|_putative:0.00420597957290640926):0.07112526731194053486,((123441193__Bacteria__Gammaproteobacteria__Yersinia_enterocolitica_subsp_enterocolitica_8081__signal_recognition_particle_protein:0.00000122123005994819,(22124802__Bacteria__Gammaproteobacteria__Yersinia_pestis_KIM_10__signal_recognition_particle_protein:0.00000122123005994819,51595183__Bacteria__Gammaproteobacteria__Yersinia_pseudotuberculosis_IP_32953__signal_recognition_particle_protein:0.00205616765372092268):0.01033384924205058703):0.01920952986733978629,((333925658__Bacteria__Gammaproteobacteria__Serratia_sp_AS12__signal_recognition_particle_protein:0.00000122123005994819,374313933__Bacteria__Gammaproteobacteria__Serratia_symbiotica_str_Cinara_cedri__Signal_Recognition_Particle_|SRP|_component_with_4|5S_RNA:0.19892412511614321335):0.00411662255814178313,157369096__Bacteria__Gammaproteobacteria__Serratia_proteamaculans_568__signal_recognition_particle_protein:0.01252978517171359982):0.01704214177719562753):0.01148926715802295502):0.00985293666811028895):0.01232669485507667528,(((242240277__Bacteria__Gammaproteobacteria__Dickeya_dadantii_Ech703__signal_recognition_particle_protein:0.04657896138284074034,251788621__Bacteria__Gammaproteobacteria__Dickeya_zeae_Ech1591__signal_recognition_particle_protein:0.01511450743304830653):0.01287112100499800994,(253689573__Bacteria__Gammaproteobacteria__Pectobacterium_carotovorum_subsp_carotovorum_PC1__signal_recognition_particle_protein:0.00584205074875439843,(50122282__Bacteria__Gammaproteobacteria__Pectobacterium_atrosepticum_SCRI1043__signal_recognition_particle_protein:0.01039107187294229830,261820438__Bacteria__Gammaproteobacteria__Pectobacterium_wasabiae_WPP163__signal_recognition_particle_protein:0.00000122123005994819):0.00689955854197913266):0.02920329491128285937):0.01820137736310023513,((85058523__Bacteria__Gammaproteobacteria__Sodalis_glossinidius_str_morsitans__signal_recognition_particle_protein:0.00889517360639022377,(94676755__Bacteria__Gammaproteobacteria__Baumannia_cicadellinicola_str_Hc_Homalodisca_coagulata__signal_recognition_particle_protein:0.31539709231895318720,339478003__Bacteria__Gammaproteobacteria__Candidatus_Moranella_endobia_PCIT__signal_recognition_particle_protein:0.21029120663695730076):0.05068436138297156140):0.06805380601621457970,(((291618577__Bacteria__Gammaproteobacteria__Pantoea_ananatis_LMG_20103__Ffh:0.00729078325639643306,(317049261__Bacteria__Gammaproteobacteria__Pantoea_sp_At-9b__signal_recognition_particle_protein:0.02207286283148586492,308187876__Bacteria__Gammaproteobacteria__Pantoea_vagans_C9-1__Signal_recognition_54_kDa_protein_|SRP54|:0.00767686859246280179):0.00752883026638590837):0.01580510929316977092,(300718048__Bacteria__Gammaproteobacteria__Erwinia_billingiae_Eb661__signal_recognition_particle_protein:0.01417134167939991182,(188534781__Bacteria__Gammaproteobacteria__Erwinia_tasmaniensis_Et1-99__signal_recognition_particle_protein:0.00205455392867790821,((259909410__Bacteria__Gammaproteobacteria__Erwinia_pyrifoliae_Ep1-96__signal_recognition_particle_protein:0.00207150474291083967,385787408__Bacteria__Gammaproteobacteria__Erwinia_sp_Ejp617__signal_recognition_particle_protein:0.00417480233985348045):0.00416368961032702583,292487301__Bacteria__Gammaproteobacteria__Erwinia_amylovora_CFBP1430__signal_recognition_54_kDa_protein_|SRP54|:0.00213554469562342005):0.00216079424810134736):0.01859873149758132019):0.01532477696210078622):0.02219237109213361217,(387888280__Bacteria__Gammaproteobacteria__Escherichia_blattae_DSM_4481__signal_recognition_particle_protein:0.02521793115110092243,((156932848__Bacteria__Gammaproteobacteria__Cronobacter_sakazakii_ATCC_BAA-894__signal_recognition_particle_protein:0.00601605892169237121,260598989__Bacteria__Gammaproteobacteria__Cronobacter_turicensis_z3032__signal_recognition_particle_protein:0.00861222713366382488):0.00307031024036404131,((157148123__Bacteria__Gammaproteobacteria__Citrobacter_koseri_ATCC_BAA-895__signal_recognition_particle_protein:0.00420174003431639069,((283786230__Bacteria__Gammaproteobacteria__Citrobacter_rodentium_ICC168__signal_recognition_particle_protein:0.00415274520375187323,(340000335__Bacteria__Gammaproteobacteria__Salmonella_bongori_NCTC_12419__signal_recognition_particle_protein:0.00000122123005994819,16761530__Bacteria__Gammaproteobacteria__Salmonella_enterica_subsp_enterica_serovar_Typhi_str_CT18__signal_recognition_particle_protein:0.00206658356440748460):0.00412934442199885347):0.00628123222788811667,((24113948__Bacteria__Gammaproteobacteria__Shigella_flexneri_2a_str_301__signal_recognition_particle_protein:0.00206128816984878227,((74313200__Bacteria__Gammaproteobacteria__Shigella_sonnei_Ss046__signal_recognition_particle_protein:0.00000122123005994819,218547871__Bacteria__Gammaproteobacteria__Escherichia_fergusonii_ATCC_35469__signal_recognition_particle_protein:0.00000122123005994819):0.00000122123005994819,(82545154__Bacteria__Gammaproteobacteria__Shigella_boydii_Sb227__signal_recognition_particle_protein:0.00000122123005994819,15803132__Bacteria__Gammaproteobacteria__Escherichia_coli_O157_H7_str_EDL933__signal_recognition_particle_protein:0.00000122123005994819):0.00000122123005994819):0.00000122123005994819):0.00000122123005994819,82777969__Bacteria__Gammaproteobacteria__Shigella_dysenteriae_Sd197__signal_recognition_particle_protein:0.00621952667514607226):0.00412921022557070482):0.00418059005438583837):0.00414642618090338248,(((345300470__Bacteria__Gammaproteobacteria__Enterobacter_asburiae_LF7a__signal_recognition_particle_protein:0.00622844816782386086,296104280__Bacteria__Gammaproteobacteria__Enterobacter_cloacae_subsp_cloacae_ATCC_13047__signal_recognition_particle_protein:0.00000122123005994819):0.00625566133336455388,146312732__Bacteria__Gammaproteobacteria__Enterobacter_sp_638__signal_recognition_particle_protein:0.01043414397855544316):0.00516925672580101532,(375256834__Bacteria__Gammaproteobacteria__Klebsiella_oxytoca_KCTC_1686__signal_recognition_particle_protein:0.01160850982079898557,(336246728__Bacteria__Gammaproteobacteria__Enterobacter_aerogenes_KCTC_2190__signal_recognition_particle_protein:0.00414801635159722532,(288934014__Bacteria__Gammaproteobacteria__Klebsiella_variicola_At-22__signal_recognition_particle_protein:0.00000122123005994819,152971460__Bacteria__Gammaproteobacteria__Klebsiella_pneumoniae_subsp_pneumoniae_MGH_78578__signal_recognition_particle_protein:0.00000122123005994819):0.00417464034209063996):0.00511578135985952306):0.01057278004942601921):0.00325723209698406194):0.00555768656001589135):0.00718512657358504492):0.02106660567135871381):0.01153058872109330966):0.02250224923253827877):0.00746870836165952970):0.01024620934771010468):0.08840165965858393093):0.05786418443538361017):0.04000960595014602800):0.01561034867683162852,((315126107__Bacteria__Gammaproteobacteria__Pseudoalteromonas_sp_SM9913__4|5S|RNP_protein|_GTP|binding_export_factor|_part_of_signal_recognition_particle_with_4|5_RNA:0.00694031389199904498,77359889__Bacteria__Gammaproteobacteria__Pseudoalteromonas_haloplanktis_TAC125__GTP|binding_protein:0.02678322860728293495):0.14827100960484396186,(308048457__Bacteria__Gammaproteobacteria__Ferrimonas_balearica_DSM_9799__signal_recognition_particle_subunit_FFH|SRP54_|srp54|:0.09863490097598127948,(((212636513__Bacteria__Gammaproteobacteria__Shewanella_piezotolerans_WP3__Signal_recognition_particle_protein:0.00914412608224693391,(167623030__Bacteria__Gammaproteobacteria__Shewanella_halifaxensis_HAW-EB4__signal_recognition_particle_protein:0.01007781271558252402,157960876__Bacteria__Gammaproteobacteria__Shewanella_pealeana_ATCC_700345__signal_recognition_particle_protein:0.00604943869749187835):0.00984522196463221214):0.01824638545030821471,(127511995__Bacteria__Gammaproteobacteria__Shewanella_loihica_PV-4__signal_recognition_particle_protein:0.02604306291496747902,(294139726__Bacteria__Gammaproteobacteria__Shewanella_violacea_DSS12__signal_recognition_particle_protein_Ffh:0.03418587357875898375,(157374297__Bacteria__Gammaproteobacteria__Shewanella_sediminis_HAW-EB3__signal_recognition_particle_protein:0.02400159243077417195,170725614__Bacteria__Gammaproteobacteria__Shewanella_woodyi_ATCC_51908__signal_recognition_particle_protein:0.00681937676204694403):0.00625892579817526745):0.00787237251234990630):0.00952037658745696035):0.02325606298441310407,(((91794106__Bacteria__Gammaproteobacteria__Shewanella_denitrificans_OS217__signal_recognition_particle_protein:0.02213424957048201400,114564085__Bacteria__Gammaproteobacteria__Shewanella_frigidimarina_NCIMB_400__signal_recognition_particle_protein:0.02173994898190196104):0.01143865428968928941,(386340200__Bacteria__Gammaproteobacteria__Shewanella_baltica_OS117__signal_recognition_particle_protein:0.00875963320999947025,(146292270__Bacteria__Gammaproteobacteria__Shewanella_putrefaciens_CN-32__signal_recognition_particle_protein:0.00549161355998255968,(113971174__Bacteria__Gammaproteobacteria__Shewanella_sp_MR-4__signal_recognition_particle_protein:0.00403637477346869850,24372934__Bacteria__Gammaproteobacteria__Shewanella_oneidensis_MR-1__signal_recognition_particle_protein_Ffh:0.00405769585555688234):0.01408992557214362729):0.00790182877355664025):0.02837698526564502721):0.01975720984988374451,119774025__Bacteria__Gammaproteobacteria__Shewanella_amazonensis_SB2B__signal_recognition_particle_protein:0.05583669913641638866):0.00898007211697853490):0.06932448064193068304):0.03000818502270615959):0.02261535945179563717):0.03057646026759957419):0.04665776819117655599):0.02670353553863004728,256822050__Bacteria__Gammaproteobacteria__Kangiella_koreensis_DSM_16069__signal_recognition_particle_protein:0.20300862246551537593):0.02723208218396453925):0.03051072105016918931):0.02773227330976516317,((383317378__Bacteria__Gammaproteobacteria__Frateuria_aurantia_DSM_6220__signal_recognition_particle_protein:0.15801360878184997349,(357416989__Bacteria__Gammaproteobacteria__Pseudoxanthomonas_spadix_BD-a59__signal_recognition_particle_protein:0.06130192552468771705,(285017743__Bacteria__Gammaproteobacteria__Xanthomonas_albilineans_GPE_PC73__signal_recognition_particle_protein:0.03191826098865685468,((319786598__Bacteria__Gammaproteobacteria__Pseudoxanthomonas_suwonensis_11-1__signal_recognition_particle_protein:0.06548801677852382486,((21230651__Bacteria__Gammaproteobacteria__Xanthomonas_campestris_pv_campestris_str_ATCC_33913__signal_recognition_particle_protein:0.00438533637629228475,(58580944__Bacteria__Gammaproteobacteria__Xanthomonas_oryzae_pv_oryzae_KACC10331__signal_recognition_particle_protein:0.01042320379234190630,21242042__Bacteria__Gammaproteobacteria__Xanthomonas_axonopodis_pv_citri_str_306__signal_recognition_particle_protein:0.00643609986843977130):0.00413270845205618124):0.03382667244467326556,28197993__Bacteria__Gammaproteobacteria__Xylella_fastidiosa_Temecula1__signal_recognition_particle_protein:0.12093199865863239750):0.01727080000233151280):0.01691824993575387695,190573381__Bacteria__Gammaproteobacteria__Stenotrophomonas_maltophilia_K279a__signal_recognition_protein_|signal_recognition_particle|like|:0.05058201125859618230):0.01730698163582278584):0.01802159775291270472):0.11958164429971281095):0.13743503140452933975,((220934024__Bacteria__Gammaproteobacteria__Thioalkalivibrio_sulfidophilus_HL-EbGr7__signal_recognition_particle_protein:0.12375953137552243855,289207611__Bacteria__Gammaproteobacteria__Thioalkalivibrio_sp_K90mix__signal_recognition_particle_protein:0.18818920752180554046):0.06894881905311565917,261855005__Bacteria__Gammaproteobacteria__Halothiobacillus_neapolitanus_c2__signal_recognition_particle_protein:0.24864858432941605582):0.03247370232383130217):0.04306367323362970262):0.06444984247183470349):0.03897173108892875576,(340781310__Bacteria__Gammaproteobacteria__Acidithiobacillus_caldus_SM-1__Signal_recognition_particle_subunit_Ffh_SRP54:0.08546616712454185860,(344198518__Bacteria__Gammaproteobacteria__Acidithiobacillus_ferrivorans_SS3__signal_recognition_particle_protein:0.01227755424877356380,198284558__Bacteria__Gammaproteobacteria__Acidithiobacillus_ferrooxidans_ATCC_53993__signal_recognition_particle_protein:0.01816402389932141384):0.09672816588495915247):0.25806600643005062068):0.05909119471744348623):0.12520655533480867794,((((339320126__Bacteria__Alphaproteobacteria__Candidatus_Midichloria_mitochondrii_IricVA__signal_recognition_particle_protein:0.42994189761040491060,((254796898__Bacteria__Alphaproteobacteria__Neorickettsia_risticii_str_Illinois__signal_recognition_particle_protein:0.00730872571997966819,88608106__Bacteria__Alphaproteobacteria__Neorickettsia_sennetsu_str_Miyayama__signal_recognition_particle_protein:0.02943193363379576974):0.81775542750284690996,((58584310__Bacteria__Alphaproteobacteria__Wolbachia_endosymbiont_strain_TRS_of_Brugia_malayi__Signal_recognition_particle_GTPase:0.06215300711555860752,(225630810__Bacteria__Alphaproteobacteria__Wolbachia_sp_wRi__Signal_recognition_particle_GTPase:0.00000122123005994819,42520886__Bacteria__Alphaproteobacteria__Wolbachia_endosymbiont_of_Drosophila_melanogaster__signal_recognition_particle_protein:0.01034177047221546998):0.03552729158399191983):0.14427521260945044834,((57239270__Bacteria__Alphaproteobacteria__Ehrlichia_ruminantium_str_Welgevonden__Signal_recognition_particle_protein:0.09800902994594239137,(88658536__Bacteria__Alphaproteobacteria__Ehrlichia_chaffeensis_str_Arkansas__signal_recognition_particle_protein:0.06354866105852981228,73667168__Bacteria__Alphaproteobacteria__Ehrlichia_canis_str_Jake__signal_recognition_particle_subunit_FFH|SRP54_|srp54|:0.05140698806082666383):0.03763561128481859863):0.11264525278706583045,(88607548__Bacteria__Alphaproteobacteria__Anaplasma_phagocytophilum_HZ__signal_recognition_particle_protein:0.12210828651990503213,(56416940__Bacteria__Alphaproteobacteria__Anaplasma_marginale_str_St_Maries__signal_recognition_particle_protein:0.00000122123005994819,269958646__Bacteria__Alphaproteobacteria__Anaplasma_centrale_str_Israel__signal_recognition_particle_protein:0.00208651829123915897):0.12545380724083499135):0.29671150679699331842):0.12730332358968121653):0.14193291231554175380):0.12819876882832267895):0.04984693135844335543,((148284448__Bacteria__Alphaproteobacteria__Orientia_tsutsugamushi_str_Boryong__signal_recognition_particle_protein:0.36762757472444962392,(91205962__Bacteria__Alphaproteobacteria__Rickettsia_bellii_RML369-C__Signal_recognition_particle_protein:0.04031967261504022793,(157803379__Bacteria__Alphaproteobacteria__Rickettsia_canadensis_str_McKiel__coproporphyrinogen_III_oxidase:0.03874870480360608632,(((383312184__Bacteria__Alphaproteobacteria__Candidatus_Rickettsia_amblyommii_str_GAT-30V__signal_recognition_particle_protein:0.01189181945990106480,383483025__Bacteria__Alphaproteobacteria__Rickettsia_montanensis_str_OSU_85-930__signal_recognition_particle_protein:0.00527773116685481807):0.00082016525373885922,(((341583443__Bacteria__Alphaproteobacteria__Rickettsia_heilongjiangensis_054__signal_recognition_particle_protein:0.00000122123005994819,((379711957__Bacteria__Alphaproteobacteria__Rickettsia_philipii_str_364D__signal_recognition_particle_protein:0.00198508591566957026,157828091__Bacteria__Alphaproteobacteria__Rickettsia_rickettsii_str_Sheila_Smith__signal_recognition_particle_protein:0.00399916129257032321):0.00397908677613054672,(238651027__Bacteria__Alphaproteobacteria__Rickettsia_peacockii_str_Rustic__signal_recognition_particle_protein:0.00198474438708491803,(374318955__Bacteria__Alphaproteobacteria__Rickettsia_slovaca_13-B__Signal_recognition_particle_protein:0.00000122123005994819,((229586415__Bacteria__Alphaproteobacteria__Rickettsia_africae_ESF-5__Signal_recognition_particle_protein:0.00198348450515378619,15892137__Bacteria__Alphaproteobacteria__Rickettsia_conorii_str_Malish_7__signal_recognition_particle_protein:0.00198308487463793974):0.00000122123005994819,383483559__Bacteria__Alphaproteobacteria__Rickettsia_parkeri_str_Portsmouth__signal_recognition_particle_protein:0.00198454214907531476):0.00000122123005994819):0.00000122123005994819):0.00000122123005994819):0.00596716212932305468):0.00198774560701021159,350273226__Bacteria__Alphaproteobacteria__Rickettsia_japonica_YH__signal_recognition_particle_protein:0.00397364571989716666):0.00597173734210302513,(383481157__Bacteria__Alphaproteobacteria__Rickettsia_rhipicephali_str_3-7-female6-CWPP__signal_recognition_particle_protein:0.00596384296233941867,157964240__Bacteria__Alphaproteobacteria__Rickettsia_massiliae_MTU5__Signal_recognition_particle_protein:0.00000122123005994819):0.01119090623537235402):0.00000122123005994819):0.00819435875567281653,(((15604048__Bacteria__Alphaproteobacteria__Rickettsia_prowazekii_str_Madrid_E__signal_recognition_particle_protein:0.02481944143641781966,51473373__Bacteria__Alphaproteobacteria__Rickettsia_typhi_str_Wilmington__signal_recognition_particle_protein:0.03418727700376349848):0.05953950851698832508,(383502108__Bacteria__Alphaproteobacteria__Rickettsia_australis_str_Cutlack__signal_recognition_particle_protein:0.00598197168280973929,157825358__Bacteria__Alphaproteobacteria__Rickettsia_akari_str_Hartford__Signal_recognition_particle_protein:0.02011886762298737558):0.00700576937497500961):0.00361889297337755376,67459498__Bacteria__Alphaproteobacteria__Rickettsia_felis_URRWXCal2__Signal_recognition_particle_protein:0.01067108231854157346):0.00229640553682519720):0.00979981804811585339):0.02894545588610671072):0.26668693801650311670):0.11065623610204829153,(71082962__Bacteria__Alphaproteobacteria__Candidatus_Pelagibacter_ubique_HTCC1062__signal_recognition_particle_protein:0.23147832817104269099,330813439__Bacteria__Alphaproteobacteria__Candidatus_Pelagibacter_sp_IMCC9063__signal_recognition_particle_subunit_Ffh_SRP54:0.25360030822612084078):0.25936465524948670858):0.07440128131542675383):0.11775886920072142772,(347758274__Bacteria__Alphaproteobacteria__Micavibrio_aeruginosavorus_ARL-13__signal_recognition_particle_protein:0.29556272865870486521,(((((148555568__Bacteria__Alphaproteobacteria__Sphingomonas_wittichii_RW1__signal_recognition_particle_subunit_FFH|SRP54_|srp54|:0.10387729561057403027,((103488205__Bacteria__Alphaproteobacteria__Sphingopyxis_alaskensis_RB2256__signal_recognition_particle_protein:0.12798697848454815285,(347528770__Bacteria__Alphaproteobacteria__Sphingobium_sp_SYK-6__signal_recognition_particle_protein:0.07407838101383144858,(334345281__Bacteria__Alphaproteobacteria__Sphingobium_chlorophenolicum_L-1__signal_recognition_particle_protein:0.00509887549810255497,294011041__Bacteria__Alphaproteobacteria__Sphingobium_japonicum_UT26S__signal_recognition_particle_subunit_SRP54:0.00647548234748782699):0.03643779968863702923):0.07654805655229962591):0.02715535895682472459,(85374323__Bacteria__Alphaproteobacteria__Erythrobacter_litoralis_HTCC2594__signal_recognition_particle_GTPase:0.15923677508004027703,(334140907__Bacteria__Alphaproteobacteria__Novosphingobium_sp_PP1Y__signal_recognition_particle_subunit_SRP54:0.06364870065970251733,87199425__Bacteria__Alphaproteobacteria__Novosphingobium_aromaticivorans_DSM_12444__signal_recognition_particle_subunit_FFH|SRP54_|srp54|:0.09056674564224297119):0.03991729229820461383):0.08801351178115618401):0.02953234351752963630):0.04117001571191451770,56551971__Bacteria__Alphaproteobacteria__Zymomonas_mobilis_subsp_mobilis_ZM4__signal_recognition_particle_protein:0.19872361274147498644):0.18482270060671068812,((((89053248__Bacteria__Alphaproteobacteria__Jannaschia_sp_CCS1__signal_recognition_particle_subunit_FFH|SRP54_|srp54|:0.07689693187286820997,(385234924__Bacteria__Alphaproteobacteria__Ketogulonigenium_vulgarum_WSH-001__signal_recognition_particle_GTPase|_SRP:0.00000122123005994819,310814616__Bacteria__Alphaproteobacteria__Ketogulonicigenium_vulgare_Y25__signal_recognition_particle_protein:0.00000122123005994819):0.14595776768007306945):0.03506643985687848963,(77464634__Bacteria__Alphaproteobacteria__Rhodobacter_sphaeroides_2-4-1__signal_recognition_particle_subunit_FFH|SRP54_|srp54|:0.09836437657213482899,(119386585__Bacteria__Alphaproteobacteria__Paracoccus_denitrificans_PD1222__signal_recognition_particle_protein:0.09254380419217399234,294675927__Bacteria__Alphaproteobacteria__Rhodobacter_capsulatus_SB_1003__signal_recognition_particle_protein:0.13982690640573228191):0.03786574544149839960):0.03905170432603372738):0.02642136195680563210,(((339504952__Bacteria__Alphaproteobacteria__Roseobacter_litoralis_Och_149__signal_recognition_particle_protein_Ffh:0.00401898722477308460,110678638__Bacteria__Alphaproteobacteria__Roseobacter_denitrificans_OCh_114__signal_recognition_particle_protein:0.01640233989454460695):0.07358830972822111294,159042909__Bacteria__Alphaproteobacteria__Dinoroseobacter_shibae_DFL_12__signal_recognition_particle_protein:0.09534092977358087084):0.03581578723994609942,(56698078__Bacteria__Alphaproteobacteria__Ruegeria_pomeroyi_DSS-3__signal_recognition_particle_protein:0.05972653879017957718,99082443__Bacteria__Alphaproteobacteria__Ruegeria_sp_TM1040__signal_recognition_particle_subunit_FFH|SRP54_|srp54|:0.06024369120716450282):0.03555351606847755030):0.01736311896819211706):0.19469432462302946329,((304320471__Bacteria__Alphaproteobacteria__Parvularcula_bermudensis_HTCC2503__signal_recognition_particle_protein:0.25014865587394452540,(114571433__Bacteria__Alphaproteobacteria__Maricaulis_maris_MCS10__signal_recognition_particle_subunit_FFH|SRP54_|srp54|:0.25360074637396878838,((254292886__Bacteria__Alphaproteobacteria__Hirschia_baltica_ATCC_49814__signal_recognition_particle_protein:0.23313233663154017683,114799508__Bacteria__Alphaproteobacteria__Hyphomonas_neptunium_ATCC_15444__signal_recognition_particle_protein:0.15035443488464431128):0.06099441556234879575,(((167648842__Bacteria__Alphaproteobacteria__Caulobacter_sp_K31__signal_recognition_particle_protein:0.04389207164907815706,(295691479__Bacteria__Alphaproteobacteria__Caulobacter_segnis_ATCC_21756__signal_recognition_particle_protein:0.02757680843624587402,16127883__Bacteria__Alphaproteobacteria__Caulobacter_crescentus_CB15__signal_recognition_particle_protein:0.01607859137511517822):0.04681382550927022657):0.05846433145298446377,197103583__Bacteria__Alphaproteobacteria__Phenylobacterium_zucineum_HLK1__signal_recognition_particle_protein:0.11935232288653749300):0.04840805471326692366,(315497247__Bacteria__Alphaproteobacteria__Asticcacaulis_excentricus_CB_48__signal_recognition_particle_protein:0.15292998094964918576,302381703__Bacteria__Alphaproteobacteria__Brevundimonas_subvibrioides_ATCC_15264__signal_recognition_particle_protein:0.20695918191220732951):0.04418475231227117495):0.14002670248923174134):0.03252720514290204784):0.05563544073221993874):0.05264300960674623414,(357386298__Bacteria__Alphaproteobacteria__Pelagibacterium_halotolerans_B2__signal_recognition_particle|_subunit_Ffh_SRP54:0.25554857576554407261,((((319899458__Bacteria__Alphaproteobacteria__Bartonella_clarridgeiae_73__signal_recognition_particle_protein:0.07343371081229091435,(121602489__Bacteria__Alphaproteobacteria__Bartonella_bacilliformis_KC583__signal_recognition_particle_protein:0.09016696513185687434,((49476256__Bacteria__Alphaproteobacteria__Bartonella_henselae_str_Houston-1__Signal_recognition_particle_protein:0.03681834601058882328,49474776__Bacteria__Alphaproteobacteria__Bartonella_quintana_str_Toulouse__Signal_recognition_particle_protein:0.08738558753308893479):0.02402162671888438336,(163869270__Bacteria__Alphaproteobacteria__Bartonella_tribocorum_CIP_105476__signal_recognition_particle_protein:0.02069041394230805575,240851341__Bacteria__Alphaproteobacteria__Bartonella_grahamii_as4aup__signal_recognition_particle_protein:0.02048413548004190607):0.02684773277882386566):0.04514994091756271283):0.02916356204151408088):0.12561627644167436268,(315121876__Bacteria__Alphaproteobacteria__Candidatus_Liberibacter_solanacearum_CLso-ZC1__signal_recognition_particle_protein:0.08930877623982980129,254780711__Bacteria__Alphaproteobacteria__Candidatus_Liberibacter_asiaticus_str_psy62__signal_recognition_particle_protein:0.08504787740375890914):0.32775575443790200270):0.03814446399147075617,(((13473694__Bacteria__Alphaproteobacteria__Mesorhizobium_loti_MAFF303099__signal_recognition_particle_protein:0.00097138250454827471,(319780681__Bacteria__Alphaproteobacteria__Mesorhizobium_ciceri_biovar_biserrulae_WSM1271__signal_recognition_particle_protein:0.01549757892299573336,337265501__Bacteria__Alphaproteobacteria__Mesorhizobium_opportunistum_WSM2075__signal_recognition_particle_protein:0.01492761702575820179):0.00220521997142284105):0.05008563708183327856,110635669__Bacteria__Alphaproteobacteria__Chelativorans_sp_BNC1__signal_recognition_particle_subunit_FFH|SRP54_|srp54|:0.07961628998603051399):0.01550451631847802290,((153008411__Bacteria__Alphaproteobacteria__Ochrobactrum_anthropi_ATCC_49188__signal_recognition_particle_protein:0.01900482752993524690,(((23502679__Bacteria__Alphaproteobacteria__Brucella_suis_1330__signal_recognition_particle_protein:0.00169599925292993384,(17986509__Bacteria__Alphaproteobacteria__Brucella_melitensis_bv_1_str_16M__signal_recognition_particle_subunit_FFH|SRP54:0.00339439695058227874,62290689__Bacteria__Alphaproteobacteria__Brucella_abortus_bv_1_str_9-941__Ffh|_signal_recognition_particle_protein:0.00169519328725828682):0.00000122123005994819):0.00000122123005994819,((256370230__Bacteria__Alphaproteobacteria__Brucella_microti_CCM_4915__signal_recognition_particle_protein:0.00000122123005994819,148560502__Bacteria__Alphaproteobacteria__Brucella_ovis_ATCC_25840__signal_recognition_particle_protein:0.00000122123005994819):0.00000122123005994819,161619746__Bacteria__Alphaproteobacteria__Brucella_canis_ATCC_23365__signal_recognition_particle_protein:0.00000122123005994819):0.00000122123005994819):0.00000122123005994819,340791420__Bacteria__Alphaproteobacteria__Brucella_pinnipedialis_B2-94__signal_recognition_particle_protein:0.00000122123005994819):0.02313046250084220198):0.05758270533301356603,(((227823738__Bacteria__Alphaproteobacteria__Sinorhizobium_fredii_NGR234__signal_recognition_particle_protein:0.01175086170257616351,(15966993__Bacteria__Alphaproteobacteria__Sinorhizobium_meliloti_1021__signal_recognition_particle_protein:0.00636688793382892467,150398289__Bacteria__Alphaproteobacteria__Sinorhizobium_medicae_WSM419__signal_recognition_particle_protein:0.01494925556241353919):0.01448640865222148265):0.02821412329556600637,(222087524__Bacteria__Alphaproteobacteria__Agrobacterium_radiobacter_K84__signal_recognition_particle_GTP|binding_protein:0.01742071045508479521,(86359537__Bacteria__Alphaproteobacteria__Rhizobium_etli_cf_42__signal_recognition_particle_GTP|binding_protein:0.00595364811498463788,116254274__Bacteria__Alphaproteobacteria__Rhizobium_leguminosarum_bv_viciae_3841__signal_recognition_particle_protein:0.00789768947089633869):0.02409698987530213207):0.02238831526267926961):0.01311631599453779752,((325294068__Bacteria__Alphaproteobacteria__Agrobacterium_sp_H13-3_circ-linear__signal_recognition_particle_protein:0.00750404530104120931,159185333__Bacteria__Alphaproteobacteria__Agrobacterium_tumefaciens_str_C58_circ-lin__signal_recognition_particle_protein:0.00615005470013156672):0.03826690504038141039,222150100__Bacteria__Alphaproteobacteria__Agrobacterium_vitis_S4__signal_recognition_particle_protein:0.05717230909591110299):0.01427787933282945003):0.03944636541296664412):0.00741330667331802605):0.03141027401104302952):0.08865332940840188469,((328541720__Bacteria__Alphaproteobacteria__Polymorphum_gilvum_SL003B-26A1__4|5S|RNP_protein|_GTP|binding_export_factor|_part_of_signal_recognition_particle_with_4|5_RNA|_ffh_family:0.08147128507621266558,374328638__Bacteria__Alphaproteobacteria__Pseudovibrio_sp_FO-BEG1__Signal_recognition_particle_protein:0.11041748843380801148):0.07293890229312573192,((182680251__Bacteria__Alphaproteobacteria__Beijerinckia_indica_subsp_indica_ATCC_9039__signal_recognition_particle_protein:0.14319220578184185810,217979109__Bacteria__Alphaproteobacteria__Methylocella_silvestris_BL2__signal_recognition_particle_protein:0.09357307351334417933):0.14257276498568235978,((312115616__Bacteria__Alphaproteobacteria__Rhodomicrobium_vannielii_ATCC_17100__signal_recognition_particle_protein:0.17039923564626899277,((300024816__Bacteria__Alphaproteobacteria__Hyphomicrobium_denitrificans_ATCC_51888__signal_recognition_particle_protein:0.01639619297529220157,338741430__Bacteria__Alphaproteobacteria__Hyphomicrobium_sp_MC1__signal_recognition_particle_protein|_GTPase:0.03733754959242271965):0.20554041167327485873,154251871__Bacteria__Alphaproteobacteria__Parvibaculum_lavamentivorans_DS-1__signal_recognition_particle_protein:0.21526375431260447169):0.03374331043932519980):0.06304681422650502964,(((220922839__Bacteria__Alphaproteobacteria__Methylobacterium_nodulans_ORS_2060__signal_recognition_particle_protein:0.04164874292333090727,170741843__Bacteria__Alphaproteobacteria__Methylobacterium_sp_4-46__signal_recognition_particle_protein:0.03365134541662412326):0.03900488257919269147,((188579898__Bacteria__Alphaproteobacteria__Methylobacterium_populi_BJ001__signal_recognition_particle_protein:0.00173195469577340630,(163850093__Bacteria__Alphaproteobacteria__Methylobacterium_extorquens_PA1__signal_recognition_particle_protein:0.00344166918363694556,218528696__Bacteria__Alphaproteobacteria__Methylobacterium_chloromethanicum_CM4__signal_recognition_particle_protein:0.00000122123005994819):0.01398873342151555829):0.02907762509443234319,170750017__Bacteria__Alphaproteobacteria__Methylobacterium_radiotolerans_JCM_2831__signal_recognition_particle_protein:0.02421136863102699502):0.04048560703884908352):0.12268452471773168277,((298292734__Bacteria__Alphaproteobacteria__Starkeya_novella_DSM_506__signal_recognition_particle_protein:0.09357186866596123309,(154245411__Bacteria__Alphaproteobacteria__Xanthobacter_autotrophicus_Py2__signal_recognition_particle_protein:0.06011294713574043269,158425575__Bacteria__Alphaproteobacteria__Azorhizobium_caulinodans_ORS_571__signal_recognition_particle_protein:0.06762382190371399315):0.04171762186877617934):0.05968613652614974258,(209883424__Bacteria__Alphaproteobacteria__Oligotropha_carboxidovorans_OM5__signal_recognition_particle_protein:0.10476937561323486359,((90421745__Bacteria__Alphaproteobacteria__Rhodopseudomonas_palustris_BisB18__signal_recognition_particle_protein:0.04649000634933322940,(91974990__Bacteria__Alphaproteobacteria__Rhodopseudomonas_palustris_BisB5__signal_recognition_particle_protein:0.04405437594593453188,115522355__Bacteria__Alphaproteobacteria__Rhodopseudomonas_palustris_BisA53__signal_recognition_particle_protein:0.05842897541721452093):0.03339614189707481445):0.03300842862754373164,((92119038__Bacteria__Alphaproteobacteria__Nitrobacter_hamburgensis_X14__signal_recognition_particle_protein:0.02654921509231417467,75676963__Bacteria__Alphaproteobacteria__Nitrobacter_winogradskyi_Nb-255__signal_recognition_particle_protein:0.02564425058998373239):0.05105720466702533267,((27375592__Bacteria__Alphaproteobacteria__Bradyrhizobium_japonicum_USDA_110__signal_recognition_particle_protein:0.00807863914687812976,(384214173__Bacteria__Alphaproteobacteria__Bradyrhizobium_japonicum_USDA_6__signal_recognition_particle_protein:0.00689562855388516863,383768631__Bacteria__Alphaproteobacteria__Bradyrhizobium_sp_S23321__signal_recognition_particle_protein:0.00332744621486827071):0.00949230424472903220):0.04702398655269507399,146337525__Bacteria__Alphaproteobacteria__Bradyrhizobium_sp_ORS_278__signal_recognition_particle_protein:0.05013039153661973113):0.02999444674864232621):0.02572300212365595876):0.04598586816553753426):0.10677141433121857539):0.04563727440744507619):0.02799612501798221312):0.02878936320119901762):0.04865365138781029691):0.01819450770093287983):0.04718987969051414988):0.08689575703059666811):0.03513249082352624952):0.05365597713584362161):0.02470470173229235775,294085383__Bacteria__Alphaproteobacteria__Candidatus_Puniceispirillum_marinum_IMCC1322__signal_recognition_particle_protein:0.36328719691278094084):0.04216025185071836656,((384262525__Bacteria__Alphaproteobacteria__Rhodospirillum_photometricum_DSM_122__Signal_recognition_particle_subunit_FFH|SRP54_|Srp54|:0.14784479499677155578,83592520__Bacteria__Alphaproteobacteria__Rhodospirillum_rubrum_ATCC_11170__signal_recognition_particle_subunit_FFH|SRP54_|srp54|:0.08133636764927797136):0.16199558029975827389,(((209965489__Bacteria__Alphaproteobacteria__Rhodospirillum_centenum_SW__signal_recognition_particle_protein:0.19203160818104483831,(374290979__Bacteria__Alphaproteobacteria__Azospirillum_lipoferum_4B__GTPase_of_the_signal_recognition_particle:0.00442398235492840516,288957356__Bacteria__Alphaproteobacteria__Azospirillum_sp_B510__signal_recognition_particle|_subunit_SRP54:0.00602436409827019834):0.09490197105417451373):0.07449581756888860873,((148261145__Bacteria__Alphaproteobacteria__Acidiphilium_cryptum_JF-5__signal_recognition_particle_protein:0.00000122123005994819,326404546__Bacteria__Alphaproteobacteria__Acidiphilium_multivorum_AIU301__signal_recognition_particle_protein:0.00000122123005994819):0.12758494842620393683,(114328274__Bacteria__Alphaproteobacteria__Granulibacter_bethesdensis_CGDNIH1__signal_recognition_particle|_subunit_FFH|SRP54:0.13457386350448100054,(162148863__Bacteria__Alphaproteobacteria__Gluconacetobacter_diazotrophicus_PAl_5__signal_recognition_particle_protein:0.02724494992861205625,(347760145__Bacteria__Alphaproteobacteria__Gluconacetobacter_xylinus_NBRC_3288__signal_recognition_particle_protein:0.05263499087475266569,(258542793__Bacteria__Alphaproteobacteria__Acetobacter_pasteurianus_IFO_3283-01__signal_recognition_particle_GTPase_FFH|SRP54:0.07358762708448084167,58038679__Bacteria__Alphaproteobacteria__Gluconobacter_oxydans_621H__Signal_recognition_particle_protein:0.15423678058172160532):0.03131216035504151562):0.02537005819827379063):0.09420200271507657430):0.08293208641926529123):0.12783433260970403222):0.04545134286789154904,(83313161__Bacteria__Alphaproteobacteria__Magnetospirillum_magneticum_AMB-1__Signal_recognition_particle_GTPase:0.21405441082826309751,389879104__Bacteria__Alphaproteobacteria__Tistrella_mobilis_KA081020-065__signal_recognition_particle_subunit_SRP54:0.22550270605200470331):0.03909322088668985146):0.05751098111079767233):0.06854228997137461199):0.02999778030421244163):0.07757269465405698672):0.10759486989894516407,117923817__Bacteria__Alphaproteobacteria__Magnetococcus_marinus_MC-1__signal_recognition_particle_subunit_FFH|SRP54_|srp54|:0.34128933291984037135):0.05574215067678024021):0.08282643885573424958,(226227753__Bacteria__others_bacteria__Gemmatimonas_aurantiaca_T-27__signal_recognition_particle_protein:0.41194891867269151087,(187736626__Bacteria__others_bacteria__Akkermansia_muciniphila_ATCC_BAA-835__signal_recognition_particle_protein:0.46721971803544659618,(294055143__Bacteria__others_bacteria__Coraliomargarita_akajimensis_DSM_45221__signal_recognition_particle_protein:0.18299386769332484648,182414651__Bacteria__others_bacteria__Opitutus_terrae_PB90-1__signal_recognition_particle_protein:0.23057213911246693394):0.19808320879747604026):0.08004516080134843614):0.05669594072234353938):0.05535915656452826406):0.03696127921310657372):0.01445197579786890001,(261416795__Bacteria__others_bacteria__Fibrobacter_succinogenes_subsp_succinogenes_S85__signal_recognition_particle_protein:0.46732744550171917419,(((269120474__Bacteria__Fusobacteria__Sebaldella_termitidis_ATCC_33386__signal_recognition_particle_protein:0.10580842808413838674,257124951__Bacteria__Fusobacteria__Leptotrichia_buccalis_C-1013-b__signal_recognition_particle_protein:0.09637795847005437011):0.06961280035079457640,269124183__Bacteria__Fusobacteria__Streptobacillus_moniliformis_DSM_12112__signal_recognition_particle_protein:0.19503764593662173410):0.09978978738104576918,(19704725__Bacteria__Fusobacteria__Fusobacterium_nucleatum_subsp_nucleatum_ATCC_25586__signal_recognition_particle_subunit_FFH|SRP54:0.13822888602158819871,310779168__Bacteria__Fusobacteria__Ilyobacter_polytropus_DSM_2926__signal_recognition_particle_subunit_FFH|SRP54_|srp54|:0.13754004794210211715):0.14499487744289993318):0.16571255427156617035):0.06276573190512357847):0.02350810485095506178):0.02793298894594620566):0.03693941364528293553):0.01497310226201976034):0.09094149748516501541,(319790268__Bacteria__Aquificae__Thermovibrio_ammonificans_HB-1__signal_recognition_particle_protein:0.04398103455711380866,325294335__Bacteria__Aquificae__Desulfurobacterium_thermolithotrophum_DSM_11699__signal_recognition_particle_protein:0.06771749440231900063):0.23911902368588466850):0.03656385216628806750):0.37512244724424387288,((161528039__Archaea__others_archaea__Nitrosopumilus_maritimus_SCM1__GTP|binding_signal_recognition_particle:0.07849946891335297938,118575617__Archaea__others_archaea__Cenarchaeum_symbiosum_A__signal_recognition_particle_GTPase:0.25791533960044843443):0.42672857340306252771,170291202__Archaea__others_archaea__Candidatus_Korarchaeum_cryptofilum_OPF8__GTP|binding_signal_recognition_particle:0.55367927228117541638):0.08446363165199567702):0.05219013374634069724):0.04915061244169091625,(((((288559422__Archaea__Methanobacteriales__Methanobrevibacter_ruminantium_M1__signal_recognition_particle_SRP54_protein:0.06204104213070718576,148643420__Archaea__Methanobacteriales__Methanobrevibacter_smithii_ATCC_35061__signal_recognition_particle_protein_Srp54:0.13670508563189498474):0.15044147241636393608,((84490317__Archaea__Methanobacteriales__Methanosphaera_stadtmanae_DSM_3091__signal_recognition_particle_protein_Srp54:0.27371409309056843329,(325957954__Archaea__Methanobacteriales__Methanobacterium_sp_AL-21__Signal_recognition_54_kDa_protein:0.10406129963897636781,333988486__Archaea__Methanobacteriales__Methanobacterium_sp_SWAN-1__Signal_recognition_54_kDa_protein:0.05326604250534962282):0.04079132296155147525):0.04675001810017722498,(15679321__Archaea__Methanobacteriales__Methanothermobacter_thermautotrophicus_str_Delta_H__signal_recognition_particle_protein_Srp54:0.03617561565114081612,304315442__Archaea__Methanobacteriales__Methanothermobacter_marburgensis_str_Marburg__signal_recognition_particle_protein_Srp54:0.02677535904810184400):0.14788038766712088834):0.03064902800302462052):0.07715464297091388646,312137225__Archaea__Methanobacteriales__Methanothermus_fervidus_DSM_2088__signal_recognition_particle_subunit_ffh|srp54_|srp54|:0.23883666169801406887):0.12242283941558479432,(((261402637__Archaea__Methanococcales__Methanocaldococcus_vulcanius_M7__signal_recognition_particle_protein_Srp54:0.02846289089041511428,(256810320__Archaea__Methanococcales__Methanocaldococcus_fervens_AG86__signal_recognition_particle_protein_Srp54:0.03082201730110658774,(15668272__Archaea__Methanococcales__Methanocaldococcus_jannaschii_DSM_2661__signal_recognition_particle_protein_Srp54:0.00000122123005994819,289192492__Archaea__Methanococcales__Methanocaldococcus_sp_FS406-22__GTP|binding_signal_recognition_particle_SRP54_G|_domain_protein:0.00621497040530835047):0.00718216607069095854):0.01166611388657543165):0.03174283935863296546,296109473__Archaea__Methanococcales__Methanocaldococcus_infernus_ME__GTP|binding_signal_recognition_particle_SRP54_G|_domain_protein:0.14602811246694785696):0.06746845370523779639,(333911098__Archaea__Methanococcales__Methanotorris_igneus_Kol_5__Signal_recognition_54_kDa_protein:0.05403285310556248805,(336121936__Archaea__Methanococcales__Methanothermococcus_okinawensis_IH1__Signal_recognition_54_kDa_protein:0.05084854026460056825,(150401682__Archaea__Methanococcales__Methanococcus_aeolicus_Nankai-3__signal_recognition_particle_protein_Srp54:0.12403247813330345317,(297619646__Archaea__Methanococcales__Methanococcus_voltae_A3__GTP|binding_signal_recognition_particle_SRP54_G|_domain|containing_protein:0.10956507029554396482,(150399615__Archaea__Methanococcales__Methanococcus_vannielii_SB__signal_recognition_particle_protein_Srp54:0.03192248470114227021,45359114__Archaea__Methanococcales__Methanococcus_maripaludis_S2__signal_recognition_particle_protein_Srp54:0.05200861260038989325):0.05898155683729559839):0.04218140845581565268):0.02440067483387605221):0.08478318491041331173):0.03654697382165655872):0.15952661054349037695):0.11302697133868483403,((337283719__Archaea__Thermococcales-pyroco__Pyrococcus_yayanosii_CH1__signal_recognition_particle_protein_Srp54:0.06880168543563787431,(18978103__Archaea__Thermococcales-pyroco__Pyrococcus_furiosus_DSM_3638__signal_recognition_particle_protein_Srp54:0.06504453807432682144,(332157931__Archaea__Thermococcales-pyroco__Pyrococcus_sp_NA2__signal_recognition_particle_protein_Srp54:0.03102947965155642904,(14591457__Archaea__Thermococcales-pyroco__Pyrococcus_horikoshii_OT3__signal_recognition_particle_protein_Srp54:0.03089657196684242324,14520695__Archaea__Thermococcales-pyroco__Pyrococcus_abyssi_GE5__signal_recognition_particle_protein_Srp54:0.01621484828708143200):0.01686849054220774385):0.01512344060883071689):0.02069899407145896902):0.03760586306682622837,(((212223269__Archaea__Thermococcales-pyroco__Thermococcus_onnurineus_NA1__signal_recognition_particle_protein_Srp54:0.03923492972239055188,(57641421__Archaea__Thermococcales-pyroco__Thermococcus_kodakarensis_KOD1__signal_recognition_particle_protein_Srp54:0.04973714716645525474,(341582011__Archaea__Thermococcales-pyroco__Thermococcus_sp_4557__signal_recognition_particle_protein_Srp54:0.06090440484860189935,(240104007__Archaea__Thermococcales-pyroco__Thermococcus_gammatolerans_EJ3__signal_recognition_particle_protein_Srp54:0.01225106725412445328,223477851__Archaea__Thermococcales-pyroco__Thermococcus_sp_AM4__Signal_recognition_54kDa_protein:0.00503042964675000110):0.07696129770616999544):0.00917174397611781982):0.03471335126446221941):0.04122369630983237915,242399400__Archaea__Thermococcales-pyroco__Thermococcus_sibiricus_MM_739__signal_recognition_particle_protein_Srp54:0.08901959518260214865):0.02815750065078716918,315230023__Archaea__Thermococcales-pyroco__Thermococcus_barophilus_MP__signal_recognition_particle:0.07398730972541803230):0.03346148791861586896):0.21589807042112410529):0.09279258458203923365):0.03572052676711091890,20095048__Archaea__Thermococcales-pyroco__Methanopyrus_kandleri_AV19__Signal_recognition_particle_GTPase:0.47168598848882564711):0.06092370862316823232,(289596592__Archaea__Thermoplasmatales__Aciduliprofundum_boonei_T469__GTP|binding_signal_recognition_particle_SRP54_G|_domain_protein:0.20151035893169380597,((13541823__Archaea__Thermoplasmatales__Thermoplasma_volcanium_GSS1__signal_recognition_particle_protein_Srp54:0.07300126423312013058,16081627__Archaea__Thermoplasmatales__Thermoplasma_acidophilum_DSM_1728__signal_recognition_particle_protein_Srp54:0.08022978886773524110):0.13595525790834137037,48477967__Archaea__Thermoplasmatales__Picrophilus_torridus_DSM_9790__signal_recognition_particle_protein_Srp54:0.19861970665338832265):0.23641749139447268413):0.21305783258185240214):0.09319468302124700454):0.27358399929396248762,288931995__Archaea__Archaeoglobales__Ferroglobus_placidus_DSM_10642__GTP|binding_signal_recognition_particle_SRP54_G|_domain_protein:0.10286254081415420469):0.03456259228284421642,327401116__Archaea__Archaeoglobales__Archaeoglobus_veneficus_SNP6__Signal_recognition_54_kDa_protein:0.07415719190517591763):0.03244013804578777665,284162145__Archaea__Archaeoglobales__Archaeoglobus_profundus_DSM_5631__GTP|binding_signal_recognition_particle_SRP54_G|domain|containing_protein:0.09060991970198498113,11498230__Archaea__Archaeoglobales__Archaeoglobus_fulgidus_DSM_4304__signal_recognition_particle_protein_Srp54:0.09472225956476952591):0.0;
