# Supplementary material for: The last universal common ancestor between ancient Earth chemistry and the onset of genetics
Source: PLoS Genet. 2018 Aug 16;14(8):e1007518. doi: 10.1371/journal.pgen.1007518 (PMC6095482; doi:10.1371/journal.pgen.1007518)
Supplement: S1 Appendix — The trees are for the 355 clusters that, after alignment and tree construction, generated ML trees that preserve domain monophyly while also having homologues in ≥2 archaeal and ≥2 bacterial lineages. These 355 proteins trace to LUCA by those phylogenetic criteria [78]. LUCA, last universal common ancestor; ML, maximum likelihood. (ZIP) [file pgen.1007518.s001.zip › renamed_trees_LUCA/2134.tree]

(((((294085365__Bacteria__Alphaproteobacteria__Candidatus_Puniceispirillum_marinum_IMCC1322__oxidoreductase_domain|containing_protein:0.90897833809235450975,85375483__Bacteria__Alphaproteobacteria__Erythrobacter_litoralis_HTCC2594__oxidoreductase:0.74861668351256016596):0.22879960031254484298,(((((219848877__Bacteria__Chloroflexi__Chloroflexus_aggregans_DSM_9485__oxidoreductase_domain|containing_protein:0.18540266512375511154,383764993__Bacteria__Chloroflexi__Caldilinea_aerophila_DSM_14535_NBRC_104270__putative_oxidoreductase:0.14993022624889901229):0.13325243121438701266,(156740791__Bacteria__Chloroflexi__Roseiflexus_castenholzii_DSM_13941__oxidoreductase_domain|containing_protein:0.03623525103842496764,148658508__Bacteria__Chloroflexi__Roseiflexus_sp_RS-1__oxidoreductase_domain|containing_protein:0.05900788908331106031):0.17871495807531162514):0.35872962080075943003,(((158336756__Bacteria__Cyanobacteria__Acaryochloris_marina_MBIC11017__oxidoreductase_domain|containing_protein:0.65164205082367487876,121998638__Bacteria__Gammaproteobacteria__Halorhodospira_halophila_SL1__oxidoreductase_domain|containing_protein:0.71191896843981061771):0.36988963302954563916,(((((166363620__Bacteria__Cyanobacteria__Microcystis_aeruginosa_NIES-843__oxidoreductase:0.42239817569684018350,(307153714__Bacteria__Cyanobacteria__Cyanothece_sp_PCC_7822__oxidoreductase_domain|containing_protein:0.32213628924553722177,(172038663__Bacteria__Cyanobacteria__Cyanothece_sp_ATCC_51142_lin-circ__hypothetical_protein:0.27126996571074202258,(257059416__Bacteria__Cyanobacteria__Cyanothece_sp_PCC_8802__oxidoreductase_domain|containing_protein:0.00222535948310574778,218246370__Bacteria__Cyanobacteria__Cyanothece_sp_PCC_8801__oxidoreductase_domain|containing_protein:0.00354400044872315960):0.14834397775385588236):0.13533504994678613453):0.06322255625268211054):0.03281690371063027828,(113475856__Bacteria__Cyanobacteria__Trichodesmium_erythraeum_IMS101__oxidoreductase|like_protein:0.57501923983328384615,((186681705__Bacteria__Cyanobacteria__Nostoc_punctiforme_PCC_73102__oxidoreductase_domain|containing_protein:0.12188162270191069125,(75907021__Bacteria__Cyanobacteria__Anabaena_variabilis_ATCC_29413__semialdehyde_dehydrogenase:0.06143585607707414964,17231598__Bacteria__Cyanobacteria__Nostoc_sp_PCC_7120__hypothetical_protein:0.03161681952409341884):0.14661947781756481946):0.05431020601827940553,298491859__Bacteria__Cyanobacteria__Nostoc_azollae_0708__oxidoreductase_domain|containing_protein:0.21831460776978650618):0.09016765331955325924):0.08206123019830696697):0.92055769638465467786,(((297616242__Bacteria__Clostridia__Syntrophothermus_lipocalidus_DSM_12680__oxidoreductase_domain|containing_protein:1.09112252805903930941,258514426__Bacteria__Clostridia__Desulfotomaculum_acetoxidans_DSM_771__oxidoreductase_domain|containing_protein:0.95969468036467242555):0.19136059002241739835,((327400463__Archaea__Archaeoglobales__Archaeoglobus_veneficus_SNP6__oxidoreductase_domain|containing_protein:1.34528128943104241522,(91773573__Archaea__Methanosarcinales__Methanococcoides_burtonii_DSM_6242__oxidoreductase|like_protein:0.67212889599358338621,21227224__Archaea__Methanosarcinales__Methanosarcina_mazei_Go1__oxidoreductase:1.18177381412763216062):0.22732781000896798429):0.20098203474590181639,(330813032__Bacteria__Alphaproteobacteria__Candidatus_Pelagibacter_sp_IMCC9063__Gfo|Idh|MocA_family|transferase_oxidoreductase:1.32281444201396092275,350268944__Bacteria__Clostridia__Oscillibacter_valericigenes_Sjm18-20__putative_oxidoreductase:0.87320701830054792136):0.24868737306116825425):0.09310851542997714003):0.09740124886307845176,(269837171__Bacteria__Chloroflexi__Sphaerobacter_thermophilus_DSM_20745__oxidoreductase_domain|containing_protein:0.60748652354297727474,347754533__Bacteria__Acidobacteria__Candidatus_Chloracidobacterium_thermophilum_B__putative_dehydrogenase|like_protein:0.55584497998229331905):0.16348453219624156652):0.03799151560209151901):0.06451439450761660421,(269839828__Bacteria__others_bacteria__Thermobaculum_terrenum_ATCC_BAA-798__oxidoreductase_domain|containing_protein:0.62859377529840232413,(94968108__Bacteria__Acidobacteria__Candidatus_Koribacter_versatilis_Ellin345__oxidoreductase:0.83677518985724719247,(((((163847193__Bacteria__Chloroflexi__Chloroflexus_aurantiacus_J-10-fl__oxidoreductase_domain|containing_protein:0.00000122123005994819,222525033__Bacteria__Chloroflexi__Chloroflexus_sp_Y-400-fl__oxidoreductase_domain|containing_protein:0.00000122123005994819):0.32586651460724441742,((334321041__Bacteria__Alphaproteobacteria__Sinorhizobium_meliloti_AK83__oxidoreductase_domain|containing_protein:0.14908502379254751080,86357002__Bacteria__Alphaproteobacteria__Rhizobium_etli_cf_42__oxidoreductase:0.12729427793234832089):0.18886417156551288388,((83309225__Bacteria__Alphaproteobacteria__Magnetospirillum_magneticum_AMB-1__dehydrogenase_and_related_protein:0.32671182209595789336,92118518__Bacteria__Alphaproteobacteria__Nitrobacter_hamburgensis_X14__oxidoreductase|like:0.38945287733140432351):0.02978906557341119699,((126464437__Bacteria__Alphaproteobacteria__Rhodobacter_sphaeroides_ATCC_17029__oxidoreductase_domain|containing_protein:0.40163889897406840346,170751002__Bacteria__Alphaproteobacteria__Methylobacterium_radiotolerans_JCM_2831__oxidoreductase_domain|containing_protein:0.30477739315855800761):0.17277277426682066674,(338739643__Bacteria__Alphaproteobacteria__Hyphomicrobium_sp_MC1__Oxidoreductase_domain|containing_protein:0.28766796219618251396,171058081__Bacteria__Betaproteobacteria__Leptothrix_cholodnii_SP-6__oxidoreductase_domain|containing_protein:0.15811150366614801221):0.19475552861750566880):0.05370357049682643324):0.06953748100321004155):0.04156816473492044167):0.10950917757536279828,((385811025__Bacteria__others_bacteria__Ignavibacterium_album_JCM_16511__dehydrogenase:0.47276852215677289681,193214084__Bacteria__Chlorobi__Chloroherpeton_thalassium_ATCC_35110__oxidoreductase_domain|containing_protein:0.25693884065979194498):0.15979209906208299841,(116748418__Bacteria__Deltaproteobacteria__Syntrophobacter_fumaroxidans_MPOB__oxidoreductase_domain|containing_protein:0.29409884904762190194,(118581281__Bacteria__Deltaproteobacteria__Pelobacter_propionicus_DSM_2379__oxidoreductase_domain|containing_protein:0.28167899476476720988,(((197117454__Bacteria__Deltaproteobacteria__Geobacter_bemidjiensis_Bem__Gfo|Idh|MocA_family_oxidoreductase:0.02105730463980245298,253701792__Bacteria__Deltaproteobacteria__Geobacter_sp_M21__oxidoreductase:0.00916509578527740718):0.04731678408545674647,322418433__Bacteria__Deltaproteobacteria__Geobacter_sp_M18__oxidoreductase_domain|containing_protein:0.09562453252200810161):0.10527805589936851949,253701367__Bacteria__Deltaproteobacteria__Geobacter_sp_M21__oxidoreductase_domain|containing_protein:0.31339266937496257359):0.11716355302134437433):0.08739911536933943348):0.19077915571918024895):0.09657034066818052931):0.07916569216888047489,226225748__Bacteria__others_bacteria__Gemmatimonas_aurantiaca_T-27__putative_oxidoreductase:0.59319694875764894526):0.08333631609900163384,(146342049__Bacteria__Alphaproteobacteria__Bradyrhizobium_sp_ORS_278__NAD|P||dependent_oxidoreductase:0.74442562530674127874,((117924792__Bacteria__Alphaproteobacteria__Magnetococcus_marinus_MC-1__oxidoreductase_domain|containing_protein:1.86611595603703572799,(336453056__Bacteria__Epsilonproteobacteria__Helicobacter_bizzozeronii_CIII-1__putative_dehydrogenase_or:1.08310023281530076744,(291277502__Bacteria__Epsilonproteobacteria__Helicobacter_mustelae_12198__GFO|IDH|MocA_family_oxidoreductase:0.31695926996447976176,(32266488__Bacteria__Epsilonproteobacteria__Helicobacter_hepaticus_ATCC_51449__hypothetical_protein:0.27773360869503649351,386760940__Bacteria__Epsilonproteobacteria__Helicobacter_cinaedi_PAGU611__oxidoreductase_domain|containing_protein:0.14637685156382373997):0.21183585942414348557):0.57105399240840737374):0.31129478868939425285):0.21481152655870455748,((269957484__Bacteria__Actinobacteria__Xylanimonas_cellulosilytica_DSM_15894__oxidoreductase_domain|containing_protein:0.31461782088734302487,(((220914628__Bacteria__Actinobacteria__Arthrobacter_chlorophenolicus_A6__oxidoreductase:0.05226433826981068814,325965253__Bacteria__Actinobacteria__Arthrobacter_phenanthrenivorans_Sphe3__dehydrogenase:0.09322326755057153136):0.11861817345623418274,119962575__Bacteria__Actinobacteria__Arthrobacter_aurescens_TC1__oxidoreductase_family_protein:0.17624786804024045184):0.09307821732648155488,116672602__Bacteria__Actinobacteria__Arthrobacter_sp_FB24__oxidoreductase_domain|containing_protein:0.13476430508603212677):0.22746630712477966529):0.12477373428324041449,(256397601__Bacteria__Actinobacteria__Catenulispora_acidiphila_DSM_44928__oxidoreductase_domain|containing_protein:0.21658564451926118344,(117929144__Bacteria__Actinobacteria__Acidothermus_cellulolyticus_11B__oxidoreductase_domain|containing_protein:0.36917796233850824761,((357391551__Bacteria__Actinobacteria__Kitasatospora_setae_KM-6054__putative_oxidoreductase:0.32216221690675200806,(331695736__Bacteria__Actinobacteria__Pseudonocardia_dioxanivorans_CB1190__oxidoreductase_domain|containing_protein:0.29893564867071381608,256375865__Bacteria__Actinobacteria__Actinosynnema_mirum_DSM_43827__oxidoreductase_domain|containing_protein:0.20475647665762178318):0.08325774334362005813):0.06735806697542003063,386848081__Bacteria__Actinobacteria__Actinoplanes_sp_SE50-110__Inositol_2|dehydrogenase:0.18706962139331170802):0.05359556292926178495):0.05921874203649807322):0.08746424761715305973):0.35283168122844782433):0.08931985881188102272):0.08358970889886829791):0.10364955292360483741):0.06388555693343585251):0.13546260322773520657):0.09841921314484715355,(262193632__Bacteria__Deltaproteobacteria__Haliangium_ochraceum_DSM_14365__oxidoreductase_domain|containing_protein:0.65468031585230568314,(374312429__Bacteria__Acidobacteria__Granulicella_mallensis_MP5ACTX8__oxidoreductase_domain|containing_protein:0.24254461826534604030,390957149__Bacteria__Acidobacteria__Terriglobus_roseus_DSM_18391__putative_dehydrogenase:0.18503202875940677474):0.34934001185289803582):0.14599303638016583595):0.10151545279194133797):0.07464501080803484512,332295338__Bacteria__Clostridia__Thermodesulfobium_narugense_DSM_14796__oxidoreductase_domain|containing_protein:0.78705505607213088748):0.09878340585924169637):0.11955629914698599758,(206900358__Bacteria__others_bacteria__Dictyoglomus_thermophilum_H-6-12__oxidoreductase|_Gfo|Idh|MocA_family|transferase_hexapeptide_repeat_protein:0.23408249708590550542,217966973__Bacteria__others_bacteria__Dictyoglomus_turgidum_DSM_6724__oxidoreductase_domain|containing_protein:0.17743553920166224569):0.44124645576377780065):0.11892675486632810211,162455895__Bacteria__Deltaproteobacteria__Sorangium_cellulosum_So_ce_56__oxidoreductase:1.27444359130351037024):0.14863243336668449657):0.62189555133849994117,((121602897__Bacteria__Alphaproteobacteria__Bartonella_bacilliformis_KC583__Gfo|Idh|MocA_family_oxidoreductase:0.15750322153109638790,(((240850932__Bacteria__Alphaproteobacteria__Bartonella_grahamii_as4aup__oxidoreductase:0.03226456809671351955,163868755__Bacteria__Alphaproteobacteria__Bartonella_tribocorum_CIP_105476__hypothetical_protein:0.07768466532617999964):0.07885143796913714198,(49474509__Bacteria__Alphaproteobacteria__Bartonella_quintana_str_Toulouse__hypothetical_protein:0.06301666625499001417,49475929__Bacteria__Alphaproteobacteria__Bartonella_henselae_str_Houston-1__hypothetical_protein:0.08184070116835553965):0.02612304335945484987):0.03568021374867574175,319898466__Bacteria__Alphaproteobacteria__Bartonella_clarridgeiae_73__hypothetical_protein:0.19408257978201956528):0.02370290962429074527):0.23340876350420672325,(153008894__Bacteria__Alphaproteobacteria__Ochrobactrum_anthropi_ATCC_49188__oxidoreductase_domain|containing_protein:0.06334242584097707351,((((((148559765__Bacteria__Alphaproteobacteria__Brucella_ovis_ATCC_25840__Gfo|Idh|MocA_family_oxidoreductase:0.00304166373104686975,17986703__Bacteria__Alphaproteobacteria__Brucella_melitensis_bv_1_str_16M__oxidoreductase:0.00000122123005994819):0.00000122123005994819,161619542__Bacteria__Alphaproteobacteria__Brucella_canis_ATCC_23365__oxidoreductase_domain|containing_protein:0.00000122123005994819):0.00000122123005994819,256370015__Bacteria__Alphaproteobacteria__Brucella_microti_CCM_4915__oxidoreductase|_Gfo|Idh|MocA_family:0.00000122123005994819):0.00000122123005994819,340791208__Bacteria__Alphaproteobacteria__Brucella_pinnipedialis_B2-94__oxidoreductase:0.00000122123005994819):0.00000122123005994819,23502465__Bacteria__Alphaproteobacteria__Brucella_suis_1330__Gfo|Idh|MocA_family_oxidoreductase:0.00000122123005994819):0.00000122123005994819,62290482__Bacteria__Alphaproteobacteria__Brucella_abortus_bv_1_str_9-941__Gfo|Idh|MocA_family_oxidoreductase:0.00330747650456363843):0.07639154950525742227):0.22197197207491181636):0.07619905305162878728):0.06982637865650213882,110634567__Bacteria__Alphaproteobacteria__Chelativorans_sp_BNC1__oxidoreductase|like:0.15772026082496798383):0.08197034106281729515,(337266692__Bacteria__Alphaproteobacteria__Mesorhizobium_opportunistum_WSM2075__oxidoreductase_domain|containing_protein:0.02033640211960032959,319781788__Bacteria__Alphaproteobacteria__Mesorhizobium_ciceri_biovar_biserrulae_WSM1271__oxidoreductase_domain|containing_protein:0.00676767127743607873):0.00808385796451580908,13472504__Bacteria__Alphaproteobacteria__Mesorhizobium_loti_MAFF303099__oxidoreductase:0.00933953000922029160):0.0;
