# Supplementary material for: The last universal common ancestor between ancient Earth chemistry and the onset of genetics
Source: PLoS Genet. 2018 Aug 16;14(8):e1007518. doi: 10.1371/journal.pgen.1007518 (PMC6095482; doi:10.1371/journal.pgen.1007518)
Supplement: S1 Appendix — The trees are for the 355 clusters that, after alignment and tree construction, generated ML trees that preserve domain monophyly while also having homologues in ≥2 archaeal and ≥2 bacterial lineages. These 355 proteins trace to LUCA by those phylogenetic criteria [78]. LUCA, last universal common ancestor; ML, maximum likelihood. (ZIP) [file pgen.1007518.s001.zip › renamed_trees_LUCA/1831.tree]

(161986459__Bacteria__Gammaproteobacteria__Shigella_sonnei_Ss046__chlorohydrolase|aminohydrolase:0.00470971216417695633,(((269140509__Bacteria__Gammaproteobacteria__Edwardsiella_tarda_EIB202__chlorohydrolase|aminohydrolase:0.00372790386732410346,238921379__Bacteria__Gammaproteobacteria__Edwardsiella_ictaluri_93-146__selenium_metabolism_protein_SsnA|_putative:0.00847433314486368931):0.09428499536956849725,((((302337902__Bacteria__Spirochaetes__Spirochaeta_smaragdinae_DSM_11293__selenium_metabolism_protein_SsnA:0.26338954027393229884,((((310824105__Bacteria__Deltaproteobacteria__Stigmatella_aurantiaca_DW4-3-1__ssna_protein:0.13030926056615010911,(383458889__Bacteria__Deltaproteobacteria__Corallococcus_coralloides_DSM_2259__ssnA_protein:0.14663752737423144112,(108760763__Bacteria__Deltaproteobacteria__Myxococcus_xanthus_DK_1622__ssnA_protein:0.02240478211899407657,338532629__Bacteria__Deltaproteobacteria__Myxococcus_fulvus_HW-1__ssnA_protein:0.00655478616269869908):0.07216884659464604945):0.03847095061852826015):0.68220380686160331241,119715864__Bacteria__Actinobacteria__Nocardioides_sp_JS614__amidohydrolase:0.60828389599524257392):0.12849834159148962320,((((226310925__Bacteria__Bacilli__Brevibacillus_brevis_NBRC_100599__chlorohydrolase:0.83222494033388694223,(310823026__Bacteria__Deltaproteobacteria__Stigmatella_aurantiaca_DW4-3-1__5|methylthioadenosine|s|adenosylhomocysteine_deaminase:0.66559727138319668693,284046555__Bacteria__Actinobacteria__Conexibacter_woesei_DSM_14684__amidohydrolase:1.33304018002865820591):0.08594693019508851950):0.24722312763013334913,(((126465148__Archaea__Desulfurococcales__Staphylothermus_marinus_F1__amidohydrolase:0.01571743263852149602,297526583__Archaea__Desulfurococcales__Staphylothermus_hellenicus_DSM_12710__amidohydrolase:0.02646808651787450894):0.06633523580552323773,(((320100365__Archaea__Desulfurococcales__Desulfurococcus_mucosus_DSM_2162__amidohydrolase:0.05435406755924002131,(218883324__Archaea__Desulfurococcales__Desulfurococcus_kamchatkensis_1221n__amidohydrolase:0.01656846511079132500,390937859__Archaea__Desulfurococcales__Desulfurococcus_fermentans_DSM_16532__amidohydrolase:0.01008665526363841138):0.07959916795641665266):0.11054762157253386623,389861691__Archaea__Desulfurococcales__Thermogladius_sp_1633__amidohydrolase:0.19655377495196149629):0.07645522010654792755,296242046__Archaea__Desulfurococcales__Thermosphaera_aggregans_DSM_11486__amidohydrolase:0.15784762070857935590):0.06330455375619033209):0.36803471737123677476,(2508585565__Archaea__Halobacteria__Haloarcula_vallismortis_ATCC_29715__Cytosine_deaminase_and_related_metal|dependent_hydrolases:0.03152823141382977284,(2508581251__Archaea__Halobacteria__Haloarcula_sinaiiensis_ATCC_33800__Cytosine_deaminase_and_related_metal|dependent_hydrolases:0.00249129566244938889,2508576334__Archaea__Halobacteria__Haloarcula_californiae_ATCC_33799__Cytosine_deaminase_and_related_metal|dependent_hydrolases:0.00362472560399292303):0.03226253720210601333):1.00077602273554422396):0.15941732946814002325):0.19620163017730299360,((383761419__Bacteria__Chloroflexi__Caldilinea_aerophila_DSM_14535_NBRC_104270__putative_hydrolase:0.30870972618994757530,320160843__Bacteria__Chloroflexi__Anaerolinea_thermophila_UNI-1__putative_hydrolase:0.34595506660408653632):0.23035610761692662529,((((374340653__Bacteria__Thermotogae__Marinitoga_piezophila_KA3__cytosine_deaminase:0.24536941499716113935,(150020028__Bacteria__Thermotogae__Thermosipho_melanesiensis_BI429__amidohydrolase:0.22912695965163365486,217076474__Bacteria__Thermotogae__Thermosipho_africanus_TCF52B__protein_SsnA:0.11503671888543196000):0.18723075369014491320):0.30398208594952375039,(389843807__Bacteria__Thermotogae__Mesotoga_prima_MesG1_Ag_4-2__cytosine_deaminase:0.54026597094600936622,239618432__Bacteria__Thermotogae__Kosmotoga_olearia_TBF_19-5-1__amidohydrolase:0.13061694493417363994):0.32695814802693856649):0.25156467664887038893,(294101899__Bacteria__others_bacteria__Aminobacterium_colombiense_DSM_12261__S|adenosylhomocysteine_deaminase:0.99984648003312026621,218961029__Bacteria__others_bacteria__Candidatus_Cloacamonas_acidaminovorans__Chlorohydrolase_family_protein:0.41331049681836551368):0.12813422277865585408):0.10103166295057437740,(257066915__Bacteria__Clostridia__Anaerococcus_prevotii_DSM_20548__putative_chlorohydrolase|aminohydrolase:0.54823057661494822845,((((160903172__Bacteria__Thermotogae__Petrotoga_mobilis_SJ95__putative_chlorohydrolase|aminohydrolase:0.27476055324284959225,312144429__Bacteria__Clostridia__Halanaerobium_hydrogeniformans__selenium_metabolism_protein_SsnA:0.35117942373873950457):0.25096913023085720695,374994041__Bacteria__Clostridia__Desulfosporosinus_orientis_DSM_765__selenium_metabolism_protein_SsnA:0.26539362146082545735):0.05775645966769756695,(83590789__Bacteria__Clostridia__Moorella_thermoacetica_ATCC_39073__putative_chlorohydrolase|aminohydrolase:0.39653593743905313218,((((350271888__Bacteria__Clostridia__Oscillibacter_valericigenes_Sjm18-20__putative_hydrolase:0.23141436327326486699,(257784042__Bacteria__Actinobacteria__Atopobium_parvulum_DSM_20469__putative_chlorohydrolase|aminohydrolase:0.24893219390156653970,339441464__Bacteria__Clostridia__Clostridium_sp_SY8519__hypothetical_protein:0.09824911539132272220):0.08434184766629715391):0.23654433915072681227,(310828035__Bacteria__Clostridia__Eubacterium_limosum_KIST612__hypothetical_protein:0.22706165290306754012,(((379011083__Bacteria__Clostridia__Acetobacterium_woodii_DSM_1030__selenium_metabolism_protein_SsnA:0.22025622387432144955,269798328__Bacteria__Negativicutes__Veillonella_parvula_DSM_2008__selenium_metabolism_protein_SsnA:0.29102244537432531146):0.19664377720081666068,160879639__Bacteria__Clostridia__Clostridium_phytofermentans_ISDg__chlorohydrolase|aminohydrolase:0.23478137569371118620):0.10920756757178325114,((352516801__Bacteria__Bacilli__Tetragenococcus_halophilus_NBRC_12172__hypothetical_protein:0.26827775402162284957,384513926__Bacteria__Bacilli__Enterococcus_faecalis_OG1RF__S|adenosylhomocysteine_deaminase:0.19028439346298992030):0.15729896909167620511,((300870355__Bacteria__Spirochaetes__Brachyspira_pilosicoli_95-1000__amidohydrolase:0.02220308563195253285,((384209409__Bacteria__Spirochaetes__Brachyspira_intermedia_PWS-A__chlorohydrolase|aminohydrolase:0.00130538520019448279,225619018__Bacteria__Spirochaetes__Brachyspira_hyodysenteriae_WA1__chlorohydrolase|aminohydrolase:0.00499046209112174923):0.01068340914655937710,296127670__Bacteria__Spirochaetes__Brachyspira_murdochii_DSM_12563__selenium_metabolism_protein_SsnA:0.02874581380763945385):0.01400314444075918645):0.15693019331325236410,(348025848__Bacteria__Negativicutes__Megasphaera_elsdenii_DSM_20460__hypothetical_protein:0.18239312932424395219,302385453__Bacteria__Clostridia__Clostridium_saccharolyticum_WM1__selenium_metabolism_protein_SsnA:0.12596449107251078692):0.07402059386874869362):0.08615502762795820835):0.04924384319446900582):0.05173041868155934392):0.04309625209421011349):0.08846242101160348148,(((188589786__Bacteria__Clostridia__Clostridium_botulinum_E3_str_Alaska_E43__putative_chlorohydrolase|aminohydrolase:0.04674625362613957225,187932559__Bacteria__Clostridia__Clostridium_botulinum_B_str_Eklund_17B__chlorohydrolase|aminohydrolase:0.04370742068237007394):0.23061295846421031586,(310777930__Bacteria__Fusobacteria__Ilyobacter_polytropus_DSM_2926__selenium_metabolism_protein_SsnA:0.19521563190713947522,150016850__Bacteria__Clostridia__Clostridium_beijerinckii_NCIMB_8052__chlorohydrolase|aminohydrolase:0.26037860623914527158):0.04699648564839038756):0.05423391884854014688,126700801__Bacteria__Clostridia__Clostridium_difficile_630__chlorohydrolase|aminohydrolase:0.27808652697115010533):0.04030595640193725127):0.06868100048765087007,(269792037__Bacteria__others_bacteria__Thermanaerovibrio_acidaminovorans_DSM_6589__selenium_metabolism_protein_SsnA:0.59284617995539212743,(269120284__Bacteria__Fusobacteria__Sebaldella_termitidis_ATCC_33386__selenium_metabolism_protein_SsnA:0.22709691315703889325,(148380839__Bacteria__Clostridia__Clostridium_botulinum_A_str_ATCC_3502__chlorohydrolase|aminohydrolase:0.06131380486622124010,300855558__Bacteria__Clostridia__Clostridium_ljungdahlii_DSM_13528__amidohydrolase:0.11561533703933735140):0.11365444059615850692):0.10150613340084406466):0.02442010492625853318):0.06108131002443580732):0.01131908106186774350):0.04378897224843612129,383788564__Bacteria__others_bacteria__Caldisericum_exile_AZM16c01__putative_hydrolase:0.54227187966466505742):0.03098349999637830046):0.06580789120641215850):0.08137304641253102766):0.12257432764765455180):0.14196122780754422132,262196602__Bacteria__Deltaproteobacteria__Haliangium_ochraceum_DSM_14365__amidohydrolase:1.04011292659883025635):0.09307328147345879377):0.36122248423968666975,(325971644__Bacteria__Spirochaetes__Spirochaeta_sp_Buddy__selenium_metabolism_protein_SsnA:0.12733407415107755867,374317479__Bacteria__Spirochaetes__Sphaerochaeta_pleomorpha_str_Grapes__putative_selenium_metabolism_protein_SsnA:0.09880942433857366203):0.27220650931567835773):0.14479373986676186137):0.04520872196402090509,167630693__Bacteria__Clostridia__Heliobacterium_modesticaldum_Ice1__chlorohydrolase|aminohydrolase:0.22072475021127122008):0.12637771805341455056,(54309128__Bacteria__Gammaproteobacteria__Photobacterium_profundum_SS9__chlorohydrolase|aminohydrolase:0.07762255025582526224,167622589__Bacteria__Gammaproteobacteria__Shewanella_halifaxensis_HAW-EB4__putative_chlorohydrolase|aminohydrolase:0.10104200900033211141):0.09509598163981566876):0.06102380738225098716,(117618532__Bacteria__Gammaproteobacteria__Aeromonas_hydrophila_subsp_hydrophila_ATCC_7966__chlorohydrolase|aminohydrolase:0.01695338152830424411,330829557__Bacteria__Gammaproteobacteria__Aeromonas_veronii_B565__amidohydrolase_family_protein_SsnA:0.00805692969750249240):0.13626383372998981947):0.02559291987779323263):0.06392511804431508238,(311280094__Bacteria__Gammaproteobacteria__Enterobacter_cloacae_SCF1__selenium_metabolism_protein_SsnA:0.03745187437434585598,(336250009__Bacteria__Gammaproteobacteria__Enterobacter_aerogenes_KCTC_2190__putative_chlorohydrolase|aminohydrolase:0.10617402848995793896,(375261443__Bacteria__Gammaproteobacteria__Klebsiella_oxytoca_KCTC_1686__putative_chlorohydrolase|aminohydrolase:0.06926861155962987793,283786993__Bacteria__Gammaproteobacteria__Citrobacter_rodentium_ICC168__amidohydrolase:0.07013444025003190418):0.02659875413873647593):0.04514541341250633694):0.03386604086360046201):0.10818845032036587817,15833006__Bacteria__Gammaproteobacteria__Escherichia_coli_O157_H7_str_Sakai__chlorohydrolase|aminohydrolase:0.00713495129250707200):0.0;
