# Supplementary material for: The last universal common ancestor between ancient Earth chemistry and the onset of genetics
Source: PLoS Genet. 2018 Aug 16;14(8):e1007518. doi: 10.1371/journal.pgen.1007518 (PMC6095482; doi:10.1371/journal.pgen.1007518)
Supplement: S1 Appendix — The trees are for the 355 clusters that, after alignment and tree construction, generated ML trees that preserve domain monophyly while also having homologues in ≥2 archaeal and ≥2 bacterial lineages. These 355 proteins trace to LUCA by those phylogenetic criteria [78]. LUCA, last universal common ancestor; ML, maximum likelihood. (ZIP) [file pgen.1007518.s001.zip › renamed_trees_LUCA/3363.tree]

(327401569__Archaea__Archaeoglobales__Archaeoglobus_veneficus_SNP6__hypothetical_protein:0.16467852017096798467,(((126460183__Archaea__Thermoproteales__Pyrobaculum_calidifontis_JCM_11548__4Fe|4S_ferredoxin|_iron|sulfur_binding_domain_protein:0.70477971215978318931,((171184881__Archaea__Thermoproteales__Thermoproteus_neutrophilus_V24Sta__4Fe|4S_ferredoxin:0.02740106992378717188,119871716__Archaea__Thermoproteales__Pyrobaculum_islandicum_DSM_4184__4Fe|4S_ferredoxin:0.03162779045932774535):0.24534848443419987607,(379003878__Archaea__Thermoproteales__Pyrobaculum_oguniense_TE7__Fe|S_oxidoreductase:0.18614810564518369240,145591512__Archaea__Thermoproteales__Pyrobaculum_arsenaticum_DSM_13514__4Fe|4S_ferredoxin:0.15095803041815669676):0.33704883409650093773):0.12030734469623660665):0.15100753671377151188,((347522633__Archaea__Desulfurococcales__Pyrolobus_fumarii_1A__hypothetical_protein:0.20139681801197556466,124028219__Archaea__Desulfurococcales__Hyperthermus_butylicus_DSM_5456__Fe|S_oxidoreductase:0.33621313062033958419):0.38059266719564965875,(156938156__Archaea__Desulfurococcales__Ignicoccus_hospitalis_KIN4-I__4Fe|4S_ferredoxin:0.57204071135767764478,119719507__Archaea__Thermoproteales__Thermofilum_pendens_Hrk_5__4Fe|4S_ferredoxin_iron|sulfur_binding_domain|containing_protein:0.69456267629332224534):0.09214190759524576446):0.07892560051752786632):0.69688052609618411637,(((74317394__Bacteria__Betaproteobacteria__Thiobacillus_denitrificans_ATCC_25259__heterodisulfide_reductase:0.36893461320573861517,(291614082__Bacteria__Betaproteobacteria__Sideroxydans_lithotrophicus_ES-1__hypothetical_protein:0.17286393477202396940,(288941751__Bacteria__Gammaproteobacteria__Allochromatium_vinosum_DSM_180__hypothetical_protein:0.06094190799268624226,390950985__Bacteria__Gammaproteobacteria__Thiocystis_violascens_DSM_198__Fe|S_oxidoreductase:0.05381729229150628707):0.34521488928546767427):0.05505317855252600534):0.36990178145553903599,(198284953__Bacteria__Gammaproteobacteria__Acidithiobacillus_ferrooxidans_ATCC_53993__hypothetical_protein:0.45319528581122164868,(390949686__Bacteria__Gammaproteobacteria__Thiocystis_violascens_DSM_198__Fe|S_oxidoreductase:0.51863555798159699517,(91787085__Bacteria__Betaproteobacteria__Polaromonas_sp_JS666__hypothetical_protein:0.29543081436652535166,296137386__Bacteria__Betaproteobacteria__Thiomonas_intermedia_K12__4Fe|4S_ferredoxin:0.38710071192715878041):0.25204935070895939653):0.21728760273099978484):0.25491732699106683935):0.13895129572980530197,(288817415__Bacteria__Aquificae__Hydrogenobacter_thermophilus_TK-6__Fe|S_oxidoreductase:0.14174896989345303622,(15606277__Bacteria__Aquificae__Aquifex_aeolicus_VF5__heterodisulfide_reductase:0.17497883489671145485,289549185__Bacteria__Aquificae__Thermocrinis_albus_DSM_14484__hypothetical_protein:0.15449634953219315570):0.06345276345603895196):0.58547637823131282175):0.17963723131307030023):0.59777511896712642869,11498157__Archaea__Archaeoglobales__Archaeoglobus_fulgidus_DSM_4304__reductase|_iron|sulfur_binding_subunit:0.20876004748282722678):0.0;
