# Supplementary material for: The last universal common ancestor between ancient Earth chemistry and the onset of genetics
Source: PLoS Genet. 2018 Aug 16;14(8):e1007518. doi: 10.1371/journal.pgen.1007518 (PMC6095482; doi:10.1371/journal.pgen.1007518)
Supplement: S1 Appendix — The trees are for the 355 clusters that, after alignment and tree construction, generated ML trees that preserve domain monophyly while also having homologues in ≥2 archaeal and ≥2 bacterial lineages. These 355 proteins trace to LUCA by those phylogenetic criteria [78]. LUCA, last universal common ancestor; ML, maximum likelihood. (ZIP) [file pgen.1007518.s001.zip › renamed_trees_LUCA/2821.tree]

(((119356578__Bacteria__Chlorobi__Chlorobium_phaeobacteroides_DSM_266__cation_diffusion_facilitator_family_transporter:0.19597592844017958091,194335957__Bacteria__Chlorobi__Pelodictyon_phaeoclathratiforme_BU-1__cation_diffusion_facilitator_family_transporter:0.17253429146374263392):0.04544358474151564964,(78186434__Bacteria__Chlorobi__Chlorobium_luteolum_DSM_273__cation_efflux_protein:0.23566792275139814006,145219408__Bacteria__Chlorobi__Chlorobium_phaeovibrioides_DSM_265__cation_diffusion_facilitator_family_transporter:0.18356247996112043386):0.10238041843662047670):0.12443025872805471566,(((269926090__Bacteria__others_bacteria__Thermobaculum_terrenum_ATCC_BAA-798__cation_diffusion_facilitator_family_transporter:0.91490664810799526840,(((225874682__Bacteria__Acidobacteria__Acidobacterium_capsulatum_ATCC_51196__cation_diffusion_facilitator_family_transporter:0.51088169005287964453,((390956675__Bacteria__Acidobacteria__Terriglobus_roseus_DSM_18391__cation_diffusion_facilitator_family_transporter:0.33061709272277761684,320105844__Bacteria__Acidobacteria__Terriglobus_saanensis_SP1PR4__cation_diffusion_facilitator_family_transporter:0.21726064408120907001):0.15981701423339705892,(374310953__Bacteria__Acidobacteria__Granulicella_mallensis_MP5ACTX8__cation_diffusion_facilitator_family_transporter:0.29733845706553790889,322434778__Bacteria__Acidobacteria__Granulicella_tundricola__cation_diffusion_facilitator_family_transporter:0.32330573923284655624):0.04675078463165342063):0.10871981559002505402):0.19089795784140825563,94969272__Bacteria__Acidobacteria__Candidatus_Koribacter_versatilis_Ellin345__cation_diffusion_facilitator_family_transporter:0.42018383946515314165):0.31211779178915521893,(187735216__Bacteria__others_bacteria__Akkermansia_muciniphila_ATCC_BAA-835__cation_diffusion_facilitator_family_transporter:0.99065807281960049924,((218885497__Bacteria__Deltaproteobacteria__Desulfovibrio_vulgaris_str_Miyazaki_F__cation_diffusion_facilitator_family_transporter:0.34209912950690851696,46580188__Bacteria__Deltaproteobacteria__Desulfovibrio_vulgaris_str_Hildenborough__cation_efflux_family_protein:0.43523997231562983057):0.12445367016901379142,220904472__Bacteria__Deltaproteobacteria__Desulfovibrio_desulfuricans_subsp_desulfuricans_str_ATCC_27774__cation_diffusion_facilitator_family_transporter:0.79229614563588879328):0.11284855908946223035):0.17457463828354832791):0.09050810390886707135):0.11225319113138028382,(((170290156__Archaea__others_archaea__Candidatus_Korarchaeum_cryptofilum_OPF8__cation_diffusion_facilitator_family_transporter:0.88845476876720763659,161527840__Archaea__others_archaea__Nitrosopumilus_maritimus_SCM1__cation_diffusion_facilitator_family_transporter:1.26654402415630751300):0.16285705040329495619,((325967630__Archaea__Thermoproteales__Vulcanisaeta_moutnovskia_768-28__cation_efflux_system_protein:0.11135999637907741111,307595630__Archaea__Thermoproteales__Vulcanisaeta_distributa_DSM_14429__cation_diffusion_facilitator_family_transporter:0.17259481305548435293):0.85955143597142225076,119720587__Archaea__Thermoproteales__Thermofilum_pendens_Hrk_5__cation_diffusion_facilitator_family_transporter:1.13222638722532487066):0.19648709400151445625):0.39850994142886236871,296133215__Bacteria__Clostridia__Thermincola_potens_JR__cation_diffusion_facilitator_family_transporter:0.79152789408201773558):0.05905606986943086334):0.24822671363240705888,(((((92117003__Bacteria__Alphaproteobacteria__Nitrobacter_hamburgensis_X14__cation_diffusion_facilitator_family_transporter:0.05004575112207911708,75675394__Bacteria__Alphaproteobacteria__Nitrobacter_winogradskyi_Nb-255__cation_efflux_protein:0.06036041429396524216):0.12497132277307744508,(90423356__Bacteria__Alphaproteobacteria__Rhodopseudomonas_palustris_BisB18__cation_diffusion_facilitator_family_transporter:0.09279383455415121662,(115523965__Bacteria__Alphaproteobacteria__Rhodopseudomonas_palustris_BisA53__cation_diffusion_facilitator_family_transporter:0.11998419215027053553,(39935008__Bacteria__Alphaproteobacteria__Rhodopseudomonas_palustris_CGA009__cation_diffusion_facilitator_family_transporter:0.08587920773115685635,(91976496__Bacteria__Alphaproteobacteria__Rhodopseudomonas_palustris_BisB5__cation_diffusion_facilitator_family_transporter:0.05153568278032329142,86750546__Bacteria__Alphaproteobacteria__Rhodopseudomonas_palustris_HaA2__cation_diffusion_facilitator_family_transporter:0.04916899506512884682):0.06331645769417415526):0.03266839111333198070):0.03209747859832241118):0.08811370277741276125):0.04519527813147947160,(146341838__Bacteria__Alphaproteobacteria__Bradyrhizobium_sp_ORS_278__cation|efflux_pump:0.20079141576318812468,(27378252__Bacteria__Alphaproteobacteria__Bradyrhizobium_japonicum_USDA_110__cation_efflux_system_protein:0.02993460279597705623,383773101__Bacteria__Alphaproteobacteria__Bradyrhizobium_sp_S23321__putative_cation_efflux_system_protein:0.05672263117365444751):0.12134295189126059755):0.04341978643501494955):0.52922574014063838987,(182677846__Bacteria__Alphaproteobacteria__Beijerinckia_indica_subsp_indica_ATCC_9039__cation_diffusion_facilitator_family_transporter:0.44623898268733236394,217976394__Bacteria__Alphaproteobacteria__Methylocella_silvestris_BL2__cation_diffusion_facilitator_family_transporter:0.25442191821206971980):0.36364641424829929894):0.16904332702702878910,(333927381__Bacteria__Gammaproteobacteria__Serratia_sp_AS12__cation_diffusion_facilitator_family_transporter:0.02822284447937136939,157370770__Bacteria__Gammaproteobacteria__Serratia_proteamaculans_568__cation_diffusion_facilitator_family_transporter:0.06027931580759361696):0.71115919817143424808):0.29251131903645999355):0.45948256537599202476,21673373__Bacteria__Chlorobi__Chlorobium_tepidum_TLS__cation_efflux_family_protein:0.33008010187265490742):0.0;
