# Supplementary material for: The last universal common ancestor between ancient Earth chemistry and the onset of genetics
Source: PLoS Genet. 2018 Aug 16;14(8):e1007518. doi: 10.1371/journal.pgen.1007518 (PMC6095482; doi:10.1371/journal.pgen.1007518)
Supplement: S1 Appendix — The trees are for the 355 clusters that, after alignment and tree construction, generated ML trees that preserve domain monophyly while also having homologues in ≥2 archaeal and ≥2 bacterial lineages. These 355 proteins trace to LUCA by those phylogenetic criteria [78]. LUCA, last universal common ancestor; ML, maximum likelihood. (ZIP) [file pgen.1007518.s001.zip › renamed_trees_LUCA/853.tree]

(337264605__Bacteria__Alphaproteobacteria__Mesorhizobium_opportunistum_WSM2075__binding|protein|dependent_transport_systems_inner_membrane_component:0.01191584362204538283,(319779816__Bacteria__Alphaproteobacteria__Mesorhizobium_ciceri_biovar_biserrulae_WSM1271__binding|protein|dependent_transport_system_inner_membrane_protein:0.00193390837625392127,((((374328880__Bacteria__Alphaproteobacteria__Pseudovibrio_sp_FO-BEG1__peptide_ABC_transporter|_permease_protein:0.16250865723521298878,328545901__Bacteria__Alphaproteobacteria__Polymorphum_gilvum_SL003B-26A1__ABC_transporter_permease:0.13254772370790404712):0.05732646856101646787,((357383973__Bacteria__Alphaproteobacteria__Pelagibacterium_halotolerans_B2__oligopeptide_transport_system_permease_OppB:0.40907766948257179296,((((310815384__Bacteria__Alphaproteobacteria__Ketogulonicigenium_vulgare_Y25__peptide_ABC_transporter_inner_membrane_protein:0.00497222785199570930,385232922__Bacteria__Alphaproteobacteria__Ketogulonigenium_vulgarum_WSH-001__peptide_ABC_transporter|_permease_protein:0.00000122123005994819):0.23730949519368924050,((((77464276__Bacteria__Alphaproteobacteria__Rhodobacter_sphaeroides_2-4-1__ABC_peptide_transporter|_inner_membrane_subunit:0.15530494143687720299,159043209__Bacteria__Alphaproteobacteria__Dinoroseobacter_shibae_DFL_12__ABC_peptide_transporter:0.10929265570773079308):0.05905821836790707546,89056353__Bacteria__Alphaproteobacteria__Jannaschia_sp_CCS1__binding|protein|dependent_transport_system_inner_membrane_protein:0.38229082651431067763):0.05511691178780536715,((99082391__Bacteria__Alphaproteobacteria__Ruegeria_sp_TM1040__binding|protein|dependent_transport_system_inner_membrane_protein:0.18952797485259445520,(339505001__Bacteria__Alphaproteobacteria__Roseobacter_litoralis_Och_149__ABC_transporter_permease:0.01101462699671171969,110678589__Bacteria__Alphaproteobacteria__Roseobacter_denitrificans_OCh_114__peptide_ABC_transporter_permease:0.00000122123005994819):0.10632963458694254244):0.03981690663462818247,56698358__Bacteria__Alphaproteobacteria__Ruegeria_pomeroyi_DSS-3__oligopeptide|dipeptide_uptake_family_ABC_transporter|_permease_protein:0.23577629727122184633):0.04120422314112007212):0.05343716024486005328,(119384543__Bacteria__Alphaproteobacteria__Paracoccus_denitrificans_PD1222__binding|protein|dependent_transport_system_inner_membrane_protein:0.12960704084312105189,294678021__Bacteria__Alphaproteobacteria__Rhodobacter_capsulatus_SB_1003__ABC_transporter_permease:0.35102355314374111828):0.17269304296477427929):0.04759099115635712085):0.24644201821360564586,(((((385331549__Bacteria__Gammaproteobacteria__Marinobacter_adhaerens_HP15__peptide_ABC_transporter_permease:0.07143302995860903448,(387814164__Bacteria__Gammaproteobacteria__Marinobacter_hydrocarbonoclasticus_ATCC_49840__oligopeptide_ABC_transporter_permease:0.00782347562597553170,120554459__Bacteria__Gammaproteobacteria__Marinobacter_aquaeolei_VT8__binding|protein|dependent_transport_system_inner_membrane_protein:0.00352177405719596289):0.09997322281702371305):0.23717480815483404921,(307545287__Bacteria__Gammaproteobacteria__Halomonas_elongata_DSM_2581__ABC_transporter_permease:0.14124849837871650271,92114070__Bacteria__Gammaproteobacteria__Chromohalobacter_salexigens_DSM_3043__binding|protein|dependent_transport_system_inner_membrane_protein:0.13409647253793080535):0.29560605784561172493):0.07311175602069490409,((304311297__Bacteria__Gammaproteobacteria__Gamma_proteobacterium_HdN1__ABC_transporter_permease:0.40676461068548841471,(15597006__Bacteria__Gammaproteobacteria__Pseudomonas_aeruginosa_PAO1__ABC_transporter_permease:0.10092918772693292018,((333900442__Bacteria__Gammaproteobacteria__Pseudomonas_fulva_12-X__binding|protein|dependent_transport_system_inner_membrane_protein:0.04548702304280630854,(146307087__Bacteria__Gammaproteobacteria__Pseudomonas_mendocina_ymp__binding|protein|dependent_transport_system_inner_membrane_protein:0.03712516769248548620,((28870873__Bacteria__Gammaproteobacteria__Pseudomonas_syringae_pv_tomato_str_DC3000__ABC_transporter_permease:0.06204505557204029881,(229590106__Bacteria__Gammaproteobacteria__Pseudomonas_fluorescens_SBW25__putative_ABC_transporter_permease:0.03452883653589754881,330810147__Bacteria__Gammaproteobacteria__Pseudomonas_brassicacearum_subsp_brassicacearum_NFM421__ABC_transporter_permease:0.02808468013188956600):0.03330839342759155108):0.01536658242262712616,(26990841__Bacteria__Gammaproteobacteria__Pseudomonas_putida_KT2440__binding|protein|dependent_transport_system_inner_membrane_protein:0.01135729963770129407,104782593__Bacteria__Gammaproteobacteria__Pseudomonas_entomophila_L48__ABC_transporter_permease:0.00388901742020308873):0.04226177125801067885):0.06172049838000550487):0.02360855618684669713):0.03501062952325567634,(226945034__Bacteria__Gammaproteobacteria__Azotobacter_vinelandii_DJ__oligopeptide_ABC_transporter_inner_membrane_permease:0.08653713327643874909,146282607__Bacteria__Gammaproteobacteria__Pseudomonas_stutzeri_A1501__peptide_ABC_transporter|_permease_protein:0.09039629591046030588):0.03261175226999437488):0.02990943150120536215):0.11508557410436133506):0.06509277284688258502,((((148653212__Bacteria__Gammaproteobacteria__Psychrobacter_sp_PRwf-1__binding|protein|dependent_transport_system_inner_membrane_protein:0.11644855439666060293,(93006257__Bacteria__Gammaproteobacteria__Psychrobacter_cryohalolentis_K5__binding|protein|dependent_transport_system_inner_membrane_protein:0.00106948837646680234,71065599__Bacteria__Gammaproteobacteria__Psychrobacter_arcticus_273-4__peptide_ABC_transporter_inner_membrane_protein:0.03115341998835905249):0.18138508180045673224):0.27020439012792318856,(50084334__Bacteria__Gammaproteobacteria__Acinetobacter_sp_ADP1__oligopeptide_ABC_transporter:0.14935029901251470341,((299771045__Bacteria__Gammaproteobacteria__Acinetobacter_oleivorans_DR1__peptide|nickel_transport_system_permease_protein:0.01732436668423726137,375133957__Bacteria__Gammaproteobacteria__Acinetobacter_calcoaceticus_PHEA-2__putative_oligopeptide_transport_protein_|ABC_superfamily|_membrane|:0.01729040067028120992):0.04421745660090296848,(126641107__Bacteria__Gammaproteobacteria__Acinetobacter_baumannii_ATCC_17978__oligopeptide_transport_protein:0.00000122123005994819,(((384142492__Bacteria__Gammaproteobacteria__Acinetobacter_baumannii_MDR-ZJ06__oligopeptide_ABC_transporter_membrane_protein:0.00000122123005994819,387124630__Bacteria__Gammaproteobacteria__Acinetobacter_baumannii_MDR-TJ__ABC_transporter_permease:0.00000122123005994819):0.00000122123005994819,((184157417__Bacteria__Gammaproteobacteria__Acinetobacter_baumannii_ACICU__ABC_transporter_permease:0.00000122123005994819,385236819__Bacteria__Gammaproteobacteria__Acinetobacter_baumannii_TCDC-AB0715__oligopeptide_ABC_transporter_membrane_protein:0.00000122123005994819):0.00000122123005994819,384131077__Bacteria__Gammaproteobacteria__Acinetobacter_baumannii_1656-2__ABC_transporter_permease:0.00000122123005994819):0.00000122123005994819):0.00432221652641195334,((169796676__Bacteria__Gammaproteobacteria__Acinetobacter_baumannii_AYE__oligopeptide_ABC_transporter_membrane_protein:0.00000122123005994819,213156100__Bacteria__Gammaproteobacteria__Acinetobacter_baumannii_AB0057__peptide_ABC_transporter|_permease_protein:0.00000122123005994819):0.00000122123005994819,215484164__Bacteria__Gammaproteobacteria__Acinetobacter_baumannii_AB307-0294__Binding|protein|dependent_transport_system_inner_membrane_component_family_protein:0.00000122123005994819):0.00430766308194062073):0.00642337405287086907):0.08715666014846633336):0.27603989503434167574):0.21861954712959419389):0.33917023013862751535,(317051145__Bacteria__others_bacteria__Desulfurispirillum_indicum_S5__binding|protein|dependent_transporter_inner_membrane_component:0.37318904935731833650,110834079__Bacteria__Gammaproteobacteria__Alcanivorax_borkumensis_SK2__oligopeptide_ABC_transporter_permease:0.35379807047594563629):0.10249767282856657447):0.07136227789575251557,(119944075__Bacteria__Gammaproteobacteria__Psychromonas_ingrahamii_37__ABC_transporter_substrate_binding_inner_membrane_protein:0.48795987275270052974,(((83645313__Bacteria__Gammaproteobacteria__Hahella_chejuensis_KCTC_2396__ABC_transporter_permease:0.36817942430172106993,(15601349__Bacteria__Gammaproteobacteria__Vibrio_cholerae_O1_biovar_El_Tor_str_N16961__peptide_ABC_transporter_permease:0.09485341025961659123,(375132292__Bacteria__Gammaproteobacteria__Vibrio_furnissii_NCTC_11218__peptide_ABC_transporter|_permease_protein|_hypothetical:0.05197716283565591289,(336125513__Bacteria__Gammaproteobacteria__Vibrio_anguillarum_775__OppB:0.09817743217846938708,218676696__Bacteria__Gammaproteobacteria__Vibrio_splendidus_LGP32__ABC_transporter:0.04397637295829637250):0.03518656201775117315):0.05109835382738631832):0.20745908193553311283):0.12840133564970146463,(302338000__Bacteria__Spirochaetes__Spirochaeta_smaragdinae_DSM_11293__binding|protein|dependent_transporters_inner_membrane_component:0.30594619610212814287,((((85058928__Bacteria__Gammaproteobacteria__Sodalis_glossinidius_str_morsitans__ABC_transporter_permease_component:0.21737103885420838711,(157371484__Bacteria__Gammaproteobacteria__Serratia_proteamaculans_568__binding|protein|dependent_transport_systems_inner_membrane_component:0.00000122123005994819,333928227__Bacteria__Gammaproteobacteria__Serratia_sp_AS12__ABC_transporter:0.01875406007607344910):0.09227709899089690804):0.02485607216803942254,((322832045__Bacteria__Gammaproteobacteria__Rahnella_sp_Y9602__binding|protein|dependent_transport_system_inner_membrane_protein:0.01156899707221293108,383189290__Bacteria__Gammaproteobacteria__Rahnella_aquatilis_CIP_78-65_ATCC_33071__ABC_transporter_permease:0.02262082766597881336):0.19117538013247523110,((387888652__Bacteria__Gammaproteobacteria__Escherichia_blattae_DSM_4481__putative_permease_protein_of_ABC_transporter_YejB:0.11421180067998092100,((((288934328__Bacteria__Gammaproteobacteria__Klebsiella_variicola_At-22__binding|protein|dependent_transporters_inner_membrane_component:0.00376623964251048427,152971150__Bacteria__Gammaproteobacteria__Klebsiella_pneumoniae_subsp_pneumoniae_MGH_78578__oligopeptide_ABC_transporter_membrane_protein:0.00761209507971069566):0.03205569413372480470,(375261954__Bacteria__Gammaproteobacteria__Klebsiella_oxytoca_KCTC_1686__microcin_C_ABC_transporter_permease_YejB:0.02788584074012038713,336251279__Bacteria__Gammaproteobacteria__Enterobacter_aerogenes_KCTC_2190__microcin_C_ABC_transporter_permease_YejB:0.02681785689278497892):0.01906785784379146434):0.03715164681187960866,(((345300097__Bacteria__Gammaproteobacteria__Enterobacter_asburiae_LF7a__ABC_transporter:0.04429683903471866302,296103834__Bacteria__Gammaproteobacteria__Enterobacter_cloacae_subsp_cloacae_ATCC_13047__putative_peptide|nickel_transport_system_permease:0.01492835394208754177):0.03067105830406389316,146312416__Bacteria__Gammaproteobacteria__Enterobacter_sp_638__binding|protein|dependent_transport_system_inner_membrane_protein:0.04136823319574146895):0.03709601372953699044,((((339999982__Bacteria__Gammaproteobacteria__Salmonella_bongori_NCTC_12419__binding|protein|dependent_transporter:0.01872791564855165458,16761157__Bacteria__Gammaproteobacteria__Salmonella_enterica_subsp_enterica_serovar_Typhi_str_CT18__binding|protein|dependent_transporter:0.00362908408897196898):0.02118264501276211076,((82544603__Bacteria__Gammaproteobacteria__Shigella_boydii_Sb227__transport_system_permease:0.00375614628563913054,((24113567__Bacteria__Gammaproteobacteria__Shigella_flexneri_2a_str_301__microcin_C_ABC_transporter_permease_YejB:0.00368063580433703559,(386619799__Bacteria__Gammaproteobacteria__Escherichia_coli_NA114__Oligopeptide_transport_system_permease_protein:0.05321461349590743406,82776219__Bacteria__Gammaproteobacteria__Shigella_dysenteriae_Sd197__transport_system_permease:0.00740895982549183690):0.00000122123005994819):0.00000122123005994819,(74312700__Bacteria__Gammaproteobacteria__Shigella_sonnei_Ss046__transport_system_permease:0.00000122123005994819,15802734__Bacteria__Gammaproteobacteria__Escherichia_coli_O157_H7_str_EDL933__transport_system_permease:0.00000122123005994819):0.00000122123005994819):0.00362414055006809706):0.01116775631083191667,218549594__Bacteria__Gammaproteobacteria__Escherichia_fergusonii_ATCC_35469__oligopeptide_ABC_transporter_permease:0.09147846300663071972):0.01475015512656532163):0.00762021257728700760,283785990__Bacteria__Gammaproteobacteria__Citrobacter_rodentium_ICC168__ABC_transporter_permease:0.02774529837104623697):0.00958705483179809505,157144871__Bacteria__Gammaproteobacteria__Citrobacter_koseri_ATCC_BAA-895__hypothetical_protein:0.00925313772199855451):0.03252475433116996939):0.02563728372530955230):0.03767040025882608528,(260598636__Bacteria__Gammaproteobacteria__Cronobacter_turicensis_z3032__microcin_C_ABC_transporter_permease_YejB:0.03127143930076020650,156933247__Bacteria__Gammaproteobacteria__Cronobacter_sakazakii_ATCC_BAA-894__hypothetical_protein:0.00566391295942785152):0.16771377021384795136):0.05780031606845123515):0.07835953808324071235,(300717587__Bacteria__Gammaproteobacteria__Erwinia_billingiae_Eb661__ABC_transporter:0.07090830025107539014,((317048870__Bacteria__Gammaproteobacteria__Pantoea_sp_At-9b__binding|protein|dependent_transporter_inner_membrane_component:0.04410925295054227840,((386016454__Bacteria__Gammaproteobacteria__Pantoea_ananatis_AJ13355__inner_membrane_ABC_transporter_permease_protein_YejB:0.00000122123005994819,291618124__Bacteria__Gammaproteobacteria__Pantoea_ananatis_LMG_20103__hypothetical_protein:0.00000122123005994819):0.08900127891930349755,308187553__Bacteria__Gammaproteobacteria__Pantoea_vagans_C9-1__inner_membrane_ABC_transporter_permease_yejB:0.11976608391371937334):0.06531914713254953486):0.10632113663005092474,((292488783__Bacteria__Gammaproteobacteria__Erwinia_amylovora_CFBP1430__ABC_transporter:0.06566372489226585119,(385788827__Bacteria__Gammaproteobacteria__Erwinia_sp_Ejp617__ABC_transporter_permease:0.00367506213567600883,(259907992__Bacteria__Gammaproteobacteria__Erwinia_pyrifoliae_Ep1-96__ABC_transporter_transmembrane_subunit:0.00000122123005994819,(387870795__Bacteria__Gammaproteobacteria__Erwinia_pyrifoliae_DSM_12163__ABC_transporter_permease:0.00000122123005994819,387870796__Bacteria__Gammaproteobacteria__Erwinia_pyrifoliae_DSM_12163__ABC_transporter_permease:0.05163049414191320241):0.00396057901518892357):0.00000122123005994819):0.01105043326872930456):0.01893361802600795549,188533409__Bacteria__Gammaproteobacteria__Erwinia_tasmaniensis_Et1-99__ABC_transporter:0.04192802930374307790):0.07540843316795718676):0.02172287776100727610):0.03399782741950622966):0.03234226885527130557):0.01862354755402234260):0.02944753541831081692,(123441753__Bacteria__Gammaproteobacteria__Yersinia_enterocolitica_subsp_enterocolitica_8081__ABC_transporter_integral_membrane_protein:0.02268252388692175089,(22126788__Bacteria__Gammaproteobacteria__Yersinia_pestis_KIM_10__transport_system_permease:0.00000122123005994819,51595647__Bacteria__Gammaproteobacteria__Yersinia_pseudotuberculosis_IP_32953__oligo|dipeptide|nickel_ABC_transporter_permease:0.00000122123005994819):0.04977473489712037902):0.11671590143733182043):0.03893045537126241934,((242239762__Bacteria__Gammaproteobacteria__Dickeya_dadantii_Ech703__binding|protein|dependent_transporters_inner_membrane_component:0.13699596280519574232,(307130693__Bacteria__Gammaproteobacteria__Dickeya_dadantii_3937__oligopeptide_ABC_transporter:0.02622380756659305548,(251790032__Bacteria__Gammaproteobacteria__Dickeya_zeae_Ech1591__binding|protein|dependent_transport_systems_inner_membrane_component:0.00516698793538041164,271500904__Bacteria__Gammaproteobacteria__Dickeya_dadantii_Ech586__binding|protein|dependent_transporter_inner_membrane_component:0.03789070594258164143):0.02335514939642212642):0.07156682419939429385):0.04355362460975828465,(261821196__Bacteria__Gammaproteobacteria__Pectobacterium_wasabiae_WPP163__binding|protein|dependent_transporters_inner_membrane_component:0.00000122123005994819,(50121661__Bacteria__Gammaproteobacteria__Pectobacterium_atrosepticum_SCRI1043__binding|protein|dependent_transporter:0.01807761087954375470,253688031__Bacteria__Gammaproteobacteria__Pectobacterium_carotovorum_subsp_carotovorum_PC1__binding|protein|dependent_transport_systems_inner_membrane_component:0.01080288823782161664):0.01094035471474143033):0.10913129725151667071):0.03326292985796949764):0.26824530427866727367):0.04612726619553450536):0.10908861157852776935,((34556987__Bacteria__Epsilonproteobacteria__Wolinella_succinogenes_DSM_1740__ABC_transporter_permease:0.31825206456057286708,((291277193__Bacteria__Epsilonproteobacteria__Helicobacter_mustelae_12198__ABC_transporter_integral_membrane_subunit:0.36721677962080984114,((336452267__Bacteria__Epsilonproteobacteria__Helicobacter_bizzozeronii_CIII-1__oligopeptide_transport_system_permease_OppB:0.11561629973420611828,315453417__Bacteria__Epsilonproteobacteria__Helicobacter_felis_ATCC_49179__Oligopeptide_ABC_transporter_integral_membrane_subunit:0.14076681716562564062):0.16010592171572560205,((386747107__Bacteria__Epsilonproteobacteria__Helicobacter_cetorum_MIT_99-5656__peptide|nickel_transport_system_permease_protein:0.06167310190860122998,((109946860__Bacteria__Epsilonproteobacteria__Helicobacter_acinonychis_str_Sheeba__peptide_ABC_transporter_permease:0.13148506837165355177,109946861__Bacteria__Epsilonproteobacteria__Helicobacter_acinonychis_str_Sheeba__peptide_ABC_transporter_permease:0.06796198030599620576):0.04278387632570401083,(15612237__Bacteria__Epsilonproteobacteria__Helicobacter_pylori_J99__peptide_ABC_transporter_ATP|binding_protein:0.01434876281092089916,(386754716__Bacteria__Epsilonproteobacteria__Helicobacter_pylori_Shi112__peptide|nickel_transport_system_permease_protein:0.05976868611461565173,386754713__Bacteria__Epsilonproteobacteria__Helicobacter_pylori_Shi112__oligopeptide_ABC_transporter_permease:0.01183472265841923297):0.00266036775237717517):0.00868546242797826884):0.03502419577388191096):0.06306672897022191915,386749142__Bacteria__Epsilonproteobacteria__Helicobacter_cetorum_MIT_00-7128__oligopeptide_ABC_transporter_permease:0.09309854954850865782):0.15049596738950193897):0.15088072522342790838):0.13981761307658682747,(386761808__Bacteria__Epsilonproteobacteria__Helicobacter_cinaedi_PAGU611__oligopeptide_ABC_transporter_permease:0.11390436179944453399,32267283__Bacteria__Epsilonproteobacteria__Helicobacter_hepaticus_ATCC_51449__oligopeptide_ABC_transporter:0.11859072211862081714):0.43557663316608885573):0.17525387358418079153):0.17365791539242073083,((291286891__Bacteria__others_bacteria__Denitrovibrio_acetiphilus_DSM_12809__binding|protein|dependent_transport_system_inner_membrane_protein:0.58907712078951390833,(46580790__Bacteria__Deltaproteobacteria__Desulfovibrio_vulgaris_str_Hildenborough__ABC_transporter_permease:0.60304067518289872218,78355496__Bacteria__Deltaproteobacteria__Desulfovibrio_alaskensis_G20__ABC_transporter:0.37156506583943321731):0.22009494973014778751):0.08979030144178376527,(256829135__Bacteria__Deltaproteobacteria__Desulfomicrobium_baculatum_DSM_4028__binding|protein|dependent_transport_system_inner_membrane_protein:0.29416930960536175066,258404317__Bacteria__Deltaproteobacteria__Desulfohalobium_retbaense_DSM_5692__binding|protein|dependent_transport_system_inner_membrane_protein:0.32819740704611338744):0.06044409671796701494):0.05890120954193645703):0.02256944560600320643):0.05010446882324978007):0.04696558320689887128):0.02552623056452699157):0.04549025933036774522):0.05761860525664388999,(((389879044__Bacteria__Alphaproteobacteria__Tistrella_mobilis_KA081020-065__peptide|nickel_transport_system_permease_protein:0.38220774428362302988,114328653__Bacteria__Alphaproteobacteria__Granulibacter_bethesdensis_CGDNIH1__oligopeptide_transport_system_permease_oppB:0.60214785666857195690):0.10000503289435876131,((288957267__Bacteria__Alphaproteobacteria__Azospirillum_sp_B510__peptide|nickel_transport_system_permease:0.02016881740565179201,374290908__Bacteria__Alphaproteobacteria__Azospirillum_lipoferum_4B__oligopeptide_ABC_transporter_permease:0.05304050473871681909):0.25368009796779861231,(114321420__Bacteria__Gammaproteobacteria__Alkalilimnicola_ehrlichii_MLHE-1__binding|protein|dependent_transport_systems_inner_membrane_component:0.26919103740825256477,121997397__Bacteria__Gammaproteobacteria__Halorhodospira_halophila_SL1__binding|protein|dependent_transport_systems_inner_membrane_component:0.20176809327788805537):0.16302874410296483432):0.04768459282342672745):0.03759839787080582196,(83313487__Bacteria__Alphaproteobacteria__Magnetospirillum_magneticum_AMB-1__ABC_transporter|_permease_component:0.37944869649745155415,(384263453__Bacteria__Alphaproteobacteria__Rhodospirillum_photometricum_DSM_122__binding|protein|dependent_transport_system_inner_membrane_protein:0.29760902612499889885,83594497__Bacteria__Alphaproteobacteria__Rhodospirillum_rubrum_ATCC_11170__binding|protein_dependent_transport_system_inner_membrane_protein:0.21340019391074199762):0.18255533142271124225):0.13708954828438593698):0.07992127614123539781):0.05259411751662880496,(347526841__Bacteria__Alphaproteobacteria__Sphingobium_sp_SYK-6__ABC_transporter_permease:0.60396242237538200204,(347757506__Bacteria__Alphaproteobacteria__Micavibrio_aeruginosavorus_ARL-13__binding||dependent_transport_system_inner_membrane_component_family_protein:0.37941966747579480845,(((((51891283__Bacteria__Clostridia__Symbiobacterium_thermophilum_IAM_14863__oligopeptide_ABC_transporter_permease:1.12833202688418432480,(389843215__Bacteria__Thermotogae__Mesotoga_prima_MesG1_Ag_4-2__dipeptide|oligopeptide|nickel_ABC_transporter_permease:0.77958694455532184797,((17232075__Bacteria__Cyanobacteria__Nostoc_sp_PCC_7120__peptide_ABC_transporter_permease:0.00356374102622891535,75908683__Bacteria__Cyanobacteria__Anabaena_variabilis_ATCC_29413__binding|protein_dependent_transport_system_inner_membrane_protein:0.01305809638618682031):0.27579678435481169707,(172037212__Bacteria__Cyanobacteria__Cyanothece_sp_ATCC_51142_lin-circ__binding_protein_dependent_transport_systems_inner_membrane_component:0.13316649219164042317,(166366803__Bacteria__Cyanobacteria__Microcystis_aeruginosa_NIES-843__oligopeptides_ABC|transporter_permease:0.30744146207249134495,(218249039__Bacteria__Cyanobacteria__Cyanothece_sp_PCC_8801__binding|protein|dependent_transport_system_inner_membrane_protein:0.00000122123005994819,257062127__Bacteria__Cyanobacteria__Cyanothece_sp_PCC_8802__binding|protein|dependent_transport_system_inner_membrane_protein:0.00000122123005994819):0.13264599469223287143):0.08316153076290118407):0.25086786380300163390):0.56355638772840332962):0.49927918328752801669):0.20650239233953143758,(((294102757__Bacteria__others_bacteria__Aminobacterium_colombiense_DSM_12261__binding|protein|dependent_transport_system_inner_membrane_protein:1.51492707702211282239,((383320231__Archaea__Methanocellales__Methanocella_sp_HZ254__dipeptide|oligopeptide|nickel_ABC_transporter_permease:1.87846125634175287189,((257387250__Archaea__Halobacteria__Halomicrobium_mukohataei_DSM_12286__binding|protein|dependent_transporters_inner_membrane_component:0.93394212190280256891,257053184__Archaea__Halobacteria__Halorhabdus_utahensis_DSM_12940__binding|protein|dependent_transport_systems_inner_membrane_component:1.79640975301326966118):1.01492919858049046589,16081410__Archaea__Thermoplasmatales__Thermoplasma_acidophilum_DSM_1728__ABC_transporter:1.75273844140128320923):0.43547053184254908009):0.17094031625805225505,(146303228__Archaea__Sulfolobales__Metallosphaera_sedula_DSM_5348__peptide_ABC_transporter_permease:0.13544784748433183474,330835503__Archaea__Sulfolobales__Metallosphaera_cuprina_Ar-4__binding|protein|dependent_transport_systems_inner_membrane_component:0.00000122123005994819):2.24638255367732098122):0.10707855111677272442):0.63261514506158889048,(((157736479__Bacteria__Epsilonproteobacteria__Arcobacter_butzleri_RM4018__oligopeptide_ABC_transporter_permease:0.07285322076838793293,384171167__Bacteria__Epsilonproteobacteria__Arcobacter_sp_L__oligopeptide_ABC_transporter_permease_component:0.08198929574509068730):0.34910534237675738822,(268679066__Bacteria__Epsilonproteobacteria__Sulfurospirillum_deleyianum_DSM_6946__binding|protein|dependent_transporters_inner_membrane_component:0.18518086315790627250,390939626__Bacteria__Epsilonproteobacteria__Sulfurospirillum_barnesii_SES-3__dipeptide|oligopeptide|nickel_ABC_transporter_permease:0.10771634933067640583):0.32978363656455061959):0.14353634311403615231,319955947__Bacteria__Epsilonproteobacteria__Nitratifractor_salsuginis_DSM_16511__binding|protein|dependent_transport_system_inner_membrane_protein:0.62926205891864783748):1.06151903020342563977):0.16763924667425333936,(242278342__Bacteria__Deltaproteobacteria__Desulfovibrio_salexigens_DSM_2638__binding|protein|dependent_transport_system_inner_membrane_protein:0.79710940234011096184,((253999163__Bacteria__Betaproteobacteria__Methylovorus_glucosetrophus_SIP3-4__binding|protein|dependent_transport_system_inner_membrane_protein:0.00473375933559530473,313201265__Bacteria__Betaproteobacteria__Methylovorus_sp_MP688__binding|protein|dependent_transport_systems_inner_membrane_component:0.00000122123005994819):0.68081254122628021008,(291278565__Bacteria__others_bacteria__Deferribacter_desulfuricans_SSM1__peptide_ABC_transporter_permease:0.29705471969803265431,313672824__Bacteria__others_bacteria__Calditerrivibrio_nitroreducens_DSM_19672__binding|protein|dependent_transport_system_inner_membrane_protein:0.36496299698810097389):0.25358595323579158354):0.13947207792305160723):0.23185550502612886636):0.16479872260239536441):0.20458323999018576678,((383767582__Bacteria__Planctomycetes__Phycisphaera_mikurensis_NBRC_102666__ABC_transporter_permease:0.87184081340799035598,(220934124__Bacteria__Gammaproteobacteria__Thioalkalivibrio_sulfidophilus_HL-EbGr7__binding|protein|dependent_transport_system_inner_membrane_protein:0.21946197026364008820,(289207785__Bacteria__Gammaproteobacteria__Thioalkalivibrio_sp_K90mix__binding|protein|dependent_transporters_inner_membrane_component:0.40390889214259767526,(387127979__Bacteria__Gammaproteobacteria__Methylophaga_sp_JAM1__oligopeptide_transport_system_permease_OppB:0.19028407448832451720,387131461__Bacteria__Gammaproteobacteria__Methylophaga_sp_JAM7__Oligopeptide_transport_system_permease_OppB:0.18917515413196009377):0.31816243923260351112):0.09262724585503691321):0.26932707281538009747):0.95107739863076967701,116748852__Bacteria__Deltaproteobacteria__Syntrophobacter_fumaroxidans_MPOB__binding|protein|dependent_transport_system_inner_membrane_protein:0.60432536146672088950):0.22443862671647371587):0.53208037169086286333,((261417364__Bacteria__others_bacteria__Fibrobacter_succinogenes_subsp_succinogenes_S85__binding|protein|dependent_transport_system_inner_membrane_protein:0.93122003255733287741,((((374334609__Bacteria__Gammaproteobacteria__Oceanimonas_sp_GK1__oligopeptide_transport_system_permease_OppB:0.24611052908058203559,(330830961__Bacteria__Gammaproteobacteria__Aeromonas_veronii_B565__oligopeptide_transport_system_permease_OppB:0.00804299460136207768,117619945__Bacteria__Gammaproteobacteria__Aeromonas_hydrophila_subsp_hydrophila_ATCC_7966__oligopeptide_transport_system_permease_OppB:0.02764530168844034005):0.23137518029713638468):0.12324782879335886843,((59711295__Bacteria__Gammaproteobacteria__Vibrio_fischeri_ES114__oligopeptide_transporter_subunit:0.02493450802672556380,209694447__Bacteria__Gammaproteobacteria__Aliivibrio_salmonicida_LFI1238__inner_membrane_ABC_transporter_permease_protein:0.04930174813178618554):0.19637863772622959901,((27364289__Bacteria__Gammaproteobacteria__Vibrio_vulnificus_CMCP6__ABC_transporter_permease:0.06607412922087928242,((262392628__Bacteria__Gammaproteobacteria__Vibrio_sp_Ex25__transmembrane_ABC_transporter_protein:0.02552127425420380735,156972961__Bacteria__Gammaproteobacteria__Vibrio_harveyi_ATCC_BAA-1116__ABC_transporter_permease:0.00000122123005994819):0.00874304815070720866,28896944__Bacteria__Gammaproteobacteria__Vibrio_parahaemolyticus_RIMD_2210633__transmembrane_ABC_transporter_protein:0.00811330205082510213):0.02638319840335589389):0.06693527674428055574,54310054__Bacteria__Gammaproteobacteria__Photobacterium_profundum_SS9__transmembrane_ABC_transporterprotein:0.13648817939278509725):0.09637499983895111977):0.29852185237455297617):0.30940710806983079406,(187736338__Bacteria__others_bacteria__Akkermansia_muciniphila_ATCC_BAA-835__binding|protein|dependent_transporters_inner_membrane_component:0.97484422398290737632,(224369824__Bacteria__Deltaproteobacteria__Desulfobacterium_autotrophicum_HRM2__dipeptide|oligopeptide_transport_system|_inner_membrane_permease_component:0.28926543864772635839,158520961__Bacteria__Deltaproteobacteria__Desulfococcus_oleovorans_Hxd3__binding|protein|dependent_transport_systems_inner_membrane_component:0.36149624917526529400):0.29299366423187683806):0.14253718618680905061):0.26191848822037699929,((183219750__Bacteria__Spirochaetes__Leptospira_biflexa_serovar_Patoc_strain_Patoc_1_Paris__ABC_transporter_permease:0.29850242920456460105,(116326989__Bacteria__Spirochaetes__Leptospira_borgpetersenii_serovar_Hardjo-bovis_L550__ABC_transporter_permease:0.05841738466616298864,24216927__Bacteria__Spirochaetes__Leptospira_interrogans_serovar_Lai_str_56601__ABC_transporter_permease:0.05674116863213051615):0.17469893286358684215):0.71393288890998130025,218778816__Bacteria__Deltaproteobacteria__Desulfatibacillum_alkenivorans_AK-01__binding|protein|dependent_transport_system_inner_membrane_protein:0.87270867948229158273):0.17976941666400489406):0.12374240850791301538):0.12968607550097199788,(374287114__Bacteria__Deltaproteobacteria__Bacteriovorax_marinus_SJ__putative_ABC_transport_system|_membrane_protein:0.29905161851718720101,42521976__Bacteria__Deltaproteobacteria__Bdellovibrio_bacteriovorus_HD100__peptide_ABC_transporter_permease:0.52049711581483015799):0.45267967544224846366):0.07591796182466697962):0.39531168855740478341,((((171057959__Bacteria__Betaproteobacteria__Leptothrix_cholodnii_SP-6__binding|protein|dependent_transport_system_inner_membrane_protein:0.49158924696521993924,((239815720__Bacteria__Betaproteobacteria__Variovorax_paradoxus_S110__binding|protein|dependent_transport_systems_inner_membrane_component:0.10703577992150294096,(121604917__Bacteria__Betaproteobacteria__Polaromonas_naphthalenivorans_CJ2__binding|protein|dependent_transport_system_inner_membrane_protein:0.05233569434456184638,91788286__Bacteria__Betaproteobacteria__Polaromonas_sp_JS666__binding|protein|dependent_transport_systems_inner_membrane_component:0.00550296299721407447):0.06849729426117370790):0.08119386508944433090,((((160898415__Bacteria__Betaproteobacteria__Delftia_acidovorans_SPH-1__binding|protein|dependent_transport_system_inner_membrane_protein:0.00455010778569772678,333915379__Bacteria__Betaproteobacteria__Delftia_sp_Cs1-4__ABC_transporter_permease:0.00000122123005994819):0.10330625481257199594,((264677922__Bacteria__Betaproteobacteria__Comamonas_testosteroni_CNB-2__dipeptide_transport_system_permeaseprotein_dppB:0.13301568652860107367,(319763361__Bacteria__Betaproteobacteria__Alicycliphilus_denitrificans_BC__binding|protein|dependent_transport_system_inner_membrane_protein:0.03348915038276452372,(222111110__Bacteria__Betaproteobacteria__Acidovorax_ebreus_TPSY__binding|protein|dependent_transport_systems_inner_membrane_component:0.00442136413775865919,121594178__Bacteria__Betaproteobacteria__Acidovorax_sp_JS42__binding|protein|dependent_transport_systems_inner_membrane_component:0.00000122123005994819):0.03420311280413489835):0.01894566153390243868):0.06694822061696849291,(121610733__Bacteria__Betaproteobacteria__Verminephrobacter_eiseniae_EF01-2__binding|protein|dependent_transport_systems_inner_membrane_component:0.12571890029165880276,(326316804__Bacteria__Betaproteobacteria__Acidovorax_avenae_subsp_avenae_ATCC_19860__binding|protein|dependent_transport_system_inner_membrane_protein:0.00722483890777182725,120611911__Bacteria__Betaproteobacteria__Acidovorax_citrulli_AAC00-1__binding|protein|dependent_transport_system_inner_membrane_protein:0.01042132735113296058):0.07092861724428156656):0.02584189007607061439):0.01767669786196754758):0.04223867460123791051,(337279592__Bacteria__Betaproteobacteria__Ramlibacter_tataouinensis_TTB310__oligopeptide_ABC_transporter_permease:0.14799183365633403198,89900913__Bacteria__Betaproteobacteria__Rhodoferax_ferrireducens_T118__binding|protein|dependent_transport_systems_inner_membrane_component:0.07938896667046468902):0.03269669197889434747):0.02375471095586621784,319793506__Bacteria__Betaproteobacteria__Variovorax_paradoxus_EPS__binding|protein|dependent_transport_systems_inner_membrane_component:0.13439298903556445852):0.06684674854690589307):0.11867186052298103749):0.08280330849145210725,((192359780__Bacteria__Gammaproteobacteria__Cellvibrio_japonicus_Ueda107__ABC_transporter_permease:0.19189480176547132895,(91775895__Bacteria__Betaproteobacteria__Methylobacillus_flagellatus_KT__binding|protein|dependent_transport_systems_inner_membrane_component:0.21741118747782472997,192359248__Bacteria__Gammaproteobacteria__Cellvibrio_japonicus_Ueda107__ABC_transporter_permease:0.16229990627073284659):0.09217853703635607576):0.32592081881929663156,(((((187928108__Bacteria__Betaproteobacteria__Ralstonia_pickettii_12J__binding|protein|dependent_transport_system_inner_membrane_protein:0.07590493211453000488,300691847__Bacteria__Betaproteobacteria__Ralstonia_solanacearum_PSI07__putative_inner_membrane_ABC_transporter_permease:0.07009764471880955417):0.11855257850309011691,((73541816__Bacteria__Betaproteobacteria__Ralstonia_eutropha_JMP134__binding|protein_dependent_transport_system_inner_membrane_protein:0.02558833249677441510,94311083__Bacteria__Betaproteobacteria__Cupriavidus_metallidurans_CH34__ABC_superfamily_transporter_permease:0.06157614768364572805):0.00819843493768506598,(194290049__Bacteria__Betaproteobacteria__Cupriavidus_taiwanensis_LMG_19424__ABC_transporter_permease:0.01719902230308352833,339326437__Bacteria__Betaproteobacteria__Cupriavidus_necator_N-1__dipeptide_transport_system_permease_DppB:0.00000122123005994819):0.00994610484203870687):0.06899769881042895625):0.12946238801744136548,(171463777__Bacteria__Betaproteobacteria__Polynucleobacter_necessarius_subsp_necessarius_STIR1__binding|protein|dependent_transport_system_inner_membrane_protein:0.28817955828443220234,(((377821158__Bacteria__Betaproteobacteria__Burkholderia_sp_YI23__binding|protein|dependent_transport_system_inner_membrane_protein:0.12830958085663674018,186476140__Bacteria__Betaproteobacteria__Burkholderia_phymatum_STM815__binding|protein|dependent_transport_systems_inner_membrane_component:0.06467312261296241649):0.01415975127400055308,(295676866__Bacteria__Betaproteobacteria__Burkholderia_sp_CCGE1002__binding|protein|dependent_transport_system_inner_membrane_protein:0.05631177396850553518,(187924478__Bacteria__Betaproteobacteria__Burkholderia_phytofirmans_PsJN__binding|protein|dependent_transport_system_inner_membrane_protein:0.00876221738929686134,91784164__Bacteria__Betaproteobacteria__Burkholderia_xenovorans_LB400__ABC_peptide_transporter|_inner_membrane_subunit:0.02186178823651997727):0.02644800047216015054):0.01525306899236181409):0.01560849645601510884,(312796032__Bacteria__Betaproteobacteria__Burkholderia_rhizoxinica_HKI_454__peptide_ABC_transporter_permease:0.14870304805870196430,(((238026860__Bacteria__Betaproteobacteria__Burkholderia_glumae_BGR1__ABC_transporter_permease:0.08153577551514365473,330817481__Bacteria__Betaproteobacteria__Burkholderia_gladioli_BSR3__ABC_transporter_permease:0.05416943592651676104):0.07021967070820890611,(83720535__Bacteria__Betaproteobacteria__Burkholderia_thailandensis_E264__ABC_transporter_permease:0.01750028558022270753,((53719811__Bacteria__Betaproteobacteria__Burkholderia_pseudomallei_K96243__ABC_transporter_membrane_protein:0.00000122123005994819,76810524__Bacteria__Betaproteobacteria__Burkholderia_pseudomallei_1710b__ABC_transporter_membrane_protein:0.00000122123005994819):0.00000122123005994819,121599588__Bacteria__Betaproteobacteria__Burkholderia_mallei_SAVP1__ABC_transporter_permease:0.00000122123005994819):0.03659438119424348462):0.06759845116969412371):0.03792617474221536555,((78066839__Bacteria__Betaproteobacteria__Burkholderia_sp_383__ABC_transporter_permease:0.01612470502365399155,107028759__Bacteria__Betaproteobacteria__Burkholderia_cenocepacia_AU_1054__binding|protein|dependent_transport_systems_inner_membrane_component:0.01456404979884058475):0.01935204244666976006,(134296070__Bacteria__Betaproteobacteria__Burkholderia_vietnamiensis_G4__binding|protein|dependent_transport_systems_inner_membrane_component:0.02592766999799631447,(115352144__Bacteria__Betaproteobacteria__Burkholderia_ambifaria_AMMD__binding|protein|dependent_transport_system_inner_membrane_protein:0.01921332231101957611,161524388__Bacteria__Betaproteobacteria__Burkholderia_multivorans_ATCC_17616__binding|protein|dependent_transport_system_inner_membrane_protein:0.03097364700352873979):0.01420169552402962033):0.00539457627066591058):0.03404327228608526601):0.05864443634554225571):0.02865759361927949084):0.16900355007193293422):0.01645487116521449772):0.05106317094733536788,((347540807__Bacteria__Betaproteobacteria__Pseudogulbenkiania_sp_NH8B__ABC_transporter_permease:0.35450714523090037789,226940025__Bacteria__Betaproteobacteria__Laribacter_hongkongensis_HLHK9__peptide_ABC_transporter_permease:0.42804795280735435936):0.15711555913623365122,((134095503__Bacteria__Betaproteobacteria__Herminiimonas_arsenicoxydans__oligopeptide_ABC_transporter_membrane_protein:0.04295820672691241099,152981225__Bacteria__Betaproteobacteria__Janthinobacterium_sp_Marseille__ABC_transporter_permease:0.09313165639399743900):0.09758943815365764274,300312718__Bacteria__Betaproteobacteria__Herbaspirillum_seropedicae_SmR1__ABC_transporter_permease:0.20606297085504837741):0.12782128314434981764):0.07029263246076469795):0.04001396389360140776,296135763__Bacteria__Betaproteobacteria__Thiomonas_intermedia_K12__binding|protein|dependent_transport_system_inner_membrane_protein:0.44303472410810457172):0.01840519125565154984):0.06414595127754395276):0.11936503561091041381,261855017__Bacteria__Gammaproteobacteria__Halothiobacillus_neapolitanus_c2__binding|protein|dependent_transport_system_inner_membrane_protein:0.34523700897939113563):0.09080612039230309684,(117925444__Bacteria__Alphaproteobacteria__Magnetococcus_marinus_MC-1__binding|protein|dependent_transport_system_inner_membrane_protein:0.34321667429003954730,320353770__Bacteria__Deltaproteobacteria__Desulfobulbus_propionicus_DSM_2032__binding|protein|dependent_transport_system_inner_membrane_protein:0.42735721573424539921):0.10982293383635222117):0.06814073040348599120):0.22451989048079856737):0.02334971242859259360):0.04083373232453664514):0.06346265109339847832):0.08181679335770175587,(312115605__Bacteria__Alphaproteobacteria__Rhodomicrobium_vannielii_ATCC_17100__binding|protein|dependent_transporters_inner_membrane_component:0.33078011410737129250,154250703__Bacteria__Alphaproteobacteria__Parvibaculum_lavamentivorans_DS-1__binding|protein|dependent_transport_system_inner_membrane_protein:0.23406255575896070531):0.06485043444085869524):0.02847455721866922612):0.05321035788151577683,(((158421757__Bacteria__Alphaproteobacteria__Azorhizobium_caulinodans_ORS_571__peptide_ABC_transporter_permease:0.08584130013885535315,154246575__Bacteria__Alphaproteobacteria__Xanthobacter_autotrophicus_Py2__binding|protein|dependent_transport_system_inner_membrane_protein:0.12821167092873536619):0.09696344965962241935,298290270__Bacteria__Alphaproteobacteria__Starkeya_novella_DSM_506__binding|protein|dependent_transporters_inner_membrane_component:0.12244705903162662886):0.07045449901418464334,(((182680259__Bacteria__Alphaproteobacteria__Beijerinckia_indica_subsp_indica_ATCC_9039__binding|protein|dependent_transport_system_inner_membrane_protein:0.15520218508045605099,217980011__Bacteria__Alphaproteobacteria__Methylocella_silvestris_BL2__binding|protein|dependent_transport_system_inner_membrane_protein:0.10402006956773462987):0.15838210496336710409,((170739891__Bacteria__Alphaproteobacteria__Methylobacterium_sp_4-46__binding|protein|dependent_transport_system_inner_membrane_protein:0.03906311605471454035,220920559__Bacteria__Alphaproteobacteria__Methylobacterium_nodulans_ORS_2060__binding|protein|dependent_transport_system_inner_membrane_protein:0.04187385033995123795):0.12758186400467816379,(170750040__Bacteria__Alphaproteobacteria__Methylobacterium_radiotolerans_JCM_2831__binding|protein|dependent_transport_system_inner_membrane_protein:0.17678553827309254065,(188579691__Bacteria__Alphaproteobacteria__Methylobacterium_populi_BJ001__ABC_transporter_inner_membrane_protein:0.00000122123005994819,(163849796__Bacteria__Alphaproteobacteria__Methylobacterium_extorquens_PA1__binding|protein|dependent_transport_system_inner_membrane_protein:0.00000122123005994819,218528437__Bacteria__Alphaproteobacteria__Methylobacterium_chloromethanicum_CM4__binding|protein|dependent_transporters_inner_membrane_component:0.00000122123005994819):0.01132090625020173644):0.11231964625217803755):0.10262984832455508688):0.04733617264805475844):0.09258034361849704075,((300024242__Bacteria__Alphaproteobacteria__Hyphomicrobium_denitrificans_ATCC_51888__binding|protein|dependent_transporters_inner_membrane_component:0.08019490672072274173,338737475__Bacteria__Alphaproteobacteria__Hyphomicrobium_sp_MC1__ABC_transporter_permease:0.05139280477677170972):0.30646106581952303749,((39936752__Bacteria__Alphaproteobacteria__Rhodopseudomonas_palustris_CGA009__binding|protein|dependent_transport_systems_inner_membrane_component:0.06548862190723429844,(209886541__Bacteria__Alphaproteobacteria__Oligotropha_carboxidovorans_OM5__binding|protein|dependent_transport_system_inner_membrane_protein:0.13518229601228234915,(75674488__Bacteria__Alphaproteobacteria__Nitrobacter_winogradskyi_Nb-255__binding|protein_dependent_transport_system_inner_membrane_protein:0.04682746912469842870,92116002__Bacteria__Alphaproteobacteria__Nitrobacter_hamburgensis_X14__binding|protein|dependent_transport_systems_inner_membrane_component:0.02052786730085059616):0.03318325743951405088):0.01602955722850058287):0.02888335914179153766,((383769256__Bacteria__Alphaproteobacteria__Bradyrhizobium_sp_S23321__ABC_transporter_permease:0.02612463588675875345,27376537__Bacteria__Alphaproteobacteria__Bradyrhizobium_japonicum_USDA_110__ABC_transporter_permease:0.02486095665673682467):0.07241528816265047075,146338108__Bacteria__Alphaproteobacteria__Bradyrhizobium_sp_ORS_278__peptide_ABC_transporter_membrane_protein:0.09184447739849364856):0.01140798367461564981):0.12221245898238085326):0.06361857330397713284):0.04597873487789884417):0.06920871951762805341):0.03379144807199925549):0.08443701468092708329,((153007358__Bacteria__Alphaproteobacteria__Ochrobactrum_anthropi_ATCC_49188__binding|protein|dependent_transport_system_inner_membrane_protein:0.01214667281608597903,(((161617999__Bacteria__Alphaproteobacteria__Brucella_canis_ATCC_23365__hypothetical_protein:0.00000122123005994819,23500924__Bacteria__Alphaproteobacteria__Brucella_suis_1330__ABC_transporter_permease:0.00000122123005994819):0.00360324796160784670,(340789638__Bacteria__Alphaproteobacteria__Brucella_pinnipedialis_B2-94__ABC_transporter_permease:0.00000122123005994819,(148558879__Bacteria__Alphaproteobacteria__Brucella_ovis_ATCC_25840__ABC_transporter_permease:0.00000122123005994819,(256368473__Bacteria__Alphaproteobacteria__Brucella_microti_CCM_4915__ABC_transporter_permease:0.00000122123005994819,62288999__Bacteria__Alphaproteobacteria__Brucella_abortus_bv_1_str_9-941__ABC_transporter_permease:0.00000122123005994819):0.00000122123005994819):0.00000122123005994819):0.00000122123005994819):0.00000122123005994819,17988219__Bacteria__Alphaproteobacteria__Brucella_melitensis_bv_1_str_16M__oligopeptide_transport_system_permease_OppB:0.00358584551990583219):0.03347769712251384006):0.19152165568645460048,(((227823985__Bacteria__Alphaproteobacteria__Sinorhizobium_fredii_NGR234__binding|protein|dependent_transport_system_inner_membrane_protein:0.05491947217904939726,(150398554__Bacteria__Alphaproteobacteria__Sinorhizobium_medicae_WSM419__binding|protein|dependent_transport_system_inner_membrane_protein:0.03317379471544396052,15963908__Bacteria__Alphaproteobacteria__Sinorhizobium_meliloti_1021__ABC_transporter_permease:0.00652145786134815560):0.06361646427659396752):0.12334598622836706605,(222147202__Bacteria__Alphaproteobacteria__Agrobacterium_vitis_S4__peptide_ABC_transporter_permease:0.15524950517306626563,(((86355836__Bacteria__Alphaproteobacteria__Rhizobium_etli_cf_42__peptide_ABC_transporter|_permease:0.03787095125627108760,116249953__Bacteria__Alphaproteobacteria__Rhizobium_leguminosarum_bv_viciae_3841__transmembrane_component_of_ABC_transporter:0.02627749767705931869):0.05182123603442913284,222084423__Bacteria__Alphaproteobacteria__Agrobacterium_radiobacter_K84__peptide_ABC_transporter:0.12339599871741292747):0.03351764510873032205,(325291629__Bacteria__Alphaproteobacteria__Agrobacterium_sp_H13-3_circ-linear__peptide_ABC_transporter:0.01011474736841777057,15887542__Bacteria__Alphaproteobacteria__Agrobacterium_tumefaciens_str_C58_circ-lin__ABC_transporter|_membrane_spanning_protein_|peptide|:0.01230419087239210431):0.09859970376526323854):0.01424423898488889201):0.03317767963272176546):0.12469121439142570595,(319898357__Bacteria__Alphaproteobacteria__Bartonella_clarridgeiae_73__ABC_transporter_permease:0.10981896608867657006,49475050__Bacteria__Alphaproteobacteria__Bartonella_henselae_str_Houston-1__peptide_ABC_transporter_permease:0.09795445302766858653):0.53031722474056119943):0.03751408208936087701):0.02772826288929297958):0.06049801584099750301,110636406__Bacteria__Alphaproteobacteria__Chelativorans_sp_BNC1__binding|protein|dependent_transport_system_inner_membrane_protein:0.12714931248606040071):0.13747671822285062460):0.01785053935718906859,13474580__Bacteria__Alphaproteobacteria__Mesorhizobium_loti_MAFF303099__peptide_ABC_transporter_permease:0.02424837363193546244):0.0;
