# Supplementary material for: The last universal common ancestor between ancient Earth chemistry and the onset of genetics
Source: PLoS Genet. 2018 Aug 16;14(8):e1007518. doi: 10.1371/journal.pgen.1007518 (PMC6095482; doi:10.1371/journal.pgen.1007518)
Supplement: S1 Appendix — The trees are for the 355 clusters that, after alignment and tree construction, generated ML trees that preserve domain monophyly while also having homologues in ≥2 archaeal and ≥2 bacterial lineages. These 355 proteins trace to LUCA by those phylogenetic criteria [78]. LUCA, last universal common ancestor; ML, maximum likelihood. (ZIP) [file pgen.1007518.s001.zip › renamed_trees_LUCA/3621.tree]

((347523709__Archaea__Desulfurococcales__Pyrolobus_fumarii_1A__hypothetical_protein:0.84676599406334762676,((126460154__Archaea__Thermoproteales__Pyrobaculum_calidifontis_JCM_11548__Protein_of_unknown_function_DUF1626:0.37866539233816659538,305663255__Archaea__Desulfurococcales__Ignisphaera_aggregans_DSM_17230__hypothetical_protein:0.30983155583312299575):0.26383211713909904272,((((156742300__Bacteria__Chloroflexi__Roseiflexus_castenholzii_DSM_13941__hypothetical_protein:0.07121382534098738559,219849200__Bacteria__Chloroflexi__Chloroflexus_aggregans_DSM_9485__hypothetical_protein:0.10370630321881078861):0.13312876274756063610,(148654703__Bacteria__Chloroflexi__Roseiflexus_sp_RS-1__hypothetical_protein:0.28260672204198750146,163846829__Bacteria__Chloroflexi__Chloroflexus_aurantiacus_J-10-fl__hypothetical_protein:0.24454019536801999135):0.09765635954873157221):0.28823059947628693056,(257094810__Bacteria__Betaproteobacteria__Candidatus_Accumulibacter_phosphatis_clade_IIA_str_UW-1__hypothetical_protein:0.15587494792972836355,(390950532__Bacteria__Gammaproteobacteria__Thiocystis_violascens_DSM_198__hypothetical_protein:0.14582722192888353252,390951373__Bacteria__Gammaproteobacteria__Thiocystis_violascens_DSM_198__hypothetical_protein:0.08563625175005454282):0.05171635425001524372):0.12872330640675117008):0.67096974235576589685,((307594530__Archaea__Thermoproteales__Vulcanisaeta_distributa_DSM_14429__hypothetical_protein:0.18492983770506263297,325967602__Archaea__Thermoproteales__Vulcanisaeta_moutnovskia_768-28__hypothetical_protein:0.14389370168099380187):0.30496994134798477427,(119719897__Archaea__Thermoproteales__Thermofilum_pendens_Hrk_5__hypothetical_protein:0.48715406318949583397,(119873403__Archaea__Thermoproteales__Pyrobaculum_islandicum_DSM_4184__hypothetical_protein:0.00664294644945944736,171185626__Archaea__Thermoproteales__Thermoproteus_neutrophilus_V24Sta__hypothetical_protein:0.02487549197434860138):0.47993985072947698001):0.05386916984644593565):0.14951714512893388154):0.12286962527197202444):0.22082783310166007040):0.65843935923811203192,374325707__Archaea__Thermoproteales__Pyrobaculum_sp_1860__hypothetical_protein:0.29696984130927589485,15898185__Archaea__Sulfolobales__Sulfolobus_solfataricus_P2__hypothetical_protein:0.65813762213309734417):0.0;
