# Supplementary material for: The last universal common ancestor between ancient Earth chemistry and the onset of genetics
Source: PLoS Genet. 2018 Aug 16;14(8):e1007518. doi: 10.1371/journal.pgen.1007518 (PMC6095482; doi:10.1371/journal.pgen.1007518)
Supplement: S1 Appendix — The trees are for the 355 clusters that, after alignment and tree construction, generated ML trees that preserve domain monophyly while also having homologues in ≥2 archaeal and ≥2 bacterial lineages. These 355 proteins trace to LUCA by those phylogenetic criteria [78]. LUCA, last universal common ancestor; ML, maximum likelihood. (ZIP) [file pgen.1007518.s001.zip › renamed_trees_LUCA/1958.tree]

((148378953__Bacteria__Clostridia__Clostridium_botulinum_A_str_ATCC_3502__molybdopterin_biosynthesis_protein:0.30927532153422110373,(((((89894361__Bacteria__Clostridia__Desulfitobacterium_hafniense_Y51__hypothetical_protein:0.06093285232486465863,219668787__Bacteria__Clostridia__Desulfitobacterium_hafniense_DCB-2__molybdopterin_binding_domain|containing_protein:0.00000122123005994819):0.18001560565209970277,374993950__Bacteria__Clostridia__Desulfosporosinus_orientis_DSM_765__molybdopterin_biosynthesis_enzyme:0.20774317986830390104):0.22573488737326483089,(296133727__Bacteria__Clostridia__Thermincola_potens_JR__molybdopterin_binding_domain|containing_protein:0.46957033037916640072,((((((251795074__Bacteria__Bacilli__Paenibacillus_sp_JDR-2__molybdopterin_binding_domain|containing_protein:0.26015051438192121624,337744922__Bacteria__Bacilli__Paenibacillus_mucilaginosus_KNP414__molybdopterin_binding_domain|containing_protein:0.24997993277088800812):0.11157282579591351612,226310107__Bacteria__Bacilli__Brevibacillus_brevis_NBRC_100599__hypothetical_protein:0.35962103711723847344):0.10340365695678888081,(258510391__Bacteria__Bacilli__Alicyclobacillus_acidocaldarius_subsp_acidocaldarius_DSM_446__molybdopterin_binding_domain|containing_protein:0.40576220257416706350,269793199__Bacteria__others_bacteria__Thermanaerovibrio_acidaminovorans_DSM_6589__molybdopterin_binding_domain|containing_protein:0.91778861556050506110):0.16100067849358520866):0.12878093893607733822,(158321163__Bacteria__Clostridia__Alkaliphilus_oremlandii_OhILAs__molybdopterin_binding_domain|containing_protein:0.13533643982576726295,(158320137__Bacteria__Clostridia__Alkaliphilus_oremlandii_OhILAs__molybdopterin_binding_domain|containing_protein:0.15118194030431497676,150388822__Bacteria__Clostridia__Alkaliphilus_metalliredigens_QYMF__molybdopterin_binding_domain|containing_protein:0.09373316932583833361):0.08271149460689634914):0.35339340250767770080):0.10219333175579312090,(((((116619854__Bacteria__Acidobacteria__Candidatus_Solibacter_usitatus_Ellin6076__hypothetical_protein:1.12993741555011739663,((148654985__Bacteria__Chloroflexi__Roseiflexus_sp_RS-1__molybdopterin_binding_domain|containing_protein:0.10093879120439856745,156740674__Bacteria__Chloroflexi__Roseiflexus_castenholzii_DSM_13941__molybdopterin_binding_domain|containing_protein:0.08464096302238272029):0.36486276596948086226,((222525197__Bacteria__Chloroflexi__Chloroflexus_sp_Y-400-fl__molybdopterin_binding_domain|containing_protein:0.00000122123005994819,163847352__Bacteria__Chloroflexi__Chloroflexus_aurantiacus_J-10-fl__molybdopterin_binding_domain|containing_protein:0.00000122123005994819):0.10686542249144263816,219848308__Bacteria__Chloroflexi__Chloroflexus_aggregans_DSM_9485__molybdopterin_binding_domain|containing_protein:0.18930358371039876508):0.24232117612840731180):0.30856786683934794846):0.33766598507454759215,((221632632__Bacteria__Chloroflexi__Thermomicrobium_roseum_DSM_5159__putative_molybdopterin_biosynthesis_protein:0.42705547116213560255,269838416__Bacteria__Chloroflexi__Sphaerobacter_thermophilus_DSM_20745__molybdopterin_binding_domain|containing_protein:0.52891920146415771775):0.68002911967805890203,269926522__Bacteria__others_bacteria__Thermobaculum_terrenum_ATCC_BAA-798__molybdopterin_binding_domain|containing_protein:1.10416133609205635580):0.32490384404876315738):0.20596854711241593949,51891655__Bacteria__Clostridia__Symbiobacterium_thermophilum_IAM_14863__molybdopterin_biosynthesis_protein:0.57858490878135349078):0.06761242503460535014,(((((320354897__Bacteria__Deltaproteobacteria__Desulfobulbus_propionicus_DSM_2032__molybdenum_cofactor_cytidylyltransferase:0.29843499238950921271,297568531__Bacteria__Deltaproteobacteria__Desulfurivibrio_alkaliphilus_AHT2__molybdopterin_binding_domain_protein:0.21386668214524656717):0.10110737206568357061,302342140__Bacteria__Deltaproteobacteria__Desulfarculus_baarsii_DSM_2075__molybdopterin_binding_domain|containing_protein:0.62517009278975155251):0.15808165065096460578,337287118__Bacteria__others_bacteria__Thermodesulfatator_indicus_DSM_15286__molybdopterin_binding_domain|containing_protein:0.43872358481685980180):0.11487422093871141326,((167630681__Bacteria__Clostridia__Heliobacterium_modesticaldum_Ice1__molybdopterin_biosynthesis_protein:0.37632514102039876791,(134300597__Bacteria__Clostridia__Desulfotomaculum_reducens_MI-1__molybdopterin_binding_domain|containing_protein:0.26842432921639691745,(147677871__Bacteria__Clostridia__Pelotomaculum_thermopropionicum_SI__molybdopterin_biosynthesis_enzyme:0.00354795544466496174,147677885__Bacteria__Clostridia__Pelotomaculum_thermopropionicum_SI__molybdopterin_biosynthesis_enzyme:0.00813913278501526491):0.23548030426082644517):0.07559531241197241236):0.11356945504473611730,188586821__Bacteria__Clostridia__Natranaerobius_thermophilus_JW-NM-WN-LF__molybdopterin_binding_domain:0.46966862343783627454):0.07301200601089175013):0.04747629035952856402,83589783__Bacteria__Clostridia__Moorella_thermoacetica_ATCC_39073__molybdopterin_binding_domain|containing_protein:0.38948463378476305685):0.06283744294170148792):0.02866466906204754098,(114566558__Bacteria__Clostridia__Syntrophomonas_wolfei_subsp_wolfei_str_Goettingen__molybdopterin_biosynthesis_protein:0.58883224777584985965,((332296617__Bacteria__Clostridia__Thermodesulfobium_narugense_DSM_14796__molybdopterin_binding_domain|containing_protein:0.66402110584617790590,((383788112__Bacteria__others_bacteria__Caldisericum_exile_AZM16c01__hypothetical_protein:0.79860276492699366901,((307594517__Archaea__Thermoproteales__Vulcanisaeta_distributa_DSM_14429__molybdopterin_binding_domain|containing_protein:0.11831573989542998326,325968768__Archaea__Thermoproteales__Vulcanisaeta_moutnovskia_768-28__molybdopterin_binding_domain:0.12123980049537240455):0.55581129811859608658,(296242347__Archaea__Desulfurococcales__Thermosphaera_aggregans_DSM_11486__molybdopterin_binding_domain|containing_protein:0.45319417806370010382,(((218883529__Archaea__Desulfurococcales__Desulfurococcus_kamchatkensis_1221n__molybdopterin_binding_domain|containing_protein:0.01489941150742526282,390938040__Archaea__Desulfurococcales__Desulfurococcus_fermentans_DSM_16532__molybdopterin_binding_domain|containing_protein:0.00840740774916572987):0.17703870015089329115,320101160__Archaea__Desulfurococcales__Desulfurococcus_mucosus_DSM_2162__molybdopterin|binding_domain|containing_protein:0.16883037832640382381):0.26732371140943916865,389860754__Archaea__Desulfurococcales__Thermogladius_sp_1633__molybdopterin_biosynthesis_protein:0.45820731854398660809):0.16512092609210246574):0.36625395405439836738):0.27914184757778381929):0.18609013606629973281,383787881__Bacteria__others_bacteria__Caldisericum_exile_AZM16c01__hypothetical_protein:1.19626574753857672917):0.14645419830170969266):0.19522139728590984231,((((327399609__Bacteria__Deltaproteobacteria__Hippea_maritima_DSM_10411__molybdopterin|binding_domain|containing_protein:0.44370935239791614579,317050298__Bacteria__others_bacteria__Desulfurispirillum_indicum_S5__molybdopterin|binding_domain:0.93033705538280109248):0.08575199473039959996,(291287750__Bacteria__others_bacteria__Denitrovibrio_acetiphilus_DSM_12809__molybdopterin_binding_domain|containing_protein:0.41330735638721971537,(336324458__Bacteria__others_bacteria__Flexistipes_sinusarabici_DSM_4947__molybdopterin_binding_domain|containing_protein:0.47096506006111932274,291279220__Bacteria__others_bacteria__Deferribacter_desulfuricans_SSM1__molybdopterin_biosynthesis_protein:0.28263984516466789110):0.08845073624570302939):0.10197451188156662905):0.11136727335855675647,319789761__Bacteria__Aquificae__Thermovibrio_ammonificans_HB-1__molybdopterin_binding_domain_protein:0.46544584944895162071):0.30098217040955022039,(257066925__Bacteria__Clostridia__Anaerococcus_prevotii_DSM_20548__molybdenum_cofactor_synthesis_domain|containing_protein:0.58681284881744755211,325291167__Bacteria__Clostridia__Syntrophobotulus_glycolicus_DSM_8271__molybdopterin_binding_domain|containing_protein:0.41911935422985069355):0.15744974443006273801):0.05051485465497359412):0.05731676160935131326):0.07705457230753016973):0.03734486021444894527):0.02594237555646903767,((302391257__Bacteria__Clostridia__Acetohalobium_arabaticum_DSM_5501__molybdopterin_binding_domain|containing_protein:0.75044926259759825449,(78044523__Bacteria__Clostridia__Carboxydothermus_hydrogenoformans_Z-2901__molybdopterin|binding_domain|containing_protein:0.28077816880281691869,258516620__Bacteria__Clostridia__Desulfotomaculum_acetoxidans_DSM_771__molybdopterin_binding_domain|containing_protein:0.40707882944592638230):0.03805122913642508542):0.06946408806903096866,(379012550__Bacteria__Clostridia__Acetobacterium_woodii_DSM_1030__molybdenum_cofactor_cytidylyltransferase_MoeA3:0.40981280921935303585,(147677023__Bacteria__Clostridia__Pelotomaculum_thermopropionicum_SI__hypothetical_protein:0.28575210572853815272,((((77917835__Bacteria__Deltaproteobacteria__Pelobacter_carbinolicus_DSM_2380__molybdenum_cofactor_biosynthesis_protein:0.51660928085779611596,(118579975__Bacteria__Deltaproteobacteria__Pelobacter_propionicus_DSM_2379__molybdopterin_binding_domain|containing_protein:0.17972062315782208475,148263070__Bacteria__Deltaproteobacteria__Geobacter_uraniireducens_Rf4__molybdopterin_binding_domain|containing_protein:0.13677223770455160246):0.08471319487316629482):0.08690889861806452843,((258405927__Bacteria__Deltaproteobacteria__Desulfohalobium_retbaense_DSM_5692__molybdopterin_binding_domain|containing_protein:0.34938583452528454432,(224367824__Bacteria__Deltaproteobacteria__Desulfobacterium_autotrophicum_HRM2__putative_molybdopterin_biosynthesis_protein_moeA:0.25374968525240532147,((78358577__Bacteria__Deltaproteobacteria__Desulfovibrio_alaskensis_G20__molybdopterin_binding_domain|containing_protein:0.13510901786122825330,46579971__Bacteria__Deltaproteobacteria__Desulfovibrio_vulgaris_str_Hildenborough__molybdopterin_biosynthesis_protein:0.16382281629835093728):0.10526274592690916532,((51244123__Bacteria__Deltaproteobacteria__Desulfotalea_psychrophila_LSv54__molybdopterin_biosynthesis_protein:0.12850656727208795149,376294932__Bacteria__Deltaproteobacteria__Desulfovibrio_desulfuricans_ND132__molybdopterin_binding_domain|containing_protein:0.09399392358399848157):0.06861647318595798239,242277777__Bacteria__Deltaproteobacteria__Desulfovibrio_salexigens_DSM_2638__molybdopterin_binding_domain|containing_protein:0.19732307202023577353):0.04715161313749945127):0.10235161843073077581):0.04801081949149269695):0.04337047639232269325,(374298790__Bacteria__Deltaproteobacteria__Desulfovibrio_africanus_str_Walvis_Bay__molybdopterin_binding_domain|containing_protein:0.23975083137798189337,(239905235__Bacteria__Deltaproteobacteria__Desulfovibrio_magneticus_RS-1__molybdopterin_binding_domain_protein:0.28297590142255341084,((220905087__Bacteria__Deltaproteobacteria__Desulfovibrio_desulfuricans_subsp_desulfuricans_str_ATCC_27774__molybdopterin_binding_domain|containing_protein:0.30170186916704011537,218885746__Bacteria__Deltaproteobacteria__Desulfovibrio_vulgaris_str_Miyazaki_F__molybdopterin_binding_domain|containing_protein:0.37460718087149119659):0.12054736364747331567,((51245573__Bacteria__Deltaproteobacteria__Desulfotalea_psychrophila_LSv54__molybdopterin_biosynthesis_protein:0.38230465159804744024,376297629__Bacteria__Deltaproteobacteria__Desulfovibrio_desulfuricans_ND132__molybdopterin_binding_domain|containing_protein:0.27145797960490980483):0.08295549346593032725,256829344__Bacteria__Deltaproteobacteria__Desulfomicrobium_baculatum_DSM_4028__molybdopterin_binding_domain|containing_protein:0.26391217830693552981):0.10230528350618242617):0.03818728680824448607):0.06028653374821794225):0.03671425497773182778):0.06065612292297481445):0.05867994133640626331,258516565__Bacteria__Clostridia__Desulfotomaculum_acetoxidans_DSM_771__molybdopterin_binding_domain|containing_protein:0.23485578782560806443):0.09886081212505984372,(334339113__Bacteria__Clostridia__Desulfotomaculum_ruminis_DSM_2154__molybdopterin_binding_domain|containing_protein:0.11103560172381220228,333923757__Bacteria__Clostridia__Desulfotomaculum_carboxydivorans_CO-1-SRB__molybdopterin_binding_domain|containing_protein:0.10284321889578582065):0.12927368852996581894):0.04640559222361262393):0.08532799644642803660):0.08584293227844060070):0.09558653343651687950):0.03928052171725875119):0.04117487197093291224):0.07976033159221644631,(269120300__Bacteria__Fusobacteria__Sebaldella_termitidis_ATCC_33386__molybdopterin_binding_domain|containing_protein:0.51735880914763854310,(310828018__Bacteria__Clostridia__Eubacterium_limosum_KIST612__hypothetical_protein:0.32030415510533827295,(((160879623__Bacteria__Clostridia__Clostridium_phytofermentans_ISDg__molybdopterin_binding_domain|containing_protein:0.21201297267008550884,((339441643__Bacteria__Clostridia__Clostridium_sp_SY8519__molybdopterin_biosynthesis_enzyme:0.25777164966526910916,(348025860__Bacteria__Negativicutes__Megasphaera_elsdenii_DSM_20460__molybdenum_cofactor_synthesis_domain_protein:0.22968178684097853570,238925510__Bacteria__Clostridia__Eubacterium_rectale_ATCC_33656__hypothetical_protein:0.26147443564603078947):0.08560191591475353745):0.06034428322023605712,379011052__Bacteria__Clostridia__Acetobacterium_woodii_DSM_1030__molybdopterin_biosynthesis_protein_MoeA2:0.22855198611988600255):0.01950192782074408604):0.05404367919948070698,((188588489__Bacteria__Clostridia__Clostridium_botulinum_E3_str_Alaska_E43__molybdopterin_biosynthesis_protein:0.00439827232301347789,187934025__Bacteria__Clostridia__Clostridium_botulinum_B_str_Eklund_17B__molybdopterin_biosynthesis_protein:0.00655936297286958264):0.23624832993966027317,(150016860__Bacteria__Clostridia__Clostridium_beijerinckii_NCIMB_8052__molybdopterin_binding_domain|containing_protein:0.09990073353618765528,300854976__Bacteria__Clostridia__Clostridium_ljungdahlii_DSM_13528__molybdopterin_biosynthesis_protein:0.08708697227743365799):0.10842282657369795018):0.03037268868629178220):0.07863320209644818204,((((29375963__Bacteria__Bacilli__Enterococcus_faecalis_V583__molybdenum_cofactor_biosynthesis_family_protein:0.60977871738082045638,269798721__Bacteria__Negativicutes__Veillonella_parvula_DSM_2008__molybdopterin_binding_domain|containing_protein:0.45271520034993323334):0.07899523844287294205,169824757__Bacteria__Clostridia__Finegoldia_magna_ATCC_29328__molybdopterin_biosynthesis_protein:0.44123846893330220809):0.08266684778529180544,352518356__Bacteria__Bacilli__Tetragenococcus_halophilus_NBRC_12172__hypothetical_protein:0.61738677221359283820):0.06270214579821049850,(302385458__Bacteria__Clostridia__Clostridium_saccharolyticum_WM1__molybdopterin_binding_domain|containing_protein:0.25695134774001021638,((374315670__Bacteria__Spirochaetes__Sphaerochaeta_pleomorpha_str_Grapes__molybdopterin_biosynthesis_enzyme:0.39783333902745671162,((350269688__Bacteria__Clostridia__Oscillibacter_valericigenes_Sjm18-20__hypothetical_protein:0.23767170986955291068,257784065__Bacteria__Actinobacteria__Atopobium_parvulum_DSM_20469__molybdopterin_binding_domain|containing_protein:0.45574839007146650260):0.10162289352924587515,333997622__Bacteria__Spirochaetes__Treponema_primitia_ZAS-2__molybdopterin_binding_domain|containing_protein:0.43295090531333357831):0.15943360233611925114):0.09653524556469034179,(330838561__Bacteria__Negativicutes__Selenomonas_sputigena_ATCC_35185__molybdopterin_binding_domain_protein:0.28350463566228600865,383753313__Bacteria__Negativicutes__Selenomonas_ruminantium_subsp_lactilytica_TAM6421__hypothetical_protein:0.19853153302844625538):0.21060648859848105086):0.08272464146994143452):0.08570396738442417894):0.02760713038712819464):0.06494984860061946141):0.10467187265781982553):0.02815860854801891661):0.06527668185263471590,126699686__Bacteria__Clostridia__Clostridium_difficile_630__molybdopterin_cofactor_biosynthesis_protein:0.30453074058698070825):0.03418793206499988468):0.05793231706932582686,310778891__Bacteria__Fusobacteria__Ilyobacter_polytropus_DSM_2926__molybdopterin_binding_domain|containing_protein:0.37206702913661016119,18310773__Bacteria__Clostridia__Clostridium_perfringens_str_13__molybdopterin_biosynthesis_protein:0.23722367058886961733):0.0;
