# Supplementary material for: The last universal common ancestor between ancient Earth chemistry and the onset of genetics
Source: PLoS Genet. 2018 Aug 16;14(8):e1007518. doi: 10.1371/journal.pgen.1007518 (PMC6095482; doi:10.1371/journal.pgen.1007518)
Supplement: S1 Appendix — The trees are for the 355 clusters that, after alignment and tree construction, generated ML trees that preserve domain monophyly while also having homologues in ≥2 archaeal and ≥2 bacterial lineages. These 355 proteins trace to LUCA by those phylogenetic criteria [78]. LUCA, last universal common ancestor; ML, maximum likelihood. (ZIP) [file pgen.1007518.s001.zip › renamed_trees_LUCA/24.tree]

(327400859__Archaea__Archaeoglobales__Archaeoglobus_veneficus_SNP6__50S_ribosomal_protein_L5:0.16618977511213939291,((((289597180__Archaea__Thermoplasmatales__Aciduliprofundum_boonei_T469__50S_ribosomal_protein_L5:0.30650155654615435230,((16082260__Archaea__Thermoplasmatales__Thermoplasma_acidophilum_DSM_1728__50S_ribosomal_protein_L5:0.10522535543924334267,13541169__Archaea__Thermoplasmatales__Thermoplasma_volcanium_GSS1__50S_ribosomal_protein_L5:0.08520633035757649298):0.19497551681902131060,48477725__Archaea__Thermoplasmatales__Picrophilus_torridus_DSM_9790__50S_ribosomal_protein_L5:0.19409173577408886380):0.19689056717954997455):0.26965579948691126289,(((41614891__Archaea__others_archaea__Nanoarchaeum_equitans_Kin4-M__50S_ribosomal_protein_L5P:0.49487601239515777163,(((15678047__Archaea__Methanobacteriales__Methanothermobacter_thermautotrophicus_str_Delta_H__50S_ribosomal_protein_L5:0.02412196054851340962,304314267__Archaea__Methanobacteriales__Methanothermobacter_marburgensis_str_Marburg__50S_ribosomal_protein_L5P:0.03042225596802330262):0.12682066833307231724,(84489694__Archaea__Methanobacteriales__Methanosphaera_stadtmanae_DSM_3091__50S_ribosomal_protein_L5:0.25975260154399548718,((325958545__Archaea__Methanobacteriales__Methanobacterium_sp_AL-21__50S_ribosomal_protein_L5:0.09488532671231325599,333987665__Archaea__Methanobacteriales__Methanobacterium_sp_SWAN-1__50S_ribosomal_protein_L5:0.15028450653243963231):0.14238359003968734107,(148642808__Archaea__Methanobacteriales__Methanobrevibacter_smithii_ATCC_35061__50S_ribosomal_protein_L5P:0.20557511190736657558,288560122__Archaea__Methanobacteriales__Methanobrevibacter_ruminantium_M1__50S_ribosomal_protein_L5:0.12307036910887708681):0.09411683110557902965):0.04395796240975685665):0.10682593162365353057):0.14999013265169078291,312137089__Archaea__Methanobacteriales__Methanothermus_fervidus_DSM_2088__50S_ribosomal_protein_L5:0.17810717124275171619):0.16424843736305880237):0.06735641170468958938,(((((((302348025__Archaea__Desulfurococcales__Acidilobus_saccharovorans_345-15__50S_ribosomal_protein_L5:0.33591252691702633282,118431011__Archaea__Desulfurococcales__Aeropyrum_pernix_K1__50S_ribosomal_protein_L5:0.23561752628971341372):0.12556889089564482465,(385805551__Archaea__Sulfolobales__Fervidicoccus_fontis_Kam940__50S_ribosomal_protein_L5:0.34485487574877449202,(305662604__Archaea__Desulfurococcales__Ignisphaera_aggregans_DSM_17230__50S_ribosomal_protein_L5:0.55570948363525429770,((389860662__Archaea__Desulfurococcales__Thermogladius_sp_1633__50S_ribosomal_protein_L5:0.15894422864816187824,(((218884473__Archaea__Desulfurococcales__Desulfurococcus_kamchatkensis_1221n__50S_ribosomal_protein_L5P:0.00000122123005994819,390938978__Archaea__Desulfurococcales__Desulfurococcus_fermentans_DSM_16532__50S_ribosomal_protein_L5:0.00536596221541162360):0.07493373286861451654,320101353__Archaea__Desulfurococcales__Desulfurococcus_mucosus_DSM_2162__50S_ribosomal_protein_L5:0.06862837776117680644):0.07380033219028918345,296242598__Archaea__Desulfurococcales__Thermosphaera_aggregans_DSM_11486__50S_ribosomal_protein_L5:0.10583811056894837366):0.08392545118553022820):0.07264464554972309418,(126465929__Archaea__Desulfurococcales__Staphylothermus_marinus_F1__50S_ribosomal_protein_L5:0.01175060220980808298,297527394__Archaea__Desulfurococcales__Staphylothermus_hellenicus_DSM_12710__50S_ribosomal_protein_L5:0.01002662414612623745):0.16211556897253390219):0.05336451891007876203):0.06392780342397288984):0.05648108051253257489):0.02232579364719673373,(124028168__Archaea__Desulfurococcales__Hyperthermus_butylicus_DSM_5456__50S_ribosomal_protein_L5P:0.17545921113928331092,347524209__Archaea__Desulfurococcales__Pyrolobus_fumarii_1A__50S_ribosomal_protein_L5P:0.16628061373582073146):0.07509808901376671675):0.04808270806586945750,(156938198__Archaea__Desulfurococcales__Ignicoccus_hospitalis_KIN4-I__50S_ribosomal_protein_L5:0.23414056215267603500,170291175__Archaea__others_archaea__Candidatus_Korarchaeum_cryptofilum_OPF8__50S_ribosomal_protein_L5:0.52272604952804935241):0.04468526158845039647):0.10150639163637582840,((315229870__Archaea__Thermococcales-pyroco__Thermococcus_barophilus_MP__50S_ribosomal_protein_L11e_|L5p|:0.01102771086478183254,((212223225__Archaea__Thermococcales-pyroco__Thermococcus_onnurineus_NA1__50S_ribosomal_protein_L5:0.03266902235985998104,(57641463__Archaea__Thermococcales-pyroco__Thermococcus_kodakarensis_KOD1__50S_ribosomal_protein_L5:0.03172623097160250788,(240104046__Archaea__Thermococcales-pyroco__Thermococcus_gammatolerans_EJ3__50S_ribosomal_protein_L5P:0.00000122123005994819,223477998__Archaea__Thermococcales-pyroco__Thermococcus_sp_AM4__50S_ribosomal_protein_L11:0.01142049035486038255):0.04554875361006514856):0.03589163419025368645):0.11436223907996939664,((((14591521__Archaea__Thermococcales-pyroco__Pyrococcus_horikoshii_OT3__50S_ribosomal_protein_L5:0.03778795233025577377,332158010__Archaea__Thermococcales-pyroco__Pyrococcus_sp_NA2__50S_ribosomal_protein_L5P:0.01776013793510813552):0.01709083904423133390,14520544__Archaea__Thermococcales-pyroco__Pyrococcus_abyssi_GE5__50S_ribosomal_protein_L5:0.00615736976215232497):0.01931332109393911825,(337283658__Archaea__Thermococcales-pyroco__Pyrococcus_yayanosii_CH1__50S_ribosomal_protein_L5P:0.02348090554394722737,18978183__Archaea__Thermococcales-pyroco__Pyrococcus_furiosus_DSM_3638__50S_ribosomal_protein_L5:0.02261079221442185982):0.00851754282497644601):0.04421531946669180618,242398293__Archaea__Thermococcales-pyroco__Thermococcus_sibiricus_MM_739__50S_ribosomal_protein_L5:0.14101496491325632432):0.01843081039653097358):0.00930163290217209636):0.16486236426557571155,20094657__Archaea__Thermococcales-pyroco__Methanopyrus_kandleri_AV19__50S_ribosomal_protein_L5:0.37976237013079677807):0.11314822369445173833):0.05222328720618631126,((118576064__Archaea__others_archaea__Cenarchaeum_symbiosum_A__50S_ribosomal_protein_L5:0.23718617400955716024,161528305__Archaea__others_archaea__Nitrosopumilus_maritimus_SCM1__50S_ribosomal_protein_L5:0.21862409053440995388):0.66893593747076818268,(119719160__Archaea__Thermoproteales__Thermofilum_pendens_Hrk_5__50S_ribosomal_protein_L5P:0.30488153163209452678,(((327310084__Archaea__Thermoproteales__Thermoproteus_uzoniensis_768-20__50S_ribosomal_protein_L5:0.07748285381740849243,352681531__Archaea__Thermoproteales__Thermoproteus_tenax_Kra_1__50S_ribosomal_protein_L5p:0.07388177538038637193):0.10747190888151318677,(126460603__Archaea__Thermoproteales__Pyrobaculum_calidifontis_JCM_11548__LSU_ribosomal_protein_L5P:0.05242648233852065937,(171185371__Archaea__Thermoproteales__Thermoproteus_neutrophilus_V24Sta__50S_ribosomal_protein_L5:0.03817170847285535767,((119872276__Archaea__Thermoproteales__Pyrobaculum_islandicum_DSM_4184__50S_ribosomal_protein_L5:0.06502759544750930099,374326203__Archaea__Thermoproteales__Pyrobaculum_sp_1860__50S_ribosomal_protein_L5:0.01882486451798815255):0.01715180914232986367,((379005604__Archaea__Thermoproteales__Pyrobaculum_oguniense_TE7__50S_ribosomal_protein_L5:0.00615908047449125699,145592417__Archaea__Thermoproteales__Pyrobaculum_arsenaticum_DSM_13514__50S_ribosomal_protein_L5:0.00000122123005994819):0.03959476718367542503,18314167__Archaea__Thermoproteales__Pyrobaculum_aerophilum_str_IM2__50S_ribosomal_protein_L5:0.04801717017085119915):0.01371258709009493849):0.01964345484841991535):0.04773420498421231117):0.04263055185178772633):0.16673070115151777948,(159042386__Archaea__Thermoproteales__Caldivirga_maquilingensis_IC-167__50S_ribosomal_protein_L5:0.26834443374147864958,(325968863__Archaea__Thermoproteales__Vulcanisaeta_moutnovskia_768-28__50S_ribosomal_protein_L5:0.05576095202202411422,307594425__Archaea__Thermoproteales__Vulcanisaeta_distributa_DSM_14429__50S_ribosomal_protein_L5:0.02632319459349245425):0.15356530457914621679):0.23816999988604778404):0.15848875971180637068):0.12133627476616505592):0.05358686276946911936):0.05970865178091424447,(((15897611__Archaea__Sulfolobales__Sulfolobus_solfataricus_P2__50S_ribosomal_protein_L5:0.02171407682536080283,227827704__Archaea__Sulfolobales__Sulfolobus_islandicus_M_14-25__50S_ribosomal_protein_L5:0.04527332282667170110):0.18236646559160282766,(15920629__Archaea__Sulfolobales__Sulfolobus_tokodaii_str_7__50S_ribosomal_protein_L5:0.09498455795492229126,70606399__Archaea__Sulfolobales__Sulfolobus_acidocaldarius_DSM_639__50S_ribosomal_protein_L5:0.22389128378180955803):0.04048543767919248609):0.05033274441743527255,(332796541__Archaea__Sulfolobales__Acidianus_hospitalis_W1__50S_ribosomal_protein_L5:0.18342259521625187135,(146302889__Archaea__Sulfolobales__Metallosphaera_sedula_DSM_5348__50S_ribosomal_protein_L5:0.05264461079552581330,330835812__Archaea__Sulfolobales__Metallosphaera_cuprina_Ar-4__50S_ribosomal_protein_L5P:0.16751595740925342981):0.14694956188719790480):0.07625299831937580597):0.15227232323157152694):0.02291565740257449010):0.09012502655905547944,((((150401819__Archaea__Methanococcales__Methanococcus_aeolicus_Nankai-3__50S_ribosomal_protein_L5:0.19961077403878030312,336121759__Archaea__Methanococcales__Methanothermococcus_okinawensis_IH1__50S_ribosomal_protein_L5:0.10623146268651657842):0.03755342274194830438,(45358975__Archaea__Methanococcales__Methanococcus_maripaludis_S2__50S_ribosomal_protein_L5P:0.05437104958372767499,(150399474__Archaea__Methanococcales__Methanococcus_vannielii_SB__50S_ribosomal_protein_L5P:0.06734273792031202077,297619575__Archaea__Methanococcales__Methanococcus_voltae_A3__50S_ribosomal_protein_L5:0.10632812078579217951):0.02063737372162031264):0.09342988452852057923):0.15469463996047483345,(333910780__Archaea__Methanococcales__Methanotorris_igneus_Kol_5__50S_ribosomal_protein_L5:0.04051679245557236742,(256810633__Archaea__Methanococcales__Methanocaldococcus_fervens_AG86__50S_ribosomal_protein_L5:0.01436889729455104354,((261402343__Archaea__Methanococcales__Methanocaldococcus_vulcanius_M7__50S_ribosomal_protein_L5:0.04328143915954560383,296109307__Archaea__Methanococcales__Methanocaldococcus_infernus_ME__50S_ribosomal_protein_L5:0.10642416630444129222):0.03691617942817389253,(289193205__Archaea__Methanococcales__Methanocaldococcus_sp_FS406-22__50S_ribosomal_protein_L5:0.00000122123005994819,15668646__Archaea__Methanococcales__Methanocaldococcus_jannaschii_DSM_2661__50S_ribosomal_protein_L5:0.00000122123005994819):0.00000122123005994819):0.01429574927340907312):0.14154788927453992864):0.03560224550500399460):0.25012866708511788394,((((((383319767__Archaea__Methanocellales__Methanocella_sp_HZ254__50S_ribosomal_protein_L5:0.14843328194571139833,282164904__Archaea__Methanocellales__Methanocella_paludicola_SANAE__50S_ribosomal_protein_L5P:0.06183316173125218140):0.10955247396306327934,147919320__Archaea__Methanocellales__Uncultured_methanogenic_archaeon_RC-I__50S_ribosomal_protein_L5P:0.16436474038442822065):0.22326182344568051841,(124484922__Archaea__Methanomicrobiales__Methanocorpusculum_labreanum_Z__50S_ribosomal_protein_L5P:0.51529521833439739797,(219851120__Archaea__Methanomicrobiales__Methanosphaerula_palustris_E1-9c__50S_ribosomal_protein_L5:0.22319588246565619238,(88603486__Archaea__Methanomicrobiales__Methanospirillum_hungatei_JF-1__50S_ribosomal_protein_L5:0.35212189180406316957,(154150088__Archaea__Methanomicrobiales__Methanoregula_boonei_6A8__50S_ribosomal_protein_L5:0.20002641047406419239,(126178527__Archaea__Methanomicrobiales__Methanoculleus_marisnigri_JR1__50S_ribosomal_protein_L5:0.29947154832731970320,307354336__Archaea__Methanomicrobiales__Methanoplanus_petrolearius_DSM_11571__50S_ribosomal_protein_L5:0.17555918679893378620):0.06982138852405693485):0.08408639254222270709):0.02104111020618606304):0.12940634494478367444):0.04824851734656825791):0.05017814070788868125,((336477148__Archaea__Methanosarcinales__Methanosalsum_zhilinae_DSM_4017__50S_ribosomal_protein_L5:0.16928721893747708527,((294496004__Archaea__Methanosarcinales__Methanohalophilus_mahii_DSM_5219__50S_ribosomal_protein_L5P:0.24334471575611438254,91772096__Archaea__Methanosarcinales__Methanococcoides_burtonii_DSM_6242__50S_ribosomal_protein_L5P:0.12135220116925039824):0.05858501727655808511,(21228239__Archaea__Methanosarcinales__Methanosarcina_mazei_Go1__50S_ribosomal_protein_L5:0.04826892140885383209,(73667649__Archaea__Methanosarcinales__Methanosarcina_barkeri_str_Fusaro__LSU_ribosomal_protein_L5P:0.08246100669419209606,20089955__Archaea__Methanosarcinales__Methanosarcina_acetivorans_C2A__50S_ribosomal_protein_L5:0.04503736803737579120):0.02797749106852824227):0.22920624678610374003):0.02946080502691604888):0.10645530388279653145,298674789__Archaea__Methanosarcinales__Methanohalobium_evestigatum_Z-7303__50S_ribosomal_protein_L5:0.21805493752836554999):0.12253536454914126796):0.05810932587167139118,(((76803070__Archaea__Halobacteria__Natronomonas_pharaonis_DSM_2160__50S_ribosomal_protein_L5P:0.16528622380910379386,(257387889__Archaea__Halobacteria__Halomicrobium_mukohataei_DSM_12286__50S_ribosomal_protein_L5:0.14236611122955347697,(((2508583259__Archaea__Halobacteria__Haloarcula_vallismortis_ATCC_29715__Ribosomal_protein_L5:0.02353782306085807144,344212400__Archaea__Halobacteria__Haloarcula_hispanica_ATCC_33960__50S_ribosomal_protein_L5P:0.00000122123005994819):0.00579929838488649294,((2508574237__Archaea__Halobacteria__Haloarcula_californiae_ATCC_33799__Ribosomal_protein_L5:0.00000122123005994819,2508577610__Archaea__Halobacteria__Haloarcula_sinaiiensis_ATCC_33800__Ribosomal_protein_L5:0.00000122123005994819):0.00000122123005994819,55378372__Archaea__Halobacteria__Haloarcula_marismortui_ATCC_43049__50S_ribosomal_protein_L5:0.00000122123005994819):0.00000122123005994819):0.14883059340935791970,257053372__Archaea__Halobacteria__Halorhabdus_utahensis_DSM_12940__50S_ribosomal_protein_L5P:0.13485422558103066226):0.03729498400705771877):0.03831518182703599895):0.01635504852644600535,(((300710388__Archaea__Halobacteria__Halalkalicoccus_jeotgali_B3__50S_ribosomal_protein_L5P:0.28449427733139770469,(169236384__Archaea__Halobacteria__Halobacterium_salinarum_R1__50S_ribosomal_protein_L5:0.00000122123005994819,15790645__Archaea__Halobacteria__Halobacterium_sp_NRC-1__50S_ribosomal_protein_L5:0.00000122123005994819):0.21868399926916898268):0.04052002843608836641,(222480844__Archaea__Halobacteria__Halorubrum_lacusprofundi_ATCC_49239__50S_ribosomal_protein_L5P:0.19757711378572020977,(336252427__Archaea__Halobacteria__Halopiger_xanaduensis_SH-6__50S_ribosomal_protein_L5:0.07880235922111841762,(289579911__Archaea__Halobacteria__Natrialba_magadii_ATCC_43099__50S_ribosomal_protein_L5:0.09948194696672001125,284165505__Archaea__Halobacteria__Haloterrigena_turkmenica_DSM_5511__50S_ribosomal_protein_L5:0.05099217474228109892):0.04705860890136887714):0.07863848574543415293):0.03986167482804060802):0.01650299574561912494,(((2508592621__Archaea__Halobacteria__Haloferax_mucosum_ATCC_BAA-1512__Ribosomal_protein_L5:0.00528971672489062742,(292656672__Archaea__Halobacteria__Haloferax_volcanii_DS2__50S_ribosomal_protein_L5:0.00000122123005994819,(2508567271__Archaea__Halobacteria__Haloferax_denitrificans_ATCC_35960__Ribosomal_protein_L5:0.00000122123005994819,2508570756__Archaea__Halobacteria__Haloferax_sulfurifontis_ATCC_BAA-897__Ribosomal_protein_L5:0.00000122123005994819):0.00606372850025889160):0.01741445965002541910):0.00975671254977998441,389848004__Archaea__Halobacteria__Haloferax_mediterranei_ATCC_33500__50S_ribosomal_protein_L5P:0.02834420115952904218):0.15233802079533570462,(313125803__Archaea__Halobacteria__Halogeometricum_borinquense_DSM_11551__50S_ribosomal_protein_L5:0.07395840091699300289,110668728__Archaea__Halobacteria__Haloquadratum_walsbyi_DSM_16790__50S_ribosomal_protein_L5:0.28200766771879182127):0.04587268068448581426):0.07013393958420732766):0.02530585761562130498):0.44243581731008474467,((116755003__Archaea__Methanosarcinales__Methanosaeta_thermophila_PT__50S_ribosomal_protein_L5P:0.21661683021946495642,386001172__Archaea__Methanosarcinales__Methanosaeta_harundinacea_6Ac__50S_ribosomal_protein_L5:0.22708384910234719056):0.01260807295205197513,330508485__Archaea__Methanosarcinales__Methanosaeta_concilii_GP6__50S_ribosomal_protein_L5:0.26060343827255261218):0.21117684063614167167):0.03729661278135449481):0.11607731816218516685,(((((((((110833270__Bacteria__Gammaproteobacteria__Alcanivorax_borkumensis_SK2__50S_ribosomal_protein_L5:0.17835311799277495104,304310028__Bacteria__Gammaproteobacteria__Gamma_proteobacterium_HdN1__50S_ribosomal_protein_L5:0.19068857348652468175):0.10196062388321631975,(((387885965__Bacteria__Gammaproteobacteria__Francisella_noatunensis_subsp_orientalis_str_Toba_04__50S_ribosomal_protein_L5:0.01268150419270779386,167626794__Bacteria__Gammaproteobacteria__Francisella_philomiragia_subsp_philomiragia_ATCC_25017__50S_ribosomal_protein_L5:0.01276904407863988650):0.01413866872746811186,(337754261__Bacteria__Gammaproteobacteria__Francisella_sp_TX077308__50S_ribosomal_protein_L5:0.00651773575677212433,(56707490__Bacteria__Gammaproteobacteria__Francisella_tularensis_subsp_tularensis_SCHU_S4__50S_ribosomal_protein_L5:0.00651004160656723768,(385792187__Bacteria__Gammaproteobacteria__Francisella_cf_novicida_Fx1__hypothetical_protein:0.00000122123005994819,118496864__Bacteria__Gammaproteobacteria__Francisella_novicida_U112__50S_ribosomal_protein_L5:0.00000122123005994819):0.00000122123005994819):0.01302434900093312788):0.01226098607582289113):0.28032465854160876217,((((375136147__Bacteria__Gammaproteobacteria__Acinetobacter_calcoaceticus_PHEA-2__50S_ribosomal_protein_L5:0.00000122123005994819,299768678__Bacteria__Gammaproteobacteria__Acinetobacter_oleivorans_DR1__50S_ribosomal_protein_L5:0.01309569901296782184):0.01314167116137425484,(126643084__Bacteria__Gammaproteobacteria__Acinetobacter_baumannii_ATCC_17978__50S_ribosomal_protein_L5:0.00000122123005994819,(((((384144695__Bacteria__Gammaproteobacteria__Acinetobacter_baumannii_MDR-ZJ06__50S_ribosomal_protein_L5:0.00000122123005994819,387122496__Bacteria__Gammaproteobacteria__Acinetobacter_baumannii_MDR-TJ__50S_ribosomal_protein_L5:0.00000122123005994819):0.00000122123005994819,215482195__Bacteria__Gammaproteobacteria__Acinetobacter_baumannii_AB307-0294__50S_ribosomal_protein_L5:0.00000122123005994819):0.00000122123005994819,213158823__Bacteria__Gammaproteobacteria__Acinetobacter_baumannii_AB0057__50S_ribosomal_protein_L5:0.00000122123005994819):0.00000122123005994819,384133276__Bacteria__Gammaproteobacteria__Acinetobacter_baumannii_1656-2__50S_ribosomal_protein_L5:0.00000122123005994819):0.00000122123005994819,(169794606__Bacteria__Gammaproteobacteria__Acinetobacter_baumannii_AYE__50S_ribosomal_protein_L5:0.00000122123005994819,(169632362__Bacteria__Gammaproteobacteria__Acinetobacter_baumannii_SDF__50S_ribosomal_protein_L5:0.00000122123005994819,385239015__Bacteria__Gammaproteobacteria__Acinetobacter_baumannii_TCDC-AB0715__50S_ribosomal_protein_L5:0.00000122123005994819):0.00000122123005994819):0.00000122123005994819):0.00000122123005994819):0.01316284812572315714):0.01665642229352985032,50086203__Bacteria__Gammaproteobacteria__Acinetobacter_sp_ADP1__50S_ribosomal_protein_L5:0.01724773247676105598):0.12042115529246696926,((93005326__Bacteria__Gammaproteobacteria__Psychrobacter_cryohalolentis_K5__50S_ribosomal_protein_L5:0.00000122123005994819,71065071__Bacteria__Gammaproteobacteria__Psychrobacter_arcticus_273-4__50S_ribosomal_protein_L5:0.00645363936420742697):0.00000122123005994819,(296113785__Bacteria__Gammaproteobacteria__Moraxella_catarrhalis_RH4__50S_ribosomal_protein_L5:0.07168612453832304277,148652250__Bacteria__Gammaproteobacteria__Psychrobacter_sp_PRwf-1__50S_ribosomal_protein_L5:0.04906727882205307034):0.03581308136855549523):0.14875564039023184137):0.06881529074993228412):0.02858290624901220489):0.05046512447987699240,((192359103__Bacteria__Gammaproteobacteria__Cellvibrio_japonicus_Ueda107__50S_ribosomal_protein_L5:0.09757823519018000991,(254785091__Bacteria__Gammaproteobacteria__Teredinibacter_turnerae_T7901__50S_ribosomal_protein_L5:0.08021976620808478342,90020618__Bacteria__Gammaproteobacteria__Saccharophagus_degradans_2-40__LSU_ribosomal_protein_L5P:0.09080007085311044002):0.04464058474517267755):0.05410548695198696967,((15599447__Bacteria__Gammaproteobacteria__Pseudomonas_aeruginosa_PAO1__50S_ribosomal_protein_L5:0.02562253838807345904,226942790__Bacteria__Gammaproteobacteria__Azotobacter_vinelandii_DJ__50S_ribosomal_protein_L5:0.02067503073057498988):0.00226601943907150721,(146281182__Bacteria__Gammaproteobacteria__Pseudomonas_stutzeri_A1501__50S_ribosomal_protein_L5:0.03927054148997264488,(146308911__Bacteria__Gammaproteobacteria__Pseudomonas_mendocina_ymp__50S_ribosomal_protein_L5:0.00643987114626378646,((330812063__Bacteria__Gammaproteobacteria__Pseudomonas_brassicacearum_subsp_brassicacearum_NFM421__50S_ribosomal_protein_L5:0.00000122123005994819,((339485399__Bacteria__Gammaproteobacteria__Pseudomonas_putida_S16__50S_ribosomal_protein_L5:0.00000122123005994819,(26987207__Bacteria__Gammaproteobacteria__Pseudomonas_putida_KT2440__50S_ribosomal_protein_L5:0.00646858018583491932,104779767__Bacteria__Gammaproteobacteria__Pseudomonas_entomophila_L48__50S_ribosomal_protein_L5:0.00000122123005994819):0.00000122123005994819):0.04615550943392757871,(70732870__Bacteria__Gammaproteobacteria__Pseudomonas_fluorescens_Pf-5__50S_ribosomal_protein_L5:0.00000122123005994819,28867866__Bacteria__Gammaproteobacteria__Pseudomonas_syringae_pv_tomato_str_DC3000__50S_ribosomal_protein_L5:0.01962739551614230138):0.01297162435505205651):0.00000122123005994819):0.02604919059709817283,333898851__Bacteria__Gammaproteobacteria__Pseudomonas_fulva_12-X__50S_ribosomal_protein_L5:0.00000122123005994819):0.00644179002080218568):0.01310715892627651799):0.02422641430246942965):0.13386211962201147174):0.07678903179355633934):0.05721158069548516051,(((((289209317__Bacteria__Gammaproteobacteria__Thioalkalivibrio_sp_K90mix__50S_ribosomal_protein_L5:0.24271970280264848485,(220935480__Bacteria__Gammaproteobacteria__Thioalkalivibrio_sulfidophilus_HL-EbGr7__50S_ribosomal_protein_L5:0.15959682600542937636,((((56477606__Bacteria__Betaproteobacteria__Aromatoleum_aromaticum_EbN1__50S_ribosomal_protein_L5:0.07720758795780070793,(237653984__Bacteria__Betaproteobacteria__Thauera_sp_MZ1T__50S_ribosomal_protein_L5:0.06597841282152694387,119899694__Bacteria__Betaproteobacteria__Azoarcus_sp_BH72__50S_ribosomal_protein_L5:0.04396789383754897557):0.04947916380337884223):0.02672547750431808131,(71905973__Bacteria__Betaproteobacteria__Dechloromonas_aromatica_RCB__50S_ribosomal_protein_L5:0.08106760677517710345,(372487041__Bacteria__Betaproteobacteria__Dechlorosoma_suillum_PS__50S_ribosomal_protein_L5:0.09684489263525271341,257095028__Bacteria__Betaproteobacteria__Candidatus_Accumulibacter_phosphatis_clade_IIA_str_UW-1__50S_ribosomal_protein_L5:0.13016271827481715184):0.02843878983385969561):0.01175117149235565053):0.03309381216892131466,((340781359__Bacteria__Gammaproteobacteria__Acidithiobacillus_caldus_SM-1__50S_ribosomal_protein_L5p_|L11e|:0.04727118965401492373,(344200775__Bacteria__Gammaproteobacteria__Acidithiobacillus_ferrivorans_SS3__50S_ribosomal_protein_L5:0.01683736554372716049,198282649__Bacteria__Gammaproteobacteria__Acidithiobacillus_ferrooxidans_ATCC_53993__50S_ribosomal_protein_L5:0.03815544535291982842):0.08656374886279208369):0.29808137578608551177,(((((17547726__Bacteria__Betaproteobacteria__Ralstonia_solanacearum_GMI1000__50S_ribosomal_protein_L5:0.01368731306391911609,187930352__Bacteria__Betaproteobacteria__Ralstonia_pickettii_12J__50S_ribosomal_protein_L5:0.03244014939687769189):0.05038093636369782996,(73542851__Bacteria__Betaproteobacteria__Ralstonia_eutropha_JMP134__50S_ribosomal_protein_L5:0.00000122123005994819,(94312236__Bacteria__Betaproteobacteria__Cupriavidus_metallidurans_CH34__50S_ribosomal_protein_L5:0.06193372433727972748,(339327504__Bacteria__Betaproteobacteria__Cupriavidus_necator_N-1__50S_ribosomal_protein_L5:0.00000122123005994819,194291010__Bacteria__Betaproteobacteria__Cupriavidus_taiwanensis_LMG_19424__50S_ribosomal_protein_L5:0.00000122123005994819):0.00000122123005994819):0.00639529715760623740):0.04990186667707834783):0.02062191014611461717,145588254__Bacteria__Betaproteobacteria__Polynucleobacter_necessarius_subsp_asymbioticus_QLW-P1DMWA-1__50S_ribosomal_protein_L5:0.08637049716283749790):0.01308601358388391568,(312795787__Bacteria__Betaproteobacteria__Burkholderia_rhizoxinica_HKI_454__50S_ribosomal_protein_L5:0.04794521525237665366,(((91785453__Bacteria__Betaproteobacteria__Burkholderia_xenovorans_LB400__50S_ribosomal_protein_L5:0.00000122123005994819,187925604__Bacteria__Betaproteobacteria__Burkholderia_phytofirmans_PsJN__50S_ribosomal_protein_L5:0.00000122123005994819):0.00000122123005994819,186477575__Bacteria__Betaproteobacteria__Burkholderia_phymatum_STM815__50S_ribosomal_protein_L5:0.00000122123005994819):0.01317298410837627887,(((330815261__Bacteria__Betaproteobacteria__Burkholderia_gladioli_BSR3__50S_ribosomal_protein_L5:0.01320005134714510690,238025944__Bacteria__Betaproteobacteria__Burkholderia_glumae_BGR1__50S_ribosomal_protein_L5:0.00000122123005994819):0.00656959975339622537,((53720809__Bacteria__Betaproteobacteria__Burkholderia_pseudomallei_K96243__50S_ribosomal_protein_L5:0.00000122123005994819,(83719483__Bacteria__Betaproteobacteria__Burkholderia_thailandensis_E264__50S_ribosomal_protein_L5:0.00657684537169914499,((134294455__Bacteria__Betaproteobacteria__Burkholderia_vietnamiensis_G4__50S_ribosomal_protein_L5:0.00657032698951348897,115350334__Bacteria__Betaproteobacteria__Burkholderia_ambifaria_AMMD__50S_ribosomal_protein_L5:0.00000122123005994819):0.00000122123005994819,(107024291__Bacteria__Betaproteobacteria__Burkholderia_cenocepacia_AU_1054__50S_ribosomal_protein_L5:0.00000122123005994819,78064936__Bacteria__Betaproteobacteria__Burkholderia_sp_383__50S_ribosomal_protein_L5:0.00000122123005994819):0.00657901509976803901):0.00657055974860730301):0.00000122123005994819):0.00000122123005994819,53723842__Bacteria__Betaproteobacteria__Burkholderia_mallei_ATCC_23344__50S_ribosomal_protein_L5:0.00657801895103542460):0.00000122123005994819):0.00658822383269068966,161523441__Bacteria__Betaproteobacteria__Burkholderia_multivorans_ATCC_17616__50S_ribosomal_protein_L5:0.00658786576922975285):0.00000122123005994819):0.01944662856795762243):0.02701086250361128122):0.04106259627966694914,(((((91786397__Bacteria__Betaproteobacteria__Polaromonas_sp_JS666__50S_ribosomal_protein_L5:0.00972524074318627252,121603247__Bacteria__Betaproteobacteria__Polaromonas_naphthalenivorans_CJ2__50S_ribosomal_protein_L5:0.01657710706385044641):0.04248569091066273229,(((319764627__Bacteria__Betaproteobacteria__Alicycliphilus_denitrificans_BC__50S_ribosomal_protein_L5:0.01589300206584373654,(222109605__Bacteria__Betaproteobacteria__Acidovorax_ebreus_TPSY__50S_ribosomal_protein_L5:0.00000122123005994819,121592825__Bacteria__Betaproteobacteria__Acidovorax_sp_JS42__50S_ribosomal_protein_L5:0.00000122123005994819):0.03791353565669279557):0.03162372816684450028,((89902978__Bacteria__Betaproteobacteria__Rhodoferax_ferrireducens_T118__50S_ribosomal_protein_L5:0.07726100717632081172,239818016__Bacteria__Betaproteobacteria__Variovorax_paradoxus_S110__50S_ribosomal_protein_L5:0.04875343149860841135):0.01414570253490030072,(337281281__Bacteria__Betaproteobacteria__Ramlibacter_tataouinensis_TTB310__50S_ribosomal_protein_L5:0.04752165203705046442,(121609272__Bacteria__Betaproteobacteria__Verminephrobacter_eiseniae_EF01-2__50S_ribosomal_protein_L5:0.09986357800213513380,(326315402__Bacteria__Betaproteobacteria__Acidovorax_avenae_subsp_avenae_ATCC_19860__50S_ribosomal_protein_L5:0.00000122123005994819,120609313__Bacteria__Betaproteobacteria__Acidovorax_citrulli_AAC00-1__50S_ribosomal_protein_L5:0.00000122123005994819):0.01355176807475048061):0.01743811389273025939):0.00767117938559686453):0.01992882982214548571):0.00924378817958463467,((333917080__Bacteria__Betaproteobacteria__Delftia_sp_Cs1-4__50S_ribosomal_protein_L5:0.00000122123005994819,160896483__Bacteria__Betaproteobacteria__Delftia_acidovorans_SPH-1__50S_ribosomal_protein_L5:0.00000122123005994819):0.01599815081758865221,264680573__Bacteria__Betaproteobacteria__Comamonas_testosteroni_CNB-2__ribosomal_protein_L5:0.01700036137697051239):0.04661204354359552854):0.02224852273556302690):0.07559086949001157796,(383756201__Bacteria__Betaproteobacteria__Rubrivivax_gelatinosus_IL144__50S_ribosomal_protein_L5:0.09014452085685334404,(171060607__Bacteria__Betaproteobacteria__Leptothrix_cholodnii_SP-6__50S_ribosomal_protein_L5:0.09091668773289200700,124268615__Bacteria__Betaproteobacteria__Methylibium_petroleiphilum_PM1__50S_ribosomal_protein_L5:0.08659055839165165358):0.03349946990193494040):0.02819759574443516173):0.03359133012976027455,296137053__Bacteria__Betaproteobacteria__Thiomonas_intermedia_K12__50S_ribosomal_protein_L5:0.08941167160944185621):0.07363379748307102846,((332286132__Bacteria__Betaproteobacteria__Pusillimonas_sp_T7-7__50S_ribosomal_protein_L5:0.04424364490812000145,(((((389873969__Bacteria__Betaproteobacteria__Advenella_kashmirensis_WT001__50S_ribosomal_protein_L5:0.04122145086654719487,(348590799__Bacteria__Betaproteobacteria__Taylorella_asinigenitalis_MCE3__50S_ribosomal_protein_L5p:0.01226678280328196737,319778713__Bacteria__Betaproteobacteria__Taylorella_equigenitalis_MCE9__50S_ribosomal_protein_L5:0.01321997205556653225):0.07501014193739005687):0.06803871924644404323,311109590__Bacteria__Betaproteobacteria__Achromobacter_xylosoxidans_A8__50S_ribosomal_protein_L5:0.01510242155928510042):0.01495230565195817575,187476560__Bacteria__Betaproteobacteria__Bordetella_avium_197N__50S_ribosomal_protein_L5:0.02190642749753863444):0.01373431479113397524,163859259__Bacteria__Betaproteobacteria__Bordetella_petrii_DSM_12804__50S_ribosomal_protein_L5:0.01599245611052731164):0.01624362472774821056,((33599036__Bacteria__Betaproteobacteria__Bordetella_bronchiseptica_RB50__50S_ribosomal_protein_L5:0.00000122123005994819,33594493__Bacteria__Betaproteobacteria__Bordetella_pertussis_Tohama_I__50S_ribosomal_protein_L5:0.00000122123005994819):0.00000122123005994819,33594764__Bacteria__Betaproteobacteria__Bordetella_parapertussis_12822__50S_ribosomal_protein_L5:0.00000122123005994819):0.01295526786076207221):0.01558087716315133611):0.06436161704179990672,((300309468__Bacteria__Betaproteobacteria__Herbaspirillum_seropedicae_SmR1__50S_ribosomal_protein_L5:0.02025296259216833455,340785608__Bacteria__Betaproteobacteria__Collimonas_fungivorans_Ter331__50S_ribosomal_protein_L5:0.03370190188370412315):0.01239651640901606906,(152980148__Bacteria__Betaproteobacteria__Janthinobacterium_sp_Marseille__50S_ribosomal_protein_L5:0.00056368684971583891,134096309__Bacteria__Betaproteobacteria__Herminiimonas_arsenicoxydans__50S_ribosomal_protein_L5:0.02605591502593469777):0.02752486453952856724):0.05103140355645924969):0.02852926978721165990):0.01062040527583747902):0.07367880831600510938):0.01004192314805053138):0.02241164882228150260,((74316435__Bacteria__Betaproteobacteria__Thiobacillus_denitrificans_ATCC_25259__50S_ribosomal_protein_L5:0.09314408155537440281,(226939198__Bacteria__Betaproteobacteria__Laribacter_hongkongensis_HLHK9__50S_ribosomal_protein_L5:0.06667619448708747565,((347538202__Bacteria__Betaproteobacteria__Pseudogulbenkiania_sp_NH8B__50S_ribosomal_protein_L5:0.03335034020243564379,34499629__Bacteria__Betaproteobacteria__Chromobacterium_violaceum_ATCC_12472__50S_ribosomal_protein_L5:0.05918880194080813201):0.03054262903940587262,(313667453__Bacteria__Betaproteobacteria__Neisseria_lactamica_020-06__50S_ribosomal_protein_L5:0.00649986173452582819,((59802148__Bacteria__Betaproteobacteria__Neisseria_gonorrhoeae_FA_1090__50S_ribosomal_protein_L5:0.00000122123005994819,(194099934__Bacteria__Betaproteobacteria__Neisseria_gonorrhoeae_NCCP11945__50S_ribosomal_protein_L5:0.00000122123005994819,385336844__Bacteria__Betaproteobacteria__Neisseria_gonorrhoeae_TCDC-NG08107__50S_ribosomal_protein_L5:0.00000122123005994819):0.00000122123005994819):0.01302524564279431557,15676081__Bacteria__Betaproteobacteria__Neisseria_meningitidis_MC58__50S_ribosomal_protein_L5:0.00000122123005994819):0.00000122123005994819):0.07744841887436684780):0.04895851197217548911):0.03982637839072952074):0.01466900519088433844,((82701912__Bacteria__Betaproteobacteria__Nitrosospira_multiformis_ATCC_25196__50S_ribosomal_protein_L5:0.03307888140635992236,((30248430__Bacteria__Betaproteobacteria__Nitrosomonas_europaea_ATCC_19718__50S_ribosomal_protein_L5:0.10291471731960241676,114330585__Bacteria__Betaproteobacteria__Nitrosomonas_eutropha_C91__50S_ribosomal_protein_L5:0.10542527895515974024):0.13608922455832933585,(325981817__Bacteria__Betaproteobacteria__Nitrosomonas_sp_AL212__50S_ribosomal_protein_L5:0.08603793647545830703,339484173__Bacteria__Betaproteobacteria__Nitrosomonas_sp_Is79A3__50S_ribosomal_protein_L5:0.05492546114160046927):0.11030190811462181610):0.06810118069424010712):0.08951565432136240896,((291613248__Bacteria__Betaproteobacteria__Sideroxydans_lithotrophicus_ES-1__50S_ribosomal_protein_L5:0.02517783169837491120,302877813__Bacteria__Betaproteobacteria__Gallionella_capsiferriformans_ES-2__50S_ribosomal_protein_L5:0.15451701140032217396):0.06864208936641193193,(91774647__Bacteria__Betaproteobacteria__Methylobacillus_flagellatus_KT__50S_ribosomal_protein_L5:0.05752113344832237435,((253995730__Bacteria__Betaproteobacteria__Methylotenera_mobilis_JLW8__50S_ribosomal_protein_L5:0.01948908387310943971,297537543__Bacteria__Betaproteobacteria__Methylotenera_versatilis_301__50S_ribosomal_protein_L5:0.01294475338241919682):0.05415763499267915032,(313200093__Bacteria__Betaproteobacteria__Methylovorus_sp_MP688__50S_ribosomal_protein_L5:0.00000122123005994819,253998027__Bacteria__Betaproteobacteria__Methylovorus_glucosetrophus_SIP3-4__50S_ribosomal_protein_L5:0.00000122123005994819):0.03152162506018236360):0.04719580885982252449):0.07179765578794708447):0.01434376323584814206):0.02401554982973993710):0.04052767008292162271):0.06228007199607801109):0.06008596010430202611):0.01875180497541929781,(146329604__Bacteria__Gammaproteobacteria__Dichelobacter_nodosus_VCS1703A__50S_ribosomal_protein_L5:0.29061042686948013181,(52840586__Bacteria__Gammaproteobacteria__Legionella_pneumophila_subsp_pneumophila_str_Philadelphia_1__50S_ribosomal_protein_L5:0.02907668593657403155,289163842__Bacteria__Gammaproteobacteria__Legionella_longbeachae_NSW150__50S_ribosomal_protein_L5:0.06539199602880908790):0.21511041584713730401):0.06203934230885772144):0.02890453029752994632,((383315983__Bacteria__Gammaproteobacteria__Frateuria_aurantia_DSM_6220__50S_ribosomal_protein_L5:0.11414456543048490111,(357418218__Bacteria__Gammaproteobacteria__Pseudoxanthomonas_spadix_BD-a59__50S_ribosomal_protein_L5:0.03891762291863282153,(319787913__Bacteria__Gammaproteobacteria__Pseudoxanthomonas_suwonensis_11-1__50S_ribosomal_protein_L5:0.08614880561911510137,((190572956__Bacteria__Gammaproteobacteria__Stenotrophomonas_maltophilia_K279a__50S_ribosomal_protein_L5:0.03516347250493549043,(21241749__Bacteria__Gammaproteobacteria__Xanthomonas_axonopodis_pv_citri_str_306__50S_ribosomal_protein_L5:0.00000122123005994819,(58583193__Bacteria__Gammaproteobacteria__Xanthomonas_oryzae_pv_oryzae_KACC10331__50S_ribosomal_protein_L5:0.01258861535968091271,21230376__Bacteria__Gammaproteobacteria__Xanthomonas_campestris_pv_campestris_str_ATCC_33913__50S_ribosomal_protein_L5:0.00000122123005994819):0.01267489377494767852):0.01343382311591972446):0.03063853166677389314,(15837766__Bacteria__Gammaproteobacteria__Xylella_fastidiosa_9a5c__50S_ribosomal_protein_L5:0.17215306557724571745,285017332__Bacteria__Gammaproteobacteria__Xanthomonas_albilineans_GPE_PC73__50S_ribosomal_protein_L5:0.02630306701757811200):0.00538166468595743623):0.05067724223630587499):0.04203569916129095557):0.10906077605981709389):0.08479959490413443990,(334143233__Bacteria__Gammaproteobacteria__Thioalkalimicrobium_cyclicum_ALM1__50S_ribosomal_protein_L5:0.10321673520967160342,78484652__Bacteria__Gammaproteobacteria__Thiomicrospira_crunogena_XCL-2__50S_ribosomal_protein_L5:0.19754412526755835144):0.13816613177164266402):0.07807078940286708846):0.03729805388977325276,((114319631__Bacteria__Gammaproteobacteria__Alkalilimnicola_ehrlichii_MLHE-1__50S_ribosomal_protein_L5:0.18118318769756994180,121997637__Bacteria__Gammaproteobacteria__Halorhodospira_halophila_SL1__50S_ribosomal_protein_L5:0.23978660777361024414):0.16451134538482897751,(((288942060__Bacteria__Gammaproteobacteria__Allochromatium_vinosum_DSM_180__50S_ribosomal_protein_L5:0.05504082354897577023,390952392__Bacteria__Gammaproteobacteria__Thiocystis_violascens_DSM_198__50S_ribosomal_protein_L5:0.06837644508316054193):0.10322582867012872199,53803423__Bacteria__Gammaproteobacteria__Methylococcus_capsulatus_str_Bath__50S_ribosomal_protein_L5:0.18766782238131687888):0.02439988668675476674,(29653602__Bacteria__Gammaproteobacteria__Coxiella_burnetii_RSA_493__50S_ribosomal_protein_L5:0.26920403236919526746,((300114724__Bacteria__Gammaproteobacteria__Nitrosococcus_watsonii_C-113__50S_ribosomal_protein_L5:0.01646936052560523528,77165775__Bacteria__Gammaproteobacteria__Nitrosococcus_oceani_ATCC_19707__50S_ribosomal_protein_L5:0.01537285150931305862):0.11075840305327346036,292492433__Bacteria__Gammaproteobacteria__Nitrosococcus_halophilus_Nc4__50S_ribosomal_protein_L5:0.06427922739056934898):0.08015908021652178028):0.05267188401646206303):0.01310097687125344641):0.04833908406823183429):0.01941630266879761091,(387128154__Bacteria__Gammaproteobacteria__Methylophaga_sp_JAM1__50S_ribosomal_protein_L5:0.15531228122863399710,((((((119947114__Bacteria__Gammaproteobacteria__Psychromonas_ingrahamii_37__50S_ribosomal_protein_L5:0.09946274859135241508,((237806887__Bacteria__Gammaproteobacteria__Tolumonas_auensis_DSM_9187__50S_ribosomal_protein_L5:0.09501378486309330906,374333999__Bacteria__Gammaproteobacteria__Oceanimonas_sp_GK1__50S_ribosomal_protein_L5:0.05663209291960560887):0.02960926327896651333,((77361722__Bacteria__Gammaproteobacteria__Pseudoalteromonas_haloplanktis_TAC125__50S_ribosomal_protein_L5:0.00530804774548558535,315127944__Bacteria__Gammaproteobacteria__Pseudoalteromonas_sp_SM9913__50S_ribosomal_protein_L5:0.00757965795556791392):0.11569159240624959928,((((251793840__Bacteria__Gammaproteobacteria__Aggregatibacter_aphrophilus_NJ8700__50S_ribosomal_protein_L5:0.00000122123005994819,261867268__Bacteria__Gammaproteobacteria__Aggregatibacter_actinomycetemcomitans_D11S-1__50S_ribosomal_protein_L5:0.00000122123005994819):0.00000122123005994819,(387120542__Bacteria__Gammaproteobacteria__Aggregatibacter_actinomycetemcomitans_D7S-1__50S_ribosomal_protein_L5:0.00000122123005994819,365967001__Bacteria__Gammaproteobacteria__Aggregatibacter_actinomycetemcomitans_ANH9381__50S_ribosomal_protein_L5:0.00000122123005994819):0.00000122123005994819):0.00655641953512777018,((52426091__Bacteria__Gammaproteobacteria__Mannheimia_succiniciproducens_MBEL55E__50S_ribosomal_protein_L5:0.01272626384073876835,(33152942__Bacteria__Gammaproteobacteria__Haemophilus_ducreyi_35000HP__50S_ribosomal_protein_L5:0.00635963192659780817,(126209235__Bacteria__Gammaproteobacteria__Actinobacillus_pleuropneumoniae_serovar_5b_str_L20__50S_ribosomal_protein_L5:0.00000122123005994819,(332289216__Bacteria__Gammaproteobacteria__Gallibacterium_anatis_UMN179__50S_ribosomal_protein_L5:0.03296556492563729179,(113460221__Bacteria__Gammaproteobacteria__Haemophilus_somnus_129PT__50S_ribosomal_protein_L5:0.01936487788273295874,219871584__Bacteria__Gammaproteobacteria__Haemophilus_parasuis_SH0165__50S_ribosomal_protein_L5:0.00633656509444757449):0.00642605568661963437):0.00000122123005994819):0.01278653850546096656):0.00000122123005994819):0.01261875415292922770,(152978153__Bacteria__Gammaproteobacteria__Actinobacillus_succinogenes_130Z__50S_ribosomal_protein_L5:0.00462149640058351959,(15603268__Bacteria__Gammaproteobacteria__Pasteurella_multocida_subsp_multocida_str_Pm70__50S_ribosomal_protein_L5:0.01154844685572064059,(345429281__Bacteria__Gammaproteobacteria__Haemophilus_parainfluenzae_T3T1__50S_ribosomal_protein_L5:0.00000122123005994819,((((68249386__Bacteria__Gammaproteobacteria__Haemophilus_influenzae_86-028NP__50S_ribosomal_protein_L5:0.00000122123005994819,(319897716__Bacteria__Gammaproteobacteria__Haemophilus_influenzae_F3031__50S_ribosomal_protein_L5:0.00000122123005994819,(378696990__Bacteria__Gammaproteobacteria__Haemophilus_influenzae_10810__50S_ribosomal_protein_L5:0.00000122123005994819,148827979__Bacteria__Gammaproteobacteria__Haemophilus_influenzae_PittGG__50S_ribosomal_protein_L5:0.00000122123005994819):0.00000122123005994819):0.00000122123005994819):0.00000122123005994819,(148826566__Bacteria__Gammaproteobacteria__Haemophilus_influenzae_PittEE__50S_ribosomal_protein_L5:0.00000122123005994819,319775276__Bacteria__Gammaproteobacteria__Haemophilus_influenzae_F3047__50S_ribosomal_protein_L5:0.00000122123005994819):0.00000122123005994819):0.00000122123005994819,(386264771__Bacteria__Gammaproteobacteria__Haemophilus_influenzae_R2866__50S_ribosomal_protein_L5:0.00000122123005994819,386266483__Bacteria__Gammaproteobacteria__Haemophilus_influenzae_R2846__50S_ribosomal_protein_L5:0.00000122123005994819):0.00000122123005994819):0.00644496316190426490,30995402__Bacteria__Gammaproteobacteria__Haemophilus_influenzae_Rd_KW20__50S_ribosomal_protein_L5:0.00000122123005994819):0.00000122123005994819):0.01460624109110307198):0.01245049129497106423):0.00205089772144616224):0.00639709189626936400):0.05206600874120874411,(((238898915__Bacteria__Gammaproteobacteria__Candidatus_Hamiltonella_defensa_5AT_Acyrthosiphon_pisum__50S_ribosomal_protein_L5:0.22495672774863267884,((27904930__Bacteria__Gammaproteobacteria__Buchnera_aphidicola_str_Bp_Baizongia_pistaciae__50S_ribosomal_protein_L5:0.22809181711993220532,((71891987__Bacteria__Gammaproteobacteria__Candidatus_Blochmannia_pennsylvanicus_str_BPEN__50S_ribosomal_protein_L5:0.12123928165063310725,(33519670__Bacteria__Gammaproteobacteria__Candidatus_Blochmannia_floridanus__50S_ribosomal_protein_L5:0.14167459279812122386,319760341__Bacteria__Gammaproteobacteria__Candidatus_Blochmannia_vafer_str_BVAF__50S_ribosomal_protein_L5:0.16903504957027143396):0.11601534294867316133):0.15068579138100582360,(((116515247__Bacteria__Gammaproteobacteria__Buchnera_aphidicola_str_Cc_Cinara_cedri__50S_ribosomal_protein_L5:0.17279827830580735126,336233418__Bacteria__Gammaproteobacteria__Buchnera_aphidicola_Cinara_tujafilina__50S_ribosomal_protein_L5:0.22354772030210248723):0.17131385097080725766,(((116335048__Bacteria__Gammaproteobacteria__Candidatus_Carsonella_ruddii_PV__ribosomal_protein_L5:1.44484967237273420615,307069682__Bacteria__Betaproteobacteria__Candidatus_Zinderia_insecticola_CARI__50S_ribosomal_protein_L5:0.44744527235530934250):0.42959467629697828395,295698637__Bacteria__Gammaproteobacteria__Candidatus_Riesia_pediculicola_USDA__50S_ribosomal_protein_L5:0.18521885174899929694):0.35734101124997164067,(32491304__Bacteria__Gammaproteobacteria__Wigglesworthia_glossinidia_endosymbiont_of_Glossina_brevipalpis__50S_ribosomal_protein_L5:0.08339306821036519823,379009451__Bacteria__Gammaproteobacteria__Wigglesworthia_glossinidia_endosymbiont_of_Glossina_morsitans__50S_ribosomal_protein_L5:0.20765484899521602369):0.12109148453454790517):0.03027583799975512233):0.04310614903177312218,94676539__Bacteria__Gammaproteobacteria__Baumannia_cicadellinicola_str_Hc_Homalodisca_coagulata__50S_ribosomal_protein_L5:0.22079592795550698203):0.02178307821591117521):0.03740995131115337768):0.06645697325521282561,(15617106__Bacteria__Gammaproteobacteria__Buchnera_aphidicola_str_APS_Acyrthosiphon_pisum__50S_ribosomal_protein_L5:0.05666118554995683981,(384228481__Bacteria__Gammaproteobacteria__Buchnera_aphidicola_str_Ua_Uroleucon_ambrosiae__50S_ribosomal_protein_L5:0.15375968722241489806,21672758__Bacteria__Gammaproteobacteria__Buchnera_aphidicola_str_Sg_Schizaphis_graminum__50S_ribosomal_protein_L5:0.07103053093116708239):0.03278979459884290987):0.13552891001055022979):0.06094759226388326429):0.03484786296596285859,374314369__Bacteria__Gammaproteobacteria__Serratia_symbiotica_str_Cinara_cedri__50S_ribosomal_protein_L5:0.05494748868588943819):0.04459258054428449913,(((238921430__Bacteria__Gammaproteobacteria__Edwardsiella_ictaluri_93-146__50S_ribosomal_protein_L5|_putative:0.00000122123005994819,269140559__Bacteria__Gammaproteobacteria__Edwardsiella_tarda_EIB202__50S_ribosomal_protein_L5:0.00000122123005994819):0.00635442094631380634,(((((375257669__Bacteria__Gammaproteobacteria__Klebsiella_oxytoca_KCTC_1686__50S_ribosomal_protein_L5:0.00000122123005994819,(345301157__Bacteria__Gammaproteobacteria__Enterobacter_asburiae_LF7a__50S_ribosomal_protein_L5:0.00000122123005994819,340000966__Bacteria__Gammaproteobacteria__Salmonella_bongori_NCTC_12419__50S_ribosomal_protein_L5:0.00000122123005994819):0.00000122123005994819):0.00000122123005994819,296105016__Bacteria__Gammaproteobacteria__Enterobacter_cloacae_subsp_cloacae_ATCC_13047__50S_ribosomal_protein_L5:0.00000122123005994819):0.00000122123005994819,(((24114586__Bacteria__Gammaproteobacteria__Shigella_flexneri_2a_str_301__50S_ribosomal_protein_L5:0.03279575506380381228,156932247__Bacteria__Gammaproteobacteria__Cronobacter_sakazakii_ATCC_BAA-894__50S_ribosomal_protein_L5:0.00634949157372454668):0.00000122123005994819,((82545671__Bacteria__Gammaproteobacteria__Shigella_boydii_Sb227__50S_ribosomal_protein_L5:0.00000122123005994819,(152972215__Bacteria__Gammaproteobacteria__Klebsiella_pneumoniae_subsp_pneumoniae_MGH_78578__50S_ribosomal_protein_L5:0.00000122123005994819,((74313827__Bacteria__Gammaproteobacteria__Shigella_sonnei_Ss046__50S_ribosomal_protein_L5:0.00000122123005994819,15803835__Bacteria__Gammaproteobacteria__Escherichia_coli_O157_H7_str_EDL933__50S_ribosomal_protein_L5:0.00000122123005994819):0.00000122123005994819,218550583__Bacteria__Gammaproteobacteria__Escherichia_fergusonii_ATCC_35469__50S_ribosomal_protein_L5:0.00000122123005994819):0.00000122123005994819):0.00000122123005994819):0.00000122123005994819,82778604__Bacteria__Gammaproteobacteria__Shigella_dysenteriae_Sd197__50S_ribosomal_protein_L5:0.00000122123005994819):0.00000122123005994819):0.00000122123005994819,(308188344__Bacteria__Gammaproteobacteria__Pantoea_vagans_C9-1__50S_ribosomal_protein_L5:0.01291927724876403699,(317049828__Bacteria__Gammaproteobacteria__Pantoea_sp_At-9b__50S_ribosomal_protein_L5:0.00000122123005994819,291619163__Bacteria__Gammaproteobacteria__Pantoea_ananatis_LMG_20103__50S_ribosomal_protein_L5:0.00643447387996003671):0.00000122123005994819):0.01943476977593216679):0.00638358088242935162):0.00000122123005994819,((((157148884__Bacteria__Gammaproteobacteria__Citrobacter_koseri_ATCC_BAA-895__50S_ribosomal_protein_L5:0.00000122123005994819,260599627__Bacteria__Gammaproteobacteria__Cronobacter_turicensis_z3032__50S_ribosomal_protein_L5:0.00000122123005994819):0.00635245233384811123,(283788056__Bacteria__Gammaproteobacteria__Citrobacter_rodentium_ICC168__50S_ribosomal_protein_L5:0.00000122123005994819,16762855__Bacteria__Gammaproteobacteria__Salmonella_enterica_subsp_enterica_serovar_Typhi_str_CT18__50S_ribosomal_subunit_protein_L5:0.00000122123005994819):0.00000122123005994819):0.00634746066313038055,386706551__Bacteria__Gammaproteobacteria__Escherichia_coli_P12b__50S_ribosomal_protein_L5:0.00000122123005994819):0.00000122123005994819,((251787983__Bacteria__Gammaproteobacteria__Dickeya_zeae_Ech1591__50S_ribosomal_protein_L5:0.02577502151366036637,387887641__Bacteria__Gammaproteobacteria__Escherichia_blattae_DSM_4481__50S_ribosomal_protein_L5:0.00634977495119872209):0.01284395969248121327,(336247475__Bacteria__Gammaproteobacteria__Enterobacter_aerogenes_KCTC_2190__50S_ribosomal_protein_L5:0.00000122123005994819,288933278__Bacteria__Gammaproteobacteria__Klebsiella_variicola_At-22__50S_ribosomal_protein_L5:0.00000122123005994819):0.00000122123005994819):0.00640698099082486709):0.00000122123005994819):0.00635474749346366056,146313373__Bacteria__Gammaproteobacteria__Enterobacter_sp_638__50S_ribosomal_protein_L5:0.01941054320518694962):0.00636255989203665141):0.00662801411300906543,(((50122939__Bacteria__Gammaproteobacteria__Pectobacterium_atrosepticum_SCRI1043__50S_ribosomal_protein_L5:0.00637069691768500559,((386743644__Bacteria__Gammaproteobacteria__Providencia_stuartii_MRSN_2154__50S_ribosomal_protein_L5:0.01311431261333551729,(253991677__Bacteria__Gammaproteobacteria__Photorhabdus_asymbiotica_subsp_asymbiotica_ATCC_43949__50S_ribosomal_subunit_protein_L5:0.01284211223500754048,((197287080__Bacteria__Gammaproteobacteria__Proteus_mirabilis_HI4320__50S_ribosomal_protein_L5:0.00000122123005994819,(300721378__Bacteria__Gammaproteobacteria__Xenorhabdus_nematophila_ATCC_19061__50S_ribosomal_protein_L5:0.01295971875518071165,(290477180__Bacteria__Gammaproteobacteria__Xenorhabdus_bovienii_SS-2004__50S_ribosomal_protein_L5:0.00000122123005994819,((339478075__Bacteria__Gammaproteobacteria__Candidatus_Moranella_endobia_PCIT__putative_50S_ribosomal_protein_L5:0.21693017354230850757,85060244__Bacteria__Gammaproteobacteria__Sodalis_glossinidius_str_morsitans__50S_ribosomal_protein_L5:0.02764163516456511968):0.01870380792760965860,242237871__Bacteria__Gammaproteobacteria__Dickeya_dadantii_Ech703__50S_ribosomal_protein_L5:0.01934599341873081274):0.00660905055692874270):0.00000122123005994819):0.00644883412983636699):0.01939707895783234978,37528531__Bacteria__Gammaproteobacteria__Photorhabdus_luminescens_subsp_laumondii_TTO1__50S_ribosomal_protein_L5:0.00000122123005994819):0.00000122123005994819):0.00637034885373114531):0.01296324496929373779,(261823220__Bacteria__Gammaproteobacteria__Pectobacterium_wasabiae_WPP163__50S_ribosomal_protein_L5:0.00000122123005994819,253690171__Bacteria__Gammaproteobacteria__Pectobacterium_carotovorum_subsp_carotovorum_PC1__50S_ribosomal_protein_L5:0.00000122123005994819):0.00000122123005994819):0.00000122123005994819):0.00635057680617746693,((385786314__Bacteria__Gammaproteobacteria__Erwinia_sp_Ejp617__50S_ribosomal_protein_L5:0.00000122123005994819,((188535266__Bacteria__Gammaproteobacteria__Erwinia_tasmaniensis_Et1-99__50S_ribosomal_protein_L5:0.00000122123005994819,259909987__Bacteria__Gammaproteobacteria__Erwinia_pyrifoliae_Ep1-96__50S_ribosomal_protein_L5:0.00000122123005994819):0.00000122123005994819,292489837__Bacteria__Gammaproteobacteria__Erwinia_amylovora_CFBP1430__50S_ribosomal_protein_L5:0.00000122123005994819):0.00000122123005994819):0.00637942815531420803,(((123444086__Bacteria__Gammaproteobacteria__Yersinia_enterocolitica_subsp_enterocolitica_8081__50S_ribosomal_protein_L5:0.00638930774325772999,(51597976__Bacteria__Gammaproteobacteria__Yersinia_pseudotuberculosis_IP_32953__50S_ribosomal_protein_L5:0.00000122123005994819,22127871__Bacteria__Gammaproteobacteria__Yersinia_pestis_KIM_10__50S_ribosomal_protein_L5:0.00000122123005994819):0.01292161755199277770):0.01275450620972044466,(333929454__Bacteria__Gammaproteobacteria__Serratia_sp_AS12__50S_ribosomal_protein_L5:0.00000122123005994819,157372764__Bacteria__Gammaproteobacteria__Serratia_proteamaculans_568__50S_ribosomal_protein_L5:0.00000122123005994819):0.00000122123005994819):0.01932160273288631436,300718693__Bacteria__Gammaproteobacteria__Erwinia_billingiae_Eb661__50S_ribosomal_protein_L5:0.00000122123005994819):0.00633492110915598663):0.01277896179277294292):0.00000122123005994819,(383188330__Bacteria__Gammaproteobacteria__Rahnella_aquatilis_CIP_78-65_ATCC_33071__50S_ribosomal_protein_L5:0.00000122123005994819,322831084__Bacteria__Gammaproteobacteria__Rahnella_sp_Y9602__50S_ribosomal_protein_L5:0.00000122123005994819):0.03278846486689857009):0.00622359791179167513):0.02824342815010657051):0.01220497243460470956):0.02766864234356084667):0.04233131343069311547):0.02097576633728690312):0.03149172643545277567,(54307553__Bacteria__Gammaproteobacteria__Photobacterium_profundum_SS9__50S_ribosomal_protein_L5:0.10049736824132260438,((336123185__Bacteria__Gammaproteobacteria__Vibrio_anguillarum_775__50S_ribosomal_protein_L5P:0.01197858057964770045,((37678571__Bacteria__Gammaproteobacteria__Vibrio_vulnificus_YJ016__50S_ribosomal_protein_L5:0.01934060721073190686,((156973063__Bacteria__Gammaproteobacteria__Vibrio_harveyi_ATCC_BAA-1116__50S_ribosomal_protein_L5:0.00000122123005994819,((209693936__Bacteria__Gammaproteobacteria__Aliivibrio_salmonicida_LFI1238__50S_ribosomal_protein_L5:0.01253105969715673923,197333944__Bacteria__Gammaproteobacteria__Vibrio_fischeri_MJ11__50S_ribosomal_protein_L5:0.00000122123005994819):0.02588512222626300485,218710737__Bacteria__Gammaproteobacteria__Vibrio_splendidus_LGP32__50S_ribosomal_protein_L5:0.01264318675683359823):0.01281996233398850077):0.01284451079680236016,(28897043__Bacteria__Gammaproteobacteria__Vibrio_parahaemolyticus_RIMD_2210633__50S_ribosomal_protein_L5:0.00638038334677067543,262392504__Bacteria__Gammaproteobacteria__Vibrio_sp_Ex25__50S_ribosomal_protein_L5:0.00000122123005994819):0.01290065288043515737):0.00000122123005994819):0.00655067920548561659,(15642579__Bacteria__Gammaproteobacteria__Vibrio_cholerae_O1_biovar_El_Tor_str_N16961__50S_ribosomal_protein_L5:0.02353121026750574357,375129799__Bacteria__Gammaproteobacteria__Vibrio_furnissii_NCTC_11218__50S_ribosomal_protein_L5:0.02913717955208054017):0.01582922999210902015):0.00094089630286642040):0.06828011715572508689,((117619168__Bacteria__Gammaproteobacteria__Aeromonas_hydrophila_subsp_hydrophila_ATCC_7966__50S_ribosomal_protein_L5:0.00000122123005994819,330827895__Bacteria__Gammaproteobacteria__Aeromonas_veronii_B565__50S_ribosomal_protein_L5:0.00000122123005994819):0.00043812474021786993,145300923__Bacteria__Gammaproteobacteria__Aeromonas_salmonicida_subsp_salmonicida_A449__50S_ribosomal_protein_L5:0.00592911433984636901):0.05460575192839025455):0.02535120973101937653):0.02488800910165262989):0.03851793630682316671,308048003__Bacteria__Gammaproteobacteria__Ferrimonas_balearica_DSM_9799__50S_ribosomal_protein_L5:0.06026695909804647561):0.03318096244593870398,(56461004__Bacteria__Gammaproteobacteria__Idiomarina_loihiensis_L2TR__50S_ribosomal_protein_L5:0.14385729598375124327,((71280744__Bacteria__Gammaproteobacteria__Colwellia_psychrerythraea_34H__50S_ribosomal_protein_L5:0.12257929612621909499,(256821674__Bacteria__Gammaproteobacteria__Kangiella_koreensis_DSM_16069__50S_ribosomal_protein_L5:0.18822203125464692652,(113968556__Bacteria__Gammaproteobacteria__Shewanella_sp_MR-4__50S_ribosomal_protein_L5:0.00000122123005994819,((91791551__Bacteria__Gammaproteobacteria__Shewanella_denitrificans_OS217__50S_ribosomal_protein_L5:0.02649534062017239872,(146294829__Bacteria__Gammaproteobacteria__Shewanella_putrefaciens_CN-32__50S_ribosomal_protein_L5:0.00000122123005994819,((114561348__Bacteria__Gammaproteobacteria__Shewanella_frigidimarina_NCIMB_400__50S_ribosomal_protein_L5:0.01284531659784208385,((119773366__Bacteria__Gammaproteobacteria__Shewanella_amazonensis_SB2B__50S_ribosomal_protein_L5:0.04611905612161305151,127511104__Bacteria__Gammaproteobacteria__Shewanella_loihica_PV-4__50S_ribosomal_protein_L5:0.00615446343277985079):0.02628129678055540069,126176343__Bacteria__Gammaproteobacteria__Shewanella_baltica_OS155__50S_ribosomal_protein_L5:0.01934669985375900639):0.00000122123005994819):0.00640410800458616949,((170728997__Bacteria__Gammaproteobacteria__Shewanella_woodyi_ATCC_51908__50S_ribosomal_protein_L5:0.01954342575274147301,157377437__Bacteria__Gammaproteobacteria__Shewanella_sediminis_HAW-EB3__50S_ribosomal_protein_L5:0.00630368970468317587):0.00000122123005994819,(((157960026__Bacteria__Gammaproteobacteria__Shewanella_pealeana_ATCC_700345__50S_ribosomal_protein_L5:0.00650923246995165766,167626027__Bacteria__Gammaproteobacteria__Shewanella_halifaxensis_HAW-EB4__50S_ribosomal_protein_L5:0.00000122123005994819):0.01951404269233156241,212634841__Bacteria__Gammaproteobacteria__Shewanella_piezotolerans_WP3__Ribosomal_protein_L5:0.00000122123005994819):0.00645438392458017735,294142921__Bacteria__Gammaproteobacteria__Shewanella_violacea_DSS12__50S_ribosomal_protein_L5:0.02601179779085471475):0.01295911614767810381):0.04736099976106500353):0.00646830116231571738):0.00000122123005994819):0.01303073674271977220,24371841__Bacteria__Gammaproteobacteria__Shewanella_oneidensis_MR-1__50S_ribosomal_protein_L5_RplE:0.00640391352377939205):0.00641762226034080317):0.12227750666898272447):0.00577078793257667505):0.02107145996156442949,(333895242__Bacteria__Gammaproteobacteria__Alteromonas_sp_SN2__50S_ribosomal_protein_L5:0.02108896187022478788,(((332307758__Bacteria__Gammaproteobacteria__Glaciecola_sp_4H-3-7YE-5__50S_ribosomal_protein_L5:0.00000122123005994819,109897326__Bacteria__Gammaproteobacteria__Pseudoalteromonas_atlantica_T6c__50S_ribosomal_protein_L5:0.00000122123005994819):0.06387251271505565986,348028107__Bacteria__Gammaproteobacteria__Glaciecola_nitratireducens_FR1064__50S_ribosomal_protein_L5:0.03359342150922649262):0.03184891039603713475,332142194__Bacteria__Gammaproteobacteria__Alteromonas_macleodii_str_Deep_ecotype__50S_ribosomal_protein_L5:0.01468383143662334647):0.01386074270666599190):0.05506990498390133132):0.03755151255436232904):0.01642173163882159476):0.04038959906940941397,83648840__Bacteria__Gammaproteobacteria__Hahella_chejuensis_KCTC_2396__50S_ribosomal_protein_L5:0.24471106773693201974):0.07058414887373902491,(((307543837__Bacteria__Gammaproteobacteria__Halomonas_elongata_DSM_2581__50S_ribosomal_protein_L5:0.01250528018619770539,92112566__Bacteria__Gammaproteobacteria__Chromohalobacter_salexigens_DSM_3043__50S_ribosomal_protein_L5:0.04570916771719536059):0.16310241749684500911,(385330133__Bacteria__Gammaproteobacteria__Marinobacter_adhaerens_HP15__50S_ribosomal_protein_L5:0.00666472144689805781,(387813029__Bacteria__Gammaproteobacteria__Marinobacter_hydrocarbonoclasticus_ATCC_49840__50S_ribosomal_protein_L5:0.00000122123005994819,120553664__Bacteria__Gammaproteobacteria__Marinobacter_aquaeolei_VT8__50S_ribosomal_protein_L5:0.00000122123005994819):0.02120498089720195684):0.15961003716152083465):0.05952533090255140991,(152998259__Bacteria__Gammaproteobacteria__Marinomonas_sp_MWYL1__50S_ribosomal_protein_L5:0.00000122123005994819,(333909695__Bacteria__Gammaproteobacteria__Marinomonas_posidonica_IVIA-Po-181__50S_ribosomal_protein_L5:0.01313697687507738542,326793570__Bacteria__Gammaproteobacteria__Marinomonas_mediterranea_MMB-1__50S_ribosomal_protein_L5:0.01974150857682884647):0.01281332870039835273):0.15046819364006361330):0.06553675720143098404):0.02733776408154949336):0.04783926931214496636):0.02546875266005946617):0.02198097814709730133,(333985448__Bacteria__Gammaproteobacteria__Methylomonas_methanica_MC09__50S_ribosomal_protein_L5:0.13365393788738202940,357406663__Bacteria__Gammaproteobacteria__Methylomicrobium_alcaliphilum__50S_ribosomal_protein_L5:0.11300780562456051725):0.13386175901617261563):0.04033632544880354914,((148244341__Bacteria__Gammaproteobacteria__Candidatus_Vesicomyosocius_okutanii_HA__50S_ribosomal_protein_L5:0.10327253600940122791,118602225__Bacteria__Gammaproteobacteria__Candidatus_Ruthia_magnifica_str_Cm_Calyptogena_magnifica__50S_ribosomal_protein_L5:0.04995339553692913076):0.45211003522557691170,((261854962__Bacteria__Gammaproteobacteria__Halothiobacillus_neapolitanus_c2__50S_ribosomal_protein_L5:0.30743380333304171081,284042816__Bacteria__Actinobacteria__Conexibacter_woesei_DSM_14684__50S_ribosomal_protein_L5:0.42855167538491878432):0.05160897342262615178,((103488283__Bacteria__Alphaproteobacteria__Sphingopyxis_alaskensis_RB2256__50S_ribosomal_protein_L5:0.08460901016457361701,((334141195__Bacteria__Alphaproteobacteria__Novosphingobium_sp_PP1Y__50S_ribosomal_protein_L5:0.02861512290789236523,(85374453__Bacteria__Alphaproteobacteria__Erythrobacter_litoralis_HTCC2594__50S_ribosomal_protein_L5:0.09043742227348919305,87199282__Bacteria__Alphaproteobacteria__Novosphingobium_aromaticivorans_DSM_12444__50S_ribosomal_protein_L5:0.09629488286499034155):0.00903852750039371364):0.04769793274979639702,(56551424__Bacteria__Alphaproteobacteria__Zymomonas_mobilis_subsp_mobilis_ZM4__50S_ribosomal_protein_L5:0.13072894279032964970,148554262__Bacteria__Alphaproteobacteria__Sphingomonas_wittichii_RW1__50S_ribosomal_protein_L5:0.08639127738700363990):0.11011936781949166475):0.01936712400162284020):0.02283113071656005938,(347529937__Bacteria__Alphaproteobacteria__Sphingobium_sp_SYK-6__50S_ribosomal_protein_L5:0.05827374876140919979,(334345455__Bacteria__Alphaproteobacteria__Sphingobium_chlorophenolicum_L-1__50S_ribosomal_protein_L5:0.02260326282556780406,294010625__Bacteria__Alphaproteobacteria__Sphingobium_japonicum_UT26S__50S_ribosomal_protein_L5:0.00000122123005994819):0.05470852294400885968):0.04409973735453195931):0.29475923919949581498):0.02611401601500651717):0.02680355906479405664):0.07773180797994432012,((((304321452__Bacteria__Alphaproteobacteria__Parvularcula_bermudensis_HTCC2503__50S_ribosomal_protein_L5:0.30760338398363046286,(((114797583__Bacteria__Alphaproteobacteria__Hyphomonas_neptunium_ATCC_15444__50S_ribosomal_protein_L5:0.19659831215453521525,254294428__Bacteria__Alphaproteobacteria__Hirschia_baltica_ATCC_49814__50S_ribosomal_protein_L5:0.14258616792030734399):0.08754068683341433010,(315497985__Bacteria__Alphaproteobacteria__Asticcacaulis_excentricus_CB_48__50S_ribosomal_protein_L5:0.14368624830943116377,((197104708__Bacteria__Alphaproteobacteria__Phenylobacterium_zucineum_HLK1__50S_ribosomal_protein_L5:0.10431069369428742910,302382630__Bacteria__Alphaproteobacteria__Brevundimonas_subvibrioides_ATCC_15264__50S_ribosomal_protein_L5:0.22757836729799418851):0.06267995726178739180,(167645590__Bacteria__Alphaproteobacteria__Caulobacter_sp_K31__50S_ribosomal_protein_L5:0.04193555922611214015,(295688918__Bacteria__Alphaproteobacteria__Caulobacter_segnis_ATCC_21756__50S_ribosomal_protein_L5:0.01159456143467039319,16125509__Bacteria__Alphaproteobacteria__Caulobacter_crescentus_CB15__50S_ribosomal_protein_L5:0.00000122123005994819):0.01193011055521336038):0.05671082899689443291):0.01453316204489710738):0.05098975851402480497):0.08451197410310286318,(((77462271__Bacteria__Alphaproteobacteria__Rhodobacter_sphaeroides_2-4-1__LSU_ribosomal_protein_L5P:0.07788921758735997680,(294675869__Bacteria__Alphaproteobacteria__Rhodobacter_capsulatus_SB_1003__50S_ribosomal_protein_L5:0.10385774306909152653,119383523__Bacteria__Alphaproteobacteria__Paracoccus_denitrificans_PD1222__50S_ribosomal_protein_L5:0.04613277268383612212):0.03661915256415464864):0.04485968390145747553,((159042853__Bacteria__Alphaproteobacteria__Dinoroseobacter_shibae_DFL_12__50S_ribosomal_protein_L5:0.06312603338143026044,(56695411__Bacteria__Alphaproteobacteria__Ruegeria_pomeroyi_DSS-3__ribosomal_protein_L5:0.08827903097352339523,89053094__Bacteria__Alphaproteobacteria__Jannaschia_sp_CCS1__50S_ribosomal_protein_L5:0.13410321692275437022):0.04509806434043910767):0.00000122123005994819,((310816998__Bacteria__Alphaproteobacteria__Ketogulonicigenium_vulgare_Y25__50S_ribosomal_protein_L5:0.00000122123005994819,385234584__Bacteria__Alphaproteobacteria__Ketogulonigenium_vulgarum_WSH-001__50S_ribosomal_protein_L5:0.00000122123005994819):0.05268641338059527196,(99080107__Bacteria__Alphaproteobacteria__Ruegeria_sp_TM1040__50S_ribosomal_protein_L5:0.11017319663387244166,(110678740__Bacteria__Alphaproteobacteria__Roseobacter_denitrificans_OCh_114__50S_ribosomal_protein_L5:0.02747029306263288478,339504845__Bacteria__Alphaproteobacteria__Roseobacter_litoralis_Och_149__50S_ribosomal_protein_L5:0.00775520545457153258):0.04147256288382408784):0.06286536084324909068):0.05997067982553959398):0.04590305921092542596):0.20148363639984639972,114570333__Bacteria__Alphaproteobacteria__Maricaulis_maris_MCS10__50S_ribosomal_protein_L5:0.20443416609138961859):0.03272467361042058487):0.05937725012600777313):0.04350837592467743375,(154253189__Bacteria__Alphaproteobacteria__Parvibaculum_lavamentivorans_DS-1__50S_ribosomal_protein_L5:0.20733616372738172817,((338739386__Bacteria__Alphaproteobacteria__Hyphomicrobium_sp_MC1__50S_ribosomal_protein_L5:0.08006482758823836587,300022553__Bacteria__Alphaproteobacteria__Hyphomicrobium_denitrificans_ATCC_51888__50S_ribosomal_protein_L5:0.04584318340384856139):0.22856414338832564681,(((357384701__Bacteria__Alphaproteobacteria__Pelagibacterium_halotolerans_B2__50S_ribosomal_protein_L5:0.24159340641813259465,(374332209__Bacteria__Alphaproteobacteria__Pseudovibrio_sp_FO-BEG1__50S_ribosomal_protein_L5:0.11990369745602856566,328543370__Bacteria__Alphaproteobacteria__Polymorphum_gilvum_SL003B-26A1__50S_ribosomal_protein_L5:0.08543825129583090816):0.05494275201224396027):0.04268512426632815188,(((319899087__Bacteria__Alphaproteobacteria__Bartonella_clarridgeiae_73__50S_ribosomal_protein_L5:0.03347779848193817992,121601971__Bacteria__Alphaproteobacteria__Bartonella_bacilliformis_KC583__50S_ribosomal_protein_L5:0.06855249775865859818):0.01983972005807574032,(49475782__Bacteria__Alphaproteobacteria__Bartonella_henselae_str_Houston-1__50S_ribosomal_protein_L5:0.00845030250458834835,(49474392__Bacteria__Alphaproteobacteria__Bartonella_quintana_str_Toulouse__50S_ribosomal_protein_L5:0.03078162418302826317,(163868638__Bacteria__Alphaproteobacteria__Bartonella_tribocorum_CIP_105476__50S_ribosomal_protein_L5:0.00000122123005994819,240850823__Bacteria__Alphaproteobacteria__Bartonella_grahamii_as4aup__50S_ribosomal_protein_L5:0.01169607030834102571):0.02351205158999559314):0.00983928764306611810):0.01180390609481692110):0.09309327083001205094,(((((315122806__Bacteria__Alphaproteobacteria__Candidatus_Liberibacter_solanacearum_CLso-ZC1__50S_ribosomal_protein_L5:0.09464688525191086721,254780249__Bacteria__Alphaproteobacteria__Candidatus_Liberibacter_asiaticus_str_psy62__50S_ribosomal_protein_L5:0.08023810706940984194):0.38230831784480828750,((227821768__Bacteria__Alphaproteobacteria__Sinorhizobium_fredii_NGR234__50S_ribosomal_protein_L5:0.01473172705387780675,(15965121__Bacteria__Alphaproteobacteria__Sinorhizobium_meliloti_1021__50S_ribosomal_protein_L5:0.01145017381267684174,150396219__Bacteria__Alphaproteobacteria__Sinorhizobium_medicae_WSM419__50S_ribosomal_protein_L5:0.00574499770961213983):0.01475375083121965164):0.04017097285162588016,(((86357317__Bacteria__Alphaproteobacteria__Rhizobium_etli_cf_42__50S_ribosomal_protein_L5:0.00578131866235525541,116251552__Bacteria__Alphaproteobacteria__Rhizobium_leguminosarum_bv_viciae_3841__50S_ribosomal_protein_L5:0.02297391598714945693):0.00594840433635826244,(325293324__Bacteria__Alphaproteobacteria__Agrobacterium_sp_H13-3_circ-linear__50S_ribosomal_protein_L5:0.01641521273530178321,15889231__Bacteria__Alphaproteobacteria__Agrobacterium_tumefaciens_str_C58_circ-lin__50S_ribosomal_protein_L5:0.02206271038635095050):0.08293301650315436369):0.00615925267178573255,(222085687__Bacteria__Alphaproteobacteria__Agrobacterium_radiobacter_K84__50S_ribosomal_protein_L5:0.01673242651671638312,222148378__Bacteria__Alphaproteobacteria__Agrobacterium_vitis_S4__50S_ribosomal_protein_L5:0.05772453229702306093):0.01448843882321237432):0.01286235984174892259):0.03082252407484760426):0.08409425591357132246,110634018__Bacteria__Alphaproteobacteria__Chelativorans_sp_BNC1__50S_ribosomal_protein_L5:0.08150755748877851203):0.02193541167422185731,((13470563__Bacteria__Alphaproteobacteria__Mesorhizobium_loti_MAFF303099__50S_ribosomal_protein_L5:0.00522534083095691805,337269069__Bacteria__Alphaproteobacteria__Mesorhizobium_opportunistum_WSM2075__50S_ribosomal_protein_L5:0.00000122123005994819):0.02556075076366175550,319783332__Bacteria__Alphaproteobacteria__Mesorhizobium_ciceri_biovar_biserrulae_WSM1271__50S_ribosomal_protein_L5:0.01888055830630404677):0.09670158278800666807):0.02267853115671307832,(153009298__Bacteria__Alphaproteobacteria__Ochrobactrum_anthropi_ATCC_49188__50S_ribosomal_protein_L5:0.02963146237142580408,((((148559811__Bacteria__Alphaproteobacteria__Brucella_ovis_ATCC_25840__50S_ribosomal_protein_L5:0.00000122123005994819,62290132__Bacteria__Alphaproteobacteria__Brucella_abortus_bv_1_str_9-941__50S_ribosomal_protein_L5:0.00000122123005994819):0.00000122123005994819,((161619177__Bacteria__Alphaproteobacteria__Brucella_canis_ATCC_23365__50S_ribosomal_protein_L5:0.00000122123005994819,256369645__Bacteria__Alphaproteobacteria__Brucella_microti_CCM_4915__50S_ribosomal_protein_L5:0.00000122123005994819):0.00000122123005994819,340790839__Bacteria__Alphaproteobacteria__Brucella_pinnipedialis_B2-94__50S_ribosomal_protein_L5:0.00000122123005994819):0.00000122123005994819):0.00000122123005994819,23502098__Bacteria__Alphaproteobacteria__Brucella_suis_1330__50S_ribosomal_protein_L5:0.00000122123005994819):0.00000122123005994819,17987052__Bacteria__Alphaproteobacteria__Brucella_melitensis_bv_1_str_16M__50S_ribosomal_protein_L5:0.00000122123005994819):0.01848116632503246648):0.11082784551167491893):0.02764207648974710205):0.06332988864726062095):0.02765847995454367297,(((((170738691__Bacteria__Alphaproteobacteria__Methylobacterium_sp_4-46__50S_ribosomal_protein_L5:0.00000122123005994819,220921911__Bacteria__Alphaproteobacteria__Methylobacterium_nodulans_ORS_2060__50S_ribosomal_protein_L5:0.01698233436251081474):0.10757616407983758289,(170748624__Bacteria__Alphaproteobacteria__Methylobacterium_radiotolerans_JCM_2831__50S_ribosomal_protein_L5:0.03820714868872750886,((163851612__Bacteria__Alphaproteobacteria__Methylobacterium_extorquens_PA1__50S_ribosomal_protein_L5:0.00000122123005994819,218530421__Bacteria__Alphaproteobacteria__Methylobacterium_chloromethanicum_CM4__50S_ribosomal_protein_L5:0.00000122123005994819):0.01703889917669266715,188581404__Bacteria__Alphaproteobacteria__Methylobacterium_populi_BJ001__50S_ribosomal_protein_L5:0.00000122123005994819):0.05123258469141853816):0.05631430227312357595):0.15622266572167148313,(158424166__Bacteria__Alphaproteobacteria__Azorhizobium_caulinodans_ORS_571__50S_ribosomal_protein_L5:0.06049312078118941616,(154248703__Bacteria__Alphaproteobacteria__Xanthobacter_autotrophicus_Py2__50S_ribosomal_protein_L5:0.03521064217215016945,298291450__Bacteria__Alphaproteobacteria__Starkeya_novella_DSM_506__50S_ribosomal_protein_L5:0.12515501783128282765):0.03493694378373855131):0.03344768945096299184):0.03021825938093094382,(217976755__Bacteria__Alphaproteobacteria__Methylocella_silvestris_BL2__50S_ribosomal_protein_L5:0.10847482050763604389,182678349__Bacteria__Alphaproteobacteria__Beijerinckia_indica_subsp_indica_ATCC_9039__50S_ribosomal_protein_L5:0.08132221906820395751):0.11627773575746896961):0.03083732768982851841,((209884825__Bacteria__Alphaproteobacteria__Oligotropha_carboxidovorans_OM5__50S_ribosomal_protein_L5:0.10668130699718068877,(90424925__Bacteria__Alphaproteobacteria__Rhodopseudomonas_palustris_BisB18__50S_ribosomal_protein_L5:0.02621767074061351691,(((75675568__Bacteria__Alphaproteobacteria__Nitrobacter_winogradskyi_Nb-255__50S_ribosomal_protein_L5:0.03003892773154497389,92117110__Bacteria__Alphaproteobacteria__Nitrobacter_hamburgensis_X14__50S_ribosomal_protein_L5:0.03116093046955036375):0.03225564878361102117,(39936301__Bacteria__Alphaproteobacteria__Rhodopseudomonas_palustris_CGA009__50S_ribosomal_protein_L5:0.06915993721992245991,((27380499__Bacteria__Alphaproteobacteria__Bradyrhizobium_japonicum_USDA_110__50S_ribosomal_protein_L5:0.00598425671548993583,383771147__Bacteria__Alphaproteobacteria__Bradyrhizobium_sp_S23321__50S_ribosomal_protein_L5:0.01159401585515903825):0.13395503647505280220,146340069__Bacteria__Alphaproteobacteria__Bradyrhizobium_sp_ORS_278__50S_ribosomal_protein_L5:0.01537075168953872840):0.02336698035980414381):0.01580282750458142024):0.02821389426827011077,115525573__Bacteria__Alphaproteobacteria__Rhodopseudomonas_palustris_BisA53__50S_ribosomal_protein_L5:0.07034463355404212137):0.03225529454220471548):0.03758828403259854151):0.23233773051106426655,312115699__Bacteria__Alphaproteobacteria__Rhodomicrobium_vannielii_ATCC_17100__50S_ribosomal_protein_L5:0.26193158462286064703):0.06182024897891851695):0.07731000531165692358):0.02550282406359163923):0.04536745590971279912):0.02522175297910476954):0.09256252942614483226,((389878477__Bacteria__Alphaproteobacteria__Tistrella_mobilis_KA081020-065__50S_ribosomal_protein_L5:0.25243596513999355668,((((374291064__Bacteria__Alphaproteobacteria__Azospirillum_lipoferum_4B__50S_ribosomal_protein_L5:0.00000122123005994819,288957434__Bacteria__Alphaproteobacteria__Azospirillum_sp_B510__50S_ribosomal_protein_L5:0.00626708557318198575):0.16254821574462310907,209964052__Bacteria__Alphaproteobacteria__Rhodospirillum_centenum_SW__50S_ribosomal_protein_L5:0.07761539016684326775):0.08757055730473693733,(83312217__Bacteria__Alphaproteobacteria__Magnetospirillum_magneticum_AMB-1__50S_ribosomal_protein_L5:0.20936904578814388711,((148260927__Bacteria__Alphaproteobacteria__Acidiphilium_cryptum_JF-5__50S_ribosomal_protein_L5:0.00000122123005994819,326404325__Bacteria__Alphaproteobacteria__Acidiphilium_multivorum_AIU301__50S_ribosomal_protein_L5:0.00000122123005994819):0.06734073604675559765,(114327230__Bacteria__Alphaproteobacteria__Granulibacter_bethesdensis_CGDNIH1__50S_ribosomal_protein_L5:0.14216688835072818775,(347760276__Bacteria__Alphaproteobacteria__Gluconacetobacter_xylinus_NBRC_3288__50S_ribosomal_protein_L5:0.06534565157708574490,(162149162__Bacteria__Alphaproteobacteria__Gluconacetobacter_diazotrophicus_PAl_5__50S_ribosomal_protein_L5:0.07485292475177938998,(258542039__Bacteria__Alphaproteobacteria__Acetobacter_pasteurianus_IFO_3283-01__50S_ribosomal_protein_L5:0.07617288640213848439,58038843__Bacteria__Alphaproteobacteria__Gluconobacter_oxydans_621H__50S_ribosomal_protein_L5:0.18418497156058954989):0.04865387866459961602):0.03799409218039442176):0.12762475320497593256):0.07346065126162466818):0.17153339242879953042):0.05044121164491983944):0.03282964568658779808,(384261644__Bacteria__Alphaproteobacteria__Rhodospirillum_photometricum_DSM_122__50S_ribosomal_protein_L5:0.08611305875984223701,83594008__Bacteria__Alphaproteobacteria__Rhodospirillum_rubrum_ATCC_11170__50S_ribosomal_protein_L5:0.10337532140228783417):0.21623298460827186651):0.05868727381655607089):0.02032613429593315563,(347758869__Bacteria__Alphaproteobacteria__Micavibrio_aeruginosavorus_ARL-13__50S_ribosomal_protein_L5:0.31815304930147764173,294085970__Bacteria__Alphaproteobacteria__Candidatus_Puniceispirillum_marinum_IMCC1322__50S_ribosomal_protein_L5:0.26759269757270021106):0.06578771394748855750):0.03137057993049904847):0.10889747954714677769,(117924167__Bacteria__Alphaproteobacteria__Magnetococcus_marinus_MC-1__50S_ribosomal_protein_L5:0.38768622096786259368,(((((383767979__Bacteria__Planctomycetes__Phycisphaera_mikurensis_NBRC_102666__50S_ribosomal_protein_L5:0.90918627517605188348,((313681331__Bacteria__Epsilonproteobacteria__Sulfuricurvum_kujiense_DSM_16994__50S_ribosomal_protein_L5p:0.18098320662766836930,(307720148__Bacteria__Epsilonproteobacteria__Sulfurimonas_autotrophica_DSM_16294__50S_ribosomal_protein_L5:0.07615709380364860115,78776499__Bacteria__Epsilonproteobacteria__Sulfurimonas_denitrificans_DSM_1251__50S_ribosomal_protein_L5:0.06360551764204754044):0.11233613398533850991):0.14684109262034575338,((((296272652__Bacteria__Epsilonproteobacteria__Arcobacter_nitrofigilis_DSM_7299__50S_ribosomal_protein_L5:0.08195397424219227900,(157737015__Bacteria__Epsilonproteobacteria__Arcobacter_butzleri_RM4018__50S_ribosomal_protein_L5:0.01689624428584341614,384171801__Bacteria__Epsilonproteobacteria__Arcobacter_sp_L__50S_ribosomal_protein_L5:0.03327465873341346747):0.10632044786935346270):0.19172697453170095550,((268680575__Bacteria__Epsilonproteobacteria__Sulfurospirillum_deleyianum_DSM_6946__50S_ribosomal_protein_L5:0.00000122123005994819,390941188__Bacteria__Epsilonproteobacteria__Sulfurospirillum_barnesii_SES-3__50S_ribosomal_protein_L5:0.01840054638770015003):0.16148366204330050211,(154148087__Bacteria__Epsilonproteobacteria__Campylobacter_hominis_ATCC_BAA-381__50S_ribosomal_protein_L5:0.13793128719579664243,((222823115__Bacteria__Epsilonproteobacteria__Campylobacter_lari_RM2100__50S_ribosomal_protein_L5:0.03797372528617599940,57238702__Bacteria__Epsilonproteobacteria__Campylobacter_jejuni_RM1221__50S_ribosomal_protein_L5:0.03309081794762100404):0.07800806572633843528,(118474581__Bacteria__Epsilonproteobacteria__Campylobacter_fetus_subsp_fetus_82-40__50S_ribosomal_protein_L5:0.09598301008422309433,(157164844__Bacteria__Epsilonproteobacteria__Campylobacter_concisus_13826__50S_ribosomal_protein_L5:0.01886976415320538655,154174007__Bacteria__Epsilonproteobacteria__Campylobacter_curvus_525-92__50S_ribosomal_protein_L5:0.02586914174137179903):0.05158772479449535986):0.01312036769445047019):0.01968162258836666373):0.08295739660768002011):0.06599032764429949016):0.05057447459864870820,((152989984__Bacteria__Epsilonproteobacteria__Nitratiruptor_sp_SB155-2__50S_ribosomal_protein_L5:0.18585478456395235214,224373637__Bacteria__Epsilonproteobacteria__Nautilia_profundicola_AmH__50S_ribosomal_protein_L5:0.39748248781175327116):0.06536948734614364542,(((34558016__Bacteria__Epsilonproteobacteria__Wolinella_succinogenes_DSM_1740__50S_ribosomal_protein_L5:0.08941128479908727611,291277256__Bacteria__Epsilonproteobacteria__Helicobacter_mustelae_12198__50S_ribosomal_protein_L5:0.07112956580587405375):0.03948214724702323042,(32266889__Bacteria__Epsilonproteobacteria__Helicobacter_hepaticus_ATCC_51449__50S_ribosomal_protein_L5:0.02895178205164093341,386761329__Bacteria__Epsilonproteobacteria__Helicobacter_cinaedi_PAGU611__50S_ribosomal_protein_L5:0.01533368820506969543):0.09531057205737671068):0.02383743392954787779,(((386747819__Bacteria__Epsilonproteobacteria__Helicobacter_cetorum_MIT_99-5656__50S_ribosomal_protein_L5:0.02450731952572173314,15612292__Bacteria__Epsilonproteobacteria__Helicobacter_pylori_J99__50S_ribosomal_protein_L5:0.00613565284391476284):0.00681249686841184279,109946771__Bacteria__Epsilonproteobacteria__Helicobacter_acinonychis_str_Sheeba__50S_ribosomal_protein_L5:0.00526763932875045238):0.09718628635233581003,(336453219__Bacteria__Epsilonproteobacteria__Helicobacter_bizzozeronii_CIII-1__50S_ribosomal_protein_L5:0.21674521341784810935,315453723__Bacteria__Epsilonproteobacteria__Helicobacter_felis_ATCC_49179__50S_ribosomal_protein_L5:0.02259520776792641253):0.11469050875542843859):0.09450303769309434387):0.10879395242072051331):0.03591730105379115773):0.03993279178435552024,(152993905__Bacteria__Epsilonproteobacteria__Sulfurovum_sp_NBC37-1__50S_ribosomal_protein_L5:0.13852788884025782346,319955868__Bacteria__Epsilonproteobacteria__Nitratifractor_salsuginis_DSM_16511__50S_ribosomal_protein_L5:0.06413970363999668689):0.11725678340734453642):0.04160153981592552147):0.31298514216645623165):0.12415416721502710307,(357419498__Bacteria__others_bacteria__Thermovirga_lienii_DSM_17291__50S_ribosomal_protein_L5:0.10408018935446422537,(269792782__Bacteria__others_bacteria__Thermanaerovibrio_acidaminovorans_DSM_6589__50S_ribosomal_protein_L5:0.24690923534966477404,294101640__Bacteria__others_bacteria__Aminobacterium_colombiense_DSM_12261__50S_ribosomal_protein_L5:0.16980600875157170204):0.10671251999996368698):0.16189656124364254497):0.07966631556295307448,((283780386__Bacteria__Planctomycetes__Pirellula_staleyi_DSM_6068__50S_ribosomal_protein_L5:0.38227317236448693505,32475070__Bacteria__Planctomycetes__Rhodopirellula_baltica_SH_1__50S_ribosomal_protein_L5:0.36378103563098912465):0.13311043899451882599,(320103629__Bacteria__Planctomycetes__Isosphaera_pallida_ATCC_43644__50S_ribosomal_protein_L5:0.48624337565863490207,(296120759__Bacteria__Planctomycetes__Planctomyces_limnophilus_DSM_3776__50S_ribosomal_protein_L5:0.30327547702546581165,325108627__Bacteria__Planctomycetes__Planctomyces_brasiliensis_DSM_5305__50S_ribosomal_protein_L5:0.24416345707628139827):0.20561213452232904308):0.07346886192941828875):0.16558775118141649818):0.04460506482624711916,(108804962__Bacteria__Actinobacteria__Rubrobacter_xylanophilus_DSM_9941__50S_ribosomal_protein_L5:0.33658401663811754467,(((256371227__Bacteria__Actinobacteria__Acidimicrobium_ferrooxidans_DSM_10331__50S_ribosomal_protein_L5:0.37374377941079156562,((332669529__Bacteria__Actinobacteria__Cellulomonas_fimi_ATCC_484__50S_ribosomal_protein_L5:0.08790023430464935505,(336319947__Bacteria__Actinobacteria__Cellvibrio_gilvus_ATCC_13127__50S_ribosomal_protein_L5:0.03586481004811657020,296130483__Bacteria__Actinobacteria__Cellulomonas_flavigena_DSM_20109__50S_ribosomal_protein_L5:0.02110082589189504060):0.05864025370368071421):0.05820704680903845268,(((334336198__Bacteria__Actinobacteria__Isoptericola_variabilis_225__50S_ribosomal_protein_L5:0.01664048157465375377,((((219682869__Bacteria__Actinobacteria__Bifidobacterium_animalis_subsp_lactis_AD011__50S_ribosomal_protein_L5:0.12517933966370273224,(283782767__Bacteria__Actinobacteria__Gardnerella_vaginalis_409-05__50S_ribosomal_protein_L5:0.05631950265180016291,(310288012__Bacteria__Actinobacteria__Bifidobacterium_bifidum_S17__50S_ribosomal_protein_L5:0.03225923823516127498,((23466142__Bacteria__Actinobacteria__Bifidobacterium_longum_NCC2705__50S_ribosomal_protein_L5:0.00000122123005994819,384197718__Bacteria__Actinobacteria__Bifidobacterium_breve_ACS-071-V-Sch8b__50S_ribosomal_protein_L5:0.00548193636131359859):0.02993731368382064259,(119025351__Bacteria__Actinobacteria__Bifidobacterium_adolescentis_ATCC_15703__50S_ribosomal_protein_L5:0.02698765682693122364,283455378__Bacteria__Actinobacteria__Bifidobacterium_dentium_Bd1__50S_ribosomal_protein_L5:0.00665614297031724700):0.00892358329156849733):0.01694863036116676588):0.02397057296610919166):0.03609336129282202793):0.21070187889480546106,28493509__Bacteria__Actinobacteria__Tropheryma_whipplei_str_Twist__50S_ribosomal_protein_L5:0.35421192325418165980):0.09053118794358541721,229821611__Bacteria__Actinobacteria__Beutenbergia_cavernae_DSM_12333__50S_ribosomal_protein_L5:0.16019836770201398291):0.02605655024194651614,269955447__Bacteria__Actinobacteria__Xylanimonas_cellulosilytica_DSM_15894__50S_ribosomal_protein_L5:0.05200487723320230266):0.01294882718891324572):0.05046662269412097862,(256831839__Bacteria__Actinobacteria__Jonesia_denitrificans_DSM_20603__50S_ribosomal_protein_L5:0.11927839721090290059,269796243__Bacteria__Actinobacteria__Sanguibacter_keddieii_DSM_10542__50S_ribosomal_protein_L5P:0.08319328790733793166):0.03740051611390960568):0.03602339777546165883,((((((256390152__Bacteria__Actinobacteria__Catenulispora_acidiphila_DSM_44928__50S_ribosomal_protein_L5:0.13731658149581080219,(379737630__Bacteria__Actinobacteria__Blastococcus_saxobsidens_DD2__50S_ribosomal_protein_L5:0.04629068538215840023,284992862__Bacteria__Actinobacteria__Geodermatophilus_obscurus_DSM_43160__50S_ribosomal_protein_L5:0.03161762159788092386):0.22922266359785084533):0.03948548993163238791,(((297625794__Bacteria__Actinobacteria__Propionibacterium_freudenreichii_subsp_shermanii_CIRM-BIA1__50S_ribosomal_protein_L5:0.18096637280584862428,50843306__Bacteria__Actinobacteria__Propionibacterium_acnes_KPA171202__50S_ribosomal_protein_L5:0.15381572797234815964):0.18885377502894717949,336116760__Bacteria__Actinobacteria__Microlunatus_phosphovorus_NM-1__50S_ribosomal_protein_L5:0.10583722983352919500):0.06075099332123482659,((117927527__Bacteria__Actinobacteria__Acidothermus_cellulolyticus_11B__50S_ribosomal_protein_L5:0.21408438239712079820,(72163033__Bacteria__Actinobacteria__Thermobifida_fusca_YX__50S_ribosomal_protein_L5:0.17083874729973166917,269128504__Bacteria__Actinobacteria__Thermomonospora_curvata_DSM_43183__50S_ribosomal_protein_L5:0.11471203885210710938):0.06289756039936048038):0.04558672607505897395,((271962644__Bacteria__Actinobacteria__Streptosporangium_roseum_DSM_43021__50S_ribosomal_protein_L5:0.15768860580994478737,296268562__Bacteria__Actinobacteria__Thermobispora_bispora_DSM_43833__50S_ribosomal_protein_L5:0.09388629969349036875):0.04512944722704388678,119718113__Bacteria__Actinobacteria__Nocardioides_sp_JS614__50S_ribosomal_protein_L5:0.16370591195182732092):0.02854579148161366653):0.05163818663197525249):0.01233262137900904484):0.02896229866614648610,((((291298722__Bacteria__Actinobacteria__Stackebrandtia_nassauensis_DSM_44728__50S_ribosomal_protein_L5:0.16203955162098246379,((383775785__Bacteria__Actinobacteria__Actinoplanes_missouriensis_431__50S_ribosomal_protein_L5:0.03321489081377922842,386845746__Bacteria__Actinobacteria__Actinoplanes_sp_SE50-110__50S_ribosomal_protein_L5:0.02873853232859634524):0.06414779303689516210,((145596422__Bacteria__Actinobacteria__Salinispora_tropica_CNB-440__50S_ribosomal_protein_L5:0.00478914638036514843,159039822__Bacteria__Actinobacteria__Salinispora_arenicola_CNS-205__50S_ribosomal_protein_L5:0.00000122123005994819):0.01872927816672210685,((315501421__Bacteria__Actinobacteria__Micromonospora_sp_L5__50S_ribosomal_protein_L5:0.00000122123005994819,302869960__Bacteria__Actinobacteria__Micromonospora_aurantiaca_ATCC_27029__50S_ribosomal_protein_L5:0.00000122123005994819):0.03774497974257069732,330470161__Bacteria__Actinobacteria__Verrucosispora_maris_AB-18-032__50S_ribosomal_protein_L5:0.03528869509849535263):0.01101335111395471134):0.03833121015549338650):0.08384848788346381532):0.04848356344622550135,(((258651375__Bacteria__Actinobacteria__Nakamurella_multipartita_DSM_44233__50S_ribosomal_protein_L5:0.15728465513211242754,((333918159__Bacteria__Actinobacteria__Amycolicicoccus_subflavus_DQS3-9A1__50S_ribosomal_protein_L5:0.11048088869716270188,((378719060__Bacteria__Actinobacteria__Gordonia_polyisoprenivorans_VH2__50S_ribosomal_protein_L5:0.00645907287450723112,262203580__Bacteria__Actinobacteria__Gordonia_bronchialis_DSM_43247__50S_ribosomal_protein_L5:0.03823813064275573270):0.04556755846068573368,((((333991960__Bacteria__Actinobacteria__Mycobacterium_sp_JDM601__50S_ribosomal_protein_L5:0.06247643804444578952,(15827990__Bacteria__Actinobacteria__Mycobacterium_leprae_TN__50S_ribosomal_protein_L5:0.03930816255114074481,((387877714__Bacteria__Actinobacteria__Mycobacterium_sp_MOTT36Y__50S_ribosomal_protein_L5:0.02284256068615777777,379756357__Bacteria__Actinobacteria__Mycobacterium_intracellulare_MOTT-02__50S_ribosomal_protein_L5:0.00000122123005994819):0.01083276237470269174,(((339630784__Bacteria__Actinobacteria__Mycobacterium_africanum_GM041182__50S_ribosomal_protein_L5:0.00000122123005994819,((15607856__Bacteria__Actinobacteria__Mycobacterium_tuberculosis_H37Rv__50S_ribosomal_protein_L5:0.00000122123005994819,340625737__Bacteria__Actinobacteria__Mycobacterium_canettii_CIPT_140010059__putative_50S_ribosomal_protein_L5_RPLE:0.00000122123005994819):0.00000122123005994819,31791902__Bacteria__Actinobacteria__Mycobacterium_bovis_AF2122-97__50S_ribosomal_protein_L5:0.00000122123005994819):0.00000122123005994819):0.04562034198933789114,(183981069__Bacteria__Actinobacteria__Mycobacterium_marinum_M__50S_ribosomal_protein_L5:0.00000122123005994819,118616585__Bacteria__Actinobacteria__Mycobacterium_ulcerans_Agy99__50S_ribosomal_protein_L5:0.00552626025628887626):0.06557438087949046812):0.01791424334053877063,41410277__Bacteria__Actinobacteria__Mycobacterium_avium_subsp_paratuberculosis_K-10__50S_ribosomal_protein_L5:0.05262918666786780414):0.00888841212442362597):0.03369037312349608404):0.06764396826285043463):0.02650481797485012767,(118472900__Bacteria__Actinobacteria__Mycobacterium_smegmatis_str_MC2_155__50S_ribosomal_protein_L5:0.04472659521866406002,((120402345__Bacteria__Actinobacteria__Mycobacterium_vanbaalenii_PYR-1__50S_ribosomal_protein_L5:0.01124887986651800995,(145225611__Bacteria__Actinobacteria__Mycobacterium_gilvum_PYR-GCK__50S_ribosomal_protein_L5:0.00000122123005994819,315445964__Bacteria__Actinobacteria__Mycobacterium_sp_Spyr1__50S_ribosomal_protein_L5:0.00000122123005994819):0.01754514358783464123):0.04335844756370542397,375137874__Bacteria__Actinobacteria__Mycobacterium_rhodesiae_NBB3__50S_ribosomal_protein_L5:0.03613576753668797104):0.03146718089588011052):0.01934476116760452252):0.01916175714404241143,((296141099__Bacteria__Actinobacteria__Tsukamurella_paurometabola_DSM_20162__50S_ribosomal_protein_L5:0.02657356175491051159,(312140906__Bacteria__Actinobacteria__Rhodococcus_equi_103S__50S_ribosomal_protein_L5:0.02360136542582413552,(226305353__Bacteria__Actinobacteria__Rhodococcus_erythropolis_PR4__50S_ribosomal_protein_L5:0.01877323151150731007,(226365607__Bacteria__Actinobacteria__Rhodococcus_opacus_B4__50S_ribosomal_protein_L5:0.00000122123005994819,111023108__Bacteria__Actinobacteria__Rhodococcus_jostii_RHA1__50S_ribosomal_protein_L5:0.00000122123005994819):0.02807610290467790759):0.00985767701593080747):0.03106005725511522958):0.04494781445427099148,(54022743__Bacteria__Actinobacteria__Nocardia_farcinica_IFM_10152__50S_ribosomal_protein_L5:0.03686120156212437105,379707067__Bacteria__Actinobacteria__Nocardia_cyriacigeorgica_GUH-2__50S_ribosomal_protein_L5:0.00000122123005994819):0.02091610682541861568):0.03077302811653252410):0.00951479261933031208,169630885__Bacteria__Actinobacteria__Mycobacterium_abscessus_ATCC_19977_1__50S_ribosomal_protein_L5:0.05599027549653746993):0.01738863941005401939):0.02037037855009701456):0.03158463989215596485,296395276__Bacteria__Actinobacteria__Segniliparus_rotundus_DSM_44985__50S_ribosomal_protein_L5:0.15274804134739533579):0.02870577149973705527):0.03458694518947382640,(134103252__Bacteria__Actinobacteria__Saccharopolyspora_erythraea_NRRL_2338__50S_ribosomal_protein_L5:0.11488778804888993834,(((227832254__Bacteria__Actinobacteria__Corynebacterium_aurimucosum_ATCC_700975__50S_ribosomal_protein_L5:0.04608326017278505105,(((19551760__Bacteria__Actinobacteria__Corynebacterium_glutamicum_ATCC_13032__50S_ribosomal_protein_L5:0.04305722027960297293,25027091__Bacteria__Actinobacteria__Corynebacterium_efficiens_YS-314__50S_ribosomal_protein_L5:0.04478184245367687610):0.09129864666781825622,(38233100__Bacteria__Actinobacteria__Corynebacterium_diphtheriae_NCTC_13129__50S_ribosomal_protein_L5:0.01132974372839656678,(300857779__Bacteria__Actinobacteria__Corynebacterium_pseudotuberculosis_FRC41__50S_ribosomal_protein_L5:0.00000122123005994819,337290031__Bacteria__Actinobacteria__Corynebacterium_ulcerans_BR-AD22__50S_ribosomal_protein_L5:0.00568729838970623812):0.03043353625731391385):0.03116609326250526640):0.01525288436768065456,((336326426__Bacteria__Actinobacteria__Corynebacterium_resistens_DSM_45100__50S_ribosomal_protein_L5:0.03872891531314945346,(68536889__Bacteria__Actinobacteria__Corynebacterium_jeikeium_K411__50S_ribosomal_protein_L5:0.02760956712169091928,(237786367__Bacteria__Actinobacteria__Corynebacterium_kroppenstedtii_DSM_44385__50S_ribosomal_protein_L5:0.06468010114797237420,340795323__Bacteria__Actinobacteria__Corynebacterium_variabile_DSM_44702__50S_ribosomal_protein_L5:0.09634336269092511063):0.02102367154347068237):0.03637387248377164234):0.02532715074550362724,172040025__Bacteria__Actinobacteria__Corynebacterium_urealyticum_DSM_7109__50S_ribosomal_protein_L5:0.08761952384653512449):0.04858807024653835627):0.01323048461422651235):0.19172049729313764277,(257054482__Bacteria__Actinobacteria__Saccharomonospora_viridis_DSM_43017__50S_ribosomal_protein_L5P:0.15644028764877113136,300782620__Bacteria__Actinobacteria__Amycolatopsis_mediterranei_U32__50S_ribosomal_protein_L5:0.06524215766787413995):0.03162223328306464076):0.00000122123005994819,256380586__Bacteria__Actinobacteria__Actinosynnema_mirum_DSM_43827__50S_ribosomal_protein_L5:0.08956294636658554409):0.01418053760431730974):0.03555286168627395937):0.03988180833715844475,331699164__Bacteria__Actinobacteria__Pseudonocardia_dioxanivorans_CB1190__50S_ribosomal_protein_L5:0.09359514025379406243):0.05756312527695776893):0.02273762681510264200,(312200008__Bacteria__Actinobacteria__Frankia_sp_EuI1c__50S_ribosomal_protein_L5:0.02800103972861272411,((111220558__Bacteria__Actinobacteria__Frankia_alni_ACN14a__50S_ribosomal_protein_L5:0.02460876883659817924,86739307__Bacteria__Actinobacteria__Frankia_sp_CcI3__50S_ribosomal_protein_L5:0.03625031758590053360):0.04365978716708524693,336179770__Bacteria__Actinobacteria__Frankia_symbiont_of_Datisca_glomerata__50S_ribosomal_protein_L5:0.05675570282049156867):0.01639733290972440402):0.07769193930589472774):0.03056510974302186628,256825874__Bacteria__Actinobacteria__Kytococcus_sedentarius_DSM_20547__50S_ribosomal_protein_L5P:0.14750140655146321000):0.03730408796809656091):0.00984735502355367325,152964669__Bacteria__Actinobacteria__Kineococcus_radiotolerans_SRS30216__50S_ribosomal_protein_L5:0.07616086134114256889):0.02692259172950660709,(((((357390082__Bacteria__Actinobacteria__Kitasatospora_setae_KM-6054__50S_ribosomal_protein_L5:0.11934935147413622269,(((345008582__Bacteria__Actinobacteria__Streptomyces_violaceusniger_Tu_4113__50S_ribosomal_protein_L5:0.03714343307443621067,374988957__Bacteria__Actinobacteria__Streptomyces_bingchenggensis_BCW-1__50S_ribosomal_protein_L5:0.04159284215702123422):0.01950418324091676009,357401180__Bacteria__Actinobacteria__Streptomyces_cattleya_NRRL_8057__50S_ribosomal_protein_L5:0.01006929281135316746):0.02821565556445820855,((21223094__Bacteria__Actinobacteria__Streptomyces_coelicolor_A3-2__50S_ribosomal_protein_L5:0.00000122123005994819,(290958139__Bacteria__Actinobacteria__Streptomyces_scabiei_87-22__50S_ribosomal_protein_L5:0.00000122123005994819,29831481__Bacteria__Actinobacteria__Streptomyces_avermitilis_MA-4680__50S_ribosomal_protein_L5:0.01194253522680043846):0.01201416822194223757):0.01266587916735483106,(386841891__Bacteria__Actinobacteria__Streptomyces_hygroscopicus_subsp_jinggangensis_5008__50S_ribosomal_protein_L5:0.01825977166266376517,(345001509__Bacteria__Actinobacteria__Streptomyces_sp_SirexAA-E__50S_ribosomal_protein_L5:0.00000122123005994819,(357411721__Bacteria__Actinobacteria__Streptomyces_flavogriseus_ATCC_33331__50S_ribosomal_protein_L5:0.01213665102523187218,182436615__Bacteria__Actinobacteria__Streptomyces_griseus_subsp_griseus_NBRC_13350__50S_ribosomal_protein_L5:0.00607957079568213852):0.00598281732447356919):0.04505030101799095688):0.00552956365041783193):0.01298755357462121930):0.06180724191697492542):0.03180917090862392382,(298345452__Bacteria__Actinobacteria__Mobiluncus_curtisii_ATCC_43063__50S_ribosomal_protein_L5:0.18603370377617753362,297571923__Bacteria__Actinobacteria__Arcanobacterium_haemolyticum_DSM_20595__50S_ribosomal_protein_L5:0.14924313209714792916):0.05965445805010243657):0.04229377642884261240,(323357360__Bacteria__Actinobacteria__Microbacterium_testaceum_StLB037__50S_ribosomal_protein_L5:0.16695693658067764509,(50955554__Bacteria__Actinobacteria__Leifsonia_xyli_subsp_xyli_str_CTCB07__50S_ribosomal_protein_L5:0.10713991774063237605,148273789__Bacteria__Actinobacteria__Clavibacter_michiganensis_subsp_michiganensis_NCPPB_382__50S_ribosomal_protein_L5:0.16482981651561925962):0.07015828873469154292):0.07770376065297625312):0.02089987849145577906,(257069495__Bacteria__Actinobacteria__Brachybacterium_faecium_DSM_4810__50S_ribosomal_protein_L5P:0.15112475518158474674,284033990__Bacteria__Actinobacteria__Kribbella_flavida_DSM_17836__50S_ribosomal_protein_L5:0.08038211515124181472):0.02055418143798059746):0.03177771326125441304,((((311111959__Bacteria__Actinobacteria__Rothia_dentocariosa_ATCC_17931__50S_ribosomal_protein_L5:0.01883202195813334784,283457561__Bacteria__Actinobacteria__Rothia_mucilaginosa_DY-18__50S_ribosomal_protein_L5:0.01719226485911635322):0.06771564590980339027,184200274__Bacteria__Actinobacteria__Kocuria_rhizophila_DC2201__50S_ribosomal_protein_L5:0.09827099195320915248):0.06734164831202037182,(308178120__Bacteria__Actinobacteria__Arthrobacter_arilaitensis_Re117__50S_ribosomal_protein_L5:0.12462145056308526758,239918187__Bacteria__Actinobacteria__Micrococcus_luteus_NCTC_2665__50S_ribosomal_protein_L5P:0.13847356917246256280):0.02433012455821598891):0.02744680145146697128,((119964088__Bacteria__Actinobacteria__Arthrobacter_aurescens_TC1__50S_ribosomal_protein_L5:0.03362292799964971407,163840892__Bacteria__Actinobacteria__Renibacterium_salmoninarum_ATCC_33209__50S_ribosomal_protein_L5:0.11462288815881435666):0.04998032829103168234,(220913420__Bacteria__Actinobacteria__Arthrobacter_chlorophenolicus_A6__50S_ribosomal_protein_L5:0.00000122123005994819,(116671509__Bacteria__Actinobacteria__Arthrobacter_sp_FB24__50S_ribosomal_protein_L5:0.02137185470446372956,325964147__Bacteria__Actinobacteria__Arthrobacter_phenanthrenivorans_Sphe3__50S_ribosomal_protein_L5:0.02210623777080433089):0.03229271214016091879):0.04017717233265136190):0.08744927521642172075):0.05255347695148069459):0.04006849012867581133):0.03468229070664132635,317125860__Bacteria__Actinobacteria__Intrasporangium_calvum_DSM_43043__50S_ribosomal_protein_L5:0.14597270850966051481):0.02711492387374456886):0.01773890496921920121):0.21419301207631430417):0.09551639330974520670,(328955901__Bacteria__Actinobacteria__Coriobacterium_glomerans_PW2__50S_ribosomal_protein_L5:0.15495126665360867135,(257784951__Bacteria__Actinobacteria__Atopobium_parvulum_DSM_20469__50S_ribosomal_protein_L5:0.11661760565673250090,302336369__Bacteria__Actinobacteria__Olsenella_uli_DSM_7084__50S_ribosomal_protein_L5:0.14565326840473372116):0.05098169728687183822):0.16422994325409792649):0.07504886294468220143,(257065021__Bacteria__Actinobacteria__Slackia_heliotrinireducens_DSM_20476__50S_ribosomal_protein_L5P:0.13048142439937096548,(256827402__Bacteria__Actinobacteria__Cryptobacterium_curtum_DSM_15641__50S_ribosomal_protein_L5P:0.15250687732415163511,(339445900__Bacteria__Actinobacteria__Eggerthella_sp_YY7918__50S_ribosomal_protein_L5:0.07360451135422815816,257791912__Bacteria__Actinobacteria__Eggerthella_lenta_DSM_2243__50S_ribosomal_protein_L5:0.07217645487813968697):0.05100514411111045643):0.05042193733285882384):0.20786532171059446394):0.09003729756731217171):0.03900195501506351775):0.04970609001763643536,(((((((((((294055208__Bacteria__others_bacteria__Coraliomargarita_akajimensis_DSM_45221__50S_ribosomal_protein_L5:0.44170676405385850272,253795626__Bacteria__Alphaproteobacteria__Candidatus_Hodgkinia_cicadicola_Dsem__putative_50S_ribosomal_subunit_protein_L5:1.76733577841540423492):0.00000122123005994819,182412039__Bacteria__others_bacteria__Opitutus_terrae_PB90-1__50S_ribosomal_protein_L5:0.57397374213035146084):0.17624972608386216266,(189218707__Bacteria__others_bacteria__Methylacidiphilum_infernorum_V4__50S_ribosomal_protein_L5:0.58186231646544095408,187735427__Bacteria__others_bacteria__Akkermansia_muciniphila_ATCC_BAA-835__50S_ribosomal_protein_L5:0.49783604746723714163):0.07762887182615370307):0.06290416684576795314,((46446058__Bacteria__Chlamydiae__Candidatus_Protochlamydia_amoebophila_UWE25__50S_ribosomal_protein_L5:0.13747165878484632340,338176283__Bacteria__Chlamydiae__Parachlamydia_acanthamoebae_UV-7__50S_ribosomal_protein_L5:0.08883798986260747765):0.05540285036868791702,(((15618545__Bacteria__Chlamydiae__Chlamydophila_pneumoniae_CWL029__50S_ribosomal_protein_L5:0.06764581557896748309,(29839873__Bacteria__Chlamydiae__Chlamydophila_caviae_GPIC__50S_ribosomal_protein_L5:0.01893957564101907132,(((330444125__Bacteria__Chlamydiae__Chlamydophila_pecorum_E58__50S_ribosomal_protein_L5:0.09211830883764821065,(15605245__Bacteria__Chlamydiae__Chlamydia_trachomatis_D-UW-3-CX__50S_ribosomal_protein_L5:0.01284403893981918461,15835417__Bacteria__Chlamydiae__Chlamydia_muridarum_Nigg__ribosomal_protein_L5:0.01245256342283518856):0.04772629091635918752):0.05358017920334703227,(62184749__Bacteria__Chlamydiae__Chlamydophila_abortus_S26-3__50S_ribosomal_protein_L5:0.00614756125198962378,(332287064__Bacteria__Chlamydiae__Chlamydophila_psittaci_6BC__50S_ribosomal_protein_L5:0.00000122123005994819,((384450203__Bacteria__Chlamydiae__Chlamydophila_psittaci_6BC_Xr__50S_ribosomal_protein_L5:0.00000122123005994819,(384454139__Bacteria__Chlamydiae__Chlamydophila_psittaci_02DC15__50S_ribosomal_protein_L5:0.00000122123005994819,(384453161__Bacteria__Chlamydiae__Chlamydophila_psittaci_C19-98__50S_ribosomal_protein_L5:0.00000122123005994819,384452187__Bacteria__Chlamydiae__Chlamydophila_psittaci_08DC60__50S_ribosomal_protein_L5:0.00000122123005994819):0.00000122123005994819):0.00000122123005994819):0.00000122123005994819,384451211__Bacteria__Chlamydiae__Chlamydophila_psittaci_01DC11__50S_ribosomal_protein_L5:0.00000122123005994819):0.00000122123005994819):0.00622756480426123107):0.00830750690943731981):0.00748181581427850764,89898708__Bacteria__Chlamydiae__Chlamydophila_felis_Fe-C-56__50S_ribosomal_protein_L5:0.02969513207350139156):0.00667073000058500138):0.01595063585877900050):0.25850851393400930966,338734011__Bacteria__Chlamydiae__Simkania_negevensis_Z_gsn__50S_ribosomal_protein_L5:0.27019484994113363019):0.13511353280977977942,297621708__Bacteria__Chlamydiae__Waddlia_chondrophila_WSU_86-1044__50S_ribosomal_protein_L5:0.14819198683022069551):0.04828047194446001555):0.38685046095809244582):0.08631441904933467857,261415807__Bacteria__others_bacteria__Fibrobacter_succinogenes_subsp_succinogenes_S85__50S_ribosomal_protein_L5:0.45026151056364677183):0.04651348006741575641,226226291__Bacteria__others_bacteria__Gemmatimonas_aurantiaca_T-27__50S_ribosomal_protein_L5:0.58529940538550007112):0.07844639686147893143,((189485097__Bacteria__others_bacteria__Uncultured_Termite_group_1_bacterium_phylotype_Rs-D17__50S_ribosomal_protein_L5:0.35016620341253895665,187251810__Bacteria__others_bacteria__Elusimicrobium_minutum_Pei191__50S_ribosomal_protein_L5:0.54034950861531283461):0.25355653478430562053,((83816313__Bacteria__Bacteroidetes__Salinibacter_ruber_DSM_13855__50S_ribosomal_protein_L5:0.34664521808259851632,268316420__Bacteria__Bacteroidetes__Rhodothermus_marinus_DSM_4252__50S_ribosomal_protein_L5:0.08667508853008022707):0.17574704343935440565,(((((256420671__Bacteria__Bacteroidetes__Chitinophaga_pinensis_DSM_2588__50S_ribosomal_protein_L5:0.14843738555010388414,375147889__Bacteria__Bacteroidetes__Niastella_koreensis_GR20-10__50S_ribosomal_protein_L5:0.12995259671835757143):0.12442488115008630556,(((326799140__Bacteria__Bacteroidetes__Sphingobacterium_sp_21__50S_ribosomal_protein_L5:0.08051432808821851195,(325104856__Bacteria__Bacteroidetes__Pedobacter_saltans_DSM_12145__50S_ribosomal_protein_L5:0.06724006393862311248,255530526__Bacteria__Bacteroidetes__Pedobacter_heparinus_DSM_2366__50S_ribosomal_protein_L5:0.10536943137438020690):0.04380852030120063745):0.06806756526221764692,387792145__Bacteria__Bacteroidetes__Solitalea_canadensis_DSM_3403__50S_ribosomal_protein_L5:0.17220346242156212013):0.08525984612265569140,(((325280956__Bacteria__Bacteroidetes__Odoribacter_splanchnicus_DSM_20712__50S_ribosomal_protein_L5:0.25934542101440127837,(313204929__Bacteria__Bacteroidetes__Paludibacter_propionicigenes_WB4__50S_ribosomal_protein_L5:0.14283616264216539293,(332299558__Bacteria__Bacteroidetes__Porphyromonas_asaccharolytica_DSM_20707__50S_ribosomal_protein_L5:0.21500187461375683262,(((212550439__Bacteria__Bacteroidetes__Candidatus_Azobacteroides_pseudotrichonymphae_genomovar_CFP2__50S_ribosomal_protein_L5:0.24927469468489846238,375255273__Bacteria__Bacteroidetes__Tannerella_forsythia_ATCC_43037__50S_ribosomal_protein_L5:0.10584284779572793178):0.01145534749428584430,150008972__Bacteria__Bacteroidetes__Parabacteroides_distasonis_ATCC_8503__50S_ribosomal_protein_L5:0.04612457053458222239):0.02546276486838641717,(((294674759__Bacteria__Bacteroidetes__Prevotella_ruminicola_23__50S_ribosomal_protein_L5:0.02575792055876443762,(387132924__Bacteria__Bacteroidetes__Prevotella_intermedia_17__50S_ribosomal_protein_L5:0.01676942243172511657,(302345086__Bacteria__Bacteroidetes__Prevotella_melaninogenica_ATCC_25845__50S_ribosomal_protein_L5:0.00555302213462120949,327313202__Bacteria__Bacteroidetes__Prevotella_denticola_F0289__50S_ribosomal_protein_L5:0.02366394043596537974):0.04566812132236328786):0.02697077674970448091):0.09596718172464450969,(150003375__Bacteria__Bacteroidetes__Bacteroides_vulgatus_ATCC_8482__50S_ribosomal_protein_L5:0.01110486004318635145,((319900936__Bacteria__Bacteroidetes__Bacteroides_helcogenes_P_36-108__50S_ribosomal_protein_L5:0.00538578902033040510,(29348124__Bacteria__Bacteroidetes__Bacteroides_thetaiotaomicron_VPI-5482__50S_ribosomal_protein_L5:0.01633360315529534465,53715454__Bacteria__Bacteroidetes__Bacteroides_fragilis_YCH46__50S_ribosomal_protein_L5:0.00542484932390017820):0.00000122123005994819):0.02737578158950971022,325299120__Bacteria__Bacteroidetes__Bacteroides_salanitronis_DSM_18170__50S_ribosomal_protein_L5:0.02780887623527672492):0.00000122123005994819):0.03726969265262861097):0.05692622918159560841,34541529__Bacteria__Bacteroidetes__Porphyromonas_gingivalis_W83__50S_ribosomal_protein_L5:0.07692908726920452689):0.00913547270206209634):0.05721655058384635117):0.03137273206958115374):0.07416104364624059864):0.06801161598244390150,(((293977941__Bacteria__Bacteroidetes__Candidatus_Sulcia_muelleri_DMIN__50S_ribosomal_protein_L5P:0.08817880779361125798,(256370791__Bacteria__Bacteroidetes__Candidatus_Sulcia_muelleri_SMDSEM__50S_ribosomal_protein_L5:0.09582970679515875889,307128716__Bacteria__Bacteroidetes__Candidatus_Sulcia_muelleri_CARI__50S_ribosomal_protein_L5:0.11655300134238745502):0.06126034855373974769):0.27455032021204772708,(261749458__Bacteria__Bacteroidetes__Blattabacterium_sp_Periplaneta_americana_str_BPLAN__50S_ribosomal_protein_L5:0.12361383680407528329,((374290314__Bacteria__Bacteroidetes__Blattabacterium_sp_Cryptocercus_punctulatus_str_Cpu__50S_ribosomal_protein_L5:0.17692214356150534615,357421043__Bacteria__Bacteroidetes__Blattabacterium_sp_Mastotermes_darwiniensis_str_MADAR__50S_ribosomal_protein_L5:0.15637796073855983470):0.04221214204141730125,(387907145__Bacteria__Bacteroidetes__Blattabacterium_sp_Blaberus_giganteus__50S_ribosomal_protein_L5:0.09896405674587573087,262341025__Bacteria__Bacteroidetes__Blattabacterium_sp_Blattella_germanica_str_Bge__50S_ribosomal_protein_L5:0.08668014698760269365):0.04164930102219903396):0.02788274567203861617):0.18703129112698527181):0.21983161599656331209,((((313206383__Bacteria__Bacteroidetes__Riemerella_anatipestifer_DSM_15868__50S_ribosomal_protein_L5:0.02954550544022128272,255536142__Bacteria__Bacteroidetes__Flavobacteriaceae_bacterium_3519-10__50S_ribosomal_protein_L5:0.06513148608591722011):0.08952134580606108116,325955004__Bacteria__Bacteroidetes__Weeksella_virosa_DSM_16922__50S_ribosomal_protein_L5:0.15669248741236899147):0.05762100242900021485,(375013683__Bacteria__Bacteroidetes__Owenweeksia_hongkongensis_DSM_17368__50S_ribosomal_protein_L5:0.25545620226748549930,(390954650__Bacteria__Bacteroidetes__Aequorivita_sublithincola_DSM_14238__50S_ribosomal_protein_L5:0.12149346171291296181,(336171541__Bacteria__Bacteroidetes__Lacinutrix_sp_5H-3-7-4__50S_ribosomal_protein_L5:0.07656131944302262127,(((344201997__Bacteria__Bacteroidetes__Muricauda_ruestringensis_DSM_13258__50S_ribosomal_protein_L5:0.07929635777137197805,((340618498__Bacteria__Bacteroidetes__Zobellia_galactanivorans__50S_ribosomal_protein_L5:0.04142182612287079180,(305665125__Bacteria__Bacteroidetes__Maribacter_sp_HTCC2170__50S_ribosomal_protein_L5:0.05136368430418368491,319952184__Bacteria__Bacteroidetes__Cellulophaga_algicola_DSM_14237__50S_ribosomal_protein_L5:0.06658672694813373705):0.02137823616839934146):0.02739825011354190751,((332292485__Bacteria__Bacteroidetes__Krokinobacter_sp_4H-3-7-5__50S_ribosomal_protein_L5:0.17227074911145015546,260061909__Bacteria__Bacteroidetes__Robiginitalea_biformata_HTCC2501__50S_ribosomal_protein_L5:0.04977652633199719512):0.03287815027378058336,(325287060__Bacteria__Bacteroidetes__Cellulophaga_lytica_DSM_7489__50S_ribosomal_protein_L5:0.08045811408377465113,(298207739__Bacteria__Bacteroidetes__Croceibacter_atlanticus_HTCC2559__50S_ribosomal_protein_L5:0.06065241408206930446,(120437162__Bacteria__Bacteroidetes__Gramella_forsetii_KT0803__50S_ribosomal_protein_L5:0.02343257553069170301,295135689__Bacteria__Bacteroidetes__Zunongwangia_profunda_SM-A87__50S_ribosomal_protein_L5:0.09459158773276596377):0.04342349753936566858):0.07264134279591480392):0.02447312498755423171):0.01521115509592910371):0.00000122123005994819):0.03862718900752306478,(256819994__Bacteria__Bacteroidetes__Capnocytophaga_ochracea_DSM_7271__50S_ribosomal_protein_L5:0.04103920395464271537,340621232__Bacteria__Bacteroidetes__Capnocytophaga_canimorsus_Cc5__50S_ribosomal_protein_L5:0.01652555630942675879):0.04344451214076382878):0.03134393804596619787,((365961233__Bacteria__Bacteroidetes__Flavobacterium_columnare_ATCC_49512__50S_ribosomal_protein_L5:0.03089107276427343479,(383449901__Bacteria__Bacteroidetes__Flavobacterium_indicum_GPTSA100-9__50S_ribosomal_protein_L5:0.03517550617756620007,146298149__Bacteria__Bacteroidetes__Flavobacterium_johnsoniae_UW101__50S_ribosomal_protein_L5:0.03676982161110249614):0.01932864191582351482):0.01828424643307983641,(150025395__Bacteria__Bacteroidetes__Flavobacterium_psychrophilum_JIP02-86__50S_ribosomal_protein_L5:0.02099199733952758148,347537369__Bacteria__Bacteroidetes__Flavobacterium_branchiophilum_FL-15__50S_ribosomal_protein_L5:0.04116303747744000374):0.01868556466061252821):0.03099182207047102358):0.02324683585824688023):0.00693311916841147027):0.10761080488879282147):0.07397014704333616797):0.06876467652529544283,327402771__Bacteria__Bacteroidetes__Fluviicola_taffensis_DSM_16823__50S_ribosomal_protein_L5:0.33675689073794762285):0.02931708055047622247):0.05611709237090461294):0.05822554083784672180,390946971__Bacteria__Bacteroidetes__Alistipes_finegoldii_DSM_17242__50S_ribosomal_protein_L5:0.18607297117730575708):0.04164807258081517499):0.06468393771355339383):0.06711177591003993081,(332666673__Bacteria__Bacteroidetes__Haliscomenobacter_hydrossis_DSM_1100__50S_ribosomal_protein_L5:0.20183662577381808467,379729955__Bacteria__Bacteroidetes__Saprospira_grandis_str_Lewin__50S_ribosomal_protein_L5:0.22162464962604994101):0.04056532583109257600):0.02892180646774917402,((((338211192__Bacteria__Bacteroidetes__Runella_slithyformis_DSM_19594__50S_ribosomal_protein_L5:0.16092324749698899700,(284040609__Bacteria__Bacteroidetes__Spirosoma_linguale_DSM_74__50S_ribosomal_protein_L5:0.09861821714992470567,255038101__Bacteria__Bacteroidetes__Dyadobacter_fermentans_DSM_18053__50S_ribosomal_protein_L5:0.12476056228527213077):0.03003173501988068428):0.03457504618362919335,312130537__Bacteria__Bacteroidetes__Leadbetterella_byssophila_DSM_17132__50S_ribosomal_protein_L5:0.21539785211231179951):0.04517324939165078684,((313677132__Bacteria__Bacteroidetes__Marivirga_tractuosa_DSM_4126__50S_ribosomal_protein_L5p:0.13330247325505506506,110639523__Bacteria__Bacteroidetes__Cytophaga_hutchinsonii_ATCC_33406__50S_ribosomal_protein_L5:0.15723091025132304721):0.01795918505333435333,(390943317__Bacteria__Bacteroidetes__Belliella_baltica_DSM_15883__50S_ribosomal_protein_L5:0.08412921349354439415,343085276__Bacteria__Bacteroidetes__Cyclobacterium_marinum_DSM_745__50S_ribosomal_protein_L5:0.13085503871311771062):0.07996718416940752638):0.05396482745812675175):0.12710350063767167361,189501642__Bacteria__Bacteroidetes__Candidatus_Amoebophilus_asiaticus_5a2__50S_ribosomal_protein_L5:0.27625233750929284460):0.03511728975811252706):0.13344571357754253516,(385809508__Bacteria__others_bacteria__Ignavibacterium_album_JCM_16511__50S_ribosomal_protein_L5:0.37429163858546565802,(193214812__Bacteria__Chlorobi__Chloroherpeton_thalassium_ATCC_35110__50S_ribosomal_protein_L5:0.16974099906274428551,(194334849__Bacteria__Chlorobi__Prosthecochloris_aestuarii_DSM_271__50S_ribosomal_protein_L5:0.04710061348754370630,(189501199__Bacteria__Chlorobi__Chlorobium_phaeobacteroides_BS1__50S_ribosomal_protein_L5:0.09612048694800623405,((((194335457__Bacteria__Chlorobi__Pelodictyon_phaeoclathratiforme_BU-1__50S_ribosomal_protein_L5:0.08779779131496899536,78189795__Bacteria__Chlorobi__Chlorobium_chlorochromatii_CaD3__50S_ribosomal_protein_L5:0.13499023018625858072):0.01948181684983867068,(78186081__Bacteria__Chlorobi__Chlorobium_luteolum_DSM_273__50S_ribosomal_protein_L5:0.11126108156426772755,145219073__Bacteria__Chlorobi__Chlorobium_phaeovibrioides_DSM_265__50S_ribosomal_protein_L5:0.09388148439652195532):0.03519599345429898218):0.03790313942422265242,(119358179__Bacteria__Chlorobi__Chlorobium_phaeobacteroides_DSM_266__50S_ribosomal_protein_L5:0.08073692896134855579,189347691__Bacteria__Chlorobi__Chlorobium_limicola_DSM_245__50S_ribosomal_protein_L5:0.06119241292140398247):0.05778922331481408520):0.02795551735088814410,(193211863__Bacteria__Chlorobi__Chlorobaculum_parvum_NCIB_8327__50S_ribosomal_protein_L5:0.05796967073970921841,21674986__Bacteria__Chlorobi__Chlorobium_tepidum_TLS__50S_ribosomal_protein_L5:0.03812655469125843938):0.13968492141431596010):0.06673498386581966368):0.05899708316498526034):0.16726734497859030437):0.17860933422635702494):0.08285679350609344296):0.03800927682849900707):0.02408852914854283170):0.02197477375444869055):0.05626570351292368988,((((383789800__Bacteria__Spirochaetes__Spirochaeta_africana_DSM_8902__50S_ribosomal_protein_L5:0.20233081133051772360,307718218__Bacteria__Spirochaetes__Spirochaeta_thermophila_DSM_6192__50S_ribosomal_protein_L5:0.32232964091896210146):0.04061581852131189441,((((111115319__Bacteria__Spirochaetes__Borrelia_afzelii_PKo__50S_ribosomal_protein_L5:0.01815957266286940402,(15594835__Bacteria__Spirochaetes__Borrelia_burgdorferi_B31__50S_ribosomal_protein_L5:0.00598175547647048205,343127797__Bacteria__Spirochaetes__Borrelia_bissettii_DN127__50S_ribosomal_protein_L5:0.01206696896011714808):0.00605186158743869617):0.01572610166946182206,51598745__Bacteria__Spirochaetes__Borrelia_garinii_PBi_linear__50S_ribosomal_protein_L5:0.00235593065792554695):0.05933487706715234039,((187918356__Bacteria__Spirochaetes__Borrelia_hermsii_DAH__50S_ribosomal_protein_L5:0.02891988343306967774,119953279__Bacteria__Spirochaetes__Borrelia_turicatae_91E135__50S_ribosomal_protein_L5:0.02662130649271193458):0.03216116847836190951,((203287934__Bacteria__Spirochaetes__Borrelia_recurrentis_A1__50S_ribosomal_protein_L5:0.00000122123005994819,386859722__Bacteria__Spirochaetes__Borrelia_crocidurae_str_Achema__50S_ribosomal_protein_L5:0.00000122123005994819):0.00000122123005994819,203284400__Bacteria__Spirochaetes__Borrelia_duttonii_Ly__50S_ribosomal_protein_L5:0.00000122123005994819):0.04343160248075785684):0.06543420133602637079):0.27481842112667720368,((((328949265__Bacteria__Spirochaetes__Treponema_succinifaciens_DSM_2489__50S_ribosomal_protein_L5:0.09515534556545615641,332298901__Bacteria__Spirochaetes__Treponema_brennaborense_DSM_12168__50S_ribosomal_protein_L5:0.09225348258828590386):0.08011142274293810150,((338706175__Bacteria__Spirochaetes__Treponema_paraluiscuniculi_Cuniculi_A__50S_ribosomal_protein_L5:0.00000122123005994819,15639194__Bacteria__Spirochaetes__Treponema_pallidum_subsp_pallidum_str_Nichols__50S_ribosomal_protein_L5:0.01188640798791951343):0.29681702376097574003,42526291__Bacteria__Spirochaetes__Treponema_denticola_ATCC_35405__50S_ribosomal_protein_L5:0.06575167995591656156):0.08655377972809173703):0.06722293086480232716,((342731401__Bacteria__Spirochaetes__Treponema_primitia_ZAS-2__50S_ribosomal_protein_L5:0.08351764683534054767,339499034__Bacteria__Spirochaetes__Spirochaeta_caldaria_DSM_7334__50S_ribosomal_protein_L5:0.03727267657856673383):0.02994560715311891247,333996153__Bacteria__Spirochaetes__Treponema_azotonutricium_ZAS-9__50S_ribosomal_protein_L5_|BL6|:0.09278415608781286072):0.10368742293550525790):0.05338630281048672988,(302337489__Bacteria__Spirochaetes__Spirochaeta_smaragdinae_DSM_11293__50S_ribosomal_protein_L5:0.21617234383083697158,(330837643__Bacteria__Spirochaetes__Spirochaeta_coccoides_DSM_17374__50S_ribosomal_protein_L5:0.06834698045815687517,(325972649__Bacteria__Spirochaetes__Spirochaeta_sp_Buddy__50S_ribosomal_protein_L5:0.05544693022778662828,374316504__Bacteria__Spirochaetes__Sphaerochaeta_pleomorpha_str_Grapes__50S_ribosomal_protein_L5:0.03670769466344923210):0.07591580225532634785):0.17317251806694927696):0.04696122060276821525):0.02667554909243610717):0.02998176081456735073):0.15711115569685168980,218961421__Bacteria__others_bacteria__Candidatus_Cloacamonas_acidaminovorans__50S_ribosomal_subunit_protein_L5:0.38329332742976623960):0.04054181463299319499,(((302036677__Bacteria__others_bacteria__Candidatus_Nitrospira_defluvii__50S_ribosomal_protein_L5:0.35467313396973559891,206890835__Bacteria__others_bacteria__Thermodesulfovibrio_yellowstonii_DSM_11347__50S_ribosomal_protein_L5:0.26729519032337539786):0.03736748745446537290,327399511__Bacteria__Deltaproteobacteria__Hippea_maritima_DSM_10411__50S_ribosomal_protein_L5:0.32413520171821186278):0.07023127542475197937,(((319789250__Bacteria__Aquificae__Thermovibrio_ammonificans_HB-1__50S_ribosomal_protein_L5:0.03857261509216927675,325294408__Bacteria__Aquificae__Desulfurobacterium_thermolithotrophum_DSM_11699__50S_ribosomal_protein_L5:0.06896714660861993917):0.09059902365777457167,(((((195952655__Bacteria__Aquificae__Hydrogenobaculum_sp_Y04AAS1__50S_ribosomal_protein_L5:0.28003694127615652576,288818028__Bacteria__Aquificae__Hydrogenobacter_thermophilus_TK-6__50S_ribosomal_protein_L5:0.04615098280102536421):0.06238837264126544102,289548530__Bacteria__Aquificae__Thermocrinis_albus_DSM_14484__50S_ribosomal_protein_L5:0.03323188160462459823):0.11229701014291987304,15606754__Bacteria__Aquificae__Aquifex_aeolicus_VF5__50S_ribosomal_protein_L5:0.10529418667434076173):0.10571498983927501980,(225849536__Bacteria__Aquificae__Sulfurihydrogenibium_azorense_Az-Fu1__50S_ribosomal_protein_L5:0.04510348576515126745,188996227__Bacteria__Aquificae__Sulfurihydrogenibium_sp_YO3AOP1__50S_ribosomal_protein_L5:0.08486633647876241915):0.09760904990338323262):0.01356079716147918016,225850747__Bacteria__Aquificae__Persephonella_marina_EX-H1__50S_ribosomal_protein_L5:0.07515742028599010915):0.25742694213748229526):0.06816974140717291242,((310779584__Bacteria__Fusobacteria__Ilyobacter_polytropus_DSM_2926__50S_ribosomal_protein_L5:0.08289175475605346788,19704953__Bacteria__Fusobacteria__Fusobacterium_nucleatum_subsp_nucleatum_ATCC_25586__50S_ribosomal_protein_L5:0.10717294204802858826):0.18031277305323026305,((257125048__Bacteria__Fusobacteria__Leptotrichia_buccalis_C-1013-b__50S_ribosomal_protein_L5:0.09828944188368787804,269124026__Bacteria__Fusobacteria__Streptobacillus_moniliformis_DSM_12112__50S_ribosomal_protein_L5:0.13911506778760565628):0.08282519016352415941,269122569__Bacteria__Fusobacteria__Sebaldella_termitidis_ATCC_33386__50S_ribosomal_protein_L5:0.17201661869735646038):0.10034030963216739041):0.14133536887076411648):0.07007684685179857431):0.02202552682131532838):0.04221306829791333926):0.02865815429801282788,((((162446969__Bacteria__Tenericutes__Acholeplasma_laidlawii_PG-8A__50S_ribosomal_protein_L5:0.22783501696784663748,(194246745__Bacteria__Tenericutes__Candidatus_Phytoplasma_mali__50S_ribosomal_protein_L5:0.17369447960438283429,(197294619__Bacteria__Tenericutes__Candidatus_Phytoplasma_australiense__50S_ribosomal_protein_L5:0.10357650210296137638,(85057790__Bacteria__Tenericutes__Aster_yellows_witches-broom_phytoplasma_AYWB__50S_ribosomal_protein_L5:0.01898676048427910823,39938698__Bacteria__Tenericutes__Onion_yellows_phytoplasma_OY-M__ribosomal_protein_L5:0.01197650201461569926):0.04872682784186301019):0.21369888017145896586):0.22509841349053022475):0.09202274410621234801,(336066398__Bacteria__others_bacteria__Erysipelothrix_rhusiopathiae_str_Fujisawa__50S_ribosomal_protein_L5:0.27729968236772178924,(((193216749__Bacteria__Tenericutes__Mycoplasma_arthritidis_158L3-1__50S_ribosomal_protein_L5:0.06993044668503223260,269115061__Bacteria__Tenericutes__Mycoplasma_hominis_ATCC_23114__50S_ribosomal_protein_L5:0.09625080577591887954):0.15634227174614689915,((47459082__Bacteria__Tenericutes__Mycoplasma_mobile_163K__50S_ribosomal_protein_L5:0.25202681998997683577,(385334277__Bacteria__Tenericutes__Mycoplasma_hyopneumoniae_168__50S_ribosomal_protein_L5:0.01697957448470183497,54020082__Bacteria__Tenericutes__Mycoplasma_hyopneumoniae_232__50S_ribosomal_protein_L5:0.00000122123005994819):0.47799657304398485147):0.07064824246366151195,(((294155427__Bacteria__Tenericutes__Mycoplasma_crocodyli_MP145__50S_ribosomal_protein_L5:0.12297068210466105542,71894641__Bacteria__Tenericutes__Mycoplasma_synoviae_53__50S_ribosomal_protein_L5:0.21029766104666736126):0.02149722561619311564,(308190083__Bacteria__Tenericutes__Mycoplasma_fermentans_JER__50S_ribosomal_protein_L5:0.08881721771856211645,(313678377__Bacteria__Tenericutes__Mycoplasma_bovis_PG45__50S_ribosomal_protein_L5:0.00606258232498831789,148377797__Bacteria__Tenericutes__Mycoplasma_agalactiae_PG2__50S_ribosomal_protein_L5:0.00000122123005994819):0.06033888533445035812):0.13866907828758162635):0.04277804280153115618,(15829046__Bacteria__Tenericutes__Mycoplasma_pulmonis_UAB_CTIP__50S_ribosomal_protein_L5:0.19007659982981073288,(304373178__Bacteria__Tenericutes__Mycoplasma_hyorhinis_HUB-1__50S_ribosomal_protein_L5:0.10424885902543744309,240047271__Bacteria__Tenericutes__Mycoplasma_conjunctivae_HRC-581__50S_ribosomal_protein_L5:0.19785750527170511970):0.09467009386600341858):0.04523298270872318227):0.06129277802775634498):0.07647534627598132073):0.27174473608346400022,((325973283__Bacteria__Tenericutes__Mycoplasma_suis_str_Illinois__50S_ribosomal_protein_L5:0.39570045847923196458,(321310968__Bacteria__Tenericutes__Mycoplasma_haemofelis_str_Langford_1__50S_ribosomal_protein_L5:0.01335200892994007488,374318670__Bacteria__Tenericutes__Mycoplasma_haemocanis_str_Illinois__50S_ribosomal_protein_L5:0.01111504799795004148):0.30346692019802212759):0.24561370296489856702,((((13357803__Bacteria__Tenericutes__Ureaplasma_parvum_serovar_3_str_ATCC_700970__50S_ribosomal_protein_L5:0.00000122123005994819,209554607__Bacteria__Tenericutes__Ureaplasma_urealyticum_serovar_10_str_ATCC_33699__50S_ribosomal_protein_L5:0.00586757160410561127):0.44541399263904740691,26554453__Bacteria__Tenericutes__Mycoplasma_penetrans_HF-2__50S_ribosomal_protein_L5:0.28096173736865504011):0.03751255197225279031,(13507916__Bacteria__Tenericutes__Mycoplasma_pneumoniae_M129__50S_ribosomal_protein_L5:0.10399094558095312024,12045016__Bacteria__Tenericutes__Mycoplasma_genitalium_G37__50S_ribosomal_protein_L5:0.13019294218828297849):0.22916988403419719100):0.03836724613610974916,294660216__Bacteria__Tenericutes__Mycoplasma_gallisepticum_str_R-low__50S_ribosomal_protein_L5:0.38451668960078289050):0.06816187760494937797):0.07961353593870645895):0.06156393357952607420):0.03722766688342522140):0.04110348716413431136,(50364950__Bacteria__Tenericutes__Mesoplasma_florum_L1__50S_ribosomal_protein_L5:0.08001594235360216800,(344204911__Bacteria__Tenericutes__Mycoplasma_putrefaciens_KS1__50S_ribosomal_protein_L5:0.01877735446774211892,(42561257__Bacteria__Tenericutes__Mycoplasma_mycoides_subsp_mycoides_SC_str_PG1__50S_ribosomal_protein_L5:0.00609948518869571615,(313665565__Bacteria__Tenericutes__Mycoplasma_leachii_PG50__50S_ribosomal_protein_L5:0.00000122123005994819,83319577__Bacteria__Tenericutes__Mycoplasma_capricolum_subsp_capricolum_ATCC_27343__50S_ribosomal_protein_L5:0.00616560958641703891):0.00000122123005994819):0.07619196216073288730):0.08824611218941770530):0.26043943668237734546):0.03440087136391804107,(183221335__Bacteria__Spirochaetes__Leptospira_biflexa_serovar_Patoc_strain_Patoc_1_Paris__50S_ribosomal_protein_L5:0.29210793081361857704,(24213451__Bacteria__Spirochaetes__Leptospira_interrogans_serovar_Lai_str_56601__50S_ribosomal_protein_L5:0.00937926315836561109,116327276__Bacteria__Spirochaetes__Leptospira_borgpetersenii_serovar_Hardjo-bovis_L550__50S_ribosomal_protein_L5:0.01553270455490571474):0.15957598700220643195):0.30469387350043364293):0.04335993285311674772):0.01455607376193628066,(317050540__Bacteria__others_bacteria__Desulfurispirillum_indicum_S5__50S_ribosomal_protein_L5:0.33186939020472228101,(((42524364__Bacteria__Deltaproteobacteria__Bdellovibrio_bacteriovorus_HD100__50S_ribosomal_protein_L5:0.33062526532286357073,383784160__Bacteria__others_bacteria__Leptospirillum_ferrooxidans_C2-3__50S_ribosomal_protein_L5:0.49521399114847469702):0.17310018328644460883,(37523484__Bacteria__Cyanobacteria__Gloeobacter_violaceus_PCC_7421__50S_ribosomal_protein_L5:0.24124968346650332851,((86610040__Bacteria__Cyanobacteria__Synechococcus_sp_JA-2-3Ba-2-13__50S_ribosomal_protein_L5:0.01937381218762060375,86605854__Bacteria__Cyanobacteria__Synechococcus_sp_JA-3-3Ab__50S_ribosomal_protein_L5:0.01824912936774672825):0.11824825597356046492,((((166368472__Bacteria__Cyanobacteria__Microcystis_aeruginosa_NIES-843__50S_ribosomal_protein_L5:0.05844317258297386519,(307154830__Bacteria__Cyanobacteria__Cyanothece_sp_PCC_7822__50S_ribosomal_protein_L5:0.05823572606283802106,218440635__Bacteria__Cyanobacteria__Cyanothece_sp_PCC_7424__50S_ribosomal_protein_L5:0.05060485967226664716):0.02191292561397708422):0.03638935726623817452,((218245128__Bacteria__Cyanobacteria__Cyanothece_sp_PCC_8801__50S_ribosomal_protein_L5:0.00000122123005994819,257058153__Bacteria__Cyanobacteria__Cyanothece_sp_PCC_8802__50S_ribosomal_protein_L5:0.00000122123005994819):0.07861691239244120166,(172038940__Bacteria__Cyanobacteria__Cyanothece_sp_ATCC_51142_lin-circ__50S_ribosomal_protein_L5:0.02871602197237731538,284929573__Bacteria__Cyanobacteria__Cyanobacterium_UCYN-A__50S_ribosomal_protein_L5P:0.11135879917462483679):0.04967950703397159412):0.02769098551761353666):0.02038155860935846400,170077673__Bacteria__Cyanobacteria__Synechococcus_sp_PCC_7002__50S_ribosomal_protein_L5:0.12271392706280298546):0.00000122123005994819,(((158337822__Bacteria__Cyanobacteria__Acaryochloris_marina_MBIC11017__50S_ribosomal_protein_L5:0.14964643423335799444,(((((148243227__Bacteria__Cyanobacteria__Synechococcus_sp_RCC307__50S_ribosomal_protein_L5:0.06174562264329064298,((124024008__Bacteria__Cyanobacteria__Prochlorococcus_marinus_str_MIT_9303__50S_ribosomal_protein_L5:0.00627835183864809167,33864011__Bacteria__Cyanobacteria__Prochlorococcus_marinus_str_MIT_9313__50S_ribosomal_protein_L5:0.00000122123005994819):0.05935999583971097310,33866611__Bacteria__Cyanobacteria__Synechococcus_sp_WH_8102__50S_ribosomal_protein_L5:0.05394559639571765847):0.03014157568813429292):0.03646765736469332470,(33241149__Bacteria__Cyanobacteria__Prochlorococcus_marinus_subsp_marinus_str_CCMP1375__Ribosomal_protein_L5:0.05219233766475844805,((124026696__Bacteria__Cyanobacteria__Prochlorococcus_marinus_str_NATL1A__50S_ribosomal_protein_L5:0.00639093359497898677,72382955__Bacteria__Cyanobacteria__Prochlorococcus_marinus_str_NATL2A__50S_ribosomal_protein_L5:0.00000122123005994819):0.11161495462869934492,((33862102__Bacteria__Cyanobacteria__Prochlorococcus_marinus_subsp_pastoris_str_CCMP1986__50S_ribosomal_protein_L5:0.01179441292391092758,123966961__Bacteria__Cyanobacteria__Prochlorococcus_marinus_str_MIT_9515__50S_ribosomal_protein_L5:0.00158804629451302190):0.04276920907712293551,(123969285__Bacteria__Cyanobacteria__Prochlorococcus_marinus_str_AS9601__50S_ribosomal_protein_L5:0.00631994683187125580,(126697075__Bacteria__Cyanobacteria__Prochlorococcus_marinus_str_MIT_9301__50S_ribosomal_protein_L5:0.00000122123005994819,(78780023__Bacteria__Cyanobacteria__Prochlorococcus_marinus_str_MIT_9312__50S_ribosomal_protein_L5:0.00632154903879566035,157414150__Bacteria__Cyanobacteria__Prochlorococcus_marinus_str_MIT_9215__50S_ribosomal_protein_L5:0.00631648055149922668):0.00000122123005994819):0.00000122123005994819):0.02359024554873193416):0.07226326917287553830):0.05995709632282984064):0.05046406928053594892):0.11934359674044653365,56751886__Bacteria__Cyanobacteria__Synechococcus_elongatus_PCC_6301__50S_ribosomal_protein_L5:0.14342596520525643933):0.11140627671332030413,22297637__Bacteria__Cyanobacteria__Thermosynechococcus_elongatus_BP-1__50S_ribosomal_protein_L5:0.12925267290357689287):0.00205969271833541471,(220906731__Bacteria__Cyanobacteria__Cyanothece_sp_PCC_7425__50S_ribosomal_protein_L5:0.11885724595969839046,((186684498__Bacteria__Cyanobacteria__Nostoc_punctiforme_PCC_73102__50S_ribosomal_protein_L5:0.06693414480888465468,298491410__Bacteria__Cyanobacteria__Nostoc_azollae_0708__50S_ribosomal_protein_L5:0.03562588973253172364):0.02932099661306341448,(75906926__Bacteria__Cyanobacteria__Anabaena_variabilis_ATCC_29413__50S_ribosomal_protein_L5:0.00601064265313107880,17231695__Bacteria__Cyanobacteria__Nostoc_sp_PCC_7120__50S_ribosomal_protein_L5:0.00000122123005994819):0.02235329673792254765):0.09298626682791308329):0.04019914544171429571):0.02509450111366084285):0.03491352557585669647,113476567__Bacteria__Cyanobacteria__Trichodesmium_erythraeum_IMS101__50S_ribosomal_protein_L5:0.15774969064721724998):0.02309440727253725054,16329929__Bacteria__Cyanobacteria__Synechocystis_sp_PCC_6803__50S_ribosomal_protein_L5:0.10172035660496779597):0.02619865179659629575):0.11629513813724294546):0.10786509811815922499):0.19068609357968901996):0.01572049440672379506,(((((86158357__Bacteria__Deltaproteobacteria__Anaeromyxobacter_dehalogenans_2CP-C__50S_ribosomal_protein_L5:0.01914328412222503217,153004785__Bacteria__Deltaproteobacteria__Anaeromyxobacter_sp_Fw109-5__50S_ribosomal_protein_L5:0.03924889166410060193):0.11779586342948593358,((383455042__Bacteria__Deltaproteobacteria__Corallococcus_coralloides_DSM_2259__50S_ribosomal_protein_L5:0.06745683867696740388,(108757581__Bacteria__Deltaproteobacteria__Myxococcus_xanthus_DK_1622__50S_ribosomal_protein_L5:0.01083012862381728392,338534507__Bacteria__Deltaproteobacteria__Myxococcus_fulvus_HW-1__50S_ribosomal_protein_L5:0.00875464455149322675):0.03466549055194623197):0.02237984826622516424,310821006__Bacteria__Deltaproteobacteria__Stigmatella_aurantiaca_DW4-3-1__50S_ribosomal_protein_L5:0.03012712981136589016):0.19067494540007262627):0.11859608148339874367,(162456234__Bacteria__Deltaproteobacteria__Sorangium_cellulosum_So_ce_56__50S_ribosomal_protein_L5:0.37591711503820474105,262197176__Bacteria__Deltaproteobacteria__Haliangium_ochraceum_DSM_14365__50S_ribosomal_protein_L5:0.37212333687989962439):0.08978562800393810606):0.05716885305050158073,(116624190__Bacteria__Acidobacteria__Candidatus_Solibacter_usitatus_Ellin6076__50S_ribosomal_protein_L5:0.24428146811284748297,(94968266__Bacteria__Acidobacteria__Candidatus_Koribacter_versatilis_Ellin345__50S_ribosomal_protein_L5:0.16979667936637898862,(((322436534__Bacteria__Acidobacteria__Granulicella_tundricola__50S_ribosomal_protein_L5:0.14938649854552873975,374309535__Bacteria__Acidobacteria__Granulicella_mallensis_MP5ACTX8__50S_ribosomal_protein_L5:0.06775244449842987571):0.09700353511962399311,225873066__Bacteria__Acidobacteria__Acidobacterium_capsulatum_ATCC_51196__50S_ribosomal_protein_L5:0.12536326320943366741):0.04093671137051221182,(320108384__Bacteria__Acidobacteria__Terriglobus_saanensis_SP1PR4__50S_ribosomal_protein_L5:0.10425188345989180871,390959500__Bacteria__Acidobacteria__Terriglobus_roseus_DSM_18391__50S_ribosomal_protein_L5:0.06269946687683516928):0.07150430478496710984):0.09432055459949478804):0.10739893785527049319):0.09074338611837169666):0.04220814715144014656,(((85858159__Bacteria__Deltaproteobacteria__Syntrophus_aciditrophicus_SB__50S_ribosomal_protein_L5:0.23770226549514933412,328953146__Bacteria__Deltaproteobacteria__Desulfobacca_acetoxidans_DSM_11109__50S_ribosomal_protein_L5:0.20530046194560364059):0.05869256054055510541,((337286828__Bacteria__others_bacteria__Thermodesulfatator_indicus_DSM_15286__50S_ribosomal_protein_L5:0.11807370491437504945,337288322__Bacteria__others_bacteria__Thermodesulfobacterium_sp_OPB45__50S_ribosomal_protein_L5:0.31661542983059159928):0.28660156010554133088,((302344344__Bacteria__Deltaproteobacteria__Desulfarculus_baarsii_DSM_2075__50S_ribosomal_protein_L5:0.35591195149830573419,116749002__Bacteria__Deltaproteobacteria__Syntrophobacter_fumaroxidans_MPOB__50S_ribosomal_protein_L5:0.20716702068763187539):0.05197230092508281496,((158520737__Bacteria__Deltaproteobacteria__Desulfococcus_oleovorans_Hxd3__50S_ribosomal_protein_L5:0.21149322150089175376,224370679__Bacteria__Deltaproteobacteria__Desulfobacterium_autotrophicum_HRM2__50S_ribosomal_protein_L5:0.26588268348808419272):0.04928227254657119305,(218779750__Bacteria__Deltaproteobacteria__Desulfatibacillum_alkenivorans_AK-01__50S_ribosomal_protein_L5:0.24650717385688683536,(((300870635__Bacteria__Spirochaetes__Brachyspira_pilosicoli_95-1000__50S_ribosomal_protein_L5:0.00000122123005994819,((225621040__Bacteria__Spirochaetes__Brachyspira_hyodysenteriae_WA1__50S_ribosomal_protein_L5:0.00000122123005994819,384210000__Bacteria__Spirochaetes__Brachyspira_intermedia_PWS-A__50S_ribosomal_protein_L5:0.00000122123005994819):0.00504921217139963924,296126877__Bacteria__Spirochaetes__Brachyspira_murdochii_DSM_12563__50S_ribosomal_protein_L5:0.00642645433610003567):0.04605491130659610660):0.52335513668828970157,((374300554__Bacteria__Deltaproteobacteria__Desulfovibrio_africanus_str_Walvis_Bay__50S_ribosomal_protein_L5:0.15404832869805801243,(242278670__Bacteria__Deltaproteobacteria__Desulfovibrio_salexigens_DSM_2638__50S_ribosomal_protein_L5:0.16485923068396116098,(239905870__Bacteria__Deltaproteobacteria__Desulfovibrio_magneticus_RS-1__50S_ribosomal_protein_L5:0.13781416830364484616,(258406173__Bacteria__Deltaproteobacteria__Desulfohalobium_retbaense_DSM_5692__50S_ribosomal_protein_L5:0.24074052261897360694,256830526__Bacteria__Deltaproteobacteria__Desulfomicrobium_baculatum_DSM_4028__50S_ribosomal_protein_L5:0.21917026120408655832):0.07715380494805733347):0.03644608832487379602):0.01016741650102376097):0.03616240308093384564,((317153946__Bacteria__Deltaproteobacteria__Desulfovibrio_aespoeensis_Aspo-2__50S_ribosomal_protein_L5:0.06740854511118618553,376298188__Bacteria__Deltaproteobacteria__Desulfovibrio_desulfuricans_ND132__50S_ribosomal_protein_L5:0.09887605102566063286):0.12230821534833018205,(78357288__Bacteria__Deltaproteobacteria__Desulfovibrio_alaskensis_G20__50S_ribosomal_protein_L5:0.09873755983651234802,(220903946__Bacteria__Deltaproteobacteria__Desulfovibrio_desulfuricans_subsp_desulfuricans_str_ATCC_27774__50S_ribosomal_protein_L5:0.04658376567241710731,(94987413__Bacteria__Deltaproteobacteria__Lawsonia_intracellularis_PHE-MN1-00__50S_ribosomal_protein_L5:0.22963540529270587420,46579726__Bacteria__Deltaproteobacteria__Desulfovibrio_vulgaris_str_Hildenborough__50S_ribosomal_protein_L5:0.07446778083584246200):0.04308047896512667840):0.03266286718359175112):0.10139866490489893303):0.00960465740241524778):0.28159246021390632597):0.04948829285140703832,(51244988__Bacteria__Deltaproteobacteria__Desulfotalea_psychrophila_LSv54__50S_ribosomal_protein_L5:0.17220685017120815341,(320352927__Bacteria__Deltaproteobacteria__Desulfobulbus_propionicus_DSM_2032__50S_ribosomal_protein_L5:0.26143780827934404165,297569410__Bacteria__Deltaproteobacteria__Desulfurivibrio_alkaliphilus_AHT2__50S_ribosomal_protein_L5:0.19883495171487519659):0.02786974680707143132):0.07754276604373604165):0.06936052684553532799):0.03471583448077382450):0.06364735830378712156):0.02339418066041271116):0.05048226204459687477):0.01911045379585113793,(((78221858__Bacteria__Deltaproteobacteria__Geobacter_metallireducens_GS-15__50S_ribosomal_protein_L5:0.05967425254564735077,(39997937__Bacteria__Deltaproteobacteria__Geobacter_sulfurreducens_PCA__50S_ribosomal_protein_L5:0.04578013649202415658,(189424422__Bacteria__Deltaproteobacteria__Geobacter_lovleyi_SZ__50S_ribosomal_protein_L5:0.14231042245609323849,118579131__Bacteria__Deltaproteobacteria__Pelobacter_propionicus_DSM_2379__50S_ribosomal_protein_L5:0.09964537229895939485):0.11078307396584620437):0.03280205808710257714):0.03785006280183797478,(((322418376__Bacteria__Deltaproteobacteria__Geobacter_sp_M18__50S_ribosomal_protein_L5:0.05230443572495992871,(253701910__Bacteria__Deltaproteobacteria__Geobacter_sp_M21__50S_ribosomal_protein_L5:0.00636834364552364262,197117335__Bacteria__Deltaproteobacteria__Geobacter_bemidjiensis_Bem__50S_ribosomal_protein_L5:0.00000122123005994819):0.01383645532240249804):0.08229864990576708783,148263151__Bacteria__Deltaproteobacteria__Geobacter_uraniireducens_Rf4__50S_ribosomal_protein_L5:0.06438207064998317797):0.02557872667060499816,222056693__Bacteria__Deltaproteobacteria__Geobacter_sp_FRC-32__50S_ribosomal_protein_L5:0.03894430872501852131):0.08580119620120583990):0.08395119252494472051,77918327__Bacteria__Deltaproteobacteria__Pelobacter_carbinolicus_DSM_2380__50S_ribosomal_protein_L5:0.29909327284826120463):0.05379437608230882434):0.03640751865242569663):0.04551276799798447542):0.01131707037401350271):0.04345742445571583457):0.02268944812909119355,((188584848__Bacteria__Clostridia__Natranaerobius_thermophilus_JW-NM-WN-LF__50S_ribosomal_protein_L5:0.34273799070063654115,(302390970__Bacteria__Clostridia__Acetohalobium_arabaticum_DSM_5501__50S_ribosomal_protein_L5:0.21200294328332916494,(220930977__Bacteria__Clostridia__Halothermothrix_orenii_H_168__50S_ribosomal_protein_L5:0.16378594774368707143,(312144235__Bacteria__Clostridia__Halanaerobium_hydrogeniformans__50S_ribosomal_protein_L5:0.06011646356916872797,385800557__Bacteria__Clostridia__Halanaerobium_praevalens_DSM_2228__50S_ribosomal_protein_L5:0.03795703237708342170):0.17934531652789714729):0.14379544889840426003):0.09789097000812380100):0.09784165690938007032,(((((((379006089__Bacteria__Clostridia__Sulfobacillus_acidophilus_DSM_10332__50S_ribosomal_protein_L5:0.00000122123005994819,339626637__Bacteria__Clostridia__Sulfobacillus_acidophilus_TPY__50S_ribosomal_protein_L5:0.00000122123005994819):0.33174232934027730879,260893360__Bacteria__Clostridia__Ammonifex_degensii_KC4__50S_ribosomal_protein_L5:0.13016653041060344265):0.05770351517068338099,(169830448__Bacteria__Clostridia__Candidatus_Desulforudis_audaxviator_MP104C__50S_ribosomal_protein_L5:0.22672470533385899460,332295364__Bacteria__Clostridia__Thermodesulfobium_narugense_DSM_14796__50S_ribosomal_protein_L5:0.37222594158120025920):0.03229389352673247421):0.06160763639784711670,((51894198__Bacteria__Clostridia__Symbiobacterium_thermophilum_IAM_14863__50S_ribosomal_protein_L5:0.24407756716341816317,317123085__Bacteria__Clostridia__Thermaerobacter_marianensis_DSM_12885__50S_ribosomal_protein_L5:0.23075991360325023849):0.05573356096126105830,((((312127238__Bacteria__Clostridia__Caldicellulosiruptor_hydrothermalis_108__50S_ribosomal_protein_L5:0.00609279196309321126,((312622057__Bacteria__Clostridia__Caldicellulosiruptor_kronotskyensis_2002__50S_ribosomal_protein_L5:0.00000122123005994819,(302871510__Bacteria__Clostridia__Caldicellulosiruptor_obsidiansis_OB47__50S_ribosomal_protein_L5:0.00000122123005994819,((312793927__Bacteria__Clostridia__Caldicellulosiruptor_kristjanssonii_177R1B__50S_ribosomal_protein_L5:0.00000122123005994819,344996413__Bacteria__Clostridia__Caldicellulosiruptor_lactoaceticus_6A__50S_ribosomal_protein_L5:0.00000122123005994819):0.00000122123005994819,222529718__Bacteria__Clostridia__Caldicellulosiruptor_bescii_DSM_6725__50S_ribosomal_protein_L5:0.00637765223257147264):0.00000122123005994819):0.00000122123005994819):0.00000122123005994819,(146297273__Bacteria__Clostridia__Caldicellulosiruptor_saccharolyticus_DSM_8903__50S_ribosomal_protein_L5:0.02598390395293921629,312135484__Bacteria__Clostridia__Caldicellulosiruptor_owensensis_OL__50S_ribosomal_protein_L5:0.00637872876978508568):0.00000122123005994819):0.00677374957897541007):0.18478213132874188318,(((221632966__Bacteria__Chloroflexi__Thermomicrobium_roseum_DSM_5159__50S_ribosomal_protein_L5:0.17424603722365281100,269837078__Bacteria__Chloroflexi__Sphaerobacter_thermophilus_DSM_20745__50S_ribosomal_protein_L5:0.20022036276577234726):0.06657613580535588771,(269925843__Bacteria__others_bacteria__Thermobaculum_terrenum_ATCC_BAA-798__50S_ribosomal_protein_L5:0.18573113794609191762,(383761353__Bacteria__Chloroflexi__Caldilinea_aerophila_DSM_14535_NBRC_104270__50S_ribosomal_protein_L5:0.19066220981011067215,320160426__Bacteria__Chloroflexi__Anaerolinea_thermophila_UNI-1__50S_ribosomal_protein_L5:0.28757141106959521748):0.08355687499529401707):0.02443558308611231203):0.06487356443117056615,((156743936__Bacteria__Chloroflexi__Roseiflexus_castenholzii_DSM_13941__50S_ribosomal_protein_L5:0.01949669179321318266,148655325__Bacteria__Chloroflexi__Roseiflexus_sp_RS-1__50S_ribosomal_protein_L5:0.02697104779610076317):0.14560660504320036002,(((222525815__Bacteria__Chloroflexi__Chloroflexus_sp_Y-400-fl__50S_ribosomal_protein_L5:0.00000122123005994819,163847935__Bacteria__Chloroflexi__Chloroflexus_aurantiacus_J-10-fl__50S_ribosomal_protein_L5:0.00000122123005994819):0.01042988476784180787,219849875__Bacteria__Chloroflexi__Chloroflexus_aggregans_DSM_9485__50S_ribosomal_protein_L5:0.03552115356894233050):0.14837241979574911088,159901437__Bacteria__Chloroflexi__Herpetosiphon_aurantiacus_DSM_785__50S_ribosomal_protein_L5:0.27120776591185413729):0.03972468876221724871):0.10523390289702325151):0.05363049594037837264):0.03820282923501555628,((295694849__Bacteria__Bacilli__Kyrpidia_tusciae_DSM_2912__50S_ribosomal_protein_L5:0.20636960127510356466,258512658__Bacteria__Bacilli__Alicyclobacillus_acidocaldarius_subsp_acidocaldarius_DSM_446__50S_ribosomal_protein_L5:0.17646145054290024445):0.06499493775787894279,(297618372__Bacteria__Clostridia__Syntrophothermus_lipocalidus_DSM_12680__50S_ribosomal_protein_L5:0.09116531010492914811,114567829__Bacteria__Clostridia__Syntrophomonas_wolfei_subsp_wolfei_str_Goettingen__50S_ribosomal_protein_L5:0.17045450524253633051):0.11317700334068360457):0.02832466179855590294):0.04329688391248241730,167629479__Bacteria__Clostridia__Heliobacterium_modesticaldum_Ice1__50S_ribosomal_protein_L5:0.21478749970829411065):0.00000122123005994819):0.02938955496802540118):0.03744579753606011585,(296131848__Bacteria__Clostridia__Thermincola_potens_JR__50S_ribosomal_protein_L5:0.14346186376863645506,(((333980397__Bacteria__Clostridia__Desulfotomaculum_kuznetsovii_DSM_6115__50S_ribosomal_protein_L5:0.12966832203507328014,((78043652__Bacteria__Clostridia__Carboxydothermus_hydrogenoformans_Z-2901__50S_ribosomal_protein_L5:0.22861963896593065493,(333922460__Bacteria__Clostridia__Desulfotomaculum_carboxydivorans_CO-1-SRB__50S_ribosomal_protein_L5:0.01913942411142998887,(134298105__Bacteria__Clostridia__Desulfotomaculum_reducens_MI-1__50S_ribosomal_protein_L5:0.08196515930439159103,334338913__Bacteria__Clostridia__Desulfotomaculum_ruminis_DSM_2154__50S_ribosomal_protein_L5:0.03783870429536220076):0.03233788344554055366):0.06754704252454106495):0.05172760750341266062,147676667__Bacteria__Clostridia__Pelotomaculum_thermopropionicum_SI__50S_ribosomal_protein_L5:0.08098887675007089559):0.01822624677971136642):0.03688854500709164153,258513652__Bacteria__Clostridia__Desulfotomaculum_acetoxidans_DSM_771__50S_ribosomal_protein_L5:0.19450579258584821396):0.03480278106279337258,((83591264__Bacteria__Clostridia__Moorella_thermoacetica_ATCC_39073__50S_ribosomal_protein_L5:0.17428687412162829906,(374992991__Bacteria__Clostridia__Desulfosporosinus_orientis_DSM_765__50S_ribosomal_protein_L5:0.12019354524167109866,325288590__Bacteria__Clostridia__Syntrophobotulus_glycolicus_DSM_8271__50S_ribosomal_protein_L5:0.20776625035667919961):0.03457055894942120261):0.02539774952642205944,89893229__Bacteria__Clostridia__Desulfitobacterium_hafniense_Y51__50S_ribosomal_protein_L5:0.11004230542530188397):0.04991699578009279464):0.06169201296098614229):0.02653895696267263501):0.02373373375360804394,(332982697__Bacteria__Clostridia__Mahella_australiensis_50-1_BON__50S_ribosomal_protein_L5:0.25794746236202392708,(332798218__Bacteria__Clostridia__Tepidanaerobacter_sp_Re1__50S_ribosomal_protein_L5:0.14491953464347873126,302388724__Bacteria__Clostridia__Thermosediminibacter_oceani_DSM_16646__50S_ribosomal_protein_L5:0.15080997012345986885):0.05870592346083449570):0.07225115945338959900):0.03698225010871266510,(((206900860__Bacteria__others_bacteria__Dictyoglomus_thermophilum_H-6-12__50S_ribosomal_protein_L5:0.01719195166067054650,217967381__Bacteria__others_bacteria__Dictyoglomus_turgidum_DSM_6724__50S_ribosomal_protein_L5:0.02228941505903315329):0.27373122331760429971,((169823864__Bacteria__Clostridia__Finegoldia_magna_ATCC_29328__50S_ribosomal_protein_L5:0.22589612231162831124,257067048__Bacteria__Clostridia__Anaerococcus_prevotii_DSM_20548__50S_ribosomal_protein_L5:0.28989566792077803292):0.07683315760692827068,(((297623286__Bacteria__Deinococcus-Thermus__Truepera_radiovictrix_DSM_17093__50S_ribosomal_protein_L5:0.31407803607571477267,((328951224__Bacteria__Deinococcus-Thermus__Marinithermus_hydrothermalis_DSM_14884__50S_ribosomal_protein_L5:0.07918476469506602333,((320451288__Bacteria__Deinococcus-Thermus__Thermus_scotoductus_SA-01__50S_ribosomal_protein_L5:0.02182918710064513448,(46199618__Bacteria__Deinococcus-Thermus__Thermus_thermophilus_HB27__50S_ribosomal_protein_L5:0.03436712810641940480,384438873__Bacteria__Deinococcus-Thermus__Thermus_sp_CCB_US3_UF1__50S_ribosomal_protein_L5:0.05585587355538217114):0.01540398376107571590):0.04638866034723954090,(291296979__Bacteria__Deinococcus-Thermus__Meiothermus_ruber_DSM_1279__50S_ribosomal_protein_L5:0.09052613800178734016,297567272__Bacteria__Deinococcus-Thermus__Meiothermus_silvanus_DSM_9946__50S_ribosomal_protein_L5:0.10604619072407996117):0.07096976002786044291):0.03217462245354060085):0.04298131888624626140,313680503__Bacteria__Deinococcus-Thermus__Oceanithermus_profundus_DSM_14977__50S_ribosomal_protein_L5:0.13462303012133317037):0.06775928806278197492):0.13710096899470050613,((325282652__Bacteria__Deinococcus-Thermus__Deinococcus_proteolyticus_MRP__50S_ribosomal_protein_L5:0.12978750531739452478,((226356885__Bacteria__Deinococcus-Thermus__Deinococcus_deserti_VCD115__50S_ribosomal_protein_L5:0.00766856995410922400,(15805352__Bacteria__Deinococcus-Thermus__Deinococcus_radiodurans_R1__50S_ribosomal_protein_L5:0.03078356461918837009,386857786__Bacteria__Deinococcus-Thermus__Deinococcus_gobiensis_I-0__50S_ribosomal_protein_L5:0.02709719624107501459):0.01950700741553130016):0.04894177628577742883,94985955__Bacteria__Deinococcus-Thermus__Deinococcus_geothermalis_DSM_11300__50S_ribosomal_protein_L5:0.00000122123005994819):0.04603033007227105150):0.03002093757958592540,320335511__Bacteria__Deinococcus-Thermus__Deinococcus_maricopensis_DSM_21211__50S_ribosomal_protein_L5:0.12033384143337504113):0.11666856941088067645):0.13268940247983265768,((206895166__Bacteria__Clostridia__Coprothermobacter_proteolyticus_DSM_5265__50S_ribosomal_protein_L5:0.45603571758416661108,383788789__Bacteria__others_bacteria__Caldisericum_exile_AZM16c01__50S_ribosomal_protein_L5:0.28782896079198000416):0.10744585362568115361,((374339846__Bacteria__Thermotogae__Marinitoga_piezophila_KA3__50S_ribosomal_protein_L5:0.10466639917135288351,160902244__Bacteria__Thermotogae__Petrotoga_mobilis_SJ95__50S_ribosomal_protein_L5:0.33426400894946906028):0.07377828522453749871,(((222099979__Bacteria__Thermotogae__Thermotoga_neapolitana_DSM_4359__50S_ribosomal_protein_L5:0.04262311628101711491,(((170289171__Bacteria__Thermotogae__Thermotoga_sp_RQ2__50S_ribosomal_protein_L5:0.00000122123005994819,148270434__Bacteria__Thermotogae__Thermotoga_petrophila_RKU-1__50S_ribosomal_protein_L5:0.00000122123005994819):0.00000122123005994819,281412741__Bacteria__Thermotogae__Thermotoga_naphthophila_RKU-10__50S_ribosomal_protein_L5:0.00000122123005994819):0.00000122123005994819,15644236__Bacteria__Thermotogae__Thermotoga_maritima_MSB8__50S_ribosomal_protein_L5:0.00595413043935586785):0.01999192583624209360):0.13004031120255010734,(((389843569__Bacteria__Thermotogae__Mesotoga_prima_MesG1_Ag_4-2__50S_ribosomal_protein_L5:0.21716423753438932054,239618253__Bacteria__Thermotogae__Kosmotoga_olearia_TBF_19-5-1__50S_ribosomal_protein_L5:0.04981100460708080824):0.13418924155904837781,(150020857__Bacteria__Thermotogae__Thermosipho_melanesiensis_BI429__50S_ribosomal_protein_L5:0.01633915696769695086,217077295__Bacteria__Thermotogae__Thermosipho_africanus_TCF52B__50S_ribosomal_protein_L5:0.02889424390909714827):0.08873298560340070473):0.03122535059101515936,(157363454__Bacteria__Thermotogae__Thermotoga_lettingae_TMO__50S_ribosomal_protein_L5:0.11548746615272774407,338730521__Bacteria__Thermotogae__Thermotoga_thermarum_DSM_5069__50S_ribosomal_protein_L5P:0.10940879004827079590):0.13450044118870110865):0.01916549573278073307):0.01663566884379418312,(154249805__Bacteria__Thermotogae__Fervidobacterium_nodosum_Rt17-B1__50S_ribosomal_protein_L5:0.07859828261752667411,383787028__Bacteria__Thermotogae__Fervidobacterium_pennivorans_DSM_9078__50S_ribosomal_protein_L5:0.05494076867543554177):0.13383175541875505510):0.03930865465937342929):0.27008159978921386646):0.05011609793492649567):0.05106530451854809222):0.05164537731765395795):0.02172003117354981069,(((((310659490__Bacteria__Clostridia__Clostridium_sticklandii_DSM_519__50S_ribosomal_subunit_protein_L5:0.12626489769991272594,374308539__Bacteria__Clostridia__Filifactor_alocis_ATCC_35896__50S_ribosomal_protein_L5:0.15287155433570442931):0.12886134977890947861,126697652__Bacteria__Clostridia__Clostridium_difficile_630__50S_ribosomal_protein_L5:0.16437475152558622682):0.06283731360908399732,(((317054778__Bacteria__Clostridia__Ruminococcus_albus_7__50S_ribosomal_protein_L5:0.26326874753188045375,317131381__Bacteria__Clostridia__Ethanoligenens_harbinense_YUAN-3__50S_ribosomal_protein_L5:0.17040081611355173408):0.06011573463450173987,350269380__Bacteria__Clostridia__Oscillibacter_valericigenes_Sjm18-20__50S_ribosomal_protein_L5:0.23562152607798850235):0.09092623577707224791,(158319555__Bacteria__Clostridia__Alkaliphilus_oremlandii_OhILAs__50S_ribosomal_protein_L5:0.11471530575879115843,150392148__Bacteria__Clostridia__Alkaliphilus_metalliredigens_QYMF__50S_ribosomal_protein_L5:0.16303086761442828201):0.05132448140365637040):0.03340955654646956402):0.05690151711549460561,(((390934133__Bacteria__Clostridia__Thermoanaerobacterium_saccharolyticum_JW-SL-YS485__50S_ribosomal_protein_L5:0.00000122123005994819,(333896200__Bacteria__Clostridia__Thermoanaerobacterium_xylanolyticum_LX-11__50S_ribosomal_protein_L5:0.00626217884305133466,304315952__Bacteria__Clostridia__Thermoanaerobacterium_thermosaccharolyticum_DSM_571__50S_ribosomal_protein_L5:0.01276730207262245093):0.00636502294525491310):0.14366122108280904301,(((376259814__Bacteria__Clostridia__Clostridium_sp_BNL1100__50S_ribosomal_protein_L5:0.04388072237933794695,220928219__Bacteria__Clostridia__Clostridium_cellulolyticum_H10__50S_ribosomal_protein_L5:0.03103745746708746686):0.14374292053884454856,(374298064__Bacteria__Clostridia__Clostridium_clariflavum_DSM_19732__50S_ribosomal_protein_L5:0.07180982897683992061,125975396__Bacteria__Clostridia__Clostridium_thermocellum_ATCC_27405__50S_ribosomal_protein_L5:0.11848635666203820305):0.03282480180058666014):0.08283258288329838070,(310829573__Bacteria__Clostridia__Eubacterium_limosum_KIST612__50S_ribosomal_protein_L5:0.10347585879999343650,379012680__Bacteria__Clostridia__Acetobacterium_woodii_DSM_1030__50S_ribosomal_protein_L5:0.05069454172313614393):0.15936733297240590623):0.04927975749104843151):0.07405769784149728030,((384456414__Bacteria__Clostridia__Candidatus_Arthromitus_sp_SFB-mouse-Yit__50S_ribosomal_protein_L5:0.03742928342367874556,347543063__Bacteria__Clostridia__Candidatus_Arthromitus_sp_SFB-rat-Yit__50S_ribosomal_protein_L5:0.07331430422002274683):0.29261656495596727323,((331268425__Bacteria__Clostridia__Clostridium_botulinum_BKT015925__50S_ribosomal_protein_L5:0.02637492883526157753,118444371__Bacteria__Clostridia__Clostridium_novyi_NT__50S_ribosomal_protein_L5:0.00481206636471984313):0.08142131134070171306,((((150015055__Bacteria__Clostridia__Clostridium_beijerinckii_NCIMB_8052__50S_ribosomal_protein_L5:0.02917550249221261341,(188590408__Bacteria__Clostridia__Clostridium_botulinum_E3_str_Alaska_E43__50S_ribosomal_protein_L5:0.00000122123005994819,187935203__Bacteria__Clostridia__Clostridium_botulinum_B_str_Eklund_17B__50S_ribosomal_protein_L5:0.00000122123005994819):0.04389464480214586017):0.04782827412236598241,18311375__Bacteria__Clostridia__Clostridium_perfringens_str_13__50S_ribosomal_protein_L5:0.06463036980851294411):0.04304120298183615467,(153952873__Bacteria__Clostridia__Clostridium_kluyveri_DSM_555__50S_ribosomal_protein_L5:0.04586218197893589948,300857234__Bacteria__Clostridia__Clostridium_ljungdahlii_DSM_13528__50S_ribosomal_protein_L5:0.05507817370207972185):0.06274824592963258729):0.02478813183167968490,(148381409__Bacteria__Clostridia__Clostridium_botulinum_A_str_ATCC_3502__50S_ribosomal_protein_L5:0.12045942504222499625,(28212166__Bacteria__Clostridia__Clostridium_tetani_E88__50S_ribosomal_protein_L5:0.07535291867018024947,(15896371__Bacteria__Clostridia__Clostridium_acetobutylicum_ATCC_824__50S_ribosomal_protein_L5:0.05982192182089739185,302876522__Bacteria__Clostridia__Clostridium_cellulovorans_743B__50S_ribosomal_protein_L5:0.10186557147794074452):0.01687772910941430504):0.01852582078201325463):0.04440450434368169857):0.01417081581692163951):0.04397504491252251374):0.06159336805987781355):0.02351715592758415671):0.02435559753459340740,(((((((160881773__Bacteria__Clostridia__Clostridium_phytofermentans_ISDg__50S_ribosomal_protein_L5:0.15154559580603846336,302388076__Bacteria__Clostridia__Clostridium_saccharolyticum_WM1__50S_ribosomal_protein_L5:0.07629112996117330681):0.01666529437565307872,(238922842__Bacteria__Clostridia__Eubacterium_rectale_ATCC_33656__50S_ribosomal_protein_L5:0.05764615477632538398,347533186__Bacteria__Clostridia__Roseburia_hominis_A2-183__50S_ribosomal_protein_L5:0.03675446382704324055):0.04979522705848116182):0.04738109178649615311,339442864__Bacteria__Clostridia__Clostridium_sp_SY8519__50S_ribosomal_protein_L5:0.10300327995572197692):0.02103228530102661462,302669973__Bacteria__Clostridia__Butyrivibrio_proteoclasticus_B316__50S_ribosomal_protein_L5:0.08818004548590148428):0.03804639032364914852,(326792595__Bacteria__Clostridia__Clostridium_lentocellum_DSM_5427__50S_ribosomal_protein_L5:0.14145592269490639414,238916277__Bacteria__Clostridia__Eubacterium_eligens_ATCC_27750__50S_ribosomal_protein_L5:0.18161114184727511489):0.03184954190715071076):0.07303927861131981336,(269798538__Bacteria__Negativicutes__Veillonella_parvula_DSM_2008__50S_ribosomal_protein_L5:0.22967638651160798835,289449652__Bacteria__Clostridia__Clostridiales_genomosp_BVAB3_str_UPII9-5__50S_ribosomal_protein_L5:0.27047292649684989696):0.04716519189528455697):0.06547090685123156673,((((291286324__Bacteria__others_bacteria__Denitrovibrio_acetiphilus_DSM_12809__50S_ribosomal_protein_L5:0.24320088127290992452,(291280136__Bacteria__others_bacteria__Deferribacter_desulfuricans_SSM1__50S_ribosomal_protein_L5:0.05138788102236123423,336322764__Bacteria__others_bacteria__Flexistipes_sinusarabici_DSM_4947__50S_ribosomal_protein_L5:0.14233529812763257016):0.03263719450406352141):0.01489545775922757921,313673455__Bacteria__others_bacteria__Calditerrivibrio_nitroreducens_DSM_19672__50S_ribosomal_protein_L5:0.12005829849181316737):0.16547331269816570321,((330839314__Bacteria__Negativicutes__Selenomonas_sputigena_ATCC_35185__50S_ribosomal_protein_L5:0.06022250989186042625,383753527__Bacteria__Negativicutes__Selenomonas_ruminantium_subsp_lactilytica_TAM6421__putative_50S_ribosomal_protein_L5:0.08528952546734529239):0.17530684701237464473,((374289905__Bacteria__Deltaproteobacteria__Bacteriovorax_marinus_SJ__50S_ribosomal_protein_L5:0.42068010409723322063,((((172056152__Bacteria__Bacilli__Exiguobacterium_sibiricum_255-15__50S_ribosomal_protein_L5:0.08931666123734771645,229917346__Bacteria__Bacilli__Exiguobacterium_sp_AT1b__50S_ribosomal_protein_L5:0.08718180400982708522):0.03528748149839573689,(((326803045__Bacteria__Bacilli__Aerococcus_urinae_ACS-120-V-Col10a__50S_ribosomal_protein_L5:0.16235620377149093119,(81429365__Bacteria__Bacilli__Lactobacillus_sakei_subsp_sakei_23K__50S_ribosomal_protein_L5:0.07083359963571812801,((258509470__Bacteria__Bacilli__Lactobacillus_rhamnosus_GG__50S_ribosomal_protein_L5:0.00000122123005994819,116495935__Bacteria__Bacilli__Lactobacillus_casei_ATCC_334__50S_ribosomal_protein_L5:0.01240505164856821850):0.12192455509974546579,(((42518441__Bacteria__Bacilli__Lactobacillus_johnsonii_NCC_533__50S_ribosomal_protein_L5:0.00599957399839308979,116628975__Bacteria__Bacilli__Lactobacillus_gasseri_ATCC_33323__50S_ribosomal_protein_L5:0.00610203491664812036):0.06971059798762742343,(104773554__Bacteria__Bacilli__Lactobacillus_delbrueckii_subsp_bulgaricus_ATCC_11842__50S_ribosomal_protein_L5:0.05462935621143021059,(295692172__Bacteria__Bacilli__Lactobacillus_crispatus_ST1__50S_ribosomal_protein_L5:0.01257127259485752054,((315037542__Bacteria__Bacilli__Lactobacillus_amylovorus_GRL_1112__50S_ribosomal_protein_L5:0.00611365448545626161,58336642__Bacteria__Bacilli__Lactobacillus_acidophilus_NCFM__50S_ribosomal_protein_L5:0.02475034685066460766):0.00000122123005994819,(336053518__Bacteria__Bacilli__Lactobacillus_kefiranofaciens_ZW3__50S_ribosomal_protein_L5:0.03760062465619015692,161506885__Bacteria__Bacilli__Lactobacillus_helveticus_DPC_4571__50S_ribosomal_protein_L5:0.01890839981142083265):0.01215331891454296195):0.01205007455076948474):0.04975880939925084179):0.03724472233279629146):0.07370464413180248531,(254556029__Bacteria__Bacilli__Lactobacillus_plantarum_JDM1__50S_ribosomal_protein_L5:0.10217382515492025308,((331702068__Bacteria__Bacilli__Lactobacillus_buchneri_NRRL_B-30929__50S_ribosomal_protein_L5:0.11522742678005531980,(347534771__Bacteria__Bacilli__Lactobacillus_sanfranciscensis_TMW_1-1304__50S_ribosomal_protein_L5:0.15780006932585716184,116334257__Bacteria__Bacilli__Lactobacillus_brevis_ATCC_367__50S_ribosomal_protein_L5:0.06103417824981602346):0.00863688449386365922):0.03605891027806139987,(((184155979__Bacteria__Bacilli__Lactobacillus_fermentum_IFO_3956__50S_ribosomal_protein_L5:0.08203309272591548240,148544684__Bacteria__Bacilli__Lactobacillus_reuteri_DSM_20016__50S_ribosomal_protein_L5:0.04201932110327040448):0.06021439970370360412,(339634443__Bacteria__Bacilli__Weissella_koreensis_KACC_15510__50S_ribosomal_protein_L5:0.07709103454203275474,(116490670__Bacteria__Bacilli__Oenococcus_oeni_PSU-1__50S_ribosomal_protein_L5:0.16223434203722916780,((170017931__Bacteria__Bacilli__Leuconostoc_citreum_KM20__50S_ribosomal_protein_L5:0.01982858763765201968,((339491288__Bacteria__Bacilli__Leuconostoc_sp_C2__50S_ribosomal_protein_L5:0.00000122123005994819,296111441__Bacteria__Bacilli__Leuconostoc_kimchii_IMSNU_11154__50S_ribosomal_protein_L5:0.00000122123005994819):0.02507220723850259875,300174019__Bacteria__Bacilli__Leuconostoc_gasicomitatum_LMG_18811__50S_ribosomal_protein_L5:0.01227962312950113370):0.00623474112014812606):0.02374606549874520509,116617341__Bacteria__Bacilli__Leuconostoc_mesenteroides_subsp_mesenteroides_ATCC_8293__50S_ribosomal_protein_L5:0.00552579350812657400):0.06392112935216089087):0.03313529660932169191):0.04967637797457463006):0.02723659095358141324,(377809981__Bacteria__Bacilli__Pediococcus_claussenii_ATCC_BAA-344__50S_ribosomal_protein_L5:0.04705886684679478488,116493151__Bacteria__Bacilli__Pediococcus_pentosaceus_ATCC_25745__50S_ribosomal_protein_L5:0.04632240699315579024):0.02833730452487085230):0.01908098108128501724):0.03030965106403968670):0.03346076133896445925):0.01786357868419282888):0.01747792300337337040):0.03618880438570045571):0.06048075421680059599,(((352518443__Bacteria__Bacilli__Tetragenococcus_halophilus_NBRC_12172__50S_ribosomal_protein_L5:0.08109404068331038662,328958716__Bacteria__Bacilli__Carnobacterium_sp_17-4__50S_ribosomal_protein_L5:0.08101530099610809721):0.03659837801692784887,(332685675__Bacteria__Bacilli__Melissococcus_plutonius_ATCC_35311__50S_ribosomal_protein_L5:0.05906176708009101828,(29374863__Bacteria__Bacilli__Enterococcus_faecalis_V583__50S_ribosomal_protein_L5:0.02915480867932835826,389867253__Bacteria__Bacilli__Enterococcus_faecium_DO__50S_ribosomal_protein_L5:0.02279857864370803469):0.03579128237586204353):0.01916402187923419223):0.02358762107399213145,(((((((222152277__Bacteria__Bacilli__Streptococcus_uberis_0140J__50S_ribosomal_protein_L5:0.00619050952169987716,333904309__Bacteria__Bacilli__Streptococcus_parauberis_KCTC_11537__50S_ribosomal_protein_L5:0.00000122123005994819):0.01879326027311346500,(251781528__Bacteria__Bacilli__Streptococcus_dysgalactiae_subsp_equisimilis_GGS_124_1__50S_ribosomal_protein_L5:0.00000122123005994819,195977220__Bacteria__Bacilli__Streptococcus_equi_subsp_zooepidemicus_MGCS10565__50S_ribosomal_protein_L5:0.00000122123005994819):0.00000122123005994819):0.00000122123005994819,15674299__Bacteria__Bacilli__Streptococcus_pyogenes_M1_GAS__50S_ribosomal_protein_L5:0.00622049847648711504):0.00664737653975779053,(((55821893__Bacteria__Bacilli__Streptococcus_thermophilus_LMG_18311__50S_ribosomal_protein_L5:0.01244082476111845262,340399793__Bacteria__Bacilli__Streptococcus_salivarius_CCHSS3__50S_ribosomal_protein_L5:0.00000122123005994819):0.03806665777026226744,(379704449__Bacteria__Bacilli__Streptococcus_infantarius_subsp_infantarius_CJ18__50S_ribosomal_protein_L5:0.00626386946621041493,((336063425__Bacteria__Bacilli__Streptococcus_pasteurianus_ATCC_43144__50S_ribosomal_protein_L5:0.00000122123005994819,374337099__Bacteria__Bacilli__Streptococcus_macedonicus_ACA-DC_198__50S_ribosomal_protein_L5:0.00000122123005994819):0.00000122123005994819,288904285__Bacteria__Bacilli__Streptococcus_gallolyticus_UCN34__50S_ribosomal_protein_L5:0.00000122123005994819):0.01893432875194679677):0.00616674863965825572):0.01266517676613677056,22536255__Bacteria__Bacilli__Streptococcus_agalactiae_2603V-R__50S_ribosomal_protein_L5:0.00000122123005994819):0.00668087353244834359):0.00833193646634153469,(24380357__Bacteria__Bacilli__Streptococcus_mutans_UA159__50S_ribosomal_protein_L5:0.02493781115228233675,((157151167__Bacteria__Bacilli__Streptococcus_gordonii_str_Challis_substr_CH1__50S_ribosomal_protein_L5:0.00000122123005994819,125716997__Bacteria__Bacilli__Streptococcus_sanguinis_SK36__50S_ribosomal_protein_L5:0.00627703300974772217):0.00631318829391568255,((289168720__Bacteria__Bacilli__Streptococcus_mitis_B6__50S_ribosomal_protein_L5:0.00622726743817460151,(15900157__Bacteria__Bacilli__Streptococcus_pneumoniae_TIGR4__50S_ribosomal_protein_L5:0.00000122123005994819,(342163032__Bacteria__Bacilli__Streptococcus_pseudopneumoniae_IS7493__50S_ribosomal_protein_L5:0.00000122123005994819,331267124__Bacteria__Bacilli__Streptococcus_oralis_Uo5__50S_ribosomal_protein_L5:0.00000122123005994819):0.00000122123005994819):0.00000122123005994819):0.01260445649338246508,(337283087__Bacteria__Bacilli__Streptococcus_parasanguinis_ATCC_15912__50S_ribosomal_protein_L5:0.00623643720672942010,146317743__Bacteria__Bacilli__Streptococcus_suis_05ZYH33__50S_ribosomal_protein_L5:0.01257830985903328480):0.00623163381544387072):0.01266739432634791072):0.01321704609524503027):0.01112237525276317182):0.07331573067377000763,(347520771__Bacteria__Bacilli__Lactococcus_garvieae_ATCC_49156__50S_ribosomal_protein_L5:0.05063387171796369240,15674069__Bacteria__Bacilli__Lactococcus_lactis_subsp_lactis_Il1403__50S_ribosomal_protein_L5:0.03794921641466570544):0.03454188713591582055):0.06301185977668083416,(347524796__Bacteria__Bacilli__Lactobacillus_ruminis_ATCC_27782__50S_ribosomal_protein_L5:0.03777099375362754502,90962394__Bacteria__Bacilli__Lactobacillus_salivarius_UCC118__50S_ribosomal_protein_L5:0.01798890738435414416):0.08109529720742553183):0.02841384451385846679):0.02236682196667232059):0.04087492527810619031,(((169830018__Bacteria__Bacilli__Lysinibacillus_sphaericus_C3-41__50S_ribosomal_protein_L5:0.07621132412471744166,((((317126873__Bacteria__Bacilli__Bacillus_cellulosilyticus_DSM_2522__50S_ribosomal_protein_L5:0.09416791207844354972,((288554737__Bacteria__Bacilli__Bacillus_pseudofirmus_OF4__50S_ribosomal_protein_L5:0.03746129468617406116,15612709__Bacteria__Bacilli__Bacillus_halodurans_C-125__50S_ribosomal_protein_L5:0.03597294804910627919):0.02190333480406437411,56961944__Bacteria__Bacilli__Bacillus_clausii_KSM-K16__50S_ribosomal_protein_L5:0.06796483840889029626):0.01518977683105194286):0.01871495982540220468,297582462__Bacteria__Bacilli__Bacillus_selenitireducens_MLS10__50S_ribosomal_protein_L5:0.11117610435477871811):0.04174094915058528671,((319893188__Bacteria__Bacilli__Staphylococcus_pseudintermedius_HKU10-03__50S_ribosomal_protein_L5:0.01393535862782124303,(73661984__Bacteria__Bacilli__Staphylococcus_saprophyticus_subsp_saprophyticus_ATCC_15305__50S_ribosomal_protein_L5:0.05948574921338874860,(27468729__Bacteria__Bacilli__Staphylococcus_epidermidis_ATCC_12228__50S_ribosomal_protein_L5:0.00613983639875013542,(70725815__Bacteria__Bacilli__Staphylococcus_haemolyticus_JCSC1435__50S_ribosomal_protein_L5:0.01240182075030688350,((224477208__Bacteria__Bacilli__Staphylococcus_carnosus_subsp_carnosus_TM300__50S_ribosomal_protein_L5:0.06056696571625478503,15925228__Bacteria__Bacilli__Staphylococcus_aureus_subsp_aureus_Mu50__50S_ribosomal_protein_L5:0.01921185660153208047):0.01444453315067366177,289550155__Bacteria__Bacilli__Staphylococcus_lugdunensis_HKU09-01__50S_ribosomal_protein_L5:0.01357345338656796262):0.01816593928221309218):0.00591067726803329568):0.03969493526536391204):0.02636502301195554204):0.05253205453278158438,222150457__Bacteria__Bacilli__Macrococcus_caseolyticus_JCSC5402__50S_ribosomal_protein_L5:0.11045768985571394194):0.01668232196776444146):0.04807700560564378417,(294496997__Bacteria__Bacilli__Bacillus_megaterium_QM_B1551__50S_ribosomal_protein_L5:0.06013901526695451111,(152973968__Bacteria__Bacilli__Bacillus_cytotoxicus_NVH_391-98__50S_ribosomal_protein_L5:0.01788577789024598658,(163938130__Bacteria__Bacilli__Bacillus_weihenstephanensis_KBAB4__50S_ribosomal_protein_L5:0.01681882887159339562,((30260313__Bacteria__Bacilli__Bacillus_anthracis_str_Ames__50S_ribosomal_protein_L5:0.00000122123005994819,386733988__Bacteria__Bacilli__Bacillus_anthracis_str_H9401__50S_ribosomal_protein_L5:0.00000122123005994819):0.00614844460257994545,(30018392__Bacteria__Bacilli__Bacillus_cereus_ATCC_14579__50S_ribosomal_protein_L5:0.00000122123005994819,49481670__Bacteria__Bacilli__Bacillus_thuringiensis_serovar_konkukian_str_97-27__50S_ribosomal_protein_L5:0.00000122123005994819):0.00000122123005994819):0.00796373049281273032):0.01977722224966798822):0.01994645367247179640):0.02307887893156549200):0.02230190663232230197):0.01590855439424685921,((((116873986__Bacteria__Bacilli__Listeria_welshimeri_serovar_6b_str_SLCC5334__50S_ribosomal_protein_L5:0.00000122123005994819,289435886__Bacteria__Bacilli__Listeria_seeligeri_serovar_1-2b_str_SLCC3954__50S_ribosomal_protein_L5:0.00000122123005994819):0.00000122123005994819,347549921__Bacteria__Bacilli__Listeria_ivanovii_subsp_ivanovii_PAM_55__putative_50S_ribosomal_protein_L5:0.00000122123005994819):0.00000122123005994819,(16804658__Bacteria__Bacilli__Listeria_monocytogenes_EGD-e__50S_ribosomal_protein_L5:0.00000122123005994819,16801830__Bacteria__Bacilli__Listeria_innocua_Clip11262__50S_ribosomal_protein_L5:0.00000122123005994819):0.00000122123005994819):0.15238780417496242126,((((16077196__Bacteria__Bacilli__Bacillus_subtilis_subsp_subtilis_str_168__50S_ribosomal_protein_L5:0.00000122123005994819,386756708__Bacteria__Bacilli__Bacillus_sp_JS__50S_ribosomal_protein_L5:0.00000122123005994819):0.01209760028571060970,(154684646__Bacteria__Bacilli__Bacillus_amyloliquefaciens_FZB42__50S_ribosomal_protein_L5:0.00600359177144400326,311070775__Bacteria__Bacilli__Bacillus_atrophaeus_1942__50S_ribosomal_protein_L5:0.00642182048403558067):0.00656468635031234263):0.01455451220914570805,(157690912__Bacteria__Bacilli__Bacillus_pumilus_SAFR-032__50S_ribosomal_protein_L5:0.02238094367455652559,52078621__Bacteria__Bacilli__Bacillus_licheniformis_ATCC_14580__50S_ribosomal_protein_L5:0.01036533300086329296):0.00683417414682338433):0.05061713353392040260,(336112809__Bacteria__Bacilli__Bacillus_coagulans_2-6__50S_ribosomal_protein_L5:0.07358526094791016658,(212637966__Bacteria__Bacilli__Anoxybacillus_flavithermus_WK1__50S_ribosomal_protein_L5:0.03345187755551389669,(((56418653__Bacteria__Bacilli__Geobacillus_kaustophilus_HTA426__50S_ribosomal_protein_L5:0.00646027562992127196,375006932__Bacteria__Bacilli__Geobacillus_thermoleovorans_CCB_US3_UF5__50S_ribosomal_protein_L5:0.00615734205493606405):0.00628659645347547005,138893796__Bacteria__Bacilli__Geobacillus_thermodenitrificans_NG80-2__50S_ribosomal_protein_L5:0.01289543298460041343):0.01174788540362253948,(239825705__Bacteria__Bacilli__Geobacillus_sp_WCH70__50S_ribosomal_protein_L5:0.00944231017231276192,336233667__Bacteria__Bacilli__Geobacillus_thermoglucosidasius_C56-YS93__50S_ribosomal_protein_L5:0.01714049813521614438):0.01794001308328015132):0.02501539225892469853):0.01226287359934346601):0.01505653574087374713):0.03277893629261679348):0.01616711039095180755):0.01608425345613013341,(23097586__Bacteria__Bacilli__Oceanobacillus_iheyensis_HTE831__50S_ribosomal_protein_L5:0.08589855416193353799,386712478__Bacteria__Bacilli__Halobacillus_halophilus_DSM_2266__50S_ribosomal_protein_L5:0.09634654632025867194):0.05172138831574437517):0.02874197069519144818):0.00938846475794233651):0.07762987059123453715,(226309820__Bacteria__Bacilli__Brevibacillus_brevis_NBRC_100599__50S_ribosomal_protein_L5:0.13327599159806757800,(251799630__Bacteria__Bacilli__Paenibacillus_sp_JDR-2__50S_ribosomal_protein_L5:0.06802571205622641448,(337751714__Bacteria__Bacilli__Paenibacillus_mucilaginosus_KNP414__50S_ribosomal_protein_L5:0.05438789053707145105,(261409509__Bacteria__Bacilli__Paenibacillus_sp_Y412MC10__50S_ribosomal_protein_L5:0.02876859136289845048,(374320635__Bacteria__Bacilli__Paenibacillus_terrae_HPL-003__50S_ribosomal_protein_L5:0.01011235048455365673,308070963__Bacteria__Bacilli__Paenibacillus_polymyxa_E681__50S_ribosomal_protein_L5:0.00799362265357282491):0.04643988260536097146):0.03110355490786706825):0.02114095460804951698):0.09758059670584405543):0.03981075276128612228):0.06620145977962209327,((73748328__Bacteria__Chloroflexi__Dehalococcoides_sp_CBDB1__50S_ribosomal_protein_L5:0.03265215532937116444,57234774__Bacteria__Chloroflexi__Dehalococcoides_ethenogenes_195__50S_ribosomal_protein_L5:0.02231747019775389557):0.26035212432586612996,(384455082__Bacteria__Betaproteobacteria__Candidatus_Tremblaya_princeps_PCVAL__50S_ribosomal_protein_L5:1.72885178483459100995,300088185__Bacteria__Chloroflexi__Dehalogenimonas_lykanthroporepellens_BL-DC-9__50S_ribosomal_protein_L5:0.15048058620265933327):0.18150820520194085872):0.27409443172674591294):0.00000122123005994819):0.06226149619830818882,((352685673__Bacteria__Negativicutes__Acidaminococcus_intestini_RyC-MR95__50S_ribosomal_protein_L5:0.08477161980749994830,284049245__Bacteria__Negativicutes__Acidaminococcus_fermentans_DSM_20731__50S_ribosomal_protein_L5:0.03162679866000771972):0.16409152266871712689,348026030__Bacteria__Negativicutes__Megasphaera_elsdenii_DSM_20460__50S_ribosomal_protein_L5:0.19405420657918498462):0.08274534484173956539):0.02428518643550101400):0.02629973354596066432):0.02466612055703617384,((345018522__Bacteria__Clostridia__Thermoanaerobacter_wiegelii_Rt8__50S_ribosomal_protein_L5:0.00000122123005994819,(167039532__Bacteria__Clostridia__Thermoanaerobacter_sp_X514__50S_ribosomal_protein_L5:0.00000122123005994819,(167036813__Bacteria__Clostridia__Thermoanaerobacter_pseudethanolicus_ATCC_33223__50S_ribosomal_protein_L5:0.00000122123005994819,320115235__Bacteria__Clostridia__Thermoanaerobacter_brockii_subsp_finnii_Ako-1__50S_ribosomal_protein_L5:0.00000122123005994819):0.00000122123005994819):0.00638147319431503230):0.01404350350108605691,((297545317__Bacteria__Clostridia__Thermoanaerobacter_mathranii_subsp_mathranii_str_A3__50S_ribosomal_protein_L5:0.00000122123005994819,289579130__Bacteria__Clostridia__Thermoanaerobacter_italicus_Ab9__50S_ribosomal_protein_L5:0.00000122123005994819):0.01276540719904513746,20808648__Bacteria__Clostridia__Thermoanaerobacter_tengcongensis_MB4__50S_ribosomal_protein_L5:0.05149090904264551349):0.00678117566009193897):0.11371681826800174309):0.00978142780547938857):0.01263654658410310640):0.02955575694273336607):0.04360917218513774007):0.04994460354392542961):0.06225476985763187671):0.03175700229552954473):0.03517515516930722758):0.02309958071368114346):0.01957655653043936100):0.09003375372851021852,(148284202__Bacteria__Alphaproteobacteria__Orientia_tsutsugamushi_str_Boryong__50S_ribosomal_protein_L5:0.88760037150923143390,(91205865__Bacteria__Alphaproteobacteria__Rickettsia_bellii_RML369-C__50S_ribosomal_protein_L5:0.04584369058615849618,(157804023__Bacteria__Alphaproteobacteria__Rickettsia_canadensis_str_McKiel__50S_ribosomal_protein_L5:0.01869039283887757863,((157826051__Bacteria__Alphaproteobacteria__Rickettsia_akari_str_Hartford__50S_ribosomal_protein_L5:0.01256721120486654561,(383501412__Bacteria__Alphaproteobacteria__Rickettsia_australis_str_Cutlack__50S_ribosomal_protein_L5:0.00622987817878832735,67458682__Bacteria__Alphaproteobacteria__Rickettsia_felis_URRWXCal2__50S_ribosomal_protein_L5:0.00615936697440181997):0.00000122123005994819):0.00615269424691664880,((((383481884__Bacteria__Alphaproteobacteria__Rickettsia_rhipicephali_str_3-7-female6-CWPP__50S_ribosomal_protein_L5:0.00625750370657311705,157964794__Bacteria__Alphaproteobacteria__Rickettsia_massiliae_MTU5__50S_ribosomal_protein_L5:0.00609952937811358408):0.00609990455824901533,((((383482507__Bacteria__Alphaproteobacteria__Rickettsia_montanensis_str_OSU_85-930__50S_ribosomal_protein_L5:0.00615585713462671238,383312950__Bacteria__Alphaproteobacteria__Candidatus_Rickettsia_amblyommii_str_GAT-30V__50S_ribosomal_protein_L5:0.00615956464824140779):0.00000122123005994819,((383484323__Bacteria__Alphaproteobacteria__Rickettsia_parkeri_str_Portsmouth__50S_ribosomal_protein_L5:0.00000122123005994819,15892917__Bacteria__Alphaproteobacteria__Rickettsia_conorii_str_Malish_7__50S_ribosomal_protein_L5:0.00000122123005994819):0.00000122123005994819,229586997__Bacteria__Alphaproteobacteria__Rickettsia_africae_ESF-5__50S_ribosomal_protein_L5:0.00000122123005994819):0.00000122123005994819):0.00000122123005994819,((341584182__Bacteria__Alphaproteobacteria__Rickettsia_heilongjiangensis_054__50S_ribosomal_protein_L5:0.00000122123005994819,350273775__Bacteria__Alphaproteobacteria__Rickettsia_japonica_YH__50S_ribosomal_protein_L5:0.00000122123005994819):0.00000122123005994819,374319591__Bacteria__Alphaproteobacteria__Rickettsia_slovaca_13-B__50S_ribosomal_protein_L5:0.00000122123005994819):0.00000122123005994819):0.00000122123005994819,(157828848__Bacteria__Alphaproteobacteria__Rickettsia_rickettsii_str_Sheila_Smith__50S_ribosomal_protein_L5:0.00000122123005994819,379712738__Bacteria__Alphaproteobacteria__Rickettsia_philipii_str_364D__50S_ribosomal_protein_L5:0.00615709954087606797):0.00615655805251980222):0.00000122123005994819):0.00000122123005994819,238650960__Bacteria__Alphaproteobacteria__Rickettsia_peacockii_str_Rustic__50S_ribosomal_protein_L5:0.00615922849505955248):0.01223596116042134467,(15604493__Bacteria__Alphaproteobacteria__Rickettsia_prowazekii_str_Madrid_E__50S_ribosomal_protein_L5:0.00629912213995737370,51473827__Bacteria__Alphaproteobacteria__Rickettsia_typhi_str_Wilmington__50S_ribosomal_protein_L5:0.01890833971905723360):0.03179577716933321141):0.00606933318784154321):0.00634684226001758656):0.04400983348939716683):0.26891604670619118078):0.09289409645043546215):0.06473442229198360376,(((71083792__Bacteria__Alphaproteobacteria__Candidatus_Pelagibacter_ubique_HTCC1062__50S_ribosomal_protein_L5:0.29263886712824377367,330814187__Bacteria__Alphaproteobacteria__Candidatus_Pelagibacter_sp_IMCC9063__50S_ribosomal_protein_L5:0.28506263153634081586):0.29257752102977896413,339319352__Bacteria__Alphaproteobacteria__Candidatus_Midichloria_mitochondrii_IricVA__50S_ribosomal_protein_L5:0.32601123598891068589):0.05854133734064181915,((88608220__Bacteria__Alphaproteobacteria__Neorickettsia_sennetsu_str_Miyayama__50S_ribosomal_protein_L5:0.04440811351696728054,254796659__Bacteria__Alphaproteobacteria__Neorickettsia_risticii_str_Illinois__50S_ribosomal_protein_L5:0.01774264173773167433):0.93852361818687779493,(((88606711__Bacteria__Alphaproteobacteria__Anaplasma_phagocytophilum_HZ__50S_ribosomal_protein_L5:0.09676430517342167470,(56416991__Bacteria__Alphaproteobacteria__Anaplasma_marginale_str_St_Maries__50S_ribosomal_protein_L5:0.03249061540963053135,269958596__Bacteria__Alphaproteobacteria__Anaplasma_centrale_str_Israel__50S_ribosomal_protein_L5:0.02931379743869495791):0.10553232942154919249):0.25768915823433541368,(57239324__Bacteria__Alphaproteobacteria__Ehrlichia_ruminantium_str_Welgevonden__50S_ribosomal_protein_L5:0.03151802436133357976,(88657680__Bacteria__Alphaproteobacteria__Ehrlichia_chaffeensis_str_Arkansas__50S_ribosomal_protein_L5:0.01306265245979059374,73667216__Bacteria__Alphaproteobacteria__Ehrlichia_canis_str_Jake__50S_ribosomal_protein_L5:0.00000122123005994819):0.05679764522556639966):0.15102153553061328783):0.12740620691798482111,(190571558__Bacteria__Alphaproteobacteria__Wolbachia_endosymbiont_of_Culex_quinquefasciatus_Pel__50S_ribosomal_protein_L5:0.02948256593382067928,225630289__Bacteria__Alphaproteobacteria__Wolbachia_sp_wRi__50S_ribosomal_protein_L5:0.06100102983690042224):0.30531943640949738006):0.10342541787123107899):0.12055909073516853092):0.00000122123005994819):1.52720695876626799681):0.07261903517544598952):0.07711434144925495560):0.09706325535210950928):0.18885063241142585611,284162447__Archaea__Archaeoglobales__Archaeoglobus_profundus_DSM_5631__50S_ribosomal_protein_L5:0.12614775600000907585):0.09521658500532992342,288931523__Archaea__Archaeoglobales__Ferroglobus_placidus_DSM_10642__50S_ribosomal_protein_L5:0.14106232759151252076):0.06989455010788434008,11499496__Archaea__Archaeoglobales__Archaeoglobus_fulgidus_DSM_4304__50S_ribosomal_protein_L5P:0.27106257568756431109):0.0;
