# Supplementary material for: The last universal common ancestor between ancient Earth chemistry and the onset of genetics
Source: PLoS Genet. 2018 Aug 16;14(8):e1007518. doi: 10.1371/journal.pgen.1007518 (PMC6095482; doi:10.1371/journal.pgen.1007518)
Supplement: S1 Appendix — The trees are for the 355 clusters that, after alignment and tree construction, generated ML trees that preserve domain monophyly while also having homologues in ≥2 archaeal and ≥2 bacterial lineages. These 355 proteins trace to LUCA by those phylogenetic criteria [78]. LUCA, last universal common ancestor; ML, maximum likelihood. (ZIP) [file pgen.1007518.s001.zip › renamed_trees_LUCA/3898.tree]

(73670172__Archaea__Methanosarcinales__Methanosarcina_barkeri_str_Fusaro__nitrogen_fixation_protein_NifH|NifE:0.11299968776529055459,(88601592__Archaea__Methanomicrobiales__Methanospirillum_hungatei_JF-1__NifH|frxC:1.01688429170160854476,(((224367986__Bacteria__Deltaproteobacteria__Desulfobacterium_autotrophicum_HRM2__protein_NifH1:0.55592803163462467531,218778580__Bacteria__Deltaproteobacteria__Desulfatibacillum_alkenivorans_AK-01__NifH|frxC|family_protein:0.53976548577856375832):0.18497723781095828932,((333993065__Bacteria__Spirochaetes__Treponema_azotonutricium_ZAS-9__nitrogen_fixation_protein_NifH|NifE:0.27422427676168564803,333999745__Bacteria__Spirochaetes__Treponema_primitia_ZAS-2__nitrogen_fixation_protein_NifH|NifE:0.23810500064055645231):0.34901644634100842390,(89896608__Bacteria__Clostridia__Desulfitobacterium_hafniense_Y51__nitrogenase_subunit_nifH:0.22533515728904740527,258513748__Bacteria__Clostridia__Desulfotomaculum_acetoxidans_DSM_771__NifH|frxC|family_protein:0.22990521829115148633):0.38847998724360571776):0.12557826270801500379):0.15586909035754178965,307354372__Archaea__Methanomicrobiales__Methanoplanus_petrolearius_DSM_11571__nitrogenase:0.77709319085112349423):0.15076210909224876944):0.49883304775784120810,20090880__Archaea__Methanosarcinales__Methanosarcina_acetivorans_C2A__nitrogen_fixation_protein_NifH|NifE:0.14914164226169401850):0.0;
