# Supplementary material for: The last universal common ancestor between ancient Earth chemistry and the onset of genetics
Source: PLoS Genet. 2018 Aug 16;14(8):e1007518. doi: 10.1371/journal.pgen.1007518 (PMC6095482; doi:10.1371/journal.pgen.1007518)
Supplement: S1 Appendix — The trees are for the 355 clusters that, after alignment and tree construction, generated ML trees that preserve domain monophyly while also having homologues in ≥2 archaeal and ≥2 bacterial lineages. These 355 proteins trace to LUCA by those phylogenetic criteria [78]. LUCA, last universal common ancestor; ML, maximum likelihood. (ZIP) [file pgen.1007518.s001.zip › renamed_trees_LUCA/2289.tree]

(289192082__Archaea__Methanococcales__Methanocaldococcus_sp_FS406-22__phosphoribosyltransferase:0.01672941972054792920,(((296109756__Archaea__Methanococcales__Methanocaldococcus_infernus_ME__phosphoribosyltransferase:0.18614811932928773675,(((((((147920114__Archaea__Methanocellales__Uncultured_methanogenic_archaeon_RC-I__adenine_phosphoribosyltransferase:0.06707817794121931354,(383319140__Archaea__Methanocellales__Methanocella_sp_HZ254__adenine|guanine_phosphoribosyltransferase_and_related_PRPP|binding_protein:0.09026117363653905767,282163070__Archaea__Methanocellales__Methanocella_paludicola_SANAE__adenine_phosphoribosyltransferase:0.05571540652051988618):0.04939514335012196167):0.12673013406638553024,(((289596512__Archaea__Thermoplasmatales__Aciduliprofundum_boonei_T469__phosphoribosyltransferase:0.61430066445741848824,288932455__Archaea__Archaeoglobales__Ferroglobus_placidus_DSM_10642__phosphoribosyltransferase:0.17846470502375566536):0.18605354039028967894,((386001781__Archaea__Methanosarcinales__Methanosaeta_harundinacea_6Ac__Adenine_phosphoribosyltransferase:0.11998655479554062864,330508715__Archaea__Methanosarcinales__Methanosaeta_concilii_GP6__adenine_phosphoribosyltransferase:0.27241706939103343954):0.07364575830257877320,116754416__Archaea__Methanosarcinales__Methanosaeta_thermophila_PT__adenine_phosphoribosyltransferase:0.19097292999828824334):0.14085482539472254926):0.04151252012646192840,((((376260210__Bacteria__Clostridia__Clostridium_sp_BNL1100__PRPP|binding_protein|_adenine|guanine_phosphoribosyltransferase:0.03441514094531417794,220927869__Bacteria__Clostridia__Clostridium_cellulolyticum_H10__adenine_phosphoribosyltransferase:0.00000122123005994819):0.26946941093194998196,((22127910__Bacteria__Gammaproteobacteria__Yersinia_pestis_KIM_10__adenine_phosphoribosyltransferase:0.00000122123005994819,153946889__Bacteria__Gammaproteobacteria__Yersinia_pseudotuberculosis_IP_31758__adenine_phosphoribosyltransferase:0.00469023958489203727):0.15002741305927999593,(242239593__Bacteria__Gammaproteobacteria__Dickeya_dadantii_Ech703__adenine_phosphoribosyltransferase:0.19046481630464298651,238919794__Bacteria__Gammaproteobacteria__Edwardsiella_ictaluri_93-146__phosphoribosyltransferase_domain_protein|_putative:0.18381491637412306073):0.14442433184412531433):0.21626491627664753969):0.74052656622530732555,((91773403__Archaea__Methanosarcinales__Methanococcoides_burtonii_DSM_6242__adenine_phosphoribosyltransferase:0.25760353265509172704,(298675265__Archaea__Methanosarcinales__Methanohalobium_evestigatum_Z-7303__phosphoribosyltransferase:0.35821487741941576699,294496387__Archaea__Methanosarcinales__Methanohalophilus_mahii_DSM_5219__phosphoribosyltransferase:0.24623529291193935187):0.04919898476473475585):0.05454201262437545494,(336477754__Archaea__Methanosarcinales__Methanosalsum_zhilinae_DSM_4017__phosphoribosyltransferase:0.26284044480752083439,((73669143__Archaea__Methanosarcinales__Methanosarcina_barkeri_str_Fusaro__purine_phosphoribosyltransferase:0.09298287099046284587,21227978__Archaea__Methanosarcinales__Methanosarcina_mazei_Go1__adenine_phosphoribosyltransferase:0.06112271063400039062):0.06859085339940164394,20089602__Archaea__Methanosarcinales__Methanosarcina_acetivorans_C2A__adenine_phosphoribosyltransferase:0.00000122123005994819):0.24396458336454965310):0.09416181433495474096):0.11795846117552957755):0.06485215088142076700,(20094048__Archaea__Thermococcales-pyroco__Methanopyrus_kandleri_AV19__adenine_phosphoribosyltransferase:0.56152639782269753166,((88603850__Archaea__Methanomicrobiales__Methanospirillum_hungatei_JF-1__adenine_phosphoribosyltransferase:0.40026185496003868769,124485046__Archaea__Methanomicrobiales__Methanocorpusculum_labreanum_Z__adenine_phosphoribosyltransferase:0.33555484129165019658):0.04114070492181785832,(307352501__Archaea__Methanomicrobiales__Methanoplanus_petrolearius_DSM_11571__phosphoribosyltransferase:0.24083672874566891542,(126179790__Archaea__Methanomicrobiales__Methanoculleus_marisnigri_JR1__adenine_phosphoribosyltransferase:0.26313035089996050786,(154151706__Archaea__Methanomicrobiales__Methanoregula_boonei_6A8__adenine_phosphoribosyltransferase:0.19269938221243831933,219852670__Archaea__Methanomicrobiales__Methanosphaerula_palustris_E1-9c__adenine_phosphoribosyltransferase:0.16952118071506791508):0.04340336459430799848):0.08939144742162823121):0.08979606345686719227):0.11375430765960201085):0.09934149492831383099):0.02660010144161314635):0.08403315820588053153):0.08262874661602866155,((((148643419__Archaea__Methanobacteriales__Methanobrevibacter_smithii_ATCC_35061__adenine_phosphoribosyltransferase:0.29727762889491515796,288559423__Archaea__Methanobacteriales__Methanobrevibacter_ruminantium_M1__adenine_phosphoribosyltransferase_Apt:0.34008992926105058308):0.16199395132065080860,(((304315441__Archaea__Methanobacteriales__Methanothermobacter_marburgensis_str_Marburg__adenine_phosphoribosyltransferase:0.05575659278836054417,15679320__Archaea__Methanobacteriales__Methanothermobacter_thermautotrophicus_str_Delta_H__adenine_phosphoribosyltransferase:0.05273593902312267989):0.23804145247207628144,312137232__Archaea__Methanobacteriales__Methanothermus_fervidus_DSM_2088__phosphoribosyltransferase:0.30268848084433175316):0.12188219337505999673,(333988485__Archaea__Methanobacteriales__Methanobacterium_sp_SWAN-1__phosphoribosyltransferase:0.12073682173652003358,325957955__Archaea__Methanobacteriales__Methanobacterium_sp_AL-21__phosphoribosyltransferase:0.15574548996457004968):0.11610038295751351489):0.04355262861127488783):0.05419763248278786083,84490316__Archaea__Methanobacteriales__Methanosphaera_stadtmanae_DSM_3091__adenine_phosphoribosyltransferase:0.38659994642599582182):0.08070161472263082114,((336255318__Archaea__Halobacteria__Halopiger_xanaduensis_SH-6__adenine_phosphoribosyltransferase:0.01369847644240277697,(289582140__Archaea__Halobacteria__Natrialba_magadii_ATCC_43099__phosphoribosyltransferase:0.04933848133777002376,284164173__Archaea__Halobacteria__Haloterrigena_turkmenica_DSM_5511__phosphoribosyltransferase:0.04798072599291207385):0.00568866247312990649):0.07822732788644748414,((257051644__Archaea__Halobacteria__Halorhabdus_utahensis_DSM_12940__adenine_phosphoribosyltransferase:0.08438292813463633968,(257388910__Archaea__Halobacteria__Halomicrobium_mukohataei_DSM_12286__adenine_phosphoribosyltransferase:0.04089081241467897032,((((55380046__Archaea__Halobacteria__Haloarcula_marismortui_ATCC_43049__adenine_phosphoribosyltransferase:0.00000122123005994819,2508572606__Archaea__Halobacteria__Haloarcula_californiae_ATCC_33799__Adenine|guanine_phosphoribosyltransferases_and_related_PRPP|binding_proteins|_EC|2|4|2|7_|:0.00000122123005994819):0.00000122123005994819,2508585089__Archaea__Halobacteria__Haloarcula_vallismortis_ATCC_29715__Adenine|guanine_phosphoribosyltransferases_and_related_PRPP|binding_proteins|_EC|2|4|2|7_|:0.00000122123005994819):0.00000122123005994819,344211030__Archaea__Halobacteria__Haloarcula_hispanica_ATCC_33960__adenine_phosphoribosyltransferase:0.00000122123005994819):0.00485510197739808923,2508579987__Archaea__Halobacteria__Haloarcula_sinaiiensis_ATCC_33800__Adenine|guanine_phosphoribosyltransferases_and_related_PRPP|binding_proteins|_EC|2|4|2|7_|:0.00000122123005994819):0.07676515393464097836):0.05217022234300738859):0.04477122742280455897,(((76801364__Archaea__Halobacteria__Natronomonas_pharaonis_DSM_2160__adenine_phosphoribosyltransferase:0.10862898629203320000,300711759__Archaea__Halobacteria__Halalkalicoccus_jeotgali_B3__adenine_phosphoribosyltransferase:0.08067006555480024654):0.03980000905127294847,(((313126993__Archaea__Halobacteria__Halogeometricum_borinquense_DSM_11551__prpp|binding_protein|_adenine|guanine_phosphoribosyltransferase:0.05709931967348712278,((389846537__Archaea__Halobacteria__Haloferax_mediterranei_ATCC_33500__adenine_phosphoribosyltransferase:0.01959615881481363911,2508591001__Archaea__Halobacteria__Haloferax_mucosum_ATCC_BAA-1512__Adenine|guanine_phosphoribosyltransferases_and_related_PRPP|binding_proteins|_EC|2|4|2|7_|:0.00972784646316972486):0.00839713911352409081,((2508569938__Archaea__Halobacteria__Haloferax_sulfurifontis_ATCC_BAA-897__Adenine|guanine_phosphoribosyltransferases_and_related_PRPP|binding_proteins|_EC|2|4|2|7_|:0.00000122123005994819,2508566227__Archaea__Halobacteria__Haloferax_denitrificans_ATCC_35960__Adenine|guanine_phosphoribosyltransferases_and_related_PRPP|binding_proteins|_EC|2|4|2|7_|:0.00000122123005994819):0.00958172713839111623,292655231__Archaea__Halobacteria__Haloferax_volcanii_DS2__adenine_phosphoribosyltransferase:0.00000122123005994819):0.00613425471295983484):0.03118890096254127442):0.03663446697160233079,110667629__Archaea__Halobacteria__Haloquadratum_walsbyi_DSM_16790__adenine_phosphoribosyltransferase:0.10716476017002547760):0.04725820578637793951,222479545__Archaea__Halobacteria__Halorubrum_lacusprofundi_ATCC_49239__adenine_phosphoribosyltransferase:0.05063784314933080649):0.05084308673776908455):0.02463802421905344348,(15789773__Archaea__Halobacteria__Halobacterium_sp_NRC-1__adenine_phosphoribosyltransferase:0.00000122123005994819,169235491__Archaea__Halobacteria__Halobacterium_salinarum_R1__adenine_phosphoribosyltransferase:0.00000122123005994819):0.11888358995769239546):0.01698358450422962976):0.02563527525204727098):0.37343186403472572454):0.16840619290986261203):0.08301905753654222064,150401918__Archaea__Methanococcales__Methanococcus_aeolicus_Nankai-3__adenine_phosphoribosyltransferase:0.17719024764914675929):0.03267518840074635361,(297620083__Archaea__Methanococcales__Methanococcus_voltae_A3__phosphoribosyltransferase:0.23463379512738163912,336122200__Archaea__Methanococcales__Methanothermococcus_okinawensis_IH1__adenine_phosphoribosyltransferase:0.07835596657200799564):0.06264532970661922107):0.03590108356095497721,(150399894__Archaea__Methanococcales__Methanococcus_vannielii_SB__adenine_phosphoribosyltransferase:0.06268590544442698143,45357708__Archaea__Methanococcales__Methanococcus_maripaludis_S2__adenine_phosphoribosyltransferase:0.02522439856233657171):0.12710418147680735412):0.07183370069566262506,333910249__Archaea__Methanococcales__Methanotorris_igneus_Kol_5__adenine_phosphoribosyltransferase:0.08336323103435241966):0.00946929803180910495):0.03772206244121924235,256810680__Archaea__Methanococcales__Methanocaldococcus_fervens_AG86__adenine_phosphoribosyltransferase:0.03168638282607225132):0.00000122123005994819,261403188__Archaea__Methanococcales__Methanocaldococcus_vulcanius_M7__adenine_phosphoribosyltransferase:0.04199031795181516064):0.00569167040367718306,15669851__Archaea__Methanococcales__Methanocaldococcus_jannaschii_DSM_2661__adenine_phosphoribosyltransferase:0.03128776525392030355):0.0;
