# Supplementary material for: The last universal common ancestor between ancient Earth chemistry and the onset of genetics
Source: PLoS Genet. 2018 Aug 16;14(8):e1007518. doi: 10.1371/journal.pgen.1007518 (PMC6095482; doi:10.1371/journal.pgen.1007518)
Supplement: S1 Appendix — The trees are for the 355 clusters that, after alignment and tree construction, generated ML trees that preserve domain monophyly while also having homologues in ≥2 archaeal and ≥2 bacterial lineages. These 355 proteins trace to LUCA by those phylogenetic criteria [78]. LUCA, last universal common ancestor; ML, maximum likelihood. (ZIP) [file pgen.1007518.s001.zip › renamed_trees_LUCA/65.tree]

((((((206890408__Bacteria__others_bacteria__Thermodesulfovibrio_yellowstonii_DSM_11347__tRNA_pseudouridine_synthase_B:0.54887799011454596609,((((219854672__Bacteria__Clostridia__Clostridium_kluyveri_NBRC_12016__tRNA_pseudouridine_synthase_B:0.18875982465293800194,300854504__Bacteria__Clostridia__Clostridium_ljungdahlii_DSM_13528__tRNA_pseudouridine_synthase_B:0.19816970197792674324):0.14378358981754041368,(148380370__Bacteria__Clostridia__Clostridium_botulinum_A_str_ATCC_3502__tRNA_pseudouridine_synthase_B:0.28418152339861696420,(((302874666__Bacteria__Clostridia__Clostridium_cellulovorans_743B__tRNA_pseudouridine_synthase_B:0.39143749757988899329,(331269625__Bacteria__Clostridia__Clostridium_botulinum_BKT015925__tRNA_pseudouridine_synthase_B:0.07087805017139667263,118443304__Bacteria__Clostridia__Clostridium_novyi_NT__tRNA_pseudouridine_synthase_B:0.17346302445210989851):0.10462325025311358662):0.06975040653734855545,15895081__Bacteria__Clostridia__Clostridium_acetobutylicum_ATCC_824__tRNA_pseudouridine_synthase_B:0.29101023408635318113):0.05047536160678794959,(28210964__Bacteria__Clostridia__Clostridium_tetani_E88__tRNA_pseudouridine_synthase_B:0.23227726164005940701,(18310665__Bacteria__Clostridia__Clostridium_perfringens_str_13__tRNA_pseudouridine_synthase_B:0.22090636566762814064,(150016089__Bacteria__Clostridia__Clostridium_beijerinckii_NCIMB_8052__tRNA_pseudouridine_synthase_B:0.18152189509158356273,(187935059__Bacteria__Clostridia__Clostridium_botulinum_B_str_Eklund_17B__tRNA_pseudouridine_synthase_B:0.00883502464540711699,188588310__Bacteria__Clostridia__Clostridium_botulinum_E3_str_Alaska_E43__tRNA_pseudouridine_synthase_B:0.03668056411223784286):0.12466267084927928899):0.14930204339633007526):0.13013879725980254110):0.07845316248425548977):0.04462048719716252276):0.09708342218172905103):0.22824165405604324164,(((((19703970__Bacteria__Fusobacteria__Fusobacterium_nucleatum_subsp_nucleatum_ATCC_25586__tRNA_pseudouridine_synthase_B:0.32738173987545171606,310778247__Bacteria__Fusobacteria__Ilyobacter_polytropus_DSM_2926__tRNA_pseudouridine_synthase_B:0.36656606764994836833):0.15380817314996467204,(269120929__Bacteria__Fusobacteria__Sebaldella_termitidis_ATCC_33386__tRNA_pseudouridine_synthase_B:0.39118635008039620571,(257125462__Bacteria__Fusobacteria__Leptotrichia_buccalis_C-1013-b__tRNA_pseudouridine_synthase_B:0.38417040603676660959,269123507__Bacteria__Fusobacteria__Streptobacillus_moniliformis_DSM_12112__tRNA_pseudouridine_synthase_B:0.46982267304877894931):0.08442614325024393185):0.22593337229280510692):0.11511153696248190015,(((342732408__Bacteria__Clostridia__Candidatus_Arthromitus_sp_SFB-mouse-Japan__tRNA_pseudouridine_synthase_B:0.11876844869518767001,347542467__Bacteria__Clostridia__Candidatus_Arthromitus_sp_SFB-rat-Yit__tRNA_pseudouridine_synthase_B:0.12187893279381939449):0.47640790646136471631,((50365098__Bacteria__Tenericutes__Mesoplasma_florum_L1__tRNA_pseudouridine_5S_synthase:0.27959695552949936914,((42560883__Bacteria__Tenericutes__Mycoplasma_mycoides_subsp_mycoides_SC_str_PG1__tRNA_pseudouridine_synthase_B:0.06232075745385266818,(83319374__Bacteria__Tenericutes__Mycoplasma_capricolum_subsp_capricolum_ATCC_27343__tRNA_pseudouridine_synthase_B:0.04518438829697423581,313665225__Bacteria__Tenericutes__Mycoplasma_leachii_PG50__tRNA_pseudouridine_synthase_B:0.02126003855192860545):0.03238879302787865677):0.18502605837039101666,344205201__Bacteria__Tenericutes__Mycoplasma_putrefaciens_KS1__tRNA_pseudouridine_synthase_B:0.19902968734825468577):0.17539613862641936781):0.38693372356605154616,((209554082__Bacteria__Tenericutes__Ureaplasma_urealyticum_serovar_10_str_ATCC_33699__tRNA_pseudouridine_synthase_B:0.14587890381878698687,13357914__Bacteria__Tenericutes__Ureaplasma_parvum_serovar_3_str_ATCC_700970__tRNA_pseudouridine_55_synthase:0.13960193756092148520):0.47588402753097353015,(294660250__Bacteria__Tenericutes__Mycoplasma_gallisepticum_str_R-low__tRNA_pseudouridine_synthase_B:0.78932274945991642845,26554377__Bacteria__Tenericutes__Mycoplasma_penetrans_HF-2__tRNA_pseudouridine_5S_synthase:0.69752427329328203776):0.14610559807546580346):0.24438420799238477765):0.11733714401339273570):0.16017359117615095898,((217967599__Bacteria__others_bacteria__Dictyoglomus_turgidum_DSM_6724__tRNA_pseudouridine_synthase_B:0.15522464953576570190,206900641__Bacteria__others_bacteria__Dictyoglomus_thermophilum_H-6-12__tRNA_pseudouridine_synthase_B:0.09809503042084487257):0.57112434858403959836,(((15829021__Bacteria__Tenericutes__Mycoplasma_pulmonis_UAB_CTIP__tRNA_pseudouridine_synthase_B:0.60251674314415570866,((((385334451__Bacteria__Tenericutes__Mycoplasma_hyopneumoniae_168__tRNA_pseudouridine_synthase_B:0.00297529370059299416,(72080615__Bacteria__Tenericutes__Mycoplasma_hyopneumoniae_7448__tRNA_pseudouridine_synthase_B:0.00000122123005994819,71893624__Bacteria__Tenericutes__Mycoplasma_hyopneumoniae_J__tRNA_pseudouridine_synthase_B:0.00000122123005994819):0.00000122123005994819):0.00545663761819987526,54020337__Bacteria__Tenericutes__Mycoplasma_hyopneumoniae_232__tRNA_pseudouridine_synthase_B:0.00356439790134137260):0.42430294119624067939,(240047633__Bacteria__Tenericutes__Mycoplasma_conjunctivae_HRC-581__tRNA_pseudouridine_synthase_B:0.38049833278106559575,304373327__Bacteria__Tenericutes__Mycoplasma_hyorhinis_HUB-1__tRNA_pseudouridine_synthase_B:0.37875559260407581919):0.09002454274073144747):0.16232455810577570143,47459301__Bacteria__Tenericutes__Mycoplasma_mobile_163K__tRNA_pseudouridine_synthase_B:0.45359965355578429902):0.09120358214913434902):0.02938025517647775350,(((308189858__Bacteria__Tenericutes__Mycoplasma_fermentans_JER__pseudouridylate_synthase:0.30269602123708128083,(313678671__Bacteria__Tenericutes__Mycoplasma_bovis_PG45__tRNA_pseudouridine_synthase_B:0.16507103451764079671,148377492__Bacteria__Tenericutes__Mycoplasma_agalactiae_PG2__tRNA_pseudouridine_synthase_B:0.15245167766470835158):0.22694218814708203014):0.13280760787539352963,294155453__Bacteria__Tenericutes__Mycoplasma_crocodyli_MP145__tRNA_pseudouridine_synthase_B:0.62856988935139612718):0.08003225630320588702,((269115009__Bacteria__Tenericutes__Mycoplasma_hominis_ATCC_23114__tRNA_pseudouridine_synthase_B:0.41845062906333907460,193216642__Bacteria__Tenericutes__Mycoplasma_arthritidis_158L3-1__tRNA_pseudouridine_synthase_B:0.32905545179375217391):0.31981391156070104742,71894576__Bacteria__Tenericutes__Mycoplasma_synoviae_53__tRNA_pseudouridine_synthase_B:0.66059127666948758151):0.11392218070603271629):0.03850247762121789680):0.35462935216725116616,((218960608__Bacteria__others_bacteria__Candidatus_Cloacamonas_acidaminovorans__Pseudouridine_synthase:0.78313557703659564257,(183220914__Bacteria__Spirochaetes__Leptospira_biflexa_serovar_Patoc_strain_Patoc_1_Paris__tRNA_pseudouridine_synthase_B:0.58955706739424407203,(116328711__Bacteria__Spirochaetes__Leptospira_borgpetersenii_serovar_Hardjo-bovis_L550__pseudouridylate_synthase|_N|terminal_subunit:0.10213585700438657100,161484955__Bacteria__Spirochaetes__Leptospira_interrogans_serovar_Lai_str_56601__tRNA_pseudouridine_synthase_B:0.03196874935157020814):0.57909261626514307864):0.56416158371956526274):0.08653697239213682668,((300871892__Bacteria__Spirochaetes__Brachyspira_pilosicoli_95-1000__pseudouridylate_synthase:0.09443960374238419275,((384209155__Bacteria__Spirochaetes__Brachyspira_intermedia_PWS-A__pseudouridylate_synthase:0.01129365105353193240,225619559__Bacteria__Spirochaetes__Brachyspira_hyodysenteriae_WA1__pseudouridylate_synthase:0.03294797343739662432):0.07317325208680620918,296127847__Bacteria__Spirochaetes__Brachyspira_murdochii_DSM_12563__tRNA_pseudouridine_synthase_B:0.10953269879636250150):0.14545814880632912391):0.44447769818848464896,((((119953580__Bacteria__Spirochaetes__Borrelia_turicatae_91E135__tRNA_pseudouridine_synthase_B:0.06830669276423130543,187918657__Bacteria__Spirochaetes__Borrelia_hermsii_DAH__tRNA_pseudouridine_synthase_B:0.03167303856898258385):0.07024962608453308444,(386860042__Bacteria__Spirochaetes__Borrelia_crocidurae_str_Achema__tRNA_pseudouridine_synthase_B:0.00826312426179045233,(203288231__Bacteria__Spirochaetes__Borrelia_recurrentis_A1__tRNA_pseudouridine_55_synthase:0.00640420255981777493,203284699__Bacteria__Spirochaetes__Borrelia_duttonii_Ly__tRNA_pseudouridine_55_synthase:0.00000122123005994819):0.00468255281578328075):0.18078465531600815264):0.17092236523780815483,((343128100__Bacteria__Spirochaetes__Borrelia_bissettii_DN127__tRNA_pseudouridine_synthase_B:0.03819889616359641027,15595148__Bacteria__Spirochaetes__Borrelia_burgdorferi_B31__tRNA_pseudouridine_synthase_B:0.01719268830908539381):0.01416231436406288277,(111115638__Bacteria__Spirochaetes__Borrelia_afzelii_PKo__tRNA_pseudouridine_55_synthase:0.03002742207257977358,51599055__Bacteria__Spirochaetes__Borrelia_garinii_PBi_linear__tRNA_pseudouridine_55_synthase:0.05408499772464216149):0.03063174882249505848):0.20216249450387241415):0.48456340226543775929,(162447670__Bacteria__Tenericutes__Acholeplasma_laidlawii_PG-8A__tRNA_pseudouridine_synthase_B:0.40713869992794538000,(194246720__Bacteria__Tenericutes__Candidatus_Phytoplasma_mali__tRNA_pseudouridine_synthase_B:0.28817069413741425166,((85057764__Bacteria__Tenericutes__Aster_yellows_witches-broom_phytoplasma_AYWB__tRNA_pseudouridine_synthase_B:0.03454386345327149083,39938723__Bacteria__Tenericutes__Onion_yellows_phytoplasma_OY-M__pseudouridine_synthase:0.03371518595114023076):0.13600822171555021489,197294801__Bacteria__Tenericutes__Candidatus_Phytoplasma_australiense__tRNA_pseudouridine_synthase_B:0.17894224330333927120):0.07963544157903597320):0.23455635750523640137):0.46931176936363849794):0.08605104090736757916):0.10426026558167775238):0.08359233093965517947):0.02966693738883128748):0.02486502403099426911):0.06603711311416848861):0.06094200157102451498,((189485241__Bacteria__others_bacteria__Uncultured_Termite_group_1_bacterium_phylotype_Rs-D17__tRNA_pseudouridine_synthase_B:0.70802705296824874903,((146297072__Bacteria__Clostridia__Caldicellulosiruptor_saccharolyticus_DSM_8903__tRNA_pseudouridine_synthase_B:0.22371044657667416011,(312134901__Bacteria__Clostridia__Caldicellulosiruptor_owensensis_OL__tRNA_pseudouridine_synthase_b:0.01692640074638564890,(302872110__Bacteria__Clostridia__Caldicellulosiruptor_obsidiansis_OB47__tRNA_pseudouridine_synthase_B:0.01473985931424103869,(222529046__Bacteria__Clostridia__Caldicellulosiruptor_bescii_DSM_6725__tRNA_pseudouridine_synthase_B:0.00769548825552060240,(312127892__Bacteria__Clostridia__Caldicellulosiruptor_hydrothermalis_108__tRNA_pseudouridine_synthase_b:0.01074270672271700894,(312622698__Bacteria__Clostridia__Caldicellulosiruptor_kronotskyensis_2002__tRNA_pseudouridine_synthase_b:0.04554207450175440375,(344995759__Bacteria__Clostridia__Caldicellulosiruptor_lactoaceticus_6A__tRNA_pseudouridine_synthase_B:0.00284675376786229940,312793241__Bacteria__Clostridia__Caldicellulosiruptor_kristjanssonii_177R1B__tRNA_pseudouridine_synthase_b:0.00872163936521557631):0.00591904456009545357):0.00077813076002532201):0.02315900605418561714):0.01923809098573410481):0.00642273571294355028):0.18564005938218827718):0.47326452586150974389,(((46446393__Bacteria__Chlamydiae__Candidatus_Protochlamydia_amoebophila_UWE25__tRNA_pseudouridine_synthase_B:0.22251575403320597579,338175949__Bacteria__Chlamydiae__Parachlamydia_acanthamoebae_UV-7__tRNA_pseudouridine_synthase_B:0.31238941655145374687):0.09553066027379035485,((76788808__Bacteria__Chlamydiae__Chlamydia_trachomatis_A-HAR-13__tRNA_pseudouridine_synthase_B:0.03444683662951859848,15604813__Bacteria__Chlamydiae__Chlamydia_trachomatis_D-UW-3-CX__tRNA_pseudouridine_synthase_B:0.00000122123005994819):0.08642510468137487578,((15618239__Bacteria__Chlamydiae__Chlamydophila_pneumoniae_CWL029__tRNA_pseudouridine_synthase_B:0.08868995585907114843,330444477__Bacteria__Chlamydiae__Chlamydophila_pecorum_E58__tRNA_pseudouridine_synthase_B:0.09972484517786335545):0.02580645135113689842,(89898351__Bacteria__Chlamydiae__Chlamydophila_felis_Fe-C-56__tRNA_pseudouridine_synthase_B:0.02033985989175465803,(332287407__Bacteria__Chlamydiae__Chlamydophila_psittaci_6BC__tRNA_pseudouridine_synthase_B:0.00000122123005994819,62185078__Bacteria__Chlamydiae__Chlamydophila_abortus_S26-3__tRNA_pseudouridine_synthase_B:0.01300777979692568052):0.02445477800721387526):0.05591596165899936216):0.04039526928996896998):0.45095539175717924696):0.05341770284857455531,(297621091__Bacteria__Chlamydiae__Waddlia_chondrophila_WSU_86-1044__tRNA_pseudouridine_synthase_B:0.34067021501508848447,338733654__Bacteria__Chlamydiae__Simkania_negevensis_Z_gsn__tRNA_pseudouridine_synthase_B:0.52612772379723959926):0.06919284389811417024):0.38903338746613141952):0.05112662381613328200):0.07086549912891565439,(327398882__Bacteria__Deltaproteobacteria__Hippea_maritima_DSM_10411__tRNA_pseudouridine_synthase_B:1.05315078303741649357,(((319789880__Bacteria__Aquificae__Thermovibrio_ammonificans_HB-1__tRNA_pseudouridine_synthase_B:0.46378067542729822792,325294578__Bacteria__Aquificae__Desulfurobacterium_thermolithotrophum_DSM_11699__tRNA_pseudouridine_synthase_B:0.19841296352925255619):0.26727643121564881312,((225850186__Bacteria__Aquificae__Persephonella_marina_EX-H1__tRNA_pseudouridine_synthase_B:0.28981634038031200973,(188997416__Bacteria__Aquificae__Sulfurihydrogenibium_sp_YO3AOP1__tRNA_pseudouridine_synthase_B:0.17450536183333117957,225848868__Bacteria__Aquificae__Sulfurihydrogenibium_azorense_Az-Fu1__tRNA_pseudouridine_synthase_B:0.22039028900774113029):0.14536982475424778394):0.27315215629631911520,(374288558__Bacteria__Deltaproteobacteria__Bacteriovorax_marinus_SJ__tRNA_pseudouridine_synthase_B:1.10959787152890543283,((206895503__Bacteria__Clostridia__Coprothermobacter_proteolyticus_DSM_5265__tRNA_pseudouridine_synthase_B:1.22507370898290712802,(15606105__Bacteria__Aquificae__Aquifex_aeolicus_VF5__tRNA_pseudouridine_55_synthase:0.39220643929358811608,(289549269__Bacteria__Aquificae__Thermocrinis_albus_DSM_14484__tRNA_pseudouridine_synthase_B:0.35774928421160995251,288819152__Bacteria__Aquificae__Hydrogenobacter_thermophilus_TK-6__tRNA_pseudouridine_synthase_B:0.29056509440441602443):0.27187082762301267858):0.11122786855512045712):0.08368013602572595133,((224372541__Bacteria__Epsilonproteobacteria__Nautilia_profundicola_AmH__tRNA_pseudouridine_synthase_B:0.35384873781918141367,((((((32265623__Bacteria__Epsilonproteobacteria__Helicobacter_hepaticus_ATCC_51449__tRNA_pseudouridine_synthase_B:0.18756182867219517441,386761518__Bacteria__Epsilonproteobacteria__Helicobacter_cinaedi_PAGU611__tRNA_pseudouridine_synthase_B:0.19523531310331682098):0.19623801262660184319,291277168__Bacteria__Epsilonproteobacteria__Helicobacter_mustelae_12198__tRNA_pseudouridine_synthase_B:0.52907944687782904047):0.07467741970740793267,34557271__Bacteria__Epsilonproteobacteria__Wolinella_succinogenes_DSM_1740__tRNA_pseudouridine_synthase_B:0.39515790155749103141):0.19965072118967888692,((152991979__Bacteria__Epsilonproteobacteria__Sulfurovum_sp_NBC37-1__tRNA_pseudouridine_synthase_B:0.23778518842599094540,319957111__Bacteria__Epsilonproteobacteria__Nitratifractor_salsuginis_DSM_16511__tRNA_pseudouridine_synthase_b:0.30013704266730467651):0.08676533261222246773,((157738287__Bacteria__Epsilonproteobacteria__Arcobacter_butzleri_RM4018__tRNA_pseudouridine_synthase_B:0.07182683679292101164,384173395__Bacteria__Epsilonproteobacteria__Arcobacter_sp_L__tRNA_pseudouridine_synthase_B:0.15977145929895461562):0.14103847153376722345,296271995__Bacteria__Epsilonproteobacteria__Arcobacter_nitrofigilis_DSM_7299__tRNA_pseudouridine_synthase_B:0.22248832291796197258):0.22033619978332905087):0.06902738855550502595):0.05377998301150785365,((313681636__Bacteria__Epsilonproteobacteria__Sulfuricurvum_kujiense_DSM_16994__tRNA_pseudouridine_synthase_b:0.28842700237869850488,(78776639__Bacteria__Epsilonproteobacteria__Sulfurimonas_denitrificans_DSM_1251__tRNA_pseudouridine_synthase_B:0.22345378929392636924,307721686__Bacteria__Epsilonproteobacteria__Sulfurimonas_autotrophica_DSM_16294__tRNA_pseudouridine_synthase_B:0.13730300677852655400):0.22397320162292275181):0.12060062919290713557,((390940826__Bacteria__Epsilonproteobacteria__Sulfurospirillum_barnesii_SES-3__tRNA_pseudouridine_synthase_B:0.10650482215801043706,268680251__Bacteria__Epsilonproteobacteria__Sulfurospirillum_deleyianum_DSM_6946__pseudouridylate_synthase_TruB_domain|containing_protein:0.06788698789799517408):0.35403261148222242571,(((154148973__Bacteria__Epsilonproteobacteria__Campylobacter_hominis_ATCC_BAA-381__tRNA_pseudouridine_synthase_B:0.37786083490106903149,(157163902__Bacteria__Epsilonproteobacteria__Campylobacter_concisus_13826__tRNA_pseudouridine_synthase_B:0.18380897428286041562,154175305__Bacteria__Epsilonproteobacteria__Campylobacter_curvus_525-92__tRNA_pseudouridine_synthase_B:0.18390099346761790144):0.12674718077204910616):0.08211364871305654178,118474138__Bacteria__Epsilonproteobacteria__Campylobacter_fetus_subsp_fetus_82-40__tRNA_pseudouridine_synthase_B:0.26309415247404260851):0.09887312346298673948,(57237984__Bacteria__Epsilonproteobacteria__Campylobacter_jejuni_RM1221__tRNA_pseudouridine_synthase_B:0.22458699875803289636,222824056__Bacteria__Epsilonproteobacteria__Campylobacter_lari_RM2100__tRNA_pseudouridine_synthase_B:0.18874026182739703228):0.21170535086372666012):0.10466463123077246467):0.05275337165246914845):0.03049308906848644668):0.05101160997392691770,152991216__Bacteria__Epsilonproteobacteria__Nitratiruptor_sp_SB155-2__tRNA_pseudouridine_synthase_B:0.42959514984419616690):0.05261413575907506607):0.71774902374375171288,195953302__Bacteria__Aquificae__Hydrogenobaculum_sp_Y04AAS1__tRNA_pseudouridine_synthase_B:0.64940037556210405967):0.13550665736026928920):0.05921271259238694573):0.02296849666858281902):0.05449442431159420147):0.09189568367866222942,(383788121__Bacteria__others_bacteria__Caldisericum_exile_AZM16c01__tRNA_pseudouridine_synthase_B:1.01153669902063558794,((239618461__Bacteria__Thermotogae__Kosmotoga_olearia_TBF_19-5-1__tRNA_pseudouridine_synthase_B:0.25354580344641930445,389843733__Bacteria__Thermotogae__Mesotoga_prima_MesG1_Ag_4-2__tRNA_pseudouridine_55_synthase:0.42033459160057251580):0.11130996282030726496,((374340286__Bacteria__Thermotogae__Marinitoga_piezophila_KA3__tRNA_pseudouridine_55_synthase:0.18805275576031960094,160903127__Bacteria__Thermotogae__Petrotoga_mobilis_SJ95__tRNA_pseudouridine_synthase_B:0.43611673028512548678):0.08705261335301642256,(((154249712__Bacteria__Thermotogae__Fervidobacterium_nodosum_Rt17-B1__tRNA_pseudouridine_synthase_B:0.19549479950536971518,383786894__Bacteria__Thermotogae__Fervidobacterium_pennivorans_DSM_9078__tRNA_pseudouridine_synthase_B:0.13260604594030733772):0.12482770240049655130,(157364233__Bacteria__Thermotogae__Thermotoga_lettingae_TMO__tRNA_pseudouridine_synthase_B:0.25558759190407237538,338730754__Bacteria__Thermotogae__Thermotoga_thermarum_DSM_5069__tRNA_pseudouridine_synthase_B:0.23245252288142917441):0.10535035299708182810):0.04571033534575943275,((217077396__Bacteria__Thermotogae__Thermosipho_africanus_TCF52B__tRNA_pseudouridine_synthase_B:0.18284247110447013340,150020938__Bacteria__Thermotogae__Thermosipho_melanesiensis_BI429__tRNA_pseudouridine_synthase_B:0.18476203273727176413):0.17567939743513047435,(((15643619__Bacteria__Thermotogae__Thermotoga_maritima_MSB8__tRNA_pseudouridine_synthase_B:0.00000122123005994819,(148269216__Bacteria__Thermotogae__Thermotoga_petrophila_RKU-1__tRNA_pseudouridine_synthase_B:0.00000122123005994819,281411514__Bacteria__Thermotogae__Thermotoga_naphthophila_RKU-10__tRNA_pseudouridine_synthase_B:0.00542707536864775204):0.01916868304472279030):0.00544449821042181006,170287878__Bacteria__Thermotogae__Thermotoga_sp_RQ2__tRNA_pseudouridine_synthase_B:0.00000122123005994819):0.05817148786187451015,222100693__Bacteria__Thermotogae__Thermotoga_neapolitana_DSM_4359__tRNA_pseudouridine_synthase_B:0.07621953018636325183):0.21900867822602854140):0.14669188630694157682):0.06455988383837626965):0.02521328367753811889):0.23497100708778451139):0.09333867847681442953):0.04200829340991001082):0.04247410463793777069):0.04323899808829207575):0.05833139210363786492,(291287260__Bacteria__others_bacteria__Denitrovibrio_acetiphilus_DSM_12809__tRNA_pseudouridine_synthase_B:0.55849988942320516472,((336323728__Bacteria__others_bacteria__Flexistipes_sinusarabici_DSM_4947__tRNA_pseudouridine_synthase_B:0.50793168841753189025,291279903__Bacteria__others_bacteria__Deferribacter_desulfuricans_SSM1__tRNA_pseudouridine_synthase_B:0.36375303893849603165):0.09387747919663777529,313673257__Bacteria__others_bacteria__Calditerrivibrio_nitroreducens_DSM_19672__tRNA_pseudouridine_synthase_b:0.50070762914360134044):0.07419229707788214945):0.43139909967755679654):0.03052679899014047391):0.04348709754410504807,((((332981617__Bacteria__Clostridia__Mahella_australiensis_50-1_BON__tRNA_pseudouridine_synthase_B:0.62888413733132120242,((326791495__Bacteria__Clostridia__Clostridium_lentocellum_DSM_5427__tRNA_pseudouridine_synthase_B:0.53630402818143318999,(302670333__Bacteria__Clostridia__Butyrivibrio_proteoclasticus_B316__tRNA_pseudouridine_synthase_B:0.44859879602008129185,(160880902__Bacteria__Clostridia__Clostridium_phytofermentans_ISDg__tRNA_pseudouridine_synthase_B:0.31127174812281221961,(347531978__Bacteria__Clostridia__Roseburia_hominis_A2-183__tRNA_pseudouridine_synthase_B:0.41558707940087363797,(238916829__Bacteria__Clostridia__Eubacterium_eligens_ATCC_27750__tRNA_pseudouridine_synthase_B:0.37422788156467545750,(((317057649__Bacteria__Clostridia__Ruminococcus_albus_7__tRNA_pseudouridine_synthase_B:0.66331042083425284517,238924301__Bacteria__Clostridia__Eubacterium_rectale_ATCC_33656__tRNA_pseudouridine_synthase_B:0.22167255788404000016):0.10669654971499395457,302387314__Bacteria__Clostridia__Clostridium_saccharolyticum_WM1__tRNA_pseudouridine_synthase_B:0.34543510274289473960):0.05605856815011640848,339443398__Bacteria__Clostridia__Clostridium_sp_SY8519__pseudouridine_synthase:0.52053832420439549722):0.05053682149194918538):0.05127994555680871064):0.04538050123841693567):0.04715897518002543087):0.06054793560865211893):0.08216275474646719812,(310828062__Bacteria__Clostridia__Eubacterium_limosum_KIST612__hypothetical_protein:0.39348580241782449285,379011804__Bacteria__Clostridia__Acetobacterium_woodii_DSM_1030__tRNA_pseudouridine_synthase_B:0.25634254159978236975):0.36259131068166461365):0.11275716747835931586):0.05641637312229042661,(((((89895260__Bacteria__Clostridia__Desulfitobacterium_hafniense_Y51__hypothetical_protein:0.34511640883902278132,(325290357__Bacteria__Clostridia__Syntrophobotulus_glycolicus_DSM_8271__tRNA_pseudouridine_synthase_B:0.43650555158162968050,374997041__Bacteria__Clostridia__Desulfosporosinus_orientis_DSM_765__tRNA_pseudouridine_55_synthase:0.27186384775167193872):0.10713377813880464728):0.24287796282187212871,(((334340467__Bacteria__Clostridia__Desulfotomaculum_ruminis_DSM_2154__tRNA_pseudouridine_synthase_B:0.23823447277658077459,(134299801__Bacteria__Clostridia__Desulfotomaculum_reducens_MI-1__tRNA_pseudouridine_synthase_B:0.28595944452228566623,333923677__Bacteria__Clostridia__Desulfotomaculum_carboxydivorans_CO-1-SRB__tRNA_pseudouridine_synthase_B:0.20600449938880230349):0.06020481493143325924):0.22932252426634133768,((((169831092__Bacteria__Clostridia__Candidatus_Desulforudis_audaxviator_MP104C__tRNA_pseudouridine_synthase_B:0.53635241486529205979,333979921__Bacteria__Clostridia__Desulfotomaculum_kuznetsovii_DSM_6115__tRNA_pseudouridine_synthase_B:0.29615052705287930879):0.06101555676966380348,147677607__Bacteria__Clostridia__Pelotomaculum_thermopropionicum_SI__pseudouridine_synthase:0.47127520227222985394):0.09021205413242640303,258516328__Bacteria__Clostridia__Desulfotomaculum_acetoxidans_DSM_771__tRNA_pseudouridine_synthase_B:0.41109269485054800164):0.04688968766892613604,296132891__Bacteria__Clostridia__Thermincola_potens_JR__tRNA_pseudouridine_synthase_B:0.42645156792242272514):0.02810141100383657317):0.10300543037050223505,260893505__Bacteria__Clostridia__Ammonifex_degensii_KC4__tRNA_pseudouridine_synthase_B:0.55166658506881693924):0.14588614588828710539):0.05701233692005827636,((((383754440__Bacteria__Negativicutes__Selenomonas_ruminantium_subsp_lactilytica_TAM6421__putative_tRNA_pseudouridine_synthase_B:0.36010644175796091560,330838988__Bacteria__Negativicutes__Selenomonas_sputigena_ATCC_35185__tRNA_pseudouridine_synthase_B:0.46378224884693447505):0.26217707101421811045,(348026649__Bacteria__Negativicutes__Megasphaera_elsdenii_DSM_20460__tRNA_pseudouridine_synthase_B:0.50887093063031008100,269797850__Bacteria__Negativicutes__Veillonella_parvula_DSM_2008__tRNA_pseudouridine_synthase_B:0.67790750070230565427):0.12355690975318404934):0.08756874075419743275,(352684958__Bacteria__Negativicutes__Acidaminococcus_intestini_RyC-MR95__tRNA_pseudouridine_synthase_B:0.18684911467558412701,284048689__Bacteria__Negativicutes__Acidaminococcus_fermentans_DSM_20731__tRNA_pseudouridine_synthase_B:0.22651263091312501263):0.43097222251534061943):0.11236345097352409828,((167630362__Bacteria__Clostridia__Heliobacterium_modesticaldum_Ice1__tRNA_pseudouridine_synthase_b:0.59456705548185229127,(83589901__Bacteria__Clostridia__Moorella_thermoacetica_ATCC_39073__tRNA_pseudouridine_synthase_B:0.57235712064909882724,(51892663__Bacteria__Clostridia__Symbiobacterium_thermophilum_IAM_14863__tRNA_pseudouridine_55_synthase:0.35773035681125087137,317121860__Bacteria__Clostridia__Thermaerobacter_marianensis_DSM_12885__tRNA_pseudouridine_synthase_B:0.62067975962798915823):0.07968522109284889576):0.07393764369736080533):0.09501147598862214050,((297617191__Bacteria__Clostridia__Syntrophothermus_lipocalidus_DSM_12680__tRNA_pseudouridine_synthase_B:0.44867427389425706963,114566436__Bacteria__Clostridia__Syntrophomonas_wolfei_subsp_wolfei_str_Goettingen__pseudouridylate_synthase:0.49230166590900409362):0.31158839803757720777,((300087635__Bacteria__Chloroflexi__Dehalogenimonas_lykanthroporepellens_BL-DC-9__tRNA_pseudouridine_synthase_B:0.76580511022591124526,(((((261416683__Bacteria__others_bacteria__Fibrobacter_succinogenes_subsp_succinogenes_S85__tRNA_pseudouridine_synthase_B:0.76789554652655667155,(((56551447__Bacteria__Alphaproteobacteria__Zymomonas_mobilis_subsp_mobilis_ZM4__tRNA_pseudouridine_synthase_B:0.08556034129432334157,338707655__Bacteria__Alphaproteobacteria__Zymomonas_mobilis_subsp_pomaceae_ATCC_29192__tRNA_pseudouridine_synthase_B:0.10961129892501740579):0.24866032840862109521,(148556709__Bacteria__Alphaproteobacteria__Sphingomonas_wittichii_RW1__tRNA_pseudouridine_synthase_B:0.18402748496998974637,(((85373532__Bacteria__Alphaproteobacteria__Erythrobacter_litoralis_HTCC2594__tRNA_pseudouridine_synthase_B:0.20651218152575329112,(87200497__Bacteria__Alphaproteobacteria__Novosphingobium_aromaticivorans_DSM_12444__tRNA_pseudouridine_synthase_B:0.18397301270001650830,334140671__Bacteria__Alphaproteobacteria__Novosphingobium_sp_PP1Y__tRNA_pseudouridine_synthase_B:0.13594613966237839575):0.04206945474008520758):0.08287315262452242537,103486034__Bacteria__Alphaproteobacteria__Sphingopyxis_alaskensis_RB2256__tRNA_pseudouridine_synthase_B:0.21263584226689041801):0.07045444204747905448,((334344892__Bacteria__Alphaproteobacteria__Sphingobium_chlorophenolicum_L-1__tRNA_pseudouridine_synthase_B:0.07833179568941255055,294011610__Bacteria__Alphaproteobacteria__Sphingobium_japonicum_UT26S__tRNA_pseudouridine_synthase_B:0.05279967932011651183):0.08021405779459088448,347527554__Bacteria__Alphaproteobacteria__Sphingobium_sp_SYK-6__tRNA_pseudouridine_synthase_B:0.18946307214912219696):0.12836628914099437737):0.03100849722688270652):0.06940404551193825322):0.31395195069564313384,(((330813314__Bacteria__Alphaproteobacteria__Candidatus_Pelagibacter_sp_IMCC9063__tRNA_pseudouridine_synthase_B:0.70862568143831294876,((254796496__Bacteria__Alphaproteobacteria__Neorickettsia_risticii_str_Illinois__tRNA_pseudouridine_synthase_B:0.07843696194499001628,88608670__Bacteria__Alphaproteobacteria__Neorickettsia_sennetsu_str_Miyayama__tRNA_pseudouridine_synthase_B:0.03893378780605163958):0.84540405723253475578,339319751__Bacteria__Alphaproteobacteria__Candidatus_Midichloria_mitochondrii_IricVA__tRNA_pseudouridine_synthase_B:0.58453664832007967700):0.07212425328228701249):0.10192866706765810192,((((57239080__Bacteria__Alphaproteobacteria__Ehrlichia_ruminantium_str_Welgevonden__tRNA_pseudouridine_synthase_B:0.11248084218009954394,(73666961__Bacteria__Alphaproteobacteria__Ehrlichia_canis_str_Jake__tRNA_pseudouridine_synthase_B:0.10542682177512915920,88658449__Bacteria__Alphaproteobacteria__Ehrlichia_chaffeensis_str_Arkansas__tRNA_pseudouridine_synthase_B:0.04999939171743657262):0.10575878269858082770):0.23103516736580212432,(88607808__Bacteria__Alphaproteobacteria__Anaplasma_phagocytophilum_HZ__tRNA_pseudouridine_synthase_B:0.29664641062421631679,(56416729__Bacteria__Alphaproteobacteria__Anaplasma_marginale_str_St_Maries__tRNA_pseudouridine_55_synthase:0.06290681946726837948,269958855__Bacteria__Alphaproteobacteria__Anaplasma_centrale_str_Israel__tRNA_pseudouridine_synthase_B:0.11783284571768500026):0.14568906877502307839):0.28133959772186623027):0.11306467813140014256,190571229__Bacteria__Alphaproteobacteria__Wolbachia_endosymbiont_of_Culex_quinquefasciatus_Pel__trna_pseudouridine_synthase_b:0.49929198799564517008):0.17307808511085462366,((148284084__Bacteria__Alphaproteobacteria__Orientia_tsutsugamushi_str_Boryong__tRNA_pseudouridine_synthase_B:0.03902255428818002941,189184269__Bacteria__Alphaproteobacteria__Orientia_tsutsugamushi_str_Ikeda__tRNA_pseudouridine_55_synthase:0.01265709867865236378):0.42873922190275237654,(91205586__Bacteria__Alphaproteobacteria__Rickettsia_bellii_RML369-C__tRNA_pseudouridine_synthase_B:0.05849328735645847183,(157803759__Bacteria__Alphaproteobacteria__Rickettsia_canadensis_str_McKiel__tRNA_pseudouridine_synthase_B:0.05291523079857905071,((383312585__Bacteria__Alphaproteobacteria__Candidatus_Rickettsia_amblyommii_str_GAT-30V__tRNA_pseudouridine_synthase_B:0.00891961891118360321,((((157964554__Bacteria__Alphaproteobacteria__Rickettsia_massiliae_MTU5__tRNA_pseudouridine_synthase_B:0.01432468037152890249,383481577__Bacteria__Alphaproteobacteria__Rickettsia_rhipicephali_str_3-7-female6-CWPP__tRNA_pseudouridine_synthase_B:0.00229840780903759053):0.00710023994467084626,341583883__Bacteria__Alphaproteobacteria__Rickettsia_heilongjiangensis_054__tRNA_pseudouridine_synthase_B:0.00231130389053168118):0.00223666549604449247,383482201__Bacteria__Alphaproteobacteria__Rickettsia_montanensis_str_OSU_85-930__tRNA_pseudouridine_synthase_B:0.01071541652530711222):0.00011711920058954969,(((229586756__Bacteria__Alphaproteobacteria__Rickettsia_africae_ESF-5__tRNA_pseudouridine_synthase_B:0.00230744971468387940,(383483998__Bacteria__Alphaproteobacteria__Rickettsia_parkeri_str_Portsmouth__tRNA_pseudouridine_synthase_B:0.00000122123005994819,15892588__Bacteria__Alphaproteobacteria__Rickettsia_conorii_str_Malish_7__tRNA_pseudouridine_synthase_B:0.00693340491771290805):0.00000122123005994819):0.00000122123005994819,(374319332__Bacteria__Alphaproteobacteria__Rickettsia_slovaca_13-B__tRNA_pseudouridine_synthase_B:0.00232199965516151829,((379712416__Bacteria__Alphaproteobacteria__Rickettsia_philipii_str_364D__tRNA_pseudouridine_synthase_B:0.00275672563914495204,157828539__Bacteria__Alphaproteobacteria__Rickettsia_rickettsii_str_Sheila_Smith__tRNA_pseudouridine_synthase_B:0.00419217122084584396):0.00463925775346799279,238650250__Bacteria__Alphaproteobacteria__Rickettsia_peacockii_str_Rustic__tRNA_pseudouridine_synthase_B:0.01121575543275031908):0.00276752092203770171):0.00229966096886544211):0.00927819198357443704,350273547__Bacteria__Alphaproteobacteria__Rickettsia_japonica_YH__tRNA_pseudouridine_synthase_B:0.00231091644556234189):0.00000122123005994819):0.00284108809131045905):0.02001519338112106583,((67459115__Bacteria__Alphaproteobacteria__Rickettsia_felis_URRWXCal2__tRNA_pseudouridine_synthase_B:0.03007713479563638506,(157825783__Bacteria__Alphaproteobacteria__Rickettsia_akari_str_Hartford__tRNA_pseudouridine_synthase_B:0.03779769970875136026,383501692__Bacteria__Alphaproteobacteria__Rickettsia_australis_str_Cutlack__tRNA_pseudouridine_synthase_B:0.01718318848623477321):0.02580701323409746728):0.02137412103874809094,((((((383500569__Bacteria__Alphaproteobacteria__Rickettsia_prowazekii_str_RpGvF24__tRNA_pseudouridine_synthase_B:0.00000122123005994819,(383488753__Bacteria__Alphaproteobacteria__Rickettsia_prowazekii_str_Katsinyian__tRNA_pseudouridine_synthase_B:0.00000122123005994819,(386082351__Bacteria__Alphaproteobacteria__Rickettsia_prowazekii_Rp22__tRNA_pseudouridine_synthase_B:0.00000122123005994819,383499733__Bacteria__Alphaproteobacteria__Rickettsia_prowazekii_str_BuV67-CWPP__tRNA_pseudouridine_synthase_B:0.00000122123005994819):0.00000122123005994819):0.00000122123005994819):0.00000122123005994819,383489593__Bacteria__Alphaproteobacteria__Rickettsia_prowazekii_str_Dachau__tRNA_pseudouridine_synthase_B:0.00000122123005994819):0.00000122123005994819,383487907__Bacteria__Alphaproteobacteria__Rickettsia_prowazekii_str_Chernikova__tRNA_pseudouridine_synthase_B:0.00000122123005994819):0.00000122123005994819,383487329__Bacteria__Alphaproteobacteria__Rickettsia_prowazekii_str_GvV257__tRNA_pseudouridine_synthase_B:0.00000122123005994819):0.00000122123005994819,15604361__Bacteria__Alphaproteobacteria__Rickettsia_prowazekii_str_Madrid_E__tRNA_pseudouridine_synthase_B:0.00580839810710119704):0.03652467191313625572,51473684__Bacteria__Alphaproteobacteria__Rickettsia_typhi_str_Wilmington__tRNA_pseudouridine_synthase_B:0.04115924922223979099):0.10091543559213360381):0.01368377263593796231):0.02607987479108324694):0.05222290693717416415):0.38294971361192925441):0.31913316937889618652):0.12128368843267166299):0.21007881084499627211,(117926998__Bacteria__Alphaproteobacteria__Magnetococcus_marinus_MC-1__tRNA_pseudouridine_synthase_B:0.75528991574716808355,((((312112864__Bacteria__Alphaproteobacteria__Rhodomicrobium_vannielii_ATCC_17100__tRNA_pseudouridine_synthase_B:0.38285226743397937632,(300025000__Bacteria__Alphaproteobacteria__Hyphomicrobium_denitrificans_ATCC_51888__tRNA_pseudouridine_synthase_B:0.09040236639185592060,338741572__Bacteria__Alphaproteobacteria__Hyphomicrobium_sp_MC1__tRNA_pseudouridine_synthase_B:0.06136334846119018832):0.23318425238078288597):0.04065106952388716777,((((217978439__Bacteria__Alphaproteobacteria__Methylocella_silvestris_BL2__tRNA_pseudouridine_synthase_B:0.13181813719788926242,182678031__Bacteria__Alphaproteobacteria__Beijerinckia_indica_subsp_indica_ATCC_9039__tRNA_pseudouridine_synthase_B:0.15526198267059812541):0.20993338064531436027,((170740827__Bacteria__Alphaproteobacteria__Methylobacterium_sp_4-46__tRNA_pseudouridine_synthase_B:0.02259572719957080728,220924488__Bacteria__Alphaproteobacteria__Methylobacterium_nodulans_ORS_2060__tRNA_pseudouridine_synthase_B:0.03236019864004241464):0.11495856144903107698,(170750123__Bacteria__Alphaproteobacteria__Methylobacterium_radiotolerans_JCM_2831__tRNA_pseudouridine_synthase_B:0.09749817492536680397,(188582062__Bacteria__Alphaproteobacteria__Methylobacterium_populi_BJ001__tRNA_pseudouridine_synthase_B:0.01422698139581547033,(218530872__Bacteria__Alphaproteobacteria__Methylobacterium_chloromethanicum_CM4__tRNA_pseudouridine_synthase_B:0.00000122123005994819,(240139443__Bacteria__Alphaproteobacteria__Methylobacterium_extorquens_AM1__tRNA_pseudouridine_synthase_B:0.00608458160515643661,163852114__Bacteria__Alphaproteobacteria__Methylobacterium_extorquens_PA1__tRNA_pseudouridine_synthase_B:0.00236142820180584986):0.00000122123005994819):0.02604786607160388540):0.12455996787365142264):0.04771480132535878271):0.15752402801197978865):0.05415311626758988195,((154244248__Bacteria__Alphaproteobacteria__Xanthobacter_autotrophicus_Py2__tRNA_pseudouridine_synthase_B:0.09841442162089884815,158421646__Bacteria__Alphaproteobacteria__Azorhizobium_caulinodans_ORS_571__tRNA_pseudouridine_synthase_B:0.14125401987495295186):0.15071963466042964663,298293850__Bacteria__Alphaproteobacteria__Starkeya_novella_DSM_506__tRNA_pseudouridine_synthase_B:0.17654103191693751307):0.12493128981840789793):0.03094071155040761453,(209883658__Bacteria__Alphaproteobacteria__Oligotropha_carboxidovorans_OM5__tRNA_pseudouridine_synthase_B:0.11078059994930450349,(92115666__Bacteria__Alphaproteobacteria__Nitrobacter_hamburgensis_X14__tRNA_pseudouridine_synthase_B:0.10437627409499335152,((148251683__Bacteria__Alphaproteobacteria__Bradyrhizobium_sp_BTAi1__tRNA_pseudouridine_synthase_B:0.08879168095088561807,((384214502__Bacteria__Alphaproteobacteria__Bradyrhizobium_japonicum_USDA_6__tRNA_pseudouridine_55_synthase:0.00543692758056341791,383768325__Bacteria__Alphaproteobacteria__Bradyrhizobium_sp_S23321__tRNA_pseudouridine_synthase_B:0.02107822724891790858):0.00673015816034137036,27375892__Bacteria__Alphaproteobacteria__Bradyrhizobium_japonicum_USDA_110__tRNA_pseudouridine_synthase_B:0.01649815112869261816):0.07430347221307755101):0.03003095379940352166,((115522223__Bacteria__Alphaproteobacteria__Rhodopseudomonas_palustris_BisA53__tRNA_pseudouridine_synthase_B:0.08930182194724797795,(90422006__Bacteria__Alphaproteobacteria__Rhodopseudomonas_palustris_BisB18__tRNA_pseudouridine_synthase_B:0.08022563735798819706,((91974711__Bacteria__Alphaproteobacteria__Rhodopseudomonas_palustris_BisB5__tRNA_pseudouridine_synthase_B:0.02683110796292600270,86747729__Bacteria__Alphaproteobacteria__Rhodopseudomonas_palustris_HaA2__tRNA_pseudouridine_synthase_B:0.01255091878730918431):0.02813319893557108056,39933511__Bacteria__Alphaproteobacteria__Rhodopseudomonas_palustris_CGA009__tRNA_pseudouridine_synthase_B:0.07843690169861090855):0.03302340521914530480):0.02820028425183346982):0.02540714333283357676,75674225__Bacteria__Alphaproteobacteria__Nitrobacter_winogradskyi_Nb-255__tRNA_pseudouridine_synthase_B:0.10525516723658059903):0.02822946550894385453):0.03702987318804756844):0.04826479814270821095):0.18092914372710358628):0.05439820641519180211):0.06435511331109945721,((374328861__Bacteria__Alphaproteobacteria__Pseudovibrio_sp_FO-BEG1__tRNA_pseudouridine_synthase_B:0.28522468475291462564,328545915__Bacteria__Alphaproteobacteria__Polymorphum_gilvum_SL003B-26A1__TRNA_pseudouridine_synthase_B:0.22997510945534627158):0.16105091906414334413,(357386457__Bacteria__Alphaproteobacteria__Pelagibacterium_halotolerans_B2__tRNA_pseudouridine_synthase_B:0.48438064963839244648,(((222147151__Bacteria__Alphaproteobacteria__Agrobacterium_vitis_S4__tRNA_pseudouridine_synthase_B:0.08048491159217792401,((222084324__Bacteria__Alphaproteobacteria__Agrobacterium_radiobacter_K84__tRNA_pseudouridine_synthase_B:0.01458640619737976846,(116249889__Bacteria__Alphaproteobacteria__Rhizobium_leguminosarum_bv_viciae_3841__tRNA_pseudouridine_synthase_B:0.02083275041751958198,86355774__Bacteria__Alphaproteobacteria__Rhizobium_etli_cf_42__tRNA_pseudouridine_synthase_B:0.04549809043631110328):0.04013574336500285583):0.03571187732848059987,(325291529__Bacteria__Alphaproteobacteria__Agrobacterium_sp_H13-3_circ-linear__tRNA_pseudouridine_synthase_B:0.00798319464986280494,15887439__Bacteria__Alphaproteobacteria__Agrobacterium_tumefaciens_str_C58_circ-lin__tRNA_pseudouridine_55_synthase:0.01699410951347603282):0.06607260653784031990):0.03740827378996853386):0.03591494871060511851,(15963994__Bacteria__Alphaproteobacteria__Sinorhizobium_meliloti_1021__tRNA_pseudouridine_synthase_B:0.00922062619493999557,(150398629__Bacteria__Alphaproteobacteria__Sinorhizobium_medicae_WSM419__tRNA_pseudouridine_synthase_B:0.02408261045613869708,227824073__Bacteria__Alphaproteobacteria__Sinorhizobium_fredii_NGR234__tRNA_pseudouridine_synthase_B:0.06562394997539999775):0.01076921992434435628):0.10070990723574627101):0.14578098009462797657,((110636256__Bacteria__Alphaproteobacteria__Chelativorans_sp_BNC1__tRNA_pseudouridine_synthase_B:0.22180853394958688352,(13474631__Bacteria__Alphaproteobacteria__Mesorhizobium_loti_MAFF303099__tRNA_pseudouridine_synthase_B:0.01834891536002931228,(337264555__Bacteria__Alphaproteobacteria__Mesorhizobium_opportunistum_WSM2075__tRNA_pseudouridine_synthase_B:0.03181905124275305474,319779767__Bacteria__Alphaproteobacteria__Mesorhizobium_ciceri_biovar_biserrulae_WSM1271__tRNA_pseudouridine_synthase_B:0.04972407405238035705):0.02020113824592791388):0.09045330698127325431):0.05468764599154116168,(((121602518__Bacteria__Alphaproteobacteria__Bartonella_bacilliformis_KC583__tRNA_pseudouridine_synthase_B:0.11410977149976303524,319898335__Bacteria__Alphaproteobacteria__Bartonella_clarridgeiae_73__tRNA_pseudouridine_synthase_B:0.14310527437247214100):0.05572984684911273801,((49475025__Bacteria__Alphaproteobacteria__Bartonella_henselae_str_Houston-1__tRNA_pseudouridine_synthase_B:0.07357036956882208323,49473868__Bacteria__Alphaproteobacteria__Bartonella_quintana_str_Toulouse__tRNA_pseudouridine_synthase_B:0.06642324054141100775):0.03728502781599841998,(163867509__Bacteria__Alphaproteobacteria__Bartonella_tribocorum_CIP_105476__tRNA_pseudouridine_synthase_B:0.05877788143282697969,240849879__Bacteria__Alphaproteobacteria__Bartonella_grahamii_as4aup__tRNA_pseudouridine_synthase_B:0.04274777282143992635):0.04081265953152187625):0.05728633975961752028):0.24754660864436728307,(153008081__Bacteria__Alphaproteobacteria__Ochrobactrum_anthropi_ATCC_49188__tRNA_pseudouridine_synthase_B:0.03538235968972488349,((((((148560539__Bacteria__Alphaproteobacteria__Brucella_ovis_ATCC_25840__tRNA_pseudouridine_synthase_B:0.00000122123005994819,340791748__Bacteria__Alphaproteobacteria__Brucella_pinnipedialis_B2-94__tRNA_pseudouridine_synthase_B:0.00263336278828259522):0.00000122123005994819,161620075__Bacteria__Alphaproteobacteria__Brucella_canis_ATCC_23365__tRNA_pseudouridine_synthase_B:0.00262751926248850839):0.00000122123005994819,62291004__Bacteria__Alphaproteobacteria__Brucella_abortus_bv_1_str_9-941__tRNA_pseudouridine_synthase_B:0.00000122123005994819):0.00000122123005994819,17988246__Bacteria__Alphaproteobacteria__Brucella_melitensis_bv_1_str_16M__tRNA_pseudouridine_synthase_B:0.00262195434172625115):0.00000122123005994819,52430463__Bacteria__Alphaproteobacteria__Brucella_suis_1330__tRNA_pseudouridine_synthase_B:0.00000122123005994819):0.00000122123005994819,256370562__Bacteria__Alphaproteobacteria__Brucella_microti_CCM_4915__tRNA_pseudouridine_synthase_B:0.00000122123005994819):0.02823021550906903987):0.09306993000566163299):0.05566110090983923675):0.05159039413839950489):0.12013685662793613385):0.09829146359359787477):0.09889779023607490893):0.05118318440818063475,((((89056525__Bacteria__Alphaproteobacteria__Jannaschia_sp_CCS1__tRNA_pseudouridine_synthase_B:0.21513886339754462185,(159045582__Bacteria__Alphaproteobacteria__Dinoroseobacter_shibae_DFL_12__tRNA_pseudouridine_synthase_B:0.18398975479463666738,((385234822__Bacteria__Alphaproteobacteria__Ketogulonigenium_vulgarum_WSH-001__tRNA_pseudouridine_synthase_B:0.00000122123005994819,310817252__Bacteria__Alphaproteobacteria__Ketogulonicigenium_vulgare_Y25__tRNA_pseudouridine_synthase_B:0.00000122123005994819):0.28632914924431046577,((((294675835__Bacteria__Alphaproteobacteria__Rhodobacter_capsulatus_SB_1003__tRNA_pseudouridine_synthase_B:0.14167342095298274263,119385525__Bacteria__Alphaproteobacteria__Paracoccus_denitrificans_PD1222__tRNA_pseudouridine_synthase_B:0.29803948693038190276):0.09667013517585915094,77464690__Bacteria__Alphaproteobacteria__Rhodobacter_sphaeroides_2-4-1__tRNA_pseudouridine_synthase_B:0.11733537908422839169):0.07623674647293839091,(56698648__Bacteria__Alphaproteobacteria__Ruegeria_pomeroyi_DSS-3__tRNA_pseudouridine_synthase_B:0.10353471790620694115,99079925__Bacteria__Alphaproteobacteria__Ruegeria_sp_TM1040__tRNA_pseudouridine_synthase_B:0.09257330363277604945):0.05697045750805525971):0.04193222665662132975,(110678024__Bacteria__Alphaproteobacteria__Roseobacter_denitrificans_OCh_114__tRNA_pseudouridine_synthase_B:0.01279599143225549837,339505339__Bacteria__Alphaproteobacteria__Roseobacter_litoralis_Och_149__tRNA_pseudouridine_synthase_B:0.01628971076293095691):0.11373816651618098850):0.03248309869891739116):0.02800291705446359553):0.04019853779097094099):0.29675100988927849421,154254061__Bacteria__Alphaproteobacteria__Parvibaculum_lavamentivorans_DS-1__tRNA_pseudouridine_synthase_B:0.24761027769673465970):0.10301320903948057994,(((197106895__Bacteria__Alphaproteobacteria__Phenylobacterium_zucineum_HLK1__tRNA_pseudouridine_synthase_B:0.10020997401333914256,((16124292__Bacteria__Alphaproteobacteria__Caulobacter_crescentus_CB15__tRNA_pseudouridine_synthase_B:0.02327399268819108427,295687491__Bacteria__Alphaproteobacteria__Caulobacter_segnis_ATCC_21756__tRNA_pseudouridine_synthase_B:0.02142982826923142334):0.05791143968445863766,167644012__Bacteria__Alphaproteobacteria__Caulobacter_sp_K31__tRNA_pseudouridine_synthase_B:0.06981139738557608221):0.09499306559697058561):0.08412375337010527532,(302381331__Bacteria__Alphaproteobacteria__Brevundimonas_subvibrioides_ATCC_15264__tRNA_pseudouridine_synthase_B:0.18470376184558562338,315497232__Bacteria__Alphaproteobacteria__Asticcacaulis_excentricus_CB_48__tRNA_pseudouridine_synthase_b:0.40075268176085127037):0.08458377148061446693):0.07689001911646513310,(114571587__Bacteria__Alphaproteobacteria__Maricaulis_maris_MCS10__tRNA_pseudouridine_synthase_B:0.24398647323438618639,(114799976__Bacteria__Alphaproteobacteria__Hyphomonas_neptunium_ATCC_15444__tRNA_pseudouridine_synthase_B:0.43955349757882866690,254295408__Bacteria__Alphaproteobacteria__Hirschia_baltica_ATCC_49814__tRNA_pseudouridine_synthase_B:0.24938847348610909682):0.10059798771182247579):0.03473138479157374808):0.10325811174063277698):0.04460830558588540357,((((258543489__Bacteria__Alphaproteobacteria__Acetobacter_pasteurianus_IFO_3283-01__tRNA_pseudouridine_synthase_B:0.15431337186367119485,(((58040017__Bacteria__Alphaproteobacteria__Gluconobacter_oxydans_621H__tRNA_pseudouridine_synthase_B:0.42359538037046334802,347761166__Bacteria__Alphaproteobacteria__Gluconacetobacter_xylinus_NBRC_3288__tRNA_pseudouridine_synthase_B:0.12505692660174461128):0.07491014935747263015,162147163__Bacteria__Alphaproteobacteria__Gluconacetobacter_diazotrophicus_PAl_5__tRNA_pseudouridine_synthase_B:0.07401904133077449877):0.03232190382322663869,114329017__Bacteria__Alphaproteobacteria__Granulibacter_bethesdensis_CGDNIH1__tRNA_pseudouridine_synthase_B:0.14905126889031281023):0.03462913968597118586):0.12022082296096714416,(148259458__Bacteria__Alphaproteobacteria__Acidiphilium_cryptum_JF-5__tRNA_pseudouridine_synthase_B:0.00000122123005994819,326402684__Bacteria__Alphaproteobacteria__Acidiphilium_multivorum_AIU301__tRNA_pseudouridine_synthase_B:0.00000122123005994819):0.21803238451141074283):0.23994170956048591070,((294085145__Bacteria__Alphaproteobacteria__Candidatus_Puniceispirillum_marinum_IMCC1322__tRNA_pseudouridine_synthase_B:0.55297091820397237250,(347757878__Bacteria__Alphaproteobacteria__Micavibrio_aeruginosavorus_ARL-13__tRNA_pseudouridine_synthase_B:0.39590699095670556229,(389879401__Bacteria__Alphaproteobacteria__Tistrella_mobilis_KA081020-065__Pseudouridine_synthase:0.35899336884142518667,(83313214__Bacteria__Alphaproteobacteria__Magnetospirillum_magneticum_AMB-1__tRNA_pseudouridine_synthase_B:0.22664464871753378650,(384261350__Bacteria__Alphaproteobacteria__Rhodospirillum_photometricum_DSM_122__tRNA_pseudouridine_synthase_B:0.20817969919654419342,83595112__Bacteria__Alphaproteobacteria__Rhodospirillum_rubrum_ATCC_11170__tRNA_pseudouridine_synthase_B:0.20208497296087304940):0.14748924965566467815):0.03005153577331712289):0.04103012587321272497):0.04807055752755476363):0.04806778284561741277,((374293411__Bacteria__Alphaproteobacteria__Azospirillum_lipoferum_4B__tRNA_pseudouridine_synthase:0.01404234678896243774,288959702__Bacteria__Alphaproteobacteria__Azospirillum_sp_B510__tRNA_pseudouridine_synthase_B:0.02528649911181614710):0.17610479550711674590,209966181__Bacteria__Alphaproteobacteria__Rhodospirillum_centenum_SW__tRNA_pseudouridine_synthase_B:0.27431733749455655680):0.05893286124316322871):0.02897868318750476679):0.05313662628300828972,304320573__Bacteria__Alphaproteobacteria__Parvularcula_bermudensis_HTCC2503__tRNA_pseudouridine_synthase_B:0.50693801813113814614):0.04857935411589721364):0.04081663043986836353):0.06128428568446740721):0.07609044570167181054):0.03327447328220643763):0.16717339091862776224):0.07041064007943854952,((307718802__Bacteria__Spirochaetes__Spirochaeta_thermophila_DSM_6192__tRNA_pseudouridine_55_synthase:0.73663376182861173280,(((333998631__Bacteria__Spirochaetes__Treponema_primitia_ZAS-2__tRNA_pseudouridine_synthase_B:0.31179415229249263231,333994686__Bacteria__Spirochaetes__Treponema_azotonutricium_ZAS-9__tRNA_pseudouridine_synthase_B:0.44409341730646845203):0.13654901870119900975,(302338540__Bacteria__Spirochaetes__Spirochaeta_smaragdinae_DSM_11293__tRNA_pseudouridine_synthase_B:0.72027501233341184594,339499975__Bacteria__Spirochaetes__Spirochaeta_caldaria_DSM_7334__tRNA_pseudouridine_synthase_B:0.54360953104507014899):0.09946673562793061085):0.10850543271001389378,(((((338706838__Bacteria__Spirochaetes__Treponema_paraluiscuniculi_Cuniculi_A__tRNA|pseudouridine_synthase_I:0.00000122123005994819,15639874__Bacteria__Spirochaetes__Treponema_pallidum_subsp_pallidum_str_Nichols__tRNA_pseudouridine_55_synthase_|truB|:0.00722788469627053901):0.88170597980991449738,42526614__Bacteria__Spirochaetes__Treponema_denticola_ATCC_35405__tRNA_pseudouridine_synthase_B:0.58880637493656773351):0.20759007015106539784,(332298595__Bacteria__Spirochaetes__Treponema_brennaborense_DSM_12168__tRNA_pseudouridine_synthase_B:0.29792546191188701288,328948919__Bacteria__Spirochaetes__Treponema_succinifaciens_DSM_2489__tRNA_pseudouridine_synthase_B:0.47453720851542297021):0.28596056907366751432):0.10203025382749944527,383790730__Bacteria__Spirochaetes__Spirochaeta_africana_DSM_8902__tRNA_pseudouridine_55_synthase:0.79333792260232105509):0.11488093405264983293,((374314851__Bacteria__Spirochaetes__Sphaerochaeta_pleomorpha_str_Grapes__tRNA_pseudouridine_55_synthase:0.22419544060926410722,325971221__Bacteria__Spirochaetes__Spirochaeta_sp_Buddy__tRNA_pseudouridine_synthase_B:0.26324183181592325509):0.24624480885057412061,330836565__Bacteria__Spirochaetes__Spirochaeta_coccoides_DSM_17374__tRNA_pseudouridine_synthase_B:0.52078932062502381051):0.28424605450831547104):0.04470553382516289503):0.13518194033346750405):0.15857332087333730897,(269792599__Bacteria__others_bacteria__Thermanaerovibrio_acidaminovorans_DSM_6589__tRNA_pseudouridine_synthase_B:0.83987254824975055012,(357419766__Bacteria__others_bacteria__Thermovirga_lienii_DSM_17291__tRNA_pseudouridine_synthase_B:0.64990063900133732133,294101959__Bacteria__others_bacteria__Aminobacterium_colombiense_DSM_12261__tRNA_pseudouridine_synthase_B:0.66285413866293307894):0.15282654456107880314):0.24419897342114968430):0.07920351664452202067):0.11526254184861330077,((((((((297571197__Bacteria__Actinobacteria__Arcanobacterium_haemolyticum_DSM_20595__tRNA_pseudouridine_synthase_B:0.75504322215859276390,323356814__Bacteria__Actinobacteria__Microbacterium_testaceum_StLB037__pseudouridine_synthase:0.21684494987019650725):0.14171185651372653069,(148273328__Bacteria__Actinobacteria__Clavibacter_michiganensis_subsp_michiganensis_NCPPB_382__tRNA_pseudouridine_synthase_B:0.28830846722548464367,50954471__Bacteria__Actinobacteria__Leifsonia_xyli_subsp_xyli_str_CTCB07__tRNA_pseudouridine_synthase_B:0.26621096520075243630):0.14890751799039791958):0.09441598344720222857,(((((117928719__Bacteria__Actinobacteria__Acidothermus_cellulolyticus_11B__tRNA_pseudouridine_synthase_B:0.37435893734537484256,296393958__Bacteria__Actinobacteria__Segniliparus_rotundus_DSM_44985__tRNA_pseudouridine_synthase_B:0.43254917161785283453):0.11957523889936756689,(((258652423__Bacteria__Actinobacteria__Nakamurella_multipartita_DSM_44233__tRNA_pseudouridine_synthase_B:0.38640526525807133984,((158313038__Bacteria__Actinobacteria__Frankia_sp_EAN1pec__tRNA_pseudouridine_synthase_B:0.15554785863908709986,((86742239__Bacteria__Actinobacteria__Frankia_sp_CcI3__tRNA_pseudouridine_synthase_B:0.09966453417817550120,111225115__Bacteria__Actinobacteria__Frankia_alni_ACN14a__tRNA_pseudouridine_synthase_B:0.12895849002154999297):0.12098731587841524138,336179461__Bacteria__Actinobacteria__Frankia_symbiont_of_Datisca_glomerata__tRNA_pseudouridine_synthase_B:0.22977906039698811624):0.03311026422109410866):0.06957279771034675930,312194988__Bacteria__Actinobacteria__Frankia_sp_EuI1c__tRNA_pseudouridine_synthase_B:0.21679037596045208636):0.16279698285105997924):0.05079391722608304210,(((169630198__Bacteria__Actinobacteria__Mycobacterium_abscessus_ATCC_19977_1__tRNA_pseudouridine_synthase_B_|TruB|:0.13338866037270258325,(((118464111__Bacteria__Actinobacteria__Mycobacterium_avium_104__tRNA_pseudouridine_synthase_B:0.10164951345687120443,(379755522__Bacteria__Actinobacteria__Mycobacterium_intracellulare_MOTT-02__tRNA_pseudouridine_synthase_B:0.00724016413111210153,387876895__Bacteria__Actinobacteria__Mycobacterium_sp_MOTT36Y__tRNA_pseudouridine_synthase_B:0.01819404100143619946):0.08361075553803781757):0.05544427528555445628,((340627793__Bacteria__Actinobacteria__Mycobacterium_canettii_CIPT_140010059__putative_tRNA_pseudouridine_synthase_B_TRUB:0.07437686788042216501,((339632804__Bacteria__Actinobacteria__Mycobacterium_africanum_GM041182__tRNA_pseudouridine_synthase_B_TRUB:0.00000122123005994819,31793969__Bacteria__Actinobacteria__Mycobacterium_bovis_AF2122-97__tRNA_pseudouridine_synthase_B:0.00000122123005994819):0.00000122123005994819,383308548__Bacteria__Actinobacteria__Mycobacterium_tuberculosis_RGTB327__tRNA_pseudouridine_synthase_B:0.00595163825728600195):0.10074942750674190095):0.04546605053342329950,(15827813__Bacteria__Actinobacteria__Mycobacterium_leprae_TN__tRNA_pseudouridine_synthase_B:0.17327063675187789893,(118617697__Bacteria__Actinobacteria__Mycobacterium_ulcerans_Agy99__tRNA_pseudouridine_synthase_B:0.00877121074575790312,183981930__Bacteria__Actinobacteria__Mycobacterium_marinum_M__tRNA_pseudouridine_synthase_B:0.00000122123005994819):0.12313621196448699957):0.04441428221026508250):0.04851828366747484161):0.07855879841091208127,((((108799062__Bacteria__Actinobacteria__Mycobacterium_sp_MCS__tRNA_pseudouridine_synthase_B:0.15589847320813612908,118472061__Bacteria__Actinobacteria__Mycobacterium_smegmatis_str_MC2_155__tRNA_pseudouridine_synthase_B:0.07658281620591821104):0.04786974138482024549,375142692__Bacteria__Actinobacteria__Mycobacterium_rhodesiae_NBB3__tRNA_pseudouridine_55_synthase:0.12433505122056422165):0.02938707772878812116,(120403320__Bacteria__Actinobacteria__Mycobacterium_vanbaalenii_PYR-1__tRNA_pseudouridine_synthase_B:0.06608957055903796896,(145224608__Bacteria__Actinobacteria__Mycobacterium_gilvum_PYR-GCK__tRNA_pseudouridine_synthase_B:0.01236754642069679694,315444939__Bacteria__Actinobacteria__Mycobacterium_sp_Spyr1__tRNA_pseudouridine_synthase_B:0.00000122123005994819):0.10186490827287272842):0.07583404582535999139):0.03948480294740029650,333991189__Bacteria__Actinobacteria__Mycobacterium_sp_JDM601__tRNA_pseudouridine_synthase_B_TruB:0.12777255926143876730):0.01562525029109589070):0.08607643475664671084):0.17423831782898974163,(((54026023__Bacteria__Actinobacteria__Nocardia_farcinica_IFM_10152__tRNA_pseudouridine_synthase_B:0.12498476869791538824,379709967__Bacteria__Actinobacteria__Nocardia_cyriacigeorgica_GUH-2__tRNA_pseudouridine_synthase_B:0.10569590195819845990):0.10769063431001905939,((378717573__Bacteria__Actinobacteria__Gordonia_polyisoprenivorans_VH2__tRNA_pseudouridine_synthase_B:0.15986790453984658922,262202092__Bacteria__Actinobacteria__Gordonia_bronchialis_DSM_43247__tRNA_pseudouridine_synthase_B:0.08160085035180757174):0.13970525947134848632,((226366099__Bacteria__Actinobacteria__Rhodococcus_opacus_B4__tRNA_pseudouridine_synthase_B:0.01498565197906798208,111023610__Bacteria__Actinobacteria__Rhodococcus_jostii_RHA1__tRNA_pseudouridine_synthase_B:0.01950418650932806905):0.06016299728698520921,(226306126__Bacteria__Actinobacteria__Rhodococcus_erythropolis_PR4__tRNA_pseudouridine_synthase_TruB:0.07467651835061972498,312139336__Bacteria__Actinobacteria__Rhodococcus_equi_103S__pseudouridylate_synthase:0.07853829177183782595):0.01974623245546701031):0.05659861012876274411):0.06888280549519937290):0.05342461436023188820,(333919299__Bacteria__Actinobacteria__Amycolicicoccus_subflavus_DQS3-9A1__tRNA_pseudouridine_synthase_B:0.30596870316370305964,(((172040537__Bacteria__Actinobacteria__Corynebacterium_urealyticum_DSM_7109__tRNA_pseudouridine_synthase_B:0.24386495277624720135,(336325783__Bacteria__Actinobacteria__Corynebacterium_resistens_DSM_45100__tRNA_pseudouridine_synthase_B:0.23576709533168543897,(68536214__Bacteria__Actinobacteria__Corynebacterium_jeikeium_K411__tRNA_pseudouridine_synthase_B:0.18027157514735930866,340794600__Bacteria__Actinobacteria__Corynebacterium_variabile_DSM_44702__tRNA_pseudouridine_synthase_B:0.18038156268366734025):0.04878884804475625003):0.05433207088305447990):0.18025367245162168817,((227833348__Bacteria__Actinobacteria__Corynebacterium_aurimucosum_ATCC_700975__tRNA_pseudouridine_synthase_B:0.13679300643419980976,((25028428__Bacteria__Actinobacteria__Corynebacterium_efficiens_YS-314__tRNA_pseudouridine_synthase_B:0.10242835044225190311,19553183__Bacteria__Actinobacteria__Corynebacterium_glutamicum_ATCC_13032__tRNA_pseudouridine_synthase_B:0.12650798675262420190):0.08269032796761106863,(38234052__Bacteria__Actinobacteria__Corynebacterium_diphtheriae_NCTC_13129__tRNA_pseudouridine_synthase_B:0.20450002044477738616,(337290989__Bacteria__Actinobacteria__Corynebacterium_ulcerans_BR-AD22__tRNA_pseudouridine_synthase_B:0.02659335599438573949,300858692__Bacteria__Actinobacteria__Corynebacterium_pseudotuberculosis_FRC41__tRNA_pseudouridine_synthase_B:0.05392130701399273918):0.15760478259772167653):0.03550074419087437261):0.03276597112371680554):0.07501196134991210129,237785720__Bacteria__Actinobacteria__Corynebacterium_kroppenstedtii_DSM_44385__tRNA_pseudouridine_synthase_B:0.32468760248823874681):0.02651211114861071888):0.12628791887324392063,296139441__Bacteria__Actinobacteria__Tsukamurella_paurometabola_DSM_20162__tRNA_pseudouridine_synthase_B:0.28674618089514708474):0.03754404163940702754):0.05923306891910975341):0.03440567976574358811):0.09496994210604826903,(331698429__Bacteria__Actinobacteria__Pseudonocardia_dioxanivorans_CB1190__tRNA_pseudouridine_synthase_B:0.21734314506438837111,((256379825__Bacteria__Actinobacteria__Actinosynnema_mirum_DSM_43827__tRNA_pseudouridine_synthase_B:0.15556298898054043978,(300788168__Bacteria__Actinobacteria__Amycolatopsis_mediterranei_U32__tRNA_pseudouridine_synthase_B:0.16076214767120411420,257055499__Bacteria__Actinobacteria__Saccharomonospora_viridis_DSM_43017__tRNA_pseudouridine_synthase_B:0.15573914533250046710):0.06166973037096895593):0.04029041754852185492,134102366__Bacteria__Actinobacteria__Saccharopolyspora_erythraea_NRRL_2338__hypothetical_protein:0.16729376855254535217):0.05256976635722397651):0.06380604225254685180):0.06791338111009852241):0.04148166716860968162,(((284030875__Bacteria__Actinobacteria__Kribbella_flavida_DSM_17836__tRNA_pseudouridine_synthase_B:0.34792042716768617483,(((297626624__Bacteria__Actinobacteria__Propionibacterium_freudenreichii_subsp_shermanii_CIRM-BIA1__tRNA_pseudouridine_synthase_B:0.32410566361695736237,50842956__Bacteria__Actinobacteria__Propionibacterium_acnes_KPA171202__tRNA_pseudouridine_synthase_B:0.30072778754596524164):0.13524501332245406071,336117227__Bacteria__Actinobacteria__Microlunatus_phosphovorus_NM-1__tRNA_pseudouridine_synthase_B:0.30546828803919917616):0.07326265893396292916,119717412__Bacteria__Actinobacteria__Nocardioides_sp_JS614__tRNA_pseudouridine_synthase_B:0.24245832698549529827):0.05162925142390587668):0.05937620679966952586,(357392202__Bacteria__Actinobacteria__Kitasatospora_setae_KM-6054__putative_tRNA_pseudouridine_synthase_B:0.10364909866375286718,(((345009696__Bacteria__Actinobacteria__Streptomyces_violaceusniger_Tu_4113__tRNA_pseudouridine_synthase_B:0.08299595888799585208,374986155__Bacteria__Actinobacteria__Streptomyces_bingchenggensis_BCW-1__tRNA_pseudouridine_synthase_B:0.06545571392603734273):0.05515917934259308847,((21224057__Bacteria__Actinobacteria__Streptomyces_coelicolor_A3-2__tRNA_pseudouridine_synthase_B:0.05932711208293104527,(290957016__Bacteria__Actinobacteria__Streptomyces_scabiei_87-22__tRNA_pseudouridine_synthase:0.04972248797107723522,(29829090__Bacteria__Actinobacteria__Streptomyces_avermitilis_MA-4680__tRNA_pseudouridine_synthase_B:0.03300855669155965122,386842880__Bacteria__Actinobacteria__Streptomyces_hygroscopicus_subsp_jinggangensis_5008__tRNA_pseudouridine_synthase_B:0.05397597041960783965):0.01298043537680033943):0.00686911832848424286):0.05476963848631189596,(182435601__Bacteria__Actinobacteria__Streptomyces_griseus_subsp_griseus_NBRC_13350__tRNA_pseudouridine_synthase_B:0.02302618316787959085,(345002395__Bacteria__Actinobacteria__Streptomyces_sp_SirexAA-E__tRNA_pseudouridine_synthase_B:0.02335326588665635750,357410856__Bacteria__Actinobacteria__Streptomyces_flavogriseus_ATCC_33331__tRNA_pseudouridine_synthase_B:0.02419750167323410708):0.01265028927715915880):0.04462106169389139232):0.09412414886453208951):0.08640867755773960768,357402064__Bacteria__Actinobacteria__Streptomyces_cattleya_NRRL_8057__tRNA_pseudouridine_synthase_B:0.19880206553024146188):0.03500231644241824647):0.13592909360845029099):0.03420642932198264541,(256396840__Bacteria__Actinobacteria__Catenulispora_acidiphila_DSM_44928__tRNA_pseudouridine_synthase_B:0.29734991020518686256,((72161185__Bacteria__Actinobacteria__Thermobifida_fusca_YX__tRNA_pseudouridine_synthase_B:0.15940400099914436849,297562522__Bacteria__Actinobacteria__Nocardiopsis_dassonvillei_subsp_dassonvillei_DSM_43111__tRNA_pseudouridine_synthase_B:0.22519115225433231076):0.14673860080313302912,(296269048__Bacteria__Actinobacteria__Thermobispora_bispora_DSM_43833__tRNA_pseudouridine_synthase_B:0.14178620088917653908,(271963652__Bacteria__Actinobacteria__Streptosporangium_roseum_DSM_43021__tRNA_pseudouridine_55_synthase:0.16267551241208089152,269127533__Bacteria__Actinobacteria__Thermomonospora_curvata_DSM_43183__tRNA_pseudouridine_synthase_B:0.14292492888122906858):0.04557864722782750677):0.03616727446958233755):0.07805983400125050820):0.04676849009364774518):0.05893387421747770666):0.04313683868954555634):0.02642273969800187916,((256832253__Bacteria__Actinobacteria__Jonesia_denitrificans_DSM_20603__tRNA_pseudouridine_synthase_B:0.58814897202310789659,((((330466370__Bacteria__Actinobacteria__Verrucosispora_maris_AB-18-032__tRNA_pseudouridine_synthase_B:0.08214816880568513724,(145593926__Bacteria__Actinobacteria__Salinispora_tropica_CNB-440__tRNA_pseudouridine_synthase_B:0.04968542383300626752,159036975__Bacteria__Actinobacteria__Salinispora_arenicola_CNS-205__tRNA_pseudouridine_synthase_B:0.02100751902691197839):0.09485635399688278901):0.03117259840687763850,(302865977__Bacteria__Actinobacteria__Micromonospora_aurantiaca_ATCC_27029__tRNA_pseudouridine_synthase_B:0.00000122123005994819,315502537__Bacteria__Actinobacteria__Micromonospora_sp_L5__tRNA_pseudouridine_synthase_b:0.00000122123005994819):0.03180398699624750053):0.05338700331883710487,(386852144__Bacteria__Actinobacteria__Actinoplanes_sp_SE50-110__tRNA_pseudouridine_synthase_B:0.09223523020632484748,383782126__Bacteria__Actinobacteria__Actinoplanes_missouriensis_431__putative_tRNA_pseudouridine_synthase:0.10848172941885643461):0.08131429927503876220):0.13782021287044837754,291302565__Bacteria__Actinobacteria__Stackebrandtia_nassauensis_DSM_44728__tRNA_pseudouridine_synthase_B:0.29993806313610987813):0.09752659471236069244):0.05897032065464646866,(229820973__Bacteria__Actinobacteria__Beutenbergia_cavernae_DSM_12333__tRNA_pseudouridine_synthase_B:0.37208286775262361390,(((184201248__Bacteria__Actinobacteria__Kocuria_rhizophila_DC2201__tRNA_pseudouridine_synthase_B:0.23094286734308705489,(311113219__Bacteria__Actinobacteria__Rothia_dentocariosa_ATCC_17931__tRNA_pseudouridine_synthase_B:0.25733646816239691413,283458503__Bacteria__Actinobacteria__Rothia_mucilaginosa_DY-18__pseudouridine_synthase:0.17390758198928654710):0.25856278474188898464):0.05529059990571533884,(239917231__Bacteria__Actinobacteria__Micrococcus_luteus_NCTC_2665__tRNA_pseudouridine_synthase_B:0.31250081185643829862,(308176809__Bacteria__Actinobacteria__Arthrobacter_arilaitensis_Re117__tRNA_pseudouridylate_synthase_B:0.28498252766415088644,(163839415__Bacteria__Actinobacteria__Renibacterium_salmoninarum_ATCC_33209__tRNA_pseudouridine_synthase_B:0.22699556140381574321,(116669985__Bacteria__Actinobacteria__Arthrobacter_sp_FB24__tRNA_pseudouridine_synthase_B:0.03877174806650833527,(119964316__Bacteria__Actinobacteria__Arthrobacter_aurescens_TC1__tRNA_pseudouridine_synthase_B:0.11445185780609527793,(325962813__Bacteria__Actinobacteria__Arthrobacter_phenanthrenivorans_Sphe3__tRNA_pseudouridine_synthase_B:0.05422754528769147681,220912202__Bacteria__Actinobacteria__Arthrobacter_chlorophenolicus_A6__tRNA_pseudouridine_synthase_B:0.05551436217256135869):0.08111510808601964106):0.03278814799024030308):0.05143019830003170423):0.05152789831536438991):0.05182509675449332998):0.07838715788085071079):0.06181254038102808324,(269795637__Bacteria__Actinobacteria__Sanguibacter_keddieii_DSM_10542__tRNA_pseudouridine_synthase_B:0.23532284315139737063,(((334336732__Bacteria__Actinobacteria__Isoptericola_variabilis_225__tRNA_pseudouridine_synthase_B:0.08631301768837991439,269956013__Bacteria__Actinobacteria__Xylanimonas_cellulosilytica_DSM_15894__tRNA_pseudouridine_synthase_B:0.22363630766369854697):0.08071830921096488642,336321176__Bacteria__Actinobacteria__Cellvibrio_gilvus_ATCC_13127__tRNA_pseudouridine_synthase_B:0.21897546225778188878):0.04123955868760973559,(296129361__Bacteria__Actinobacteria__Cellulomonas_flavigena_DSM_20109__tRNA_pseudouridine_synthase_B:0.23430060089396603784,332670049__Bacteria__Actinobacteria__Cellulomonas_fimi_ATCC_484__tRNA_pseudouridine_synthase_B:0.07828989119787707618):0.05525397865481111725):0.04564762287779790956):0.06671219355841083443):0.02423429318218412593):0.03233330653597627641):0.03293924549062326318):0.01641647310849943253,(317125347__Bacteria__Actinobacteria__Intrasporangium_calvum_DSM_43043__tRNA_pseudouridine_synthase_B:0.32810216951393950113,152965417__Bacteria__Actinobacteria__Kineococcus_radiotolerans_SRS30216__tRNA_pseudouridine_synthase_B:0.33637952516928992797):0.09996989804981429306):0.04630585275693700070,(284992344__Bacteria__Actinobacteria__Geodermatophilus_obscurus_DSM_43160__tRNA_pseudouridine_synthase_B:0.12343023240251403683,379737097__Bacteria__Actinobacteria__Blastococcus_saxobsidens_DD2__tRNA_pseudouridine_synthase_B:0.07720907629479543954):0.33744029553083898509):0.04692930515791357560):0.06459038451482022880,(256824995__Bacteria__Actinobacteria__Kytococcus_sedentarius_DSM_20547__tRNA_pseudouridine_55_synthase:0.45241422049550072959,257068217__Bacteria__Actinobacteria__Brachybacterium_faecium_DSM_4810__tRNA_pseudouridine_synthase_B:0.37533149888166272845):0.04975982677928520587):0.06295927333508780088,(219682889__Bacteria__Actinobacteria__Bifidobacterium_animalis_subsp_lactis_AD011__tRNA_pseudouridine_synthase_B:0.24609787892125939424,(((384197693__Bacteria__Actinobacteria__Bifidobacterium_breve_ACS-071-V-Sch8b__tRNA_pseudouridine_synthase_II|_C|terminal_domain_protein:0.10443692845647506440,23466167__Bacteria__Actinobacteria__Bifidobacterium_longum_NCC2705__tRNA_pseudouridine_synthase_B:0.05734800382815154890):0.25217367460498596454,(311064860__Bacteria__Actinobacteria__Bifidobacterium_bifidum_PRL2010__tRNA_pseudouridine_synthase_B:0.22351485475948953963,(283455401__Bacteria__Actinobacteria__Bifidobacterium_dentium_Bd1__tRNA_pseudouridine_synthase_B:0.11686416611028305201,119025374__Bacteria__Actinobacteria__Bifidobacterium_adolescentis_ATCC_15703__tRNA_pseudouridine_synthase_B:0.10732557399708508861):0.16924171683520622400):0.08560089406229404174):0.06075306919400666472,((311114229__Bacteria__Actinobacteria__Gardnerella_vaginalis_ATCC_14019__tRNA_pseudouridine_synthase_B:0.00372150122497392957,385802119__Bacteria__Actinobacteria__Gardnerella_vaginalis_HMP9231__tRNA_pseudouridine_synthase_B:0.00000122123005994819):0.23012661062370828868,283782788__Bacteria__Actinobacteria__Gardnerella_vaginalis_409-05__tRNA_pseudouridine_synthase_B:0.26829671522174391995):0.32844293241086069957):0.10401039202600748101):0.32699823101803393577):0.12528872743597888051,298345259__Bacteria__Actinobacteria__Mobiluncus_curtisii_ATCC_43063__putative_tRNA|pseudouridine_synthase_I:0.73326852877869652669):0.14521124818020936242,((((108804252__Bacteria__Actinobacteria__Rubrobacter_xylanophilus_DSM_9941__tRNA_pseudouridine_synthase_B:0.47546350104755208399,284044678__Bacteria__Actinobacteria__Conexibacter_woesei_DSM_14684__tRNA_pseudouridine_synthase_B:0.61895948349481999529):0.13527215795093161521,(226226964__Bacteria__others_bacteria__Gemmatimonas_aurantiaca_T-27__tRNA_pseudouridine_synthase_B:0.76763902212825319005,256371443__Bacteria__Actinobacteria__Acidimicrobium_ferrooxidans_DSM_10331__tRNA_pseudouridine_synthase_B:0.69601209344709025206):0.07984582432218885473):0.06974758820918947055,(295696161__Bacteria__Bacilli__Kyrpidia_tusciae_DSM_2912__tRNA_pseudouridine_synthase_B:0.53983913258952531677,258511418__Bacteria__Bacilli__Alicyclobacillus_acidocaldarius_subsp_acidocaldarius_DSM_446__tRNA_pseudouridine_synthase_B:0.54071600949686504656):0.25839012332019101192):0.04429237415088422419,((((302335784__Bacteria__Actinobacteria__Olsenella_uli_DSM_7084__tRNA_pseudouridine_synthase_B:0.29737309861745425676,257784630__Bacteria__Actinobacteria__Atopobium_parvulum_DSM_20469__tRNA_pseudouridine_synthase_B:0.48042524562716215630):0.09814380422075733024,328955630__Bacteria__Actinobacteria__Coriobacterium_glomerans_PW2__tRNA_pseudouridine_synthase_B:0.51366080837031069528):0.23731333509575383567,((257791555__Bacteria__Actinobacteria__Eggerthella_lenta_DSM_2243__tRNA_pseudouridine_synthase_B:0.10134540004302437788,339444829__Bacteria__Actinobacteria__Eggerthella_sp_YY7918__pseudouridine_synthase:0.19269121698802796350):0.21849767250260815343,(257063657__Bacteria__Actinobacteria__Slackia_heliotrinireducens_DSM_20476__tRNA_pseudouridine_55_synthase:0.34762620029841739822,256827228__Bacteria__Actinobacteria__Cryptobacterium_curtum_DSM_15641__tRNA_pseudouridine_55_synthase:0.51061830836218669027):0.05431976685478746847):0.25209199883502186879):0.28642796550237853426,(162452561__Bacteria__Deltaproteobacteria__Sorangium_cellulosum_So_ce_56__tRNA_pseudouridine_55_synthase:0.65739361412044772237,((297624715__Bacteria__Deinococcus-Thermus__Truepera_radiovictrix_DSM_17093__tRNA_pseudouridine_synthase_B:0.35633468109006033453,(313680899__Bacteria__Deinococcus-Thermus__Oceanithermus_profundus_DSM_14977__tRNA_pseudouridine_synthase_b:0.16641320690414615480,(((46200071__Bacteria__Deinococcus-Thermus__Thermus_thermophilus_HB27__tRNA_pseudouridine_synthase_B:0.04004354825291962794,(384438849__Bacteria__Deinococcus-Thermus__Thermus_sp_CCB_US3_UF1__tRNA_pseudouridine_synthase_B:0.03800569355166308338,320451312__Bacteria__Deinococcus-Thermus__Thermus_scotoductus_SA-01__tRNA_pseudouridine_synthase_B:0.02566958197202193204):0.05297580269683499488):0.11251807765679412709,(297567381__Bacteria__Deinococcus-Thermus__Meiothermus_silvanus_DSM_9946__tRNA_pseudouridine_synthase_B:0.13024541457748003981,291297119__Bacteria__Deinococcus-Thermus__Meiothermus_ruber_DSM_1279__tRNA_pseudouridine_synthase_B:0.22423694908606353615):0.07604144119472862340):0.06659031181937537236,328951585__Bacteria__Deinococcus-Thermus__Marinithermus_hydrothermalis_DSM_14884__tRNA_pseudouridine_synthase_B:0.16485563335933106632):0.09600887734790800043):0.21291016416357458341):0.08154349937460270148,(325283493__Bacteria__Deinococcus-Thermus__Deinococcus_proteolyticus_MRP__tRNA_pseudouridine_synthase_B:0.16472248999948105319,((94984868__Bacteria__Deinococcus-Thermus__Deinococcus_geothermalis_DSM_11300__tRNA_pseudouridine_synthase_B:0.18693364998763858931,((320334682__Bacteria__Deinococcus-Thermus__Deinococcus_maricopensis_DSM_21211__tRNA_pseudouridine_synthase_B:0.19488737967270533535,15806341__Bacteria__Deinococcus-Thermus__Deinococcus_radiodurans_R1__tRNA_pseudouridine_synthase_B:0.10121784741017263165):0.05429193887499075832,226355751__Bacteria__Deinococcus-Thermus__Deinococcus_deserti_VCD115__tRNA_pseudouridine_synthase_B:0.10371772195218610657):0.02586859255550869388):0.05737106225618464339,386857370__Bacteria__Deinococcus-Thermus__Deinococcus_gobiensis_I-0__tRNA_pseudouridine_synthase_B:0.12169884862276859894):0.11151234231130693897):0.24160189051996963649):0.25279804016093260222):0.10842109887007674029):0.09241270107929752675):0.02926524889322935571):0.06411030498011012491,(28572264__Bacteria__Actinobacteria__Tropheryma_whipplei_TW08-27__tRNA_pseudouridine_synthase_B:0.91399727724770241100,(320159632__Bacteria__Chloroflexi__Anaerolinea_thermophila_UNI-1__tRNA_pseudouridine_synthase_B:0.61391025769372697951,((383763488__Bacteria__Chloroflexi__Caldilinea_aerophila_DSM_14535_NBRC_104270__tRNA_pseudouridine_synthase_B:0.60795462200097760697,(269837289__Bacteria__Chloroflexi__Sphaerobacter_thermophilus_DSM_20745__tRNA_pseudouridine_synthase_B:0.25401844005747320487,221632777__Bacteria__Chloroflexi__Thermomicrobium_roseum_DSM_5159__tRNA_pseudouridine_synthase_B:0.57189646706336683124):0.39148483662176603026):0.09986969974228114555,317051799__Bacteria__others_bacteria__Desulfurispirillum_indicum_S5__tRNA_pseudouridine_synthase_B:1.04994408616639400833):0.00000122123005994819):0.05680351534253740703):0.04146800935925762377):0.04981168587006671450):0.04125275704360487072,(269926024__Bacteria__others_bacteria__Thermobaculum_terrenum_ATCC_BAA-798__tRNA_pseudouridine_synthase_B:0.78885613651236163868,(339627979__Bacteria__Clostridia__Sulfobacillus_acidophilus_TPY__tRNA_pseudouridine_synthase_B:1.16421689513568349383,((283780580__Bacteria__Planctomycetes__Pirellula_staleyi_DSM_6068__tRNA_pseudouridine_synthase_B:0.57156897614338075808,(32474245__Bacteria__Planctomycetes__Rhodopirellula_baltica_SH_1__tRNA_pseudouridine_synthase_B:0.71174970690434968823,325108983__Bacteria__Planctomycetes__Planctomyces_brasiliensis_DSM_5305__tRNA_pseudouridine_synthase_B:0.60143302011172072863):0.10848333090991482686):0.09509721476843276122,(296122474__Bacteria__Planctomycetes__Planctomyces_limnophilus_DSM_3776__tRNA_pseudouridine_synthase_B:0.79754417097888807842,320101592__Bacteria__Planctomycetes__Isosphaera_pallida_ATCC_43644__tRNA_pseudouridine_synthase_B:0.67502078980054203150):0.00000122123005994819):0.10348532001400419233):0.02044401605535895936):0.07974832657825442483):0.03020408935301433298,((((56750337__Bacteria__Cyanobacteria__Synechococcus_elongatus_PCC_6301__tRNA_pseudouridine_synthase_B:0.41750948431953011086,(((16332274__Bacteria__Cyanobacteria__Synechocystis_sp_PCC_6803__tRNA_pseudouridine_synthase_B:0.44189845455766041393,170077110__Bacteria__Cyanobacteria__Synechococcus_sp_PCC_7002__tRNA_pseudouridine_synthase_B:0.38749026035909922561):0.08357191355672057009,(22299149__Bacteria__Cyanobacteria__Thermosynechococcus_elongatus_BP-1__tRNA_pseudouridine_synthase_B:0.52491660359181979700,(158336142__Bacteria__Cyanobacteria__Acaryochloris_marina_MBIC11017__tRNA_pseudouridine_synthase_B:0.40234661203836041832,220909298__Bacteria__Cyanobacteria__Cyanothece_sp_PCC_7425__tRNA_pseudouridine_synthase_B:0.26934240607263754130):0.07795175188495727381):0.05064203604053262725):0.03937291438137608540,((((172036820__Bacteria__Cyanobacteria__Cyanothece_sp_ATCC_51142_lin-circ__tRNA_pseudouridine_synthase_B:0.16839654686089700064,284929656__Bacteria__Cyanobacteria__Cyanobacterium_UCYN-A__pseudouridine_synthase:0.45082399681106799516):0.06081094388829837855,(166365556__Bacteria__Cyanobacteria__Microcystis_aeruginosa_NIES-843__tRNA_pseudouridine_synthase_B:0.43460824800215236419,(257059187__Bacteria__Cyanobacteria__Cyanothece_sp_PCC_8802__tRNA_pseudouridine_synthase_B:0.02326702448348581809,218246138__Bacteria__Cyanobacteria__Cyanothece_sp_PCC_8801__tRNA_pseudouridine_synthase_B:0.03386138875640239826):0.18083645436564180220):0.09514299211760786357):0.09151985838382453720,(307152517__Bacteria__Cyanobacteria__Cyanothece_sp_PCC_7822__tRNA_pseudouridine_synthase_B:0.18108389847977543474,218442003__Bacteria__Cyanobacteria__Cyanothece_sp_PCC_7424__tRNA_pseudouridine_synthase_B:0.21129418818862635843):0.14525945035204615441):0.09797164754520863716,((298492414__Bacteria__Cyanobacteria__Nostoc_azollae_0708__tRNA_pseudouridine_synthase_B:0.15515242589390970673,(186681659__Bacteria__Cyanobacteria__Nostoc_punctiforme_PCC_73102__tRNA_pseudouridine_synthase_B:0.08720862855866698404,(75911179__Bacteria__Cyanobacteria__Anabaena_variabilis_ATCC_29413__tRNA_pseudouridine_synthase_B:0.01919813210585661137,17229035__Bacteria__Cyanobacteria__Nostoc_sp_PCC_7120__tRNA_pseudouridine_synthase_B:0.01466367881081635620):0.10769866583122482406):0.04041034999016342860):0.16094735021589834378,113475954__Bacteria__Cyanobacteria__Trichodesmium_erythraeum_IMS101__tRNA_pseudouridine_synthase_B:0.31791534812611954575):0.09967413273437954191):0.04122394721741630408):0.12953629356103255055):0.05860674863907867210,((86606014__Bacteria__Cyanobacteria__Synechococcus_sp_JA-3-3Ab__tRNA_pseudouridine_synthase_B:0.06551081089874087604,86609658__Bacteria__Cyanobacteria__Synechococcus_sp_JA-2-3Ba-2-13__tRNA_pseudouridine_synthase_B:0.10361728170222141154):0.41664368889628050630,37523259__Bacteria__Cyanobacteria__Gloeobacter_violaceus_PCC_7421__tRNA_pseudouridine_synthase_B:0.48711851725516863709):0.07543849162128488106):0.09927073586357454404,(148242930__Bacteria__Cyanobacteria__Synechococcus_sp_RCC307__tRNA_pseudouridine_synthase_B:0.36792436646156206903,(((148240307__Bacteria__Cyanobacteria__Synechococcus_sp_WH_7803__tRNA_pseudouridine_synthase_B:0.18356406556193705093,113953640__Bacteria__Cyanobacteria__Synechococcus_sp_CC9311__tRNA_pseudouridine_synthase_B:0.26376077760192095933):0.08545391512724015426,(33865080__Bacteria__Cyanobacteria__Synechococcus_sp_WH_8102__tRNA_pseudouridine_synthase_B:0.11119348433912380758,(78184120__Bacteria__Cyanobacteria__Synechococcus_sp_CC9902__tRNA_pseudouridine_synthase_B:0.23781062075255185451,78213646__Bacteria__Cyanobacteria__Synechococcus_sp_CC9605__tRNA_pseudouridine_synthase_B:0.17806488790321164939):0.04188156809172029899):0.09976018066731820455):0.06097297917586421562,(((33240877__Bacteria__Cyanobacteria__Prochlorococcus_marinus_subsp_marinus_str_CCMP1375__Pseudouridine_synthase:0.38577392117240583147,((72382757__Bacteria__Cyanobacteria__Prochlorococcus_marinus_str_NATL2A__tRNA_pseudouridine_synthase_B:0.00747548113001291967,124026479__Bacteria__Cyanobacteria__Prochlorococcus_marinus_str_NATL1A__tRNA_pseudouridine_55_synthase:0.01544963514726991477):0.41376484270178653935,159903942__Bacteria__Cyanobacteria__Prochlorococcus_marinus_str_MIT_9211__tRNA_pseudouridine_55_synthase:0.31201170484159496121):0.06417986752048500387):0.09408993971857226857,(33861903__Bacteria__Cyanobacteria__Prochlorococcus_marinus_subsp_pastoris_str_CCMP1986__tRNA_pseudouridine_55_synthase:0.02576302789143827821,((78779829__Bacteria__Cyanobacteria__Prochlorococcus_marinus_str_MIT_9312__tRNA_pseudouridine_synthase_B:0.05715185556973064601,(157413909__Bacteria__Cyanobacteria__Prochlorococcus_marinus_str_MIT_9215__putative_tRNA_pseudouridine_55_synthase:0.10012257352822755141,(126696871__Bacteria__Cyanobacteria__Prochlorococcus_marinus_str_MIT_9301__tRNA_pseudouridine_55_synthase:0.02921843468736878141,123969080__Bacteria__Cyanobacteria__Prochlorococcus_marinus_str_AS9601__tRNA_pseudouridine_55_synthase:0.05975740081818739502):0.02527897322357330195):0.02313880341941123089):0.20930169050208202730,123966741__Bacteria__Cyanobacteria__Prochlorococcus_marinus_str_MIT_9515__tRNA_pseudouridine_55_synthase:0.07478879195514327727):0.06809716254952249970):0.62575752567900233547):0.17926188173970483697,(124022249__Bacteria__Cyanobacteria__Prochlorococcus_marinus_str_MIT_9303__tRNA_pseudouridine_synthase_B:0.01434246743306144892,33863689__Bacteria__Cyanobacteria__Prochlorococcus_marinus_str_MIT_9313__tRNA_pseudouridine_synthase_B:0.00383886900939838047):0.24437587075381403401):0.12619403827481368019):0.09548550846886021126):0.32129804472696482653):0.16967092267925851234,(159897011__Bacteria__Chloroflexi__Herpetosiphon_aurantiacus_DSM_785__tRNA_pseudouridine_synthase_B:0.52039085542010654617,((156741116__Bacteria__Chloroflexi__Roseiflexus_castenholzii_DSM_13941__tRNA_pseudouridine_synthase_B:0.14291379415440200185,148657854__Bacteria__Chloroflexi__Roseiflexus_sp_RS-1__tRNA_pseudouridine_synthase_B:0.07879397705027420262):0.29878092892330149200,((163848561__Bacteria__Chloroflexi__Chloroflexus_aurantiacus_J-10-fl__tRNA_pseudouridine_synthase_B:0.00000122123005994819,222526496__Bacteria__Chloroflexi__Chloroflexus_sp_Y-400-fl__tRNA_pseudouridine_synthase_B:0.00000122123005994819):0.17080194568982481895,219850410__Bacteria__Chloroflexi__Chloroflexus_aggregans_DSM_9485__tRNA_pseudouridine_synthase_B:0.15960745378815141549):0.24992038634577568024):0.12101639133398134351):0.12616084582882544640):0.04395024336156237721):0.04126984346170083778):0.06374509330726796374,(((((383457985__Bacteria__Deltaproteobacteria__Corallococcus_coralloides_DSM_2259__tRNA_pseudouridine_synthase_B:0.13232509422327054516,((338533272__Bacteria__Deltaproteobacteria__Myxococcus_fulvus_HW-1__tRNA_pseudouridine_synthase_B:0.01197292713898125485,108758349__Bacteria__Deltaproteobacteria__Myxococcus_xanthus_DK_1622__tRNA_pseudouridine_synthase_B:0.04488516064602821737):0.10249125760393629214,310823417__Bacteria__Deltaproteobacteria__Stigmatella_aurantiaca_DW4-3-1__tRNA_pseudouridine_synthase_b:0.16193925383685309205):0.04125938090513414647):0.19498089473452259734,262197032__Bacteria__Deltaproteobacteria__Haliangium_ochraceum_DSM_14365__tRNA_pseudouridine_synthase_B:0.51279488077493085019):0.08973810280213795343,((86157532__Bacteria__Deltaproteobacteria__Anaeromyxobacter_dehalogenans_2CP-C__tRNA_pseudouridine_synthase_B:0.01938626428167538815,197121576__Bacteria__Deltaproteobacteria__Anaeromyxobacter_sp_K__tRNA_pseudouridine_synthase_B:0.02785276835659360531):0.18803915743892291035,153004011__Bacteria__Deltaproteobacteria__Anaeromyxobacter_sp_Fw109-5__tRNA_pseudouridine_synthase_B:0.22071926118571971731):0.36432277282812314256):0.18125475400682070082,((42523056__Bacteria__Deltaproteobacteria__Bdellovibrio_bacteriovorus_HD100__tRNA_pseudouridine_synthase_B:0.91741508613633426794,((256830185__Bacteria__Deltaproteobacteria__Desulfomicrobium_baculatum_DSM_4028__tRNA_pseudouridine_synthase_B:0.37460172475242559109,(((374302045__Bacteria__Deltaproteobacteria__Desulfovibrio_africanus_str_Walvis_Bay__tRNA_pseudouridine_synthase_B:0.32641545918093095580,239907799__Bacteria__Deltaproteobacteria__Desulfovibrio_magneticus_RS-1__tRNA_pseudouridine_synthase_B:0.33975429833422338133):0.08337659330469698871,(242278473__Bacteria__Deltaproteobacteria__Desulfovibrio_salexigens_DSM_2638__tRNA_pseudouridine_synthase_B:0.31623894541342889575,(317153853__Bacteria__Deltaproteobacteria__Desulfovibrio_aespoeensis_Aspo-2__tRNA_pseudouridine_synthase_B:0.17324819281234257740,376294834__Bacteria__Deltaproteobacteria__Desulfovibrio_desulfuricans_ND132__tRNA_pseudouridine_synthase_B:0.13209147749727767618):0.18230691530138129486):0.11932576711651966817):0.05630928269576495476,((78358205__Bacteria__Deltaproteobacteria__Desulfovibrio_alaskensis_G20__tRNA_pseudouridine_synthase_B:0.19326168771855903317,(94987447__Bacteria__Deltaproteobacteria__Lawsonia_intracellularis_PHE-MN1-00__pseudouridine_synthase:0.52120688927484193353,(218887596__Bacteria__Deltaproteobacteria__Desulfovibrio_vulgaris_str_Miyazaki_F__tRNA_pseudouridine_synthase_B:0.10151598448894534610,120603479__Bacteria__Deltaproteobacteria__Desulfovibrio_vulgaris_DP4__tRNA_pseudouridine_synthase_B:0.14271899748694691357):0.10104899121923736904):0.03696469180252492243):0.11684931347172541893,220903342__Bacteria__Deltaproteobacteria__Desulfovibrio_desulfuricans_subsp_desulfuricans_str_ATCC_27774__tRNA_pseudouridine_synthase_B:0.28212468431741816177):0.20443985556373381329):0.02312708938374636800):0.05565014499188840336,258404624__Bacteria__Deltaproteobacteria__Desulfohalobium_retbaense_DSM_5692__tRNA_pseudouridine_synthase_B:0.30843763457322437294):0.42244863074346877818):0.14353005739501245586,(((347755417__Bacteria__Acidobacteria__Candidatus_Chloracidobacterium_thermophilum_B__tRNA_pseudouridine_55_synthase:0.63513970966523369821,(116625354__Bacteria__Acidobacteria__Candidatus_Solibacter_usitatus_Ellin6076__tRNA_pseudouridine_synthase_B:0.55893349992913288204,(94969230__Bacteria__Acidobacteria__Candidatus_Koribacter_versatilis_Ellin345__tRNA_pseudouridine_synthase_B:0.32242494203261840013,(((322435894__Bacteria__Acidobacteria__Granulicella_tundricola__tRNA_pseudouridine_synthase_B:0.21154935113624676046,374312503__Bacteria__Acidobacteria__Granulicella_mallensis_MP5ACTX8__tRNA_pseudouridine_synthase_B:0.07061859965977222708):0.04746170787686597448,(320106302__Bacteria__Acidobacteria__Terriglobus_saanensis_SP1PR4__tRNA_pseudouridine_synthase_B:0.18639514668336873426,390958451__Bacteria__Acidobacteria__Terriglobus_roseus_DSM_18391__tRNA_pseudouridine_55_synthase:0.20850007027702349705):0.04478491034932695347):0.08790518408695106867,225872553__Bacteria__Acidobacteria__Acidobacterium_capsulatum_ATCC_51196__tRNA_pseudouridine_synthase_B:0.20813528470503153689):0.26824977445798892095):0.09619529837678278406):0.28664425153759387488):0.16454521370853733564,(((294055323__Bacteria__others_bacteria__Coraliomargarita_akajimensis_DSM_45221__tRNA_pseudouridine_synthase_B:0.39105431958585329388,182414632__Bacteria__others_bacteria__Opitutus_terrae_PB90-1__tRNA_pseudouridine_synthase_B:0.28277189425371623832):0.19772999057891263441,(187251086__Bacteria__others_bacteria__Elusimicrobium_minutum_Pei191__tRNA_pseudouridine_synthase_B:0.97043566452396301525,(187735254__Bacteria__others_bacteria__Akkermansia_muciniphila_ATCC_BAA-835__tRNA_pseudouridine_synthase_B:0.49683975888215109462,189220157__Bacteria__others_bacteria__Methylacidiphilum_infernorum_V4__pseudouridine_synthase:0.49629038700118249805):0.17351212449333167087):0.07960677034977318989):0.18366764583137143441,(302039401__Bacteria__others_bacteria__Candidatus_Nitrospira_defluvii__tRNA_pseudouridine_synthase_B:0.65685601690128592178,383784820__Bacteria__others_bacteria__Leptospirillum_ferrooxidans_C2-3__tRNA_pseudouridine_synthase_B:0.77685058953044394681):0.07201397436715971379):0.05810577824712772482):0.13371469005261663043,((302342330__Bacteria__Deltaproteobacteria__Desulfarculus_baarsii_DSM_2075__tRNA_pseudouridine_synthase_B:0.71638102560095573423,289450671__Bacteria__Clostridia__Clostridiales_genomosp_BVAB3_str_UPII9-5__tRNA_pseudouridine_synthase_B:0.78635540677638382512):0.22954189490014173525,((((39996691__Bacteria__Deltaproteobacteria__Geobacter_sulfurreducens_PCA__tRNA_pseudouridine_55_synthase:0.31946941624757618783,78222799__Bacteria__Deltaproteobacteria__Geobacter_metallireducens_GS-15__tRNA_pseudouridine_synthase_B:0.30341655599569677948):0.04614135650587328219,(((189424731__Bacteria__Deltaproteobacteria__Geobacter_lovleyi_SZ__tRNA_pseudouridine_synthase_B:0.34186131376656075931,118579402__Bacteria__Deltaproteobacteria__Pelobacter_propionicus_DSM_2379__tRNA_pseudouridine_synthase_B:0.34380963743392090048):0.26640506554656645521,((253701576__Bacteria__Deltaproteobacteria__Geobacter_sp_M21__tRNA_pseudouridine_synthase_B:0.01980203181383632244,197117694__Bacteria__Deltaproteobacteria__Geobacter_bemidjiensis_Bem__tRNA_pseudouridine_55_synthase:0.01078095420056442502):0.05116169571011548733,322418693__Bacteria__Deltaproteobacteria__Geobacter_sp_M18__tRNA_pseudouridine_synthase_B:0.04500902130391681161):0.25988490292379279323):0.11031657360361928066,(148263961__Bacteria__Deltaproteobacteria__Geobacter_uraniireducens_Rf4__tRNA_pseudouridine_synthase_B:0.21403581040616048714,222055784__Bacteria__Deltaproteobacteria__Geobacter_sp_FRC-32__tRNA_pseudouridine_synthase_B:0.23191394206121990207):0.15077312841778242603):0.08906156860788001783):0.19583426234991413439,77919159__Bacteria__Deltaproteobacteria__Pelobacter_carbinolicus_DSM_2380__tRNA_pseudouridine_synthase_B:0.55436374353311368424):0.15903088541735815875,((328953962__Bacteria__Deltaproteobacteria__Desulfobacca_acetoxidans_DSM_11109__tRNA_pseudouridine_synthase_B:0.62163716399246171651,(224367583__Bacteria__Deltaproteobacteria__Desulfobacterium_autotrophicum_HRM2__protein_TruB:0.60686776205363435199,(158523041__Bacteria__Deltaproteobacteria__Desulfococcus_oleovorans_Hxd3__tRNA_pseudouridine_synthase_B:0.44728171266059379985,218782569__Bacteria__Deltaproteobacteria__Desulfatibacillum_alkenivorans_AK-01__tRNA_pseudouridine_synthase_B:0.48991236172587876441):0.09245525644945795651):0.20080097912442862462):0.04977447458789275442,((337285583__Bacteria__others_bacteria__Thermodesulfatator_indicus_DSM_15286__tRNA_pseudouridine_synthase_B:0.29154520927131283292,337288622__Bacteria__others_bacteria__Thermodesulfobacterium_sp_OPB45__tRNA_pseudouridine_synthase_B:0.58648803914663982795):0.29580799027391857514,(85860517__Bacteria__Deltaproteobacteria__Syntrophus_aciditrophicus_SB__tRNA_pseudouridine_synthase_B:0.55094889750057740585,116748672__Bacteria__Deltaproteobacteria__Syntrophobacter_fumaroxidans_MPOB__tRNA_pseudouridine_synthase_B:0.67732614484389941367):0.16315037428856643542):0.12266977853122809639):0.06916294980201555254):0.01864866841075306370):0.06314869081625137937):0.01419703189307788653):0.04008936714059271877):0.05073223828024542997,((336066132__Bacteria__others_bacteria__Erysipelothrix_rhusiopathiae_str_Fujisawa__tRNA_pseudouridine_synthase_B:0.90493879758161077653,(350272432__Bacteria__Clostridia__Oscillibacter_valericigenes_Sjm18-20__tRNA_pseudouridine_synthase:0.58799756020094706699,317133689__Bacteria__Clostridia__Ethanoligenens_harbinense_YUAN-3__tRNA_pseudouridine_synthase_B:0.58974494199598626043):0.05430674092645895040):0.14625280677607901958,((268316870__Bacteria__Bacteroidetes__Rhodothermus_marinus_DSM_4252__tRNA_pseudouridine_synthase_B:0.50576149175467977059,(325281820__Bacteria__Bacteroidetes__Odoribacter_splanchnicus_DSM_20712__tRNA_pseudouridine_synthase_B:0.56964110924628408306,(((312128869__Bacteria__Bacteroidetes__Leadbetterella_byssophila_DSM_17132__tRNA_pseudouridine_synthase_b:0.37896661562829936365,(332662917__Bacteria__Bacteroidetes__Haliscomenobacter_hydrossis_DSM_1100__tRNA_pseudouridine_synthase_B:0.37896846842373721476,(375012581__Bacteria__Bacteroidetes__Owenweeksia_hongkongensis_DSM_17368__tRNA_pseudouridine_55_synthase:0.27662509314117239567,(((332291904__Bacteria__Bacteroidetes__Krokinobacter_sp_4H-3-7-5__tRNA_pseudouridine_synthase_B:0.33182540918188824230,(((295136263__Bacteria__Bacteroidetes__Zunongwangia_profunda_SM-A87__tRNA_pseudouridine_synthase_B:0.18394673664090577248,120437363__Bacteria__Bacteroidetes__Gramella_forsetii_KT0803__tRNA_pseudouridine_synthase_B:0.16105307472811536407):0.06493202284722224271,298207495__Bacteria__Bacteroidetes__Croceibacter_atlanticus_HTCC2559__tRNA_pseudouridine_synthase:0.25571598430845365879):0.04142387724760019513,390954163__Bacteria__Bacteroidetes__Aequorivita_sublithincola_DSM_14238__tRNA_pseudouridine_synthase_B:0.15365712801297953805):0.05377258584917829487):0.04275653204573886396,(336172395__Bacteria__Bacteroidetes__Lacinutrix_sp_5H-3-7-4__tRNA_pseudouridine_synthase_B:0.21289131058757276849,((319952595__Bacteria__Bacteroidetes__Cellulophaga_algicola_DSM_14237__tRNA_pseudouridine_synthase_b:0.20775824164121292625,(((344202340__Bacteria__Bacteroidetes__Muricauda_ruestringensis_DSM_13258__tRNA_pseudouridine_synthase_B:0.12625267589390801182,(260061585__Bacteria__Bacteroidetes__Robiginitalea_biformata_HTCC2501__tRNA_pseudouridine_synthase:0.43638590842606250764,325285813__Bacteria__Bacteroidetes__Cellulophaga_lytica_DSM_7489__tRNA_pseudouridine_synthase_B:0.19518854816863318025):0.01704293250329897910):0.03453165138730831391,(340617314__Bacteria__Bacteroidetes__Zobellia_galactanivorans__tRNA_pseudouridine_synthase_B:0.17325294456000309151,305666141__Bacteria__Bacteroidetes__Maribacter_sp_HTCC2170__putative_tRNA_pseudouridine_synthase:0.15693568565152982153):0.06473022328302781292):0.04294022721253551444,(((255535080__Bacteria__Bacteroidetes__Flavobacteriaceae_bacterium_3519-10__tRNA_pseudouridine_synthase_B:0.17992396776494290478,313207475__Bacteria__Bacteroidetes__Riemerella_anatipestifer_DSM_15868__tRNA_pseudouridine_synthase_b:0.19047347132868827635):0.53691383834046801926,365960820__Bacteria__Bacteroidetes__Flavobacterium_columnare_ATCC_49512__tRNA_pseudouridine_synthase_B:0.15592574757378482864):0.04731374995357427032,(383451898__Bacteria__Bacteroidetes__Flavobacterium_indicum_GPTSA100-9__tRNA_pseudouridine_synthase_B:0.13526082491750257564,(347537529__Bacteria__Bacteroidetes__Flavobacterium_branchiophilum_FL-15__tRNA_pseudouridine_synthase_B:0.21131206535748028874,(150026387__Bacteria__Bacteroidetes__Flavobacterium_psychrophilum_JIP02-86__tRNA_pseudouridine_synthase_B:0.07934125975415462495,146298333__Bacteria__Bacteroidetes__Flavobacterium_johnsoniae_UW101__tRNA_pseudouridine_synthase_B:0.08355279994054906623):0.08656357155729528519):0.05663365795873719077):0.04440741759315317699):0.08692858141391551774):0.01729021999080289709):0.04433547397008551216,(340622469__Bacteria__Bacteroidetes__Capnocytophaga_canimorsus_Cc5__tRNA_pseudouridylate_synthase:0.14263113682226583045,256820799__Bacteria__Bacteroidetes__Capnocytophaga_ochracea_DSM_7271__tRNA_pseudouridine_synthase_B:0.17691429565163338533):0.26713081494944285188):0.06015075682829981729):0.01370781147296465906):0.08004879981217383200,(325954125__Bacteria__Bacteroidetes__Weeksella_virosa_DSM_16922__tRNA_pseudouridine_synthase_B:0.38779240115988378168,(((313674894__Bacteria__Bacteroidetes__Marivirga_tractuosa_DSM_4126__tRNA_pseudouridine_synthase_b:0.43147901696359247659,((189501821__Bacteria__Bacteroidetes__Candidatus_Amoebophilus_asiaticus_5a2__hypothetical_protein:0.61080062777005439401,(255035039__Bacteria__Bacteroidetes__Dyadobacter_fermentans_DSM_18053__tRNA_pseudouridine_synthase_B:0.24629617688118435326,284035721__Bacteria__Bacteroidetes__Spirosoma_linguale_DSM_74__tRNA_pseudouridine_synthase_B:0.23658064696709460439):0.20147771501641992264):0.10312871983728523484,(343087491__Bacteria__Bacteroidetes__Cyclobacterium_marinum_DSM_745__tRNA_pseudouridine_synthase_B:0.20658606353232322750,390945061__Bacteria__Bacteroidetes__Belliella_baltica_DSM_15883__tRNA_pseudouridine_synthase_B:0.13091585113907269755):0.23845736442685613876):0.06935935942231830076):0.05092203116718045652,((255533428__Bacteria__Bacteroidetes__Pedobacter_heparinus_DSM_2366__tRNA_pseudouridine_synthase_B:0.26347085350663212999,(325102998__Bacteria__Bacteroidetes__Pedobacter_saltans_DSM_12145__tRNA_pseudouridine_synthase_B:0.16598147870096988110,326797983__Bacteria__Bacteroidetes__Sphingobacterium_sp_21__tRNA_pseudouridine_synthase_B:0.27374775718783023182):0.02742694521770431756):0.07841243421212995557,387792085__Bacteria__Bacteroidetes__Solitalea_canadensis_DSM_3403__tRNA_pseudouridine_55_synthase:0.20816670193177411186):0.13531707695993036578):0.06948107535327063822,((110637358__Bacteria__Bacteroidetes__Cytophaga_hutchinsonii_ATCC_33406__pseudouridylate_synthase:0.55954329509991207470,(385809225__Bacteria__others_bacteria__Ignavibacterium_album_JCM_16511__tRNA_pseudouridine_synthase_B:0.50098011199543057703,((261749364__Bacteria__Bacteroidetes__Blattabacterium_sp_Periplaneta_americana_str_BPLAN__tRNA_pseudouridine_synthase_B:0.11517235274630917286,(262341125__Bacteria__Bacteroidetes__Blattabacterium_sp_Blattella_germanica_str_Bge__tRNA|pseudouridine_synthase_I:0.21167805594741953557,374290404__Bacteria__Bacteroidetes__Blattabacterium_sp_Cryptocercus_punctulatus_str_Cpu__tRNA|pseudouridine_synthase_I:0.09705138983908864758):0.03850724666114218459):0.52328942480685669558,(193214946__Bacteria__Chlorobi__Chloroherpeton_thalassium_ATCC_35110__tRNA_pseudouridine_synthase_B:0.31200381620441974828,(194333213__Bacteria__Chlorobi__Prosthecochloris_aestuarii_DSM_271__tRNA_pseudouridine_synthase_B:0.27545258309074904801,(((21673082__Bacteria__Chlorobi__Chlorobium_tepidum_TLS__tRNA_pseudouridine_synthase_B:0.06475994774592327974,193213430__Bacteria__Chlorobi__Chlorobaculum_parvum_NCIB_8327__tRNA_pseudouridine_synthase_B:0.06319037960813039811):0.18072537911110309050,(((78187631__Bacteria__Chlorobi__Chlorobium_luteolum_DSM_273__tRNA_pseudouridine_synthase_B:0.22846295801788499280,145220362__Bacteria__Chlorobi__Chlorobium_phaeovibrioides_DSM_265__tRNA_pseudouridine_synthase_B:0.26145473972059235512):0.16780521834144049298,(194335552__Bacteria__Chlorobi__Pelodictyon_phaeoclathratiforme_BU-1__tRNA_pseudouridine_synthase_B:0.13769056841356447363,119356210__Bacteria__Chlorobi__Chlorobium_phaeobacteroides_DSM_266__tRNA_pseudouridine_synthase_B:0.31805713816054120846):0.07143931894970595442):0.03353390533277805091,(78189421__Bacteria__Chlorobi__Chlorobium_chlorochromatii_CaD3__tRNA_pseudouridine_synthase_B:0.26314089766564341399,189345846__Bacteria__Chlorobi__Chlorobium_limicola_DSM_245__tRNA_pseudouridine_synthase_B:0.22149459483837211082):0.05849704388823749601):0.11016810965418546986):0.10613036542659659567,189499380__Bacteria__Chlorobi__Chlorobium_phaeobacteroides_BS1__tRNA_pseudouridine_synthase_B:0.25667366592100665512):0.04511142890156807916):0.20010175063756416303):0.30994393439416134672):0.06725943323194323586):0.06974876502153506963):0.05058902459930222917,(256420717__Bacteria__Bacteroidetes__Chitinophaga_pinensis_DSM_2588__tRNA_pseudouridine_synthase_B:0.25630416773219411031,375145326__Bacteria__Bacteroidetes__Niastella_koreensis_GR20-10__tRNA_pseudouridine_synthase_B:0.24816889284759030554):0.13710939102978675352):0.04758698212598093391):0.04678648010906771848):0.05080392187128399129):0.01201635963668662432):0.07145039892711317620):0.04546304557875471136):0.04137978188572036947,(327402925__Bacteria__Bacteroidetes__Fluviicola_taffensis_DSM_16823__tRNA_pseudouridine_synthase_B:0.53011720495887182381,379728887__Bacteria__Bacteroidetes__Saprospira_grandis_str_Lewin__tRNA_pseudouridine_synthase_B:0.38430860811507600028):0.12043544428658495282):0.10786201822919730398,((332300818__Bacteria__Bacteroidetes__Porphyromonas_asaccharolytica_DSM_20707__tRNA_pseudouridine_synthase_B:0.49917212230629748326,(((150003741__Bacteria__Bacteroidetes__Bacteroides_vulgatus_ATCC_8482__tRNA_pseudouridine_synthase_B:0.05027599156675949948,(325299410__Bacteria__Bacteroidetes__Bacteroides_salanitronis_DSM_18170__tRNA_pseudouridine_synthase_B:0.07756612411154366338,(53711348__Bacteria__Bacteroidetes__Bacteroides_fragilis_YCH46__tRNA_pseudouridine_synthase_B:0.07353838769271192621,(319900630__Bacteria__Bacteroidetes__Bacteroides_helcogenes_P_36-108__tRNA_pseudouridine_synthase_B:0.07347445239534199091,29348622__Bacteria__Bacteroidetes__Bacteroides_thetaiotaomicron_VPI-5482__tRNA_pseudouridine_synthase_B:0.09738324796609115763):0.03096894334750449618):0.09958376353578710094):0.00904322738693177919):0.04638239780419219083,(((313203717__Bacteria__Bacteroidetes__Paludibacter_propionicigenes_WB4__tRNA_pseudouridine_synthase_b:0.23297530572370300783,212550786__Bacteria__Bacteroidetes__Candidatus_Azobacteroides_pseudotrichonymphae_genomovar_CFP2__tRNA_pseudouridine_synthase_B:0.40384319483842767706):0.06322808619539789510,(375255468__Bacteria__Bacteroidetes__Tannerella_forsythia_ATCC_43037__tRNA_pseudouridine_synthase_B:0.16911076588062312620,150009010__Bacteria__Bacteroidetes__Parabacteroides_distasonis_ATCC_8503__tRNA_pseudouridine_synthase_B:0.08145374266370222771):0.11086233272834956909):0.04524744095138302086,188994434__Bacteria__Bacteroidetes__Porphyromonas_gingivalis_ATCC_33277__tRNA_pseudouridine_synthase_B:0.41783416630644704126):0.04822997210239506061):0.07823654373089539149,(294674503__Bacteria__Bacteroidetes__Prevotella_ruminicola_23__tRNA_pseudouridine_synthase_B:0.21881679722756558482,(327313348__Bacteria__Bacteroidetes__Prevotella_denticola_F0289__tRNA_pseudouridine_synthase_B:0.06623056579109419528,(302345241__Bacteria__Bacteroidetes__Prevotella_melaninogenica_ATCC_25845__tRNA_pseudouridine_synthase_B:0.02360942508228317319,387133787__Bacteria__Bacteroidetes__Prevotella_intermedia_17__tRNA_pseudouridine|55|_synthase:0.16562559305629701023):0.05127832130202806399):0.21274929924614602306):0.14917639878020672040):0.08058853049325102880):0.06472539211051689390,390946908__Bacteria__Bacteroidetes__Alistipes_finegoldii_DSM_17242__tRNA_pseudouridine_55_synthase:0.46122655056650957439):0.08318692144329088711):0.07401075580816621202):0.32179353451360720451):0.22863037413337780612,((297569832__Bacteria__Deltaproteobacteria__Desulfurivibrio_alkaliphilus_AHT2__tRNA_pseudouridine_synthase_B:0.52698464324347371601,(51246462__Bacteria__Deltaproteobacteria__Desulfotalea_psychrophila_LSv54__tRNA_pseudouridine_synthase_B:0.52793435956832202027,320355003__Bacteria__Deltaproteobacteria__Desulfobulbus_propionicus_DSM_2032__tRNA_pseudouridine_synthase_B:0.54978563509579259083):0.13792130097487143026):0.20988787939648076430,(((307546725__Bacteria__Gammaproteobacteria__Halomonas_elongata_DSM_2581__tRNA_pseudouridine_synthase_B:0.26748574760724930233,92115187__Bacteria__Gammaproteobacteria__Chromohalobacter_salexigens_DSM_3043__tRNA_pseudouridine_synthase_B:0.20525252057153847707):0.25791439224973006228,(((((((148244228__Bacteria__Gammaproteobacteria__Candidatus_Vesicomyosocius_okutanii_HA__tRNA_pseudouridine_synthase_B:0.12879718973128043147,118602114__Bacteria__Gammaproteobacteria__Candidatus_Ruthia_magnifica_str_Cm_Calyptogena_magnifica__tRNA_pseudouridine_synthase_B:0.07726181618544469831):0.41179229801908578956,(387129544__Bacteria__Gammaproteobacteria__Methylophaga_sp_JAM7__tRNA_pseudouridine_synthase_B:0.41411579710197249371,387127173__Bacteria__Gammaproteobacteria__Methylophaga_sp_JAM1__tRNA_pseudouridine_synthase_B:0.22155450994719183555):0.25998308569259787060):0.21073029715454627553,((110833192__Bacteria__Gammaproteobacteria__Alcanivorax_borkumensis_SK2__pseudouridylate_synthase:0.35505642952875987595,(((348029006__Bacteria__Gammaproteobacteria__Glaciecola_nitratireducens_FR1064__tRNA_pseudouridine_synthase_B:0.31804771018021721352,((332306991__Bacteria__Gammaproteobacteria__Glaciecola_sp_4H-3-7YE-5__tRNA_pseudouridine_synthase_B:0.03625539123099072447,109898017__Bacteria__Gammaproteobacteria__Pseudoalteromonas_atlantica_T6c__tRNA_pseudouridine_synthase_B:0.03455156591866139631):0.17697835122231095339,(333892802__Bacteria__Gammaproteobacteria__Alteromonas_sp_SN2__tRNA_pseudouridine_synthase_B:0.13358602844189490511,332141184__Bacteria__Gammaproteobacteria__Alteromonas_macleodii_str_Deep_ecotype__tRNA_pseudouridine_synthase_B:0.06977090674588562469):0.28834618080871154966):0.04005353987324476034):0.07171645176227313401,56460074__Bacteria__Gammaproteobacteria__Idiomarina_loihiensis_L2TR__tRNA_pseudouridine_5S_synthase:0.48781248119942144381):0.07651226751320652775,(((374335278__Bacteria__Gammaproteobacteria__Oceanimonas_sp_GK1__tRNA_pseudouridine_synthase_B:0.12784080539246678310,(237808988__Bacteria__Gammaproteobacteria__Tolumonas_auensis_DSM_9187__tRNA_pseudouridine_synthase_B:0.21260125412784922072,((117621274__Bacteria__Gammaproteobacteria__Aeromonas_hydrophila_subsp_hydrophila_ATCC_7966__tRNA_pseudouridine_synthase_B:0.00000122123005994819,145298046__Bacteria__Gammaproteobacteria__Aeromonas_salmonicida_subsp_salmonicida_A449__tRNA_pseudouridine_55_synthase:0.00773358961656090901):0.01199116421698903472,330830886__Bacteria__Gammaproteobacteria__Aeromonas_veronii_B565__tRNA_pseudouridine_synthase_B:0.00685718267219247515):0.07106690313442147466):0.07027222486365260201):0.06468673616637639345,((((308050582__Bacteria__Gammaproteobacteria__Ferrimonas_balearica_DSM_9799__tRNA_pseudouridine_synthase_B:0.16312137824573449962,(((315126160__Bacteria__Gammaproteobacteria__Pseudoalteromonas_sp_SM9913__tRNA_pseudouridine_5S_synthase:0.05993637385776137694,77359945__Bacteria__Gammaproteobacteria__Pseudoalteromonas_haloplanktis_TAC125__tRNA_pseudouridine_5S_synthase:0.10432427874625731234):0.36355307541038861530,71279909__Bacteria__Gammaproteobacteria__Colwellia_psychrerythraea_34H__tRNA_pseudouridine_synthase_B:0.22018314859855883658):0.08115437024145490119,119944581__Bacteria__Gammaproteobacteria__Psychromonas_ingrahamii_37__tRNA_pseudouridine_synthase_B:0.19926953470543842806):0.02640189475029854418):0.02948668815738891488,(119774100__Bacteria__Gammaproteobacteria__Shewanella_amazonensis_SB2B__tRNA_pseudouridine_synthase_B:0.08511263145019440368,((127513753__Bacteria__Gammaproteobacteria__Shewanella_loihica_PV-4__tRNA_pseudouridine_synthase_B:0.06435999998036040504,((157376519__Bacteria__Gammaproteobacteria__Shewanella_sediminis_HAW-EB3__tRNA_pseudouridine_synthase_B:0.03899358149033962939,(170727892__Bacteria__Gammaproteobacteria__Shewanella_woodyi_ATCC_51908__tRNA_pseudouridine_synthase_B:0.06035001404364384592,294142058__Bacteria__Gammaproteobacteria__Shewanella_violacea_DSS12__tRNA_pseudouridine_synthase_B:0.09699442168275763942):0.02638354293432557118):0.08027788879337559302,((167625057__Bacteria__Gammaproteobacteria__Shewanella_halifaxensis_HAW-EB4__tRNA_pseudouridine_synthase_B:0.01692271472201715629,157962876__Bacteria__Gammaproteobacteria__Shewanella_pealeana_ATCC_700345__tRNA_pseudouridine_synthase_B:0.00451856788616713818):0.03154405688995066265,212634076__Bacteria__Gammaproteobacteria__Shewanella_piezotolerans_WP3__tRNA_pseudouridine_synthase_B:0.04742453331921425708):0.02657361685066841547):0.03047645910550434573):0.04216537730439845477,(((126175437__Bacteria__Gammaproteobacteria__Shewanella_baltica_OS155__tRNA_pseudouridine_synthase_B:0.04401467516851598899,(146293926__Bacteria__Gammaproteobacteria__Shewanella_putrefaciens_CN-32__tRNA_pseudouridine_synthase_B:0.00000122123005994819,120597902__Bacteria__Gammaproteobacteria__Shewanella_sp_W3-18-1__tRNA_pseudouridine_synthase_B:0.00000122123005994819):0.02929954022998180682):0.03276802730450611989,113969372__Bacteria__Gammaproteobacteria__Shewanella_sp_MR-4__tRNA_pseudouridine_synthase_B:0.05433456095428311483):0.04827994400236587658,(91792369__Bacteria__Gammaproteobacteria__Shewanella_denitrificans_OS217__tRNA_pseudouridine_synthase_B:0.07608295970823457377,114562170__Bacteria__Gammaproteobacteria__Shewanella_frigidimarina_NCIMB_400__tRNA_pseudouridine_synthase_B:0.08647506472673159583):0.03516867352332959246):0.03190967401260183522):0.06265061102543750815):0.09674891844146381314):0.04749101904317296757,(((94676982__Bacteria__Gammaproteobacteria__Baumannia_cicadellinicola_str_Hc_Homalodisca_coagulata__tRNA_pseudouridine_synthase_B:0.26434638505638174966,((71891893__Bacteria__Gammaproteobacteria__Candidatus_Blochmannia_pennsylvanicus_str_BPEN__tRNA_pseudouridine_5S_synthase:0.24257504023338199994,(319760250__Bacteria__Gammaproteobacteria__Candidatus_Blochmannia_vafer_str_BVAF__tRNA_pseudouridine_synthase_B:0.26073848591773551853,33519581__Bacteria__Gammaproteobacteria__Candidatus_Blochmannia_floridanus__tRNA_pseudouridine_5S_synthase:0.20063448464845101693):0.09233147641800285021):0.28265226558419520586,(((32490973__Bacteria__Gammaproteobacteria__Wigglesworthia_glossinidia_endosymbiont_of_Glossina_brevipalpis__hypothetical_protein:0.29776389085396420819,379009786__Bacteria__Gammaproteobacteria__Wigglesworthia_glossinidia_endosymbiont_of_Glossina_morsitans__tRNA_U55_pseudouridine_synthase:0.27729576674533440439):0.22054387950899997928,(336233338__Bacteria__Gammaproteobacteria__Buchnera_aphidicola_Cinara_tujafilina__tRNA_pseudouridine_55_synthetase:0.49676283441688751097,116515162__Bacteria__Gammaproteobacteria__Buchnera_aphidicola_str_Cc_Cinara_cedri__hypothetical_protein:0.23463526085161665047):0.19543189224031581874):0.14607253671187300781,(27904828__Bacteria__Gammaproteobacteria__Buchnera_aphidicola_str_Bp_Baizongia_pistaciae__tRNA_pseudouridine_synthase_B:0.43911023592645381797,(21672638__Bacteria__Gammaproteobacteria__Buchnera_aphidicola_str_Sg_Schizaphis_graminum__tRNA_pseudouridine_synthase_B:0.19941238891878276807,(15616980__Bacteria__Gammaproteobacteria__Buchnera_aphidicola_str_APS_Acyrthosiphon_pisum__tRNA_pseudouridine_synthase_B:0.14236906284376682486,(384227804__Bacteria__Gammaproteobacteria__Buchnera_aphidicola_str_Ak_Acyrthosiphon_kondoi__tRNA_pseudouridine_55_synthase:0.05720561227382849750,384228362__Bacteria__Gammaproteobacteria__Buchnera_aphidicola_str_Ua_Uroleucon_ambrosiae__tRNA_pseudouridine_55_synthase:0.19171650467626819014):0.02371343448419788516):0.09766619107131545297):0.21603565113738718018):0.12268363200452551964):0.10265833632831730671):0.23551768634930911328):0.19002753958049928285,(339477990__Bacteria__Gammaproteobacteria__Candidatus_Moranella_endobia_PCIT__tRNA_pseudouridine_synthase_B:0.16213397473450003039,85058357__Bacteria__Gammaproteobacteria__Sodalis_glossinidius_str_morsitans__tRNA_pseudouridine_synthase_B:0.06003984111324625617):0.13576799280038384654):0.18388401119957065166,((238918426__Bacteria__Gammaproteobacteria__Edwardsiella_ictaluri_93-146__tRNA_pseudouridine_synthase_B|_putative:0.02015745717379455529,269137765__Bacteria__Gammaproteobacteria__Edwardsiella_tarda_EIB202__tRNA_pseudouridine_synthase_B:0.00918008325417275610):0.15988547755345169921,((((238897560__Bacteria__Gammaproteobacteria__Candidatus_Hamiltonella_defensa_5AT_Acyrthosiphon_pisum__tRNA_pseudouridine_5S_synthase:0.39851135555967831525,(123440815__Bacteria__Gammaproteobacteria__Yersinia_enterocolitica_subsp_enterocolitica_8081__tRNA_pseudouridine_synthase_B:0.02767674940950352880,(51594834__Bacteria__Gammaproteobacteria__Yersinia_pseudotuberculosis_IP_32953__tRNA_pseudouridine_synthase_B:0.00000122123005994819,22124604__Bacteria__Gammaproteobacteria__Yersinia_pestis_KIM_10__tRNA_pseudouridine_synthase_B:0.00000122123005994819):0.04530290260692336479):0.04795287197326643380):0.07425616015825509120,(383188460__Bacteria__Gammaproteobacteria__Rahnella_aquatilis_CIP_78-65_ATCC_33071__tRNA_pseudouridine_55_synthase:0.00517407570522059653,322831216__Bacteria__Gammaproteobacteria__Rahnella_sp_Y9602__tRNA_pseudouridine_synthase_B:0.00553355251857261948):0.09459019915921818011):0.02794406439115234425,((((188532506__Bacteria__Gammaproteobacteria__Erwinia_tasmaniensis_Et1-99__tRNA_pseudouridine_synthase_B:0.03464620959744509066,(292486839__Bacteria__Gammaproteobacteria__Erwinia_amylovora_CFBP1430__tRNA_pseudouridine_5S_synthase:0.03668336268957000934,(385786984__Bacteria__Gammaproteobacteria__Erwinia_sp_Ejp617__tRNA_pseudouridine_synthase_B:0.00828777380913631526,259907044__Bacteria__Gammaproteobacteria__Erwinia_pyrifoliae_Ep1-96__tRNA_pseudouridine_synthase_B:0.00626696452952599844):0.01331943196394778060):0.00658133719578953696):0.06273325398415867393,300718575__Bacteria__Gammaproteobacteria__Erwinia_billingiae_Eb661__tRNA_pseudouridine_synthase_B:0.06942018504558060410):0.04466670744853105945,((((242240747__Bacteria__Gammaproteobacteria__Dickeya_dadantii_Ech703__tRNA_pseudouridine_synthase_B:0.11722654772044720228,(307129387__Bacteria__Gammaproteobacteria__Dickeya_dadantii_3937__tRNA_U55_pseudouridine_synthase:0.00796994217149347983,(251791033__Bacteria__Gammaproteobacteria__Dickeya_zeae_Ech1591__tRNA_pseudouridine_synthase_B:0.01580095548990358492,271499176__Bacteria__Gammaproteobacteria__Dickeya_dadantii_Ech586__tRNA_pseudouridine_synthase_B:0.03067525989853748733):0.01578805423904304159):0.05281869136025244688):0.04902123368984989682,((261820130__Bacteria__Gammaproteobacteria__Pectobacterium_wasabiae_WPP163__tRNA_pseudouridine_synthase_B:0.01549503513863041866,50119661__Bacteria__Gammaproteobacteria__Pectobacterium_atrosepticum_SCRI1043__tRNA_pseudouridine_synthase_B:0.01649880800841347847):0.01950361639816277845,253686988__Bacteria__Gammaproteobacteria__Pectobacterium_carotovorum_subsp_carotovorum_PC1__tRNA_pseudouridine_synthase_B:0.01222124205100020081):0.06198234461033180070):0.06105575115179071727,((291616012__Bacteria__Gammaproteobacteria__Pantoea_ananatis_LMG_20103__TruB:0.09356640679236119529,308189115__Bacteria__Gammaproteobacteria__Pantoea_vagans_C9-1__tRNA_pseudouridine_5S_synthase:0.05870686885127106985):0.06330412279812520915,317046743__Bacteria__Gammaproteobacteria__Pantoea_sp_At-9b__tRNA_pseudouridine_synthase_B:0.05800051405859774772):0.05095260817998260860):0.01656766787723402273,(387887758__Bacteria__Gammaproteobacteria__Escherichia_blattae_DSM_4481__tRNA_pseudouridine_synthase:0.06107661039645031348,((375257538__Bacteria__Gammaproteobacteria__Klebsiella_oxytoca_KCTC_1686__tRNA_pseudouridine_synthase_B:0.03153355919250453582,((288933406__Bacteria__Gammaproteobacteria__Klebsiella_variicola_At-22__tRNA_pseudouridine_synthase_B:0.00690063182370621690,152972090__Bacteria__Gammaproteobacteria__Klebsiella_pneumoniae_subsp_pneumoniae_MGH_78578__tRNA_pseudouridine_synthase_B:0.00669149603914505169):0.00467307117349548534,336247351__Bacteria__Gammaproteobacteria__Enterobacter_aerogenes_KCTC_2190__tRNA_pseudouridine_synthase_B:0.01567134985047318602):0.02035049966374578509):0.03308564080784622691,((340000843__Bacteria__Gammaproteobacteria__Salmonella_bongori_NCTC_12419__tRNA_pseudouridine_55_synthase:0.02797683204011293043,(157148735__Bacteria__Gammaproteobacteria__Citrobacter_koseri_ATCC_BAA-895__tRNA_pseudouridine_synthase_B:0.01675937805569185229,((283788206__Bacteria__Gammaproteobacteria__Citrobacter_rodentium_ICC168__tRNA_pseudouridine_synthase_B:0.03875948357743997513,(218550451__Bacteria__Gammaproteobacteria__Escherichia_fergusonii_ATCC_35469__tRNA_pseudouridine_synthase_B:0.00268474740522651719,(82778480__Bacteria__Gammaproteobacteria__Shigella_dysenteriae_Sd197__tRNA_pseudouridine_synthase_B:0.00268870483787501816,(15803708__Bacteria__Gammaproteobacteria__Escherichia_coli_O157_H7_str_EDL933__tRNA_pseudouridine_synthase_B:0.00000122123005994819,((24114457__Bacteria__Gammaproteobacteria__Shigella_flexneri_2a_str_301__tRNA_pseudouridine_synthase_B:0.00268691215758699387,82545594__Bacteria__Gammaproteobacteria__Shigella_boydii_Sb227__tRNA_pseudouridine_synthase_B:0.00537716892294304999):0.00000122123005994819,74313703__Bacteria__Gammaproteobacteria__Shigella_sonnei_Ss046__tRNA_pseudouridine_synthase_B:0.00000122123005994819):0.00000122123005994819):0.00000122123005994819):0.00000122123005994819):0.01948312695064690833):0.00807009543626021481,16762049__Bacteria__Gammaproteobacteria__Salmonella_enterica_subsp_enterica_serovar_Typhi_str_CT18__tRNA_pseudouridine_55_synthase:0.02787674260929130093):0.00571498392809259917):0.00831217400450163200):0.02895995643927489621,(((260596204__Bacteria__Gammaproteobacteria__Cronobacter_turicensis_z3032__tRNA_pseudouridine_synthase_B:0.00747765697842910602,156935692__Bacteria__Gammaproteobacteria__Cronobacter_sakazakii_ATCC_BAA-894__tRNA_pseudouridine_synthase_B:0.00601151656863170309):0.06837236895904982847,(345300969__Bacteria__Gammaproteobacteria__Enterobacter_asburiae_LF7a__tRNA_pseudouridine_synthase_B:0.01821477364405667612,296104880__Bacteria__Gammaproteobacteria__Enterobacter_cloacae_subsp_cloacae_ATCC_13047__tRNA_pseudouridine_synthase_B:0.01185208474284592424):0.01282493008552104512):0.01271378455905824469,146313238__Bacteria__Gammaproteobacteria__Enterobacter_sp_638__tRNA_pseudouridine_synthase_B:0.04386736759157437715):0.01590011076354264086):0.02224273239867371327):0.03283802531850274486):0.05765589262468898829):0.03016092214672900368):0.04073207253204747663,(157368738__Bacteria__Gammaproteobacteria__Serratia_proteamaculans_568__tRNA_pseudouridine_synthase_B:0.00798251235766414893,(333925317__Bacteria__Gammaproteobacteria__Serratia_sp_AS12__tRNA_pseudouridine_synthase_B:0.01331104534189543089,374313825__Bacteria__Gammaproteobacteria__Serratia_symbiotica_str_Cinara_cedri__tRNA_pseudouridine_55_synthetase:0.34387193720822373244):0.01198677055572205247):0.03247024350710342455):0.01823254615822337069):0.02860537205439272340,((253991500__Bacteria__Gammaproteobacteria__Photorhabdus_asymbiotica_subsp_asymbiotica_ATCC_43949__tRNA_pseudouridine_synthase_B:0.03713991405673114365,37528346__Bacteria__Gammaproteobacteria__Photorhabdus_luminescens_subsp_laumondii_TTO1__tRNA_pseudouridine_synthase_B:0.01722936018456912299):0.05447996681921625506,((197287232__Bacteria__Gammaproteobacteria__Proteus_mirabilis_HI4320__tRNA_pseudouridine_synthase_B:0.18618546417963119377,(290473449__Bacteria__Gammaproteobacteria__Xenorhabdus_bovienii_SS-2004__tRNA_pseudouridine_5S_synthase:0.05406079555116284630,300721540__Bacteria__Gammaproteobacteria__Xenorhabdus_nematophila_ATCC_19061__tRNA_pseudouridine_5S_synthase:0.03528565480544061661):0.04434867889996649964):0.01854994353642798466,386743795__Bacteria__Gammaproteobacteria__Providencia_stuartii_MRSN_2154__tRNA_pseudouridine_synthase_B:0.16556203159001897651):0.02486377969990149345):0.09044032181159906980):0.03250466077702523354):0.02605922906641002304):0.07926876475687461010):0.02462482038978797486,(((54307817__Bacteria__Gammaproteobacteria__Photobacterium_profundum_SS9__tRNA_pseudouridine_synthase_B:0.16431190621918870254,(209694192__Bacteria__Gammaproteobacteria__Aliivibrio_salmonicida_LFI1238__tRNA_pseudouridine_synthase_B:0.03431184105730528816,59711095__Bacteria__Gammaproteobacteria__Vibrio_fischeri_ES114__tRNA_pseudouridine_synthase_B:0.04852386198285631169):0.02221374918222697101):0.06465151709206928832,218710443__Bacteria__Gammaproteobacteria__Vibrio_splendidus_LGP32__tRNA_pseudouridine_55_synthase:0.07585842246611035344):0.02126408557032309632,((156975661__Bacteria__Gammaproteobacteria__Vibrio_harveyi_ATCC_BAA-1116__tRNA_pseudouridine_synthase_B:0.06611895419350946601,(28899228__Bacteria__Gammaproteobacteria__Vibrio_parahaemolyticus_RIMD_2210633__tRNA_pseudouridine_synthase_B:0.01096870008508116570,(((15640665__Bacteria__Gammaproteobacteria__Vibrio_cholerae_O1_biovar_El_Tor_str_N16961__tRNA_pseudouridine_synthase_B:0.09159347332110745477,375130050__Bacteria__Gammaproteobacteria__Vibrio_furnissii_NCTC_11218__tRNA_pseudouridine_synthase_B:0.07454908981311159089):0.07313114937285937478,27365059__Bacteria__Gammaproteobacteria__Vibrio_vulnificus_CMCP6__tRNA_pseudouridine_synthase_B:0.04686410791283558003):0.02520983984094547770,262393384__Bacteria__Gammaproteobacteria__Vibrio_sp_Ex25__tRNA_pseudouridine_synthase_B:0.02524589913246531175):0.00729759586508412026):0.01049159830633683912):0.04248786022930222533,336125015__Bacteria__Gammaproteobacteria__Vibrio_anguillarum_775__tRNA_pseudouridine_synthase_B:0.08691468114507461262):0.00696353979734645225):0.13783617131657793786):0.00866095275116476361):0.09331406282581358735,(332290222__Bacteria__Gammaproteobacteria__Gallibacterium_anatis_UMN179__tRNA_pseudouridine_synthase_B:0.22537822670825619076,(((152978795__Bacteria__Gammaproteobacteria__Actinobacillus_succinogenes_130Z__tRNA_pseudouridine_synthase_B:0.11990427688273222473,52425496__Bacteria__Gammaproteobacteria__Mannheimia_succiniciproducens_MBEL55E__tRNA_pseudouridine_synthase_B:0.10162442851513964204):0.04453801596264917589,((219870867__Bacteria__Gammaproteobacteria__Haemophilus_parasuis_SH0165__tRNA_pseudouridine_synthase_B:0.10166804645840080146,(33152521__Bacteria__Gammaproteobacteria__Haemophilus_ducreyi_35000HP__tRNA_pseudouridine_synthase_B:0.19149707975505342317,126208123__Bacteria__Gammaproteobacteria__Actinobacillus_pleuropneumoniae_serovar_5b_str_L20__tRNA_pseudouridine_synthase_B:0.05951878348531285112):0.05649466699833760597):0.04234692499238158075,((387120159__Bacteria__Gammaproteobacteria__Aggregatibacter_actinomycetemcomitans_D7S-1__tRNA_pseudouridine_synthase_B:0.03388938544546672704,251792716__Bacteria__Gammaproteobacteria__Aggregatibacter_aphrophilus_NJ8700__tRNA_pseudouridine_synthase_B:0.03913724550186666734):0.05538572613686677804,(15602621__Bacteria__Gammaproteobacteria__Pasteurella_multocida_subsp_multocida_str_Pm70__tRNA_pseudouridine_synthase_B:0.13023893935245423048,(345430142__Bacteria__Gammaproteobacteria__Haemophilus_parainfluenzae_T3T1__tRNA_pseudouridine_synthase:0.04866758347694758596,(319776234__Bacteria__Gammaproteobacteria__Haemophilus_influenzae_F3047__tRNA_pseudouridine_synthase:0.01679239827279189329,((386264058__Bacteria__Gammaproteobacteria__Haemophilus_influenzae_R2866__tRNA_pseudouridine_synthase_B:0.00279201224000959593,(16273203__Bacteria__Gammaproteobacteria__Haemophilus_influenzae_Rd_KW20__tRNA_pseudouridine_synthase_B:0.04574653674001034898,((148827014__Bacteria__Gammaproteobacteria__Haemophilus_influenzae_PittGG__tRNA_pseudouridine_synthase_B:0.00556068061692142381,(386265781__Bacteria__Gammaproteobacteria__Haemophilus_influenzae_R2846__tRNA_pseudouridine_synthase_B:0.00000122123005994819,(68250152__Bacteria__Gammaproteobacteria__Haemophilus_influenzae_86-028NP__tRNA_pseudouridine_synthase_B:0.00559427901179712986,148825873__Bacteria__Gammaproteobacteria__Haemophilus_influenzae_PittEE__tRNA_pseudouridine_synthase_B:0.00000122123005994819):0.00000122123005994819):0.00000122123005994819):0.00555555131711905990,319896990__Bacteria__Gammaproteobacteria__Haemophilus_influenzae_F3031__tRNA_pseudouridine_synthase:0.00560618407890225295):0.00278747571705575785):0.00279792567678986779):0.00566179355887340505,378697512__Bacteria__Gammaproteobacteria__Haemophilus_influenzae_10810__tRNA_pseudouridine_synthase:0.00837326443375379335):0.00000122123005994819):0.06975987564822841436):0.02074663177431890562):0.02608572496045166028):0.04416722425064020102):0.02228101374172349047):0.03134770672739526504,113460966__Bacteria__Gammaproteobacteria__Haemophilus_somnus_129PT__tRNA_pseudouridine_synthase_B:0.14852656479453740790):0.08892410016958728070):0.21017898844482790777):0.02947001752382429063):0.12718623795452660419):0.05782082153738318103,((304310509__Bacteria__Gammaproteobacteria__Gamma_proteobacterium_HdN1__tRNA_pseudouridine_synthase_B:0.35033420897188005672,(((15599936__Bacteria__Gammaproteobacteria__Pseudomonas_aeruginosa_PAO1__tRNA_pseudouridine_synthase_B:0.11569078514832453752,226946305__Bacteria__Gammaproteobacteria__Azotobacter_vinelandii_DJ__tRNA_pseudouridine_synthase_B:0.10522406536002595900):0.02077548843812113133,(((((330807485__Bacteria__Gammaproteobacteria__Pseudomonas_brassicacearum_subsp_brassicacearum_NFM421__tRNA_pseudouridine_synthase_B:0.01977107993290785556,70734339__Bacteria__Gammaproteobacteria__Pseudomonas_fluorescens_Pf-5__tRNA_pseudouridine_synthase_B:0.01272473846870858169):0.01226339649401889283,66047405__Bacteria__Gammaproteobacteria__Pseudomonas_syringae_pv_syringae_B728a__tRNA_pseudouridine_synthase_B:0.03340580823749413064):0.03195228534680183419,(104780030__Bacteria__Gammaproteobacteria__Pseudomonas_entomophila_L48__tRNA_pseudouridine_synthase_B:0.01209050453457398942,148549777__Bacteria__Gammaproteobacteria__Pseudomonas_putida_F1__tRNA_pseudouridine_synthase_B:0.02423535733324311270):0.04262594638826584098):0.03854259994346372065,(333901765__Bacteria__Gammaproteobacteria__Pseudomonas_fulva_12-X__tRNA_pseudouridine_synthase_B:0.09363499293736350648,146308621__Bacteria__Gammaproteobacteria__Pseudomonas_mendocina_ymp__tRNA_pseudouridine_synthase_B:0.06504035277946265681):0.01947456028147824189):0.02907468849533667576,146283628__Bacteria__Gammaproteobacteria__Pseudomonas_stutzeri_A1501__tRNA_pseudouridine_synthase_B:0.09646637920478214057):0.02198370800904375644):0.27362744942815192539,(83644103__Bacteria__Gammaproteobacteria__Hahella_chejuensis_KCTC_2396__tRNA_pseudouridine_synthase_B:0.47704989949393045157,(385332806__Bacteria__Gammaproteobacteria__Marinobacter_adhaerens_HP15__tRNA_pseudouridine_synthase_B:0.09986479668131645338,(387815577__Bacteria__Gammaproteobacteria__Marinobacter_hydrocarbonoclasticus_ATCC_49840__tRNA_pseudouridine_synthase:0.00560966374655898561,120556253__Bacteria__Gammaproteobacteria__Marinobacter_aquaeolei_VT8__tRNA_pseudouridine_synthase_B:0.00289257149738129460):0.07985353515602562624):0.31373835324294890858):0.11811972083845267978):0.02185552239971567598):0.05562456178347732066,256821533__Bacteria__Gammaproteobacteria__Kangiella_koreensis_DSM_16069__tRNA_pseudouridine_synthase_B:0.36800685475966526949):0.04262964498967584948):0.02449542616260382694):0.03182533369847434512,(((((300113659__Bacteria__Gammaproteobacteria__Nitrosococcus_watsonii_C-113__tRNA_pseudouridine_synthase_B:0.03804419756517964796,77165583__Bacteria__Gammaproteobacteria__Nitrosococcus_oceani_ATCC_19707__tRNA_pseudouridine_synthase_B:0.04132321476165713020):0.08656679467331339362,292492788__Bacteria__Gammaproteobacteria__Nitrosococcus_halophilus_Nc4__tRNA_pseudouridine_synthase_B:0.08887265201724114938):0.26069857996679962620,(390951413__Bacteria__Gammaproteobacteria__Thiocystis_violascens_DSM_198__tRNA_pseudouridine_synthase_B:0.11431318063699846821,288940253__Bacteria__Gammaproteobacteria__Allochromatium_vinosum_DSM_180__tRNA_pseudouridine_synthase_B:0.09642795378973662013):0.21024162944556895605):0.05306429238029766043,((114321095__Bacteria__Gammaproteobacteria__Alkalilimnicola_ehrlichii_MLHE-1__tRNA_pseudouridine_synthase_B:0.24035779226315387436,(121998526__Bacteria__Gammaproteobacteria__Halorhodospira_halophila_SL1__tRNA_pseudouridine_synthase_B:0.22961989607286617532,53804606__Bacteria__Gammaproteobacteria__Methylococcus_capsulatus_str_Bath__tRNA_pseudouridine_synthase_B|_interruption|N:0.82359776988781119300):0.04905442080961344709):0.06500340477347400781,(261856061__Bacteria__Gammaproteobacteria__Halothiobacillus_neapolitanus_c2__tRNA_pseudouridine_synthase_B:0.43675073054113122684,(289207912__Bacteria__Gammaproteobacteria__Thioalkalivibrio_sp_K90mix__tRNA_pseudouridine_synthase_B:0.58026974480039472670,220934181__Bacteria__Gammaproteobacteria__Thioalkalivibrio_sulfidophilus_HL-EbGr7__tRNA_pseudouridine_synthase_B:0.17058997657211874555):0.06172020079713803897):0.05994117704409748781):0.03555784252874338164):0.05698947138691413256,(77358714__Bacteria__Gammaproteobacteria__Coxiella_burnetii_RSA_493__tRNA_pseudouridine_synthase_B:0.40688797884809368988,(192361348__Bacteria__Gammaproteobacteria__Cellvibrio_japonicus_Ueda107__tRNA_pseudouridine_synthase_B:0.20144718367990735453,(254787147__Bacteria__Gammaproteobacteria__Teredinibacter_turnerae_T7901__tRNA_pseudouridine_synthase_B:0.19613546960591712875,90022351__Bacteria__Gammaproteobacteria__Saccharophagus_degradans_2-40__tRNA_pseudouridine_synthase_B:0.17185039349262590247):0.25199387875104267698):0.16464196244241680045):0.07429168516478266981):0.02351450179374538207):0.04489988381231160147,((344200726__Bacteria__Gammaproteobacteria__Acidithiobacillus_ferrivorans_SS3__tRNA_pseudouridine_synthase_B:0.05430317757815764090,198282697__Bacteria__Gammaproteobacteria__Acidithiobacillus_ferrooxidans_ATCC_53993__tRNA_pseudouridine_synthase_B:0.05491017083119699438):0.15277084440873314741,340783205__Bacteria__Gammaproteobacteria__Acidithiobacillus_caldus_SM-1__tRNA_pseudouridine_synthase_B:0.22533675748502451919):0.27744356181584867160):0.05481595567776165190,(146329574__Bacteria__Gammaproteobacteria__Dichelobacter_nodosus_VCS1703A__tRNA_pseudouridine_synthase_B:0.81536088589383293179,(357404299__Bacteria__Gammaproteobacteria__Methylomicrobium_alcaliphilum__tRNA_pseudouridine_synthase_B:0.25303745620164552754,333983005__Bacteria__Gammaproteobacteria__Methylomonas_methanica_MC09__tRNA_pseudouridine_synthase_B:0.21813995419603263159):0.25870912272402885046):0.01597346013521582647):0.04928097172200528869,(((50086292__Bacteria__Gammaproteobacteria__Acinetobacter_sp_ADP1__tRNA_pseudouridine_synthase_B:0.13192044639081237922,(((((215482105__Bacteria__Gammaproteobacteria__Acinetobacter_baumannii_AB307-0294__tRNA_pseudouridine_synthase_B:0.00000122123005994819,169794517__Bacteria__Gammaproteobacteria__Acinetobacter_baumannii_AYE__tRNA_pseudouridine_synthase_B:0.00000122123005994819):0.00000122123005994819,213158911__Bacteria__Gammaproteobacteria__Acinetobacter_baumannii_AB0057__tRNA_pseudouridine_synthase_B:0.00000122123005994819):0.00000122123005994819,(169632277__Bacteria__Gammaproteobacteria__Acinetobacter_baumannii_SDF__tRNA_pseudouridine_synthase_B:0.00282908926547358877,126643173__Bacteria__Gammaproteobacteria__Acinetobacter_baumannii_ATCC_17978__tRNA_pseudouridine_synthase_B:0.00316602251848096660):0.00000122123005994819):0.00000122123005994819,(((385239105__Bacteria__Gammaproteobacteria__Acinetobacter_baumannii_TCDC-AB0715__tRNA_pseudouridine_synthase_B:0.00000122123005994819,384144788__Bacteria__Gammaproteobacteria__Acinetobacter_baumannii_MDR-ZJ06__pseudouridine_synthase:0.00000122123005994819):0.00000122123005994819,(384133366__Bacteria__Gammaproteobacteria__Acinetobacter_baumannii_1656-2__tRNA_pseudouridine_55_synthase:0.00000122123005994819,184159675__Bacteria__Gammaproteobacteria__Acinetobacter_baumannii_ACICU__tRNA_pseudouridine_synthase_B:0.00000122123005994819):0.00000122123005994819):0.00000122123005994819,387122408__Bacteria__Gammaproteobacteria__Acinetobacter_baumannii_MDR-TJ__tRNA_pseudouridine_55_synthase:0.00000122123005994819):0.00849129574441807693):0.00577783151354787500,(375136240__Bacteria__Gammaproteobacteria__Acinetobacter_calcoaceticus_PHEA-2__tRNA_pseudouridine_55_synthase:0.00548499526958645071,299768583__Bacteria__Gammaproteobacteria__Acinetobacter_oleivorans_DR1__tRNA_pseudouridine_synthase_B:0.01140757485768106351):0.00866097870951777239):0.10047744649931494854):0.33095789064074315755,((334143958__Bacteria__Gammaproteobacteria__Thioalkalimicrobium_cyclicum_ALM1__tRNA_pseudouridine_synthase_B:0.47533747961615319122,78485469__Bacteria__Gammaproteobacteria__Thiomicrospira_crunogena_XCL-2__tRNA_pseudouridine_synthase_B:0.30074305823724084563):0.23401831386528804124,(326794272__Bacteria__Gammaproteobacteria__Marinomonas_mediterranea_MMB-1__tRNA_pseudouridine_synthase_B:0.15705397617629668350,(333909205__Bacteria__Gammaproteobacteria__Marinomonas_posidonica_IVIA-Po-181__tRNA_pseudouridine_synthase_B:0.06906701888440879011,152995060__Bacteria__Gammaproteobacteria__Marinomonas_sp_MWYL1__tRNA_pseudouridine_synthase_B:0.19275695142172133423):0.09254731046278383277):0.29853857452271875816):0.07184434730822396309):0.12034799355909178709,(((((313668521__Bacteria__Betaproteobacteria__Neisseria_lactamica_020-06__tRNA_pseudouridine_synthase_B:0.02170407304767784859,(121635080__Bacteria__Betaproteobacteria__Neisseria_meningitidis_FAM18__tRNA_pseudouridine_synthase_B:0.01966645365934949208,59801069__Bacteria__Betaproteobacteria__Neisseria_gonorrhoeae_FA_1090__tRNA_pseudouridine_synthase_B:0.02010157185631535059):0.00890136751835774419):0.44266319395043352003,(226940845__Bacteria__Betaproteobacteria__Laribacter_hongkongensis_HLHK9__tRNA_pseudouridine_synthase_B:0.33528123479309329680,(34496919__Bacteria__Betaproteobacteria__Chromobacterium_violaceum_ATCC_12472__tRNA_pseudouridine_synthase_B:0.20710423119197990394,347540632__Bacteria__Betaproteobacteria__Pseudogulbenkiania_sp_NH8B__tRNA_pseudouridine_synthase_B:0.25089335625138681207):0.08035723154817081548):0.06124928541247981473):0.05175686687854291756,74316713__Bacteria__Betaproteobacteria__Thiobacillus_denitrificans_ATCC_25259__tRNA_pseudouridine_synthase_B:0.43933276217319422452):0.06334289504739157306,(((332283704__Bacteria__Betaproteobacteria__Pusillimonas_sp_T7-7__tRNA_pseudouridine_synthase_B:0.16279777957267027588,(187478882__Bacteria__Betaproteobacteria__Bordetella_avium_197N__tRNA_pseudouridine_synthase_B:0.04292508710672612166,((33596485__Bacteria__Betaproteobacteria__Bordetella_parapertussis_12822__tRNA_pseudouridine_synthase_B:0.00395977844824800963,(33592377__Bacteria__Betaproteobacteria__Bordetella_pertussis_Tohama_I__tRNA_pseudouridine_synthase_B:0.00000122123005994819,33602220__Bacteria__Betaproteobacteria__Bordetella_bronchiseptica_RB50__tRNA_pseudouridine_synthase_B:0.00000122123005994819):0.00000122123005994819):0.06974996257685857348,(163857443__Bacteria__Betaproteobacteria__Bordetella_petrii_DSM_12804__tRNA_pseudouridine_synthase_B:0.06469285618699438523,311104990__Bacteria__Betaproteobacteria__Achromobacter_xylosoxidans_A8__tRNA_pseudouridine_synthase_B:0.10422624787625327236):0.02111050789346870238):0.04184196075162756323):0.16407505019030507731):0.10213087779767697494,(389872764__Bacteria__Betaproteobacteria__Advenella_kashmirensis_WT001__tRNA_pseudouridine_synthase_B:0.28942063526928141215,(348590390__Bacteria__Betaproteobacteria__Taylorella_asinigenitalis_MCE3__tRNA_pseudouridine_synthase_B:0.09551195278196415728,319778224__Bacteria__Betaproteobacteria__Taylorella_equigenitalis_MCE9__tRNA_pseudouridine_synthase_B:0.15932355005691722916):0.32346887658158002266):0.09660320220566719074):0.38068737624646897810,(((257094531__Bacteria__Betaproteobacteria__Candidatus_Accumulibacter_phosphatis_clade_IIA_str_UW-1__tRNA_pseudouridine_synthase_B:0.38525709691738707630,(372489343__Bacteria__Betaproteobacteria__Dechlorosoma_suillum_PS__tRNA_pseudouridine_55_synthase:0.24972658502767877686,71908068__Bacteria__Betaproteobacteria__Dechloromonas_aromatica_RCB__tRNA_pseudouridine_synthase_B:0.29542828643674129419):0.03846474058230180126):0.11273222441879976463,(((((121604910__Bacteria__Betaproteobacteria__Polaromonas_naphthalenivorans_CJ2__tRNA_pseudouridine_synthase_B:0.07270819400504317798,91788293__Bacteria__Betaproteobacteria__Polaromonas_sp_JS666__tRNA_pseudouridine_synthase_B:0.10844005447103738371):0.16065532783071795331,(89900920__Bacteria__Betaproteobacteria__Rhodoferax_ferrireducens_T118__tRNA_pseudouridine_synthase_B:0.18630397460679246069,(((239815728__Bacteria__Betaproteobacteria__Variovorax_paradoxus_S110__tRNA_pseudouridine_synthase_B:0.06322509842738703589,319793514__Bacteria__Betaproteobacteria__Variovorax_paradoxus_EPS__tRNA_pseudouridine_synthase_b:0.04192371227312923637):0.10903470626900928220,337279600__Bacteria__Betaproteobacteria__Ramlibacter_tataouinensis_TTB310__uracil_hydrolyase:0.18501992345914147764):0.04921023886131353081,(((333915365__Bacteria__Betaproteobacteria__Delftia_sp_Cs1-4__tRNA_pseudouridine_synthase_B:0.00000122123005994819,160898433__Bacteria__Betaproteobacteria__Delftia_acidovorans_SPH-1__tRNA_pseudouridine_synthase_B:0.00000122123005994819):0.09556837721697993004,264677933__Bacteria__Betaproteobacteria__Comamonas_testosteroni_CNB-2__tRNA_pseudouridine_synthase_B:0.09805179653945207685):0.07202829263204793553,(319762636__Bacteria__Betaproteobacteria__Alicycliphilus_denitrificans_BC__tRNA_pseudouridine_synthase_b:0.07691457618653978201,((222110452__Bacteria__Betaproteobacteria__Acidovorax_ebreus_TPSY__tRNA_pseudouridine_synthase_b:0.00989343881670806495,121594897__Bacteria__Betaproteobacteria__Acidovorax_sp_JS42__tRNA_pseudouridine_synthase_B:0.00000122123005994819):0.05285379933974980460,(121609699__Bacteria__Betaproteobacteria__Verminephrobacter_eiseniae_EF01-2__tRNA_pseudouridine_synthase_B:0.22591912456364415807,(326316668__Bacteria__Betaproteobacteria__Acidovorax_avenae_subsp_avenae_ATCC_19860__tRNA_pseudouridine_synthase_B:0.01733581120069839845,120612035__Bacteria__Betaproteobacteria__Acidovorax_citrulli_AAC00-1__tRNA_pseudouridine_synthase_B:0.03044968869153416233):0.07701784671229348900):0.03137566600041795384):0.03868190438482067839):0.04833471650998354824):0.09861773142478769127):0.01840851193253603690):0.05065764433944922041):0.19390096065577167028,(383758675__Bacteria__Betaproteobacteria__Rubrivivax_gelatinosus_IL144__tRNA_pseudouridine_synthase_B:0.17850094489201592807,(124267108__Bacteria__Betaproteobacteria__Methylibium_petroleiphilum_PM1__pseudouridylate_synthase:0.19497952665948231621,171058386__Bacteria__Betaproteobacteria__Leptothrix_cholodnii_SP-6__tRNA_pseudouridine_synthase_B:0.23718242214698620485):0.06059402867887290350):0.12517576306595529223):0.16212852974246877436,(((187928212__Bacteria__Betaproteobacteria__Ralstonia_pickettii_12J__tRNA_pseudouridine_synthase_B:0.04492661520192893498,17546010__Bacteria__Betaproteobacteria__Ralstonia_solanacearum_GMI1000__tRNA_pseudouridine_synthase_B:0.06753059697394334093):0.16251837547483341528,((((238027582__Bacteria__Betaproteobacteria__Burkholderia_glumae_BGR1__tRNA_pseudouridine_synthase_B:0.04658939011580443684,330816696__Bacteria__Betaproteobacteria__Burkholderia_gladioli_BSR3__tRNA_pseudouridine_synthase_B:0.06583360187823529552):0.06892665210678826371,(377821072__Bacteria__Betaproteobacteria__Burkholderia_sp_YI23__tRNA_pseudouridine_synthase_B:0.14797831398930513802,(186476485__Bacteria__Betaproteobacteria__Burkholderia_phymatum_STM815__tRNA_pseudouridine_synthase_B:0.10301864808547128716,((323525727__Bacteria__Betaproteobacteria__Burkholderia_sp_CCGE1001__tRNA_pseudouridine_synthase_B:0.03632732930345757699,307730026__Bacteria__Betaproteobacteria__Burkholderia_sp_CCGE1003__tRNA_pseudouridine_synthase_B:0.04749394244567886614):0.02569479280426004153,((91782991__Bacteria__Betaproteobacteria__Burkholderia_xenovorans_LB400__tRNA_pseudouridine_synthase_B:0.01743101924754342918,187923626__Bacteria__Betaproteobacteria__Burkholderia_phytofirmans_PsJN__tRNA_pseudouridine_synthase_B:0.02030178511318864523):0.04457198495138030292,295676263__Bacteria__Betaproteobacteria__Burkholderia_sp_CCGE1002__tRNA_pseudouridine_synthase_B:0.05327371984401792215):0.01565920770862806385):0.03094296540310376153):0.02177486670377584005):0.04157676846510376112):0.02357306310362555779,(((134295576__Bacteria__Betaproteobacteria__Burkholderia_vietnamiensis_G4__tRNA_pseudouridine_synthase_B:0.00278142808570380805,387902094__Bacteria__Betaproteobacteria__Burkholderia_sp_KJ006__trNA_pseudouridine_synthase_B:0.00000122123005994819):0.02105776344758740481,(115351437__Bacteria__Betaproteobacteria__Burkholderia_ambifaria_AMMD__tRNA_pseudouridine_synthase_B:0.00839853321209675131,(78066113__Bacteria__Betaproteobacteria__Burkholderia_sp_383__tRNA_pseudouridine_synthase_B:0.02172510266015108618,(107022576__Bacteria__Betaproteobacteria__Burkholderia_cenocepacia_AU_1054__tRNA_pseudouridine_synthase_B:0.02694717756564777092,161524926__Bacteria__Betaproteobacteria__Burkholderia_multivorans_ATCC_17616__tRNA_pseudouridine_synthase_B:0.02156789776308627032):0.01432095970413582026):0.02040651792619719435):0.01491793875980713426):0.05229553943444326808,((53719530__Bacteria__Betaproteobacteria__Burkholderia_pseudomallei_K96243__tRNA_pseudouridine_synthase_B:0.00000122123005994819,121598910__Bacteria__Betaproteobacteria__Burkholderia_mallei_SAVP1__tRNA_pseudouridine_synthase_B:0.00000122123005994819):0.02756085184530884802,83721451__Bacteria__Betaproteobacteria__Burkholderia_thailandensis_E264__tRNA_pseudouridine_synthase_B:0.02682880848931585085):0.08874049636337794089):0.02852032153766281136):0.17113314051699010654,(((339326335__Bacteria__Betaproteobacteria__Cupriavidus_necator_N-1__tRNA_pseudouridine_synthase_B:0.00697088159390758019,113868279__Bacteria__Betaproteobacteria__Ralstonia_eutropha_H16__tRNA_pseudouridine_synthase_B:0.03035806140129976294):0.02038026197979399615,194289947__Bacteria__Betaproteobacteria__Cupriavidus_taiwanensis_LMG_19424__tRNA_pseudouridine_synthase_b:0.03150165597129879480):0.07421634862657081055,(94310967__Bacteria__Betaproteobacteria__Cupriavidus_metallidurans_CH34__tRNA_pseudouridine_synthase_B:0.10412393766366302705,73541714__Bacteria__Betaproteobacteria__Ralstonia_eutropha_JMP134__tRNA_pseudouridine_synthase_B:0.08953695491105619075):0.02874815297431390290):0.14468892318492385107):0.05257875965395180512):0.06768908251010385957,(((134095608__Bacteria__Betaproteobacteria__Herminiimonas_arsenicoxydans__tRNA_pseudouridine_5S_synthase:0.09342866346710479442,152980517__Bacteria__Betaproteobacteria__Janthinobacterium_sp_Marseille__tRNA_pseudouridine_synthase_B:0.06167089930757203853):0.13104752073559552961,340788623__Bacteria__Betaproteobacteria__Collimonas_fungivorans_Ter331__tRNA_pseudouridine_5S_synthase:0.16298864673705085182):0.08485867919791235947,300312896__Bacteria__Betaproteobacteria__Herbaspirillum_seropedicae_SmR1__tRNA_pseudouridine_synthase_B_protein:0.10559283988534581833):0.13053944804752540265):0.06224030494327986024):0.07265341847770895312,((((319787425__Bacteria__Gammaproteobacteria__Pseudoxanthomonas_suwonensis_11-1__tRNA_pseudouridine_synthase_B:0.19204199963464232970,((15836842__Bacteria__Gammaproteobacteria__Xylella_fastidiosa_9a5c__tRNA_pseudouridine_synthase_B:0.29824997375309736380,(285017810__Bacteria__Gammaproteobacteria__Xanthomonas_albilineans_GPE_PC73__tRNA_pseudouridine_synthase_b_protein:0.16746084995200152812,(194366586__Bacteria__Gammaproteobacteria__Stenotrophomonas_maltophilia_R551-3__tRNA_pseudouridine_synthase_B:0.03113554354387933557,190575260__Bacteria__Gammaproteobacteria__Stenotrophomonas_maltophilia_K279a__tRNA_pseudouridine_synthase_B:0.02190754271171600071):0.15085725493524723695):0.02601644675410154373):0.03814438988816013648,(21231942__Bacteria__Gammaproteobacteria__Xanthomonas_campestris_pv_campestris_str_ATCC_33913__tRNA_pseudouridine_synthase_B:0.05173381076804028922,(58582839__Bacteria__Gammaproteobacteria__Xanthomonas_oryzae_pv_oryzae_KACC10331__tRNA_pseudouridine_synthase_B:0.03587509800167915097,(78048391__Bacteria__Gammaproteobacteria__Xanthomonas_campestris_pv_vesicatoria_str_85-10__tRNA_pseudouridine_synthase_B:0.02164450488448483798,21243414__Bacteria__Gammaproteobacteria__Xanthomonas_axonopodis_pv_citri_str_306__tRNA_pseudouridine_synthase_B:0.01681891015616247126):0.01936367904574880575):0.07252290395080859819):0.09462761481998156754):0.04854726146026994843):0.08607062914808306930,357417778__Bacteria__Gammaproteobacteria__Pseudoxanthomonas_spadix_BD-a59__tRNA_pseudouridine_synthase_B:0.34661044813016883559):0.09329432948502981715,383316394__Bacteria__Gammaproteobacteria__Frateuria_aurantia_DSM_6220__tRNA_pseudouridine_55_synthase:0.44573702891556965522):0.24779206628764766096,296135770__Bacteria__Betaproteobacteria__Thiomonas_intermedia_K12__tRNA_pseudouridine_synthase_B:0.44629192685502816484):0.09323912649012387754):0.03956902003743912460):0.04741138054153209297,(56478757__Bacteria__Betaproteobacteria__Aromatoleum_aromaticum_EbN1__tRNA_pseudouridine_synthase_B:0.30487336836057371547,(217970111__Bacteria__Betaproteobacteria__Thauera_sp_MZ1T__tRNA_pseudouridine_synthase_B:0.18960136123770574001,119898396__Bacteria__Betaproteobacteria__Azoarcus_sp_BH72__tRNA_pseudouridine_synthase_B:0.23960327196393249594):0.06046647339246615654):0.09439452794289870941):0.04599088430163828650):0.03774102270320681130):0.03747318216470450769,((302878491__Bacteria__Betaproteobacteria__Gallionella_capsiferriformans_ES-2__tRNA_pseudouridine_synthase_B:0.28502592724721814710,291613951__Bacteria__Betaproteobacteria__Sideroxydans_lithotrophicus_ES-1__tRNA_pseudouridine_synthase_B:0.23613575577909606817):0.20296098420595026779,(((52842969__Bacteria__Gammaproteobacteria__Legionella_pneumophila_subsp_pneumophila_str_Philadelphia_1__tRNA_pseudouridine_synthase_B:0.23862354437624933023,289163639__Bacteria__Gammaproteobacteria__Legionella_longbeachae_NSW150__tRNA_pseudouridine_synthase_B:0.20713467985431549545):0.52717018602537424332,((171463765__Bacteria__Betaproteobacteria__Polynucleobacter_necessarius_subsp_necessarius_STIR1__tRNA_pseudouridine_synthase_B:0.04932336443280703475,145589407__Bacteria__Betaproteobacteria__Polynucleobacter_necessarius_subsp_asymbioticus_QLW-P1DMWA-1__tRNA_pseudouridine_synthase_B:0.04695649899128220839):0.44596854006803893222,((148651975__Bacteria__Gammaproteobacteria__Psychrobacter_sp_PRwf-1__tRNA_pseudouridine_synthase_B:0.21707704185291049059,(93004907__Bacteria__Gammaproteobacteria__Psychrobacter_cryohalolentis_K5__tRNA_pseudouridine_synthase_B:0.00978966807518166435,71064652__Bacteria__Gammaproteobacteria__Psychrobacter_arcticus_273-4__tRNA_pseudouridine_synthase_B:0.06125664016144618390):0.22103894184852532212):0.13696992135318930561,296113974__Bacteria__Gammaproteobacteria__Moraxella_catarrhalis_RH4__tRNA_pseudouridine_synthase_B:0.45381341328675939284):0.15344924086004263497):0.13637403168030093337):0.02577772183262177358,((((339483481__Bacteria__Betaproteobacteria__Nitrosomonas_sp_Is79A3__tRNA_pseudouridine_synthase_B:0.17963444473502226950,325981564__Bacteria__Betaproteobacteria__Nitrosomonas_sp_AL212__tRNA_pseudouridine_synthase_B:0.21980008898898839576):0.18891058318480399847,82702983__Bacteria__Betaproteobacteria__Nitrosospira_multiformis_ATCC_25196__tRNA_pseudouridine_synthase_B:0.28916451836959644606):0.04363809842364710367,(114331630__Bacteria__Betaproteobacteria__Nitrosomonas_eutropha_C91__tRNA_pseudouridine_synthase_B:0.14456223798777245726,30248767__Bacteria__Betaproteobacteria__Nitrosomonas_europaea_ATCC_19718__tRNA_pseudouridine_synthase_B:0.11278865068419467732):0.38945135593428742427):0.17124329062275464586,((91774425__Bacteria__Betaproteobacteria__Methylobacillus_flagellatus_KT__tRNA_pseudouridine_synthase_B:0.08578441757138159651,(313199849__Bacteria__Betaproteobacteria__Methylovorus_sp_MP688__tRNA_pseudouridine_synthase_b:0.00573460877113719184,253997785__Bacteria__Betaproteobacteria__Methylovorus_glucosetrophus_SIP3-4__tRNA_pseudouridine_synthase_B:0.00000122123005994819):0.11728533811733132808):0.18986002993504286218,(253995586__Bacteria__Betaproteobacteria__Methylotenera_mobilis_JLW8__tRNA_pseudouridine_synthase_B:0.17047686551581478498,297537318__Bacteria__Betaproteobacteria__Methylotenera_versatilis_301__tRNA_pseudouridine_synthase_B:0.13079946006187348484):0.11789234094865948255):0.11692997567185567376):0.06334770448649716668):0.07153182122663444276):0.08083310089776166163):0.03142038666503157995):0.04293568876642379212):0.03676983916237874100):0.06560983615386006829,((337754824__Bacteria__Gammaproteobacteria__Francisella_sp_TX077308__tRNA_pseudouridine_synthase_B_tRNA_Psi55:0.04734573211105229384,167627438__Bacteria__Gammaproteobacteria__Francisella_philomiragia_subsp_philomiragia_ATCC_25017__tRNA_pseudouridine_synthase_B:0.02826776855815947218):0.03502866215097299313,(385793431__Bacteria__Gammaproteobacteria__Francisella_cf_novicida_Fx1__hypothetical_protein:0.00283775081940687394,(118498034__Bacteria__Gammaproteobacteria__Francisella_novicida_U112__tRNA_pseudouridine_synthase_B:0.00279232141931841978,56708582__Bacteria__Gammaproteobacteria__Francisella_tularensis_subsp_tularensis_SCHU_S4__tRNA_pseudouridine_synthase_B:0.01145006702402928678):0.00277873187995586598):0.04913170978061743438):0.59818781886079774868):0.16159383590133116759):0.03968762889186454312):0.02546069437357086421):0.04469651845845228760):0.04212295668058633341):0.04668600444278533240):0.09025050215320695735):0.04571606085690309296):0.09028943947986864393):0.05341821688441839022,((226313016__Bacteria__Bacilli__Brevibacillus_brevis_NBRC_100599__tRNA_pseudouridine_synthase_B:0.48750222643357271624,((251797394__Bacteria__Bacilli__Paenibacillus_sp_JDR-2__tRNA_pseudouridine_synthase_B:0.26893316127216410072,(261407933__Bacteria__Bacilli__Paenibacillus_sp_Y412MC10__tRNA_pseudouridine_synthase_B:0.15520732845051138371,(374323515__Bacteria__Bacilli__Paenibacillus_terrae_HPL-003__tRNA_pseudouridine_synthase_b:0.02570581157387769392,310641599__Bacteria__Bacilli__Paenibacillus_polymyxa_SC2__tRNA_pseudouridine_synthase_b:0.05384093291367994527):0.27917172117392158315):0.16375281527928836622):0.12081187621948227817,337750000__Bacteria__Bacilli__Paenibacillus_mucilaginosus_KNP414__tRNA_pseudouridine_synthase_B:0.28574564374071531603):0.23341229842980731890):0.07319213438953529882,((23099056__Bacteria__Bacilli__Oceanobacillus_iheyensis_HTE831__tRNA|pseudouridine_5S_synthase:0.33202293801198312639,386714379__Bacteria__Bacilli__Halobacillus_halophilus_DSM_2266__tRNA_pseudouridine_55_synthase:0.34507805170131589101):0.17148716568729271970,(((297584084__Bacteria__Bacilli__Bacillus_selenitireducens_MLS10__tRNA_pseudouridine_synthase_B:0.44684565847094703805,317129159__Bacteria__Bacilli__Bacillus_cellulosilyticus_DSM_2522__tRNA_pseudouridine_synthase_B:0.33918070231012242832):0.12689874697800734848,(((116872759__Bacteria__Bacilli__Listeria_welshimeri_serovar_6b_str_SLCC5334__tRNA_pseudouridine_synthase_B:0.02894415062421966042,(16800433__Bacteria__Bacilli__Listeria_innocua_Clip11262__tRNA_pseudouridine_synthase_B:0.03814678656550150176,(16803368__Bacteria__Bacilli__Listeria_monocytogenes_EGD-e__tRNA_pseudouridine_synthase_B:0.04454705281968220770,(289434609__Bacteria__Bacilli__Listeria_seeligeri_serovar_1-2b_str_SLCC3954__tRNA_pseudouridine_synthase_B:0.02010561161831952645,347548714__Bacteria__Bacilli__Listeria_ivanovii_subsp_ivanovii_PAM_55__putative_tRNA_pseudouridine_55_synthase:0.02806549558195933075):0.01724325964180229570):0.01542644491621543087):0.03955872276597262316):0.35233151341648483168,169827171__Bacteria__Bacilli__Lysinibacillus_sphaericus_C3-41__tRNA_pseudouridine_synthase_B:0.36186128545315460192):0.10590960738582716472,((((212639518__Bacteria__Bacilli__Anoxybacillus_flavithermus_WK1__tRNA_pseudouridine_synthase:0.22657054207612814523,(((56419801__Bacteria__Bacilli__Geobacillus_kaustophilus_HTA426__tRNA_pseudouridine_synthase_B:0.04054079403243102814,((319766281__Bacteria__Bacilli__Geobacillus_sp_Y412MC52__tRNA_pseudouridine_synthase_B:0.00000122123005994819,261419466__Bacteria__Bacilli__Geobacillus_sp_Y412MC61__tRNA_pseudouridine_synthase_B:0.00000122123005994819):0.00000122123005994819,(375008238__Bacteria__Bacilli__Geobacillus_thermoleovorans_CCB_US3_UF5__tRNA_pseudouridine_synthase_B:0.00289934185899734780,297530559__Bacteria__Bacilli__Geobacillus_sp_C56-T3__tRNA_pseudouridine_synthase_B:0.00289975885703192340):0.00000122123005994819):0.00000122123005994819):0.04462908833789436952,138894786__Bacteria__Bacilli__Geobacillus_thermodenitrificans_NG80-2__tRNA_pseudouridine_synthase_B:0.04224945713910192857):0.09758555025097399860,(239826660__Bacteria__Bacilli__Geobacillus_sp_WCH70__tRNA_pseudouridine_synthase_B:0.04828209901396207648,(336236007__Bacteria__Bacilli__Geobacillus_thermoglucosidasius_C56-YS93__tRNA_pseudouridine_synthase_B:0.00000122123005994819,312111632__Bacteria__Bacilli__Geobacillus_sp_Y4_1MC1__tRNA_pseudouridine_synthase_B:0.00000122123005994819):0.04518058233712973076):0.08429678182457811531):0.10914689096333957119):0.08472243267693693736,(294500894__Bacteria__Bacilli__Bacillus_megaterium_QM_B1551__tRNA_pseudouridine_synthase_B:0.20469281787617898960,(152976176__Bacteria__Bacilli__Bacillus_cytotoxicus_NVH_391-98__tRNA_pseudouridine_synthase_B:0.04954417267855783236,(163941547__Bacteria__Bacilli__Bacillus_weihenstephanensis_KBAB4__tRNA_pseudouridine_synthase_B:0.00086289901764596637,(218235132__Bacteria__Bacilli__Bacillus_cereus_B4264__tRNA_pseudouridine_synthase_B:0.00853250946416325706,(((49478389__Bacteria__Bacilli__Bacillus_thuringiensis_serovar_konkukian_str_97-27__tRNA_pseudouridine_synthase_B:0.00499781231655402596,52141677__Bacteria__Bacilli__Bacillus_cereus_E33L__tRNA_pseudouridine_synthase_B:0.00289520259057636595):0.00262134141053412461,49186660__Bacteria__Bacilli__Bacillus_anthracis_str_Sterne__tRNA_pseudouridine_synthase_B:0.00289021095910258451):0.00000122123005994819,(42782898__Bacteria__Bacilli__Bacillus_cereus_ATCC_10987__tRNA_pseudouridine_synthase_B:0.00667426063428892304,(217961230__Bacteria__Bacilli__Bacillus_cereus_AH187__tRNA_pseudouridine_synthase_B:0.00000122123005994819,375285732__Bacteria__Bacilli__Bacillus_cereus_NC7401__tRNA_pseudouridine_synthase_B:0.00271032867131990691):0.00434511095777680330):0.00702312508334570172):0.00749608795819257673):0.01747744932877487792):0.03231988499181528973):0.25298954811062907000):0.04661905684195801619):0.03676067445912506448,(157692349__Bacteria__Bacilli__Bacillus_pumilus_SAFR-032__tRNA_pseudouridine_synthase_B:0.20118133531592335972,(52785650__Bacteria__Bacilli__Bacillus_licheniformis_ATCC_14580_Xa__tRNA_pseudouridine_synthase_B:0.13687012520180916186,(311068189__Bacteria__Bacilli__Bacillus_atrophaeus_1942__tRNA_pseudouridine_synthase_B:0.07369485604878167617,(154686083__Bacteria__Bacilli__Bacillus_amyloliquefaciens_FZB42__tRNA_pseudouridine_synthase_B:0.13069375661331641969,(16078729__Bacteria__Bacilli__Bacillus_subtilis_subsp_subtilis_str_168__tRNA_pseudouridine_synthase_B:0.01028364172131857046,386758390__Bacteria__Bacilli__Bacillus_sp_JS__tRNA_pseudouridine_synthase_B:0.01082425882444977561):0.04418213401483176567):0.02813784637963651775):0.04803225761351292283):0.09609185901992102485):0.13858748728345479662):0.05702257360653274765,336113859__Bacteria__Bacilli__Bacillus_coagulans_2-6__tRNA_pseudouridine_synthase_B:0.26334136158681759055):0.07107465797018543141):0.01736694007181208838):0.04357360448855920887,((((328957415__Bacteria__Bacilli__Carnobacterium_sp_17-4__tRNA_pseudouridine_synthase_B:0.32791368910823576188,((384513028__Bacteria__Bacilli__Enterococcus_faecalis_OG1RF__tRNA_pseudouridine_synthase_B:0.10190126548967003151,332686762__Bacteria__Bacilli__Melissococcus_plutonius_ATCC_35311__tRNA_pseudouridine_synthase_B:0.24911386664617463094):0.07842543262457915554,(389868849__Bacteria__Bacilli__Enterococcus_faecium_DO__pseudouridylate_synthase:0.17952014575689753673,352517466__Bacteria__Bacilli__Tetragenococcus_halophilus_NBRC_12172__tRNA_pseudouridine_synthase_TruB:0.25618027656811975801):0.05880447488487944296):0.06746929650728430983):0.10226905474606380608,(((347521890__Bacteria__Bacilli__Lactococcus_garvieae_ATCC_49156__tRNA_pseudouridine_synthase_B:0.14808256784107237669,(15673108__Bacteria__Bacilli__Lactococcus_lactis_subsp_lactis_Il1403__tRNA_pseudouridine_synthase_B:0.08523521503828489221,((385838213__Bacteria__Bacilli__Lactococcus_lactis_subsp_cremoris_A76__tRNA_pseudouridine_synthase_B:0.00473113734997200955,116511973__Bacteria__Bacilli__Lactococcus_lactis_subsp_cremoris_SK11__tRNA_pseudouridine_synthase_B:0.00000122123005994819):0.00700400705921785938,(389854599__Bacteria__Bacilli__Lactococcus_lactis_subsp_cremoris_NZ9000__tRNA_pseudouridine_synthase_B:0.00000122123005994819,125624242__Bacteria__Bacilli__Lactococcus_lactis_subsp_cremoris_MG1363__tRNA_pseudouridine_synthase_B:0.00000122123005994819):0.00000122123005994819):0.09107851191219480669):0.19846109989429738807):0.18788627709092961537,(((387761281__Bacteria__Bacilli__Streptococcus_salivarius_57_I__tRNA_pseudouridine_synthase_B:0.00349682337695040105,55821028__Bacteria__Bacilli__Streptococcus_thermophilus_LMG_18311__tRNA_pseudouridine_synthase_B:0.06307574416322689337):0.15078075841912857991,(((222153119__Bacteria__Bacilli__Streptococcus_uberis_0140J__tRNA_pseudouridine_synthase_B:0.27757423165393174669,(195978032__Bacteria__Bacilli__Streptococcus_equi_subsp_zooepidemicus_MGCS10565__tRNA_pseudouridine_synthase_B:0.14609530549889329643,(251782481__Bacteria__Bacilli__Streptococcus_dysgalactiae_subsp_equisimilis_GGS_124_1__tRNA_pseudouridine_synthase_B:0.00000122123005994819,209559516__Bacteria__Bacilli__Streptococcus_pyogenes_NZ131__tRNA_pseudouridine_synthase_B:0.02126747738513574959):0.14537872609949351044):0.03454490695509806336):0.02421810301719180825,333905054__Bacteria__Bacilli__Streptococcus_parauberis_KCTC_11537__tRNA_pseudouridine_synthase_B:0.13062381932378291927):0.06890882774005580025,(22537158__Bacteria__Bacilli__Streptococcus_agalactiae_2603V-R__tRNA_pseudouridine_synthase_B:0.22882395239834571465,(24379575__Bacteria__Bacilli__Streptococcus_mutans_UA159__tRNA_pseudouridine_synthase_B:0.16244367887822722119,(379705344__Bacteria__Bacilli__Streptococcus_infantarius_subsp_infantarius_CJ18__tRNA_pseudouridine_synthase_B:0.06417551691376822964,((336064313__Bacteria__Bacilli__Streptococcus_pasteurianus_ATCC_43144__tRNA_pseudouridine_synthase_B:0.00618459041190254355,288905362__Bacteria__Bacilli__Streptococcus_gallolyticus_UCN34__tRNA_pseudouridine_synthase_B:0.00907348400581568966):0.00519101611296718304,374338022__Bacteria__Bacilli__Streptococcus_macedonicus_ACA-DC_198__tRNA_pseudouridine_synthase:0.00703746025697972542):0.06097523351242588319):0.10314888915749355347):0.03519493733314307815):0.02840343694868291760):0.03831789700832359535):0.04588830278536110835,((125717774__Bacteria__Bacilli__Streptococcus_sanguinis_SK36__tRNA_pseudouridine_synthase_B:0.08099453876846120226,(157151295__Bacteria__Bacilli__Streptococcus_gordonii_str_Challis_substr_CH1__tRNA_pseudouridine_synthase_B:0.04865021588746552134,((289167855__Bacteria__Bacilli__Streptococcus_mitis_B6__tRNA_pseudouridine_synthase_B:0.01506162487776224225,(331266225__Bacteria__Bacilli__Streptococcus_oralis_Uo5__tRNA_pseudouridine_synthase_B:0.02439932729439524967,(342163833__Bacteria__Bacilli__Streptococcus_pseudopneumoniae_IS7493__tRNA_pseudouridine_synthase_B:0.02418316986788987891,15901075__Bacteria__Bacilli__Streptococcus_pneumoniae_TIGR4__tRNA_pseudouridine_synthase_B:0.01912582484673576444):0.00881006581772944379):0.00404642981839417864):0.07077764153195918728,(387879308__Bacteria__Bacilli__Streptococcus_parasanguinis_FW213__tRNA_pseudouridine_synthase_B:0.00806512706708355578,337281749__Bacteria__Bacilli__Streptococcus_parasanguinis_ATCC_15912__tRNA_pseudouridine_synthase_B:0.03054070025780878522):0.15690066130854776749):0.04875980231740801446):0.07381113129473493295):0.10022451483465631694,((386584317__Bacteria__Bacilli__Streptococcus_suis_D9__tRNA_pseudouridine_synthase_B:0.00000122123005994819,330832928__Bacteria__Bacilli__Streptococcus_suis_ST3__tRNA_pseudouridine_synthase_B:0.00000122123005994819):0.00955348925404051787,(386585969__Bacteria__Bacilli__Streptococcus_suis_D12__tRNA_pseudouridine_synthase_B:0.01184856554860071361,((389856493__Bacteria__Bacilli__Streptococcus_suis_ST1__tRNA_pseudouridine_synthase_B:0.00000122123005994819,(386582051__Bacteria__Bacilli__Streptococcus_suis_SS12__tRNA_pseudouridine_synthase_B:0.00000122123005994819,(((((((146320971__Bacteria__Bacilli__Streptococcus_suis_98HAH33__pseudouridine_synthase:0.00000122123005994819,146320973__Bacteria__Bacilli__Streptococcus_suis_98HAH33__pseudouridine_synthase:0.08700825235755298148):0.00636612644077625290,386577970__Bacteria__Bacilli__Streptococcus_suis_GZ1__tRNA_pseudouridine_synthase_B:0.00000122123005994819):0.00000122123005994819,253753686__Bacteria__Bacilli__Streptococcus_suis_P1-7__tRNA_pseudouridine_synthase_B:0.00000122123005994819):0.00000122123005994819,386580026__Bacteria__Bacilli__Streptococcus_suis_JS14__tRNA_pseudouridine_synthase_B:0.00000122123005994819):0.00000122123005994819,253751863__Bacteria__Bacilli__Streptococcus_suis_SC84__tRNA_pseudouridine_synthase_B:0.00000122123005994819):0.00000122123005994819,146318768__Bacteria__Bacilli__Streptococcus_suis_05ZYH33__pseudouridine_synthase:0.00318543780885295743):0.00000122123005994819,386588239__Bacteria__Bacilli__Streptococcus_suis_A7__tRNA_pseudouridine_synthase_B:0.00000122123005994819):0.00000122123005994819):0.00299452995976275159):0.00000122123005994819,253755434__Bacteria__Bacilli__Streptococcus_suis_BM407__tRNA_pseudouridine_synthase_B:0.00000122123005994819):0.00299517036123268972):0.00847985388164648399):0.17050948270695925890):0.06527777315348785858):0.11786135840874423231):0.16076875247371430477,(((339635064__Bacteria__Bacilli__Weissella_koreensis_KACC_15510__tRNA_pseudouridine_synthase_B:0.33407741713558164465,((116491306__Bacteria__Bacilli__Oenococcus_oeni_PSU-1__pseudouridine_synthase:0.74176790995299779485,(104774209__Bacteria__Bacilli__Lactobacillus_delbrueckii_subsp_bulgaricus_ATCC_11842__tRNA_pseudouridine_synthase_B:0.23771579197432876618,((42519357__Bacteria__Bacilli__Lactobacillus_johnsonii_NCC_533__tRNA_pseudouridine_synthase_B:0.03205443289830082337,116629473__Bacteria__Bacilli__Lactobacillus_gasseri_ATCC_33323__tRNA_pseudouridine_synthase_B:0.03141028342773990317):0.28037596937770031813,((385817829__Bacteria__Bacilli__Lactobacillus_amylovorus_GRL1118__tRNA_pseudouridine_synthase_B:0.00000122123005994819,325957044__Bacteria__Bacilli__Lactobacillus_acidophilus_30SC__tRNA_pseudouridine_synthase_B:0.00000122123005994819):0.06986115913805830691,(58337532__Bacteria__Bacilli__Lactobacillus_acidophilus_NCFM__tRNA_pseudouridine_synthase_B:0.09409928291082404750,((336053954__Bacteria__Bacilli__Lactobacillus_kefiranofaciens_ZW3__tRNA_pseudouridine_synthase_B:0.11556882498561037165,295693132__Bacteria__Bacilli__Lactobacillus_crispatus_ST1__tRNA_pseudouridine_synthase_b:0.12490681882423061710):0.01879734135825521582,161507679__Bacteria__Bacilli__Lactobacillus_helveticus_DPC_4571__tRNA_pseudouridine_synthase_B:0.07493576051306799490):0.02073532063202914583):0.04001488840220969456):0.15836342119490626201):0.04151468909721349465):0.26689111142954630163):0.11442652907966889553,((170017447__Bacteria__Bacilli__Leuconostoc_citreum_KM20__tRNA_pseudouridine_synthase_B:0.21499748702094315100,(300173104__Bacteria__Bacilli__Leuconostoc_gasicomitatum_LMG_18811__tRNA_pseudouridine_synthase_B:0.14055986977025827778,(339490767__Bacteria__Bacilli__Leuconostoc_sp_C2__pseudouridylate_synthase:0.00266095310321802460,296111958__Bacteria__Bacilli__Leuconostoc_kimchii_IMSNU_11154__pseudouridylate_synthase:0.00000122123005994819):0.16392280570483519497):0.06476465659055984092):0.08348289982853539237,116618446__Bacteria__Bacilli__Leuconostoc_mesenteroides_subsp_mesenteroides_ATCC_8293__pseudouridine_synthase:0.18028517015524681000):0.36968399736336698957):0.10364486209407131057):0.07805488503402514822,(258508604__Bacteria__Bacilli__Lactobacillus_rhamnosus_GG__tRNA_pseudouridine_synthase_B:0.10693779129907397818,191638555__Bacteria__Bacilli__Lactobacillus_casei_BL23__tRNA_pseudouridine_synthase_B:0.12582912837023585428):0.28147956586300126869):0.06267284626486308019,(((148543933__Bacteria__Bacilli__Lactobacillus_reuteri_DSM_20016__tRNA_pseudouridine_synthase_B:0.28455160734247081367,184155211__Bacteria__Bacilli__Lactobacillus_fermentum_IFO_3956__tRNA_pseudouridine_synthase_B:0.19399147714556802535):0.16774585190305443816,((((377809701__Bacteria__Bacilli__Pediococcus_claussenii_ATCC_BAA-344__tRNA_pseudouridine_synthase_B:0.35460933916894338269,116492658__Bacteria__Bacilli__Pediococcus_pentosaceus_ATCC_25745__tRNA_pseudouridine_synthase_B:0.25197891098561409073):0.08640262657967540116,81428853__Bacteria__Bacilli__Lactobacillus_sakei_subsp_sakei_23K__tRNA|specific_pseudouridylate_synthase_|tRNA_pseudouridine_synthase_B|:0.32213346173684731522):0.05935528056104738548,331701351__Bacteria__Bacilli__Lactobacillus_buchneri_NRRL_B-30929__tRNA_pseudouridine_synthase_B:0.43650157561030089592):0.04779330782287675994,(116333939__Bacteria__Bacilli__Lactobacillus_brevis_ATCC_367__tRNA_pseudouridine_synthase_B:0.27468528129232000490,(347534485__Bacteria__Bacilli__Lactobacillus_sanfranciscensis_TMW_1-1304__tRNA_pseudouridine_synthase_B:0.37210906663257165006,254556863__Bacteria__Bacilli__Lactobacillus_plantarum_JDM1__tRNA_pseudouridine_synthase_B:0.22836493915589481385):0.07692857860573493189):0.04419288997627046633):0.05749475848919380350):0.04292572352933208407,(347525468__Bacteria__Bacilli__Lactobacillus_ruminis_ATCC_27782__tRNA_pseudouridine_synthase_B:0.25024843551370956618,90961550__Bacteria__Bacilli__Lactobacillus_salivarius_UCC118__tRNA_pseudouridine_synthase_B:0.24729065665182292655):0.16410735149702734836):0.04131653809095125335):0.11658231733307790334):0.04937663924776685559):0.07655553463886115295,(222151111__Bacteria__Bacilli__Macrococcus_caseolyticus_JCSC5402__tRNA_pseudouridine_5S_synthase:0.48736071280013276708,(319892289__Bacteria__Bacilli__Staphylococcus_pseudintermedius_HKU10-03__tRNA_pseudouridine_synthase_B:0.27008963692626497544,((224476399__Bacteria__Bacilli__Staphylococcus_carnosus_subsp_carnosus_TM300__tRNA_pseudouridine_synthase_B:0.22001285471034554009,(70726643__Bacteria__Bacilli__Staphylococcus_haemolyticus_JCSC1435__tRNA_pseudouridine_synthase_B:0.16431641677289127168,((27467866__Bacteria__Bacilli__Staphylococcus_epidermidis_ATCC_12228__tRNA_pseudouridine_synthase_B:0.18530807855221992364,15924261__Bacteria__Bacilli__Staphylococcus_aureus_subsp_aureus_Mu50__tRNA_pseudouridine_synthase_B:0.13149708370438428773):0.05262698617505121024,289550937__Bacteria__Bacilli__Staphylococcus_lugdunensis_HKU09-01__tRNA_pseudouridine_synthase_B|_Psi55_synthase:0.19987849664772017189):0.03861567279395836799):0.04547263479037855910):0.04263262574234198687,73662803__Bacteria__Bacilli__Staphylococcus_saprophyticus_subsp_saprophyticus_ATCC_15305__tRNA_pseudouridine_synthase_B:0.20906141158488575349):0.03865419566228188442):0.15351786700641462113):0.14505295850871130492):0.05511543762767371485,(15614973__Bacteria__Bacilli__Bacillus_halodurans_C-125__tRNA_pseudouridine_5S_synthase:0.27387144153442549710,(288556939__Bacteria__Bacilli__Bacillus_pseudofirmus_OF4__tRNA_pseudouridine_5S_synthase:0.27274421548009941674,((229918671__Bacteria__Bacilli__Exiguobacterium_sp_AT1b__tRNA_pseudouridine_synthase_B:0.19618950834522311255,172057844__Bacteria__Bacilli__Exiguobacterium_sibiricum_255-15__tRNA_pseudouridine_synthase_B:0.16023947731741436384):0.31189213970336598925,56963990__Bacteria__Bacilli__Bacillus_clausii_KSM-K16__tRNA_pseudouridine_synthase_B:0.32408748986410207404):0.06224266563916358574):0.05782245856037242226):0.08925019973174729004):0.06305988625093451871):0.08321942499705436980):0.20555251487964629198):0.14015665282900549582):0.09007484418263227155,(78045042__Bacteria__Clostridia__Carboxydothermus_hydrogenoformans_Z-2901__tRNA_pseudouridine_synthase_B:0.64373024277880741550,(((270308251__Bacteria__Chloroflexi__Dehalococcoides_sp_VS__tRNA_pseudouridine_synthase_B:0.08194516434794626991,73748748__Bacteria__Chloroflexi__Dehalococcoides_sp_CBDB1__tRNA_pseudouridine_synthase_B:0.10969821172216297211):0.06797140135927143278,57234295__Bacteria__Chloroflexi__Dehalococcoides_ethenogenes_195__tRNA_pseudouridine_synthase_B:0.10989839068036832970):0.55628956857664724200,(220931631__Bacteria__Clostridia__Halothermothrix_orenii_H_168__tRNA_pseudouridine_55_synthase:0.50521951567019818263,(385799871__Bacteria__Clostridia__Halanaerobium_praevalens_DSM_2228__tRNA_pseudouridine_synthase_B:0.22166524683798960460,312143661__Bacteria__Clostridia__Halanaerobium_hydrogeniformans__tRNA_pseudouridine_synthase_B:0.26349909328569681710):0.43833421124929194956):0.09605228419163558407):0.06196707559860892278):0.11978763655650452591):0.02675149179509029099):0.06910527945506120262,((302389792__Bacteria__Clostridia__Thermosediminibacter_oceani_DSM_16646__tRNA_pseudouridine_synthase_B:0.46362711796021655042,332799227__Bacteria__Clostridia__Tepidanaerobacter_sp_Re1__tRNA_pseudouridine_synthase_B:0.35354822237959188103):0.24673501593645508212,(((332295456__Bacteria__Clostridia__Thermodesulfobium_narugense_DSM_14796__tRNA_pseudouridine_synthase_B:0.84777934579023639383,188586073__Bacteria__Clostridia__Natranaerobius_thermophilus_JW-NM-WN-LF__tRNA_pseudouridine_synthase_B:0.47675769584014560110):0.18038553375066612716,((169824461__Bacteria__Clostridia__Finegoldia_magna_ATCC_29328__tRNA_pseudouridine_5S_synthase:0.62141111434140450243,257066119__Bacteria__Clostridia__Anaerococcus_prevotii_DSM_20548__tRNA_pseudouridine_synthase_B:0.51054727753453321704):0.18686563981256953948,(((20807837__Bacteria__Clostridia__Thermoanaerobacter_tengcongensis_MB4__tRNA_pseudouridine_synthase_B:0.17564051380374059996,((167040279__Bacteria__Clostridia__Thermoanaerobacter_sp_X514__tRNA_pseudouridine_synthase_B:0.00000122123005994819,(345017699__Bacteria__Clostridia__Thermoanaerobacter_wiegelii_Rt8__tRNA_pseudouridine_synthase_B:0.01270674465697547648,(167037618__Bacteria__Clostridia__Thermoanaerobacter_pseudethanolicus_ATCC_33223__tRNA_pseudouridine_synthase_B:0.00000122123005994819,320116033__Bacteria__Clostridia__Thermoanaerobacter_brockii_subsp_finnii_Ako-1__tRNA_pseudouridine_synthase_B:0.00000122123005994819):0.00000122123005994819):0.00314261555145055240):0.04480510877326038949,(289578383__Bacteria__Clostridia__Thermoanaerobacter_italicus_Ab9__tRNA_pseudouridine_synthase_B:0.00000122123005994819,297544659__Bacteria__Clostridia__Thermoanaerobacter_mathranii_subsp_mathranii_str_A3__tRNA_pseudouridine_synthase_B:0.00000122123005994819):0.06819784272994401653):0.14583579211150171639):0.15546078385824169121,(304316859__Bacteria__Clostridia__Thermoanaerobacterium_thermosaccharolyticum_DSM_571__tRNA_pseudouridine_synthase_B:0.14495245457229724573,(333897114__Bacteria__Clostridia__Thermoanaerobacterium_xylanolyticum_LX-11__tRNA_pseudouridine_synthase_B:0.07289969877808590015,390934929__Bacteria__Clostridia__Thermoanaerobacterium_saccharolyticum_JW-SL-YS485__tRNA_pseudouridine_synthase_B:0.05241924490827609001):0.17365003664521258542):0.26774010355249600046):0.21496368174206895163,(374307618__Bacteria__Clostridia__Filifactor_alocis_ATCC_35896__tRNA_pseudouridine_synthase_B:0.59822418242932595689,310658991__Bacteria__Clostridia__Clostridium_sticklandii_DSM_519__tRNA_pseudouridine_synthase:0.36658737310697986356):0.15819333288156306461):0.05974608350230772164):0.02979379614738044899):0.09044819112161912866,((125973503__Bacteria__Clostridia__Clostridium_thermocellum_ATCC_27405__tRNA_pseudouridine_synthase_B:0.30205733053925715170,(374296758__Bacteria__Clostridia__Clostridium_clariflavum_DSM_19732__tRNA_pseudouridine_synthase_B:0.19802271417585426416,(376260775__Bacteria__Clostridia__Clostridium_sp_BNL1100__tRNA_pseudouridine_55_synthase:0.05257624370083428811,220927913__Bacteria__Clostridia__Clostridium_cellulolyticum_H10__tRNA_pseudouridine_synthase_B:0.06004878527053863352):0.39123763855799176259):0.08142516768595940702):0.15878547075400362143,(150390432__Bacteria__Clostridia__Alkaliphilus_metalliredigens_QYMF__tRNA_pseudouridine_synthase_B:0.22021204460530174885,158320563__Bacteria__Clostridia__Alkaliphilus_oremlandii_OhILAs__tRNA_pseudouridine_synthase_B:0.29642670309773105908):0.23296863292603003925):0.06122562318578601837):0.04079102992673382805):0.03795914395799285246):0.03198902959117026074,126698912__Bacteria__Clostridia__Clostridium_difficile_630__transfer_RNA_pseudouridine_synthase_B:0.59069549676400134874):0.05444378045235034880):0.09966512334191747480):0.56240996450588731648,(((161760539__Archaea__Thermoplasmatales__Thermoplasma_acidophilum_DSM_1728__H|ACA_RNA|protein_complex_component_Cbf5p:0.14033491578304424507,13541183__Archaea__Thermoplasmatales__Thermoplasma_volcanium_GSS1__H|ACA_RNA|protein_complex_component_Cbf5p:0.17830727972318660690):0.18431124033870638357,48477739__Archaea__Thermoplasmatales__Picrophilus_torridus_DSM_9790__H|ACA_RNA|protein_complex_component_Cbf5p:0.36435653168487736053):0.32017294416286462555,(88603514__Archaea__Methanomicrobiales__Methanospirillum_hungatei_JF-1__pseudouridylate_synthase:0.34001068902100445301,(((219853303__Archaea__Methanomicrobiales__Methanosphaerula_palustris_E1-9c__pseudouridylate_synthase_TruB_domain|containing_protein:0.15301009212497468370,(126178488__Archaea__Methanomicrobiales__Methanoculleus_marisnigri_JR1__pseudouridylate_synthase:0.21811735546786864548,154150056__Archaea__Methanomicrobiales__Methanoregula_boonei_6A8__pseudouridylate_synthase:0.22582130680585196791):0.06392182857986700162):0.07224784030719971772,124484901__Archaea__Methanomicrobiales__Methanocorpusculum_labreanum_Z__hypothetical_protein:0.33777631493350912528):0.10753897981008664342,307352550__Archaea__Methanomicrobiales__Methanoplanus_petrolearius_DSM_11571__pseudouridylate_synthase_TruB_domain|containing_protein:0.27755606521556192012):0.07080014380855510769):0.09092076945326992010):0.07629237733454127812):0.09000343140796512875,((((161527914__Archaea__others_archaea__Nitrosopumilus_maritimus_SCM1__pseudouridylate_synthase_subunit_TruB:0.15280730651978460810,118575518__Archaea__others_archaea__Cenarchaeum_symbiosum_A__pseudouridine_synthase:0.14954147685488600183):0.39226254519298420220,(((385805535__Archaea__Sulfolobales__Fervidicoccus_fontis_Kam940__H|ACA_RNA|protein_complex_component_Cbf5p:0.31944860630271920687,((70606602__Archaea__Sulfolobales__Sulfolobus_acidocaldarius_DSM_639__H|ACA_RNA|protein_complex_component_Cbf5p:0.15487729288433696451,(15920607__Archaea__Sulfolobales__Sulfolobus_tokodaii_str_7__tRNA_pseudouridine_synthase_B:0.11291005055678245139,((330833923__Archaea__Sulfolobales__Metallosphaera_cuprina_Ar-4__pseudouridine_synthase_subunit_B:0.08462168724411614495,146302842__Archaea__Sulfolobales__Metallosphaera_sedula_DSM_5348__PUA_domain|containing_protein:0.07981568534292410311):0.11839904839961076788,332796420__Archaea__Sulfolobales__Acidianus_hospitalis_W1__H|ACA_RNA|protein_complex_component|_Cbf5p|_C|terminal_exon:0.15190230894168793574):0.08491283676250051260):0.03540287492390385010):0.05581668016887603168,((385776318__Archaea__Sulfolobales__Sulfolobus_islandicus_REY15A__H|ACA_RNA|protein_complex_component|_Cbf5p:0.00276263154859520809,(227827978__Archaea__Sulfolobales__Sulfolobus_islandicus_M_14-25__H|ACA_RNA|protein_complex_component_Cbf5p:0.00000122123005994819,(385773683__Archaea__Sulfolobales__Sulfolobus_islandicus_HVE10-4__H|ACA_RNA|protein_complex_component|_Cbf5p:0.00000122123005994819,227830701__Archaea__Sulfolobales__Sulfolobus_islandicus_LS-2-15__H|ACA_RNA|protein_complex_component_Cbf5p:0.00000122123005994819):0.00000122123005994819):0.00000122123005994819):0.02963468792762088619,384433846__Archaea__Sulfolobales__Sulfolobus_solfataricus_98-2__pseudouridylate_synthase_TruB_domain|containing_protein:0.02390987745477012733):0.08262133010159530833):0.15225302005117363757):0.11565926295540977786,((118431292__Archaea__Desulfurococcales__Aeropyrum_pernix_K1__H|ACA_RNA|protein_complex_component_Cbf5p:0.34262950558475985252,(347524226__Archaea__Desulfurococcales__Pyrolobus_fumarii_1A__rRNA_pseudouridine_synthase:0.10530490444266442374,124028184__Archaea__Desulfurococcales__Hyperthermus_butylicus_DSM_5456__H|ACA_RNA|protein_complex_component_Cbf5p:0.07492537191156387055):0.07731903156038584524):0.05057591833794933267,(156937715__Archaea__Desulfurococcales__Ignicoccus_hospitalis_KIN4-I__rRNA_pseudouridine_synthase:0.29591673825794334585,(126465945__Archaea__Desulfurococcales__Staphylothermus_marinus_F1__tRNA_pseudouridine_synthase_B:0.07381305039355265385,(389860677__Archaea__Desulfurococcales__Thermogladius_sp_1633__pseudouridylate_synthase_TruB_domain|containing_protein:0.19496755520958850005,218884458__Archaea__Desulfurococcales__Desulfurococcus_kamchatkensis_1221n__H|ACA_RNA|protein_complex_component_Cbf5p:0.12614637415861207348):0.07772050006111262677):0.12367597810791396140):0.06384381787968865241):0.02569687713075163513):0.04831617915012763331,305662620__Archaea__Desulfurococcales__Ignisphaera_aggregans_DSM_17230__tRNA_pseudouridine_synthase_B:0.27534839906704078327):0.06035205936370495461):0.03135621592341783503,(119719378__Archaea__Thermoproteales__Thermofilum_pendens_Hrk_5__putative_rRNA_pseudouridine_synthase:0.33449003201710164612,(170291189__Archaea__others_archaea__Candidatus_Korarchaeum_cryptofilum_OPF8__pseudouridylate_synthase:0.41746466360928846662,(((327311510__Archaea__Thermoproteales__Thermoproteus_uzoniensis_768-20__H|ACA_RNA|protein_complex_component_Cbf5p:0.07674085192892385332,352683031__Archaea__Thermoproteales__Thermoproteus_tenax_Kra_1__tRNA_pseudouridine_synthase_B:0.10964980641913837922):0.06926108371277815701,(126458682__Archaea__Thermoproteales__Pyrobaculum_calidifontis_JCM_11548__tRNA_pseudouridine_synthase_B:0.06085528277250664558,((18312233__Archaea__Thermoproteales__Pyrobaculum_aerophilum_str_IM2__H|ACA_RNA|protein_complex_component_Cbf5p:0.04459497209857869043,(374327767__Archaea__Thermoproteales__Pyrobaculum_sp_1860__H|ACA_RNA|protein_complex_component_Cbf5p:0.04834382433611662117,(379005362__Archaea__Thermoproteales__Pyrobaculum_oguniense_TE7__rRNA_pseudouridine_synthase|_putative:0.00276988293809580155,145590354__Archaea__Thermoproteales__Pyrobaculum_arsenaticum_DSM_13514__H|ACA_RNA|protein_complex_component_Cbf5p:0.00386174223184622065):0.05823879734071882308):0.01218523645686756494):0.01190199105960169923,(119872635__Archaea__Thermoproteales__Pyrobaculum_islandicum_DSM_4184__H|ACA_RNA|protein_complex_component_Cbf5p:0.05763225839072272372,171184565__Archaea__Thermoproteales__Thermoproteus_neutrophilus_V24Sta__H|ACA_RNA|protein_complex_component_Cbf5p:0.05021134828156989527):0.02207500008290833038):0.01810516997866403605):0.07562993177243020060):0.17235199370131723540,((325967846__Archaea__Thermoproteales__Vulcanisaeta_moutnovskia_768-28__rRNA_pseudouridine_synthase:0.04748960694442434793,307595999__Archaea__Thermoproteales__Vulcanisaeta_distributa_DSM_14429__rRNA_pseudouridine_synthase:0.03412292517930992641):0.18763566704616399528,159040742__Archaea__Thermoproteales__Caldivirga_maquilingensis_IC-167__H|ACA_RNA|protein_complex_component_Cbf5p:0.25592969140794774585):0.06058858909437965512):0.05008909617381485796):0.06904542332753267619):0.03950625100779781712):0.05260875801209635716,(((147919305__Archaea__Methanocellales__Uncultured_methanogenic_archaeon_RC-I__putative_tRNA_pseudouridine_synthase_B:0.10242015815700156178,(282164918__Archaea__Methanocellales__Methanocella_paludicola_SANAE__tRNA_pseudouridine_synthase_B:0.04570134664112206202,383319781__Archaea__Methanocellales__Methanocella_sp_HZ254__tRNA_pseudouridine_synthase_B:0.06713900044128991162):0.08466106600467285248):0.21613018121801405580,(((298674775__Archaea__Methanosarcinales__Methanohalobium_evestigatum_Z-7303__rRNA_pseudouridine_synthase:0.23051392681902596604,336477134__Archaea__Methanosarcinales__Methanosalsum_zhilinae_DSM_4017__rRNA_pseudouridine_synthase:0.17436480264066692158):0.05345548572508382335,((73667634__Archaea__Methanosarcinales__Methanosarcina_barkeri_str_Fusaro__tRNA_pseudouridine_synthase_B:0.05632223537876054897,(21228256__Archaea__Methanosarcinales__Methanosarcina_mazei_Go1__H|ACA_RNA|protein_complex_component_Cbf5p:0.03206450292402022312,20089974__Archaea__Methanosarcinales__Methanosarcina_acetivorans_C2A__H|ACA_RNA|protein_complex_component_Cbf5p:0.02521640699525984006):0.04003804234398091605):0.14619784622133968899,(91772110__Archaea__Methanosarcinales__Methanococcoides_burtonii_DSM_6242__H|ACA_RNA|protein_complex_component_Cbf5p:0.18402430070465317091,294495990__Archaea__Methanosarcinales__Methanohalophilus_mahii_DSM_5219__tRNA_pseudouridine_synthase_B:0.23322216430821557376):0.06201221298964171291):0.02000679988719833782):0.09895596890986493865,((((257387781__Archaea__Halobacteria__Halomicrobium_mukohataei_DSM_12286__H|ACA_RNA|protein_complex_component_Cbf5p:0.13249452984816553758,((344210874__Archaea__Halobacteria__Haloarcula_hispanica_ATCC_33960__H|ACA_RNA|protein_complex_component_Cbf5p|tRNA_pseudouridine_synthase_B:0.02551348529128279891,2508584930__Archaea__Halobacteria__Haloarcula_vallismortis_ATCC_29715__rRNA_pseudouridine_synthase|_putative|_EC|5|4|99|25_|:0.03155627438243090860):0.01411100173388313977,((2508580146__Archaea__Halobacteria__Haloarcula_sinaiiensis_ATCC_33800__rRNA_pseudouridine_synthase|_putative|_EC|5|4|99|25_|:0.00268356834079504442,55379888__Archaea__Halobacteria__Haloarcula_marismortui_ATCC_43049__H|ACA_RNA|protein_complex_component_Cbf5p:0.00000122123005994819):0.00271020708811079173,2508575714__Archaea__Halobacteria__Haloarcula_californiae_ATCC_33799__rRNA_pseudouridine_synthase|_putative|_EC|5|4|99|25_|:0.00265071679558094141):0.03000592605377007741):0.13106577418909634569):0.10144815485583738579,(257053389__Archaea__Halobacteria__Halorhabdus_utahensis_DSM_12940__H|ACA_RNA|protein_complex_component_Cbf5p:0.14583558929322276709,(76803088__Archaea__Halobacteria__Natronomonas_pharaonis_DSM_2160__H|ACA_RNA|protein_complex_component_Cbf5p:0.22466610045777207771,(284165530__Archaea__Halobacteria__Haloterrigena_turkmenica_DSM_5511__pseudouridylate_synthase:0.07691951002591965181,(289579959__Archaea__Halobacteria__Natrialba_magadii_ATCC_43099__pseudouridylate_synthase_TruB_domain|containing_protein:0.15605232943874791651,336252338__Archaea__Halobacteria__Halopiger_xanaduensis_SH-6__rRNA_pseudouridine_synthase:0.05008535420612716255):0.04249459190978986667):0.19812923331394166615):0.02559015406928870015):0.03459720649911025153):0.03828123450851925874,((222480224__Archaea__Halobacteria__Halorubrum_lacusprofundi_ATCC_49239__H|ACA_RNA|protein_complex_component_Cbf5p:0.18963069789547895572,(110668665__Archaea__Halobacteria__Haloquadratum_walsbyi_DSM_16790__H|ACA_RNA|protein_complex_component_Cbf5p:0.26448455765351247537,((169236401__Archaea__Halobacteria__Halobacterium_salinarum_R1__H|ACA_RNA|protein_complex_component_Cbf5p:0.00000122123005994819,161349979__Archaea__Halobacteria__Halobacterium_sp_NRC-1__H|ACA_RNA|protein_complex_component_Cbf5p:0.00000122123005994819):0.20074841795252432175,300710518__Archaea__Halobacteria__Halalkalicoccus_jeotgali_B3__H|ACA_RNA|protein_complex_component_Cbf5p:0.16586562850714689499):0.03663338719079990008):0.03920819027316194832):0.02362644005303956782,(313125693__Archaea__Halobacteria__Halogeometricum_borinquense_DSM_11551__tRNA_pseudouridine_synthase_b:0.06689721368345960539,((2508592578__Archaea__Halobacteria__Haloferax_mucosum_ATCC_BAA-1512__rRNA_pseudouridine_synthase|_putative|_EC|5|4|99|25_|:0.02916220253912523916,389847937__Archaea__Halobacteria__Haloferax_mediterranei_ATCC_33500__tRNA_pseudouridine_synthase_B:0.01264701702099625159):0.02861351556643943611,((2508567337__Archaea__Halobacteria__Haloferax_denitrificans_ATCC_35960__rRNA_pseudouridine_synthase|_putative|_EC|5|4|99|25_|:0.00863143679884131355,2508570838__Archaea__Halobacteria__Haloferax_sulfurifontis_ATCC_BAA-897__rRNA_pseudouridine_synthase|_putative|_EC|5|4|99|25_|:0.00285471956359826303):0.00287844248852759700,292656614__Archaea__Halobacteria__Haloferax_volcanii_DS2__tRNA_pseudouridine_synthase_B:0.01151375984074574921):0.02393767355959093568):0.09337632607057218259):0.04451309513622696279):0.00897295746620067718):0.55811667521164187722,(386001159__Archaea__Methanosarcinales__Methanosaeta_harundinacea_6Ac__putative_tRNA_pseudouridine_synthase_B:0.15545382037701915845,(116754990__Archaea__Methanosarcinales__Methanosaeta_thermophila_PT__putative_rRNA_pseudouridine_synthase:0.10700989230613321135,330508472__Archaea__Methanosarcinales__Methanosaeta_concilii_GP6__rRNA_pseudouridine_synthase:0.17514175416777535976):0.05414179025111015564):0.08307246185086726575):0.06548018275632909446):0.03594770010601652799):0.06120101306691496518,((312137105__Archaea__Methanobacteriales__Methanothermus_fervidus_DSM_2088__tRNA_pseudouridine_synthase_b:0.14566802620380789324,((84489672__Archaea__Methanobacteriales__Methanosphaera_stadtmanae_DSM_3091__H|ACA_RNA|protein_complex_component_Cbf5p:0.31253827723802374283,((15678063__Archaea__Methanobacteriales__Methanothermobacter_thermautotrophicus_str_Delta_H__H|ACA_RNA|protein_complex_component_Cbf5p:0.05280485165685677718,304314283__Archaea__Methanobacteriales__Methanothermobacter_marburgensis_str_Marburg__pseudouridine_synthase_B:0.04269535798999887083):0.15952078427626834034,(333987649__Archaea__Methanobacteriales__Methanobacterium_sp_SWAN-1__tRNA_pseudouridine_synthase_B:0.09602318513307386838,325958561__Archaea__Methanobacteriales__Methanobacterium_sp_AL-21__tRNA_pseudouridine_synthase_B:0.12369208380606024067):0.09909350609860392844):0.02390909574673494992):0.01896851018963028809,(148642792__Archaea__Methanobacteriales__Methanobrevibacter_smithii_ATCC_35061__H|ACA_RNA|protein_complex_component_Cbf5p:0.17291607423772537011,288560155__Archaea__Methanobacteriales__Methanobrevibacter_ruminantium_M1__H|ACA_RNA|protein_complex_component_Cbf5p:0.12644617128846660781):0.08460143385984818243):0.02699167280439541267):0.12135433688856508971,(20093573__Archaea__Thermococcales-pyroco__Methanopyrus_kandleri_AV19__H|ACA_RNA|protein_complex_component_Cbf5p:0.21097679068987842954,(((332157871__Archaea__Thermococcales-pyroco__Pyrococcus_sp_NA2__H|ACA_RNA|protein_complex_component_Cbf5p:0.02454487090504498328,(14520738__Archaea__Thermococcales-pyroco__Pyrococcus_abyssi_GE5__H|ACA_RNA|protein_complex_component_Cbf5p:0.02629222132500506556,14591414__Archaea__Thermococcales-pyroco__Pyrococcus_horikoshii_OT3__H|ACA_RNA|protein_complex_component_Cbf5p:0.02396798630178324438):0.00874945169695088600):0.00948734199148432850,((337283743__Archaea__Thermococcales-pyroco__Pyrococcus_yayanosii_CH1__rRNA_pseudouridine_synthase:0.02662373751589942189,(315229889__Archaea__Thermococcales-pyroco__Thermococcus_barophilus_MP__tRNA_pseudouridine_55_synthase:0.00744903681474513944,(242398328__Archaea__Thermococcales-pyroco__Thermococcus_sibiricus_MM_739__H|ACA_RNA|protein_complex_component_Cbf5p:0.06997025968992362510,(212223242__Archaea__Thermococcales-pyroco__Thermococcus_onnurineus_NA1__H|ACA_RNA|protein_complex_component_Cbf5p:0.01596825254186309134,(57641444__Archaea__Thermococcales-pyroco__Thermococcus_kodakarensis_KOD1__H|ACA_RNA|protein_complex_component_Cbf5p:0.03132223526913310852,(223477864__Archaea__Thermococcales-pyroco__Thermococcus_sp_AM4__tRNA_pseudouridine_55_synthase:0.00606321255265487857,240104029__Archaea__Thermococcales-pyroco__Thermococcus_gammatolerans_EJ3__H|ACA_RNA|protein_complex_component_Cbf5p:0.01170505501772757181):0.00446493785585386650):0.01034876209929251958):0.00789065208338433390):0.00990845756004061357):0.00925919327953173693):0.01380767546850047295,18978157__Archaea__Thermococcales-pyroco__Pyrococcus_furiosus_DSM_3638__H|ACA_RNA|protein_complex_component_Cbf5p:0.02909433150064507506):0.01238711284952238346):0.12377799443377318633,41615239__Archaea__others_archaea__Nanoarchaeum_equitans_Kin4-M__H|ACA_RNA|protein_complex_component_Cbf5p:0.29974860058806523933):0.06810545803897001538):0.03516993759734913377):0.02249760176578683227):0.03232589954743712857):0.03491584169223391210):0.06418767748643118554,(289597166__Archaea__Thermoplasmatales__Aciduliprofundum_boonei_T469__pseudouridylate_synthase_TruB_domain_protein:0.40508964273615238882,(296109351__Archaea__Methanococcales__Methanocaldococcus_infernus_ME__rRNA_pseudouridine_synthase:0.07285366196881913614,((((297619799__Archaea__Methanococcales__Methanococcus_voltae_A3__rRNA_pseudouridine_synthase:0.20313887789790238680,(45359249__Archaea__Methanococcales__Methanococcus_maripaludis_S2__H|ACA_RNA|protein_complex_component_Cbf5p:0.05766496596674219183,150399736__Archaea__Methanococcales__Methanococcus_vannielii_SB__H|ACA_RNA|protein_complex_component_Cbf5p:0.08960985465150964058):0.07147876402045645616):0.06377671669964748991,(150401644__Archaea__Methanococcales__Methanococcus_aeolicus_Nankai-3__H|ACA_RNA|protein_complex_component_Cbf5p:0.09474998005516761801,336121792__Archaea__Methanococcales__Methanothermococcus_okinawensis_IH1__tRNA_pseudouridine_synthase_B:0.09524296288710396019):0.05829201018839250820):0.06717850519839069223,333911253__Archaea__Methanococcales__Methanotorris_igneus_Kol_5__tRNA_pseudouridine_synthase_B:0.06617471265857569063):0.04034270505164014309,(261403018__Archaea__Methanococcales__Methanocaldococcus_vulcanius_M7__H|ACA_RNA|protein_complex_component_Cbf5p:0.08490241494805721156,((289191620__Archaea__Methanococcales__Methanocaldococcus_sp_FS406-22__rRNA_pseudouridine_synthase:0.01712943471779019428,15668320__Archaea__Methanococcales__Methanocaldococcus_jannaschii_DSM_2661__H|ACA_RNA|protein_complex_component_Cbf5p:0.01544798321911331797):0.02063235689420517271,256810175__Archaea__Methanococcales__Methanocaldococcus_fervens_AG86__H|ACA_RNA|protein_complex_component_Cbf5p:0.01899558303159802619):0.01526746450777453044):0.02967665099448299482):0.06870048202627657141):0.12842970131515710208):0.04417132570861537211):0.17167171572612985320,288931536__Archaea__Archaeoglobales__Ferroglobus_placidus_DSM_10642__rRNA_pseudouridine_synthase:0.10817634885065616213):0.04938870815733722996,(284162947__Archaea__Archaeoglobales__Archaeoglobus_profundus_DSM_5631__rRNA_pseudouridine_synthase:0.11016888954505313358,327401041__Archaea__Archaeoglobales__Archaeoglobus_veneficus_SNP6__tRNA_pseudouridine_synthase_B:0.10513024730026043763):0.03525262295315020195,11497854__Archaea__Archaeoglobales__Archaeoglobus_fulgidus_DSM_4304__H|ACA_RNA|protein_complex_component_Cbf5p:0.14375484750807243639):0.0;
