# Supplementary material for: The last universal common ancestor between ancient Earth chemistry and the onset of genetics
Source: PLoS Genet. 2018 Aug 16;14(8):e1007518. doi: 10.1371/journal.pgen.1007518 (PMC6095482; doi:10.1371/journal.pgen.1007518)
Supplement: S1 Appendix — The trees are for the 355 clusters that, after alignment and tree construction, generated ML trees that preserve domain monophyly while also having homologues in ≥2 archaeal and ≥2 bacterial lineages. These 355 proteins trace to LUCA by those phylogenetic criteria [78]. LUCA, last universal common ancestor; ML, maximum likelihood. (ZIP) [file pgen.1007518.s001.zip › renamed_trees_LUCA/2231.tree]

(((((224476430__Bacteria__Bacilli__Staphylococcus_carnosus_subsp_carnosus_TM300__hypothetical_protein:0.22196729572442464029,73662775__Bacteria__Bacilli__Staphylococcus_saprophyticus_subsp_saprophyticus_ATCC_15305__hypothetical_protein:0.07180054954079782836):0.07584183556073686994,319892316__Bacteria__Bacilli__Staphylococcus_pseudintermedius_HKU10-03__substrate|specific_component_ThiW_of_thiazole_ECF_transporter:0.31251520248655995093):0.05193167926790703826,(((336113294__Bacteria__Bacilli__Bacillus_coagulans_2-6__thiW_protein:0.19121263673322635990,347750999__Bacteria__Bacilli__Bacillus_coagulans_36D1__thiW_protein:0.00000122123005994819):0.42306813895027167716,((((229917300__Bacteria__Bacilli__Exiguobacterium_sp_AT1b__thiW_protein:0.33573993089029896542,169826905__Bacteria__Bacilli__Lysinibacillus_sphaericus_C3-41__hypothetical_protein:0.38610165064870960450):0.35009330308699287970,(51891296__Bacteria__Clostridia__Symbiobacterium_thermophilum_IAM_14863__hypothetical_protein:0.82929952672824180926,170016637__Bacteria__Bacilli__Leuconostoc_citreum_KM20__hypothetical_protein:1.02509774772673312171):0.13095401703028719531):0.08454789159437747781,((269797377__Bacteria__Negativicutes__Veillonella_parvula_DSM_2008__thiW_protein:0.48577473592344866393,348027356__Bacteria__Negativicutes__Megasphaera_elsdenii_DSM_20460__thiW_protein:0.61583164283420144258):0.20750623926825503829,((((297544132__Bacteria__Clostridia__Thermoanaerobacter_mathranii_subsp_mathranii_str_A3__thiW_protein:0.00000122123005994819,((20808155__Bacteria__Clostridia__Thermoanaerobacter_tengcongensis_MB4__hypothetical_protein:0.00629261040478041201,(345017107__Bacteria__Clostridia__Thermoanaerobacter_wiegelii_Rt8__thiW_protein:0.01252434378368894735,167039227__Bacteria__Clostridia__Thermoanaerobacter_sp_X514__thiW_protein:0.00000122123005994819):0.00618176032640038731):0.01940510771982534299,((167038052__Bacteria__Clostridia__Thermoanaerobacter_pseudethanolicus_ATCC_33223__thiW_protein:0.00000122123005994819,320116461__Bacteria__Clostridia__Thermoanaerobacter_brockii_subsp_finnii_Ako-1__thiW_protein:0.00000122123005994819):0.01851259586565498494,289577841__Bacteria__Clostridia__Thermoanaerobacter_italicus_Ab9__thiW_protein:0.03129245408050439908):0.00599213914521487707):0.02432456063408394709):0.39351820765299716509,(188587091__Bacteria__Clostridia__Natranaerobius_thermophilus_JW-NM-WN-LF__thiW_protein:0.48298996543729200148,(23097931__Bacteria__Bacilli__Oceanobacillus_iheyensis_HTE831__hypothetical_protein:0.23754948921085719538,386716210__Bacteria__Bacilli__Halobacillus_halophilus_DSM_2266__ThiW_family_protein:0.25862229486114779453):0.35362671725229372077):0.12942636013713576526):0.20552510913901597678,((352685049__Bacteria__Negativicutes__Acidaminococcus_intestini_RyC-MR95__hypothetical_protein:0.65367332845666925589,312143072__Bacteria__Clostridia__Halanaerobium_hydrogeniformans__thiW_protein:0.28964790082547098304):0.17679687801051763296,(150389066__Bacteria__Clostridia__Alkaliphilus_metalliredigens_QYMF__thiW_protein:0.38112682492444344140,(310659315__Bacteria__Clostridia__Clostridium_sticklandii_DSM_519__ThiW_protein_precursor:0.35919585550863480927,((158319808__Bacteria__Clostridia__Alkaliphilus_oremlandii_OhILAs__thiW_protein:0.28498163006595333968,(390934542__Bacteria__Clostridia__Thermoanaerobacterium_saccharolyticum_JW-SL-YS485__thiW_protein:0.02809490606878956714,333897574__Bacteria__Clostridia__Thermoanaerobacterium_xylanolyticum_LX-11__thiW_protein:0.01537206823819953043):0.29282893558996841987):0.09660950609169331738,28211404__Bacteria__Clostridia__Clostridium_tetani_E88__hypothetical_protein:0.36582045439093507921):0.07105905499056207331):0.06465164864347169860):0.11983429259153081936):0.04584502061455228428):0.10755585365406369891,((((294101269__Bacteria__others_bacteria__Aminobacterium_colombiense_DSM_12261__thiW_protein:0.48128736415367473489,((108805578__Bacteria__Actinobacteria__Rubrobacter_xylanophilus_DSM_9941__ThiW:0.51718681715860992387,(170290481__Archaea__others_archaea__Candidatus_Korarchaeum_cryptofilum_OPF8__thiW_protein:0.51377361020252443335,((((374327515__Archaea__Thermoproteales__Pyrobaculum_sp_1860__thiW_protein:0.11324175735044895996,18313409__Archaea__Thermoproteales__Pyrobaculum_aerophilum_str_IM2__hypothetical_protein:0.13592236995823958612):0.09653293148015341940,(379004022__Archaea__Thermoproteales__Pyrobaculum_oguniense_TE7__thiW_protein:0.10426025023806345660,(171184765__Archaea__Thermoproteales__Thermoproteus_neutrophilus_V24Sta__thiW_protein:0.13457643807693386862,352682502__Archaea__Thermoproteales__Thermoproteus_tenax_Kra_1__hypothetical_protein:0.11212824148969460780):0.26883396283260135862):0.06338800578336976910):0.54964890316379000357,118431863__Archaea__Desulfurococcales__Aeropyrum_pernix_K1__hypothetical_protein:0.74397375455963654645):0.18770516501430634104,242398454__Archaea__Thermococcales-pyroco__Thermococcus_sibiricus_MM_739__ThiW_protein:0.48561123339630662965):0.13274977595051101753):0.17312578690885863097):0.08973719637143200145,269793304__Bacteria__others_bacteria__Thermanaerovibrio_acidaminovorans_DSM_6589__thiazole_transporter_ThiW:0.63575221699894424177):0.11060066692081765849):0.37866122908705263095,(159898963__Bacteria__Chloroflexi__Herpetosiphon_aurantiacus_DSM_785__thiW_protein:0.37178939520771703275,(156744044__Bacteria__Chloroflexi__Roseiflexus_castenholzii_DSM_13941__thiW_protein:0.01544152681919455823,148656059__Bacteria__Chloroflexi__Roseiflexus_sp_RS-1__thiW_protein:0.02546420073210158702):0.36340856399993548553):0.19131223239038058770):0.19297910913549673473,(302387952__Bacteria__Clostridia__Clostridium_saccharolyticum_WM1__thiW_protein:0.49782107593387175948,(((350269971__Bacteria__Clostridia__Oscillibacter_valericigenes_Sjm18-20__hypothetical_protein:0.29460085243853800785,238924875__Bacteria__Clostridia__Eubacterium_rectale_ATCC_33656__hypothetical_protein:0.44755574272455583840):0.10880164832055085056,347532958__Bacteria__Clostridia__Roseburia_hominis_A2-183__hypothetical_protein:0.31525243286936810438):0.21011319487255478156,310827813__Bacteria__Clostridia__Eubacterium_limosum_KIST612__thiW_protein:0.30059745786990832439):0.15191586507879020762):0.16066420278781198827):0.08222039067394110168,(187933416__Bacteria__Clostridia__Clostridium_botulinum_B_str_Eklund_17B__ThiW_protein:0.19984445846479481634,150019302__Bacteria__Clostridia__Clostridium_beijerinckii_NCIMB_8052__thiW_protein:0.22110636789295290416):0.48631560311702304311):0.05437258277823715097):0.05487414180868690344):0.01457776073166375426):0.04436638934145956115,(184156008__Bacteria__Bacilli__Lactobacillus_fermentum_IFO_3956__hypothetical_protein:0.62493493417231293918,(331700629__Bacteria__Bacilli__Lactobacillus_buchneri_NRRL_B-30929__thiW_protein:0.12835368666517832370,116334755__Bacteria__Bacilli__Lactobacillus_brevis_ATCC_367__hypothetical_protein:0.34580606174948896880):0.17555679241315558237):0.24538489555384648821):0.08698900628727090911):0.56976636931818780418,289550911__Bacteria__Bacilli__Staphylococcus_lugdunensis_HKU09-01__substrate|specific_component_ThiW_of_thiazole_ECF_transporter:0.05181691758350195909):0.02659129858024930626):0.04484011529966831083,70726619__Bacteria__Bacilli__Staphylococcus_haemolyticus_JCSC1435__hypothetical_protein:0.09283674125930586885):0.06226560292583639689,27467891__Bacteria__Bacilli__Staphylococcus_epidermidis_ATCC_12228__hypothetical_protein:0.07309705064446300748,15924284__Bacteria__Bacilli__Staphylococcus_aureus_subsp_aureus_Mu50__hypothetical_protein:0.15248835930736631683):0.0;
