# Supplementary material for: The last universal common ancestor between ancient Earth chemistry and the onset of genetics
Source: PLoS Genet. 2018 Aug 16;14(8):e1007518. doi: 10.1371/journal.pgen.1007518 (PMC6095482; doi:10.1371/journal.pgen.1007518)
Supplement: S1 Appendix — The trees are for the 355 clusters that, after alignment and tree construction, generated ML trees that preserve domain monophyly while also having homologues in ≥2 archaeal and ≥2 bacterial lineages. These 355 proteins trace to LUCA by those phylogenetic criteria [78]. LUCA, last universal common ancestor; ML, maximum likelihood. (ZIP) [file pgen.1007518.s001.zip › renamed_trees_LUCA/1364.tree]

((319781586__Bacteria__Alphaproteobacteria__Mesorhizobium_ciceri_biovar_biserrulae_WSM1271__family_1_extracellular_solute|binding_protein:0.00707192418840629864,337266419__Bacteria__Alphaproteobacteria__Mesorhizobium_opportunistum_WSM2075__family_1_extracellular_solute|binding_protein:0.00279892490370814906):0.00874534255177071042,(((((153011138__Bacteria__Alphaproteobacteria__Ochrobactrum_anthropi_ATCC_49188__extracellular_solute|binding_protein:0.03643010518887108973,(((256015461__Bacteria__Alphaproteobacteria__Brucella_microti_CCM_4915__sugar_ABC_transporter_substrate|binding_protein:0.00000122123005994819,83269444__Bacteria__Alphaproteobacteria__Brucella_melitensis_biovar_Abortus_2308__solute|binding_family_1_protein:0.00000122123005994819):0.00000122123005994819,62317463__Bacteria__Alphaproteobacteria__Brucella_abortus_bv_1_str_9-941__sugar_ABC_transporter_periplasmic_sugar|binding_protein:0.00000122123005994819):0.00000122123005994819,(23500434__Bacteria__Alphaproteobacteria__Brucella_suis_1330__sugar_ABC_transporter_periplasmic_sugar|binding_protein:0.00000122123005994819,161620747__Bacteria__Alphaproteobacteria__Brucella_canis_ATCC_23365__sugar|binding_periplasmic_protein:0.00000122123005994819):0.00236693567022131911):0.03053079290502438981):0.09590090853002884719,(227823816__Bacteria__Alphaproteobacteria__Sinorhizobium_fredii_NGR234__extracellular_solute|binding_protein:0.03672657208944279938,(150398362__Bacteria__Alphaproteobacteria__Sinorhizobium_medicae_WSM419__extracellular_solute|binding_protein:0.02200796182102139620,15967054__Bacteria__Alphaproteobacteria__Sinorhizobium_meliloti_1021__periplasmic_binding_protein:0.00234814769018565394):0.01585990974881859236):0.03829819889799070814):0.12660789680975675919,(((374331162__Bacteria__Alphaproteobacteria__Pseudovibrio_sp_FO-BEG1__putative_sugar_ABC_transporter_periplasmic_sugar|binding_protein:0.08919043684578235875,(110677906__Bacteria__Alphaproteobacteria__Roseobacter_denitrificans_OCh_114__sugar_ABC_transporter_substrate|binding_protein:0.00025595668608262273,339505525__Bacteria__Alphaproteobacteria__Roseobacter_litoralis_Och_149__ABC_transporter_substrate|binding_protein:0.01660485974738495560):0.17671782312314782137):0.07463056688114166892,89056426__Bacteria__Alphaproteobacteria__Jannaschia_sp_CCS1__extracellular_solute|binding_protein:0.32259272419349244165):0.08420849518348615115,(((13475551__Bacteria__Alphaproteobacteria__Mesorhizobium_loti_MAFF303099__ABC_transporter_substrate|binding_protein:0.37079640284034370845,(378825876__Bacteria__Alphaproteobacteria__Sinorhizobium_fredii_HH103__sugar|binding_periplasmic_protein:0.21893829397572783790,119383838__Bacteria__Alphaproteobacteria__Paracoccus_denitrificans_PD1222__extracellular_solute|binding_protein:0.25337218561590840737):0.11329795777573835325):0.47796721473113229495,(((((222081863__Bacteria__Alphaproteobacteria__Agrobacterium_radiobacter_K84__sugar_ABC_transporter:0.73432101307842234661,222083014__Bacteria__Alphaproteobacteria__Agrobacterium_radiobacter_K84__sugar_ABC_transporter:0.63198703441254200364):0.21608963880073331354,(((((269925329__Bacteria__others_bacteria__Thermobaculum_terrenum_ATCC_BAA-798__extracellular_solute|binding_protein:0.22205294431993366500,(156741160__Bacteria__Chloroflexi__Roseiflexus_castenholzii_DSM_13941__extracellular_solute|binding_protein:0.02699716891617582812,148654962__Bacteria__Chloroflexi__Roseiflexus_sp_RS-1__extracellular_solute|binding_protein:0.03692087235208691559):0.31457318334791289915):0.23286341209392760754,(((((374316141__Bacteria__Spirochaetes__Sphaerochaeta_pleomorpha_str_Grapes__sugar_ABC_transporter_periplasmic_protein:0.20337305358480531337,302339887__Bacteria__Spirochaetes__Spirochaeta_smaragdinae_DSM_11293__sugar_ABC_transporter_periplasmic_protein:0.12439265769913306070):0.09555517165535351576,(78358696__Bacteria__Deltaproteobacteria__Desulfovibrio_alaskensis_G20__ABC_transporter_substrate|binding_protein:0.24762447867751605224,(242277980__Bacteria__Deltaproteobacteria__Desulfovibrio_salexigens_DSM_2638__extracellular_solute|binding_protein:0.22487660525604794004,376297717__Bacteria__Deltaproteobacteria__Desulfovibrio_desulfuricans_ND132__extracellular_solute|binding_protein:0.10479553494535506775):0.09351322881776191753):0.09212416914680522650):0.08769054208656638927,(297622547__Bacteria__Deinococcus-Thermus__Truepera_radiovictrix_DSM_17093__family_1_extracellular_solute|binding_protein:0.32564541696218118894,(((320450551__Bacteria__Deinococcus-Thermus__Thermus_scotoductus_SA-01__sugar_ABC_transporter_substrate|binding_protein:0.00748393969864867645,(384439389__Bacteria__Deinococcus-Thermus__Thermus_sp_CCB_US3_UF1__Sugar_ABC_transporter|_substrate|binding_protein:0.04116354480641969821,55980657__Bacteria__Deinococcus-Thermus__Thermus_thermophilus_HB8__sugar_ABC_transporter_substrate|binding_protein:0.06085413735337943247):0.02266325188029158846):0.07232891099753181730,(291294570__Bacteria__Deinococcus-Thermus__Meiothermus_ruber_DSM_1279__extracellular_solute|binding_protein:0.09665551828204925477,297566773__Bacteria__Deinococcus-Thermus__Meiothermus_silvanus_DSM_9946__family_1_extracellular_solute|binding_protein:0.07874016594334815045):0.06507795719431937187):0.07141011355273674255,(94985012__Bacteria__Deinococcus-Thermus__Deinococcus_geothermalis_DSM_11300__extracellular_solute|binding_protein:0.17466138520245505505,(320335049__Bacteria__Deinococcus-Thermus__Deinococcus_maricopensis_DSM_21211__family_1_extracellular_solute|binding_protein:0.08907262401840285171,(226355355__Bacteria__Deinococcus-Thermus__Deinococcus_deserti_VCD115__ABC_transporter_substrate|binding_protein:0.08850997075884865783,(386856175__Bacteria__Deinococcus-Thermus__Deinococcus_gobiensis_I-0__Sugar_ABC_transporter|_substrate|binding_protein:0.03187251244036986425,386855860__Bacteria__Deinococcus-Thermus__Deinococcus_gobiensis_I-0__Sugar_ABC_transporter|_substrate|binding_protein:0.14785740979623901437):0.03993544711087804178):0.13099080915666588831):0.05528375320670519261):0.11365555286782809408):0.12098884909879814575):0.04719311680689608490):0.36660555156923690934,(320159588__Bacteria__Chloroflexi__Anaerolinea_thermophila_UNI-1__putative_ABC_transporter_substrate_binding_protein:0.29941003467695531670,((((284034702__Bacteria__Actinobacteria__Kribbella_flavida_DSM_17836__extracellular_solute|binding_protein_family_1_protein:0.41301699463848190463,((145595779__Bacteria__Actinobacteria__Salinispora_tropica_CNB-440__extracellular_solute|binding_protein:0.08088102149511194883,159039034__Bacteria__Actinobacteria__Salinispora_arenicola_CNS-205__extracellular_solute|binding_protein:0.05278980518017620943):0.19794456416249189834,(386851818__Bacteria__Actinobacteria__Actinoplanes_sp_SE50-110__putative_sugar|binding_periplasmic_protein:0.28832308790426580680,383781793__Bacteria__Actinobacteria__Actinoplanes_missouriensis_431__putative_ABC_transporter_substrate|binding_protein:0.20476310789191728978):0.26095091171662482266):0.12151639591763706283):0.13344259668809621555,(((50843413__Bacteria__Actinobacteria__Propionibacterium_acnes_KPA171202__ABC_transporter_substrate|binding_protein:0.38194051344643265011,317123251__Bacteria__Actinobacteria__Intrasporangium_calvum_DSM_43043__carbohydrate_ABC_transporter_substrate|binding_protein:0.13516003846141499967):0.22944313963122894839,298345388__Bacteria__Actinobacteria__Mobiluncus_curtisii_ATCC_43063__sugar_ABC_transporter_ATP|binding_protein:0.46986474401141847812):0.09911108508667476613,(257069769__Bacteria__Actinobacteria__Brachybacterium_faecium_DSM_4810__carbohydrate|binding_protein:0.44849729522646714086,119715539__Bacteria__Actinobacteria__Nocardioides_sp_JS614__extracellular_solute|binding_protein:0.32694117874772560262):0.08628249627831460766):0.06707315324460697004):0.31120495223734917500,(291298408__Bacteria__Actinobacteria__Stackebrandtia_nassauensis_DSM_44728__family_1_extracellular_solute|binding_protein:0.85720454263698975250,271969142__Bacteria__Actinobacteria__Streptosporangium_roseum_DSM_43021__ABC_transporter_substrate|binding_protein:0.38281582252678492129):0.11015029851631959190):0.04412097942313234628,357391432__Bacteria__Actinobacteria__Kitasatospora_setae_KM-6054__putative_ABC_transporter_substrate|binding_protein:1.58365438069503272622):0.06114877709754427959):0.20720533043183425592):0.07705809867746198083,((302339550__Bacteria__Spirochaetes__Spirochaeta_smaragdinae_DSM_11293__sugar_ABC_transporter_periplasmic_protein:0.32655168281051022428,307718406__Bacteria__Spirochaetes__Spirochaeta_thermophila_DSM_6192__transporter:0.20260138815713329974):0.15458918156451453840,(328951652__Bacteria__Deinococcus-Thermus__Marinithermus_hydrothermalis_DSM_14884__ABC_transporter_substrate|binding_protein:0.38713751430172549384,(217968187__Bacteria__others_bacteria__Dictyoglomus_turgidum_DSM_6724__family_1_extracellular_solute|binding_protein:0.06481869863563097245,(157363901__Bacteria__Thermotogae__Thermotoga_lettingae_TMO__extracellular_solute|binding_protein:0.08738026478032454025,338731258__Bacteria__Thermotogae__Thermotoga_thermarum_DSM_5069__CUT1_family_carbohydrate_ABC_transporter_substrate|binding_protein:0.17070077017018719934):0.06595701418681516881):0.23874116852590668292):0.13628690077333865949):0.08331896974219471508):0.03915022356123855352):0.07676043420025537023,((385800770__Bacteria__Clostridia__Halanaerobium_praevalens_DSM_2228__carbohydrate_ABC_transporter_substrate|binding_protein:0.33372309631029772881,((239618365__Bacteria__Thermotogae__Kosmotoga_olearia_TBF_19-5-1__extracellular_solute|binding_protein_family_1:0.11953090084910759916,389843298__Bacteria__Thermotogae__Mesotoga_prima_MesG1_Ag_4-2__sugar_ABC_transporter_substrate|binding_protein:0.25419087077189184143):0.06073263024609408534,(222099634__Bacteria__Thermotogae__Thermotoga_neapolitana_DSM_4359__Extracellular_solute|binding_protein|_family_1_precursor:0.23155211259074551244,((150020710__Bacteria__Thermotogae__Thermosipho_melanesiensis_BI429__extracellular_solute|binding_protein:0.07292838336469772975,217077023__Bacteria__Thermotogae__Thermosipho_africanus_TCF52B__ABC_transporter:0.03597756404392318114):0.14938421926211128965,(374340994__Bacteria__Thermotogae__Marinitoga_piezophila_KA3__sugar_ABC_transporter_substrate|binding_protein:0.20728148216516414926,160903353__Bacteria__Thermotogae__Petrotoga_mobilis_SJ95__extracellular_solute|binding_protein:0.39217580778048050094):0.06219109499698280419):0.09173481320442679332):0.08126632216000405362):0.12411391169224195163):0.20158058734269454493,(((258512270__Bacteria__Bacilli__Alicyclobacillus_acidocaldarius_subsp_acidocaldarius_DSM_446__extracellular_solute|binding_protein:0.66607024682010673722,339628755__Bacteria__Clostridia__Sulfobacillus_acidophilus_TPY__family_1_extracellular_solute|binding_protein:0.47454703640434470202):0.20485216249374910147,251795868__Bacteria__Bacilli__Paenibacillus_sp_JDR-2__extracellular_solute|binding_protein:1.07939904208471704194):0.08762638541569449380,((15616407__Bacteria__Bacilli__Bacillus_halodurans_C-125__ABC_transporter_substrate|binding_protein:0.20859811201680261705,157693989__Bacteria__Bacilli__Bacillus_pumilus_SAFR-032__sugar_ABC_transporter_ATP|binding_protein:0.16731993608843998000):0.07822645696876613652,((239828456__Bacteria__Bacilli__Geobacillus_sp_WCH70__family_1_extracellular_solute|binding_protein:0.03550981720312647305,336233760__Bacteria__Bacilli__Geobacillus_thermoglucosidasius_C56-YS93__family_1_extracellular_solute|binding_protein:0.01071314563834278692):0.04500666538881243489,(138896763__Bacteria__Bacilli__Geobacillus_thermodenitrificans_NG80-2__ABC_transporter_substrate|binding_protein:0.05443520728480267384,(375010374__Bacteria__Bacilli__Geobacillus_thermoleovorans_CCB_US3_UF5__extracellular_solute|binding_protein_family_1:0.00225380791302004545,(56421742__Bacteria__Bacilli__Geobacillus_kaustophilus_HTA426__ABC_transporter_substrate|binding_protein:0.00226513283865326575,(297531446__Bacteria__Bacilli__Geobacillus_sp_C56-T3__family_1_extracellular_solute|binding_protein:0.00226955940040358961,(319768327__Bacteria__Bacilli__Geobacillus_sp_Y412MC52__extracellular_solute|binding_protein:0.00000122123005994819,261420657__Bacteria__Bacilli__Geobacillus_sp_Y412MC61__extracellular_solute|binding_protein:0.00000122123005994819):0.00000122123005994819):0.00682321580649107237):0.00000122123005994819):0.01884327677552080638):0.05683607715716562647):0.08902357084181382330):0.19924088226521829981):0.10954367921257605889):0.05257200923935868159):0.10437111515289529406,((116670416__Bacteria__Actinobacteria__Arthrobacter_sp_FB24__extracellular_solute|binding_protein:0.58519727839107982259,336120697__Bacteria__Actinobacteria__Microlunatus_phosphovorus_NM-1__hypothetical_protein:0.82452596693066104727):0.37770941408317226795,383763153__Bacteria__Chloroflexi__Caldilinea_aerophila_DSM_14535_NBRC_104270__putative_ABC_transporter_substrate_binding_protein:0.39247298303165245592):0.22452770328614429785):0.16622977166142227645,((313126179__Archaea__Halobacteria__Halogeometricum_borinquense_DSM_11551__sugar_ABC_transporter_substrate|binding_protein:0.27720667015205280315,((389848314__Archaea__Halobacteria__Haloferax_mediterranei_ATCC_33500__carbohydrate_ABC_transporter_substrate|binding_protein|_CUT1_family:0.28607832210346223478,(2508582523__Archaea__Halobacteria__Haloarcula_vallismortis_ATCC_29715__ABC|type_sugar_transport_system|_periplasmic_component:0.00900333602014253415,((2508579143__Archaea__Halobacteria__Haloarcula_sinaiiensis_ATCC_33800__ABC|type_sugar_transport_system|_periplasmic_component:0.00206297041439979173,(2508573490__Archaea__Halobacteria__Haloarcula_californiae_ATCC_33799__ABC|type_sugar_transport_system|_periplasmic_component:0.00000122123005994819,55377746__Archaea__Halobacteria__Haloarcula_marismortui_ATCC_43049__hypothetical_protein:0.00000122123005994819):0.00000122123005994819):0.02768221791330366735,344211824__Archaea__Halobacteria__Haloarcula_hispanica_ATCC_33960__CUT1_family_carbohydrate_ABC_transporter_substrate|binding_protein:0.01530189538424970783):0.00997366427376967027):0.40931729665347527103):0.09839363034554081400,(((300710874__Archaea__Halobacteria__Halalkalicoccus_jeotgali_B3__family_1_extracellular_solute|binding_protein:0.12660033956172583869,(284165092__Archaea__Halobacteria__Haloterrigena_turkmenica_DSM_5511__extracellular_solute|binding_protein:0.16648754394996395645,336254714__Archaea__Halobacteria__Halopiger_xanaduensis_SH-6__ABC_transporter_substrate|binding_protein:0.10347930360256152316):0.10644082757795234051):0.20488989800375470574,(257387872__Archaea__Halobacteria__Halomicrobium_mukohataei_DSM_12286__extracellular_solute|binding_protein:0.14443092053379474882,(2508593430__Archaea__Halobacteria__Haloferax_mucosum_ATCC_BAA-1512__ABC|type_sugar_transport_system|_periplasmic_component:0.16969951628801546728,(222480926__Archaea__Halobacteria__Halorubrum_lacusprofundi_ATCC_49239__extracellular_solute|binding_protein_family_1:0.05468132292040134290,(292654699__Archaea__Halobacteria__Haloferax_volcanii_DS2__putative_sugar_ABC_transporter_periplasmic_substrate|binding_protein:0.01847486189477481541,(2508570343__Archaea__Halobacteria__Haloferax_sulfurifontis_ATCC_BAA-897__ABC|type_sugar_transport_system|_periplasmic_component:0.00431857081911967127,2508565373__Archaea__Halobacteria__Haloferax_denitrificans_ATCC_35960__ABC|type_sugar_transport_system|_periplasmic_component:0.00212082688296453279):0.01681090657665598037):0.06896280228366669096):0.08472257389037959885):0.08143881123018525958):0.17369076610228131874):0.35470737311647487777,(336253498__Archaea__Halobacteria__Halopiger_xanaduensis_SH-6__ABC_transporter_substrate|binding_protein:0.40924658731153168434,385803792__Archaea__Halobacteria__Haloquadratum_walsbyi_C23__ABC|type_transport_system_periplasmic_substrate|binding_protein_|probable_substrate_sugar|:0.48275319270663458182):0.11026134012127394857):0.06989108843764604839):0.17038259685965156942):0.79321970594129720400,((126466043__Archaea__Desulfurococcales__Staphylothermus_marinus_F1__extracellular_solute|binding_protein:0.04824439014921977353,297527448__Archaea__Desulfurococcales__Staphylothermus_hellenicus_DSM_12710__family_1_extracellular_solute|binding_protein:0.00686141420488664729):0.66584831687719114868,(14591034__Archaea__Thermococcales-pyroco__Pyrococcus_horikoshii_OT3__hypothetical_protein:0.05815974069771474853,315231362__Archaea__Thermococcales-pyroco__Thermococcus_barophilus_MP__hypothetical_protein:0.07962381678624874670):0.45572546937008295842):0.07693817722919794877):0.12147002264998943422):0.62372599289320673766):0.22626172966582164259,((((218710597__Bacteria__Gammaproteobacteria__Vibrio_splendidus_LGP32__ABC_sugar_transporter_binding_protein:0.68607410141647851010,((262396358__Bacteria__Gammaproteobacteria__Vibrio_sp_Ex25__sugar_ABC_transporter:0.00000122123005994819,28901518__Bacteria__Gammaproteobacteria__Vibrio_parahaemolyticus_RIMD_2210633__sugar_ABC_transporter_binding_protein:0.01716938610790072484):0.20760348329272859669,(320159180__Bacteria__Gammaproteobacteria__Vibrio_vulnificus_MO6-24-O__sugar_ABC_transporter_periplasmic_protein:0.27598332781094175870,54303254__Bacteria__Gammaproteobacteria__Photobacterium_profundum_SS9__binding_protein_component_of_ABC_sugar_transporter:0.37607203266325489599):0.09487863316209625697):0.42490533872972469087):0.36937092659277498408,(300313831__Bacteria__Betaproteobacteria__Herbaspirillum_seropedicae_SmR1__sugar_ABC_transporter_periplasmic_protein:0.27886280035371552311,340787789__Bacteria__Betaproteobacteria__Collimonas_fungivorans_Ter331__sugar_ABC_transporter_periplasmic_protein:0.28761219717906211235):0.67161978224521334813):0.11191380391631028379,(237806795__Bacteria__Gammaproteobacteria__Tolumonas_auensis_DSM_9187__extracellular_solute|binding_protein:0.39422785846053814973,(145301085__Bacteria__Gammaproteobacteria__Aeromonas_salmonicida_subsp_salmonicida_A449__ABC|type_sugar_transporter_periplasmic_component:0.05791594256330714202,(117619451__Bacteria__Gammaproteobacteria__Aeromonas_hydrophila_subsp_hydrophila_ATCC_7966__sugar_ABC_transporter_periplasmic_protein:0.02185880891517802405,330831638__Bacteria__Gammaproteobacteria__Aeromonas_veronii_B565__sugar_ABC_transporter_substrate|binding_protein:0.06655145727127810551):0.03534502390573018848):0.39156660595685338633):0.18478134891455846867):0.19097303150096481272,((119945944__Bacteria__Gammaproteobacteria__Psychromonas_ingrahamii_37__sugar_ABC_transporter_extracellular_solute|binding_family_1_protein:0.82506788228215022230,83643156__Bacteria__Gammaproteobacteria__Hahella_chejuensis_KCTC_2396__sugar_ABC_transporter_periplasmic_protein:0.52293553874829967754):0.13171724088868716485,((307545684__Bacteria__Gammaproteobacteria__Halomonas_elongata_DSM_2581__ABC_transporter_periplasmic_protein:0.27495453481430565112,92114534__Bacteria__Gammaproteobacteria__Chromohalobacter_salexigens_DSM_3043__extracellular_solute|binding_protein:0.32484398030944883207):0.09101116198759082176,(((83648721__Bacteria__Gammaproteobacteria__Hahella_chejuensis_KCTC_2396__sugar_ABC_transporter_periplasmic_protein:0.16200988315242376148,((333909782__Bacteria__Gammaproteobacteria__Marinomonas_posidonica_IVIA-Po-181__family_1_extracellular_solute|binding_protein:0.04909300950381024348,152998344__Bacteria__Gammaproteobacteria__Marinomonas_sp_MWYL1__extracellular_solute|binding_protein:0.03314691459865382744):0.03156749081176511706,326797269__Bacteria__Gammaproteobacteria__Marinomonas_mediterranea_MMB-1__extracellular_solute|binding_protein:0.06075659456787653456):0.22307586043363247796):0.10255227575219964808,(((375264859__Bacteria__Gammaproteobacteria__Vibrio_sp_EJY3__sugar_ABC_transporter_periplasmic_protein:0.05340895803933159991,(27363523__Bacteria__Gammaproteobacteria__Vibrio_vulnificus_CMCP6__sugar_ABC_transporter_periplasmic_protein:0.04067815157893854561,218708875__Bacteria__Gammaproteobacteria__Vibrio_splendidus_LGP32__ABC_transporter_substrate|binding_protein:0.05147377871740046323):0.00769725214348510392):0.05950749264194817728,((336124556__Bacteria__Gammaproteobacteria__Vibrio_anguillarum_775__glucose|binding_protein:0.11176251287974015014,375131477__Bacteria__Gammaproteobacteria__Vibrio_furnissii_NCTC_11218__sugar_ABC_transporter_periplasmic_protein:0.27432766569891881003):0.08237902088100312881,54303561__Bacteria__Gammaproteobacteria__Photobacterium_profundum_SS9__ABC|type_sugar_transport_system|_periplasmic_component:0.21319158038466051730):0.03363323384617351863):0.08730045053977968095,(((333900255__Bacteria__Gammaproteobacteria__Pseudomonas_fulva_12-X__ABC_transporter_substrate|binding_protein:0.11312073294978501614,((66044364__Bacteria__Gammaproteobacteria__Pseudomonas_syringae_pv_syringae_B728a__extracellular_solute|binding_protein:0.05409068427108496002,((26987751__Bacteria__Gammaproteobacteria__Pseudomonas_putida_KT2440__sugar_ABC_transporter_substrate|binding_protein:0.03462384947517774952,104783382__Bacteria__Gammaproteobacteria__Pseudomonas_entomophila_L48__glucose_ABC_transporter_periplasmic_sugar|binding_protein:0.04630838017439811716):0.06773547026247929426,(77460591__Bacteria__Gammaproteobacteria__Pseudomonas_fluorescens_Pf0-1__extracellular_solute|binding_protein:0.03212439977425048110,((229592238__Bacteria__Gammaproteobacteria__Pseudomonas_fluorescens_SBW25__maltose|binding_protein:0.01094071942181930497,387895281__Bacteria__Gammaproteobacteria__Pseudomonas_fluorescens_A506__sugar_ABC_transporter_periplasmic_sugar|binding_protein:0.00315133985380410637):0.04228790712115031158,(330807934__Bacteria__Gammaproteobacteria__Pseudomonas_brassicacearum_subsp_brassicacearum_NFM421__sugar_ABC_transporter_substrate|binding_protein:0.01558769609687394100,378949217__Bacteria__Gammaproteobacteria__Pseudomonas_fluorescens_F113__glucose_ABC_transport_system|_periplasmic_sugar|binding_protein:0.00687873447835376725):0.02672451538644378399):0.01322020522230392056):0.01960341323708422734):0.02302170251563637540):0.11646709731073731642,70731959__Bacteria__Gammaproteobacteria__Pseudomonas_fluorescens_Pf-5__sugar_ABC_transporter_substrate|binding_protein:0.04441825881730192965):0.13840406135620100803):0.16626984456310656135,(146282781__Bacteria__Gammaproteobacteria__Pseudomonas_stutzeri_A1501__binding_protein_component_of_ABC_sugar_transporter:0.11315129126699444151,(15598386__Bacteria__Gammaproteobacteria__Pseudomonas_aeruginosa_PAO1__sugar_ABC_transporter_substrate|binding_protein:0.16258358510121395657,146306184__Bacteria__Gammaproteobacteria__Pseudomonas_mendocina_ymp__extracellular_solute|binding_protein:0.10538151009277932357):0.04532633960722618621):0.10249420743216879071):0.15510876274675983177,385332699__Bacteria__Gammaproteobacteria__Marinobacter_adhaerens_HP15__extracellular_solute|binding_protein:0.30502702623142807781):0.04423004941358842090):0.06112071666069283926):0.06289593382288551082,(119945644__Bacteria__Gammaproteobacteria__Psychromonas_ingrahamii_37__sugar_ABC_transporter_extracellular_solute|binding_family_1_protein:0.23163882466290150464,((187922115__Bacteria__Betaproteobacteria__Burkholderia_phytofirmans_PsJN__family_1_extracellular_solute|binding_protein:0.39198687260993658743,(340786634__Bacteria__Betaproteobacteria__Collimonas_fungivorans_Ter331__sugar_ABC_transporter_periplasmic_protein:0.20280374979813889369,(347537947__Bacteria__Betaproteobacteria__Pseudogulbenkiania_sp_NH8B__sugar_ABC_transporter_periplasmic_sugar|binding_protein:0.17865887662889234910,((186475394__Bacteria__Betaproteobacteria__Burkholderia_phymatum_STM815__extracellular_solute|binding_protein:0.01086421559813531383,((377820165__Bacteria__Betaproteobacteria__Burkholderia_sp_YI23__extracellular_solute|binding_protein:0.07693005909155745115,295675827__Bacteria__Betaproteobacteria__Burkholderia_sp_CCGE1002__extracellular_solute|binding_protein:0.04439655148688120140):0.00696842657469559298,(323525147__Bacteria__Betaproteobacteria__Burkholderia_sp_CCGE1001__sugar_ABC_transporter_substrate|binding_protein:0.00000122123005994819,((91782380__Bacteria__Betaproteobacteria__Burkholderia_xenovorans_LB400__ABC_sugar_|maltose|_transporter|_periplasmic_ligand_binding_protein:0.01484093329853534808,187923029__Bacteria__Betaproteobacteria__Burkholderia_phytofirmans_PsJN__family_1_extracellular_solute|binding_protein:0.00485426106280313022):0.00979054334963614867,307728938__Bacteria__Betaproteobacteria__Burkholderia_sp_CCGE1003__extracellular_solute|binding_protein:0.00486890327075882329):0.00244677948901889835):0.00623836428404742245):0.01818447041126853084):0.05359230749638517477,((161525600__Bacteria__Betaproteobacteria__Burkholderia_multivorans_ATCC_17616__extracellular_solute|binding_protein:0.01405809761602407060,(78065543__Bacteria__Betaproteobacteria__Burkholderia_sp_383__sugar_ABC_transporter_periplasmic_substrate|binding_protein:0.00642366051717032770,((115350882__Bacteria__Betaproteobacteria__Burkholderia_ambifaria_AMMD__extracellular_solute|binding_protein:0.01227115576690100164,134294995__Bacteria__Betaproteobacteria__Burkholderia_vietnamiensis_G4__extracellular_solute|binding_protein:0.00985041793981949500):0.00486592114954331571,107022047__Bacteria__Betaproteobacteria__Burkholderia_cenocepacia_AU_1054__extracellular_solute|binding_protein:0.00000122123005994819):0.00830927508272222455):0.01959234710511809086):0.01982318175676926406,((83720257__Bacteria__Betaproteobacteria__Burkholderia_thailandensis_E264__maltose_ABC_transporter_periplasmic_maltose|binding_protein:0.00498299332682011330,(53725958__Bacteria__Betaproteobacteria__Burkholderia_mallei_ATCC_23344__maltose_ABC_transporter_substrate|binding_protein:0.00000122123005994819,53720221__Bacteria__Betaproteobacteria__Burkholderia_pseudomallei_K96243__maltose|binding_protein:0.00000122123005994819):0.00971591138941133199):0.05428436947451351080,(238026463__Bacteria__Betaproteobacteria__Burkholderia_glumae_BGR1__sugar_ABC_transporter_periplasmic_protein:0.03550248664008145288,330815811__Bacteria__Betaproteobacteria__Burkholderia_gladioli_BSR3__sugar_ABC_transporter_periplasmic_protein:0.03888154312329421269):0.02691883744526759811):0.00928900083211009475):0.03633204840108873040):0.41754752265155126167):0.05507896365235534497):0.07372979988319965095):0.03941440487968046746,((383757447__Bacteria__Betaproteobacteria__Rubrivivax_gelatinosus_IL144__putative_ABC_transporter_substrate_binding_protein:0.11970168158552366156,171058378__Bacteria__Betaproteobacteria__Leptothrix_cholodnii_SP-6__extracellular_solute|binding_protein:0.15528992029128857455):0.06809175090451233259,(121603436__Bacteria__Betaproteobacteria__Polaromonas_naphthalenivorans_CJ2__extracellular_solute|binding_protein:0.38015285633754986039,(121606577__Bacteria__Betaproteobacteria__Polaromonas_naphthalenivorans_CJ2__extracellular_solute|binding_protein:0.09094947742423452330,89899898__Bacteria__Betaproteobacteria__Rhodoferax_ferrireducens_T118__extracellular_solute|binding_protein:0.17817630541529352883):0.04732378079525325493):0.09063236109637252957):0.08065845670446111781):0.07839847585427416055):0.09845220182417833976):0.07006947261989078524):0.04168259395890406421):0.07787213463765491062):0.06868818798901629719):0.06958653896837836694,(((27379953__Bacteria__Alphaproteobacteria__Bradyrhizobium_japonicum_USDA_110__ABC_transporter_substrate|binding_protein:0.91772532655456406925,337270448__Bacteria__Alphaproteobacteria__Mesorhizobium_opportunistum_WSM2075__family_1_extracellular_solute|binding_protein:0.47245660082154194992):0.34440030231598273147,(374330223__Bacteria__Alphaproteobacteria__Pseudovibrio_sp_FO-BEG1__ABC_sugar_transporter_extracellular_solute|binding_protein|_family_1:0.47805654974237937749,83591432__Bacteria__Alphaproteobacteria__Rhodospirillum_rubrum_ATCC_11170__extracellular_solute|binding_protein:0.26670430302563274960):0.07998466530152167908):0.04213894605565522006,(71083471__Bacteria__Alphaproteobacteria__Candidatus_Pelagibacter_ubique_HTCC1062__sugar_ABC_transporter_substrate|binding_protein:0.38200051437708626434,119386116__Bacteria__Alphaproteobacteria__Paracoccus_denitrificans_PD1222__extracellular_solute|binding_protein:0.27931277179929331345):0.14988347427596557249):0.04698835940116872362):0.14117474121876252835,326797176__Bacteria__Gammaproteobacteria__Marinomonas_mediterranea_MMB-1__extracellular_solute|binding_protein:0.41003010696335684404):0.04076917548867244057):0.17019314757104955782,(333914163__Bacteria__Betaproteobacteria__Delftia_sp_Cs1-4__family_1_extracellular_solute|binding_protein:0.27213612090068073357,121610502__Bacteria__Betaproteobacteria__Verminephrobacter_eiseniae_EF01-2__extracellular_solute|binding_protein:0.14500774704283053707):0.21875736676984414153):0.02190348145655484496):0.04155745036843185025):0.06977914870459199503,(120612914__Bacteria__Betaproteobacteria__Acidovorax_citrulli_AAC00-1__extracellular_solute|binding_protein:0.41910535197673065566,226944999__Bacteria__Gammaproteobacteria__Azotobacter_vinelandii_DJ__sugar_ABC_transport_system|_periplasmic_substrate|binding_protein:0.35565657555585461491):0.65681581236348451913):0.32735364762424007390,(86357353__Bacteria__Alphaproteobacteria__Rhizobium_etli_cf_42__sugar_ABC_transporter|_substrate|binding_protein:0.02256525638593584807,116251590__Bacteria__Alphaproteobacteria__Rhizobium_leguminosarum_bv_viciae_3841__solute|binding_component_of_ABC_transporter:0.01410536430090404345):0.04285801431850404936):0.03449927305780778330,13472680__Bacteria__Alphaproteobacteria__Mesorhizobium_loti_MAFF303099__maltose_ABC_transporter_substrate|binding_protein:0.01165121664066282384):0.0;
