# Supplementary material for: The last universal common ancestor between ancient Earth chemistry and the onset of genetics
Source: PLoS Genet. 2018 Aug 16;14(8):e1007518. doi: 10.1371/journal.pgen.1007518 (PMC6095482; doi:10.1371/journal.pgen.1007518)
Supplement: S1 Appendix — The trees are for the 355 clusters that, after alignment and tree construction, generated ML trees that preserve domain monophyly while also having homologues in ≥2 archaeal and ≥2 bacterial lineages. These 355 proteins trace to LUCA by those phylogenetic criteria [78]. LUCA, last universal common ancestor; ML, maximum likelihood. (ZIP) [file pgen.1007518.s001.zip › renamed_trees_LUCA/701.tree]

((((126459364__Archaea__Thermoproteales__Pyrobaculum_calidifontis_JCM_11548__protein_of_unknown_function_DUF34:1.16683883513637676188,((219851914__Archaea__Methanomicrobiales__Methanosphaerula_palustris_E1-9c__hypothetical_protein:0.43772078929463759112,(307353746__Archaea__Methanomicrobiales__Methanoplanus_petrolearius_DSM_11571__hypothetical_protein:0.41956902354109565367,124485099__Archaea__Methanomicrobiales__Methanocorpusculum_labreanum_Z__hypothetical_protein:0.52875115830647700932):0.10705698756240618341):0.36193672362887030491,(73667571__Archaea__Methanosarcinales__Methanosarcina_barkeri_str_Fusaro__hypothetical_protein:0.51460858053347335872,282163322__Archaea__Methanocellales__Methanocella_paludicola_SANAE__hypothetical_protein:0.49773071984083627761):0.11719769973490279380):0.19997382552860440419):0.48110612100896849030,((257053639__Archaea__Halobacteria__Halorhabdus_utahensis_DSM_12940__hypothetical_protein:0.21191128932926867057,((((169236427__Archaea__Halobacteria__Halobacterium_salinarum_R1__hypothetical_protein:0.00000122123005994819,15790686__Archaea__Halobacteria__Halobacterium_sp_NRC-1__hypothetical_protein:0.00000122123005994819):0.40523373696234904484,300710577__Archaea__Halobacteria__Halalkalicoccus_jeotgali_B3__putative_hydrolase|oxidase:0.26329120018310597784):0.05426747704597541244,((110668751__Archaea__Halobacteria__Haloquadratum_walsbyi_DSM_16790__hypothetical_protein:0.44086981694350602101,76803008__Archaea__Halobacteria__Natronomonas_pharaonis_DSM_2160__hypothetical_protein:0.16245335307012226389):0.08456213747530108571,(((2508592378__Archaea__Halobacteria__Haloferax_mucosum_ATCC_BAA-1512__dinuclear_metal_center_protein|_YbgI|SA1388_family:0.07756270367438454494,389847743__Archaea__Halobacteria__Haloferax_mediterranei_ATCC_33500__NGG1p_interacting_factor_3:0.05481741701631257652):0.03649592108114438349,(2508571880__Archaea__Halobacteria__Haloferax_sulfurifontis_ATCC_BAA-897__dinuclear_metal_center_protein|_YbgI|SA1388_family:0.00000122123005994819,(2508568653__Archaea__Halobacteria__Haloferax_denitrificans_ATCC_35960__dinuclear_metal_center_protein|_YbgI|SA1388_family:0.01471485079324843549,292656426__Archaea__Halobacteria__Haloferax_volcanii_DS2__hypothetical_protein:0.03014458949428056034):0.00777986599284406690):0.06687644321947455728):0.19272908560226836849,(313125485__Archaea__Halobacteria__Halogeometricum_borinquense_DSM_11551__hypothetical_protein:0.16987012318329006155,222480571__Archaea__Halobacteria__Halorubrum_lacusprofundi_ATCC_49239__hypothetical_protein:0.28495667194629620278):0.04839270367433216868):0.05632467681549985228):0.03168878702373555817):0.04534993641295435168,((((2508574519__Archaea__Halobacteria__Haloarcula_californiae_ATCC_33799__dinuclear_metal_center_protein|_YbgI|SA1388_family:0.00358949073649296804,55378651__Archaea__Halobacteria__Haloarcula_marismortui_ATCC_43049__NGG1p_interacting_factor_3:0.01100731591197548487):0.00512837464460069899,2508577901__Archaea__Halobacteria__Haloarcula_sinaiiensis_ATCC_33800__dinuclear_metal_center_protein|_YbgI|SA1388_family:0.01371996122268836528):0.02192490634347995376,(344212688__Archaea__Halobacteria__Haloarcula_hispanica_ATCC_33960__NGG1p_interacting_factor_3:0.03226428905732675601,2508583747__Archaea__Halobacteria__Haloarcula_vallismortis_ATCC_29715__dinuclear_metal_center_protein|_YbgI|SA1388_family:0.04679014588103497241):0.01142306413094258330):0.23316583158011766619,(257387743__Archaea__Halobacteria__Halomicrobium_mukohataei_DSM_12286__hypothetical_protein:0.18322320679012868427,((336253541__Archaea__Halobacteria__Halopiger_xanaduensis_SH-6__NGG1p_interacting_factor_3_protein|_NIF3:0.11949844112554176834,284166365__Archaea__Halobacteria__Haloterrigena_turkmenica_DSM_5511__hypothetical_protein:0.08415615827244275760):0.03877509198173940963,289580881__Archaea__Halobacteria__Natrialba_magadii_ATCC_43099__hypothetical_protein:0.13034269204698692435):0.11052324015791076262):0.03711559661601072230):0.05060951701342338710):0.06891242879625354700):0.41085338909578533739,((((119953258__Bacteria__Spirochaetes__Borrelia_turicatae_91E135__NIF3|related_protein:0.04120033632445572330,(((343127776__Bacteria__Spirochaetes__Borrelia_bissettii_DN127__NIF3_family_protein:0.02784622421550801349,15594813__Bacteria__Spirochaetes__Borrelia_burgdorferi_B31__hypothetical_protein:0.00969825409845265565):0.01502947394555524847,(111115298__Bacteria__Spirochaetes__Borrelia_afzelii_PKo__hypothetical_protein:0.04867099152646735954,51598724__Bacteria__Spirochaetes__Borrelia_garinii_PBi_linear__hypothetical_protein:0.05203893949665825552):0.02295735362591600978):0.28073345252785303350,187918335__Bacteria__Spirochaetes__Borrelia_hermsii_DAH__NIF3|related_protein:0.03408345883369043317):0.02527693305075526947):0.03817343494212270538,(386859701__Bacteria__Spirochaetes__Borrelia_crocidurae_str_Achema__hypothetical_protein:0.00367144822879341554,(203287913__Bacteria__Spirochaetes__Borrelia_recurrentis_A1__hypothetical_protein:0.00000122123005994819,203284379__Bacteria__Spirochaetes__Borrelia_duttonii_Ly__hypothetical_protein:0.00000122123005994819):0.00000122123005994819):0.09552853378266716600):0.89977745556110677594,85859646__Bacteria__Deltaproteobacteria__Syntrophus_aciditrophicus_SB__nif3|related_protein:0.66916369840634903898):0.17471111159252564193,(((307719814__Bacteria__Spirochaetes__Spirochaeta_thermophila_DSM_6192__hypothetical_protein:0.69043061767895697045,((383789472__Bacteria__Spirochaetes__Spirochaeta_africana_DSM_8902__dinuclear_metal_center_protein:0.44277633822574202771,(302336866__Bacteria__Spirochaetes__Spirochaeta_smaragdinae_DSM_11293__hypothetical_protein:0.42119341775093793734,((339498666__Bacteria__Spirochaetes__Spirochaeta_caldaria_DSM_7334__NGG1p_interacting_factor_3_protein|_NIF3:0.15564226797236035971,(333999536__Bacteria__Spirochaetes__Treponema_primitia_ZAS-2__hypothetical_protein:0.17465010648959325423,333993326__Bacteria__Spirochaetes__Treponema_azotonutricium_ZAS-9__hypothetical_protein:0.18497817365212040897):0.11343335739439554255):0.33673083054647107160,((42527710__Bacteria__Spirochaetes__Treponema_denticola_ATCC_35405__hypothetical_protein:0.24065572071077492855,(15639961__Bacteria__Spirochaetes__Treponema_pallidum_subsp_pallidum_str_Nichols__hypothetical_protein:0.00860223838009311140,338706924__Bacteria__Spirochaetes__Treponema_paraluiscuniculi_Cuniculi_A__hypothetical_protein:0.00148769005144577739):0.46844595723660847897):0.10880609572335885049,332299111__Bacteria__Spirochaetes__Treponema_brennaborense_DSM_12168__NGG1p_interacting_factor_3_protein|_NIF3:0.35824204039409435207):0.08548479490127490477):0.06113091774079753432):0.07678872571391512358):0.14782365493173366122,(330836126__Bacteria__Spirochaetes__Spirochaeta_coccoides_DSM_17374__NGG1p_interacting_factor_3_protein|_NIF3:0.43452898847655263559,(325972738__Bacteria__Spirochaetes__Spirochaeta_sp_Buddy__NGG1p_interacting_factor_3_protein|_NIF3:0.30572368004487765480,374316427__Bacteria__Spirochaetes__Sphaerochaeta_pleomorpha_str_Grapes__dinuclear_metal_center_protein|_YbgI|SA1388_family:0.20668591764073707129):0.21085997630776595613):0.12879007860640417915):0.02937777667214516719):0.07769779079206629024,(297622812__Bacteria__Deinococcus-Thermus__Truepera_radiovictrix_DSM_17093__hypothetical_protein:0.34333800502891909101,((313680450__Bacteria__Deinococcus-Thermus__Oceanithermus_profundus_DSM_14977__hypothetical_protein:0.22348475511770776736,((297566849__Bacteria__Deinococcus-Thermus__Meiothermus_silvanus_DSM_9946__hypothetical_protein:0.35987894013905341595,(291296875__Bacteria__Deinococcus-Thermus__Meiothermus_ruber_DSM_1279__hypothetical_protein:0.26680307221151494668,(46199544__Bacteria__Deinococcus-Thermus__Thermus_thermophilus_HB27__hypothetical_protein:0.10325098930316448098,(320451195__Bacteria__Deinococcus-Thermus__Thermus_scotoductus_SA-01__hypothetical_protein:0.05399669343168168878,384438963__Bacteria__Deinococcus-Thermus__Thermus_sp_CCB_US3_UF1__hypothetical_protein:0.08059937264060043627):0.04495645305726830854):0.14013479054884075969):0.04016951800141268375):0.09097126802055323369,328950280__Bacteria__Deinococcus-Thermus__Marinithermus_hydrothermalis_DSM_14884__NGG1p_interacting_factor_3_protein|_NIF3:0.13755605225613348752):0.06377482595730080139):0.13707414710810925107,(320334978__Bacteria__Deinococcus-Thermus__Deinococcus_maricopensis_DSM_21211__NGG1p_interacting_factor_3_protein|_NIF3:0.23202135539042276213,(325283898__Bacteria__Deinococcus-Thermus__Deinococcus_proteolyticus_MRP__NGG1p_interacting_factor_3_protein|_NIF3:0.19533887654475617923,(226356638__Bacteria__Deinococcus-Thermus__Deinococcus_deserti_VCD115__hypothetical_protein:0.13871173381384080403,((15805150__Bacteria__Deinococcus-Thermus__Deinococcus_radiodurans_R1__hypothetical_protein:0.14000980049481898115,386857844__Bacteria__Deinococcus-Thermus__Deinococcus_gobiensis_I-0__hypothetical_protein:0.08689354790571889031):0.04046295974826617098,94986081__Bacteria__Deinococcus-Thermus__Deinococcus_geothermalis_DSM_11300__hypothetical_protein:0.07259122968093828510):0.04111129137525964400):0.12882254933260062213):0.13033078990956453724):0.23959426800053784667):0.10926109496739713767):0.15580569592275167468):0.04977809270649966034,(159899090__Bacteria__Chloroflexi__Herpetosiphon_aurantiacus_DSM_785__hypothetical_protein:0.69605974591038888288,(((187734523__Bacteria__others_bacteria__Akkermansia_muciniphila_ATCC_BAA-835__hypothetical_protein:0.84800197127059107061,(226225431__Bacteria__others_bacteria__Gemmatimonas_aurantiaca_T-27__hypothetical_protein:0.79720120060129873174,(182415447__Bacteria__others_bacteria__Opitutus_terrae_PB90-1__hypothetical_protein:0.58032518813059397189,294055871__Bacteria__others_bacteria__Coraliomargarita_akajimensis_DSM_45221__hypothetical_protein:0.29814854976779603390):0.47832677129248885040):0.10782053797443930110):0.17233343036127457548,383763825__Bacteria__Chloroflexi__Caldilinea_aerophila_DSM_14535_NBRC_104270__hypothetical_protein:0.67581680784725273181):0.10043228382102241392,(((269837383__Bacteria__Chloroflexi__Sphaerobacter_thermophilus_DSM_20745__hypothetical_protein:0.40802018437741038870,221633161__Bacteria__Chloroflexi__Thermomicrobium_roseum_DSM_5159__hypothetical_protein:0.41924376751569392141):0.24401052674910883589,(284045839__Bacteria__Actinobacteria__Conexibacter_woesei_DSM_14684__hypothetical_protein:0.29342453892910297375,284042854__Bacteria__Actinobacteria__Conexibacter_woesei_DSM_14684__hypothetical_protein:0.37688887725817421526):0.36946216788956126598):0.11172430362997781694,((261408235__Bacteria__Bacilli__Paenibacillus_sp_Y412MC10__hypothetical_protein:0.31712099268901050575,((296503930__Bacteria__Bacilli__Bacillus_thuringiensis_BMB171__SMS_protein:0.00356833987740746462,30021520__Bacteria__Bacilli__Bacillus_cereus_ATCC_14579__SMS_protein:0.00000122123005994819):0.04955255330813302522,163941033__Bacteria__Bacilli__Bacillus_weihenstephanensis_KBAB4__hypothetical_protein:0.01446190801352370200):0.49843951477805437111):1.33546416640284393296,(((((338175309__Bacteria__Chlamydiae__Parachlamydia_acanthamoebae_UV-7__hypothetical_protein:0.20960601688246699448,46446807__Bacteria__Chlamydiae__Candidatus_Protochlamydia_amoebophila_UWE25__hypothetical_protein:0.45129843077271619700):0.14503590226033652444,297621557__Bacteria__Chlamydiae__Waddlia_chondrophila_WSU_86-1044__Acr_family_transporter:0.34074169373636975511):0.22727396674004385346,((15618061__Bacteria__Chlamydiae__Chlamydophila_pneumoniae_CWL029__hypothetical_protein:0.14430073407571242239,((89898175__Bacteria__Chlamydiae__Chlamydophila_felis_Fe-C-56__hypothetical_protein:0.11824211895530373218,(29840398__Bacteria__Chlamydiae__Chlamydophila_caviae_GPIC__hypothetical_protein:0.08536329316114625587,(384450725__Bacteria__Chlamydiae__Chlamydophila_psittaci_6BC_Xr__hypothetical_protein:0.02938463279013186005,62185224__Bacteria__Chlamydiae__Chlamydophila_abortus_S26-3__hypothetical_protein:0.04983083493443273698):0.09010934999041744775):0.07195641729768896544):0.06653937628412885663,330444648__Bacteria__Chlamydiae__Chlamydophila_pecorum_E58__hypothetical_protein:0.18118828001933870442):0.08994819805425489923):0.07625329696200515428,(385243314__Bacteria__Chlamydiae__Chlamydia_trachomatis_D-EC__NIF3|like_protein:0.09747437562227342922,15835003__Bacteria__Chlamydiae__Chlamydia_muridarum_Nigg__hypothetical_protein:0.08004004745355727812):0.19764023844846917433):0.36435403198654015000):0.28347394746425969014,(357406221__Bacteria__Gammaproteobacteria__Methylomicrobium_alcaliphilum__hypothetical_protein:0.27116172469985894145,(53804788__Bacteria__Gammaproteobacteria__Methylococcus_capsulatus_str_Bath__hypothetical_protein:0.27165604524356207206,374288162__Bacteria__Deltaproteobacteria__Bacteriovorax_marinus_SJ__hypothetical_protein:0.42301275888654360502):0.05381349657826500071):0.47397246388920066806):0.09699607152653058617,((((((((83647965__Bacteria__Gammaproteobacteria__Hahella_chejuensis_KCTC_2396__hypothetical_protein:0.36140601873832950419,114321361__Bacteria__Gammaproteobacteria__Alkalilimnicola_ehrlichii_MLHE-1__hypothetical_protein:0.46035451519640402385):0.15154305257580863442,((120555610__Bacteria__Gammaproteobacteria__Marinobacter_aquaeolei_VT8__hypothetical_protein:0.01346890318752102730,387814983__Bacteria__Gammaproteobacteria__Marinobacter_hydrocarbonoclasticus_ATCC_49840__hypothetical_protein:0.03619856274968163284):0.07794552193234571824,385332167__Bacteria__Gammaproteobacteria__Marinobacter_adhaerens_HP15__NGG1p_interacting_factor_3|_NIF3:0.16989278917133876501):0.23517704566915015318):0.11402692591836013913,((((121998888__Bacteria__Gammaproteobacteria__Halorhodospira_halophila_SL1__hypothetical_protein:0.42086072905731880534,(390951955__Bacteria__Gammaproteobacteria__Thiocystis_violascens_DSM_198__dinuclear_metal_center_protein:0.23908696208624746760,288939831__Bacteria__Gammaproteobacteria__Allochromatium_vinosum_DSM_180__hypothetical_protein:0.11547525259896368466):0.31211664504849756518):0.08208428110963436608,(92114332__Bacteria__Gammaproteobacteria__Chromohalobacter_salexigens_DSM_3043__hypothetical_protein:0.21763854429368770238,307544529__Bacteria__Gammaproteobacteria__Halomonas_elongata_DSM_2581__hypothetical_protein:0.20027854485436324961):0.26241706865676522886):0.04117774184737381382,(((304310292__Bacteria__Gammaproteobacteria__Gamma_proteobacterium_HdN1__hypothetical_protein:0.35181647573883240154,(146281435__Bacteria__Gammaproteobacteria__Pseudomonas_stutzeri_A1501__hypothetical_protein:0.16171105175949979094,(226943424__Bacteria__Gammaproteobacteria__Azotobacter_vinelandii_DJ__hypothetical_protein:0.18586636819134647047,(15599641__Bacteria__Gammaproteobacteria__Pseudomonas_aeruginosa_PAO1__hypothetical_protein:0.08316382521982471077,(146305924__Bacteria__Gammaproteobacteria__Pseudomonas_mendocina_ymp__hypothetical_protein:0.05625209629967106023,(333901839__Bacteria__Gammaproteobacteria__Pseudomonas_fulva_12-X__NGG1p_interacting_factor_3_protein|_NIF3:0.08288845883286977134,((330811687__Bacteria__Gammaproteobacteria__Pseudomonas_brassicacearum_subsp_brassicacearum_NFM421__hypothetical_protein:0.01858460896630361597,(28871569__Bacteria__Gammaproteobacteria__Pseudomonas_syringae_pv_tomato_str_DC3000__hypothetical_protein:0.05791530943942611170,70728316__Bacteria__Gammaproteobacteria__Pseudomonas_fluorescens_Pf-5__hypothetical_protein:0.01120964418763564091):0.02075927292414217126):0.03463087240759477742,(104783487__Bacteria__Gammaproteobacteria__Pseudomonas_entomophila_L48__hypothetical_protein:0.03579157905696297298,339489274__Bacteria__Gammaproteobacteria__Pseudomonas_putida_S16__hypothetical_protein:0.05115552117560653866):0.02977659690938957646):0.05458506399541283166):0.02918625235924731526):0.08387218287309168574):0.03190307240348128764):0.04940463906348675077):0.21523759887164001237):0.08210182929842037292,(289209380__Bacteria__Gammaproteobacteria__Thioalkalivibrio_sp_K90mix__hypothetical_protein:0.28711396637872665938,220933928__Bacteria__Gammaproteobacteria__Thioalkalivibrio_sulfidophilus_HL-EbGr7__hypothetical_protein:0.29682791415191173146):0.08435600777193953681):0.03449916547900749170,(((171058287__Bacteria__Betaproteobacteria__Leptothrix_cholodnii_SP-6__hypothetical_protein:0.21894242224761673032,(124266038__Bacteria__Betaproteobacteria__Methylibium_petroleiphilum_PM1__hypothetical_protein:0.20870134291601105669,(((337278468__Bacteria__Betaproteobacteria__Ramlibacter_tataouinensis_TTB310__hypothetical_protein:0.20374080061161614630,((91786720__Bacteria__Betaproteobacteria__Polaromonas_sp_JS666__hypothetical_protein:0.07308791228776637117,(89901732__Bacteria__Betaproteobacteria__Rhodoferax_ferrireducens_T118__hypothetical_protein:0.18492918153751841670,121603621__Bacteria__Betaproteobacteria__Polaromonas_naphthalenivorans_CJ2__hypothetical_protein:0.10345260532237053608):0.01853622150584715439):0.05098102410965338338,239814192__Bacteria__Betaproteobacteria__Variovorax_paradoxus_S110__hypothetical_protein:0.14079425770116021921):0.04437143264255304087):0.07604416472997231613,((((120609752__Bacteria__Betaproteobacteria__Acidovorax_citrulli_AAC00-1__hypothetical_protein:0.03273014009466760493,326315854__Bacteria__Betaproteobacteria__Acidovorax_avenae_subsp_avenae_ATCC_19860__NGG1p_interacting_factor_3_protein|_NIF3:0.01118299322516832540):0.13105454052379911234,((121593210__Bacteria__Betaproteobacteria__Acidovorax_sp_JS42__hypothetical_protein:0.00370720305965039363,222109964__Bacteria__Betaproteobacteria__Acidovorax_ebreus_TPSY__hypothetical_protein:0.00000122123005994819):0.08364458676753960820,319761616__Bacteria__Betaproteobacteria__Alicycliphilus_denitrificans_BC__hypothetical_protein:0.06602688179914982525):0.03608472696634083821):0.04102427205554411843,121608750__Bacteria__Betaproteobacteria__Verminephrobacter_eiseniae_EF01-2__hypothetical_protein:0.11117068172423211214):0.04511141293466098406,((333912759__Bacteria__Betaproteobacteria__Delftia_sp_Cs1-4__NGG1p_interacting_factor_3_protein|_NIF3:0.00026168418954515278,160900938__Bacteria__Betaproteobacteria__Delftia_acidovorans_SPH-1__hypothetical_protein:0.00770211011847215556):0.11719309618799812756,264676880__Bacteria__Betaproteobacteria__Comamonas_testosteroni_CNB-2__hypothetical_protein:0.12482790453406167330):0.07884774758425865115):0.01723756758316071294):0.06186755418086094249,383756899__Bacteria__Betaproteobacteria__Rubrivivax_gelatinosus_IL144__hypothetical_protein:0.29236888992386056429):0.10346267822699661831):0.04947768024984876972):0.17788818159257416274,((71908982__Bacteria__Betaproteobacteria__Dechloromonas_aromatica_RCB__hypothetical_protein:0.23213756494358642191,(372488098__Bacteria__Betaproteobacteria__Dechlorosoma_suillum_PS__dinuclear_metal_center_protein|_YbgI|SA1388_family:0.22374762788077515174,257095577__Bacteria__Betaproteobacteria__Candidatus_Accumulibacter_phosphatis_clade_IIA_str_UW-1__hypothetical_protein:0.18549109319234607929):0.03174542548129783565):0.07405233403232532041,(56476120__Bacteria__Betaproteobacteria__Aromatoleum_aromaticum_EbN1__hypothetical_protein:0.13755956044067721433,(119899625__Bacteria__Betaproteobacteria__Azoarcus_sp_BH72__hypothetical_protein:0.13684202432323802623,217969346__Bacteria__Betaproteobacteria__Thauera_sp_MZ1T__hypothetical_protein:0.19594539315870124208):0.08416538210770772854):0.19732374396029730979):0.05162455273533561595):0.02970095296104521138,((((312795867__Bacteria__Betaproteobacteria__Burkholderia_rhizoxinica_HKI_454__NIF3|like_protein:0.13926144158687542296,(377821802__Bacteria__Betaproteobacteria__Burkholderia_sp_YI23__hypothetical_protein:0.13925765997786698769,((161523523__Bacteria__Betaproteobacteria__Burkholderia_multivorans_ATCC_17616__hypothetical_protein:0.03145239889000284172,(((83719629__Bacteria__Betaproteobacteria__Burkholderia_thailandensis_E264__hypothetical_protein:0.00382324119671131153,(237814050__Bacteria__Betaproteobacteria__Burkholderia_pseudomallei_MSHR346_I__hypothetical_protein:0.00366397769207033952,(76811637__Bacteria__Betaproteobacteria__Burkholderia_pseudomallei_1710b__hypothetical_protein:0.00000122123005994819,121600229__Bacteria__Betaproteobacteria__Burkholderia_mallei_SAVP1__NIF3_family_protein:0.00000122123005994819):0.00000122123005994819):0.01465635604076659555):0.04675205488894007555,(330815336__Bacteria__Betaproteobacteria__Burkholderia_gladioli_BSR3__hypothetical_protein:0.04088691412887537902,238026020__Bacteria__Betaproteobacteria__Burkholderia_glumae_BGR1__NIF3_family_protein:0.04068555315510876541):0.05283404447201938553):0.04882441912521201521,(((78065015__Bacteria__Betaproteobacteria__Burkholderia_sp_383__hypothetical_protein:0.03172342060988048162,107024211__Bacteria__Betaproteobacteria__Burkholderia_cenocepacia_AU_1054__hypothetical_protein:0.01800164389109782520):0.00437836004522996168,115350413__Bacteria__Betaproteobacteria__Burkholderia_ambifaria_AMMD__hypothetical_protein:0.01009640577245227676):0.00898328462630043449,(134294531__Bacteria__Betaproteobacteria__Burkholderia_vietnamiensis_G4__hypothetical_protein:0.00000122123005994819,387901118__Bacteria__Betaproteobacteria__Burkholderia_sp_KJ006__hypothetical_protein:0.00396043006633122526):0.03272714169683606233):0.01899814336607001317):0.01760896417132524344):0.05540666577971664619,(186477492__Bacteria__Betaproteobacteria__Burkholderia_phymatum_STM815__hypothetical_protein:0.08877815937271946178,(295677839__Bacteria__Betaproteobacteria__Burkholderia_sp_CCGE1002__hypothetical_protein:0.04747389759018560973,((91785366__Bacteria__Betaproteobacteria__Burkholderia_xenovorans_LB400__hypothetical_protein:0.01915496237164346707,187925517__Bacteria__Betaproteobacteria__Burkholderia_phytofirmans_PsJN__hypothetical_protein:0.01187910199639883799):0.02591464839218846766,(307731159__Bacteria__Betaproteobacteria__Burkholderia_sp_CCGE1003__hypothetical_protein:0.01571843207919064803,323527505__Bacteria__Betaproteobacteria__Burkholderia_sp_CCGE1001__hypothetical_protein:0.01147706993604241492):0.01269404846509444330):0.00950534015368224329):0.09319358473462173442):0.01981529595151455825):0.08390270035693081496):0.04920585376193689631):0.18933140184628163838,(((73542779__Bacteria__Betaproteobacteria__Ralstonia_eutropha_JMP134__hypothetical_protein:0.04462137009911684715,(194290938__Bacteria__Betaproteobacteria__Cupriavidus_taiwanensis_LMG_19424__hypothetical_protein:0.01592675896093170840,339327431__Bacteria__Betaproteobacteria__Cupriavidus_necator_N-1__hypothetical_protein:0.00385302569107120107):0.00983265892393995339):0.05756818859756657886,94312163__Bacteria__Betaproteobacteria__Cupriavidus_metallidurans_CH34__putative_metal|binding_protein:0.05376508035502613331):0.12498707365005343184,(187930275__Bacteria__Betaproteobacteria__Ralstonia_pickettii_12J__hypothetical_protein:0.05289821859948243277,17547650__Bacteria__Betaproteobacteria__Ralstonia_solanacearum_GMI1000__hypothetical_protein:0.05625456125972527061):0.11283207300216180347):0.13031509235758145793):0.07383533900654358495,(296135356__Bacteria__Betaproteobacteria__Thiomonas_intermedia_K12__hypothetical_protein:0.46842619994590373178,(300313337__Bacteria__Betaproteobacteria__Herbaspirillum_seropedicae_SmR1__hypothetical_protein:0.24161214914987155788,(340785724__Bacteria__Betaproteobacteria__Collimonas_fungivorans_Ter331__hypothetical_protein:0.15656291894666898856,(134096210__Bacteria__Betaproteobacteria__Herminiimonas_arsenicoxydans__hypothetical_protein:0.11103167526986511271,152981340__Bacteria__Betaproteobacteria__Janthinobacterium_sp_Marseille__hypothetical_protein:0.14899524811497777410):0.10205157156737118540):0.08983604623625512930):0.08412538736499187986):0.09167037965545550560):0.04961014645511650084,((((313667617__Bacteria__Betaproteobacteria__Neisseria_lactamica_020-06__hypothetical_protein:0.09237643229938238831,(121635712__Bacteria__Betaproteobacteria__Neisseria_meningitidis_FAM18__hypothetical_protein:0.00132784837319545302,194099698__Bacteria__Betaproteobacteria__Neisseria_gonorrhoeae_NCCP11945__hypothetical_protein:0.03924096133200498382):0.06250160134266237455):0.45660433239439834896,(302877690__Bacteria__Betaproteobacteria__Gallionella_capsiferriformans_ES-2__hypothetical_protein:0.28896681019093711784,291613106__Bacteria__Betaproteobacteria__Sideroxydans_lithotrophicus_ES-1__hypothetical_protein:0.17473067048387019851):0.09103358251553289593):0.09142683286837034740,(82701939__Bacteria__Betaproteobacteria__Nitrosospira_multiformis_ATCC_25196__hypothetical_protein:0.26890693077049665494,((339481734__Bacteria__Betaproteobacteria__Nitrosomonas_sp_Is79A3__NGG1p_interacting_factor_3_protein|_NIF3:0.06769287281900929210,325981327__Bacteria__Betaproteobacteria__Nitrosomonas_sp_AL212__NGG1p_interacting_factor_3_protein|_NIF3:0.14130630140571101561):0.17611678259173402239,(114331670__Bacteria__Betaproteobacteria__Nitrosomonas_eutropha_C91__hypothetical_protein:0.09282856325562467703,30249480__Bacteria__Betaproteobacteria__Nitrosomonas_europaea_ATCC_19718__hypothetical_protein:0.04669962893142465266):0.20782922513885246363):0.08943755415277479526):0.07877181153620804732):0.07317586834079116420,(((226941804__Bacteria__Betaproteobacteria__Laribacter_hongkongensis_HLHK9__hypothetical_protein:0.49167408685149310843,(347541273__Bacteria__Betaproteobacteria__Pseudogulbenkiania_sp_NH8B__NIF3_family_protein:0.25106453695272717974,34499464__Bacteria__Betaproteobacteria__Chromobacterium_violaceum_ATCC_12472__hypothetical_protein:0.27790273892292061131):0.11937694989555414082):0.06927321884732932922,((389870803__Bacteria__Betaproteobacteria__Advenella_kashmirensis_WT001__hypothetical_protein:0.31969808193499010818,(319778654__Bacteria__Betaproteobacteria__Taylorella_equigenitalis_MCE9__hypothetical_protein:0.14865814541106942004,348590743__Bacteria__Betaproteobacteria__Taylorella_asinigenitalis_MCE3__hypothetical_protein:0.16228712557573982123):0.25166042771592778138):0.09951727997345241605,(332286362__Bacteria__Betaproteobacteria__Pusillimonas_sp_T7-7__hypothetical_protein:0.26152036598584088578,(187479797__Bacteria__Betaproteobacteria__Bordetella_avium_197N__hypothetical_protein:0.19360033692456007914,(311103398__Bacteria__Betaproteobacteria__Achromobacter_xylosoxidans_A8__NGG1p_interacting_factor_3_family_protein:0.17597549986194804816,(((33591515__Bacteria__Betaproteobacteria__Bordetella_pertussis_Tohama_I__hypothetical_protein:0.00000122123005994819,33598767__Bacteria__Betaproteobacteria__Bordetella_parapertussis_12822__hypothetical_protein:0.00000122123005994819):0.00000122123005994819,33603841__Bacteria__Betaproteobacteria__Bordetella_bronchiseptica_RB50__hypothetical_protein:0.00000122123005994819):0.11889780158869772686,163854428__Bacteria__Betaproteobacteria__Bordetella_petrii_DSM_12804__hypothetical_protein:0.11725791659892396968):0.03800865110995332863):0.04695599456571885461):0.07852061664818528464):0.13528937132422810818):0.13778910489386717031):0.10910679873418768770,((297537511__Bacteria__Betaproteobacteria__Methylotenera_versatilis_301__hypothetical_protein:0.17327624624696624789,253995698__Bacteria__Betaproteobacteria__Methylotenera_mobilis_JLW8__hypothetical_protein:0.18917609427140036349):0.13428682514078663091,((313200062__Bacteria__Betaproteobacteria__Methylovorus_sp_MP688__hypothetical_protein:0.00000122123005994819,253997994__Bacteria__Betaproteobacteria__Methylovorus_glucosetrophus_SIP3-4__hypothetical_protein:0.00000122123005994819):0.29129450038441678794,91774618__Bacteria__Betaproteobacteria__Methylobacillus_flagellatus_KT__hypothetical_protein:0.28078289954537100082):0.04933903566323204898):0.10919085738236838923):0.05160793126531065811):0.01846457294293382678):0.04897241238580491568):0.08311394532383448164):0.04213556413965442032):0.04320342307435259821,((292490496__Bacteria__Gammaproteobacteria__Nitrosococcus_halophilus_Nc4__hypothetical_protein:0.36331720637547620933,110833427__Bacteria__Gammaproteobacteria__Alcanivorax_borkumensis_SK2__hypothetical_protein:0.39949589799085311048):0.08876606207275700156,(387131211__Bacteria__Gammaproteobacteria__Methylophaga_sp_JAM7__dinuclear_metal_center_protein:0.38615485048024000836,387128262__Bacteria__Gammaproteobacteria__Methylophaga_sp_JAM1__dinuclear_metal_center_protein:0.30602527475851681871):0.11427285451702673402):0.04086448868222444103):0.07013018837851189846):0.04879776498168066079,((((308049564__Bacteria__Gammaproteobacteria__Ferrimonas_balearica_DSM_9799__hypothetical_protein:0.33113820059134307927,146329445__Bacteria__Gammaproteobacteria__Dichelobacter_nodosus_VCS1703A__hypothetical_protein:0.69509107035004569219):0.12313106369266969831,((289165347__Bacteria__Gammaproteobacteria__Legionella_longbeachae_NSW150__hypothetical_protein:0.24083754147070965401,52841084__Bacteria__Gammaproteobacteria__Legionella_pneumophila_subsp_pneumophila_str_Philadelphia_1__hydrolase|oxidase:0.20840346965457820505):0.32535308908782467618,((114563419__Bacteria__Gammaproteobacteria__Shewanella_frigidimarina_NCIMB_400__hypothetical_protein:0.16582432063097146679,91793427__Bacteria__Gammaproteobacteria__Shewanella_denitrificans_OS217__hypothetical_protein:0.15323396613359396845):0.12223102016821305038,(((((294140604__Bacteria__Gammaproteobacteria__Shewanella_violacea_DSS12__hypothetical_protein:0.14478726327683663633,157375031__Bacteria__Gammaproteobacteria__Shewanella_sediminis_HAW-EB3__hypothetical_protein:0.08158669636339774267):0.03661299863684339129,170727038__Bacteria__Gammaproteobacteria__Shewanella_woodyi_ATCC_51908__hypothetical_protein:0.08469070422695547384):0.04253523321602089430,127512501__Bacteria__Gammaproteobacteria__Shewanella_loihica_PV-4__hypothetical_protein:0.15347932091697955026):0.06113444725093922921,(((24374163__Bacteria__Gammaproteobacteria__Shewanella_oneidensis_MR-1__protein_YbgI:0.00912446598207256043,113969993__Bacteria__Gammaproteobacteria__Shewanella_sp_MR-4__hypothetical_protein:0.02576946276166627164):0.02799365462351575962,(126174680__Bacteria__Gammaproteobacteria__Shewanella_baltica_OS155__hypothetical_protein:0.05200302663555934901,146293318__Bacteria__Gammaproteobacteria__Shewanella_putrefaciens_CN-32__hypothetical_protein:0.01919480952755810155):0.04876055106602728006):0.09350006507610891804,119775185__Bacteria__Gammaproteobacteria__Shewanella_amazonensis_SB2B__hypothetical_protein:0.17650607896746303704):0.02836457531484978464):0.02524453364910306599,(212635627__Bacteria__Gammaproteobacteria__Shewanella_piezotolerans_WP3__hypothetical_protein:0.16770059884126839456,(167624306__Bacteria__Gammaproteobacteria__Shewanella_halifaxensis_HAW-EB4__hypothetical_protein:0.03903212678161241400,157961737__Bacteria__Gammaproteobacteria__Shewanella_pealeana_ATCC_700345__hypothetical_protein:0.07866262543360766357):0.09491636066837462471):0.15718702572874995727):0.03938805725035924438):0.13827153473838812991):0.07639932085126939498):0.01751834168160610120,(261855737__Bacteria__Gammaproteobacteria__Halothiobacillus_neapolitanus_c2__hypothetical_protein:0.46132353592448671620,((50084527__Bacteria__Gammaproteobacteria__Acinetobacter_sp_ADP1__hypothetical_protein:0.12487507816224240054,(((((126642382__Bacteria__Gammaproteobacteria__Acinetobacter_baumannii_ATCC_17978__hypothetical_protein:0.00000122123005994819,(169632936__Bacteria__Gammaproteobacteria__Acinetobacter_baumannii_SDF__hypothetical_protein:0.00000122123005994819,215482805__Bacteria__Gammaproteobacteria__Acinetobacter_baumannii_AB307-0294__NIF3_|NGG1p_interacting_factor_3|_family_protein:0.00000122123005994819):0.00000122123005994819):0.00000122123005994819,169795272__Bacteria__Gammaproteobacteria__Acinetobacter_baumannii_AYE__hypothetical_protein:0.00000122123005994819):0.00000122123005994819,213158064__Bacteria__Gammaproteobacteria__Acinetobacter_baumannii_AB0057__hypothetical_protein:0.00347778218717691113):0.00000122123005994819,((385238275__Bacteria__Gammaproteobacteria__Acinetobacter_baumannii_TCDC-AB0715__hypothetical_protein:0.00000122123005994819,(384131541__Bacteria__Gammaproteobacteria__Acinetobacter_baumannii_1656-2__hypothetical_protein:0.00000122123005994819,184158863__Bacteria__Gammaproteobacteria__Acinetobacter_baumannii_ACICU__hypothetical_protein:0.00000122123005994819):0.00000122123005994819):0.00000122123005994819,(384143982__Bacteria__Gammaproteobacteria__Acinetobacter_baumannii_MDR-ZJ06__hypothetical_protein:0.00000122123005994819,387123205__Bacteria__Gammaproteobacteria__Acinetobacter_baumannii_MDR-TJ__dinuclear_metal_center_protein:0.00000122123005994819):0.00000122123005994819):0.00693821626169542627):0.00300641266207752082,(299769306__Bacteria__Gammaproteobacteria__Acinetobacter_oleivorans_DR1__putative_hydrolase|oxidase:0.01764652037275760491,375135452__Bacteria__Gammaproteobacteria__Acinetobacter_calcoaceticus_PHEA-2__seryl|tRNA_synthetase:0.02120489919916156499):0.01103491319627389854):0.13602123669142310303):0.38905139877060618270,((93005942__Bacteria__Gammaproteobacteria__Psychrobacter_cryohalolentis_K5__hypothetical_protein:0.05236888317090243605,71065828__Bacteria__Gammaproteobacteria__Psychrobacter_arcticus_273-4__hypothetical_protein:0.03743434414670579469):0.16018227472216722829,(296113270__Bacteria__Gammaproteobacteria__Moraxella_catarrhalis_RH4__NIF3_family_protein:0.23432579096352851300,148653379__Bacteria__Gammaproteobacteria__Psychrobacter_sp_PRwf-1__hypothetical_protein:0.28808142017921301026):0.05238907882535317334):0.21704760997921512811):0.11179829138758999585):0.11206190212569705489):0.02661844921437526296,(334143577__Bacteria__Gammaproteobacteria__Thioalkalimicrobium_cyclicum_ALM1__NGG1p_interacting_factor_3_protein|_NIF3:0.37521798375384685098,78485334__Bacteria__Gammaproteobacteria__Thiomicrospira_crunogena_XCL-2__hypothetical_protein:0.24779768173387797803):0.23610709157698517302):0.01224073555450045335):0.07269634344798318881,((71278496__Bacteria__Gammaproteobacteria__Colwellia_psychrerythraea_34H__hypothetical_protein:0.31923883195807012392,((119945890__Bacteria__Gammaproteobacteria__Psychromonas_ingrahamii_37__hypothetical_protein:0.35433079807736211908,((117619893__Bacteria__Gammaproteobacteria__Aeromonas_hydrophila_subsp_hydrophila_ATCC_7966__hypothetical_protein:0.00380599610220040034,(330830287__Bacteria__Gammaproteobacteria__Aeromonas_veronii_B565__hypothetical_protein:0.00006089342580154566,145298505__Bacteria__Gammaproteobacteria__Aeromonas_salmonicida_subsp_salmonicida_A449__hypothetical_protein:0.02254584351170448378):0.02272612869852774428):0.20568961082157521947,(315126920__Bacteria__Gammaproteobacteria__Pseudoalteromonas_sp_SM9913__hypothetical_protein:0.05334878879405422630,77360116__Bacteria__Gammaproteobacteria__Pseudoalteromonas_haloplanktis_TAC125__hypothetical_protein:0.05961340862315094025):0.23980406211032817554):0.05351814729077521149):0.03006805243502551697,((54308235__Bacteria__Gammaproteobacteria__Photobacterium_profundum_SS9__hypothetical_protein:0.20055049383362646975,((209694419__Bacteria__Gammaproteobacteria__Aliivibrio_salmonicida_LFI1238__hypothetical_protein:0.11621502445182595176,59711424__Bacteria__Gammaproteobacteria__Vibrio_fischeri_ES114__metal|binding_protein:0.04328810323559988821):0.14661561600795544602,(((15642093__Bacteria__Gammaproteobacteria__Vibrio_cholerae_O1_biovar_El_Tor_str_N16961__hypothetical_protein:0.11722025277056721815,375130325__Bacteria__Gammaproteobacteria__Vibrio_furnissii_NCTC_11218__hypothetical_protein:0.10421204395011084143):0.02609290111256862624,336123649__Bacteria__Gammaproteobacteria__Vibrio_anguillarum_775__NIF3|like_protein:0.15687251590444128979):0.03914861466659802502,(218710217__Bacteria__Gammaproteobacteria__Vibrio_splendidus_LGP32__hypothetical_protein:0.10279662659169473693,((320157047__Bacteria__Gammaproteobacteria__Vibrio_vulnificus_MO6-24-O__hypothetical_protein:0.00719088625543626986,37679210__Bacteria__Gammaproteobacteria__Vibrio_vulnificus_YJ016__hypothetical_protein:0.00000122123005994819):0.10927059523731533219,((262394889__Bacteria__Gammaproteobacteria__Vibrio_sp_Ex25__hypothetical_protein:0.05070508428201766365,28897615__Bacteria__Gammaproteobacteria__Vibrio_parahaemolyticus_RIMD_2210633__hypothetical_protein:0.06346707114492411428):0.03848275327740617591,156973645__Bacteria__Gammaproteobacteria__Vibrio_harveyi_ATCC_BAA-1116__hypothetical_protein:0.02277897997796404089):0.02062096829152602201):0.02584060282339918635):0.05079304059873950006):0.03842638223898488942):0.05321157759724813585):0.10478411777201464272,(374336037__Bacteria__Gammaproteobacteria__Oceanimonas_sp_GK1__seryl|tRNA_synthetase:0.22679852297238442538,(((((((126208107__Bacteria__Gammaproteobacteria__Actinobacillus_pleuropneumoniae_serovar_5b_str_L20__hypothetical_protein:0.06187477087902584078,219870739__Bacteria__Gammaproteobacteria__Haemophilus_parasuis_SH0165__hypothetical_protein:0.10955936222916048961):0.05483604069260058361,33152531__Bacteria__Gammaproteobacteria__Haemophilus_ducreyi_35000HP__hypothetical_protein:0.16166078062020289297):0.16193500919546663375,(152978740__Bacteria__Gammaproteobacteria__Actinobacillus_succinogenes_130Z__hypothetical_protein:0.13615391643112542686,52425519__Bacteria__Gammaproteobacteria__Mannheimia_succiniciproducens_MBEL55E__hypothetical_protein:0.11414841563389906132):0.03422703100891651140):0.05260328278050887402,((68248715__Bacteria__Gammaproteobacteria__Haemophilus_influenzae_86-028NP__NIF3|like_protein:0.00404768868519155955,30995356__Bacteria__Gammaproteobacteria__Haemophilus_influenzae_Rd_KW20__hypothetical_protein:0.00742821676045698868):0.08225251236020886259,((251792174__Bacteria__Gammaproteobacteria__Aggregatibacter_aphrophilus_NJ8700__hypothetical_protein:0.06238547150101923094,(365967540__Bacteria__Gammaproteobacteria__Aggregatibacter_actinomycetemcomitans_ANH9381__NIF3|like_protein:0.00000122123005994819,261867761__Bacteria__Gammaproteobacteria__Aggregatibacter_actinomycetemcomitans_D11S-1__NIF3|like_protein:0.00000122123005994819):0.09333385776981824311):0.04848669895203693014,(345430453__Bacteria__Gammaproteobacteria__Haemophilus_parainfluenzae_T3T1__metal|binding_protein:0.07105481714614712840,15602048__Bacteria__Gammaproteobacteria__Pasteurella_multocida_subsp_multocida_str_Pm70__hypothetical_protein:0.15116195119979400352):0.00414016929511597589):0.03242516543856468342):0.04510738103331805166):0.02045894990002536037,170717213__Bacteria__Gammaproteobacteria__Haemophilus_somnus_2336__hypothetical_protein:0.11196468422964422906):0.05267056596428300319,332289920__Bacteria__Gammaproteobacteria__Gallibacterium_anatis_UMN179__putative_hydrolase|oxidase:0.19511068257165994910):0.08772878651142163031,((((((308186058__Bacteria__Gammaproteobacteria__Pantoea_vagans_C9-1__hypothetical_protein:0.11836344766702178166,291616714__Bacteria__Gammaproteobacteria__Pantoea_ananatis_LMG_20103__hypothetical_protein:0.07851280118452494405):0.03110066747405913420,317047332__Bacteria__Gammaproteobacteria__Pantoea_sp_At-9b__hypothetical_protein:0.08495053638155057596):0.03037192862010412026,((((259909091__Bacteria__Gammaproteobacteria__Erwinia_pyrifoliae_Ep1-96__hypothetical_protein:0.00777850811935523485,385787737__Bacteria__Gammaproteobacteria__Erwinia_sp_Ejp617__hypothetical_protein:0.00000122123005994819):0.01073065372160570373,188534444__Bacteria__Gammaproteobacteria__Erwinia_tasmaniensis_Et1-99__hypothetical_protein:0.03715790134605088252):0.01631937955989981592,292487642__Bacteria__Gammaproteobacteria__Erwinia_amylovora_CFBP1430__hypothetical_protein:0.02993729762701274888):0.08453132056980278142,300715865__Bacteria__Gammaproteobacteria__Erwinia_billingiae_Eb661__hypothetical_protein:0.12028886946626440868):0.02404929260446840231):0.05323007967223505194,(((260597110__Bacteria__Gammaproteobacteria__Cronobacter_turicensis_z3032__metal|binding_protein:0.00840640179251175498,156934797__Bacteria__Gammaproteobacteria__Cronobacter_sakazakii_ATCC_BAA-894__putative_hydrolase|oxidase:0.00554247403021014638):0.05985020256079948142,(336249303__Bacteria__Gammaproteobacteria__Enterobacter_aerogenes_KCTC_2190__metal|binding_protein:0.00000122123005994819,(((311280413__Bacteria__Gammaproteobacteria__Enterobacter_cloacae_SCF1__hypothetical_protein:0.03155493199090179945,(288936503__Bacteria__Gammaproteobacteria__Klebsiella_variicola_At-22__hypothetical_protein:0.01143328991781523800,152969285__Bacteria__Gammaproteobacteria__Klebsiella_pneumoniae_subsp_pneumoniae_MGH_78578__putative_hydrolase|oxidase:0.00769263291642917433):0.01798718539095510091):0.02098179612096073843,(283784469__Bacteria__Gammaproteobacteria__Citrobacter_rodentium_ICC168__hypothetical_protein:0.02255317931447895635,(((146310871__Bacteria__Gammaproteobacteria__Enterobacter_sp_638__hydrolase|oxidase:0.02239920975786252946,((345298367__Bacteria__Gammaproteobacteria__Enterobacter_asburiae_LF7a__NGG1p_interacting_factor_3_protein|_NIF3:0.01885613112456742055,365969562__Bacteria__Gammaproteobacteria__Enterobacter_cloacae_EcWSU1__protein_YbgI:0.00912118840274146574):0.01418902867912770829,296103356__Bacteria__Gammaproteobacteria__Enterobacter_cloacae_subsp_cloacae_ATCC_13047__putative_hydrolase|oxidase:0.01481860076701189445):0.03570234312824469708):0.04490161203945967905,157146692__Bacteria__Gammaproteobacteria__Citrobacter_koseri_ATCC_BAA-895__putative_hydrolase|oxidase:0.00850364678496831790):0.00568803106293867041,((24112012__Bacteria__Gammaproteobacteria__Shigella_flexneri_2a_str_301__metal|binding_protein:0.00379394899307310867,((15800413__Bacteria__Gammaproteobacteria__Escherichia_coli_O157_H7_str_EDL933__hydrolase|oxidase:0.00000122123005994819,82543139__Bacteria__Gammaproteobacteria__Shigella_boydii_Sb227__hydrolase|oxidase:0.00000122123005994819):0.00000122123005994819,(74311235__Bacteria__Gammaproteobacteria__Shigella_sonnei_Ss046__hydrolase|oxidase:0.00380177553092088567,82775976__Bacteria__Gammaproteobacteria__Shigella_dysenteriae_Sd197__hydrolase|oxidase:0.00761512448268113467):0.00000122123005994819):0.00000122123005994819):0.01035794723305488371,(218549730__Bacteria__Gammaproteobacteria__Escherichia_fergusonii_ATCC_35469__hydrolase|oxidase:0.02543033458236923505,(339998619__Bacteria__Gammaproteobacteria__Salmonella_bongori_NCTC_12419__hypothetical_protein:0.01146140728011874402,161504127__Bacteria__Gammaproteobacteria__Salmonella_enterica_subsp_arizonae_serovar_62_z4z23_str__putative_hydrolase|oxidase:0.00373141701021424384):0.02033996397612931190):0.00406625842619609372):0.00523821855299369272):0.00617780402789106994):0.01728128787756812515):0.00000122123005994819,375259698__Bacteria__Gammaproteobacteria__Klebsiella_oxytoca_KCTC_1686__metal|binding_protein:0.02255184185610585243):0.01159650532498196843):0.04177927246741999778):0.08487678122100650313,387889969__Bacteria__Gammaproteobacteria__Escherichia_blattae_DSM_4481__protein_YbgI:0.08731376980501406870):0.10314358469718128142):0.02172620796065626025,((333926096__Bacteria__Gammaproteobacteria__Serratia_sp_AS12__NGG1p_interacting_factor_3_protein|_NIF3:0.03203076703575524764,157369497__Bacteria__Gammaproteobacteria__Serratia_proteamaculans_568__putative_hydrolase|oxidase:0.04153733789851915548):0.10566489512561555442,((((197284453__Bacteria__Gammaproteobacteria__Proteus_mirabilis_HI4320__hypothetical_protein:0.18155277812281997440,(386744471__Bacteria__Gammaproteobacteria__Providencia_stuartii_MRSN_2154__hypothetical_protein:0.19473519497172708803,((290474119__Bacteria__Gammaproteobacteria__Xenorhabdus_bovienii_SS-2004__hypothetical_protein:0.02763383573008450222,300722377__Bacteria__Gammaproteobacteria__Xenorhabdus_nematophila_ATCC_19061__hypothetical_protein:0.05452796643865499837):0.09470820314577717280,(253990454__Bacteria__Gammaproteobacteria__Photorhabdus_asymbiotica_subsp_asymbiotica_ATCC_43949__hypothetical_protein:0.08058730900202314140,37525378__Bacteria__Gammaproteobacteria__Photorhabdus_luminescens_subsp_laumondii_TTO1__hydrolase|oxidase:0.04680628001914586417):0.07998260532200797412):0.04015240318066346653):0.03531256666493391705):0.09961036676492714126,(238898397__Bacteria__Gammaproteobacteria__Candidatus_Hamiltonella_defensa_5AT_Acyrthosiphon_pisum__hypothetical_protein:0.27870661784969757990,(123443170__Bacteria__Gammaproteobacteria__Yersinia_enterocolitica_subsp_enterocolitica_8081__hydrolase|oxidase:0.05429516937387112580,(22125172__Bacteria__Gammaproteobacteria__Yersinia_pestis_KIM_10__hydrolase|oxidase:0.00368324171745012391,51597227__Bacteria__Gammaproteobacteria__Yersinia_pseudotuberculosis_IP_32953__hydrolase|oxidase:0.00000122123005994819):0.06689590286391448870):0.04293702813922038036):0.04335041633142071998):0.03048998113431413901,((269139940__Bacteria__Gammaproteobacteria__Edwardsiella_tarda_EIB202__hypothetical_protein:0.01995797814712601745,238920763__Bacteria__Gammaproteobacteria__Edwardsiella_ictaluri_93-146__hypothetical_protein:0.06327412444328200936):0.20043908808108842901,(383191019__Bacteria__Gammaproteobacteria__Rahnella_aquatilis_CIP_78-65_ATCC_33071__dinuclear_metal_center_protein:0.00000122123005994819,322833856__Bacteria__Gammaproteobacteria__Rahnella_sp_Y9602__hypothetical_protein:0.01135501817495255562):0.17125370761957561805):0.07534300143223414403):0.02797365779655396067,(((((251790503__Bacteria__Gammaproteobacteria__Dickeya_zeae_Ech1591__hypothetical_protein:0.02438072447374170504,307130087__Bacteria__Gammaproteobacteria__Dickeya_dadantii_3937__metal|binding_hydrolase|oxidase:0.01567493372854679087):0.03597570803829770042,271499742__Bacteria__Gammaproteobacteria__Dickeya_dadantii_Ech586__hypothetical_protein:0.03680140599152297021):0.05208640831782651581,242238581__Bacteria__Gammaproteobacteria__Dickeya_dadantii_Ech703__hypothetical_protein:0.18572112338062579662):0.06687899379214250206,(94677048__Bacteria__Gammaproteobacteria__Baumannia_cicadellinicola_str_Hc_Homalodisca_coagulata__hypothetical_protein:0.27346974625101860834,85058847__Bacteria__Gammaproteobacteria__Sodalis_glossinidius_str_morsitans__hydrolase|oxidase:0.08243224941696258856):0.10726563300587066419):0.02046589244159122481,(261822354__Bacteria__Gammaproteobacteria__Pectobacterium_wasabiae_WPP163__hydrolase|oxidase:0.01414482326428727864,(253687619__Bacteria__Gammaproteobacteria__Pectobacterium_carotovorum_subsp_carotovorum_PC1__hypothetical_protein:0.01802279616674466733,50120289__Bacteria__Gammaproteobacteria__Pectobacterium_atrosepticum_SCRI1043__hydrolase|oxidase:0.00463791175918207548):0.01615062041355096178):0.11322152459550376136):0.03100234789932627619):0.02961149523394493444):0.08348666167791493620):0.12229845688534567161,((379009583__Bacteria__Gammaproteobacteria__Wigglesworthia_glossinidia_endosymbiont_of_Glossina_morsitans__metal|binding_hydrolase|oxidase:0.28094815669248113243,32491173__Bacteria__Gammaproteobacteria__Wigglesworthia_glossinidia_endosymbiont_of_Glossina_brevipalpis__hypothetical_protein:0.23441521125134445747):0.32722630225184551334,(((116515119__Bacteria__Gammaproteobacteria__Buchnera_aphidicola_str_Cc_Cinara_cedri__YbgI:0.27713253721870700907,336233291__Bacteria__Gammaproteobacteria__Buchnera_aphidicola_Cinara_tujafilina__hydrolase_oxidase:0.23964756472214721050):0.13527631481809293534,(21672568__Bacteria__Gammaproteobacteria__Buchnera_aphidicola_str_Sg_Schizaphis_graminum__hypothetical_protein:0.12441431392764007446,((15616911__Bacteria__Gammaproteobacteria__Buchnera_aphidicola_str_APS_Acyrthosiphon_pisum__hypothetical_protein:0.11200338292984775290,384227736__Bacteria__Gammaproteobacteria__Buchnera_aphidicola_str_Ak_Acyrthosiphon_kondoi__hypothetical_protein:0.05764888466952063778):0.04035037312081864863,384228298__Bacteria__Gammaproteobacteria__Buchnera_aphidicola_str_Ua_Uroleucon_ambrosiae__hypothetical_protein:0.16244843455043067593):0.04433356442246561002):0.16768762057637259799):0.06505634304008822699,27904773__Bacteria__Gammaproteobacteria__Buchnera_aphidicola_str_Bp_Baizongia_pistaciae__hypothetical_protein:0.38160628784437694572):0.08082097946915957343):0.20597082561789240018):0.09329992651488924760):0.09614035289130856698):0.05111558345670747655):0.03822702605070388282):0.03164273749569579408):0.02456090119248560688,(((333892999__Bacteria__Gammaproteobacteria__Alteromonas_sp_SN2__NIF3_protein:0.13674234760420456158,332141321__Bacteria__Gammaproteobacteria__Alteromonas_macleodii_str_Deep_ecotype__metal|binding_protein:0.22839256944407337890):0.13014880608131954021,(348029419__Bacteria__Gammaproteobacteria__Glaciecola_nitratireducens_FR1064__metal|binding_protein:0.40269450205202533821,(109898495__Bacteria__Gammaproteobacteria__Pseudoalteromonas_atlantica_T6c__hypothetical_protein:0.19385627580727343711,332306449__Bacteria__Gammaproteobacteria__Glaciecola_sp_4H-3-7YE-5__hypothetical_protein:0.15863056292449612128):0.15993234108657056192):0.06219773212152581582):0.05071724555262963063,56460485__Bacteria__Gammaproteobacteria__Idiomarina_loihiensis_L2TR__NIF3_family_protein:0.38599782336059174082):0.05503799163021196733):0.05812383564350850906):0.04868783858035429651,((148244987__Bacteria__Gammaproteobacteria__Candidatus_Vesicomyosocius_okutanii_HA__hypothetical_protein:0.24831527390926891319,118602917__Bacteria__Gammaproteobacteria__Candidatus_Ruthia_magnifica_str_Cm_Calyptogena_magnifica__hypothetical_protein:0.15005660816920551870):0.41247033037171176861,237808322__Bacteria__Gammaproteobacteria__Tolumonas_auensis_DSM_9187__hypothetical_protein:0.40664163531790148420):0.06107167192329607253):0.08534434894265192917,((387887234__Bacteria__Gammaproteobacteria__Francisella_noatunensis_subsp_orientalis_str_Toba_04__hypothetical_protein:0.02306866566099234281,((385794368__Bacteria__Gammaproteobacteria__Francisella_tularensis_subsp_tularensis_NE061598__hypothetical_protein:0.00576347915120678424,(118497668__Bacteria__Gammaproteobacteria__Francisella_novicida_U112__hypothetical_protein:0.00358680421429961437,385793050__Bacteria__Gammaproteobacteria__Francisella_cf_novicida_Fx1__hypothetical_protein:0.01430011449198584361):0.00000122123005994819):0.11866747868380710107,(337755220__Bacteria__Gammaproteobacteria__Francisella_sp_TX077308__hypothetical_protein:0.01830676481045900167,167626256__Bacteria__Gammaproteobacteria__Francisella_philomiragia_subsp_philomiragia_ATCC_25017__hypothetical_protein:0.01851844166083898430):0.01233150304080508561):0.00512199229912450090):0.46642891524045693163,(326795063__Bacteria__Gammaproteobacteria__Marinomonas_mediterranea_MMB-1__NGG1p_interacting_factor_3_protein|_NIF3:0.24228877525905656576,(333908335__Bacteria__Gammaproteobacteria__Marinomonas_posidonica_IVIA-Po-181__NGG1p_interacting_factor_3_protein|_NIF3:0.10472341319951343486,152996425__Bacteria__Gammaproteobacteria__Marinomonas_sp_MWYL1__hypothetical_protein:0.14968256090812545600):0.11799515523624713731):0.22240869479054847790):0.06087772962582703451):0.17859239102360566220,(((187250650__Bacteria__others_bacteria__Elusimicrobium_minutum_Pei191__hypothetical_protein:0.76589586222850880581,117923341__Bacteria__Alphaproteobacteria__Magnetococcus_marinus_MC-1__hypothetical_protein:0.47039414116019628853):0.15621491201267065363,261417169__Bacteria__others_bacteria__Fibrobacter_succinogenes_subsp_succinogenes_S85__hypothetical_protein:0.97930266906604002131):0.02064763833603375232,((239616821__Bacteria__Thermotogae__Kosmotoga_olearia_TBF_19-5-1__hypothetical_protein:0.26393927348655199516,389843373__Bacteria__Thermotogae__Mesotoga_prima_MesG1_Ag_4-2__dinuclear_metal_center_protein:0.56118031305140514409):0.10042333504761676022,374339802__Bacteria__Thermotogae__Marinitoga_piezophila_KA3__dinuclear_metal_center_protein:0.28184050172955371627):0.39896857156961490487):0.05624060799350823203):0.07372302150812459764):0.06535993261302519564):0.03404141449068979336):0.13602797285143131134):0.04133153857309587037):0.10027522901183463788):0.03380842462246864272):0.05136330445257473315):0.01319969750490036613):0.25486710224824582482,(((((212224883__Archaea__Thermococcales-pyroco__Thermococcus_onnurineus_NA1__NGG1p_interacting_factor_3:0.10655613460619121902,(341582402__Archaea__Thermococcales-pyroco__Thermococcus_sp_4557__NGG1p_interacting_factor_3|like_protein:0.07478098931516571901,((240102332__Archaea__Thermococcales-pyroco__Thermococcus_gammatolerans_EJ3__NIF3_|NGG1p_interacting_factor_3||like_protein:0.03203597916827877201,223477335__Archaea__Thermococcales-pyroco__Thermococcus_sp_AM4__hypothetical_protein:0.04024426023527030022):0.03675437923842336807,57641507__Archaea__Thermococcales-pyroco__Thermococcus_kodakarensis_KOD1__NGG1p_interacting_factor_3|like_protein:0.07670459888764155632):0.03867399120901363063):0.13469363245795284989):0.20410000625511318106,(((389852444__Archaea__Thermococcales-pyroco__Pyrococcus_sp_ST04__NGG1p_interacting_factor_3|_NIF3:0.09003872844739345405,(14521623__Archaea__Thermococcales-pyroco__Pyrococcus_abyssi_GE5__hypothetical_protein:0.07007549553163072709,(332158876__Archaea__Thermococcales-pyroco__Pyrococcus_sp_NA2__hypothetical_protein:0.13530412259211802017,14590518__Archaea__Thermococcales-pyroco__Pyrococcus_horikoshii_OT3__hypothetical_protein:0.09804031284060375773):0.04562969574997947919):0.01791115624579828203):0.03245672895649884260,18977437__Archaea__Thermococcales-pyroco__Pyrococcus_furiosus_DSM_3638__hypothetical_protein:0.09632228763725594889):0.03865915227027589413,337283924__Archaea__Thermococcales-pyroco__Pyrococcus_yayanosii_CH1__hypothetical_protein:0.09339978252759782718):0.03761318997672909170):0.03312372330975738716,315231476__Archaea__Thermococcales-pyroco__Thermococcus_barophilus_MP__hypothetical_protein:0.11652284963719392041):0.09034660857804127643,242399783__Archaea__Thermococcales-pyroco__Thermococcus_sibiricus_MM_739__hypothetical_protein:0.10286212362236574203):0.23414452184172154792,(327400755__Archaea__Archaeoglobales__Archaeoglobus_veneficus_SNP6__NGG1p_interacting_factor_3_protein|_NIF3:0.36335714932425122736,284162143__Archaea__Archaeoglobales__Archaeoglobus_profundus_DSM_5631__hypothetical_protein:0.32008558621784033438):0.05450277402598410759):0.05502082535404580893):0.09275559244877400189,288932074__Archaea__Archaeoglobales__Ferroglobus_placidus_DSM_10642__hypothetical_protein:0.42439926218304074856,11499366__Archaea__Archaeoglobales__Archaeoglobus_fulgidus_DSM_4304__hypothetical_protein:0.31075716854588586457):0.0;
