# Supplementary material for: The last universal common ancestor between ancient Earth chemistry and the onset of genetics
Source: PLoS Genet. 2018 Aug 16;14(8):e1007518. doi: 10.1371/journal.pgen.1007518 (PMC6095482; doi:10.1371/journal.pgen.1007518)
Supplement: S1 Appendix — The trees are for the 355 clusters that, after alignment and tree construction, generated ML trees that preserve domain monophyly while also having homologues in ≥2 archaeal and ≥2 bacterial lineages. These 355 proteins trace to LUCA by those phylogenetic criteria [78]. LUCA, last universal common ancestor; ML, maximum likelihood. (ZIP) [file pgen.1007518.s001.zip › renamed_trees_LUCA/214.tree]

(((((337283536__Archaea__Thermococcales-pyroco__Pyrococcus_yayanosii_CH1__sun_protein_|fmu_protein|:0.06922975482220929122,((332159134__Archaea__Thermococcales-pyroco__Pyrococcus_sp_NA2__sun_protein_|fmu_protein|:0.04845490202753834769,18977637__Archaea__Thermococcales-pyroco__Pyrococcus_furiosus_DSM_3638__nol1|nop2|sun_family_nucleolar_protein_II:0.06494244110541384785):0.01177299661651563974,((14521110__Archaea__Thermococcales-pyroco__Pyrococcus_abyssi_GE5__sun_protein_|fmu_protein|:0.03092676258332702557,14590913__Archaea__Thermococcales-pyroco__Pyrococcus_horikoshii_OT3__fmu_protein:0.06933769369360369417):0.02000157768592779675,389852328__Archaea__Thermococcales-pyroco__Pyrococcus_sp_ST04__nol1|nop2|sun_family_nucleolar_protein_II:0.07496849295423439752):0.00969683837867863115):0.02331741170022080464):0.01476744196319463784,((315231384__Archaea__Thermococcales-pyroco__Thermococcus_barophilus_MP__tRNA|RNA_cytosine|C5|methylase:0.07125043326096415497,242398901__Archaea__Thermococcales-pyroco__Thermococcus_sibiricus_MM_739__TRNA|rRNA_cytosine|C5|methylase|_NOL1|NOP2|Sun_family|_fused_to_N|_terminal_NusB_regulator_domain:0.12407811175438540618):0.09857929855908183214,((223478128__Archaea__Thermococcales-pyroco__Thermococcus_sp_AM4__tRNA|RNA_cytosine|C5|methylase:0.02076402416272586995,240103511__Archaea__Thermococcales-pyroco__Thermococcus_gammatolerans_EJ3__SAM|dependent_tRNA|rRNA_cytosine|C5_methylase:0.02105193041035853183):0.02537941193308090176,(57642239__Archaea__Thermococcales-pyroco__Thermococcus_kodakarensis_KOD1__tRNA|rRNA_cytosine|C5|methylase_NOL1|NOP2|Sun_family_protein:0.02953807840955786218,212225119__Archaea__Thermococcales-pyroco__Thermococcus_onnurineus_NA1__tRNA|rRNA_cytosine|C5|methylase:0.03595701758270884035):0.00559919403903252726):0.06709288087638753950):0.02369688444907673899):0.32188974192787739304,(20093483__Archaea__Thermococcales-pyroco__Methanopyrus_kandleri_AV19__tRNA|rRNA_cytosine|C5|methylase:0.67636598227895683433,(20095066__Archaea__Thermococcales-pyroco__Methanopyrus_kandleri_AV19__tRNA|rRNA_cytosine|C5|methylase:0.81729831768595040398,(((374339752__Bacteria__Thermotogae__Marinitoga_piezophila_KA3__tRNA|rRNA_cytosine|C5|methylase:0.65539808921198849934,((217077823__Bacteria__Thermotogae__Thermosipho_africanus_TCF52B__sun_protein:0.15594966925621592257,150021390__Bacteria__Thermotogae__Thermosipho_melanesiensis_BI429__NusB|RsmB|TIM44:0.12125747230864622472):0.50874526911411543928,(222099955__Bacteria__Thermotogae__Thermotoga_neapolitana_DSM_4359__Sun_protein:0.13469123082704526073,((281412717__Bacteria__Thermotogae__Thermotoga_naphthophila_RKU-10__sun_protein:0.00408276359827845856,148270410__Bacteria__Thermotogae__Thermotoga_petrophila_RKU-1__sun_protein:0.01016327272910021000):0.01746708478959274613,(170289195__Bacteria__Thermotogae__Thermotoga_sp_RQ2__sun_protein:0.00812403139679391054,15644260__Bacteria__Thermotogae__Thermotoga_maritima_MSB8__sun_protein:0.00000122123005994819):0.01132707097954325365):0.12606504773446366996):0.20125060244900908057):0.17662301144646971873):0.43185362261171555964,((78042686__Bacteria__Clostridia__Carboxydothermus_hydrogenoformans_Z-2901__sun_protein:0.69897095089684846414,(((289450433__Bacteria__Clostridia__Clostridiales_genomosp_BVAB3_str_UPII9-5__putative_ribosomal_RNA_small_subunit_methyltransferase_B:1.29787868897473135377,((((77917857__Bacteria__Deltaproteobacteria__Pelobacter_carbinolicus_DSM_2380__Sun_protein:0.63838300361863808963,(((328952872__Bacteria__Deltaproteobacteria__Desulfobacca_acetoxidans_DSM_11109__sun_protein:0.67416792748312126538,((337287877__Bacteria__others_bacteria__Thermodesulfobacterium_sp_OPB45__sun_protein:0.33183199186166789652,337285416__Bacteria__others_bacteria__Thermodesulfatator_indicus_DSM_15286__sun_protein:0.16403084608813944811):0.32588782460093274063,((51243976__Bacteria__Deltaproteobacteria__Desulfotalea_psychrophila_LSv54__SUN_protein_|Fmu_protein|:0.63572878193965631777,320352726__Bacteria__Deltaproteobacteria__Desulfobulbus_propionicus_DSM_2032__sun_protein:0.41811690513914584466):0.18454944728482977623,297570244__Bacteria__Deltaproteobacteria__Desulfurivibrio_alkaliphilus_AHT2__sun_protein:0.51005087467050536087):0.18950103256280656505):0.03885740547100356712):0.06317462908845519753,(302341793__Bacteria__Deltaproteobacteria__Desulfarculus_baarsii_DSM_2075__sun_protein:0.82248097631127647933,((158522242__Bacteria__Deltaproteobacteria__Desulfococcus_oleovorans_Hxd3__sun_protein:0.38642431436903001973,218778410__Bacteria__Deltaproteobacteria__Desulfatibacillum_alkenivorans_AK-01__sun_protein:0.49130739745942925145):0.10264692014163841194,224369793__Bacteria__Deltaproteobacteria__Desulfobacterium_autotrophicum_HRM2__protein_RsmB:0.60044451613266480727):0.14607464239338485701):0.07723565300301400705):0.07541647162861123133,(((118581643__Bacteria__Deltaproteobacteria__Pelobacter_propionicus_DSM_2379__sun_protein:0.28017417784123771485,189426656__Bacteria__Deltaproteobacteria__Geobacter_lovleyi_SZ__sun_protein:0.42986484429934379570):0.12255371852152570356,(((222054190__Bacteria__Deltaproteobacteria__Geobacter_sp_FRC-32__sun_protein:0.15074644689906743777,148262276__Bacteria__Deltaproteobacteria__Geobacter_uraniireducens_Rf4__sun_protein:0.10799479712288591327):0.10881677859060272240,((197119890__Bacteria__Deltaproteobacteria__Geobacter_bemidjiensis_Bem__16S_rRNA_|5|methyl|C967||methyltransferase:0.00000122123005994819,253702184__Bacteria__Deltaproteobacteria__Geobacter_sp_M21__sun_protein:0.01370821203949756928):0.08049242027359568286,322418095__Bacteria__Deltaproteobacteria__Geobacter_sp_M18__sun_protein:0.06499884493376628658):0.18873207391206409111):0.09504582091339035255,(78221293__Bacteria__Deltaproteobacteria__Geobacter_metallireducens_GS-15__Fmu|_rRNA_SAM|dependent_methyltransferase|Nop2p:0.20211525280543990446,39998462__Bacteria__Deltaproteobacteria__Geobacter_sulfurreducens_PCA__16S_rRNA_|5|methyl|C967||methyltransferase:0.24083371751499416114):0.06467705619277282214):0.08510279457685156201):0.14596638415968760105,302035777__Bacteria__others_bacteria__Candidatus_Nitrospira_defluvii__ribosomal_RNA_small_subunit_methyltransferase_B:0.66214800898854253575):0.08958559109204940196):0.02493820452157339412):0.04385412476170799656,(85858797__Bacteria__Deltaproteobacteria__Syntrophus_aciditrophicus_SB__16S_rRNA_m|5|C_967_methyltransferase:0.67147459480954374555,116747600__Bacteria__Deltaproteobacteria__Syntrophobacter_fumaroxidans_MPOB__sun_protein:0.53579479341844682416):0.16003220915026467042):0.06496993810236526001,((((((226226029__Bacteria__others_bacteria__Gemmatimonas_aurantiaca_T-27__putative_rRNA_methyltransferase:0.79734274301899510373,(((294056140__Bacteria__others_bacteria__Coraliomargarita_akajimensis_DSM_45221__Fmu_|Sun|_domain|containing_protein:0.71820873945090446533,182415839__Bacteria__others_bacteria__Opitutus_terrae_PB90-1__Fmu_|Sun|_domain|containing_protein:0.49425553630112484260):0.41811400048547775476,187735067__Bacteria__others_bacteria__Akkermansia_muciniphila_ATCC_BAA-835__sun_protein:0.82703097548310700038):0.10400188456612928511,(383765673__Bacteria__Planctomycetes__Phycisphaera_mikurensis_NBRC_102666__putative_RNA_methyltransferase:1.20019160980422556761,(296121363__Bacteria__Planctomycetes__Planctomyces_limnophilus_DSM_3776__sun_protein:0.55809036313994431211,325108338__Bacteria__Planctomycetes__Planctomyces_brasiliensis_DSM_5305__Fmu_|Sun|_domain|containing_protein:0.71712356335292248843):0.22327390924969861552):0.14409739042698177514):0.11912795458789078584):0.07090544679762789126,(((116622296__Bacteria__Acidobacteria__Candidatus_Solibacter_usitatus_Ellin6076__NusB|RsmB|TIM44:0.72237496814532142775,(94971255__Bacteria__Acidobacteria__Candidatus_Koribacter_versatilis_Ellin345__sun_protein:0.49343545429300894600,(225874679__Bacteria__Acidobacteria__Acidobacterium_capsulatum_ATCC_51196__ribosomal_RNA_small_subunit_methyltransferase_B:0.36717565544347813278,((390956673__Bacteria__Acidobacteria__Terriglobus_roseus_DSM_18391__tRNA|rRNA_cytosine|C5|methylase:0.29731957311270607036,320105842__Bacteria__Acidobacteria__Terriglobus_saanensis_SP1PR4__NusB|RsmB|TIM44:0.27267120426826751967):0.11031278922554660360,(374310949__Bacteria__Acidobacteria__Granulicella_mallensis_MP5ACTX8__Fmu_|Sun|_domain|containing_protein:0.27815624549957485012,322434767__Bacteria__Acidobacteria__Granulicella_tundricola__Fmu_|Sun|_domain|containing_protein:0.38290723964421136127):0.21446433627472713535):0.11691746467393325515):0.18541317942599941371):0.13806303011358531108):0.17395031541751126980,347756200__Bacteria__Acidobacteria__Candidatus_Chloracidobacterium_thermophilum_B__ribosomal_RNA_small_subunit_methyltransferase_RsmB:0.64441254948790149815):0.12835288645871739677,(((257063705__Bacteria__Actinobacteria__Slackia_heliotrinireducens_DSM_20476__tRNA|rRNA_cytosine|C5|methylase:0.45554889064422643408,((257791459__Bacteria__Actinobacteria__Eggerthella_lenta_DSM_2243__NusB|RsmB|TIM44:0.19445621664352397140,339444889__Bacteria__Actinobacteria__Eggerthella_sp_YY7918__rRNA_cytosine|C5|methylase:0.18287594524229686122):0.27974835845015189051,256827223__Bacteria__Actinobacteria__Cryptobacterium_curtum_DSM_15641__tRNA|rRNA_cytosine|C5|methylase:0.45270270233335985210):0.07811264736330940373):0.28230270691916919956,(257784669__Bacteria__Actinobacteria__Atopobium_parvulum_DSM_20469__NusB|RsmB|TIM44:0.84613824248470670408,328955666__Bacteria__Actinobacteria__Coriobacterium_glomerans_PW2__NusB|RsmB|TIM44:0.62138658992330952913):0.20906427393923684988):0.40779508865521280070,((269793258__Bacteria__others_bacteria__Thermanaerovibrio_acidaminovorans_DSM_6589__Fmu_|Sun|_domain|containing_protein:0.51293333772228999479,(357419683__Bacteria__others_bacteria__Thermovirga_lienii_DSM_17291__Fmu_|Sun|_domain|containing_protein:0.47348723760499883406,294101395__Bacteria__others_bacteria__Aminobacterium_colombiense_DSM_12261__Fmu_|Sun|_domain|containing_protein:0.45089474142909630183):0.10511978433988548864):0.81055809966975411740,((325283419__Bacteria__Deinococcus-Thermus__Deinococcus_proteolyticus_MRP__NusB|RsmB|TIM44:0.24576677207155889215,(94985598__Bacteria__Deinococcus-Thermus__Deinococcus_geothermalis_DSM_11300__NusB|RsmB|TIM44:0.13371024582366072830,(320334556__Bacteria__Deinococcus-Thermus__Deinococcus_maricopensis_DSM_21211__NusB|RsmB|TIM44:0.32877949528765504361,(226355844__Bacteria__Deinococcus-Thermus__Deinococcus_deserti_VCD115__methyltransferase_RsmB|_Sun_protein:0.18205685399017274007,(386856730__Bacteria__Deinococcus-Thermus__Deinococcus_gobiensis_I-0__rRNA_methyltransferase|_sun_family_protein:0.10722209056180986853,15807162__Bacteria__Deinococcus-Thermus__Deinococcus_radiodurans_R1__sun_protein:0.16445458047985386796):0.03238890363804882572):0.05873578247876264785):0.02946433042657086929):0.05942408522985264535):0.37494743071471015039,((313680062__Bacteria__Deinococcus-Thermus__Oceanithermus_profundus_DSM_14977__nusb|rsmb|tim44:0.26316985481204657749,(328950801__Bacteria__Deinococcus-Thermus__Marinithermus_hydrothermalis_DSM_14884__NusB|RsmB|TIM44:0.26866372388175263630,(46198807__Bacteria__Deinococcus-Thermus__Thermus_thermophilus_HB27__16S_rRNA_m|5|C_967_methyltransferase:0.08460086684197193341,(384439937__Bacteria__Deinococcus-Thermus__Thermus_sp_CCB_US3_UF1__Sun_protein_|RNA_methyltransferase|:0.14931026283223769457,320450772__Bacteria__Deinococcus-Thermus__Thermus_scotoductus_SA-01__16S_rRNA_M:0.09946792656329084270):0.05582005134638735877):0.25721025241497169622):0.15757137273560251067):0.22127367980818735127,297622450__Bacteria__Deinococcus-Thermus__Truepera_radiovictrix_DSM_17093__Fmu_|Sun|_domain|containing_protein:0.43623949271961992569):0.07021829530296974653):0.28183571396389783814):0.08947897552246295017):0.07660382822205001607):0.06450511476875958605):0.02795389239078339971,(((117926942__Bacteria__Alphaproteobacteria__Magnetococcus_marinus_MC-1__sun_protein:0.70938654883789498129,(((218666805__Bacteria__Gammaproteobacteria__Acidithiobacillus_ferrooxidans_ATCC_23270__sun_protein:0.05164374537863925668,344198260__Bacteria__Gammaproteobacteria__Acidithiobacillus_ferrivorans_SS3__sun_protein:0.07310435412139264233):0.29334890713275796337,340780760__Bacteria__Gammaproteobacteria__Acidithiobacillus_caldus_SM-1__ribosomal_RNA_small_subunit_methyltransferase_B:0.41387542720672820806):0.34176565290081539761,(((((256823833__Bacteria__Gammaproteobacteria__Kangiella_koreensis_DSM_16069__sun_protein:0.60396367969269970644,(146329596__Bacteria__Gammaproteobacteria__Dichelobacter_nodosus_VCS1703A__rRNA_SAM|dependent_methyltransferase|_Fmu:0.73052801769668851417,(((326793335__Bacteria__Gammaproteobacteria__Marinomonas_mediterranea_MMB-1__sun_protein:0.27818362817762393169,(333906416__Bacteria__Gammaproteobacteria__Marinomonas_posidonica_IVIA-Po-181__sun_protein:0.18004874564883996402,152994058__Bacteria__Gammaproteobacteria__Marinomonas_sp_MWYL1__sun_protein:0.18549167707467964505):0.10468702501498830526):0.26116924445602524019,110832990__Bacteria__Gammaproteobacteria__Alcanivorax_borkumensis_SK2__tRNA_and_rRNA_cytosine|C5|methylase:0.76113506717035583904):0.08294908169925520325,((118602253__Bacteria__Gammaproteobacteria__Candidatus_Ruthia_magnifica_str_Cm_Calyptogena_magnifica__sun_protein:0.63001064011366614270,(((387886552__Bacteria__Gammaproteobacteria__Francisella_noatunensis_subsp_orientalis_str_Toba_04__tRNA_and_rRNA_cytosine|C5|methylase|_sun_protein:0.03670256964109354370,337754995__Bacteria__Gammaproteobacteria__Francisella_sp_TX077308__ribosomal_RNA_small_subunit_methyltransferase_B:0.01781209513750277654):0.02136111600457150927,167627567__Bacteria__Gammaproteobacteria__Francisella_philomiragia_subsp_philomiragia_ATCC_25017__tRNA_and_rRNA_cytosine|C5|methylase|_sun_protein:0.01491362752641940854):0.15567514441693391936,(387824994__Bacteria__Gammaproteobacteria__Francisella_cf_novicida_3523__Ribosomal_RNA_small_subunit_methyltransferase_B:0.04898672306333219650,((56708432__Bacteria__Gammaproteobacteria__Francisella_tularensis_subsp_tularensis_SCHU_S4__Sun_protein:0.00567855746988753154,89256456__Bacteria__Gammaproteobacteria__Francisella_tularensis_subsp_holarctica_LVS__Sun_protein:0.00528884911719612345):0.00852817814742371817,(118497926__Bacteria__Gammaproteobacteria__Francisella_novicida_U112__tRNA_and_rRNA_cytosine|C5|methylases|_sun_protein:0.00395666873436414674,385793317__Bacteria__Gammaproteobacteria__Francisella_cf_novicida_Fx1__hypothetical_protein:0.00597021855662082952):0.00587920388876736737):0.04215627714581877267):0.11018372738413868828):0.83193509970460033376):0.07789468904731955412,((50086581__Bacteria__Gammaproteobacteria__Acinetobacter_sp_ADP1__16S_rRNA_m5C967_SAM|dependent_methyltransferase:0.12127251234784842959,(169634914__Bacteria__Gammaproteobacteria__Acinetobacter_baumannii_SDF__16S_rRNA_m5C967_SAM|dependent_methyltransferase:0.02418723352163979629,(299768269__Bacteria__Gammaproteobacteria__Acinetobacter_oleivorans_DR1__tRNA_and_rRNA_cytosine|C5|methylase:0.03202220348481568668,375136547__Bacteria__Gammaproteobacteria__Acinetobacter_calcoaceticus_PHEA-2__16S_rRNA_m5C967_SAM|dependent_methyltransferase:0.02686598974129493153):0.00789423397252578089):0.08028542992684577217):0.35107464842628283153,(296114107__Bacteria__Gammaproteobacteria__Moraxella_catarrhalis_RH4__16S_rRNA_m5C967_SAM|dependent_methyltransferase:0.42302681309266965126,(148654179__Bacteria__Gammaproteobacteria__Psychrobacter_sp_PRwf-1__Fmu_|Sun|_domain|containing_protein:0.19668213431929174040,(71066692__Bacteria__Gammaproteobacteria__Psychrobacter_arcticus_273-4__hypothetical_protein:0.02626010317448634543,93007290__Bacteria__Gammaproteobacteria__Psychrobacter_cryohalolentis_K5__hypothetical_protein:0.03050092458712554480):0.22573744457664729479):0.22052235577881584838):0.16480254837831737058):0.19329411223709502821):0.09259836296410665912):0.04209742887239889542):0.05066196898277236516):0.05460317314832602298,((((315125135__Bacteria__Gammaproteobacteria__Pseudoalteromonas_sp_SM9913__16S_rRNA_methyltransferase:0.00416511793388394357,77359003__Bacteria__Gammaproteobacteria__Pseudoalteromonas_haloplanktis_TAC125__16S_rRNA_methyltransferase:0.06115986782857187054):0.34879937060951921035,71278391__Bacteria__Gammaproteobacteria__Colwellia_psychrerythraea_34H__sun_protein:0.36656728037770963669):0.09978485220214476648,(((((237806927__Bacteria__Gammaproteobacteria__Tolumonas_auensis_DSM_9187__sun_protein:0.29853721909370439791,374333834__Bacteria__Gammaproteobacteria__Oceanimonas_sp_GK1__16S_rRNA_methyltransferase_B:0.21670444727279444819):0.05944233933484253940,((145300988__Bacteria__Gammaproteobacteria__Aeromonas_salmonicida_subsp_salmonicida_A449__ribosomal_RNA_small_subunit_methyltransferase_B:0.02517247729353254068,117618823__Bacteria__Gammaproteobacteria__Aeromonas_hydrophila_subsp_hydrophila_ATCC_7966__ribosomal_RNA_small_subunit_methyltransferase_B:0.01748911699696786490):0.00704858000846532353,330831512__Bacteria__Gammaproteobacteria__Aeromonas_veronii_B565__ribosomal_RNA_small_subunit_methyltransferase_B:0.02532015627746814213):0.23561454373759296854):0.05019263581644604205,((54310619__Bacteria__Gammaproteobacteria__Photobacterium_profundum_SS9__Sun_protein:0.15318504014779796285,((197334196__Bacteria__Gammaproteobacteria__Vibrio_fischeri_MJ11__ribosomal_RNA_small_subunit_methyltransferase_B:0.02947944440856421072,209693697__Bacteria__Gammaproteobacteria__Aliivibrio_salmonicida_LFI1238__ribosomal_RNA_small_subunit_methyltransferase_B:0.04997842621473643637):0.09384922534533263194,(((27364478__Bacteria__Gammaproteobacteria__Vibrio_vulnificus_CMCP6__16S_rRNA_methyltransferase_GidB:0.11039728059263877180,(15640076__Bacteria__Gammaproteobacteria__Vibrio_cholerae_O1_biovar_El_Tor_str_N16961__sun_protein:0.14423819826991213233,375129419__Bacteria__Gammaproteobacteria__Vibrio_furnissii_NCTC_11218__cytosine|C5|methylase:0.07018450821055410849):0.03025003552725261807):0.01713848302475184590,(156972728__Bacteria__Gammaproteobacteria__Vibrio_harveyi_ATCC_BAA-1116__cytosine|C5|methylase:0.00736563257394235588,(28899818__Bacteria__Gammaproteobacteria__Vibrio_parahaemolyticus_RIMD_2210633__Sun_protein:0.00609705430083912637,262392829__Bacteria__Gammaproteobacteria__Vibrio_sp_Ex25__ribosomal_RNA_small_subunit_methyltransferase_B:0.00201601998797292133):0.02084926232282496503):0.04530616009453106163):0.03195880745027439990,(218711000__Bacteria__Gammaproteobacteria__Vibrio_splendidus_LGP32__ribosomal_RNA_small_subunit_methyltransferase_B:0.07822687785527344950,336122748__Bacteria__Gammaproteobacteria__Vibrio_anguillarum_775__16S_rRNA_m|5|C_967_methyltransferase:0.05111893031353845901):0.08873051813060774118):0.03572791058709459677):0.06297605258062353994):0.18510761575185732952,((85060226__Bacteria__Gammaproteobacteria__Sodalis_glossinidius_str_morsitans__16S_rRNA_methyltransferase_GidB:0.26187028089876385195,(((387887661__Bacteria__Gammaproteobacteria__Escherichia_blattae_DSM_4481__16S_rRNA_m5C967_methyltransferase:0.12841390514855730021,((260599608__Bacteria__Gammaproteobacteria__Cronobacter_turicensis_z3032__16S_rRNA_methyltransferase_B:0.01885582398255999936,389839361__Bacteria__Gammaproteobacteria__Cronobacter_sakazakii_ES15__16S_rRNA_methyltransferase_B:0.03560873382003567483):0.12238572403143148370,((336247455__Bacteria__Gammaproteobacteria__Enterobacter_aerogenes_KCTC_2190__16S_rRNA_methyltransferase_B:0.03091020116613967320,(152972197__Bacteria__Gammaproteobacteria__Klebsiella_pneumoniae_subsp_pneumoniae_MGH_78578__16S_rRNA_methyltransferase_B:0.01147035078935602047,288933298__Bacteria__Gammaproteobacteria__Klebsiella_variicola_At-22__sun_protein:0.02173806317961326368):0.02715438753515412793):0.04149091721567321062,((311277757__Bacteria__Gammaproteobacteria__Enterobacter_cloacae_SCF1__sun_protein:0.11934323506269964299,(((157148863__Bacteria__Gammaproteobacteria__Citrobacter_koseri_ATCC_BAA-895__16S_rRNA_methyltransferase_B:0.04777164252157058838,340000948__Bacteria__Gammaproteobacteria__Salmonella_bongori_NCTC_12419__sun_protein:0.06737341985727522686):0.00067998534733052320,(375257649__Bacteria__Gammaproteobacteria__Klebsiella_oxytoca_KCTC_1686__16S_rRNA_methyltransferase_B:0.04494982433869922078,283788076__Bacteria__Gammaproteobacteria__Citrobacter_rodentium_ICC168__ribosomal_RNA_small_subunit_methyltransferase_B:0.05735156788896337426):0.01111099479265265783):0.01142391945062978809,(378957743__Bacteria__Gammaproteobacteria__Salmonella_enterica_subsp_enterica_serovar_Gallinarum-pullorum__sun_protein:0.07246437178160336501,(218550564__Bacteria__Gammaproteobacteria__Escherichia_fergusonii_ATCC_35469__16S_rRNA_methyltransferase_B:0.01025812349835473168,(82545651__Bacteria__Gammaproteobacteria__Shigella_boydii_Sb227__16S_rRNA_methyltransferase_B:0.00278382287238038758,((110807136__Bacteria__Gammaproteobacteria__Shigella_flexneri_5_str_8401__16S_rRNA_methyltransferase_GidB:0.00821235207527163703,(15803816__Bacteria__Gammaproteobacteria__Escherichia_coli_O157_H7_str_EDL933__16S_rRNA_methyltransferase_GidB:0.00411849751111380280,82778586__Bacteria__Gammaproteobacteria__Shigella_dysenteriae_Sd197__16S_rRNA_methyltransferase_GidB:0.00411282311094639773):0.00000122123005994819):0.00204547676851331598,74313807__Bacteria__Gammaproteobacteria__Shigella_sonnei_Ss046__16S_rRNA_methyltransferase_GidB:0.00205445274294832701):0.00132900143393678994):0.00491232003843976740):0.05194607174055595328):0.00919636910162832666):0.01953437753618563616):0.02177466161187639748,((296104996__Bacteria__Gammaproteobacteria__Enterobacter_cloacae_subsp_cloacae_ATCC_13047__16S_rRNA_methyltransferase_B:0.04556975657976184563,345301136__Bacteria__Gammaproteobacteria__Enterobacter_asburiae_LF7a__ribosomal_RNA_small_subunit_methyltransferase_B:0.04161060271487267148):0.02293606139712814698,146313354__Bacteria__Gammaproteobacteria__Enterobacter_sp_638__16S_rRNA_methyltransferase_GidB:0.08244366024434036933):0.02878497854433710937):0.03533875702599293539):0.03601495010772726851):0.05473106875559966000):0.03399732506363990769,((317049808__Bacteria__Gammaproteobacteria__Pantoea_sp_At-9b__sun_protein:0.11213118541080448198,(308188325__Bacteria__Gammaproteobacteria__Pantoea_vagans_C9-1__ribosomal_RNA_small_subunit_methyltransferase_B:0.07579614300500503443,291619144__Bacteria__Gammaproteobacteria__Pantoea_ananatis_LMG_20103__RsmB:0.09045650470547308974):0.06424719147818519493):0.11631449837666886504,(300718674__Bacteria__Gammaproteobacteria__Erwinia_billingiae_Eb661__16S_rRNA_methyltransferase_B:0.11382189853771933208,(188535245__Bacteria__Gammaproteobacteria__Erwinia_tasmaniensis_Et1-99__16S_rRNA_methyltransferase_B:0.03596903921065396775,(292489815__Bacteria__Gammaproteobacteria__Erwinia_amylovora_CFBP1430__ribosomal_RNA_small_subunit_methyltransferase_B:0.03746950809802434418,(385786294__Bacteria__Gammaproteobacteria__Erwinia_sp_Ejp617__Ribosomal_RNA_small_subunit_methyltransferase_B:0.00000122123005994819,387872968__Bacteria__Gammaproteobacteria__Erwinia_pyrifoliae_DSM_12163__ribosomal_RNA_small_subunit_methyltransferase_B:0.00572434043764891067):0.02453222790843882783):0.02817897202154205985):0.07651681478416288984):0.08162152953124283961):0.05029328308298913752):0.06260534080596012740,((242237890__Bacteria__Gammaproteobacteria__Dickeya_dadantii_Ech703__16S_rRNA_methyltransferase_B:0.15234205618120449932,(307132808__Bacteria__Gammaproteobacteria__Dickeya_dadantii_3937__ribosomal_RNA_small_subunit_methyltransferase_B:0.04902539298506052023,(271502215__Bacteria__Gammaproteobacteria__Dickeya_dadantii_Ech586__sun_protein:0.04367785573082443029,251788002__Bacteria__Gammaproteobacteria__Dickeya_zeae_Ech1591__16S_rRNA_methyltransferase_B:0.07059861773633148430):0.02562171600044987896):0.09541101251751227252):0.06577101604209940888,(((261823202__Bacteria__Gammaproteobacteria__Pectobacterium_wasabiae_WPP163__16S_rRNA_methyltransferase_B:0.02716000725332015295,(50122921__Bacteria__Gammaproteobacteria__Pectobacterium_atrosepticum_SCRI1043__16S_rRNA_methyltransferase_GidB:0.03347651043128092169,253690152__Bacteria__Gammaproteobacteria__Pectobacterium_carotovorum_subsp_carotovorum_PC1__sun_protein:0.02510265715516633162):0.01340133991417735877):0.15089654518246992110,((197287099__Bacteria__Gammaproteobacteria__Proteus_mirabilis_HI4320__16S_rRNA_methyltransferase_B:0.16411658167191037205,((300721396__Bacteria__Gammaproteobacteria__Xenorhabdus_nematophila_ATCC_19061__16S_rRNA_m5C967_methyltransferase|_S|adenosyl|L|methionine|dependent:0.06434856687353232574,290477163__Bacteria__Gammaproteobacteria__Xenorhabdus_bovienii_SS-2004__16S_rRNA_m5C967_methyltransferase|_S|adenosyl|L|methionine|dependent:0.06439060423954283408):0.10707867233217867320,(37528514__Bacteria__Gammaproteobacteria__Photorhabdus_luminescens_subsp_laumondii_TTO1__16S_rRNA_methyltransferase_GidB:0.06649398677892309761,253991652__Bacteria__Gammaproteobacteria__Photorhabdus_asymbiotica_subsp_asymbiotica_ATCC_43949__ribosomal_RNA_small_subunit_methyltransferase_B:0.06967593625556049719):0.09638613270793114363):0.06014236148636763202):0.04855416437310381556,386743663__Bacteria__Gammaproteobacteria__Providencia_stuartii_MRSN_2154__16S_rRNA_methyltransferase_B:0.22854762076654888681):0.06182712732686500984):0.03302631539132299537,(((374313841__Bacteria__Gammaproteobacteria__Serratia_symbiotica_str_Cinara_cedri__ribosomal_RNA_small_subunit_methyltransferase_B:0.23896824214793638275,(157372746__Bacteria__Gammaproteobacteria__Serratia_proteamaculans_568__16S_rRNA_methyltransferase_B:0.01212999677741606261,333929434__Bacteria__Gammaproteobacteria__Serratia_sp_AS12__ribosomal_RNA_small_subunit_methyltransferase_B:0.01831558623707096184):0.02752784768691316636):0.04767609977764477452,(238898791__Bacteria__Gammaproteobacteria__Candidatus_Hamiltonella_defensa_5AT_Acyrthosiphon_pisum__16S_rRNA_m5C967_methyltransferase|_S|adenosyl|L|methionine|dependent:0.41032339612253393435,((51597957__Bacteria__Gammaproteobacteria__Yersinia_pseudotuberculosis_IP_32953__16S_rRNA_methyltransferase_GidB:0.00000122123005994819,162420599__Bacteria__Gammaproteobacteria__Yersinia_pestis_Angola__16S_rRNA_methyltransferase_B:0.00202902617669088996):0.04479484271381620891,123444066__Bacteria__Gammaproteobacteria__Yersinia_enterocolitica_subsp_enterocolitica_8081__16S_rRNA_methyltransferase_B:0.05044119000378417816):0.03053532479487856485):0.04545027079457672481):0.02051819888672116662,((383188350__Bacteria__Gammaproteobacteria__Rahnella_aquatilis_CIP_78-65_ATCC_33071__ribosomal_RNA_small_subunit_methyltransferase_RsmB:0.02640891662682485694,322831104__Bacteria__Gammaproteobacteria__Rahnella_sp_Y9602__sun_protein:0.01767430076475895798):0.11340901960251584257,(238921411__Bacteria__Gammaproteobacteria__Edwardsiella_ictaluri_93-146__ribosomal_RNA_small_subunit_methyltransferase_B|_putative:0.04459509420107996697,269140542__Bacteria__Gammaproteobacteria__Edwardsiella_tarda_EIB202__16S_rRNA_methyltransferase_B:0.03321702382416222288):0.17017925409441087004):0.04018574924650823027):0.01819822139765493035):0.02649797592917697495):0.04058989816352243790):0.03519681562105186901):0.16364943108424029328,((113460188__Bacteria__Gammaproteobacteria__Haemophilus_somnus_129PT__ribosomal_RNA_small_subunit_methyltransferase_B:0.19987486988619240780,((52426258__Bacteria__Gammaproteobacteria__Mannheimia_succiniciproducens_MBEL55E__Sun_protein:0.15509761009930694842,152977800__Bacteria__Gammaproteobacteria__Actinobacillus_succinogenes_130Z__sun_protein:0.18981192788973891283):0.03622967451247291470,(15603426__Bacteria__Gammaproteobacteria__Pasteurella_multocida_subsp_multocida_str_Pm70__hypothetical_protein:0.16823369826157810736,(345429248__Bacteria__Gammaproteobacteria__Haemophilus_parainfluenzae_T3T1__16S_rRNA_m5C967_methyltransferase|_S|adenosyl|L|methionine|dependent:0.11424329470301558542,((387121464__Bacteria__Gammaproteobacteria__Aggregatibacter_actinomycetemcomitans_D7S-1__methionyl|tRNA_formyltransferase:0.00555361967532807567,(261866823__Bacteria__Gammaproteobacteria__Aggregatibacter_actinomycetemcomitans_D11S-1__methionyl|tRNA_formyltransferase:0.00000122123005994819,365966642__Bacteria__Gammaproteobacteria__Aggregatibacter_actinomycetemcomitans_ANH9381__methionyl|tRNA_formyltransferase:0.00366267615231171762):0.00366921620221523359):0.23764019295483757022,16272567__Bacteria__Gammaproteobacteria__Haemophilus_influenzae_Rd_KW20__sun_protein:0.11810720748161050719):0.05661736632855319390):0.03606901200421603476):0.02329333157592112374):0.02355321260800032068):0.05418177506972366581,(332289287__Bacteria__Gammaproteobacteria__Gallibacterium_anatis_UMN179__16S_rRNA_methyltransferase_B:0.22305073704210032215,(219871972__Bacteria__Gammaproteobacteria__Haemophilus_parasuis_SH0165__ribosomal_RNA_small_subunit_methyltransferase_B:0.13491269045805467930,(33152966__Bacteria__Gammaproteobacteria__Haemophilus_ducreyi_35000HP__Fmu_protein:0.15523973001398169713,126209024__Bacteria__Gammaproteobacteria__Actinobacillus_pleuropneumoniae_serovar_5b_str_L20__ribosomal_RNA_small_subunit_methyltransferase_B:0.13744067243251653632):0.04366488825817085168):0.12085860799866071646):0.03065049376316976784):0.26223232024637049831):0.08146376073565257669):0.02814743546559069290):0.04491662886070645067,119943873__Bacteria__Gammaproteobacteria__Psychromonas_ingrahamii_37__sun_protein:0.38920170555160260584):0.06020760193536004584,((308047743__Bacteria__Gammaproteobacteria__Ferrimonas_balearica_DSM_9799__16S_rRNA_m|5|C967_methyltransferase:0.36548731722420269019,(((((146291133__Bacteria__Gammaproteobacteria__Shewanella_putrefaciens_CN-32__sun_protein:0.02061598983796478560,126172286__Bacteria__Gammaproteobacteria__Shewanella_baltica_OS155__sun_protein:0.00818400195171585521):0.02026959986391244778,(113968373__Bacteria__Gammaproteobacteria__Shewanella_sp_MR-4__sun_protein:0.00662269105041191769,24371630__Bacteria__Gammaproteobacteria__Shewanella_oneidensis_MR-1__16S_rRNA_|cytosine967|C5||methyltransferase_RsmB:0.02706457423288106956):0.02509917481125320884):0.09549172859414802039,((212632964__Bacteria__Gammaproteobacteria__Shewanella_piezotolerans_WP3__Fmu|_rRNA_SAM|dependent_methyltransferase:0.03232652442539271642,(157959859__Bacteria__Gammaproteobacteria__Shewanella_pealeana_ATCC_700345__sun_protein:0.01562355090807057180,167621966__Bacteria__Gammaproteobacteria__Shewanella_halifaxensis_HAW-EB4__sun_protein:0.01432516118765251797):0.01562878154988923268):0.05771584911199912488,(127514666__Bacteria__Gammaproteobacteria__Shewanella_loihica_PV-4__sun_protein:0.10632143683053704719,(170724406__Bacteria__Gammaproteobacteria__Shewanella_woodyi_ATCC_51908__sun_protein:0.06369463576638474678,(157373174__Bacteria__Gammaproteobacteria__Shewanella_sediminis_HAW-EB3__sun_protein:0.04867742965817257322,294138832__Bacteria__Gammaproteobacteria__Shewanella_violacea_DSS12__ribosomal_RNA_small_subunit_methyltransferase_B:0.04407689930083488056):0.02110601091909620336):0.03186656680082840254):0.03020458613567649636):0.03553218048793607697):0.02733634609135106655,(114561210__Bacteria__Gammaproteobacteria__Shewanella_frigidimarina_NCIMB_400__sun_protein:0.08782328871448268071,91791391__Bacteria__Gammaproteobacteria__Shewanella_denitrificans_OS217__sun_protein:0.09424023027083006099):0.03468660754075861968):0.05104102898742567118,119773183__Bacteria__Gammaproteobacteria__Shewanella_amazonensis_SB2B__sun_protein:0.19537549362228129324):0.23750371123206001633):0.06829408864759456410,((332304407__Bacteria__Gammaproteobacteria__Glaciecola_sp_4H-3-7YE-5__sun_protein:0.05550524237499687014,109896353__Bacteria__Gammaproteobacteria__Pseudoalteromonas_atlantica_T6c__sun_protein:0.09111985468289303391):0.21456876715172268355,((332139428__Bacteria__Gammaproteobacteria__Alteromonas_macleodii_str_Deep_ecotype__16S_rRNA_methyltransferase:0.15718909363652722178,333891509__Bacteria__Gammaproteobacteria__Alteromonas_sp_SN2__16S_rRNA_methyltransferase_B:0.11310562370897490891):0.20087941997974670394,348027486__Bacteria__Gammaproteobacteria__Glaciecola_nitratireducens_FR1064__16S_rRNA_m|5|C_967_methyltransferase:0.42608488551022566382):0.05149673279539771636):0.26032637062387986582):0.03385121442000241232):0.04364365545333975110):0.05573032034648578437,56459128__Bacteria__Gammaproteobacteria__Idiomarina_loihiensis_L2TR__tRNA_and_rRNA_cytosine|C5|methylase:0.59272867428424769187):0.12505547799195168568):0.04834747403257812215,((((304313374__Bacteria__Gammaproteobacteria__Gamma_proteobacterium_HdN1__ribosomal_RNA_small_subunit_methyltransferase_B:0.51238614405202365099,((385333483__Bacteria__Gammaproteobacteria__Marinobacter_adhaerens_HP15__rRNA_SAM|dependent_methyltransferase:0.10396164402638589930,(120552984__Bacteria__Gammaproteobacteria__Marinobacter_aquaeolei_VT8__sun_protein:0.02173889937860865387,387812477__Bacteria__Gammaproteobacteria__Marinobacter_hydrocarbonoclasticus_ATCC_49840__16S_rRNA_m5C967_methyltransferase:0.01288439306622718612):0.05379786092128629321):0.42925012309471904937,83642941__Bacteria__Gammaproteobacteria__Hahella_chejuensis_KCTC_2396__sun_protein:0.48004003547365625693):0.05709057495698812573):0.07064130307704775957,(192360951__Bacteria__Gammaproteobacteria__Cellvibrio_japonicus_Ueda107__ribosomal_RNA_small_subunit_methyltransferase_B:0.42061301673482875962,((15595215__Bacteria__Gammaproteobacteria__Pseudomonas_aeruginosa_PAO1__hypothetical_protein:0.12492150622628102330,(226942185__Bacteria__Gammaproteobacteria__Azotobacter_vinelandii_DJ__rRNA_SAM|dependent_methyltransferase:0.15760858091507062850,(146280416__Bacteria__Gammaproteobacteria__Pseudomonas_stutzeri_A1501__ribosomal_RNA_small_subunit_methyltransferase_B:0.11880576001466608416,((146305094__Bacteria__Gammaproteobacteria__Pseudomonas_mendocina_ymp__sun_protein:0.12729888933688576769,333898250__Bacteria__Gammaproteobacteria__Pseudomonas_fulva_12-X__sun_protein:0.08962909380768085965):0.06183371267733728943,((104779336__Bacteria__Gammaproteobacteria__Pseudomonas_entomophila_L48__ribosomal_RNA_small_subunit_methyltransferase_B:0.01933506852317885827,26986811__Bacteria__Gammaproteobacteria__Pseudomonas_putida_KT2440__sun_protein:0.01416602288015091256):0.06266180325192635681,(28867419__Bacteria__Gammaproteobacteria__Pseudomonas_syringae_pv_tomato_str_DC3000__sun_protein:0.06882862157638613976,(77456243__Bacteria__Gammaproteobacteria__Pseudomonas_fluorescens_Pf0-1__Fmu|_rRNA_SAM|dependent_methyltransferase:0.04503429947681886897,(330806740__Bacteria__Gammaproteobacteria__Pseudomonas_brassicacearum_subsp_brassicacearum_NFM421__ribosomal_RNA_small_subunit_methyltransferase_B:0.03597462335780053644,((387891270__Bacteria__Gammaproteobacteria__Pseudomonas_fluorescens_A506__ribosomal_RNA_small_subunit_methyltransferase_B:0.01675797873574191160,229587594__Bacteria__Gammaproteobacteria__Pseudomonas_fluorescens_SBW25__ribosomal_RNA_small_subunit_methyltransferase_B:0.01373021580911400544):0.02502614009256992275,70733533__Bacteria__Gammaproteobacteria__Pseudomonas_fluorescens_Pf-5__16S_rRNA_methyltransferase_GidB:0.05641387883312486140):0.00928625722078121364):0.01525847806592351558):0.03331199951106349200):0.01626488615350178690):0.04924087268120592303):0.02228054502011848903):0.03754771465059660029):0.04615212396345944046):0.15775157877914100513,(92114986__Bacteria__Gammaproteobacteria__Chromohalobacter_salexigens_DSM_3043__sun_protein:0.20810976550173107547,307543963__Bacteria__Gammaproteobacteria__Halomonas_elongata_DSM_2581__Sun_protein:0.22249688793581740009):0.24344350396029473815):0.08187819250860227382):0.09264775110255822621):0.03367517725427341541,(254784303__Bacteria__Gammaproteobacteria__Teredinibacter_turnerae_T7901__ribosomal_RNA_small_subunit_methyltransferase_B:0.38325588324799780837,90019668__Bacteria__Gammaproteobacteria__Saccharophagus_degradans_2-40__ribosomal_RNA_small_subunit_methyltransferase_B:0.46404741981591035582):0.11096818458610478719):0.04338991860715099569,((29655200__Bacteria__Gammaproteobacteria__Coxiella_burnetii_RSA_493__ribosomal_RNA_small_subunit_methyltransferase_B:0.57349238859297080317,(52842799__Bacteria__Gammaproteobacteria__Legionella_pneumophila_subsp_pneumophila_str_Philadelphia_1__rRNA_methyltransferase_|SUN_protein|:0.25251528948724044632,289163976__Bacteria__Gammaproteobacteria__Legionella_longbeachae_NSW150__16S_rRNA_m5C967_methyltransferase|_S|adenosyl|L|methionine|dependent:0.17261061228444207760):0.38264757896725182240):0.05887151037763041495,(387130879__Bacteria__Gammaproteobacteria__Methylophaga_sp_JAM7__Ribosomal_RNA_small_subunit_methyltransferase_B:0.36984342760848470943,387126151__Bacteria__Gammaproteobacteria__Methylophaga_sp_JAM1__ribosomal_RNA_small_subunit_methyltransferase_B:0.33809549747385730933):0.24532531116330227872):0.04109879067580263917):0.03869286746218267292):0.06110956425553350918,((((((((313199965__Bacteria__Betaproteobacteria__Methylovorus_sp_MP688__sun_protein:0.00392430398845580123,253997900__Bacteria__Betaproteobacteria__Methylovorus_glucosetrophus_SIP3-4__sun_protein:0.00862144793188906154):0.19238692466464910047,(297537409__Bacteria__Betaproteobacteria__Methylotenera_versatilis_301__sun_protein:0.15540945398594158133,253997546__Bacteria__Betaproteobacteria__Methylotenera_mobilis_JLW8__sun_protein:0.12954124551437354307):0.22766634949293362844):0.05887877665641052388,91774540__Bacteria__Betaproteobacteria__Methylobacillus_flagellatus_KT__sun_protein:0.26850724384929436361):0.13326048107752855310,(((82701526__Bacteria__Betaproteobacteria__Nitrosospira_multiformis_ATCC_25196__sun_protein:0.30154680432835728743,(325983531__Bacteria__Betaproteobacteria__Nitrosomonas_sp_AL212__sun_protein:0.11978914273457459683,339481947__Bacteria__Betaproteobacteria__Nitrosomonas_sp_Is79A3__sun_protein:0.09184706983189104557):0.13153128513102432806):0.09174178813752364992,(30249919__Bacteria__Betaproteobacteria__Nitrosomonas_europaea_ATCC_19718__sun|_rRNA_methylase:0.08210597158296793763,114330411__Bacteria__Betaproteobacteria__Nitrosomonas_eutropha_C91__sun_protein:0.09799491010356146947):0.28286193885018445782):0.11902167852226219757,(291612482__Bacteria__Betaproteobacteria__Sideroxydans_lithotrophicus_ES-1__sun_protein:0.32699272923230859877,302877269__Bacteria__Betaproteobacteria__Gallionella_capsiferriformans_ES-2__sun_protein:0.25734841791105267372):0.11293265686902809186):0.03502963330344796566):0.07209135695460215654,((226938995__Bacteria__Betaproteobacteria__Laribacter_hongkongensis_HLHK9__sun_protein:0.42322129770556887740,(((313667408__Bacteria__Betaproteobacteria__Neisseria_lactamica_020-06__SUN|family_protein:0.00000122123005994819,15676040__Bacteria__Betaproteobacteria__Neisseria_meningitidis_MC58__16S_RNA_methyltransferase:0.02839374078158607428):0.01531055478582141541,59802189__Bacteria__Betaproteobacteria__Neisseria_gonorrhoeae_FA_1090__16S_RNA_methyltransferase:0.00000122123005994819):0.52588998309487144933,(347538126__Bacteria__Betaproteobacteria__Pseudogulbenkiania_sp_NH8B__16S_rRNA_methyltransferase_B:0.18592008866037199044,34499717__Bacteria__Betaproteobacteria__Chromobacterium_violaceum_ATCC_12472__sun_protein:0.22228989926660203125):0.08143325856940777929):0.08453979763888802568):0.06007687179969067176,74316034__Bacteria__Betaproteobacteria__Thiobacillus_denitrificans_ATCC_25259__Fmu|_rRNA_SAM|dependent_methyltransferase:0.36989649969371518612):0.06623706282818428437):0.06743651058051895741,(((372487495__Bacteria__Betaproteobacteria__Dechlorosoma_suillum_PS__ribosomal_RNA_small_subunit_methyltransferase_RsmB:0.29041052171720288522,(257091709__Bacteria__Betaproteobacteria__Candidatus_Accumulibacter_phosphatis_clade_IIA_str_UW-1__sun_protein:0.26290763118014426336,71905670__Bacteria__Betaproteobacteria__Dechloromonas_aromatica_RCB__Fmu|_rRNA_SAM|dependent_methyltransferase:0.30417207862809059193):0.09465523923813221052):0.06053778676346329574,(56477026__Bacteria__Betaproteobacteria__Aromatoleum_aromaticum_EbN1__tRNA_and_rRNA_cytosine|C5|methylase_sun:0.25308229304460883036,(237654726__Bacteria__Betaproteobacteria__Thauera_sp_MZ1T__sun_protein:0.24167595493869345469,119900274__Bacteria__Betaproteobacteria__Azoarcus_sp_BH72__Sun_protein:0.25979508695242387040):0.04602519429429138831):0.20769795882451289049):0.10956335690815004191,((((145590255__Bacteria__Betaproteobacteria__Polynucleobacter_necessarius_subsp_asymbioticus_QLW-P1DMWA-1__sun_protein:0.08862974470666022675,171464329__Bacteria__Betaproteobacteria__Polynucleobacter_necessarius_subsp_necessarius_STIR1__Fmu_|Sun|_domain|containing_protein:0.14837714490308268056):0.66830795626162575740,(296137329__Bacteria__Betaproteobacteria__Thiomonas_intermedia_K12__sun_protein:0.47557756290190467130,(((171060673__Bacteria__Betaproteobacteria__Leptothrix_cholodnii_SP-6__sun_protein:0.29122530486658582127,124265465__Bacteria__Betaproteobacteria__Methylibium_petroleiphilum_PM1__Sun_protein:0.22855076826571119053):0.06848142153470863913,383760313__Bacteria__Betaproteobacteria__Rubrivivax_gelatinosus_IL144__Sun_domain_protein:0.29574438685537590699):0.09368652703236875212,(((120613161__Bacteria__Betaproteobacteria__Acidovorax_citrulli_AAC00-1__sun_protein:0.01293428930665309166,326319222__Bacteria__Betaproteobacteria__Acidovorax_avenae_subsp_avenae_ATCC_19860__sun_protein:0.01452981414311092963):0.21935687218209665161,(((264676496__Bacteria__Betaproteobacteria__Comamonas_testosteroni_CNB-2__sun|_tRNA_and_rRNA_cytosine|C5|methylase:0.13937659455448558887,(160895962__Bacteria__Betaproteobacteria__Delftia_acidovorans_SPH-1__sun_protein:0.00000122123005994819,333912119__Bacteria__Betaproteobacteria__Delftia_sp_Cs1-4__sun_protein:0.00181946032683378547):0.14865392051111658844):0.18479689061440782161,(319761189__Bacteria__Betaproteobacteria__Alicycliphilus_denitrificans_BC__sun_protein:0.08737760201624467093,(222112408__Bacteria__Betaproteobacteria__Acidovorax_ebreus_TPSY__sun_protein:0.00308763372929700712,121596181__Bacteria__Betaproteobacteria__Acidovorax_sp_JS42__sun_protein:0.01075458435449302280):0.08415006662103344248):0.09400449282920346483):0.03736180636075027428,121609225__Bacteria__Betaproteobacteria__Verminephrobacter_eiseniae_EF01-2__sun_protein:0.20047608456287130396):0.03133785939295379019):0.05429619274507001964,(((319791338__Bacteria__Betaproteobacteria__Variovorax_paradoxus_EPS__sun_protein:0.06811378170459976567,239813610__Bacteria__Betaproteobacteria__Variovorax_paradoxus_S110__sun_protein:0.05073048943054352111):0.13860895823694510676,((121606520__Bacteria__Betaproteobacteria__Polaromonas_naphthalenivorans_CJ2__sun_protein:0.10692366723938469264,91790269__Bacteria__Betaproteobacteria__Polaromonas_sp_JS666__sun_protein:0.09830868938158579540):0.16462489046722364461,89902354__Bacteria__Betaproteobacteria__Rhodoferax_ferrireducens_T118__sun_protein:0.25477765144128072805):0.07341178062161957119):0.02853454315943015213,337281228__Bacteria__Betaproteobacteria__Ramlibacter_tataouinensis_TTB310__16S_rRNA_m5C967_methyltransferase:0.20063486340943720299):0.04198151057048884333):0.22925135355441644824):0.09245792133097834042):0.07702473815885974018):0.02131706586988737009,((389871020__Bacteria__Betaproteobacteria__Advenella_kashmirensis_WT001__methyltransferase:0.40056237636068375840,(348589424__Bacteria__Betaproteobacteria__Taylorella_asinigenitalis_MCE3__ribosomal_RNA_small_subunit_methyltransferase_B:0.20937517914725356505,319778867__Bacteria__Betaproteobacteria__Taylorella_equigenitalis_MCE9__ribosomal_RNA_small_subunit_methyltransferase_B:0.26327986487261584303):0.53502885546901912672):0.09330129376348721137,(332285815__Bacteria__Betaproteobacteria__Pusillimonas_sp_T7-7__hypothetical_protein:0.38027223739775872779,(311109240__Bacteria__Betaproteobacteria__Achromobacter_xylosoxidans_A8__methyltransferase:0.18292431888982277344,((163859032__Bacteria__Betaproteobacteria__Bordetella_petrii_DSM_12804__hypothetical_protein:0.12601830275233441570,(33594975__Bacteria__Betaproteobacteria__Bordetella_parapertussis_12822__hypothetical_protein:0.00205311443757055703,(33599251__Bacteria__Betaproteobacteria__Bordetella_bronchiseptica_RB50__hypothetical_protein:0.00000122123005994819,33591772__Bacteria__Betaproteobacteria__Bordetella_pertussis_Tohama_I__hypothetical_protein:0.01436786815378791708):0.00201670827469812609):0.11074827908966491941):0.04251228220429607851,187476742__Bacteria__Betaproteobacteria__Bordetella_avium_197N__ribosomal_RNA_small_subunit_methyltransferase:0.21731342315366378171):0.03930599740537340375):0.08554009002611379087):0.06915597479429831662):0.12829568367064889123):0.05317355351347062553,(((340785767__Bacteria__Betaproteobacteria__Collimonas_fungivorans_Ter331__ribosomal_RNA_small_subunit_methyltransferase_B:0.17546844911885842166,(134093422__Bacteria__Betaproteobacteria__Herminiimonas_arsenicoxydans__S|adenosyl|L|methionine|dependent_RNA_methyltransferase:0.08776370875179508035,152981119__Bacteria__Betaproteobacteria__Janthinobacterium_sp_Marseille__tRNA_and_rRNA_cytosine|C5|methylases:0.05416016199515041180):0.15618575678093410408):0.07694842620080979967,300309418__Bacteria__Betaproteobacteria__Herbaspirillum_seropedicae_SmR1__RNA_methyltransferase:0.17646459988856699752):0.18225565160392934172,(((300705521__Bacteria__Betaproteobacteria__Ralstonia_solanacearum_CFBP2957__16S_rRNA_m5C967_methyltransferase|_S|adenosyl|L|methionine|dependent:0.06779745422813887590,187930737__Bacteria__Betaproteobacteria__Ralstonia_pickettii_12J__sun_protein:0.09545456282115116764):0.21031228682415992193,(((339327727__Bacteria__Betaproteobacteria__Cupriavidus_necator_N-1__ribosomal_RNA_small_subunit_methyltransferase_B:0.01250615205417934979,194291224__Bacteria__Betaproteobacteria__Cupriavidus_taiwanensis_LMG_19424__16S_rRNA_m5c967_methyltransferase|_s|adenosyl|l|methionine|dependent:0.04019700967197407937):0.00520437047189917842,113869632__Bacteria__Betaproteobacteria__Ralstonia_eutropha_H16__tRNA_and_rRNA_cytosine|C5|methylase:0.00435605020952528794):0.05561788668113319678,(73543087__Bacteria__Betaproteobacteria__Ralstonia_eutropha_JMP134__rRNA_SAM|dependent_methyltransferase:0.04732179338947218455,94312493__Bacteria__Betaproteobacteria__Cupriavidus_metallidurans_CH34__tRNA_and_rRNA_cytosine|C5|methylase:0.12634286331702682116):0.02219154041524751264):0.23260999301426285579):0.10449999072248097876,(312797598__Bacteria__Betaproteobacteria__Burkholderia_rhizoxinica_HKI_454__16S_rRNA_m|5|C_967_methyltransferase:0.30645702269079266866,(((161526289__Bacteria__Betaproteobacteria__Burkholderia_multivorans_ATCC_17616__sun_protein:0.04546506656809618657,((78067943__Bacteria__Betaproteobacteria__Burkholderia_sp_383__rRNA_SAM|dependent_methyltransferase:0.01989520596041181866,107024054__Bacteria__Betaproteobacteria__Burkholderia_cenocepacia_AU_1054__sun_protein:0.03830933823236780389):0.01441052317977340250,(134297372__Bacteria__Betaproteobacteria__Burkholderia_vietnamiensis_G4__sun_protein:0.04507458396284976659,115353229__Bacteria__Betaproteobacteria__Burkholderia_ambifaria_AMMD__sun_protein:0.02600726601495969431):0.01983356286869846982):0.04265520788752100168):0.07638373277631849145,((339905983__Bacteria__Betaproteobacteria__Burkholderia_glumae_BGR1__16S_rRNA_methyltransferase_B:0.08028362537320213321,330818681__Bacteria__Betaproteobacteria__Burkholderia_gladioli_BSR3__Sun_protein:0.06919373656396131389):0.06854604830312335806,(83719791__Bacteria__Betaproteobacteria__Burkholderia_thailandensis_E264__sun_protein:0.03856399148526638843,(237810344__Bacteria__Betaproteobacteria__Burkholderia_pseudomallei_MSHR346_I__ribosomal_RNA_small_subunit_methyltransferase_B:0.00183562201932824026,(53724953__Bacteria__Betaproteobacteria__Burkholderia_mallei_ATCC_23344__sun_protein:0.00000122123005994819,76812251__Bacteria__Betaproteobacteria__Burkholderia_pseudomallei_1710b__ribosomal_RNA_small_subunit_methyltransferase_B:0.00310063876679230431):0.00312457437122952300):0.03587017210415138768):0.13770049937579312282):0.03566419089826690370):0.08786966679232861843,(377819468__Bacteria__Betaproteobacteria__Burkholderia_sp_YI23__sun_protein:0.17212893849091248644,(186474810__Bacteria__Betaproteobacteria__Burkholderia_phymatum_STM815__sun_protein:0.11960007271264093409,(295675129__Bacteria__Betaproteobacteria__Burkholderia_sp_CCGE1002__sun_protein:0.06050100677042342251,((323524427__Bacteria__Betaproteobacteria__Burkholderia_sp_CCGE1001__sun_protein:0.02179251498863879130,307728146__Bacteria__Betaproteobacteria__Burkholderia_sp_CCGE1003__sun_protein:0.02099312263576965168):0.03861626592551486298,(187922320__Bacteria__Betaproteobacteria__Burkholderia_phytofirmans_PsJN__sun_protein:0.02539014136265179203,91781434__Bacteria__Betaproteobacteria__Burkholderia_xenovorans_LB400__Fmu|_rRNA_SAM|dependent_methyltransferase:0.02287335127235870513):0.02339049154837972294):0.01550256093076120278):0.02856108206599461061):0.07644561076208085393):0.06204492535442535789):0.08076470182518928620):0.11691530084882277574):0.08107417733596283815):0.09647024774252126178):0.13042707563476296784):0.07667094294784859709):0.20093348366039801012,((292493781__Bacteria__Gammaproteobacteria__Nitrosococcus_halophilus_Nc4__sun_protein:0.07243717869021042144,(300115538__Bacteria__Gammaproteobacteria__Nitrosococcus_watsonii_C-113__sun_protein:0.05683553204661153518,77166463__Bacteria__Gammaproteobacteria__Nitrosococcus_oceani_ATCC_19707__rRNA_SAM|dependent_methyltransferase:0.03650548194875928576):0.09076297580176224955):0.41130130205541098887,(53803078__Bacteria__Gammaproteobacteria__Methylococcus_capsulatus_str_Bath__sun_protein:0.43720509143424352017,(357406751__Bacteria__Gammaproteobacteria__Methylomicrobium_alcaliphilum__ribosomal_RNA_small_subunit_methyltransferase_B:0.32041213847614419263,333985162__Bacteria__Gammaproteobacteria__Methylomonas_methanica_MC09__sun_protein:0.28639723721948268098):0.09080733660370318705):0.07487993261633835163):0.07627219768433940450):0.03857912825821555730,(((220933384__Bacteria__Gammaproteobacteria__Thioalkalivibrio_sulfidophilus_HL-EbGr7__sun_protein:0.38396727671222702361,289209431__Bacteria__Gammaproteobacteria__Thioalkalivibrio_sp_K90mix__sun_protein:0.38058370068182545420):0.12911943727474090027,(261856665__Bacteria__Gammaproteobacteria__Halothiobacillus_neapolitanus_c2__sun_protein:0.71614702454421053091,(121999099__Bacteria__Gammaproteobacteria__Halorhodospira_halophila_SL1__sun_protein:0.45595026403736843568,114321773__Bacteria__Gammaproteobacteria__Alkalilimnicola_ehrlichii_MLHE-1__sun_protein:0.35237985760901957555):0.08578173528941146486):0.02831888113907351373):0.06592048099800873473,((390951439__Bacteria__Gammaproteobacteria__Thiocystis_violascens_DSM_198__16S_rRNA_m|5|C967_methyltransferase:0.26072977520747031566,288941789__Bacteria__Gammaproteobacteria__Allochromatium_vinosum_DSM_180__sun_protein:0.17529851488940395576):0.31175417850241626816,(383318249__Bacteria__Gammaproteobacteria__Frateuria_aurantia_DSM_6220__ribosomal_RNA_small_subunit_methyltransferase_RsmB:0.51179212002372820312,((190576005__Bacteria__Gammaproteobacteria__Stenotrophomonas_maltophilia_K279a__sun_protein:0.29189271906056674100,((285019616__Bacteria__Gammaproteobacteria__Xanthomonas_albilineans_GPE_PC73__tRNA_and_rRNA_cytosine|c5|methylase:0.17922391104384252647,28199632__Bacteria__Gammaproteobacteria__Xylella_fastidiosa_Temecula1__hypothetical_protein:0.29055232993507651429):0.05656239530576581687,(21233175__Bacteria__Gammaproteobacteria__Xanthomonas_campestris_pv_campestris_str_ATCC_33913__Sun_protein:0.05087853571830251026,(58580210__Bacteria__Gammaproteobacteria__Xanthomonas_oryzae_pv_oryzae_KACC10331__hypothetical_protein:0.03748196447220279032,(78049480__Bacteria__Gammaproteobacteria__Xanthomonas_campestris_pv_vesicatoria_str_85-10__ribosomal_RNA_small_subunit_methyltransferase_B:0.00595235689749864551,21244523__Bacteria__Gammaproteobacteria__Xanthomonas_axonopodis_pv_citri_str_306__Sun_protein:0.01731319963890209229):0.01995847255111866253):0.04834865661014513261):0.19029624473513870320):0.04728064767186603706):0.04121864635496125945,(319785852__Bacteria__Gammaproteobacteria__Pseudoxanthomonas_suwonensis_11-1__sun_protein:0.26695368959737209025,357416612__Bacteria__Gammaproteobacteria__Pseudoxanthomonas_spadix_BD-a59__16S_rRNA_methyltransferase_B:0.21654245355256973582):0.05202418592715432610):0.29232052530480479025):0.10908754986235587314):0.04058045286678622909):0.04664973039305355534):0.03336290830243075767):0.08306418323037034757,(334144602__Bacteria__Gammaproteobacteria__Thioalkalimicrobium_cyclicum_ALM1__sun_protein:0.31655522508333311382,78484536__Bacteria__Gammaproteobacteria__Thiomicrospira_crunogena_XCL-2__sun_protein:0.38191792163506727009):0.20503522038262839144):0.02978497247363207090):0.21830561733656328460):0.10070100362191082566,(((((87201108__Bacteria__Alphaproteobacteria__Novosphingobium_aromaticivorans_DSM_12444__Fmu_|Sun|:0.22169843079405085473,(334141447__Bacteria__Alphaproteobacteria__Novosphingobium_sp_PP1Y__tRNA_and_rRNA_cytosine|C5|methylase:0.14219928555428751338,85375086__Bacteria__Alphaproteobacteria__Erythrobacter_litoralis_HTCC2594__tRNA_and_rRNA_cytosine|C5|methylase:0.20944794926535378887):0.07016605826977043159):0.13190362900274330005,((347526556__Bacteria__Alphaproteobacteria__Sphingobium_sp_SYK-6__RNA_methyltransferase:0.29578220567887619774,((294010239__Bacteria__Alphaproteobacteria__Sphingobium_japonicum_UT26S__tRNA|rRNA_cytosine|C5|methylase:0.07318447342258378729,334345890__Bacteria__Alphaproteobacteria__Sphingobium_chlorophenolicum_L-1__Fmu_|Sun|_domain|containing_protein:0.07274948493642378888):0.12962468282548808562,103486536__Bacteria__Alphaproteobacteria__Sphingopyxis_alaskensis_RB2256__hypothetical_protein:0.38442320938063362368):0.04769446725963392975):0.03648056814449818219,(148554856__Bacteria__Alphaproteobacteria__Sphingomonas_wittichii_RW1__Fmu_|Sun|_domain|containing_protein:0.30705895953424033884,(338708127__Bacteria__Alphaproteobacteria__Zymomonas_mobilis_subsp_pomaceae_ATCC_29192__Fmu_|Sun|_domain|containing_protein:0.15524087915615442101,56550913__Bacteria__Alphaproteobacteria__Zymomonas_mobilis_subsp_mobilis_ZM4__Fmu_|Sun|_domain|containing_protein:0.13059250028219443474):0.30922554543089253443):0.09671045779345520399):0.02881294177309237994):0.35789167230447138657,(197106963__Bacteria__Alphaproteobacteria__Phenylobacterium_zucineum_HLK1__rRNA_methyltransferase_RsmB:0.24461998616607275037,((315497067__Bacteria__Alphaproteobacteria__Asticcacaulis_excentricus_CB_48__sun_protein:0.44356439494669530621,302381615__Bacteria__Alphaproteobacteria__Brevundimonas_subvibrioides_ATCC_15264__Fmu_|Sun|_domain|containing_protein:0.28491189315666509696):0.13907944576439273954,(167648734__Bacteria__Alphaproteobacteria__Caulobacter_sp_K31__Fmu_|Sun|_domain|containing_protein:0.14065665849073533122,(16124357__Bacteria__Alphaproteobacteria__Caulobacter_crescentus_CB15__rRNA_methyltransferase_RsmB:0.05662171935757548402,295687552__Bacteria__Alphaproteobacteria__Caulobacter_segnis_ATCC_21756__sun_protein:0.05041085023928185832):0.05955125988048548535):0.15154236147631625076):0.06536581061115620539):0.23812495575407471859):0.06611642910420489905,((((119385444__Bacteria__Alphaproteobacteria__Paracoccus_denitrificans_PD1222__Fmu_|Sun|_domain|containing_protein:0.33594458442086727601,(146278958__Bacteria__Alphaproteobacteria__Rhodobacter_sphaeroides_ATCC_17025__Fmu_|Sun|_domain|containing_protein:0.07670973613562750981,((221640599__Bacteria__Alphaproteobacteria__Rhodobacter_sphaeroides_KD131__Fmu_|Sun|_domain|containing_protein:0.01214679199037054999,126463525__Bacteria__Alphaproteobacteria__Rhodobacter_sphaeroides_ATCC_17029__Fmu_|Sun|_domain|containing_protein:0.00000122123005994819):0.00523582902706483562,77464685__Bacteria__Alphaproteobacteria__Rhodobacter_sphaeroides_2-4-1__rRNA_methyltransferase_RsmB|like:0.08851580879774326172):0.07621089251269176634):0.19311522488546123411):0.07536091143116735447,(89056531__Bacteria__Alphaproteobacteria__Jannaschia_sp_CCS1__hypothetical_protein:0.55189790082554746053,((310816801__Bacteria__Alphaproteobacteria__Ketogulonicigenium_vulgare_Y25__ribosomal_RNA_small_subunit_methyltransferase_B:0.00000122123005994819,385234402__Bacteria__Alphaproteobacteria__Ketogulonigenium_vulgarum_WSH-001__ribosomal_RNA_small_subunit_methyltransferase_B:0.00000122123005994819):0.37335287995773469572,(99079930__Bacteria__Alphaproteobacteria__Ruegeria_sp_TM1040__hypothetical_protein:0.21416220402665667177,(56698200__Bacteria__Alphaproteobacteria__Ruegeria_pomeroyi_DSS-3__ribosomal_RNA_small_subunit_methyltransferase_B|_putative:0.11142804102389870791,(339505333__Bacteria__Alphaproteobacteria__Roseobacter_litoralis_Och_149__ribosomal_RNA_small_subunit_methyltransferase_B:0.05186185654469920719,110678030__Bacteria__Alphaproteobacteria__Roseobacter_denitrificans_OCh_114__rRNA_methyltransferase_RsmB:0.01141508814947056992):0.23643290230311697631):0.07756196619074667842):0.10783157380719574081):0.07669431413167768219):0.05334934159106789753):0.07256482443878708999,(159045573__Bacteria__Alphaproteobacteria__Dinoroseobacter_shibae_DFL_12__ribosomal_RNA_small_subunit_methyltransferase_B:0.31507697667101741690,294675830__Bacteria__Alphaproteobacteria__Rhodobacter_capsulatus_SB_1003__ribosomal_RNA_small_subunit_methyltransferase_B:0.26227637327496006181):0.10526189921487057177):0.32487215926063428562,((114799841__Bacteria__Alphaproteobacteria__Hyphomonas_neptunium_ATCC_15444__putative_ribosomal_RNA_small_subunit_methyltransferase_B:0.42072452803851845271,254295350__Bacteria__Alphaproteobacteria__Hirschia_baltica_ATCC_49814__Fmu_|Sun|_domain|containing_protein:0.55334016933057761367):0.21674928986491709404,114571463__Bacteria__Alphaproteobacteria__Maricaulis_maris_MCS10__Fmu_|Sun|_domain|containing_protein:0.54871440954038330773):0.08262205593081305144):0.06932043533390627732):0.02868141955350393332,(304320686__Bacteria__Alphaproteobacteria__Parvularcula_bermudensis_HTCC2503__tRNA_and_rRNA_cytosine|C5|methylase|like_protein:0.72092745151891357569,(((294084660__Bacteria__Alphaproteobacteria__Candidatus_Puniceispirillum_marinum_IMCC1322__tRNA_and_rRNA_cytosine|C5|methylase:0.75197346088735694813,389875959__Bacteria__Alphaproteobacteria__Tistrella_mobilis_KA081020-065__Sun_protein:0.37966118594735526193):0.16055986379864575775,((((288957078__Bacteria__Alphaproteobacteria__Azospirillum_sp_B510__Sun_protein:0.01631752322412831357,374293114__Bacteria__Alphaproteobacteria__Azospirillum_lipoferum_4B__Ribosomal_RNA_small_subunit_methyltransferase_B:0.01627078136243681472):0.26107653098912025902,209965632__Bacteria__Alphaproteobacteria__Rhodospirillum_centenum_SW__ribosomal_RNA_small_subunit_methyltransferase_B:0.19126708442814024935):0.11123566230151206435,83309246__Bacteria__Alphaproteobacteria__Magnetospirillum_magneticum_AMB-1__tRNA_and_rRNA_cytosine|C5|methylase:0.38896766461873866216):0.06390241485267551813,((83594989__Bacteria__Alphaproteobacteria__Rhodospirillum_rubrum_ATCC_11170__tRNA_and_rRNA_cytosine|C5|methylase:0.20619435416206277623,384260795__Bacteria__Alphaproteobacteria__Rhodospirillum_photometricum_DSM_122__tRNA_and_rRNA_cytosine|C5|methylase:0.23770783406197584786):0.30567438540144631354,((148261637__Bacteria__Alphaproteobacteria__Acidiphilium_cryptum_JF-5__Fmu_|Sun|_domain|containing_protein:0.00000122123005994819,326405127__Bacteria__Alphaproteobacteria__Acidiphilium_multivorum_AIU301__RNA_methyltransferase:0.00000122123005994819):0.23984726595804933824,(114328418__Bacteria__Alphaproteobacteria__Granulibacter_bethesdensis_CGDNIH1__16S_rRNA_m|5|C_967_methyltransferase:0.31931897469676490120,(58040030__Bacteria__Alphaproteobacteria__Gluconobacter_oxydans_621H__rRNA_methyltransferase_RsmB:0.29546068776493417118,(258541970__Bacteria__Alphaproteobacteria__Acetobacter_pasteurianus_IFO_3283-01__tRNA|rRNA_cytosine|C5|methylase_Nol1|Nop2|Sun:0.18343089922913594081,((209542805__Bacteria__Alphaproteobacteria__Gluconacetobacter_diazotrophicus_PAl_5_Xi__Fmu_|Sun|_domain|containing_protein:0.00000122123005994819,162148166__Bacteria__Alphaproteobacteria__Gluconacetobacter_diazotrophicus_PAl_5__ribosomal_RNA_small_subunit_methyltransferase_B:0.07653891160808437566):0.14338900928680059499,347761613__Bacteria__Alphaproteobacteria__Gluconacetobacter_xylinus_NBRC_3288__tRNA|rRNA_cytosine|C5|methylase_Nop2|Sun:0.16332587589734315348):0.05688570422350925498):0.08728487081576859208):0.11417878643302976915):0.08980018044269391653):0.12523797788690380073):0.07668424049462396752):0.02978108934683450920):0.04531062921662794285,((((328541770__Bacteria__Alphaproteobacteria__Polymorphum_gilvum_SL003B-26A1__ribosomal_RNA_small_subunit_methyltransferase_B:0.25966626221594341084,374328578__Bacteria__Alphaproteobacteria__Pseudovibrio_sp_FO-BEG1__rRNA_SAM|dependent_methyltransferase:0.37373503889851600324):0.08988391383373610377,(((254780666__Bacteria__Alphaproteobacteria__Candidatus_Liberibacter_asiaticus_str_psy62__Fmu_|Sun|_domain|containing_protein:0.13901705594268962130,315122151__Bacteria__Alphaproteobacteria__Candidatus_Liberibacter_solanacearum_CLso-ZC1__Fmu_|Sun|_domain_protein:0.08807677448912577811):0.46271532444424012809,((325294195__Bacteria__Alphaproteobacteria__Agrobacterium_sp_H13-3_circ-linear__SUN_protein:0.03665963154261366042,159185402__Bacteria__Alphaproteobacteria__Agrobacterium_tumefaciens_str_C58_circ-lin__Sun_protein:0.04318315753193827794):0.18738601897856610456,((((86359687__Bacteria__Alphaproteobacteria__Rhizobium_etli_cf_42__RNA_methyltransferase_|_sun_protein:0.02366091459175333547,209551488__Bacteria__Alphaproteobacteria__Rhizobium_leguminosarum_bv_trifolii_WSM2304__Fmu_|Sun|_domain|containing_protein:0.05424347043637336996):0.15067805193674521647,222087916__Bacteria__Alphaproteobacteria__Agrobacterium_radiobacter_K84__tRNA_and_rRNA_cytosine|C5|methylase_|RNA_methyltransferase|_protein:0.12494095290419818256):0.07226737766548188557,((150398383__Bacteria__Alphaproteobacteria__Sinorhizobium_medicae_WSM419__Fmu_|Sun|_domain|containing_protein:0.05399297868115297827,195970119__Bacteria__Alphaproteobacteria__Sinorhizobium_meliloti_1021__sun_protein:0.04392115656412284852):0.04298307112483244763,378828061__Bacteria__Alphaproteobacteria__Sinorhizobium_fredii_HH103__putative_Fmu_|Sun|_domain_protein:0.07526956367724725594):0.13069783090704137352):0.04636819019557251315,222150167__Bacteria__Alphaproteobacteria__Agrobacterium_vitis_S4__Sun_protein:0.28339723862404797572):0.04540481340814966904):0.05756034882507674727):0.13032206720117281429,(((319780892__Bacteria__Alphaproteobacteria__Mesorhizobium_ciceri_biovar_biserrulae_WSM1271__Fmu_|Sun|_domain|containing_protein:0.04951257283544529403,(13473485__Bacteria__Alphaproteobacteria__Mesorhizobium_loti_MAFF303099__hypothetical_protein:0.03423777106226108535,337265707__Bacteria__Alphaproteobacteria__Mesorhizobium_opportunistum_WSM2075__Fmu_|Sun|_domain|containing_protein:0.03964423959632241978):0.02123305987998900038):0.23910324401593149868,110635746__Bacteria__Alphaproteobacteria__Chelativorans_sp_BNC1__hypothetical_protein:0.21185625024945733963):0.12079393541025505721,((121602907__Bacteria__Alphaproteobacteria__Bartonella_bacilliformis_KC583__putative_ribosomal_RNA_small_subunit_methyltransferase_B:0.10897533478293347509,(319899453__Bacteria__Alphaproteobacteria__Bartonella_clarridgeiae_73__SUN|family_protein:0.12357071107189120107,(49474771__Bacteria__Alphaproteobacteria__Bartonella_quintana_str_Toulouse__SUN_protein_|Fmu_protein|:0.07262204718285227012,(49476251__Bacteria__Alphaproteobacteria__Bartonella_henselae_str_Houston-1__SUN_protein_|Fmu_protein|:0.07732736000158869916,(240851336__Bacteria__Alphaproteobacteria__Bartonella_grahamii_as4aup__SUN|family_protein:0.03669229362478907547,163869265__Bacteria__Alphaproteobacteria__Bartonella_tribocorum_CIP_105476__SUN|family_protein:0.04014978356774828033):0.07256690319564881864):0.01908175596325622017):0.03943144236100015743):0.06490207453988153241):0.36352131414255228758,(153008423__Bacteria__Alphaproteobacteria__Ochrobactrum_anthropi_ATCC_49188__Fmu_|Sun|_domain|containing_protein:0.02725382968364011352,((23502667__Bacteria__Alphaproteobacteria__Brucella_suis_1330__sun_protein:0.00000122123005994819,161619734__Bacteria__Alphaproteobacteria__Brucella_canis_ATCC_23365__Fmu_|Sun|_domain|containing_protein:0.00000122123005994819):0.00184221266373847648,(340791408__Bacteria__Alphaproteobacteria__Brucella_pinnipedialis_B2-94__Sun_protein:0.00000122123005994819,((82700594__Bacteria__Alphaproteobacteria__Brucella_melitensis_biovar_Abortus_2308__hypothetical_protein:0.00000122123005994819,62290679__Bacteria__Alphaproteobacteria__Brucella_abortus_bv_1_str_9-941__Sun|_sun_protein:0.00000122123005994819):0.00000122123005994819,(148559652__Bacteria__Alphaproteobacteria__Brucella_ovis_ATCC_25840__sun_protein:0.00000122123005994819,256370218__Bacteria__Alphaproteobacteria__Brucella_microti_CCM_4915__sun_protein:0.00000122123005994819):0.00000122123005994819):0.00000122123005994819):0.00000122123005994819):0.01829114034549829404):0.24554987647527068417):0.07210621161432749504):0.06917712397249124734):0.21620129818783032083):0.05261203169271623514,((((170741154__Bacteria__Alphaproteobacteria__Methylobacterium_sp_4-46__Fmu_|Sun|_domain|containing_protein:0.08355316779937216332,220925067__Bacteria__Alphaproteobacteria__Methylobacterium_nodulans_ORS_2060__sun_protein:0.13504576808447596448):0.16426461569495284798,(170747459__Bacteria__Alphaproteobacteria__Methylobacterium_radiotolerans_JCM_2831__Fmu_|Sun|_domain|containing_protein:0.24787945761330082428,(188579790__Bacteria__Alphaproteobacteria__Methylobacterium_populi_BJ001__Fmu_|Sun|_domain|containing_protein:0.06672163311672046904,(218528533__Bacteria__Alphaproteobacteria__Methylobacterium_chloromethanicum_CM4__Fmu_|Sun|_domain|containing_protein:0.00383604410512611554,240137127__Bacteria__Alphaproteobacteria__Methylobacterium_extorquens_AM1__16S_rRNA_m5C967_methyltransferase|_S|adenosyl|L|methionine|dependent:0.01389137995668208482):0.04452278854212130682):0.19878003396603155517):0.05138838753154918032):0.16555309204926479949,(182679035__Bacteria__Alphaproteobacteria__Beijerinckia_indica_subsp_indica_ATCC_9039__sun_protein:0.22294012402399954187,217977604__Bacteria__Alphaproteobacteria__Methylocella_silvestris_BL2__sun_protein:0.24638367876050998317):0.20885961044720657842):0.08783173013563230769,(((154243996__Bacteria__Alphaproteobacteria__Xanthobacter_autotrophicus_Py2__sun_protein:0.20822395169442636798,158426322__Bacteria__Alphaproteobacteria__Azorhizobium_caulinodans_ORS_571__rRNA_SAM|dependent_methyltransferase:0.20630448956251659642):0.13587785623601936202,298292785__Bacteria__Alphaproteobacteria__Starkeya_novella_DSM_506__sun_protein:0.32532691117701878492):0.05573402536229755955,(209883490__Bacteria__Alphaproteobacteria__Oligotropha_carboxidovorans_OM5__SUN_protein:0.13719088687779371072,(((27375690__Bacteria__Alphaproteobacteria__Bradyrhizobium_japonicum_USDA_110__SUN_protein:0.02675752140860202313,383768529__Bacteria__Alphaproteobacteria__Bradyrhizobium_sp_S23321__SUN_protein:0.03481693830492992719):0.05152516372781744403,146337494__Bacteria__Alphaproteobacteria__Bradyrhizobium_sp_ORS_278__ribosomal_RNA_small_subunit_methyltransferase_B:0.14538939973618125734):0.03269675093489616408,(((92115829__Bacteria__Alphaproteobacteria__Nitrobacter_hamburgensis_X14__hypothetical_protein:0.05593718354500769319,75674355__Bacteria__Alphaproteobacteria__Nitrobacter_winogradskyi_Nb-255__tRNA_and_rRNA_cytosine|C5|methylase:0.07450090388521515838):0.08659261460939192412,(90421553__Bacteria__Alphaproteobacteria__Rhodopseudomonas_palustris_BisB18__Fmu_|Sun|:0.09061891603646123061,115522058__Bacteria__Alphaproteobacteria__Rhodopseudomonas_palustris_BisA53__sun_protein:0.11421095522608275263):0.01943315562008039038):0.02246246417157253886,((91975197__Bacteria__Alphaproteobacteria__Rhodopseudomonas_palustris_BisB5__Fmu_|Sun|:0.02580971036370837898,86747213__Bacteria__Alphaproteobacteria__Rhodopseudomonas_palustris_HaA2__RNA_methyltransferase:0.02951227523790354856):0.05150965356397346762,39933110__Bacteria__Alphaproteobacteria__Rhodopseudomonas_palustris_CGA009__Sun|_nucleolar_Nop1|Nop2:0.08079799762744127589):0.04805725757719417346):0.02300907037363804017):0.06148556680684260506):0.22255928111028086547):0.06063381799878547751):0.04770956641690387440):0.04077127452381912320,(((312113148__Bacteria__Alphaproteobacteria__Rhodomicrobium_vannielii_ATCC_17100__sun_protein:0.39011601583145671945,(338741614__Bacteria__Alphaproteobacteria__Hyphomicrobium_sp_MC1__16S_rRNA_m5C967_methyltransferase:0.16156878929397580635,300024959__Bacteria__Alphaproteobacteria__Hyphomicrobium_denitrificans_ATCC_51888__sun_protein:0.19606409092168017305):0.27365632433502656840):0.05436339649752545966,154251779__Bacteria__Alphaproteobacteria__Parvibaculum_lavamentivorans_DS-1__sun_protein:0.40988958456836555033):0.03458144532608118521,357386240__Bacteria__Alphaproteobacteria__Pelagibacterium_halotolerans_B2__16S_rRNA_m|5|C_967_methyltransferase:0.80307064186173060527):0.03716047769817121260):0.06315733789386475394):0.04033969444529707932):0.03305800306709162639):0.34545107905362437695):0.08784291063764222696,(239904671__Bacteria__Deltaproteobacteria__Desulfovibrio_magneticus_RS-1__rRNA_|cytosine|C|5||||methyltransferase:0.39004351291568611915,(((((46581764__Bacteria__Deltaproteobacteria__Desulfovibrio_vulgaris_str_Hildenborough__sun_protein:0.40548258232668488166,78355064__Bacteria__Deltaproteobacteria__Desulfovibrio_alaskensis_G20__Fmu_|Sun|_domain|containing_protein:0.44581738579007434975):0.08983606163646543075,218887132__Bacteria__Deltaproteobacteria__Desulfovibrio_vulgaris_str_Miyazaki_F__NusB|RsmB|TIM44:0.35735724496960141749):0.15457866356598531921,(220903300__Bacteria__Deltaproteobacteria__Desulfovibrio_desulfuricans_subsp_desulfuricans_str_ATCC_27774__NusB|RsmB|TIM44:0.71129786828107977037,94987318__Bacteria__Deltaproteobacteria__Lawsonia_intracellularis_PHE-MN1-00__tRNA_and_rRNA_cytosine|C5|methylases:0.70449827218824134789):0.17759662049888103041):0.15979634424104779966,(258404156__Bacteria__Deltaproteobacteria__Desulfohalobium_retbaense_DSM_5692__NusB|RsmB|TIM44:0.73568298081255822929,(374299875__Bacteria__Deltaproteobacteria__Desulfovibrio_africanus_str_Walvis_Bay__Fmu_|Sun|_domain|containing_protein:0.46330295594143450222,((376296761__Bacteria__Deltaproteobacteria__Desulfovibrio_desulfuricans_ND132__Fmu_|Sun|_domain|containing_protein:0.18531538469804947900,317154835__Bacteria__Deltaproteobacteria__Desulfovibrio_aespoeensis_Aspo-2__NusB|RsmB|TIM44:0.16183946485478889477):0.28758770149734375066,242277628__Bacteria__Deltaproteobacteria__Desulfovibrio_salexigens_DSM_2638__NusB|RsmB|TIM44:0.54243712173525593379):0.10813663513125303106):0.05825626612858124387):0.06167788738853873659):0.07474398600907004864,256830606__Bacteria__Deltaproteobacteria__Desulfomicrobium_baculatum_DSM_4028__sun_protein:0.69573186500467276705):0.04688649727961229086):0.63295349753233787204):0.05727939463784999935):0.04425465256066825337,(((162456172__Bacteria__Deltaproteobacteria__Sorangium_cellulosum_So_ce_56__Sun_protein:0.93651284185702432517,((310819442__Bacteria__Deltaproteobacteria__Stigmatella_aurantiaca_DW4-3-1__ribosomal_RNA_small_subunit_methyltransferase_b:0.08044328465485429958,(383453320__Bacteria__Deltaproteobacteria__Corallococcus_coralloides_DSM_2259__ribosomal_RNA_small_subunit_methyltransferase_B:0.07818677924610155372,(338530020__Bacteria__Deltaproteobacteria__Myxococcus_fulvus_HW-1__ribosomal_RNA_small_subunit_methyltransferase_B:0.01779660295410175411,108760453__Bacteria__Deltaproteobacteria__Myxococcus_xanthus_DK_1622__ribosomal_RNA_small_subunit_methyltransferase_B:0.00688951240820597725):0.05673759562340707774):0.06593427868713309936):0.48934956619161235070,((86160386__Bacteria__Deltaproteobacteria__Anaeromyxobacter_dehalogenans_2CP-C__NusB|RsmB|TIM44_family_protein:0.02687894366439105148,197124464__Bacteria__Deltaproteobacteria__Anaeromyxobacter_sp_K__NusB|RsmB|TIM44:0.03111968511893168504):0.10976554846621351669,153003322__Bacteria__Deltaproteobacteria__Anaeromyxobacter_sp_Fw109-5__NusB|RsmB|TIM44:0.13305135065011730600):0.41228300687213059739):0.08877111556001944515):0.07445339617821895850,262195801__Bacteria__Deltaproteobacteria__Haliangium_ochraceum_DSM_14365__sun_protein:0.62755322848390604484):0.09414100087086957336,((284045174__Bacteria__Actinobacteria__Conexibacter_woesei_DSM_14684__sun_protein:0.73260519500747844912,(258511305__Bacteria__Bacilli__Alicyclobacillus_acidocaldarius_subsp_acidocaldarius_DSM_446__sun_protein:0.57479617702634600018,295696042__Bacteria__Bacilli__Kyrpidia_tusciae_DSM_2912__sun_protein:0.51934133622863998259):0.11555753604188401251):0.04467437849152617463,(117928484__Bacteria__Actinobacteria__Acidothermus_cellulolyticus_11B__Fmu_|Sun|_domain|containing_protein:0.34888314019725796822,((284032217__Bacteria__Actinobacteria__Kribbella_flavida_DSM_17836__Fmu_|Sun|_domain|containing_protein:0.29862794414804894050,((297626327__Bacteria__Actinobacteria__Propionibacterium_freudenreichii_subsp_shermanii_CIRM-BIA1__Sun|_tRNA_and_rRNA_cytosine|C5|methylases:0.37859004697677151041,50842676__Bacteria__Actinobacteria__Propionibacterium_acnes_KPA171202__tRNA|rRNA_cytosine|C5|methylase:0.33878503758331512952):0.14140795302513592402,336118274__Bacteria__Actinobacteria__Microlunatus_phosphovorus_NM-1__rRNA_methyltransferase:0.34474258088597609095):0.15020216163782951213):0.04640389659000090233,((((((72161480__Bacteria__Actinobacteria__Thermobifida_fusca_YX__RNA|binding_Sun_protein:0.18855991796556498263,297559831__Bacteria__Actinobacteria__Nocardiopsis_dassonvillei_subsp_dassonvillei_DSM_43111__Fmu_|Sun|_domain|containing_protein:0.17040113599947456779):0.15758768056243385725,(269127209__Bacteria__Actinobacteria__Thermomonospora_curvata_DSM_43183__Fmu_|Sun|_domain|containing_protein:0.23941687059902161394,(271964331__Bacteria__Actinobacteria__Streptosporangium_roseum_DSM_43021__Fmu|_rRNA_SAM|dependent_methyltransferase|Nop2p:0.15556650287455447979,296269348__Bacteria__Actinobacteria__Thermobispora_bispora_DSM_43833__Fmu_|Sun|_domain|containing_protein:0.12832061645210576795):0.12658763237250353351):0.04957330487442819511):0.06142165042345092835,(386358998__Bacteria__Actinobacteria__Streptomyces_cattleya_NRRL_8057_DSM_46488__RNA|binding_Sun_protein:0.05232019138543245185,(((374985106__Bacteria__Actinobacteria__Streptomyces_bingchenggensis_BCW-1__RNA|binding_Sun_protein:0.06165159868959003975,345010702__Bacteria__Actinobacteria__Streptomyces_violaceusniger_Tu_4113__Fmu_|Sun|_domain|containing_protein:0.07986605100788927991):0.01585789704082663648,((344998491__Bacteria__Actinobacteria__Streptomyces_sp_SirexAA-E__Fmu_|Sun|_domain|containing_protein:0.03066169994672936910,(182439855__Bacteria__Actinobacteria__Streptomyces_griseus_subsp_griseus_NBRC_13350__RNA|binding_Sun_protein:0.04539053453629935536,357414570__Bacteria__Actinobacteria__Streptomyces_flavogriseus_ATCC_33331__Fmu_|Sun|_domain|containing_protein:0.01978604631569321273):0.01321256448369518242):0.07721502337683101846,(29833420__Bacteria__Actinobacteria__Streptomyces_avermitilis_MA-4680__RNA|binding_Sun_protein:0.03677149047332940041,((386838986__Bacteria__Actinobacteria__Streptomyces_hygroscopicus_subsp_jinggangensis_5008__RNA|binding_Sun_protein:0.04305027343106636317,21219974__Bacteria__Actinobacteria__Streptomyces_coelicolor_A3-2__Sun|family_protein:0.05249930020766742367):0.02408609409570855453,290961866__Bacteria__Actinobacteria__Streptomyces_scabiei_87-22__RNA|binding_Sun_protein:0.03999618463961816112):0.02027087868944650595):0.03671581357440176219):0.01062834823595366907):0.04378889612689920718,357388322__Bacteria__Actinobacteria__Kitasatospora_setae_KM-6054__hypothetical_protein:0.14926656000975058181):0.04297178824640104228):0.18327788908688888436):0.04626218094299375250,(256392286__Bacteria__Actinobacteria__Catenulispora_acidiphila_DSM_44928__Fmu_|Sun|_domain|containing_protein:0.31254549641338791321,119716670__Bacteria__Actinobacteria__Nocardioides_sp_JS614__Fmu_|Sun|_domain|containing_protein:0.33993645689919166353):0.05095212353667966099):0.04875486674786318197,((379735805__Bacteria__Actinobacteria__Blastococcus_saxobsidens_DD2__ribosomal_RNA_small_subunit_methyltransferase_B:0.13050084532763034373,284991542__Bacteria__Actinobacteria__Geodermatophilus_obscurus_DSM_43160__Fmu_|Sun|_domain|containing_protein:0.07066874698147249112):0.28487634201125844324,(((336179155__Bacteria__Actinobacteria__Frankia_symbiont_of_Datisca_glomerata__NusB|RsmB|TIM44:0.18088256014250453374,(158313556__Bacteria__Actinobacteria__Frankia_sp_EAN1pec__Fmu_|Sun|_domain|containing_protein:0.18975227745072462127,(111224598__Bacteria__Actinobacteria__Frankia_alni_ACN14a__hypothetical_protein:0.10010810938513992063,86741875__Bacteria__Actinobacteria__Frankia_sp_CcI3__RNA|binding_Sun_protein:0.09370554239554396148):0.10403883415574820270):0.02665226171012950729):0.04807040605840830899,312195556__Bacteria__Actinobacteria__Frankia_sp_EuI1c__Fmu_|Sun|_domain|containing_protein:0.15262564673064554777):0.29065257879322703438,((258654277__Bacteria__Actinobacteria__Nakamurella_multipartita_DSM_44233__Fmu_|Sun|_domain|containing_protein:0.34965507696961750650,((((296140265__Bacteria__Actinobacteria__Tsukamurella_paurometabola_DSM_20162__Fmu_|Sun|_domain|containing_protein:0.22163000039864347301,(378717767__Bacteria__Actinobacteria__Gordonia_polyisoprenivorans_VH2__putative_RNA|binding_Sun_protein:0.11917691641252196877,262202278__Bacteria__Actinobacteria__Gordonia_bronchialis_DSM_43247__Fmu_|Sun|_domain|containing_protein:0.09381319353644265724):0.13089946260102319764):0.08607369000121216362,((54025577__Bacteria__Actinobacteria__Nocardia_farcinica_IFM_10152__RNA|binding_Sun_protein:0.16917031608966370815,379709688__Bacteria__Actinobacteria__Nocardia_cyriacigeorgica_GUH-2__putative_RNA|binding_Sun_protein:0.10787750815816726790):0.08549586587817022132,(312139583__Bacteria__Actinobacteria__Rhodococcus_equi_103S__RNA_binding_sun_protein:0.04397061375529606742,(226306504__Bacteria__Actinobacteria__Rhodococcus_erythropolis_PR4__putative_rRNA_methyltransferase:0.10069735581312809491,(111024114__Bacteria__Actinobacteria__Rhodococcus_jostii_RHA1__ribosomal_RNA_small_subunit_methyltransferase:0.00857327454831462166,226366354__Bacteria__Actinobacteria__Rhodococcus_opacus_B4__rRNA_methyltransferase:0.00888273767847521344):0.04135973620111085824):0.04177701641600711779):0.11063106468064856647):0.04576957706620099486):0.03654315117160623211,((169629894__Bacteria__Actinobacteria__Mycobacterium_abscessus_ATCC_19977_1__Probable_Fmu_protein_|SUN_protein|:0.20398661120574931860,(((315444643__Bacteria__Actinobacteria__Mycobacterium_sp_Spyr1__tRNA|rRNA_cytosine|C5|methylase:0.00000122123005994819,145224311__Bacteria__Actinobacteria__Mycobacterium_gilvum_PYR-GCK__Fmu_|Sun|_domain|containing_protein:0.00000122123005994819):0.05860336338140734874,120403672__Bacteria__Actinobacteria__Mycobacterium_vanbaalenii_PYR-1__Fmu_|Sun|_domain|containing_protein:0.04632829163526510502):0.05394915190816518963,((108799351__Bacteria__Actinobacteria__Mycobacterium_sp_MCS__hypothetical_protein:0.09094626069264011292,118469121__Bacteria__Actinobacteria__Mycobacterium_smegmatis_str_MC2_155__ribosomal_RNA_small_subunit_methyltransferase_B:0.09233387222466392374):0.03116084335920913523,((333990931__Bacteria__Actinobacteria__Mycobacterium_sp_JDM601__Fmu_protein:0.12129804588577380864,(((118617418__Bacteria__Actinobacteria__Mycobacterium_ulcerans_Agy99__Fmu_protein:0.00988544276636387290,183982229__Bacteria__Actinobacteria__Mycobacterium_marinum_M__Fmu_protein:0.00000122123005994819):0.09156622925659814449,(15608545__Bacteria__Actinobacteria__Mycobacterium_tuberculosis_H37Rv__methyltransferase:0.00000122123005994819,(339631474__Bacteria__Actinobacteria__Mycobacterium_africanum_GM041182__FMU_protein_|SUN_protein|:0.00198729994988286907,(340626421__Bacteria__Actinobacteria__Mycobacterium_canettii_CIPT_140010059__putative_FMU_protein:0.00000122123005994819,31792601__Bacteria__Actinobacteria__Mycobacterium_bovis_AF2122-97__Fmu_protein_|SUN_protein|:0.00000122123005994819):0.00000122123005994819):0.00198615926492078706):0.07949211857964262606):0.02830933988182482430,(41407232__Bacteria__Actinobacteria__Mycobacterium_avium_subsp_paratuberculosis_K-10__Fmu:0.06050307920614503288,(387876609__Bacteria__Actinobacteria__Mycobacterium_sp_MOTT36Y__fmu:0.00000122123005994819,379762768__Bacteria__Actinobacteria__Mycobacterium_intracellulare_MOTT-64__fmu:0.00000122123005994819):0.03833808973663102582):0.01935897507747605037):0.02801063122599901228):0.03442374508131437749,375142399__Bacteria__Actinobacteria__Mycobacterium_rhodesiae_NBB3__tRNA|rRNA_cytosine|C5|methylase:0.09867049750276152276):0.01855323149456034396):0.01935991660966174602):0.10809279755270410905):0.12919255851973179827,(333919541__Bacteria__Actinobacteria__Amycolicicoccus_subflavus_DQS3-9A1__Fmu_protein:0.22745709269346975345,((172040659__Bacteria__Actinobacteria__Corynebacterium_urealyticum_DSM_7109__tRNA_and_rRNA_cytosine|C5|methylase:0.19581371672963301944,(68536089__Bacteria__Actinobacteria__Corynebacterium_jeikeium_K411__tRNA_and_rRNA_cytosine|C5|methylase:0.22712963614728895467,(340794459__Bacteria__Actinobacteria__Corynebacterium_variabile_DSM_44702__hypothetical_protein:0.23966396862410935253,336325647__Bacteria__Actinobacteria__Corynebacterium_resistens_DSM_45100__ribosomal_RNA_small_subunit_methyltransferase_B:0.19906509808956066032):0.04091822408863929339):0.06537490371058186922):0.21033470518649788339,(237785571__Bacteria__Actinobacteria__Corynebacterium_kroppenstedtii_DSM_44385__putative_tRNA_and_rRNA_cytosine|C5|methylase:0.38663920594291750765,((25028274__Bacteria__Actinobacteria__Corynebacterium_efficiens_YS-314__hypothetical_protein:0.07904728661595744610,(62390481__Bacteria__Actinobacteria__Corynebacterium_glutamicum_ATCC_13032_Xc__16S_rRNA_M|5|C_967_methyltransferase:0.00000122123005994819,(23308856__Bacteria__Actinobacteria__Corynebacterium_glutamicum_ATCC_13032__tRNA_and_rRNA_cytosine|C5|methylase:0.00197352080768636601,145295720__Bacteria__Actinobacteria__Corynebacterium_glutamicum_R__hypothetical_protein:0.00485312378198919474):0.00000122123005994819):0.11554867758095985208):0.17830675438043477876,(227833013__Bacteria__Actinobacteria__Corynebacterium_aurimucosum_ATCC_700975__tRNA_and_rRNA_cytosine|C5|methylase:0.22095788969192967088,(38233907__Bacteria__Actinobacteria__Corynebacterium_diphtheriae_NCTC_13129__hypothetical_protein:0.18770890534193673815,(300858538__Bacteria__Actinobacteria__Corynebacterium_pseudotuberculosis_FRC41__hypothetical_protein:0.04832298742843912920,337290841__Bacteria__Actinobacteria__Corynebacterium_ulcerans_BR-AD22__hypothetical_protein:0.04967809584427811120):0.18178405436159500441):0.03879116386253551180):0.06853347269674534004):0.09531790194291178686):0.08398769210530189488):0.07549927064224641604):0.07215255186338953575):0.02557455601428120992):0.04229947227338504839,(331697235__Bacteria__Actinobacteria__Pseudonocardia_dioxanivorans_CB1190__Fmu_|Sun|_domain|containing_protein:0.26810278069415954816,((256379230__Bacteria__Actinobacteria__Actinosynnema_mirum_DSM_43827__Fmu_|Sun|_domain|containing_protein:0.14810632019443223384,(300784671__Bacteria__Actinobacteria__Amycolatopsis_mediterranei_U32__ribosomal_RNA_small_subunit_methyltransferase_B:0.13097441377802895857,257055599__Bacteria__Actinobacteria__Saccharomonospora_viridis_DSM_43017__tRNA|rRNA_cytosine|C5|methylase:0.19731087055434881616):0.06151190932800756211):0.05614374224095487753,134098684__Bacteria__Actinobacteria__Saccharopolyspora_erythraea_NRRL_2338__ribosomal_RNA_small_subunit_methyltransferase:0.14057642941526557467):0.03591969437954019989):0.03836676083259685927):0.08176912840189479170):0.04945883038140600624,(291300071__Bacteria__Actinobacteria__Stackebrandtia_nassauensis_DSM_44728__Fmu_|Sun|_domain|containing_protein:0.34429094081350714029,((383781371__Bacteria__Actinobacteria__Actinoplanes_missouriensis_431__putative_RNA|binding_Sun_protein:0.03887526677394450431,386851399__Bacteria__Actinobacteria__Actinoplanes_sp_SE50-110__ribosomal_RNA_small_subunit_methyltransferase_B:0.03125705966665019708):0.16636173150080632577,(330466983__Bacteria__Actinobacteria__Verrucosispora_maris_AB-18-032__Fmu_|Sun|_domain|containing_protein:0.07253231707377484627,((302866833__Bacteria__Actinobacteria__Micromonospora_aurantiaca_ATCC_27029__Fmu_|Sun|_domain|containing_protein:0.00648719725461961629,315503248__Bacteria__Actinobacteria__Micromonospora_sp_L5__fmu_|sun|_domain|containing_protein:0.00000122123005994819):0.08895567124321557273,(145594413__Bacteria__Actinobacteria__Salinispora_tropica_CNB-440__Fmu_|Sun|_domain|containing_protein:0.03505318017776196809,159037486__Bacteria__Actinobacteria__Salinispora_arenicola_CNS-205__Fmu_|Sun|_domain|containing_protein:0.06135904495784111345):0.04122105066941939011):0.03126317658657960102):0.07023468149814052208):0.15251265718530288007):0.10750495742432313040):0.04269661391027076286):0.03209972909103624844):0.07773552875658416850):0.03795523933459141880,(257068774__Bacteria__Actinobacteria__Brachybacterium_faecium_DSM_4810__tRNA|rRNA_cytosine|C5|methylase:0.43504678139679403559,((((298346829__Bacteria__Actinobacteria__Mobiluncus_curtisii_ATCC_43063__16S_rRNA_m|5|C_967_methyltransferase:0.42887848773950593140,297571430__Bacteria__Actinobacteria__Arcanobacterium_haemolyticum_DSM_20595__Fmu_|Sun|_domain|containing_protein:0.53958968787956718138):0.20803824542412410747,(256825115__Bacteria__Actinobacteria__Kytococcus_sedentarius_DSM_20547__tRNA|rRNA_cytosine|C5|methylase:0.37812135913481809135,317124745__Bacteria__Actinobacteria__Intrasporangium_calvum_DSM_43043__Fmu_|Sun|_domain|containing_protein:0.31812078568012575053):0.04263805914763590249):0.04588302924092763080,(229820540__Bacteria__Actinobacteria__Beutenbergia_cavernae_DSM_12333__Fmu_|Sun|_domain|containing_protein:0.30477849303802367897,(256832544__Bacteria__Actinobacteria__Jonesia_denitrificans_DSM_20603__Fmu_|Sun|_domain|containing_protein:0.37028239756656500248,((269956515__Bacteria__Actinobacteria__Xylanimonas_cellulosilytica_DSM_15894__Fmu_|Sun|_domain|containing_protein:0.14814627311240591290,334337090__Bacteria__Actinobacteria__Isoptericola_variabilis_225__Fmu_|Sun|_domain|containing_protein:0.10210078671564144781):0.09850752810114980773,((269795116__Bacteria__Actinobacteria__Sanguibacter_keddieii_DSM_10542__tRNA|rRNA_cytosine|C5|methylase:0.20586184776011159925,296129702__Bacteria__Actinobacteria__Cellulomonas_flavigena_DSM_20109__Fmu_|Sun|_domain|containing_protein:0.17140884906513667585):0.04260896718417246654,(332670476__Bacteria__Actinobacteria__Cellulomonas_fimi_ATCC_484__Fmu_|Sun|_domain|containing_protein:0.16572834169598629761,336320877__Bacteria__Actinobacteria__Cellvibrio_gilvus_ATCC_13127__Fmu_|Sun|_domain_protein:0.16868798224425879395):0.04612720294779956015):0.05476652812056524017):0.04928917662616463802):0.05035411610346198635):0.02470661136608936007):0.02529620891920136491,(152966927__Bacteria__Actinobacteria__Kineococcus_radiotolerans_SRS30216__Fmu_|Sun|_domain|containing_protein:0.38691414123528877766,((148272956__Bacteria__Actinobacteria__Clavibacter_michiganensis_subsp_michiganensis_NCPPB_382__putative_rRNA_cytosine|C5|methylases:0.31841444559215570376,323359995__Bacteria__Actinobacteria__Microbacterium_testaceum_StLB037__tRNA_and_rRNA_cytosine|C5|methylase:0.29066139359903664374):0.22717484952052838243,(239917585__Bacteria__Actinobacteria__Micrococcus_luteus_NCTC_2665__ribosomal_RNA_small_subunit_methyltransferase_RsmB:0.25516781765735974119,(((((116670233__Bacteria__Actinobacteria__Arthrobacter_sp_FB24__Fmu_|Sun|_domain|containing_protein:0.07448718609230950416,(220912433__Bacteria__Actinobacteria__Arthrobacter_chlorophenolicus_A6__Fmu_|Sun|_domain|containing_protein:0.05755987616494332576,325963042__Bacteria__Actinobacteria__Arthrobacter_phenanthrenivorans_Sphe3__ribosomal_RNA_small_subunit_methyltransferase_RsmB:0.08120112751624734837):0.04285893328808328823):0.03806075482842179863,119961729__Bacteria__Actinobacteria__Arthrobacter_aurescens_TC1__ribosomal_RNA_small_subunit_methyltransferase_B:0.08667355438800118661):0.06205828516656079069,163841091__Bacteria__Actinobacteria__Renibacterium_salmoninarum_ATCC_33209__16S_rRNA_m|5|C_967_methyltransferase:0.24243406198999825629):0.08753907734944800512,(283457829__Bacteria__Actinobacteria__Rothia_mucilaginosa_DY-18__tRNA_and_rRNA_cytosine|C5|methylase:0.13989145104644074014,311113844__Bacteria__Actinobacteria__Rothia_dentocariosa_ATCC_17931__exopolyphosphatase:0.12454339436462581736):0.21403649747735564723):0.06208606584217490204,(184200812__Bacteria__Actinobacteria__Kocuria_rhizophila_DC2201__putative_rRNA_|cytosine|C|5||||methyltransferase:0.34036516512021497416,308177752__Bacteria__Actinobacteria__Arthrobacter_arilaitensis_Re117__RNA_methyltransferase:0.30999010982131602887):0.04033740736709175156):0.05840106669208485618):0.09885466438655172994):0.02691007888000458356):0.04452415874125804918):0.05810999838384688088):0.06085370172574873504):0.04822116703455029546):0.07634745629636044417):0.43218573660382297863):0.06156677464897238744):0.09191365021793200529):0.08910551496657592718,(((148241673__Bacteria__Cyanobacteria__Synechococcus_sp_RCC307__ribosomal_RNA_small_subunit_methyltransferase_B:0.27152716532699616714,(((33866211__Bacteria__Cyanobacteria__Synechococcus_sp_WH_8102__Sun_protein_|Fmu_protein|:0.18083520445419928868,78185142__Bacteria__Cyanobacteria__Synechococcus_sp_CC9902__Fmu|_rRNA_SAM|dependent_methyltransferase:0.16986872824401372251):0.04366005996605633321,78212348__Bacteria__Cyanobacteria__Synechococcus_sp_CC9605__sun_protein:0.13981304412491124545):0.07395396704796496079,((148240114__Bacteria__Cyanobacteria__Synechococcus_sp_WH_7803__ribosomal_RNA_small_subunit_methyltransferase_B:0.17717420178051851432,113954299__Bacteria__Cyanobacteria__Synechococcus_sp_CC9311__sun_protein:0.18166735919860577120):0.06739785202587364465,((33239874__Bacteria__Cyanobacteria__Prochlorococcus_marinus_subsp_marinus_str_CCMP1375__tRNA_and_rRNA_cytosine|C5|methylase:0.27936738318203929721,((((123965723__Bacteria__Cyanobacteria__Prochlorococcus_marinus_str_MIT_9515__Sun_protein_|Fmu_protein|:0.06664271689344770933,33860983__Bacteria__Cyanobacteria__Prochlorococcus_marinus_subsp_pastoris_str_CCMP1986__Sun_protein_|Fmu_protein|:0.05995693953559234207):0.05153549661664270226,((78778810__Bacteria__Cyanobacteria__Prochlorococcus_marinus_str_MIT_9312__sun_protein:0.01357154141483371199,(126695788__Bacteria__Cyanobacteria__Prochlorococcus_marinus_str_MIT_9301__Sun_protein_|Fmu_protein|:0.01157713173622461518,123968018__Bacteria__Cyanobacteria__Prochlorococcus_marinus_str_AS9601__Sun_protein_|Fmu_protein|:0.01359812944380204072):0.00000122123005994819):0.01193816611150137416,157412841__Bacteria__Cyanobacteria__Prochlorococcus_marinus_str_MIT_9215__Sun_protein:0.01576724127280776724):0.14715361455668260482):0.52360970641174175988,(124025193__Bacteria__Cyanobacteria__Prochlorococcus_marinus_str_NATL1A__Sun_protein_|Fmu_protein|:0.02663893484516519083,72383594__Bacteria__Cyanobacteria__Prochlorococcus_marinus_str_NATL2A__Fmu|_rRNA_SAM|dependent_methyltransferase:0.03001714990810548309):0.33117407227327932961):0.10119415160708698787,159902963__Bacteria__Cyanobacteria__Prochlorococcus_marinus_str_MIT_9211__Sun_protein_|Fmu_protein|:0.25811839633360350588):0.06123947301911612795):0.19459431237089533373,(124023762__Bacteria__Cyanobacteria__Prochlorococcus_marinus_str_MIT_9303__Sun_protein_|Fmu_protein|:0.00557523499028402588,33862543__Bacteria__Cyanobacteria__Prochlorococcus_marinus_str_MIT_9313__Sun_protein_|Fmu_protein|:0.01427412783209429034):0.20770185718020656163):0.05909361199398353859):0.03391966124543543959):0.17190291696364262686):0.25139903224952381278,((86609413__Bacteria__Cyanobacteria__Synechococcus_sp_JA-2-3Ba-2-13__ribosomal_RNA_small_subunit_methyltransferase_B:0.05066175232349032914,86605784__Bacteria__Cyanobacteria__Synechococcus_sp_JA-3-3Ab__ribosomal_RNA_small_subunit_methyltransferase_B:0.06186060978771908136):0.24264952286272314930,(16329552__Bacteria__Cyanobacteria__Synechocystis_sp_PCC_6803__Fmu_and_Fmv_protein:0.47744119265126239160,((158338705__Bacteria__Cyanobacteria__Acaryochloris_marina_MBIC11017__ribosomal_RNA_small_subunit_methyltransferase_B:0.33922448334240035139,((22297753__Bacteria__Cyanobacteria__Thermosynechococcus_elongatus_BP-1__RNA|binding_protein:0.52958919665518711106,220906120__Bacteria__Cyanobacteria__Cyanothece_sp_PCC_7425__sun_protein:0.17857810037106278123):0.06087713836824636127,(((298492855__Bacteria__Cyanobacteria__Nostoc_azollae_0708__sun_protein:0.15034220923257385349,186684748__Bacteria__Cyanobacteria__Nostoc_punctiforme_PCC_73102__sun_protein:0.09494155950680766010):0.02966782521214698584,(75910625__Bacteria__Cyanobacteria__Anabaena_variabilis_ATCC_29413__rRNA_SAM|dependent_methyltransferase:0.00562025217126060905,17228315__Bacteria__Cyanobacteria__Nostoc_sp_PCC_7120__sun_protein:0.02572116073572008541):0.08833739100893787943):0.12151111844681115881,(113474586__Bacteria__Cyanobacteria__Trichodesmium_erythraeum_IMS101__sun_protein:0.31861614506843682904,(170077132__Bacteria__Cyanobacteria__Synechococcus_sp_PCC_7002__ribosomal_RNA_small_subunit_methyltransferase_B_|rRNA_|cytosine|C|5||||methyltransferase|:0.32004895874709438086,((166367976__Bacteria__Cyanobacteria__Microcystis_aeruginosa_NIES-843__rRNA_SAM|dependent_methyltransferase:0.37325949520131923576,(218439986__Bacteria__Cyanobacteria__Cyanothece_sp_PCC_7424__sun_protein:0.08201897843089435425,307150080__Bacteria__Cyanobacteria__Cyanothece_sp_PCC_7822__sun_protein:0.11594149418693308617):0.11806167152974494927):0.02798143848312548837,((284928897__Bacteria__Cyanobacteria__Cyanobacterium_UCYN-A__ribosomal_RNA_small_subunit_methyltransferase_RsmB:0.35081796611407045638,172035456__Bacteria__Cyanobacteria__Cyanothece_sp_ATCC_51142_lin-circ__rRNA_SAM|dependent_methyltransferase:0.14430253597169981350):0.12023006982820277910,(257058561__Bacteria__Cyanobacteria__Cyanothece_sp_PCC_8802__sun_protein:0.00567862021358611895,218245524__Bacteria__Cyanobacteria__Cyanothece_sp_PCC_8801__sun_protein:0.00000122123005994819):0.17562231219828772222):0.07936824114292233279):0.04674346847245907516):0.05909800476450985385):0.03794690899261832229):0.04090648595832174772):0.04404539277357960581):0.07612189601944527317,(81299771__Bacteria__Cyanobacteria__Synechococcus_elongatus_PCC_7942__sun_protein:0.00000122123005994819,56750589__Bacteria__Cyanobacteria__Synechococcus_elongatus_PCC_6301__sun_protein:0.00656973104566417870):0.32058266699013704404):0.03963968191648450240):0.07829349460227087720):0.13148151202367441837):0.21518793353866463858,339627428__Bacteria__Clostridia__Sulfobacillus_acidophilus_TPY__ribosomal_RNA_small_subunit_methyltransferase_b:0.79072892047882314959):0.03108064050823614380):0.06269738338073505002,((218961232__Bacteria__others_bacteria__Candidatus_Cloacamonas_acidaminovorans__putative_16S_rRNA_m5C967_methyltransferase|_S|adenosyl|L|methionine|dependent:0.79128618622946489403,385808959__Bacteria__others_bacteria__Ignavibacterium_album_JCM_16511__ribosomal_RNA_small_subunit_methyltransferase_B:0.61752412005938450701):0.11658130941238621647,((193214990__Bacteria__Chlorobi__Chloroherpeton_thalassium_ATCC_35110__sun_protein:0.52113028688558493684,(((21673438__Bacteria__Chlorobi__Chlorobium_tepidum_TLS__Sun_protein:0.10851115205509805073,193212287__Bacteria__Chlorobi__Chlorobaculum_parvum_NCIB_8327__sun_protein:0.10346618900958981513):0.31270863045964936155,((119357565__Bacteria__Chlorobi__Chlorobium_phaeobacteroides_DSM_266__sun_protein:0.27222063822049646920,((78189086__Bacteria__Chlorobi__Chlorobium_chlorochromatii_CaD3__Fmu|_rRNA_SAM|dependent_methyltransferase:0.38947103129198107352,194336038__Bacteria__Chlorobi__Pelodictyon_phaeoclathratiforme_BU-1__sun_protein:0.14905093403798791440):0.04747425394058758796,(78186474__Bacteria__Chlorobi__Chlorobium_luteolum_DSM_273__Fmu|_rRNA_SAM|dependent_methyltransferase:0.33310821642359689232,145219990__Bacteria__Chlorobi__Chlorobium_phaeovibrioides_DSM_265__sun_protein:0.23523233821854758197):0.17522242897530301842):0.06395262880905198954):0.04228717307355632504,189347315__Bacteria__Chlorobi__Chlorobium_limicola_DSM_245__sun_protein:0.28325867523382253221):0.04459135298336549397):0.07336449588999363614,(189499780__Bacteria__Chlorobi__Chlorobium_phaeobacteroides_BS1__sun_protein:0.29363589809300766342,194333562__Bacteria__Chlorobi__Prosthecochloris_aestuarii_DSM_271__sun_protein:0.37238688073181036575):0.12321794554588499926):0.21361693238138038109):0.25797359284619764130,(268316481__Bacteria__Bacteroidetes__Rhodothermus_marinus_DSM_4252__sun_protein:0.26646504280310562285,294506884__Bacteria__Bacteroidetes__Salinibacter_ruber_M8__ribosomal_RNA_small_subunit_methyltransferase_B:0.42153217603014186965):0.39188814144598127509):0.04333928785503099457):0.11503249645413908542):0.02797472335522134534):0.06272512669303506594,((317056478__Bacteria__Clostridia__Ruminococcus_albus_7__sun_protein:0.68479369792486188828,317133047__Bacteria__Clostridia__Ethanoligenens_harbinense_YUAN-3__sun_protein:0.46485021338273235791):0.15396552663720494691,350270717__Bacteria__Clostridia__Oscillibacter_valericigenes_Sjm18-20__rRNA_methyltransferase:0.66307850096645781779):0.14527849376980173091):0.05263703612809558091):0.02673017097227716604,((((83589751__Bacteria__Clostridia__Moorella_thermoacetica_ATCC_39073__sun_protein:0.44173406329166547968,(317121758__Bacteria__Clostridia__Thermaerobacter_marianensis_DSM_12885__sun_protein:0.49730031173336936012,51892487__Bacteria__Clostridia__Symbiobacterium_thermophilum_IAM_14863__hypothetical_protein:0.32691362521490902049):0.13620804048120518925):0.07983027301988596114,(((348027000__Bacteria__Negativicutes__Megasphaera_elsdenii_DSM_20460__ribosomal_RNA_small_subunit_methyltransferase_B:0.46901806860637840213,269797911__Bacteria__Negativicutes__Veillonella_parvula_DSM_2008__sun_protein:0.57452210402684678048):0.16592933704891174584,((284047695__Bacteria__Negativicutes__Acidaminococcus_fermentans_DSM_20731__sun_protein:0.24099707002648534937,352683751__Bacteria__Negativicutes__Acidaminococcus_intestini_RyC-MR95__SUN_protein:0.22596627146745348891):0.40033814337445944309,(383754590__Bacteria__Negativicutes__Selenomonas_ruminantium_subsp_lactilytica_TAM6421__putative_ribosomal_RNA_small_subunit_methyltransferase_B:0.17225398967124866401,330838946__Bacteria__Negativicutes__Selenomonas_sputigena_ATCC_35185__sun_protein:0.21786078664122141002):0.18051935307987565515):0.06205529343251158653):0.11401357833339545444,((260892752__Bacteria__Clostridia__Ammonifex_degensii_KC4__sun_protein:0.37718837654643005974,(((333923478__Bacteria__Clostridia__Desulfotomaculum_carboxydivorans_CO-1-SRB__sun_protein:0.09267771971692018163,(334340862__Bacteria__Clostridia__Desulfotomaculum_ruminis_DSM_2154__sun_protein:0.09785260728834162258,134299563__Bacteria__Clostridia__Desulfotomaculum_reducens_MI-1__sun_protein:0.10813255092010609637):0.03518163881216713335):0.13561267731810486281,(258515525__Bacteria__Clostridia__Desulfotomaculum_acetoxidans_DSM_771__sun_protein:0.32295168763689324765,169831743__Bacteria__Clostridia__Candidatus_Desulforudis_audaxviator_MP104C__sun_protein:0.23138765712483619352):0.03907545826324346216):0.04333440856285223491,(333978754__Bacteria__Clostridia__Desulfotomaculum_kuznetsovii_DSM_6115__N_utilization_substance_protein_B:0.25151138935049061063,147678123__Bacteria__Clostridia__Pelotomaculum_thermopropionicum_SI__tRNA_and_rRNA_cytosine|C5|methylases:0.21477778328385446760):0.06738370166244449233):0.04674984919285610219):0.09301056942944078976,296133297__Bacteria__Clostridia__Thermincola_potens_JR__sun_protein:0.37475785587382448583):0.09055015869657102867):0.04144800327202401852):0.04627752586830110454,((325290449__Bacteria__Clostridia__Syntrophobotulus_glycolicus_DSM_8271__sun_protein:0.28975762370709717830,(89895438__Bacteria__Clostridia__Desulfitobacterium_hafniense_Y51__hypothetical_protein:0.18956119463138940140,374997153__Bacteria__Clostridia__Desulfosporosinus_orientis_DSM_765__ribosomal_RNA_small_subunit_methyltransferase_RsmB:0.23762963087185787203):0.05385636828831699002):0.29774439600949581530,(114566754__Bacteria__Clostridia__Syntrophomonas_wolfei_subsp_wolfei_str_Goettingen__hypothetical_protein:0.49770303017043560079,297617049__Bacteria__Clostridia__Syntrophothermus_lipocalidus_DSM_12680__sun_protein:0.37168788755421916514):0.25830760599087798646):0.07249543438349656532):0.06041591371247714837,((226313315__Bacteria__Bacilli__Brevibacillus_brevis_NBRC_100599__ribosomal_RNA_small_subunit_methyltransferase:0.43018392940056754403,(251797738__Bacteria__Bacilli__Paenibacillus_sp_JDR-2__sun_protein:0.31560150469051290179,((261405800__Bacteria__Bacilli__Paenibacillus_sp_Y412MC10__sun_protein:0.22810186817005509430,(374324700__Bacteria__Bacilli__Paenibacillus_terrae_HPL-003__ribosomal_RNA_small_subunit_methyltransferase_B_|rRNA_|cytosine|C|5||||methyltransferase|:0.06357527586644011464,308069674__Bacteria__Bacilli__Paenibacillus_polymyxa_E681__ribosomal_RNA_small_subunit_methyltransferase_B_|rRNA_|cytosine|C|5||||methyltransferase|:0.01897105057215742185):0.15651586703737346840):0.12085672499082866782,(386725760__Bacteria__Bacilli__Paenibacillus_mucilaginosus_K02__16S_rRNA_methyltransferase_B:0.01247682292468903047,379722975__Bacteria__Bacilli__Paenibacillus_mucilaginosus_3016__ribosomal_RNA_small_subunit_methyltransferase_B:0.00277818412947641261):0.32502958777309109983):0.06770720410512298670):0.07093115278815945168):0.09675569023277687253,((((386714212__Bacteria__Bacilli__Halobacillus_halophilus_DSM_2266__Sun_protein:0.33287973826712635717,23098962__Bacteria__Bacilli__Oceanobacillus_iheyensis_HTE831__hypothetical_protein:0.25782087510758461280):0.22959556170023956434,((((319892211__Bacteria__Bacilli__Staphylococcus_pseudintermedius_HKU10-03__ribosomal_RNA_small_subunit_methyltransferase_B:0.30547637247427950058,((((70726699__Bacteria__Bacilli__Staphylococcus_haemolyticus_JCSC1435__hypothetical_protein:0.22139118666342064157,289551003__Bacteria__Bacilli__Staphylococcus_lugdunensis_HKU09-01__ribosomal_RNA_small_subunit_methyltransferase_B:0.16913729609799302289):0.04395911782058899847,((15924207__Bacteria__Bacilli__Staphylococcus_aureus_subsp_aureus_Mu50__RNA|binding_Sun_protein:0.03711632269917879839,379795582__Bacteria__Bacilli__Staphylococcus_aureus_subsp_aureus_MSHR1132__hypothetical_protein:0.03939627848627626217):0.10397161671524031423,27467810__Bacteria__Bacilli__Staphylococcus_epidermidis_ATCC_12228__RNA|binding_Sun_protein:0.17472445671575159709):0.03005025067556259255):0.06288446258986477022,73662864__Bacteria__Bacilli__Staphylococcus_saprophyticus_subsp_saprophyticus_ATCC_15305__tRNA_and_rRNA_cytosine|C5|methylase:0.13894955376834733363):0.05561219640654466861,224476326__Bacteria__Bacilli__Staphylococcus_carnosus_subsp_carnosus_TM300__putative_NusB_Sun_RNA_binding_protein:0.16238764494909174729):0.07042402932314516251):0.15043273384322577990,222151048__Bacteria__Bacilli__Macrococcus_caseolyticus_JCSC5402__hypothetical_protein:0.30506809338403362286):0.29669052745398855064,(((16801002__Bacteria__Bacilli__Listeria_innocua_Clip11262__hypothetical_protein:0.01138578575598593774,(347549218__Bacteria__Bacilli__Listeria_ivanovii_subsp_ivanovii_PAM_55__putative_RNA|binding_Sun_protein:0.01493469773863708404,289435165__Bacteria__Bacilli__Listeria_seeligeri_serovar_1-2b_str_SLCC3954__sun_protein:0.01951655837344774824):0.01253683399984877565):0.00721074874885312654,116873257__Bacteria__Bacilli__Listeria_welshimeri_serovar_6b_str_SLCC5334__sun_protein:0.01595465521669019171):0.01908464531114596741,16803862__Bacteria__Bacilli__Listeria_monocytogenes_EGD-e__RNA|binding_Sun_protein:0.00000122123005994819):0.37842896460323172114):0.06248688781082654270,((((352516237__Bacteria__Bacilli__Tetragenococcus_halophilus_NBRC_12172__putative_rRNA_methyltransferase:0.22017826560699588212,(389869750__Bacteria__Bacilli__Enterococcus_faecium_DO__ribosomal_RNA_small_subunit_methyltransferase_B:0.22747314504191668005,(29377578__Bacteria__Bacilli__Enterococcus_faecalis_V583__Sun_protein:0.14379698272590341057,332685780__Bacteria__Bacilli__Melissococcus_plutonius_ATCC_35311__ribosomal_RNA_small_subunit_methyltransferase_B:0.24997709644303725551):0.07529616037429011366):0.04565009130797458015):0.08633024125110837221,328957299__Bacteria__Bacilli__Carnobacterium_sp_17-4__ribosomal_RNA_small_subunit_methyltransferase_B:0.30396707919562510058):0.08736030372536564281,(((116492597__Bacteria__Bacilli__Pediococcus_pentosaceus_ATCC_25745__tRNA_and_rRNA_cytosine|C5|methylase:0.37400915236213921888,377809773__Bacteria__Bacilli__Pediococcus_claussenii_ATCC_BAA-344__ribosomal_RNA_small_subunit_methyltransferase_B:0.26470588341260908871):0.15732241358922674501,(((331701497__Bacteria__Bacilli__Lactobacillus_buchneri_NRRL_B-30929__sun_protein:0.36073446755490679028,347534353__Bacteria__Bacilli__Lactobacillus_sanfranciscensis_TMW_1-1304__hypothetical_protein:0.35614024998649224107):0.11836635669899098211,((184155726__Bacteria__Bacilli__Lactobacillus_fermentum_IFO_3956__rRNA_methylase:0.30794540418166227447,148544395__Bacteria__Bacilli__Lactobacillus_reuteri_DSM_20016__sun_protein:0.19330391964919227399):0.19652166849365093615,(90961592__Bacteria__Bacilli__Lactobacillus_salivarius_UCC118__16S_rRNA_m|5|C_967_methyltransferase:0.31519311303685698666,347525667__Bacteria__Bacilli__Lactobacillus_ruminis_ATCC_27782__16S_rRNA_m|5|C_967_methyltransferase:0.28127521164227992090):0.14016179024286698485):0.02971686971519381729):0.03608154088636563589,(254556524__Bacteria__Bacilli__Lactobacillus_plantarum_JDM1__rRNA_methylase_||:0.32614989767669139153,(116333602__Bacteria__Bacilli__Lactobacillus_brevis_ATCC_367__tRNA_and_rRNA_cytosine|C5|methylase:0.36143325722791819210,(339634054__Bacteria__Bacilli__Weissella_koreensis_KACC_15510__16S_rRNA_methyltransferase_B:0.28967756219378770766,(((300173591__Bacteria__Bacilli__Leuconostoc_gasicomitatum_LMG_18811__ribosomal_RNA_small_subunit_methyltransferase_B:0.11151388788299196331,(339490286__Bacteria__Bacilli__Leuconostoc_sp_C2__16S_rRNA_methyltransferase_GidB:0.00000122123005994819,296110622__Bacteria__Bacilli__Leuconostoc_kimchii_IMSNU_11154__rRNA_methylase_||:0.00000122123005994819):0.06765067672130523069):0.03617009047669444977,116618607__Bacteria__Bacilli__Leuconostoc_mesenteroides_subsp_mesenteroides_ATCC_8293__tRNA_and_rRNA_cytosine|C5|methylase:0.12194282674762889351):0.05176395406732230836,170016869__Bacteria__Bacilli__Leuconostoc_citreum_KM20__putative_rRNA_methylase:0.12894046985685284068):0.23806770100198984541):0.06679775620243171008):0.03577155690086015333):0.04051298006857835532):0.04867891326452691153):0.06925166020664763611,(81428305__Bacteria__Bacilli__Lactobacillus_sakei_subsp_sakei_23K__rRNA_methytransferase_|sun_protein|:0.21425799019906197063,(258508664__Bacteria__Bacilli__Lactobacillus_rhamnosus_GG__tRNA_and_rRNA_cytosine|C5|methytransferase:0.07452373584902215187,116495106__Bacteria__Bacilli__Lactobacillus_casei_ATCC_334__tRNA_and_rRNA_cytosine|C5|methylase:0.12324402289186574266):0.19365034015059975903):0.17210239244739844455):0.10180101865261918792):0.04824985739181642669,(((15673871__Bacteria__Bacilli__Lactococcus_lactis_subsp_lactis_Il1403__rRNA_methylase:0.14628275474886848206,347522234__Bacteria__Bacilli__Lactococcus_garvieae_ATCC_49156__rRNA_methylase:0.14028959190413323177):0.33870164749225373235,(337283502__Bacteria__Bacilli__Streptococcus_parasanguinis_ATCC_15912__RNA_methyltransferase_Sun:0.18385687537605435726,((((146318081__Bacteria__Bacilli__Streptococcus_suis_05ZYH33__tRNA_and_rRNA_cytosine|C5|methylase:0.21694683186082927562,(387760892__Bacteria__Bacilli__Streptococcus_salivarius_57_I__ribosomal_RNA_small_subunit_methyltransferase_B:0.01362026169654517553,55821413__Bacteria__Bacilli__Streptococcus_thermophilus_LMG_18311__RNA|binding_protein:0.04164757440099395303):0.12049586118149917258):0.05829221192534286833,(22536500__Bacteria__Bacilli__Streptococcus_agalactiae_2603V-R__sun_protein:0.17498576470325388765,((222153508__Bacteria__Bacilli__Streptococcus_uberis_0140J__ribosomal_RNA_small_subunit_methyltransferase:0.20464299189173748572,((251783087__Bacteria__Bacilli__Streptococcus_dysgalactiae_subsp_equisimilis_GGS_124_1__16S_rRNA_m|5|C_967_methyltransferase:0.00696857143772660389,71904040__Bacteria__Bacilli__Streptococcus_pyogenes_MGAS6180__16S_rRNA_m|5|C_967_methyltransferase:0.00408448305182895419):0.10870113329619777998,195978660__Bacteria__Bacilli__Streptococcus_equi_subsp_zooepidemicus_MGCS10565__16S_rRNA_m|5|C_967_methyltransferase_RsmB:0.13381745781675249973):0.01360517903311272980):0.07043751489505789554,(379704770__Bacteria__Bacilli__Streptococcus_infantarius_subsp_infantarius_CJ18__sun_protein:0.03197425992428227365,((288904707__Bacteria__Bacilli__Streptococcus_gallolyticus_UCN34__RNA|binding_Sun_protein:0.00762388521731788282,374337460__Bacteria__Bacilli__Streptococcus_macedonicus_ACA-DC_198__ribosomal_RNA_small_subunit_methyltransferase_B:0.01335414398842946389):0.00000122123005994819,336063747__Bacteria__Bacilli__Streptococcus_pasteurianus_ATCC_43144__ribosomal_RNA_small_subunit_methyltransferase_B:0.00571705318318088945):0.02950008695151889668):0.08352966948599832575):0.03131238274318735859):0.03984859707469556173):0.04587486856035822430,290581015__Bacteria__Bacilli__Streptococcus_mutans_NN2025__RNA|binding_Sun_protein:0.28447797570487232122):0.06458460658076412009,(((289168457__Bacteria__Bacilli__Streptococcus_mitis_B6__rRNA|specific_5|methylcytidine_transferase:0.02027674095352746675,(342164482__Bacteria__Bacilli__Streptococcus_pseudopneumoniae_IS7493__16S_rRNA_methyltransferase_B:0.01487665708835786589,15903621__Bacteria__Bacilli__Streptococcus_pneumoniae_R6__rRNA_methylase:0.02152054567506384020):0.00917493640289530378):0.03822293203349250851,331266904__Bacteria__Bacilli__Streptococcus_oralis_Uo5__rRNA|specific_5|methylcytidine_transferase:0.02481780883491698300):0.11754668799653308908,(125718645__Bacteria__Bacilli__Streptococcus_sanguinis_SK36__rRNA_methyltransferase_RsmB:0.10209555737040333645,157149881__Bacteria__Bacilli__Streptococcus_gordonii_str_Challis_substr_CH1__sun_protein:0.10640820195376451962):0.06411350051437036957):0.02536820178623584374):0.04142495954315403295):0.14425995382989809102):0.20284846287620197924,(326803898__Bacteria__Bacilli__Aerococcus_urinae_ACS-120-V-Col10a__ribosomal_RNA_small_subunit_methyltransferase_B:0.64463663189194597702,((116629419__Bacteria__Bacilli__Lactobacillus_gasseri_ATCC_33323__tRNA_and_rRNA_cytosine|C5|methylase:0.07158508764094649590,268319212__Bacteria__Bacilli__Lactobacillus_johnsonii_FI9785__rRNA_methylase:0.04756731873918730591):0.22261533077674314218,(104774278__Bacteria__Bacilli__Lactobacillus_delbrueckii_subsp_bulgaricus_ATCC_11842__RNA_methylase:0.30572700531833107984,(295693192__Bacteria__Bacilli__Lactobacillus_crispatus_ST1__sun_protein:0.09261924531405943406,(58337594__Bacteria__Bacilli__Lactobacillus_acidophilus_NCFM__rRNA_methylase:0.11409208148589883303,(161507728__Bacteria__Bacilli__Lactobacillus_helveticus_DPC_4571__rRNA_methylase:0.07104912291574812244,(336053902__Bacteria__Bacilli__Lactobacillus_kefiranofaciens_ZW3__rRNA_methylase:0.10418047991138823516,(325957114__Bacteria__Bacilli__Lactobacillus_acidophilus_30SC__16S_rRNA_methyltransferase_B:0.00377655923593256046,315038633__Bacteria__Bacilli__Lactobacillus_amylovorus_GRL_1112__rRNA_methylase:0.00000122123005994819):0.13382247771626629151):0.02291420125946838637):0.02115751610420706086):0.02710077358648071283):0.18183682487907379399):0.06341178631529714727):0.24877942263974092696):0.13738088254007801980):0.10290331741569662405):0.10496873783511063982):0.06512948467052384616):0.04819379565085332717,(((297583987__Bacteria__Bacilli__Bacillus_selenitireducens_MLS10__sun_protein:0.40651852931484550036,317129258__Bacteria__Bacilli__Bacillus_cellulosilyticus_DSM_2522__sun_protein:0.25214240700580187182):0.14799340267461916221,((288553113__Bacteria__Bacilli__Bacillus_pseudofirmus_OF4__rRNA_SAM|dependent_methyltransferase_RmsB:0.22791838839223158009,56964082__Bacteria__Bacilli__Bacillus_clausii_KSM-K16__RNA|binding_protein_Sun:0.37471506451799296844):0.10345937463347083807,(((163941603__Bacteria__Bacilli__Bacillus_weihenstephanensis_KBAB4__sun_protein:0.03233330632552619543,((30021953__Bacteria__Bacilli__Bacillus_cereus_ATCC_14579__sun_protein:0.01604814102837768749,(30263868__Bacteria__Bacilli__Bacillus_anthracis_str_Ames__sun_protein:0.00000122123005994819,49478421__Bacteria__Bacilli__Bacillus_thuringiensis_serovar_konkukian_str_97-27__sun_protein:0.00000122123005994819):0.02404736662509174630):0.01474677048190762597,152976231__Bacteria__Bacilli__Bacillus_cytotoxicus_NVH_391-98__sun_protein:0.08425235410453232876):0.01310389735552024322):0.22544551411099594818,(157692254__Bacteria__Bacilli__Bacillus_pumilus_SAFR-032__rRNA_SAM|dependent_methyltransferase_RmsB:0.13481430851248391023,(52785554__Bacteria__Bacilli__Bacillus_licheniformis_ATCC_14580_Xa__hypothetical_protein:0.11798097183500382001,(311068095__Bacteria__Bacilli__Bacillus_atrophaeus_1942__RNA|binding_Sun_protein|_16S_rRNA_m5C967_methyltransferase|_S|adenosyl|L|methionine|dependent:0.05640308051256463090,((386758297__Bacteria__Bacilli__Bacillus_sp_JS__protein_RsmB:0.00207028888575399748,16078637__Bacteria__Bacilli__Bacillus_subtilis_subsp_subtilis_str_168__ribosomal_RNA_small_subunit_methyltransferase_B:0.00946671364497909430):0.04520409823755909551,154685990__Bacteria__Bacilli__Bacillus_amyloliquefaciens_FZB42__RsmB:0.10690845259422321334):0.02757878906643990852):0.08680242488034119186):0.04568246142061255233):0.19299324393655586940):0.05171807636412997788,((((336236100__Bacteria__Bacilli__Geobacillus_thermoglucosidasius_C56-YS93__sun_protein:0.02970165009652252913,239826566__Bacteria__Bacilli__Geobacillus_sp_WCH70__sun_protein:0.03125266163705186367):0.14901772881518987601,(138894694__Bacteria__Bacilli__Geobacillus_thermodenitrificans_NG80-2__16S_rRNA_m|5|C_967_methyltransferase:0.05521914434769135266,((56419708__Bacteria__Bacilli__Geobacillus_kaustophilus_HTA426__RNA|binding_Sun_protein:0.00000122123005994819,375008141__Bacteria__Bacilli__Geobacillus_thermoleovorans_CCB_US3_UF5__hypothetical_protein:0.00000122123005994819):0.00420686607063052321,(297530652__Bacteria__Bacilli__Geobacillus_sp_C56-T3__sun_protein:0.00000122123005994819,(261419371__Bacteria__Bacilli__Geobacillus_sp_Y412MC61__sun_protein:0.00000122123005994819,319766186__Bacteria__Bacilli__Geobacillus_sp_Y412MC52__sun_protein:0.00000122123005994819):0.00403015874455256613):0.00386650940640243836):0.06627200445331556111):0.16991763626123540520):0.06100091724772850610,212639615__Bacteria__Bacilli__Anoxybacillus_flavithermus_WK1__rRNA_cytosine|C5|methylase:0.24755619042264873086):0.04959771482191695224,((169827064__Bacteria__Bacilli__Lysinibacillus_sphaericus_C3-41__ribosomal_RNA_small_subunit_methyltransferase_B:0.42948044291029818798,336113760__Bacteria__Bacilli__Bacillus_coagulans_2-6__sun_protein:0.33398061819059571276):0.09541010788018645938,294500982__Bacteria__Bacilli__Bacillus_megaterium_QM_B1551__ribosomal_RNA_small_subunit_methyltransferase_B:0.28206012814479580753):0.02829344390572119741):0.05269007416905048535):0.04745142279764737181):0.02453702150564572235):0.01217276471497833606,15615070__Bacteria__Bacilli__Bacillus_halodurans_C-125__hypothetical_protein:0.36448064359304088722):0.04904732061802225679):0.04188734908729734030,(172057934__Bacteria__Bacilli__Exiguobacterium_sibiricum_255-15__sun_protein:0.26172643943413326229,229918581__Bacteria__Bacilli__Exiguobacterium_sp_AT1b__sun_protein:0.24414916509838277547):0.27944507035666421579):0.11596288168616740444):0.16718677263866060789):0.04689142130391246721):0.06850136087738636914,((188585963__Bacteria__Clostridia__Natranaerobius_thermophilus_JW-NM-WN-LF__sun_protein:0.72963760218688245018,(302392192__Bacteria__Clostridia__Acetohalobium_arabaticum_DSM_5501__sun_protein:0.51875168302424967681,(220931836__Bacteria__Clostridia__Halothermothrix_orenii_H_168__sun_protein:0.44025145339498911179,(312143910__Bacteria__Clostridia__Halanaerobium_hydrogeniformans__sun_protein:0.20818330608745577726,385799660__Bacteria__Clostridia__Halanaerobium_praevalens_DSM_2228__sun_protein:0.17999813082506613271):0.43879442965082321448):0.14845078146918991302):0.08171788304722900353):0.06302484005988005789,(((((20807946__Bacteria__Clostridia__Thermoanaerobacter_tengcongensis_MB4__tRNA_and_rRNA_cytosine|C5|methylase:0.17516162164625367903,((345017809__Bacteria__Clostridia__Thermoanaerobacter_wiegelii_Rt8__sun_protein:0.02350480028088206344,(167040389__Bacteria__Clostridia__Thermoanaerobacter_sp_X514__sun_protein:0.00187118128359818354,(167037728__Bacteria__Clostridia__Thermoanaerobacter_pseudethanolicus_ATCC_33223__sun_protein:0.00000122123005994819,320116143__Bacteria__Clostridia__Thermoanaerobacter_brockii_subsp_finnii_Ako-1__sun_protein:0.00000122123005994819):0.00190104601614270586):0.01535484103532506854):0.01685714828946530477,(297544782__Bacteria__Clostridia__Thermoanaerobacter_mathranii_subsp_mathranii_str_A3__sun_protein:0.00371134521455575598,289578506__Bacteria__Clostridia__Thermoanaerobacter_italicus_Ab9__sun_protein:0.01140028051573833447):0.04705936781450399675):0.13286341688143993300):0.17675025090352333712,(304316972__Bacteria__Clostridia__Thermoanaerobacterium_thermosaccharolyticum_DSM_571__sun_protein:0.13032853171946659487,(333897220__Bacteria__Clostridia__Thermoanaerobacterium_xylanolyticum_LX-11__sun_protein:0.06475876334195287964,390934823__Bacteria__Clostridia__Thermoanaerobacterium_saccharolyticum_JW-SL-YS485__sun_protein:0.06387933155150640752):0.07086240798588257228):0.23334646028648275973):0.23319975027883801943,((126700200__Bacteria__Clostridia__Clostridium_difficile_630__16S_rRNA_methyltransferase_B:0.37762247511839275305,(158320464__Bacteria__Clostridia__Alkaliphilus_oremlandii_OhILAs__sun_protein:0.25625117539665770439,150390542__Bacteria__Clostridia__Alkaliphilus_metalliredigens_QYMF__sun_protein:0.30151338074210570772):0.13258564001489303585):0.06902202905203663752,((332981565__Bacteria__Clostridia__Mahella_australiensis_50-1_BON__sun_protein:0.63232726937539918133,(332799419__Bacteria__Clostridia__Tepidanaerobacter_sp_Re1__sun_protein:0.36919774425632284620,302389593__Bacteria__Clostridia__Thermosediminibacter_oceani_DSM_16646__sun_protein:0.19406523138921169536):0.22353918027957236925):0.07949983149371307733,((220928955__Bacteria__Clostridia__Clostridium_cellulolyticum_H10__sun_protein:0.08440144869069191036,376261164__Bacteria__Clostridia__Clostridium_sp_BNL1100__ribosomal_RNA_small_subunit_methyltransferase_RsmB|transcription_antitermination_factor_NusB:0.04302845691412508083):0.26523928123857520855,(125973090__Bacteria__Clostridia__Clostridium_thermocellum_ATCC_27405__sun_protein:0.20726955887265799405,374296871__Bacteria__Clostridia__Clostridium_clariflavum_DSM_19732__ribosomal_RNA_small_subunit_methyltransferase_RsmB|transcription_antitermination_factor_NusB:0.19677494360012229291):0.06275268722875337879):0.12386032221648024532):0.06678756241719158160):0.04545087556309695964):0.07831727668204738202,((((379012011__Bacteria__Clostridia__Acetobacterium_woodii_DSM_1030__ribosomal_RNA_small_subunit_methyltransferase_B:0.33066293789623774080,310828894__Bacteria__Clostridia__Eubacterium_limosum_KIST612__hypothetical_protein:0.31936839218814538910):0.41040226777500793398,((146297084__Bacteria__Clostridia__Caldicellulosiruptor_saccharolyticus_DSM_8903__16S_rRNA_methyltransferase_B:0.20296598865705894887,((222529034__Bacteria__Clostridia__Caldicellulosiruptor_bescii_DSM_6725__Fmu_|Sun|_domain|containing_protein:0.01030592351849587453,312622710__Bacteria__Clostridia__Caldicellulosiruptor_kronotskyensis_2002__sun_protein:0.01593512117809127437):0.01614671861563390237,((312127904__Bacteria__Clostridia__Caldicellulosiruptor_hydrothermalis_108__sun_protein:0.01384094917981260574,(344995747__Bacteria__Clostridia__Caldicellulosiruptor_lactoaceticus_6A__sun_protein:0.01259947146487862615,312793229__Bacteria__Clostridia__Caldicellulosiruptor_kristjanssonii_177R1B__sun_protein:0.00000122123005994819):0.00709354142266863975):0.00958680320339470003,(302872122__Bacteria__Clostridia__Caldicellulosiruptor_obsidiansis_OB47__sun_protein:0.03528708847178541053,312134888__Bacteria__Clostridia__Caldicellulosiruptor_owensensis_OL__sun_protein:0.05082034198714045770):0.03293232188847451669):0.01994505438351092813):0.11837574030202659137):0.60331074772963688702,(169824361__Bacteria__Clostridia__Finegoldia_magna_ATCC_29328__putative_rRNA_methylase:0.72011287613253294193,257066168__Bacteria__Clostridia__Anaerococcus_prevotii_DSM_20548__Fmu_|Sun|_domain|containing_protein:0.55867888943372812083):0.13614317014709431675):0.07971997411536636824):0.04334993687426397929,((((342732283__Bacteria__Clostridia__Candidatus_Arthromitus_sp_SFB-mouse-Japan__ribosomal_RNA_small_subunit_methyltransferase_B:0.06485743255028544874,347542352__Bacteria__Clostridia__Candidatus_Arthromitus_sp_SFB-rat-Yit__ribosomal_RNA_small_subunit_methyltransferase_B:0.09257497656121739527):0.57418075915591881841,(((153953997__Bacteria__Clostridia__Clostridium_kluyveri_DSM_555__hypothetical_protein:0.19107214171623188026,300854445__Bacteria__Clostridia__Clostridium_ljungdahlii_DSM_13528__rRNA_subunit_cytosine|methyltransferase:0.14297088501674559691):0.21902347537184160831,((302874750__Bacteria__Clostridia__Clostridium_cellulovorans_743B__sun_protein:0.29599053373285888480,(18310723__Bacteria__Clostridia__Clostridium_perfringens_str_13__RNA|binding_Sun_protein:0.32862020220536075632,((187933697__Bacteria__Clostridia__Clostridium_botulinum_B_str_Eklund_17B__ribosomal_RNA_small_subunit_methyltransferase_B:0.00578581773173096180,188588047__Bacteria__Clostridia__Clostridium_botulinum_E3_str_Alaska_E43__ribosomal_RNA_small_subunit_methyltransferase_B:0.00000122123005994819):0.14723113199382897864,150016032__Bacteria__Clostridia__Clostridium_beijerinckii_NCIMB_8052__sun_protein:0.11262027642741541389):0.19459429488060236979):0.10402479412147001836):0.05595167965151425643,(148380461__Bacteria__Clostridia__Clostridium_botulinum_A_str_ATCC_3502__ribosomal_RNA_small_subunit_methyltransferase_B:0.21892106496794019876,(28210910__Bacteria__Clostridia__Clostridium_tetani_E88__16S_rRNA_M|5|C_967_methyltransferase:0.26384251268819403080,(331269683__Bacteria__Clostridia__Clostridium_botulinum_BKT015925__ribosomal_RNA_small_subunit_methyltransferase_B:0.10296883720053631728,118444654__Bacteria__Clostridia__Clostridium_novyi_NT__sun_protein:0.08759533637972363729):0.10491613611371075621):0.04376062777033989243):0.06307987177684237778):0.04383581818117139595):0.05619330996905430586,15895002__Bacteria__Clostridia__Clostridium_acetobutylicum_ATCC_824__rRNA_methylase:0.29552757530585299639):0.10198248076124186157):0.10427035375914450732,(((19703658__Bacteria__Fusobacteria__Fusobacterium_nucleatum_subsp_nucleatum_ATCC_25586__16S_rRNA_m|5|C_967_methyltransferase:0.30126788943536347842,310778567__Bacteria__Fusobacteria__Ilyobacter_polytropus_DSM_2926__sun_protein:0.27457472097109064668):0.17148754617692199553,((269120809__Bacteria__Fusobacteria__Sebaldella_termitidis_ATCC_33386__Fmu_|Sun|_domain|containing_protein:0.32995356800943215214,257125452__Bacteria__Fusobacteria__Leptotrichia_buccalis_C-1013-b__Fmu_|Sun|_domain|containing_protein:0.22589529855997600438):0.09849808767164956735,269123621__Bacteria__Fusobacteria__Streptobacillus_moniliformis_DSM_12112__Fmu_|Sun|_domain|containing_protein:0.37771288405335645688):0.33625611555860102087):0.31714595090779446052,(50365012__Bacteria__Tenericutes__Mesoplasma_florum_L1__tRNA_and_rRNA_cytosine|C5|methylase:0.28685649410492641831,((42560767__Bacteria__Tenericutes__Mycoplasma_mycoides_subsp_mycoides_SC_str_PG1__Sun_family_protein:0.02176356147040778288,(313665137__Bacteria__Tenericutes__Mycoplasma_leachii_PG50__ribosomal_RNA_small_subunit_methyltransferase_B:0.02065433989373884061,83319809__Bacteria__Tenericutes__Mycoplasma_capricolum_subsp_capricolum_ATCC_27343__rRNA_methyltransferase_RsmB_|sun_protein|:0.02261910193983289810):0.00828244012322662537):0.20166664632428324411,344204967__Bacteria__Tenericutes__Mycoplasma_putrefaciens_KS1__putative_rRNA_small_subunit_methyltransferase_B:0.19212545946595532831):0.15505355884734589589):0.42634163118248541435):0.08175567930447376341):0.09256867357097929572,(336066269__Bacteria__others_bacteria__Erysipelothrix_rhusiopathiae_str_Fujisawa__ribosomal_RNA_small_subunit_methyltransferase_B:1.12006855444618946827,(374307505__Bacteria__Clostridia__Filifactor_alocis_ATCC_35896__ribosomal_RNA_small_subunit_methyltransferase_B:0.59474228740293122453,310659156__Bacteria__Clostridia__Clostridium_sticklandii_DSM_519__RsmB:0.58350668065667998796):0.07032860303102379806):0.08964438163567715889):0.03642336108371362763):0.04922316357737862441,(326790876__Bacteria__Clostridia__Clostridium_lentocellum_DSM_5427__sun_protein:0.58224537831112332942,(((238916656__Bacteria__Clostridia__Eubacterium_eligens_ATCC_27750__Sun_protein:0.34279516701350509766,302671346__Bacteria__Clostridia__Butyrivibrio_proteoclasticus_B316__rRNA_small_subunit_methyltransferase_B_Sun:0.47875243717431625878):0.08318693004765258248,(302386503__Bacteria__Clostridia__Clostridium_saccharolyticum_WM1__sun_protein:0.38749759937183997360,(238924695__Bacteria__Clostridia__Eubacterium_rectale_ATCC_33656__sun_protein:0.27665169241949222334,(339443660__Bacteria__Clostridia__Clostridium_sp_SY8519__tRNA_and_rRNA_cytosine|C5|methylases:0.44584674503797938616,347532281__Bacteria__Clostridia__Roseburia_hominis_A2-183__16S_rRNA_methyltransferase_B:0.25173472867066370995):0.07719818100134195893):0.10267322031116196679):0.06140830116958366502):0.06112170342510411108,160880621__Bacteria__Clostridia__Clostridium_phytofermentans_ISDg__sun_protein:0.50539609572696708728):0.18069519754465132588):0.11366393174251830656):0.05341336258491691247):0.08249783621199034689,(332295840__Bacteria__Clostridia__Thermodesulfobium_narugense_DSM_14796__Fmu_|Sun|_domain|containing_protein:1.72774457457085039991,(217967819__Bacteria__others_bacteria__Dictyoglomus_turgidum_DSM_6724__sun_protein:0.08022975030612575220,206901447__Bacteria__others_bacteria__Dictyoglomus_thermophilum_H-6-12__ribosomal_RNA_small_subunit_methyltransferase_B:0.10241018828817130548):0.49521009216128553110):0.26358444056301250091):0.04324055065076184978):0.08341151025272736108):0.06644148070197858358):0.08607347107891946680,(206891137__Bacteria__others_bacteria__Thermodesulfovibrio_yellowstonii_DSM_11347__Sun_protein:0.89382988168080856894,((325294320__Bacteria__Aquificae__Desulfurobacterium_thermolithotrophum_DSM_11699__sun_protein:0.17371696137954412142,319790535__Bacteria__Aquificae__Thermovibrio_ammonificans_HB-1__sun_protein:0.27746315306623453578):0.46084367029129125193,((261416620__Bacteria__others_bacteria__Fibrobacter_succinogenes_subsp_succinogenes_S85__Fmu_|Sun|_domain|containing_protein:0.84622726193164554687,((338174117__Bacteria__Chlamydiae__Parachlamydia_acanthamoebae_UV-7__hypothetical_protein:0.42205242868800940670,297620390__Bacteria__Chlamydiae__Waddlia_chondrophila_WSU_86-1044__ribosomal_RNA_small_subunit_methyltransferase_B:0.48723068677895930989):0.82631296183965530222,317050738__Bacteria__others_bacteria__Desulfurispirillum_indicum_S5__Fmu_|Sun|_domain|containing_protein:1.19588116357770890552):0.19240301367341713923):0.15130072754646345379,(291288639__Bacteria__others_bacteria__Denitrovibrio_acetiphilus_DSM_12809__Fmu_|Sun|_domain|containing_protein:0.46996175372108917045,(291280368__Bacteria__others_bacteria__Deferribacter_desulfuricans_SSM1__tRNA|rRNA_methyltransferase:0.42593279675157791342,336322481__Bacteria__others_bacteria__Flexistipes_sinusarabici_DSM_4947__Fmu_|Sun|_domain|containing_protein:0.44974592003366259396):0.14994695831764351390):0.60106468083198438812):0.08955891208965953421):0.07513195984664675087):0.04637515582279779641):0.05300159479033268034):0.24270703746700963976,(20093735__Archaea__Thermococcales-pyroco__Methanopyrus_kandleri_AV19__tRNA|rRNA_cytosine|C5|methylase:0.69206242043387045104,(20094975__Archaea__Thermococcales-pyroco__Methanopyrus_kandleri_AV19__tRNA|rRNA_cytosine|C5|methylase:0.42080372619606842832,((347523755__Archaea__Desulfurococcales__Pyrolobus_fumarii_1A__Fmu_|Sun|_domain_containing_protein:0.63908169574344952935,((347523381__Archaea__Desulfurococcales__Pyrolobus_fumarii_1A__Fmu_|Sun|_domain_containing_protein:0.35084476529815628032,(118431884__Archaea__Desulfurococcales__Aeropyrum_pernix_K1__RNA_|cytosine|C|5||||methyltransferase:0.44275814937578861219,124027346__Archaea__Desulfurococcales__Hyperthermus_butylicus_DSM_5456__methyltransferase_B_|_rRNA_small_subunit:0.47382902182107639044):0.14496206679907436277):0.09266692101965130768,347523624__Archaea__Desulfurococcales__Pyrolobus_fumarii_1A__Fmu_|Sun|_domain_containing_protein:0.56583660424656334609):0.14235735183729195108):0.07645668720900132553,(305664185__Archaea__Desulfurococcales__Ignisphaera_aggregans_DSM_17230__RNA_methylase:0.32415520556327742652,((((315230766__Archaea__Thermococcales-pyroco__Thermococcus_barophilus_MP__ribosomal_RNA_small_subunit_methyltransferase_B:0.17900122196764717275,(337284681__Archaea__Thermococcales-pyroco__Pyrococcus_yayanosii_CH1__fmu_protein:0.07889024555730006494,((14521455__Archaea__Thermococcales-pyroco__Pyrococcus_abyssi_GE5__proliferating|cell_nucleolar_antigen_P120:0.07036148084861519603,(14590712__Archaea__Thermococcales-pyroco__Pyrococcus_horikoshii_OT3__fmu_protein:0.07087314312719575349,332159509__Archaea__Thermococcales-pyroco__Pyrococcus_sp_NA2__fmu_protein:0.04636978060866473600):0.02738993392348225073):0.05257041267403576162,(389852209__Archaea__Thermococcales-pyroco__Pyrococcus_sp_ST04__nol1|nop2|sun_family_nucleolar_protein_IV:0.05716445661972553022,18977038__Archaea__Thermococcales-pyroco__Pyrococcus_furiosus_DSM_3638__nol1|nop2|sun_family_nucleolar_protein_IV:0.07808424328436848472):0.03020316266384030432):0.04234250532947765600):0.07556551457143187434):0.11545762790157353128,(347522574__Archaea__Desulfurococcales__Pyrolobus_fumarii_1A__NOL1|NOP2|sun_family_RNA_methylase:0.20391505256354910958,124027398__Archaea__Desulfurococcales__Hyperthermus_butylicus_DSM_5456__tRNA_and_rRNA_cytosine|C5|methylase:0.15342166301477747070):0.09205899707138201493):0.04041339637172262217,((((223478959__Archaea__Thermococcales-pyroco__Thermococcus_sp_AM4__tRNA|RNA_cytosine|C5|methylase:0.03574234744125003721,240102589__Archaea__Thermococcales-pyroco__Thermococcus_gammatolerans_EJ3__SAM|dependent_tRNA|rRNA_cytosine|C5_methylase:0.03069388991956584906):0.07885342560910554854,(341582177__Archaea__Thermococcales-pyroco__Thermococcus_sp_4557__tRNA|rRNA_cytosine|C5|methylase:0.08671052573979147471,212225090__Archaea__Thermococcales-pyroco__Thermococcus_onnurineus_NA1__tRNA|rRNA_cytosine|C5|methylase:0.06679033383461971396):0.03611363857773314950):0.02332812509220516528,57641870__Archaea__Thermococcales-pyroco__Thermococcus_kodakarensis_KOD1__tRNA|rRNA_cytosine|C5|methylase:0.05339951880322759553):0.29122849977626535933,(126465287__Archaea__Desulfurococcales__Staphylothermus_marinus_F1__Fmu_|Sun|_domain|containing_protein:0.02463765866166288052,297526431__Archaea__Desulfurococcales__Staphylothermus_hellenicus_DSM_12710__Fmu_|Sun|_domain|containing_protein:0.05469405106919605214):0.26821787732660262726):0.09772663735461917245):0.12867873139078286893,(284161369__Archaea__Archaeoglobales__Archaeoglobus_profundus_DSM_5631__RNA_methylase:0.11177126544304658018,288931958__Archaea__Archaeoglobales__Ferroglobus_placidus_DSM_10642__RNA_methylase|_NOL1|NOP2|sun_family:0.10954374908299978342):0.18758183365276498433):0.07698065809145436533):0.17389092719789234209):0.34710367827723082046):0.18583479453681298055):0.07721608563283730020):0.12099070860443014719):0.08331322339272856370):0.27180521146042985192):0.21132695655522673595,284161464__Archaea__Archaeoglobales__Archaeoglobus_profundus_DSM_5631__Fmu_|Sun|_domain|containing_protein:0.22674968962286981555):0.08190985685651704096,(288932240__Archaea__Archaeoglobales__Ferroglobus_placidus_DSM_10642__Fmu_|Sun|_domain_protein:0.30287266708316196162,327400017__Archaea__Archaeoglobales__Archaeoglobus_veneficus_SNP6__Fmu_|Sun|_domain|containing_protein:0.25327400719411030661):0.07349204083416206734,11499905__Archaea__Archaeoglobales__Archaeoglobus_fulgidus_DSM_4304__fmu_and_fmv_protein:0.32396260089650630309):0.0;
