# Supplementary material for: The last universal common ancestor between ancient Earth chemistry and the onset of genetics
Source: PLoS Genet. 2018 Aug 16;14(8):e1007518. doi: 10.1371/journal.pgen.1007518 (PMC6095482; doi:10.1371/journal.pgen.1007518)
Supplement: S1 Appendix — The trees are for the 355 clusters that, after alignment and tree construction, generated ML trees that preserve domain monophyly while also having homologues in ≥2 archaeal and ≥2 bacterial lineages. These 355 proteins trace to LUCA by those phylogenetic criteria [78]. LUCA, last universal common ancestor; ML, maximum likelihood. (ZIP) [file pgen.1007518.s001.zip › renamed_trees_LUCA/1651.tree]

(((((((((73669501__Archaea__Methanosarcinales__Methanosarcina_barkeri_str_Fusaro__hypothetical_protein:0.16298274088488079459,(21226577__Archaea__Methanosarcinales__Methanosarcina_mazei_Go1__inosine|5||monophosphate_dehydrogenase:0.05606086751364368348,20092371__Archaea__Methanosarcinales__Methanosarcina_acetivorans_C2A__hypothetical_protein:0.03588898932147401716):0.06397659581209862167):0.22441919317558042812,(((91773317__Archaea__Methanosarcinales__Methanococcoides_burtonii_DSM_6242__CBS_domain|containing_protein:0.27745093506440970943,294496296__Archaea__Methanosarcinales__Methanohalophilus_mahii_DSM_5219__XRE_family_transcriptional_regulator:0.25654708339383575089):0.09048913941347355716,336476762__Archaea__Methanosarcinales__Methanosalsum_zhilinae_DSM_4017__putative_signal_transduction_protein_with_CBS_domains:0.34123380326288604847):0.04859200385227288588,298674758__Archaea__Methanosarcinales__Methanohalobium_evestigatum_Z-7303__hypothetical_protein:0.36456248203589108892):0.05402903322779788187):0.16253506345729942795,((147921757__Archaea__Methanocellales__Uncultured_methanogenic_archaeon_RC-I__hypothetical_protein:0.49948134263699417446,(282164424__Archaea__Methanocellales__Methanocella_paludicola_SANAE__hypothetical_protein:0.16829631596155569806,383320769__Archaea__Methanocellales__Methanocella_sp_HZ254__transcriptional_regulator:0.09579096338540171729):0.20424061629084974689):0.34663937618465201496,((88604451__Archaea__Methanomicrobiales__Methanospirillum_hungatei_JF-1__XRE_family_transcriptional_regulator:0.49392908401526586237,((307354738__Archaea__Methanomicrobiales__Methanoplanus_petrolearius_DSM_11571__putative_signal_transduction_protein:0.33019269017898333907,126178104__Archaea__Methanomicrobiales__Methanoculleus_marisnigri_JR1__signal_transduction_protein:0.24524786568167697420):0.11167674841163591215,(219853206__Archaea__Methanomicrobiales__Methanosphaerula_palustris_E1-9c__signal_transduction_protein_with_CBS_domains:0.36903577646829738290,154149618__Archaea__Methanomicrobiales__Methanoregula_boonei_6A8__signal_transduction_protein:0.47931618395443659209):0.08903786743796153480):0.16876779187285897987):0.23741947157810711078,(386002319__Archaea__Methanosarcinales__Methanosaeta_harundinacea_6Ac__Putative_signal_transduction_protein_with_CBS_domains:0.40865572639054159598,(116753803__Archaea__Methanosarcinales__Methanosaeta_thermophila_PT__signal_transduction_protein:0.29488189118451896276,330507501__Archaea__Methanosarcinales__Methanosaeta_concilii_GP6__CBS_domain|containing_protein:0.21265564469640471645):0.07555839350268464538):0.19335947230741951097):0.16807417826483567191):0.12345007338341709713):0.31543094020519057974,((((118602320__Bacteria__Gammaproteobacteria__Candidatus_Ruthia_magnifica_str_Cm_Calyptogena_magnifica__signal|transduction_protein:0.03038657567426662764,148244428__Bacteria__Gammaproteobacteria__Candidatus_Vesicomyosocius_okutanii_HA__hypothetical_protein:0.06471497112418750364):0.58847466630644817975,(117923950__Bacteria__Alphaproteobacteria__Magnetococcus_marinus_MC-1__hypothetical_protein:0.60922556947953887541,(302035544__Bacteria__others_bacteria__Candidatus_Nitrospira_defluvii__hypothetical_protein:0.30647394734902005942,302037447__Bacteria__others_bacteria__Candidatus_Nitrospira_defluvii__hypothetical_protein:0.23190596311384090167):0.57215793397830161382):0.22087601815921875659):0.58922329597023448411,((126701088__Bacteria__Clostridia__Clostridium_difficile_630__hypothetical_protein:0.73920473521293050823,((((333923567__Bacteria__Clostridia__Desulfotomaculum_carboxydivorans_CO-1-SRB__putative_signal_transduction_protein_with_CBS_domains:0.19478628643073619964,334340400__Bacteria__Clostridia__Desulfotomaculum_ruminis_DSM_2154__hypothetical_protein:0.17397297794740007593):0.24867989842265578182,(89897037__Bacteria__Clostridia__Desulfitobacterium_hafniense_Y51__hypothetical_protein:0.00000122123005994819,219667093__Bacteria__Clostridia__Desulfitobacterium_hafniense_DCB-2__signal_transduction_protein_with_CBS_domains:0.01572250436941852875):0.41103817377942886147):0.13694664599347017298,(269798320__Bacteria__Negativicutes__Veillonella_parvula_DSM_2008__signal_transduction_protein_with_CBS_domains:0.48936140471876621305,(348026523__Bacteria__Negativicutes__Megasphaera_elsdenii_DSM_20460__CBS_domain_pair:0.73222646200195995458,(348026522__Bacteria__Negativicutes__Megasphaera_elsdenii_DSM_20460__CBS_domain_protein:0.15971489881397249455,348027297__Bacteria__Negativicutes__Megasphaera_elsdenii_DSM_20460__CBS_domain_protein:0.38973604195683320128):0.30781526167174860786):0.19930236858748304196):0.42393116432430438811):0.19631161136203423290,(((((262195130__Bacteria__Deltaproteobacteria__Haliangium_ochraceum_DSM_14365__signal_transduction_protein_with_CBS_domains:0.87564891785384701972,(108803862__Bacteria__Actinobacteria__Rubrobacter_xylanophilus_DSM_9941__hypothetical_protein:1.26426685650110925963,339627126__Bacteria__Clostridia__Sulfobacillus_acidophilus_TPY__signal|transduction_protein:1.19175371640798322126):0.00461136731555865029):0.15600232594061871905,(271966206__Bacteria__Actinobacteria__Streptosporangium_roseum_DSM_43021__signal|transduction_protein_containing_cAMP|_binding_and_CBS_domains|like_protein:1.36002184626531019696,(220935686__Bacteria__Gammaproteobacteria__Thioalkalivibrio_sulfidophilus_HL-EbGr7__signal_transduction_protein:0.59135847984647094133,(91775843__Bacteria__Betaproteobacteria__Methylobacillus_flagellatus_KT__signal_transduction_protein:0.02308450551558676941,222111327__Bacteria__Betaproteobacteria__Acidovorax_ebreus_TPSY__signal_transduction_protein_with_cbs_domains:0.03222208595128382008):0.55961900963061506076):0.34433821513486273513):0.26900035184348630724):0.09912851119011918677,((51894341__Bacteria__Clostridia__Symbiobacterium_thermophilum_IAM_14863__hypothetical_protein:1.47827870921821746819,284043348__Bacteria__Actinobacteria__Conexibacter_woesei_DSM_14684__hypothetical_protein:0.64992628964324761220):0.10550897792348773452,108803646__Bacteria__Actinobacteria__Rubrobacter_xylanophilus_DSM_9941__signal_transduction_protein:0.85378249496639924132):0.05438314666802494118):0.11253144862302734419,(325108705__Bacteria__Planctomycetes__Planctomyces_brasiliensis_DSM_5305__hypothetical_protein:1.52101857466846546174,374287258__Bacteria__Deltaproteobacteria__Bacteriovorax_marinus_SJ__hypothetical_protein:0.88067578098510412854):0.05296572350602525570):0.12345649365407812548,(297583021__Bacteria__Bacilli__Bacillus_selenitireducens_MLS10__CBS_domain|containing_membrane_protein:0.72128307051814988249,((((83589982__Bacteria__Clostridia__Moorella_thermoacetica_ATCC_39073__signal_transduction_protein:0.98633810733678028981,(114567398__Bacteria__Clostridia__Syntrophomonas_wolfei_subsp_wolfei_str_Goettingen__CBS_domain|containing_protein:0.44964930274054015769,297617946__Bacteria__Clostridia__Syntrophothermus_lipocalidus_DSM_12680__hypothetical_protein:0.31364720520771893764):0.07086078955465476004):0.15485829238684709064,((258515971__Bacteria__Clostridia__Desulfotomaculum_acetoxidans_DSM_771__hypothetical_protein:0.50311334271738594737,169830475__Bacteria__Clostridia__Candidatus_Desulforudis_audaxviator_MP104C__hypothetical_protein:0.38016310694344385146):0.17047774367313905941,(302392835__Bacteria__Clostridia__Acetohalobium_arabaticum_DSM_5501__hypothetical_protein:0.56771033033237150445,((150391857__Bacteria__Clostridia__Alkaliphilus_metalliredigens_QYMF__hypothetical_protein:0.33264228936514539381,310659366__Bacteria__Clostridia__Clostridium_sticklandii_DSM_519__CBS_domain_containing_protein:0.40734569016514332596):0.27830390968800461371,((((((17231305__Bacteria__Cyanobacteria__Nostoc_sp_PCC_7120__hypothetical_protein:0.00000122123005994819,75908110__Bacteria__Cyanobacteria__Anabaena_variabilis_ATCC_29413__signal_transduction_protein:0.00785112019780213194):0.13163080229426094014,(298490018__Bacteria__Cyanobacteria__Nostoc_azollae_0708__putative_signal_transduction_protein_with_CBS_domains:0.13077852821050681142,186685839__Bacteria__Cyanobacteria__Nostoc_punctiforme_PCC_73102__signal_transduction_protein:0.11163894309007207917):0.03618615628553618901):0.14690977321021589375,113475881__Bacteria__Cyanobacteria__Trichodesmium_erythraeum_IMS101__signal_transduction_protein:0.32205376193808593621):0.08060608586490972116,(166364594__Bacteria__Cyanobacteria__Microcystis_aeruginosa_NIES-843__IMP_dehydrogenase:0.21747052381044476577,((218248686__Bacteria__Cyanobacteria__Cyanothece_sp_PCC_8801__hypothetical_protein:0.13446270880343619281,(304570678__Bacteria__Cyanobacteria__Cyanothece_sp_ATCC_51142_lin-circ__hypothetical_protein:0.10507197818724062222,(16331252__Bacteria__Cyanobacteria__Synechocystis_sp_PCC_6803__photosystem_I_assembly_protein:0.21976031690987635203,170076975__Bacteria__Cyanobacteria__Synechococcus_sp_PCC_7002__hypothetical_protein:0.36228112135198359267):0.11541996920735321519):0.02281207482193907399):0.05779521052507448353,(307153353__Bacteria__Cyanobacteria__Cyanothece_sp_PCC_7822__hypothetical_protein:0.07983734247810485296,218441822__Bacteria__Cyanobacteria__Cyanothece_sp_PCC_7424__hypothetical_protein:0.10775623527093816656):0.05962230757887699434):0.05988386118465641866):0.06434068787378546816):0.03516734009774244440,(56752279__Bacteria__Cyanobacteria__Synechococcus_elongatus_PCC_6301__hypothetical_protein:0.28521545694162825368,(148242112__Bacteria__Cyanobacteria__Synechococcus_sp_RCC307__hypothetical_protein:0.17605848707750396120,(124023450__Bacteria__Cyanobacteria__Prochlorococcus_marinus_str_MIT_9303__IMP_dehydrogenase|like_protein:0.16886676332175648563,((148239502__Bacteria__Cyanobacteria__Synechococcus_sp_WH_7803__hypothetical_protein:0.11908403297660856424,113953851__Bacteria__Cyanobacteria__Synechococcus_sp_CC9311__CBS_domain|containing_protein:0.13522773014669492442):0.10929475662958351712,(78184351__Bacteria__Cyanobacteria__Synechococcus_sp_CC9902__CBS:0.19137238228776773385,(33865304__Bacteria__Cyanobacteria__Synechococcus_sp_WH_8102__IMP_dehydrogenase:0.14697577209105383567,78213398__Bacteria__Cyanobacteria__Synechococcus_sp_CC9605__CBS:0.11019495151668659561):0.06534073018983350967):0.09211069629878403109):0.06893753095912061313):0.26689888252522181444):0.53049922279920591617):0.11867462156070278378):0.58982349355120444745,(158339481__Bacteria__Cyanobacteria__Acaryochloris_marina_MBIC11017__hypothetical_protein:0.32862591500427562607,(220910106__Bacteria__Cyanobacteria__Cyanothece_sp_PCC_7425__hypothetical_protein:0.13639163239298274233,22299345__Bacteria__Cyanobacteria__Thermosynechococcus_elongatus_BP-1__hypothetical_protein:0.47072169309183720110):0.14849319234199451212):0.29640262796008670643):0.23087832527078083755):0.05063429445260353434):0.06809478646017697034):0.02870374253942085258):0.08054162106817051858,(((317052524__Bacteria__others_bacteria__Desulfurispirillum_indicum_S5__CBS_domain|containing_protein:0.68384400646135912183,(117924267__Bacteria__Alphaproteobacteria__Magnetococcus_marinus_MC-1__hypothetical_protein:0.64250893322912494554,(340782050__Bacteria__Gammaproteobacteria__Acidithiobacillus_caldus_SM-1__CBS_domain_containing_membrane_protein:0.50711059337867869790,(198283705__Bacteria__Gammaproteobacteria__Acidithiobacillus_ferrooxidans_ATCC_53993__hypothetical_protein:0.12220781940080752137,344199649__Bacteria__Gammaproteobacteria__Acidithiobacillus_ferrivorans_SS3__CBS_domain|containing_membrane_protein:0.05276166921050125247):0.22750718609558323591):0.57515266651782515073):0.11169962163687449652):0.26369651635977836568,(((77918610__Bacteria__Deltaproteobacteria__Pelobacter_carbinolicus_DSM_2380__hypothetical_protein:0.52273859968776603679,((((118580675__Bacteria__Deltaproteobacteria__Pelobacter_propionicus_DSM_2379__hypothetical_protein:0.32327862247278316143,189425586__Bacteria__Deltaproteobacteria__Geobacter_lovleyi_SZ__hypothetical_protein:0.35322303746471417352):0.21212148344231343544,(39996900__Bacteria__Deltaproteobacteria__Geobacter_sulfurreducens_PCA__hypothetical_protein:0.18679644013412247117,78223089__Bacteria__Deltaproteobacteria__Geobacter_metallireducens_GS-15__hypothetical_protein:0.10477816403579616467):0.04582691697869305247):0.06636343162676790197,(148264366__Bacteria__Deltaproteobacteria__Geobacter_uraniireducens_Rf4__hypothetical_protein:0.11637669441813604243,222056023__Bacteria__Deltaproteobacteria__Geobacter_sp_FRC-32__hypothetical_protein:0.21081270769721099922):0.09513943552539315396):0.12511507922739367737,(322418648__Bacteria__Deltaproteobacteria__Geobacter_sp_M18__hypothetical_protein:0.08775976124194920236,(253701619__Bacteria__Deltaproteobacteria__Geobacter_sp_M21__hypothetical_protein:0.00000122123005994819,197117650__Bacteria__Deltaproteobacteria__Geobacter_bemidjiensis_Bem__hypothetical_protein:0.02501313311370591957):0.12016279451903273678):0.15846263173943420099):0.19769808081815090639):0.16125731689162339788,383783989__Bacteria__others_bacteria__Leptospirillum_ferrooxidans_C2-3__CBS_domain_containing_membrane_protein:0.92985504782157213377):0.14925266688352317734,(((224369797__Bacteria__Deltaproteobacteria__Desulfobacterium_autotrophicum_HRM2__hypothetical_protein:0.43232748837805484721,158521214__Bacteria__Deltaproteobacteria__Desulfococcus_oleovorans_Hxd3__CBS_domain|containing_protein:0.27649369523804334658):0.10019604955870785312,((258405823__Bacteria__Deltaproteobacteria__Desulfohalobium_retbaense_DSM_5692__hypothetical_protein:0.36314783350642870774,(218779499__Bacteria__Deltaproteobacteria__Desulfatibacillum_alkenivorans_AK-01__hypothetical_protein:0.33486316928972759133,116749632__Bacteria__Deltaproteobacteria__Syntrophobacter_fumaroxidans_MPOB__hypothetical_protein:0.29144500069175849344):0.06743575993112381484):0.06516443611613069453,(256829630__Bacteria__Deltaproteobacteria__Desulfomicrobium_baculatum_DSM_4028__hypothetical_protein:0.54860702131196104059,((374301056__Bacteria__Deltaproteobacteria__Desulfovibrio_africanus_str_Walvis_Bay__hypothetical_protein:0.36838549054794406112,(376295146__Bacteria__Deltaproteobacteria__Desulfovibrio_desulfuricans_ND132__hypothetical_protein:0.07990947871998450858,317153451__Bacteria__Deltaproteobacteria__Desulfovibrio_aespoeensis_Aspo-2__hypothetical_protein:0.21753128672432497925):0.24002720320434001167):0.11457740765569082719,(239906427__Bacteria__Deltaproteobacteria__Desulfovibrio_magneticus_RS-1__hypothetical_protein:0.56236319674750534503,(242279465__Bacteria__Deltaproteobacteria__Desulfovibrio_salexigens_DSM_2638__hypothetical_protein:0.37265891498489422951,((218885382__Bacteria__Deltaproteobacteria__Desulfovibrio_vulgaris_str_Miyazaki_F__hypothetical_protein:0.16798365703821246941,46580320__Bacteria__Deltaproteobacteria__Desulfovibrio_vulgaris_str_Hildenborough__hypothetical_protein:0.17659754233041935478):0.11568216211700690921,78357089__Bacteria__Deltaproteobacteria__Desulfovibrio_alaskensis_G20__hypothetical_protein:0.27529476560610460778):0.12618440578764703042):0.08720776508476366096):0.06508318860646741810):0.02355988413374374493):0.10627136961304177454):0.04796256501837649344):0.39525688885760190683,(328952455__Bacteria__Deltaproteobacteria__Desulfobacca_acetoxidans_DSM_11109__hypothetical_protein:0.64216578742273278113,(297568229__Bacteria__Deltaproteobacteria__Desulfurivibrio_alkaliphilus_AHT2__CBS_domain_containing_membrane_protein:0.37928310226331335420,320353215__Bacteria__Deltaproteobacteria__Desulfobulbus_propionicus_DSM_2032__hypothetical_protein:0.46936180232262741940):0.07856558587009430938):0.08098413767963957843):0.04671922041418858501):0.08824563491488489342):0.10298372384353442210,((269119804__Bacteria__Fusobacteria__Sebaldella_termitidis_ATCC_33386__XRE_family_transcriptional_regulator:0.60607566291577541495,310778482__Bacteria__Fusobacteria__Ilyobacter_polytropus_DSM_2926__hypothetical_protein:0.40588266280269702513):0.88363510906405873246,((221632822__Bacteria__Chloroflexi__Thermomicrobium_roseum_DSM_5159__IMP_dehydrogenase:0.27926975432411033085,269837219__Bacteria__Chloroflexi__Sphaerobacter_thermophilus_DSM_20745__hypothetical_protein:0.47733594400508100319):0.48443569724385238118,((386360358__Bacteria__Deinococcus-Thermus__Thermus_thermophilus_JL-18__signal_transduction_protein:0.17583808942278494891,384439800__Bacteria__Deinococcus-Thermus__Thermus_sp_CCB_US3_UF1__signal_transduction_protein_with_CBS_domains:0.25675467205866947529):0.81087609833168117213,326792093__Bacteria__Clostridia__Clostridium_lentocellum_DSM_5427__hypothetical_protein:0.73840982299022350777):0.13251861694664282543):0.12312072030041916471):0.16674548401202143877):0.00715245556257665220):0.09184358185893667925,(296132180__Bacteria__Clostridia__Thermincola_potens_JR__hypothetical_protein:0.35709786157293244013,(167629788__Bacteria__Clostridia__Heliobacterium_modesticaldum_Ice1__cbs_domain:0.62964822011881449448,188584946__Bacteria__Clostridia__Natranaerobius_thermophilus_JW-NM-WN-LF__hypothetical_protein:0.58694678405838074386):0.09847173248147636504):0.13400417418947788151):0.06991969786819263177):0.07562102613380665417):0.09399640565281099092):0.16711407321439830653):0.05833553497669150684,((((337748935__Bacteria__Bacilli__Paenibacillus_mucilaginosus_KNP414__hypothetical_protein:0.24826445487739687290,((374995023__Bacteria__Clostridia__Desulfosporosinus_orientis_DSM_765__hypothetical_protein:0.21505755972011869614,334340052__Bacteria__Clostridia__Desulfotomaculum_ruminis_DSM_2154__hypothetical_protein:0.25642954285495422884):0.13247064414594200699,172058991__Bacteria__Bacilli__Exiguobacterium_sibiricum_255-15__hypothetical_protein:0.55456385700080224055):0.13730323694071433493):0.69315695258397280742,(334341079__Bacteria__Clostridia__Desulfotomaculum_ruminis_DSM_2154__hypothetical_protein:0.51705946800212154724,147678859__Bacteria__Clostridia__Pelotomaculum_thermopropionicum_SI__CBS_domain|containing_protein:0.55979832954685415647):0.37857348881109653682):0.07917723165257167794,(336113964__Bacteria__Bacilli__Bacillus_coagulans_2-6__hypothetical_protein:0.59130414567950628779,150016401__Bacteria__Clostridia__Clostridium_beijerinckii_NCIMB_8052__hypothetical_protein:0.54200329920692924546):0.33861882902046763766):0.33500607749179400763,(((((389844093__Bacteria__Thermotogae__Mesotoga_prima_MesG1_Ag_4-2__hypothetical_protein:0.60914888637070019328,(150020570__Bacteria__Thermotogae__Thermosipho_melanesiensis_BI429__signal_transduction_protein:0.08360641311895107564,217076999__Bacteria__Thermotogae__Thermosipho_africanus_TCF52B__hypothetical_protein:0.05481676260799087791):0.28915542541676975130):0.06032253150794228413,157363922__Bacteria__Thermotogae__Thermotoga_lettingae_TMO__signal_transduction_protein:0.48979356791905931390):0.01946869933880456330,154249652__Bacteria__Thermotogae__Fervidobacterium_nodosum_Rt17-B1__CBS_domain|containing_protein:0.66575729474481759596):0.18291226241606864389,((357419743__Bacteria__others_bacteria__Thermovirga_lienii_DSM_17291__hypothetical_protein:0.38504424200072728812,294101984__Bacteria__others_bacteria__Aminobacterium_colombiense_DSM_12261__putative_signal_transduction_protein_with_CBS_domains:0.32047902458177579543):0.67153209848831030282,(269792436__Bacteria__others_bacteria__Thermanaerovibrio_acidaminovorans_DSM_6589__signal_transduction_protein:0.45305835500221108836,357420278__Bacteria__others_bacteria__Thermovirga_lienii_DSM_17291__signal_transduction_protein_with_CBS_domains:0.46493488051341963496):0.37623575823922000838):0.13540833543138125483):0.39447953689232029273,((291287158__Bacteria__others_bacteria__Denitrovibrio_acetiphilus_DSM_12809__hypothetical_protein:0.64830956782974957786,(313672827__Bacteria__others_bacteria__Calditerrivibrio_nitroreducens_DSM_19672__CBS_domain|containing_membrane_protein:0.19155313516072433599,336323149__Bacteria__others_bacteria__Flexistipes_sinusarabici_DSM_4947__hypothetical_protein:0.19867700664256016108):0.16546132024051171672):0.09861038294869862997,291279250__Bacteria__others_bacteria__Deferribacter_desulfuricans_SSM1__hypothetical_protein:0.23550463377061370274):0.64394386800520730940):0.06984685606660610835):0.06458966254869673296):0.04557989210314282447):0.11742330939110505461,289596982__Archaea__Thermoplasmatales__Aciduliprofundum_boonei_T469__signal_transduction_protein_with_CBS_domains:0.91224529307832513680):0.07802302716113944381):0.09593807386181275876,((333986774__Archaea__Methanobacteriales__Methanobacterium_sp_SWAN-1__CBS_domain|containing_membrane_protein:0.21899037825875714014,325959819__Archaea__Methanobacteriales__Methanobacterium_sp_AL-21__hypothetical_protein:0.40105675450418376560):0.13513584127389413614,(304314784__Archaea__Methanobacteriales__Methanothermobacter_marburgensis_str_Marburg__CBS_domain_containing_protein:0.09876329402784041200,15678671__Archaea__Methanobacteriales__Methanothermobacter_thermautotrophicus_str_Delta_H__hypothetical_protein:0.10397289917180467522):0.18185544753218546576):0.27818833208490334474):0.27445367920901891923,((((150400679__Archaea__Methanococcales__Methanococcus_aeolicus_Nankai-3__signal_transduction_protein:0.26555049346689696410,297619862__Archaea__Methanococcales__Methanococcus_voltae_A3__putative_signal_transduction_protein:0.54818643190097682272):0.10831265468073555946,336122097__Archaea__Methanococcales__Methanothermococcus_okinawensis_IH1__signal_transduction_protein_with_CBS_domains:0.17301120408924111627):0.06741912651817143221,(45357841__Archaea__Methanococcales__Methanococcus_maripaludis_S2__CBS_domain|containing_signal_transduction_protein:0.21332852766232063280,150400031__Archaea__Methanococcales__Methanococcus_vannielii_SB__signal_transduction_protein:0.14224030719749336527):0.25335241624186066733):0.08378554071443308771,333911316__Archaea__Methanococcales__Methanotorris_igneus_Kol_5__signal_transduction_protein_with_CBS_domains:0.07712922141874414828):0.05724023237765701183):0.14551232041528480710,261402855__Archaea__Methanococcales__Methanocaldococcus_vulcanius_M7__putative_signal_transduction_protein_with_CBS_domains:0.12377901235850748141):0.10650942536777457947,256811333__Archaea__Methanococcales__Methanocaldococcus_fervens_AG86__putative_signal_transduction_protein_with_CBS_domains:0.02823680790285515788):0.06738508120655753442,289192110__Archaea__Methanococcales__Methanocaldococcus_sp_FS406-22__signal_transduction_protein_with_CBS_domains:0.00743099024302553389,15669617__Archaea__Methanococcales__Methanocaldococcus_jannaschii_DSM_2661__inosine|5||monophosphate_dehydrogenase_GuaB:0.03334523611533576903):0.0;
