# Supplementary material for: The last universal common ancestor between ancient Earth chemistry and the onset of genetics
Source: PLoS Genet. 2018 Aug 16;14(8):e1007518. doi: 10.1371/journal.pgen.1007518 (PMC6095482; doi:10.1371/journal.pgen.1007518)
Supplement: S1 Appendix — The trees are for the 355 clusters that, after alignment and tree construction, generated ML trees that preserve domain monophyly while also having homologues in ≥2 archaeal and ≥2 bacterial lineages. These 355 proteins trace to LUCA by those phylogenetic criteria [78]. LUCA, last universal common ancestor; ML, maximum likelihood. (ZIP) [file pgen.1007518.s001.zip › renamed_trees_LUCA/2211.tree]

((((88602869__Archaea__Methanomicrobiales__Methanospirillum_hungatei_JF-1__hypothetical_protein:0.53268436805324792527,(307354235__Archaea__Methanomicrobiales__Methanoplanus_petrolearius_DSM_11571__amine_oxidase:0.52992095704548936030,(124486307__Archaea__Methanomicrobiales__Methanocorpusculum_labreanum_Z__hypothetical_protein:0.55832227696854785925,(126178675__Archaea__Methanomicrobiales__Methanoculleus_marisnigri_JR1__hypothetical_protein:0.29739322963598918692,(219851183__Archaea__Methanomicrobiales__Methanosphaerula_palustris_E1-9c__hypothetical_protein:0.32447024298199172998,154150237__Archaea__Methanomicrobiales__Methanoregula_boonei_6A8__hypothetical_protein:0.43446059610356946301):0.09163825725697304081):0.13935442985194421150):0.08774969468857329868):0.07955115767103616842):0.28705044556363135122,((((195953529__Bacteria__Aquificae__Hydrogenobaculum_sp_Y04AAS1__hypothetical_protein:0.77923986961501234827,(((121998331__Bacteria__Gammaproteobacteria__Halorhodospira_halophila_SL1__hypothetical_protein:0.42671485476038789608,(344201092__Bacteria__Gammaproteobacteria__Acidithiobacillus_ferrivorans_SS3__amine_oxidase:0.22114475888921469870,((300705440__Bacteria__Betaproteobacteria__Ralstonia_solanacearum_CFBP2957__Amine_oxidase:0.05151234414546053408,(187922895__Bacteria__Betaproteobacteria__Burkholderia_phytofirmans_PsJN__hypothetical_protein:0.02032729935438209318,91782055__Bacteria__Betaproteobacteria__Burkholderia_xenovorans_LB400__hypothetical_protein:0.04240972392541772495):0.04204640130106550994):0.14074526144404816974,((71907335__Bacteria__Betaproteobacteria__Dechloromonas_aromatica_RCB__hypothetical_protein:0.08274074588084710802,317049206__Bacteria__Gammaproteobacteria__Pantoea_sp_At-9b__amine_oxidase:0.05722513087777060525):0.09225481505772081814,((145588513__Bacteria__Betaproteobacteria__Polynucleobacter_necessarius_subsp_asymbioticus_QLW-P1DMWA-1__hypothetical_protein:0.24063828156070796171,(326314901__Bacteria__Betaproteobacteria__Acidovorax_avenae_subsp_avenae_ATCC_19860__amine_oxidase:0.00341372213166317570,120608770__Bacteria__Betaproteobacteria__Acidovorax_citrulli_AAC00-1__hypothetical_protein:0.02864421072170762403):0.14734033913175859087):0.06255985944162584245,297538432__Bacteria__Betaproteobacteria__Methylotenera_versatilis_301__amine_oxidase:0.13070638445914331549):0.03493580475993246504):0.03909033650245110486):0.18012277661942246998):0.10040788901282150791):0.11987845207768495215,(167648750__Bacteria__Alphaproteobacteria__Caulobacter_sp_K31__hypothetical_protein:0.41774423602941918032,(114328941__Bacteria__Alphaproteobacteria__Granulibacter_bethesdensis_CGDNIH1__hypothetical_protein:0.32461835856207349460,(334346353__Bacteria__Alphaproteobacteria__Sphingobium_chlorophenolicum_L-1__amine_oxidase:0.29526281918373514790,332715617__Bacteria__Alphaproteobacteria__Agrobacterium_sp_H13-3_circ-linear__FAD_dependent_oxidoreductase:0.38378121328310288440):0.10558499136886360936):0.06950162063771474219):0.24614413175909061193):0.05945049387756082965,(116747590__Bacteria__Deltaproteobacteria__Syntrophobacter_fumaroxidans_MPOB__hypothetical_protein:0.62417008835763432284,(384420753__Bacteria__Gammaproteobacteria__Xanthomonas_oryzae_pv_oryzicola_BLS256__phytoene_desaturase:0.05883203320680816667,(346726363__Bacteria__Gammaproteobacteria__Xanthomonas_axonopodis_pv_citrumelo_F1__Protoporphyrinogen_oxidase:0.08024224111852477914,190572682__Bacteria__Gammaproteobacteria__Stenotrophomonas_maltophilia_K279a__hypothetical_protein:0.04921703427226400973):0.03904959318106636379):0.44964091047517712463):0.14531403368957440669):0.10009701531759915283):0.52965962262213173162,((108798273__Bacteria__Actinobacteria__Mycobacterium_sp_MCS__hypothetical_protein:0.45545201295973802846,300789229__Bacteria__Actinobacteria__Amycolatopsis_mediterranei_U32__hypothetical_protein:0.31581728847588907971):0.98491535085905612679,(((374312432__Bacteria__Acidobacteria__Granulicella_mallensis_MP5ACTX8__amine_oxidase:0.40203642044415005552,390957146__Bacteria__Acidobacteria__Terriglobus_roseus_DSM_18391__protoporphyrinogen_oxidase:0.42090275137859878285):0.48244393200121626908,((340617982__Bacteria__Bacteroidetes__Zobellia_galactanivorans__FAD|dependent_amine_oxidoreductase:0.43603171441170568423,186685483__Bacteria__Cyanobacteria__Nostoc_punctiforme_PCC_73102__hypothetical_protein:0.37609844169842160388):0.46908174571128774533,(32470827__Bacteria__Planctomycetes__Rhodopirellula_baltica_SH_1__hypothetical_protein:0.62308163829984652970,(283779219__Bacteria__Planctomycetes__Pirellula_staleyi_DSM_6068__FAD_dependent_oxidoreductase:0.25891281027258244984,383766946__Bacteria__Planctomycetes__Phycisphaera_mikurensis_NBRC_102666__hypothetical_protein:0.79842752752395840243):0.10222779361727100944):0.32090365760608602352):0.06617423078381826085):0.16862763342447545378,(383764572__Bacteria__Chloroflexi__Caldilinea_aerophila_DSM_14535_NBRC_104270__putative_oxidoreductase:0.48179662742727341618,((148655285__Bacteria__Chloroflexi__Roseiflexus_sp_RS-1__hypothetical_protein:0.05588323774908511565,156743895__Bacteria__Chloroflexi__Roseiflexus_castenholzii_DSM_13941__hypothetical_protein:0.06258766038753571515):0.20528749458799402938,(219847755__Bacteria__Chloroflexi__Chloroflexus_aggregans_DSM_9485__hypothetical_protein:0.12367583054140508791,(163849313__Bacteria__Chloroflexi__Chloroflexus_aurantiacus_J-10-fl__hypothetical_protein:0.00000122123005994819,222527307__Bacteria__Chloroflexi__Chloroflexus_sp_Y-400-fl__hypothetical_protein:0.00000122123005994819):0.08246336276477021776):0.20439603109883638932):0.28420485704621023526):0.27999856029009878577):0.13758026303324835671):0.13682079510927680488):0.10684314453760566932,(((269925203__Bacteria__others_bacteria__Thermobaculum_terrenum_ATCC_BAA-798__amine_oxidase:0.60856890737972024752,(221632665__Bacteria__Chloroflexi__Thermomicrobium_roseum_DSM_5159__amine_oxidase|_flavin|containing_protein:0.25896125507195627558,269837756__Bacteria__Chloroflexi__Sphaerobacter_thermophilus_DSM_20745__amine_oxidase:0.25844951650226388740):0.38080714563747886103):0.20440833603324062850,(134096799__Bacteria__Actinobacteria__Saccharopolyspora_erythraea_NRRL_2338__hypothetical_protein:0.83579904738643262530,(383764473__Bacteria__Chloroflexi__Caldilinea_aerophila_DSM_14535_NBRC_104270__putative_oxidoreductase:0.49872041682491291548,(320161311__Bacteria__Chloroflexi__Anaerolinea_thermophila_UNI-1__putative_oxidoreductase:0.49680563665204668933,(159899313__Bacteria__Chloroflexi__Herpetosiphon_aurantiacus_DSM_785__hypothetical_protein:0.56053475787429174471,(((163846128__Bacteria__Chloroflexi__Chloroflexus_aurantiacus_J-10-fl__hypothetical_protein:0.00000122123005994819,222523865__Bacteria__Chloroflexi__Chloroflexus_sp_Y-400-fl__hypothetical_protein:0.00000122123005994819):0.10713701202881213692,219850031__Bacteria__Chloroflexi__Chloroflexus_aggregans_DSM_9485__hypothetical_protein:0.09077423831236201834):0.21222388480252737941,(156740202__Bacteria__Chloroflexi__Roseiflexus_castenholzii_DSM_13941__hypothetical_protein:0.07745287121002845943,148654274__Bacteria__Chloroflexi__Roseiflexus_sp_RS-1__hypothetical_protein:0.04473490864457706218):0.21080265875335452153):0.12020302004681143737):0.13584152583956693450):0.11145597387768882425):0.35662722452317680011):0.13016688160092571014):0.06642475982293255532,((319762676__Bacteria__Betaproteobacteria__Alicycliphilus_denitrificans_BC__amine_oxidase:0.34741410621362039945,((71735712__Bacteria__Gammaproteobacteria__Pseudomonas_syringae_pv_phaseolicola_1448A__hypothetical_protein:0.13591096963481541504,113868846__Bacteria__Betaproteobacteria__Ralstonia_eutropha_H16__hypothetical_protein:0.14829286789756299103):0.45110159557080486969,285019463__Bacteria__Gammaproteobacteria__Xanthomonas_albilineans_GPE_PC73__protoporphyrinogen_oxidase:0.35117546423587764348):0.09920364555899548187):0.32332522122483026150,125974635__Bacteria__Clostridia__Clostridium_thermocellum_ATCC_27405__hypothetical_protein:0.72675137992830818323):0.15635726150585427252):0.08712808529700677429):0.52196319887141762184,(((20092874__Archaea__Methanosarcinales__Methanosarcina_acetivorans_C2A__hypothetical_protein:0.10111132560653923740,21226938__Archaea__Methanosarcinales__Methanosarcina_mazei_Go1__hypothetical_protein:0.07953384752010457526):0.05843814590148541099,73668048__Archaea__Methanosarcinales__Methanosarcina_barkeri_str_Fusaro__hypothetical_protein:0.15562373364710718748):0.39159416930781587585,((169236453__Archaea__Halobacteria__Halobacterium_salinarum_R1__hypothetical_protein:0.00000122123005994819,15790712__Archaea__Halobacteria__Halobacterium_sp_NRC-1__hypothetical_protein:0.00000122123005994819):0.19369570061637020331,((((2508584937__Archaea__Halobacteria__Haloarcula_vallismortis_ATCC_29715__Protoporphyrinogen_oxidase:0.01645855062590797016,((55379896__Archaea__Halobacteria__Haloarcula_marismortui_ATCC_43049__hypothetical_protein:0.00433260803115279643,2508575706__Archaea__Halobacteria__Haloarcula_californiae_ATCC_33799__Protoporphyrinogen_oxidase:0.00435343254374043111):0.00219576130809678383,(2508580139__Archaea__Halobacteria__Haloarcula_sinaiiensis_ATCC_33800__Protoporphyrinogen_oxidase:0.00000122123005994819,344210881__Archaea__Halobacteria__Haloarcula_hispanica_ATCC_33960__amine_oxidase:0.02426685043540744921):0.00430477092781150414):0.02520400390447009517):0.14153161990518903224,((76802893__Archaea__Halobacteria__Natronomonas_pharaonis_DSM_2160__hypothetical_protein:0.24113573574589444726,(110669199__Archaea__Halobacteria__Haloquadratum_walsbyi_DSM_16790__hypothetical_protein:0.28987962772760905716,(313125522__Archaea__Halobacteria__Halogeometricum_borinquense_DSM_11551__protoporphyrinogen_oxidase:0.10267148831648402474,((292656468__Archaea__Halobacteria__Haloferax_volcanii_DS2__hypothetical_protein:0.01062003375146373420,(2508567496__Archaea__Halobacteria__Haloferax_denitrificans_ATCC_35960__Protoporphyrinogen_oxidase:0.01220584584731723883,2508571002__Archaea__Halobacteria__Haloferax_sulfurifontis_ATCC_BAA-897__Protoporphyrinogen_oxidase:0.00934457824941029198):0.00900337641737426926):0.05074078367477163898,(2508592338__Archaea__Halobacteria__Haloferax_mucosum_ATCC_BAA-1512__Protoporphyrinogen_oxidase:0.02460861928101661794,389847784__Archaea__Halobacteria__Haloferax_mediterranei_ATCC_33500__protoporphyrinogen_oxidase:0.03869252331245466581):0.03006607631532265054):0.08146781153895624183):0.06579746598330973861):0.09665716997960145662):0.03115996070950843508,300712249__Archaea__Halobacteria__Halalkalicoccus_jeotgali_B3__hypothetical_protein:0.26147398500025309520):0.02165237939394844269):0.03037636461361254564,(284166567__Archaea__Halobacteria__Haloterrigena_turkmenica_DSM_5511__amine_oxidase:1.23430243589975652263,257051149__Archaea__Halobacteria__Halorhabdus_utahensis_DSM_12940__hypothetical_protein:0.20879901194259176123):0.06407310527052105520):0.03388928603429502973,257387690__Archaea__Halobacteria__Halomicrobium_mukohataei_DSM_12286__hypothetical_protein:0.13144871033922819747):0.06850237173012464764):0.69243881972759802057):0.15794525919958057880):0.07736702094380140671):0.44829231712072503679,288932679__Archaea__Archaeoglobales__Ferroglobus_placidus_DSM_10642__amine_oxidase:0.36086806431330264999):0.06126557824019621817,(327401189__Archaea__Archaeoglobales__Archaeoglobus_veneficus_SNP6__amine_oxidase:0.23388137236558312337,284161318__Archaea__Archaeoglobales__Archaeoglobus_profundus_DSM_5631__amine_oxidase:0.29360813307099897784):0.08382166957187082990,11499327__Archaea__Archaeoglobales__Archaeoglobus_fulgidus_DSM_4304__hypothetical_protein:0.24615733407596265825):0.0;
