# Supplementary material for: The last universal common ancestor between ancient Earth chemistry and the onset of genetics
Source: PLoS Genet. 2018 Aug 16;14(8):e1007518. doi: 10.1371/journal.pgen.1007518 (PMC6095482; doi:10.1371/journal.pgen.1007518)
Supplement: S1 Appendix — The trees are for the 355 clusters that, after alignment and tree construction, generated ML trees that preserve domain monophyly while also having homologues in ≥2 archaeal and ≥2 bacterial lineages. These 355 proteins trace to LUCA by those phylogenetic criteria [78]. LUCA, last universal common ancestor; ML, maximum likelihood. (ZIP) [file pgen.1007518.s001.zip › renamed_trees_LUCA/2641.tree]

((((347523291__Archaea__Desulfurococcales__Pyrolobus_fumarii_1A__lysine_biosynthesis_enzyme_LysX:0.35219566233966659308,(156936852__Archaea__Desulfurococcales__Ignicoccus_hospitalis_KIN4-I__L|2|aminoadipate_N|acetyltransferase:0.55512303968685539068,(((48478539__Archaea__Thermoplasmatales__Picrophilus_torridus_DSM_9790__RimK|like_protein:1.01079958565353500433,(325969052__Archaea__Thermoproteales__Vulcanisaeta_moutnovskia_768-28__lysine_biosynthesis_protein_LysX:0.51444140030987717260,((379005126__Archaea__Thermoproteales__Pyrobaculum_oguniense_TE7__lysine_biosynthesis_protein_LysX:0.01438771530680600132,145590554__Archaea__Thermoproteales__Pyrobaculum_arsenaticum_DSM_13514__lysine_biosynthesis_protein_LysX:0.00657658193618688124):0.16073159781338666741,374328044__Archaea__Thermoproteales__Pyrobaculum_sp_1860__lysine_biosynthesis_protein_LysX:0.20307067109218993051):0.42360939097815480947):0.46036638169101523621):0.18317940615450614694,(48478541__Archaea__Thermoplasmatales__Picrophilus_torridus_DSM_9790__RimK|like_protein:0.75377726108497178359,118575330__Archaea__others_archaea__Cenarchaeum_symbiosum_A__glutathione_synthase|ribosomal_protein_S6_modification_enzyme_|glutaminyl_transferase|:0.47431943491896277898):0.22293282007897835539):0.10485626946332313181,(((76803256__Archaea__Halobacteria__Natronomonas_pharaonis_DSM_2160__arginine_biosynthesis_regulator:0.11876066500614472499,(222481020__Archaea__Halobacteria__Halorubrum_lacusprofundi_ATCC_49239__lysine_biosynthesis_enzyme_LysX:0.18899503728937847025,((((344213324__Archaea__Halobacteria__Haloarcula_hispanica_ATCC_33960__L|2|aminoadipate_N|acetyltransferase:0.02521389405159414274,((55379310__Archaea__Halobacteria__Haloarcula_marismortui_ATCC_43049__ribosomal_protein_S6_modification_protein:0.00000122123005994819,2508575170__Archaea__Halobacteria__Haloarcula_californiae_ATCC_33799__alpha|L|glutamate_ligases|_RimK_family:0.00000122123005994819):0.00000122123005994819,2508578605__Archaea__Halobacteria__Haloarcula_sinaiiensis_ATCC_33800__alpha|L|glutamate_ligases|_RimK_family:0.00000122123005994819):0.01595361089503129909):0.00586542483363759401,2508584225__Archaea__Halobacteria__Haloarcula_vallismortis_ATCC_29715__Lysine_biosynthesis_enzyme_LysX:0.01216531534454536045):0.10296423344854366277,(((284163623__Archaea__Halobacteria__Haloterrigena_turkmenica_DSM_5511__lysine_biosynthesis_protein_LysX:0.13952398785055314390,257052577__Archaea__Halobacteria__Halorhabdus_utahensis_DSM_12940__alpha|L|glutamate_ligase|_RimK_family:0.12617696757326388179):0.02396645430125996651,(110669563__Archaea__Halobacteria__Haloquadratum_walsbyi_DSM_16790__arginine_biosynthesis_regulator:0.24308350561239039367,(313124959__Archaea__Halobacteria__Halogeometricum_borinquense_DSM_11551__l|2|aminoadipate_n|acetyltransferase:0.10048788711823103403,((389845538__Archaea__Halobacteria__Haloferax_mediterranei_ATCC_33500__L|2|aminoadipate_N|acetyltransferase:0.01617683745197745493,2508590549__Archaea__Halobacteria__Haloferax_mucosum_ATCC_BAA-1512__Lysine_biosynthesis_enzyme_LysX:0.04817587218376485209):0.02353535978068369006,((2508571401__Archaea__Halobacteria__Haloferax_sulfurifontis_ATCC_BAA-897__Lysine_biosynthesis_enzyme_LysX:0.00364304363930253658,2508564931__Archaea__Halobacteria__Haloferax_denitrificans_ATCC_35960__Lysine_biosynthesis_enzyme_LysX:0.00750276544760124491):0.01028117890959018114,292654223__Archaea__Halobacteria__Haloferax_volcanii_DS2__rimK_family_protein:0.01592039379006053232):0.04996844174765606439):0.13092892688053833772):0.03735030543237365108):0.04412182411660115627):0.06774212902431819838,257386837__Archaea__Halobacteria__Halomicrobium_mukohataei_DSM_12286__alpha|L|glutamate_ligase:0.10433553420531749278):0.01450076506442349832):0.05487839471599335189,300709569__Archaea__Halobacteria__Halalkalicoccus_jeotgali_B3__30S_ribosomal_protein_S6_modification_protein:0.16308532402129538585):0.05249121404097294163):0.03737499264161067702):0.69848773933548424786,(((18976581__Archaea__Thermococcales-pyroco__Pyrococcus_furiosus_DSM_3638__ribosomal_protein_s6_modification_protein:0.15060319992541074119,389851807__Archaea__Thermococcales-pyroco__Pyrococcus_sp_ST04__ribosomal_protein_s6_modification_protein:0.12141436702996201424):0.14247607472160858655,332157972__Archaea__Thermococcales-pyroco__Pyrococcus_sp_NA2__ribosomal_protein_S6_modification_protein:0.32300759621118713127):0.46856979545070187587,(269928849__Bacteria__Chloroflexi__Sphaerobacter_thermophilus_DSM_20745__lysine_biosynthesis_enzyme_LysX:0.64186382543105235943,(((337749172__Bacteria__Bacilli__Paenibacillus_mucilaginosus_KNP414__ribosomal_protein_S6_modification_protein:0.40487003852535330406,380031504__Bacteria__Bacilli__Lactobacillus_plantarum_WCFS1__ATP|dependent_carboxylate|amine|thiol_ligase_family_protein:0.84061784164070696423):0.89946357562804646335,383454067__Bacteria__Deltaproteobacteria__Corallococcus_coralloides_DSM_2259__alpha|aminoadipate||lysW_ligase_lysX:0.77678249253764164450):0.13423244616308982469,(357420299__Bacteria__others_bacteria__Thermovirga_lienii_DSM_17291__L|2|aminoadipate_N|acetyltransferase:0.44804852235299541530,269792058__Bacteria__others_bacteria__Thermanaerovibrio_acidaminovorans_DSM_6589__lysine_biosynthesis_protein_LysX:0.55941638040991148451):0.29110566879097443671):0.07165876917573599236):0.13309240030092453488):0.08599998828920865646):0.15150462460832209155,118576120__Archaea__others_archaea__Cenarchaeum_symbiosum_A__glutathione_synthase|ribosomal_protein_S6_modification_enzyme_|glutaminyl_transferase|:0.73896695560171699046):0.09779910271337112493):0.18832364705115087200):0.11881497766692368512):0.20813539959700613768,305664141__Archaea__Desulfurococcales__Ignisphaera_aggregans_DSM_17230__lysine_biosynthesis_protein_LysX:0.51246010883738146724):0.42664314650019641295,((15920370__Archaea__Sulfolobales__Sulfolobus_tokodaii_str_7__hypothetical_protein:0.11960288204316679717,70606553__Archaea__Sulfolobales__Sulfolobus_acidocaldarius_DSM_639__hypothetical_protein:0.29073931059128160781):0.05019630904813580236,((330835763__Archaea__Sulfolobales__Metallosphaera_cuprina_Ar-4__L|2|aminoadipate_N|acetyltransferase:0.13007874581908582257,146302953__Archaea__Sulfolobales__Metallosphaera_sedula_DSM_5348__L|2|aminoadipate_N|acetyltransferase:0.07748859275703134930):0.23076419693046029691,332796571__Archaea__Sulfolobales__Acidianus_hospitalis_W1__lysine_biosynthesis_protein_LysX:0.13388054961217088490):0.06538258582117857654):0.10626837799824336017):0.28489920939315555026,227828240__Archaea__Sulfolobales__Sulfolobus_islandicus_M_14-25__lysine_biosynthesis_protein_LysX:0.02651463036061259271,15897110__Archaea__Sulfolobales__Sulfolobus_solfataricus_P2__30S_ribosomal_protein_S6:0.03564831033381801045):0.0;
