# Supplementary material for: The last universal common ancestor between ancient Earth chemistry and the onset of genetics
Source: PLoS Genet. 2018 Aug 16;14(8):e1007518. doi: 10.1371/journal.pgen.1007518 (PMC6095482; doi:10.1371/journal.pgen.1007518)
Supplement: S1 Appendix — The trees are for the 355 clusters that, after alignment and tree construction, generated ML trees that preserve domain monophyly while also having homologues in ≥2 archaeal and ≥2 bacterial lineages. These 355 proteins trace to LUCA by those phylogenetic criteria [78]. LUCA, last universal common ancestor; ML, maximum likelihood. (ZIP) [file pgen.1007518.s001.zip › renamed_trees_LUCA/408.tree]

((312136535__Archaea__Methanobacteriales__Methanothermus_fervidus_DSM_2088__septum_site|determining_protein_mind:0.24467182241516716168,(325958413__Archaea__Methanobacteriales__Methanobacterium_sp_AL-21__cell_division_ATPase_MinD:0.17236243785218405278,(304314177__Archaea__Methanobacteriales__Methanothermobacter_marburgensis_str_Marburg__iron|sulfur_cluster_carrier_protein:0.01172907508464632494,15679828__Archaea__Methanobacteriales__Methanothermobacter_thermautotrophicus_str_Delta_H__cell_division_inhibitor:0.00568305233080512034):0.05034735305467365196):0.12397460938777610240):0.21924463705579708139,((333911036__Archaea__Methanococcales__Methanotorris_igneus_Kol_5__cell_division_ATPase_MinD:0.00000122123005994819,(((297618668__Archaea__Methanococcales__Methanococcus_voltae_A3__cell_division_ATPase_MinD:0.84597522762346666347,(45358156__Archaea__Methanococcales__Methanococcus_maripaludis_S2__walker_type_ATPase:0.06307514022741086968,150400203__Archaea__Methanococcales__Methanococcus_vannielii_SB__cell_division_ATPase_MinD:0.08152425431034603098):0.10052938448746095990):0.06244105211164579367,(150400983__Archaea__Methanococcales__Methanococcus_aeolicus_Nankai-3__cell_division_ATPase_MinD:0.13005816008810455742,336122335__Archaea__Methanococcales__Methanothermococcus_okinawensis_IH1__cell_division_ATPase_MinD:0.08565673952206501185):0.09825669367574271784):0.08511818543966256922,((256810742__Archaea__Methanococcales__Methanocaldococcus_fervens_AG86__cell_division_ATPase_MinD:0.02481459315615931055,(289191808__Archaea__Methanococcales__Methanocaldococcus_sp_FS406-22__cell_division_ATPase_MinD:0.00000122123005994819,(15668727__Archaea__Methanococcales__Methanocaldococcus_jannaschii_DSM_2661__cell_division_inhibitor_MinD:0.00841398127136195641,261403066__Archaea__Methanococcales__Methanocaldococcus_vulcanius_M7__cell_division_ATPase_MinD:0.00878367061003807251):0.01282082075582448646):0.01874544577077330229):0.04081117052413681112,296109898__Archaea__Methanococcales__Methanocaldococcus_infernus_ME__cell_division_ATPase_MinD:0.04914999012389446170):0.24668673181313502396):0.09120058520685052350):0.28932664974727706486,((((282164703__Archaea__Methanocellales__Methanocella_paludicola_SANAE__cell_division_ATPase_MinD:0.42710959354537825217,(147920968__Archaea__Methanocellales__Uncultured_methanogenic_archaeon_RC-I__chromosome_partitioning_ATPase:0.09039378365946494631,(383318555__Archaea__Methanocellales__Methanocella_sp_HZ254__cell_division_ATPase_MinD|_archaeal:0.03919824264159713079,282165157__Archaea__Methanocellales__Methanocella_paludicola_SANAE__cell_division_ATPase_MinD:0.06069076158815352173):0.07465101011547978227):0.04959769398457117284):0.23623275350380443238,((307354853__Archaea__Methanomicrobiales__Methanoplanus_petrolearius_DSM_11571__cell_division_ATPase_MinD:0.34654059707187923056,126178961__Archaea__Methanomicrobiales__Methanoculleus_marisnigri_JR1__cell_division_ATPase_MinD:0.25048120329454848232):0.13238072956981408734,154151451__Archaea__Methanomicrobiales__Methanoregula_boonei_6A8__cell_division_ATPase_MinD:0.30648422575021389003):0.09956442568382829761):0.22060138758517902624,((((((((((325294427__Bacteria__Aquificae__Desulfurobacterium_thermolithotrophum_DSM_11699__septum_site|determining_protein_MinD:0.14039817071268873017,319789269__Bacteria__Aquificae__Thermovibrio_ammonificans_HB-1__septum_site|determining_protein_MinD:0.09069560528188554127):0.35328742505970894827,((195953726__Bacteria__Aquificae__Hydrogenobaculum_sp_Y04AAS1__septum_site|determining_protein_MinD:0.20834319590563135649,(15606217__Bacteria__Aquificae__Aquifex_aeolicus_VF5__septum_site|determining_protein_MinD:0.26311723489266825027,(288818379__Bacteria__Aquificae__Hydrogenobacter_thermophilus_TK-6__septum_site|determining_protein:0.12423043198981964519,289548951__Bacteria__Aquificae__Thermocrinis_albus_DSM_14484__septum_site|determining_protein_MinD:0.12987330498338978124):0.10938817023061277178):0.07477473012324893642):0.17906373508573006359,(225850925__Bacteria__Aquificae__Persephonella_marina_EX-H1__septum_site|determining_protein_MinD:0.16630301981003572931,(225848227__Bacteria__Aquificae__Sulfurihydrogenibium_azorense_Az-Fu1__septum_site|determining_protein_MinD:0.07469405529796202536,188996495__Bacteria__Aquificae__Sulfurihydrogenibium_sp_YO3AOP1__septum_site|determining_protein_MinD:0.04629392861097743339):0.03733762795491989833):0.07236167542066776481):0.14260111472704337099):0.12156954935392959294,(327398369__Bacteria__Deltaproteobacteria__Hippea_maritima_DSM_10411__septum_site|determining_protein_MinD:0.35871739428516413728,(224373175__Bacteria__Epsilonproteobacteria__Nautilia_profundicola_AmH__septum_site|determining_protein_MinD:0.12274919813502034593,((268679503__Bacteria__Epsilonproteobacteria__Sulfurospirillum_deleyianum_DSM_6946__septum_site|determining_protein_MinD:0.00877825756359934019,390940064__Bacteria__Epsilonproteobacteria__Sulfurospirillum_barnesii_SES-3__septum_site|determining_protein_MinD:0.02822735162128385197):0.13624019986411081695,((((152990570__Bacteria__Epsilonproteobacteria__Nitratiruptor_sp_SB155-2__cell_division_inhibitor_MinD:0.51197379879940874137,(386747452__Bacteria__Epsilonproteobacteria__Helicobacter_cetorum_MIT_99-5656__cell_division_inhibitor:0.03439002585976610321,(15611382__Bacteria__Epsilonproteobacteria__Helicobacter_pylori_J99__cell_division_inhibitor:0.01523570343214474161,109947530__Bacteria__Epsilonproteobacteria__Helicobacter_acinonychis_str_Sheeba__cell_division_inhibitor:0.03996340698930388180):0.04171665908086680252):0.13016133853338204829):0.05828990444804181548,(315453489__Bacteria__Epsilonproteobacteria__Helicobacter_felis_ATCC_49179__septum_site|determining_protein:0.05924291483636216077,336452784__Bacteria__Epsilonproteobacteria__Helicobacter_bizzozeronii_CIII-1__septum_site|determining_protein_MinD:0.09416233659325860816):0.15098408732662246812):0.03951999154903032552,(291277334__Bacteria__Epsilonproteobacteria__Helicobacter_mustelae_12198__septum_site|determining_protein:0.15320801377612225380,(32266722__Bacteria__Epsilonproteobacteria__Helicobacter_hepaticus_ATCC_51449__cell_division_inhibitor_MinD:0.05901898912294203936,386762637__Bacteria__Epsilonproteobacteria__Helicobacter_cinaedi_PAGU611__cell_division_inhibitor_MinD:0.07531295484234706850):0.13636136015384697773):0.04491487946455745978):0.08502572148546871933,34558174__Bacteria__Epsilonproteobacteria__Wolinella_succinogenes_DSM_1740__septum_site|determining_protein_MIND_cell_division_inhibitor_MIND:0.16969137920076471371):0.08164283050433701616):0.08924873647532566290):0.26308108072572616853):0.12848980956687444666):0.07510428279866410151,((332295528__Bacteria__Clostridia__Thermodesulfobium_narugense_DSM_14796__septum_site|determining_protein_MinD:0.49671679569092608286,383788605__Bacteria__others_bacteria__Caldisericum_exile_AZM16c01__septum_site|determining_protein_MinD:0.63683960516304616295):0.15970333438495851186,(((((337267732__Bacteria__Alphaproteobacteria__Mesorhizobium_opportunistum_WSM2075__septum_site|determining_protein_MinD:0.00408742484699542268,13471844__Bacteria__Alphaproteobacteria__Mesorhizobium_loti_MAFF303099__cell_division_inhibitor_MinD:0.00839094060345716916):0.02314976437731622316,319782562__Bacteria__Alphaproteobacteria__Mesorhizobium_ciceri_biovar_biserrulae_WSM1271__septum_site|determining_protein_MinD:0.00652464971790319738):0.19628113576783545735,((((153010294__Bacteria__Alphaproteobacteria__Ochrobactrum_anthropi_ATCC_49188__septum_site|determining_protein_MinD:0.06224608119903454057,(((110632681__Bacteria__Alphaproteobacteria__Chelativorans_sp_BNC1__septum_site|determining_protein_MinD:0.12233269373526235724,334320320__Bacteria__Alphaproteobacteria__Sinorhizobium_meliloti_AK83__septum_site|determining_protein_MinD:0.08096179256115521028):0.03025457902698993132,((222149572__Bacteria__Alphaproteobacteria__Agrobacterium_vitis_S4__cell_division_inhibitor:0.08517863980443224348,(15891684__Bacteria__Alphaproteobacteria__Agrobacterium_tumefaciens_str_C58_circ-lin__cell_division_inhibitor:0.00000122123005994819,332716032__Bacteria__Alphaproteobacteria__Agrobacterium_sp_H13-3_circ-linear__septum_site|determining_protein_minD:0.00820697737908750342):0.05068238166253760668):0.02444290475171163879,222082260__Bacteria__Alphaproteobacteria__Agrobacterium_radiobacter_K84__cell_division_inhibitor_MinD_protein:0.04342033061844778608):0.01411751002151815336):0.05544827532132143993,(161620395__Bacteria__Alphaproteobacteria__Brucella_canis_ATCC_23365__septum_site|determining_protein_MinD:0.00414296025856104172,((256015105__Bacteria__Alphaproteobacteria__Brucella_microti_CCM_4915__septum_site|determining_protein_MinD:0.00000122123005994819,(((384446476__Bacteria__Alphaproteobacteria__Brucella_melitensis_NI__septum_site|determining_protein_MinD:0.00000122123005994819,(83269744__Bacteria__Alphaproteobacteria__Brucella_melitensis_biovar_Abortus_2308__ATPase:0.00000122123005994819,189023013__Bacteria__Alphaproteobacteria__Brucella_abortus_S19__ATP|GTP|binding_protein:0.00000122123005994819):0.00407759674383706503):0.00000122123005994819,148558493__Bacteria__Alphaproteobacteria__Brucella_ovis_ATCC_25840__septum_site|determining_protein_MinD:0.00000122123005994819):0.00000122123005994819,340792072__Bacteria__Alphaproteobacteria__Brucella_pinnipedialis_B2-94__septum_site|determining_protein_MinD:0.00412140838634670291):0.00412664063799737281):0.00000122123005994819,23500077__Bacteria__Alphaproteobacteria__Brucella_suis_1330__septum_site|determining_protein_MinD:0.00000122123005994819):0.00000122123005994819):0.05859039122998200427):0.01737084771360016336):0.05549566022454324038,298293580__Bacteria__Alphaproteobacteria__Starkeya_novella_DSM_506__septum_site|determining_protein_MinD:0.29026458689052719864):0.04893169495973088284,((115525126__Bacteria__Alphaproteobacteria__Rhodopseudomonas_palustris_BisA53__septum_site|determining_protein_MinD:0.09730816365685496239,(146343343__Bacteria__Alphaproteobacteria__Bradyrhizobium_sp_ORS_278__septum_site|determining_protein_minD_|cell_division_inhibitor_minD|:0.09545343925937280205,(383772293__Bacteria__Alphaproteobacteria__Bradyrhizobium_sp_S23321__septum_site|determining_protein_MinD:0.01551023056816212310,27379323__Bacteria__Alphaproteobacteria__Bradyrhizobium_japonicum_USDA_110__cell_division_inhibitor_protein:0.02648018482040827640):0.08005154772553289833):0.05669637248368536442):0.06824044632059605986,(((((170749775__Bacteria__Alphaproteobacteria__Methylobacterium_radiotolerans_JCM_2831__septum_site|determining_protein_MinD:0.10378948167047923057,(188580480__Bacteria__Alphaproteobacteria__Methylobacterium_populi_BJ001__septum_site|determining_protein_MinD:0.00000122123005994819,(218529421__Bacteria__Alphaproteobacteria__Methylobacterium_chloromethanicum_CM4__septum_site|determining_protein_MinD:0.00000122123005994819,163850698__Bacteria__Alphaproteobacteria__Methylobacterium_extorquens_PA1__septum_site|determining_protein_MinD:0.00000122123005994819):0.00408430408634923199):0.09141059558939969298):0.05689051861231105012,(170738636__Bacteria__Alphaproteobacteria__Methylobacterium_sp_4-46__septum_site|determining_protein_MinD:0.06654573405405432573,220925339__Bacteria__Alphaproteobacteria__Methylobacterium_nodulans_ORS_2060__septum_site|determining_protein_MinD:0.05609056131252856264):0.04630218940469298106):0.04942690111893197763,(197106137__Bacteria__Alphaproteobacteria__Phenylobacterium_zucineum_HLK1__septum_site|determining_protein:0.17025220042128513809,(148260984__Bacteria__Alphaproteobacteria__Acidiphilium_cryptum_JF-5__septum_site|determining_protein_MinD:0.00000122123005994819,326404382__Bacteria__Alphaproteobacteria__Acidiphilium_multivorum_AIU301__septum_site|determining_protein_MinD:0.00000122123005994819):0.10871191067530193430):0.04358117911929306615):0.02261841092084996424,(217976820__Bacteria__Alphaproteobacteria__Methylocella_silvestris_BL2__septum_site|determining_protein_MinD:0.16400135867289458713,(58038876__Bacteria__Alphaproteobacteria__Gluconobacter_oxydans_621H__cell_division_inhibitor_MinD:0.10863306297231881126,(258542102__Bacteria__Alphaproteobacteria__Acetobacter_pasteurianus_IFO_3283-01__cell_division_inhibitor_MinD:0.17645278661973479162,(162148067__Bacteria__Alphaproteobacteria__Gluconacetobacter_diazotrophicus_PAl_5__septum_site|determining_protein_minD:0.05755030000748580232,347761699__Bacteria__Alphaproteobacteria__Gluconacetobacter_xylinus_NBRC_3288__chromosome_partitioning_protein_ParA|MRP|soj:0.09353660809134896337):0.01480563690624818636):0.02816796985408183754):0.08029903325091321264):0.03763949063387649757):0.02699188744020099978,182678676__Bacteria__Alphaproteobacteria__Beijerinckia_indica_subsp_indica_ATCC_9039__septum_site|determining_protein_MinD:0.14739379395718121835):0.02246025725867052333):0.04944029136360213877):0.03282863454404913450,114327138__Bacteria__Alphaproteobacteria__Granulibacter_bethesdensis_CGDNIH1__cell_division_inhibitor_MinD:0.17422423666566005940):0.06167367866302519985):0.08474585126573026816,((((118496940__Bacteria__Gammaproteobacteria__Francisella_novicida_U112__septum_site|determining_protein_MinD:0.00000122123005994819,56708626__Bacteria__Gammaproteobacteria__Francisella_tularensis_subsp_tularensis_SCHU_S4__septum_site|determining_protein_MinD:0.00000122123005994819):0.00000122123005994819,385792266__Bacteria__Gammaproteobacteria__Francisella_cf_novicida_Fx1__hypothetical_protein:0.00000122123005994819):0.04064647445498226208,(337754371__Bacteria__Gammaproteobacteria__Francisella_sp_TX077308__septum_site|determining_protein_MinD:0.02849735009513081063,(387886038__Bacteria__Gammaproteobacteria__Francisella_noatunensis_subsp_orientalis_str_Toba_04__septum_formation_inhibitor|activating_ATPase:0.00391966543101834874,167626714__Bacteria__Gammaproteobacteria__Francisella_philomiragia_subsp_philomiragia_ATCC_25017__septum_formation_inhibitor|activating_ATPase:0.00000122123005994819):0.00293479965028301632):0.02554300070825090904):0.43072207640350484992,(((261855962__Bacteria__Gammaproteobacteria__Halothiobacillus_neapolitanus_c2__septum_site|determining_protein_MinD:0.19272229453599615256,(92115141__Bacteria__Gammaproteobacteria__Chromohalobacter_salexigens_DSM_3043__septum_site|determining_protein_MinD:0.10484690907301889851,307546463__Bacteria__Gammaproteobacteria__Halomonas_elongata_DSM_2581__septum_site|determining_protein_MinD:0.05761858724094152950):0.19372442718067220402):0.02885920153706079613,((256831102__Bacteria__Deltaproteobacteria__Desulfomicrobium_baculatum_DSM_4028__septum_site|determining_protein_MinD:0.23138367848948385164,(383316110__Bacteria__Gammaproteobacteria__Frateuria_aurantia_DSM_6220__septum_site|determining_protein_MinD:0.17251136048408274859,((319787742__Bacteria__Gammaproteobacteria__Pseudoxanthomonas_suwonensis_11-1__septum_site|determining_protein_MinD:0.09503838130684993946,(((285017689__Bacteria__Gammaproteobacteria__Xanthomonas_albilineans_GPE_PC73__septum_site|determining_protein_mind:0.04309477831926025043,((58583154__Bacteria__Gammaproteobacteria__Xanthomonas_oryzae_pv_oryzae_KACC10331__septum_site|determining_protein:0.00447762623764671411,21241979__Bacteria__Gammaproteobacteria__Xanthomonas_axonopodis_pv_citri_str_306__septum_site|determining_protein:0.00424897331080767264):0.01336068626116949064,21230582__Bacteria__Gammaproteobacteria__Xanthomonas_campestris_pv_campestris_str_ATCC_33913__septum_site|determining_protein:0.01056877612348171812):0.01995405715970448995):0.02096260793969172490,190573272__Bacteria__Gammaproteobacteria__Stenotrophomonas_maltophilia_K279a__septum_site|determining_protein:0.04296236421133439037):0.01904869749047550381,15837922__Bacteria__Gammaproteobacteria__Xylella_fastidiosa_9a5c__septum_site|determining_protein:0.13104434415896762389):0.02989867709229257486):0.04227446547620286599,357416890__Bacteria__Gammaproteobacteria__Pseudoxanthomonas_spadix_BD-a59__septum_site|determining_protein:0.08109699019100835571):0.10959490725715628767):0.12414265912346399146):0.05444403791003303572,(((313667469__Bacteria__Betaproteobacteria__Neisseria_lactamica_020-06__septum_site|determining_protein:0.00579322933795033915,(15676098__Bacteria__Betaproteobacteria__Neisseria_meningitidis_MC58__septum_site|determining_protein:0.00819994191731561982,194099943__Bacteria__Betaproteobacteria__Neisseria_gonorrhoeae_NCCP11945__protein_MinD:0.00000122123005994819):0.00661170675797288169):0.15422583918443735773,((340780751__Bacteria__Gammaproteobacteria__Acidithiobacillus_caldus_SM-1__Septum_site|determining_protein_MinD:0.17470280762911188921,(344198251__Bacteria__Gammaproteobacteria__Acidithiobacillus_ferrivorans_SS3__septum_site|determining_protein_MinD:0.00401112947577172453,198282161__Bacteria__Gammaproteobacteria__Acidithiobacillus_ferrooxidans_ATCC_53993__septum_site|determining_protein_MinD:0.01300963843974969197):0.04281036947692331424):0.12664873396929191007,((((((340789089__Bacteria__Betaproteobacteria__Collimonas_fungivorans_Ter331__septum_site|determining_protein_minD:0.05409219623276358829,(134094303__Bacteria__Betaproteobacteria__Herminiimonas_arsenicoxydans__cell_division_inhibitor_membrane_ATPase:0.02494391056152733127,152980103__Bacteria__Betaproteobacteria__Janthinobacterium_sp_Marseille__septum_site|determining_protein:0.00405724573324531268):0.07020258399402772020):0.04581479654508703592,300313556__Bacteria__Betaproteobacteria__Herbaspirillum_seropedicae_SmR1__septum_site|determining_protein:0.03332724676977676798):0.08582419182067937968,((71905918__Bacteria__Betaproteobacteria__Dechloromonas_aromatica_RCB__septum_site|determining_protein_MinD:0.11356019544281002742,257092434__Bacteria__Betaproteobacteria__Candidatus_Accumulibacter_phosphatis_clade_IIA_str_UW-1__septum_site|determining_protein_MinD:0.09193675658985168975):0.02932932968565641133,(74318321__Bacteria__Betaproteobacteria__Thiobacillus_denitrificans_ATCC_25259__septum_site|determining_protein_MinD:0.13010651514408166918,(372490064__Bacteria__Betaproteobacteria__Dechlorosoma_suillum_PS__septum_site|determining_protein_MinD:0.08430708726889553362,(217970445__Bacteria__Betaproteobacteria__Thauera_sp_MZ1T__septum_site|determining_protein_MinD:0.04457476086448230318,(56479342__Bacteria__Betaproteobacteria__Aromatoleum_aromaticum_EbN1__septum_site|determining_protein_minD:0.06922419215443326168,119897946__Bacteria__Betaproteobacteria__Azoarcus_sp_BH72__putative_septum_site|determining_protein:0.02207416448563652434):0.00519960981815907088):0.04169704398673372558):0.01966353216068584750):0.02472077614963253192):0.03769772511055270725):0.03744195323396940639,(((332285270__Bacteria__Betaproteobacteria__Pusillimonas_sp_T7-7__septum_site|determining_protein:0.06343315260715513826,389871574__Bacteria__Betaproteobacteria__Advenella_kashmirensis_WT001__septum_site|determining_protein:0.07143973333147354832):0.02547902584096910228,((((33602989__Bacteria__Betaproteobacteria__Bordetella_bronchiseptica_RB50__septum_site|determining_protein:0.00000122123005994819,33598096__Bacteria__Betaproteobacteria__Bordetella_parapertussis_12822__septum_site|determining_protein:0.00000122123005994819):0.00000122123005994819,33594134__Bacteria__Betaproteobacteria__Bordetella_pertussis_Tohama_I__septum_site|determining_protein:0.00000122123005994819):0.01854377997103095685,(311104187__Bacteria__Betaproteobacteria__Achromobacter_xylosoxidans_A8__septum_site|determining_protein_MinD:0.04719029632890900383,187479262__Bacteria__Betaproteobacteria__Bordetella_avium_197N__septum_site|determining_protein:0.05123763087015643231):0.01441209034586934598):0.03366956889435614858,163855197__Bacteria__Betaproteobacteria__Bordetella_petrii_DSM_12804__septum_site|determining_protein:0.01332071804020082233):0.04928533889181013761):0.08898543487027330001,((((17548082__Bacteria__Betaproteobacteria__Ralstonia_solanacearum_GMI1000__septum_site|determining_protein_MIND:0.03465585482953174867,187930626__Bacteria__Betaproteobacteria__Ralstonia_pickettii_12J__septum_site|determining_protein_MinD:0.03618952237200008526):0.09529674248570878248,((188590839__Bacteria__Betaproteobacteria__Cupriavidus_taiwanensis_LMG_19424__membrane_atpase_of_the_minc|mind|mine_system:0.01687193660172663784,(73539769__Bacteria__Betaproteobacteria__Ralstonia_eutropha_JMP134__septum_site|determining_protein_MinD:0.03025380218978334854,339324239__Bacteria__Betaproteobacteria__Cupriavidus_necator_N-1__septum_site|determining_protein_MinD:0.00852229525513731150):0.00865425006013718391):0.03078943670537684363,94308979__Bacteria__Betaproteobacteria__Cupriavidus_metallidurans_CH34__septum_site|determining_protein_minD:0.01544633223568573493):0.06006897881550696261):0.01534205494383078343,(((330815825__Bacteria__Betaproteobacteria__Burkholderia_gladioli_BSR3__Septum_site|determining_protein:0.03039605691812790125,238026475__Bacteria__Betaproteobacteria__Burkholderia_glumae_BGR1__Septum_site|determining_protein:0.00346267968647919182):0.03169822529296065922,((83720364__Bacteria__Betaproteobacteria__Burkholderia_thailandensis_E264__septum_site|determining_protein_MinD:0.01248793087617731598,(53720206__Bacteria__Betaproteobacteria__Burkholderia_pseudomallei_K96243__septum_site|determining_protein:0.00000122123005994819,53725986__Bacteria__Betaproteobacteria__Burkholderia_mallei_ATCC_23344__septum_site|determining_protein_MinD:0.00000122123005994819):0.00000122123005994819):0.01919138430859794464,(161525585__Bacteria__Betaproteobacteria__Burkholderia_multivorans_ATCC_17616__septum_site|determining_protein_MinD:0.00695881899756994795,(107022063__Bacteria__Betaproteobacteria__Burkholderia_cenocepacia_AU_1054__septum_site|determining_protein_MinD:0.00806659384321016699,(134295011__Bacteria__Betaproteobacteria__Burkholderia_vietnamiensis_G4__septum_site|determining_protein_MinD:0.00000122123005994819,(78065560__Bacteria__Betaproteobacteria__Burkholderia_sp_383__septum_site|determining_protein_MinD:0.00415958975412992343,115350898__Bacteria__Betaproteobacteria__Burkholderia_ambifaria_AMMD__septum_site|determining_protein_MinD:0.01257928511627880511):0.00410347291631960823):0.00433844992129863924):0.00571309047360880461):0.02197016725293735387):0.00948942806951618041):0.02223506537608559153,((312795391__Bacteria__Betaproteobacteria__Burkholderia_rhizoxinica_HKI_454__cell_division_inhibitor_MinD:0.06893792884261130960,377820094__Bacteria__Betaproteobacteria__Burkholderia_sp_YI23__septum_site|determining_protein_MinD:0.03567640924817647163):0.02455870963024507636,((187923056__Bacteria__Betaproteobacteria__Burkholderia_phytofirmans_PsJN__septum_site|determining_protein_MinD:0.00406045032393124311,91782407__Bacteria__Betaproteobacteria__Burkholderia_xenovorans_LB400__septum_site|determining_protein_MinD:0.00000122123005994819):0.00411562037186065550,186475422__Bacteria__Betaproteobacteria__Burkholderia_phymatum_STM815__septum_site|determining_protein_MinD:0.00402752015714955870):0.01645501203448363967):0.02142000777680911142):0.03491239227387808036):0.04986067225767298189,((((383759586__Bacteria__Betaproteobacteria__Rubrivivax_gelatinosus_IL144__septum_site|determining_protein_MinD:0.10337653709259472801,(171056725__Bacteria__Betaproteobacteria__Leptothrix_cholodnii_SP-6__septum_site|determining_protein_MinD:0.10233660269789708608,124268528__Bacteria__Betaproteobacteria__Methylibium_petroleiphilum_PM1__septum_site|determining_protein_MinD:0.10827292983994565856):0.02607365150319938471):0.03486237898706465166,337277643__Bacteria__Betaproteobacteria__Ramlibacter_tataouinensis_TTB310__septum_formation_inhibitor|activating_ATPase:0.08131787964322351181):0.01450344529993584375,(((239813085__Bacteria__Betaproteobacteria__Variovorax_paradoxus_S110__septum_site|determining_protein_MinD:0.09457278563605546473,(121602926__Bacteria__Betaproteobacteria__Polaromonas_naphthalenivorans_CJ2__septum_site|determining_protein_MinD:0.04365857324703170672,(89898857__Bacteria__Betaproteobacteria__Rhodoferax_ferrireducens_T118__septum_site|determining_protein_MinD:0.08319724135154486777,91785932__Bacteria__Betaproteobacteria__Polaromonas_sp_JS666__septum_site|determining_protein_MinD:0.06978438520345840723):0.01799508221155284027):0.04953334039744768796):0.01451844841658263795,(264676220__Bacteria__Betaproteobacteria__Comamonas_testosteroni_CNB-2__septum_site|determining_protein_MinD:0.04144658154691181762,(160895542__Bacteria__Betaproteobacteria__Delftia_acidovorans_SPH-1__septum_site|determining_protein_MinD:0.00000122123005994819,333911756__Bacteria__Betaproteobacteria__Delftia_sp_Cs1-4__septum_site|determining_protein_MinD:0.00000122123005994819):0.04365664005520189517):0.05389046937522517372):0.02265760389241431444,((326314979__Bacteria__Betaproteobacteria__Acidovorax_avenae_subsp_avenae_ATCC_19860__septum_site|determining_protein_MinD:0.00424199176338339694,120608833__Bacteria__Betaproteobacteria__Acidovorax_citrulli_AAC00-1__septum_site|determining_protein_MinD:0.00403712282624714685):0.02780140893003840014,((319760837__Bacteria__Betaproteobacteria__Alicycliphilus_denitrificans_BC__septum_site|determining_protein_mind:0.02387020466066605562,(121592501__Bacteria__Betaproteobacteria__Acidovorax_sp_JS42__septum_site|determining_protein_MinD:0.00000122123005994819,222109308__Bacteria__Betaproteobacteria__Acidovorax_ebreus_TPSY__septum_site|determining_protein_mind:0.00000122123005994819):0.03721397315956007090):0.02313715833090417007,121608602__Bacteria__Betaproteobacteria__Verminephrobacter_eiseniae_EF01-2__septum_site|determining_protein_MinD:0.11411368143106952189):0.01277979054110596306):0.02662554690033255844):0.01512851948581576088):0.04344239457350375366,296134981__Bacteria__Betaproteobacteria__Thiomonas_intermedia_K12__septum_site|determining_protein_MinD:0.07300866703530331514):0.01802515787091071159):0.03456661644135877037):0.06771270346534270790):0.04495432145331156731,(226941446__Bacteria__Betaproteobacteria__Laribacter_hongkongensis_HLHK9__MinD:0.15944699176940826946,(34498831__Bacteria__Betaproteobacteria__Chromobacterium_violaceum_ATCC_12472__septum_site|determining_protein_minD:0.08713314037888804375,347541040__Bacteria__Betaproteobacteria__Pseudogulbenkiania_sp_NH8B__septum_site|determining_protein_MinD:0.06598112498801833592):0.05782895183673790462):0.02413435409891473080):0.03624460751491299926,302878285__Bacteria__Betaproteobacteria__Gallionella_capsiferriformans_ES-2__septum_site|determining_protein_MinD:0.20339895596320547999):0.03507767298367250874):0.07223070895528185820):0.08653613985882686876,((((374335830__Bacteria__Gammaproteobacteria__Oceanimonas_sp_GK1__septum_site|determining_protein_MinD:0.08320226073198867811,((330829523__Bacteria__Gammaproteobacteria__Aeromonas_veronii_B565__cell_division_inhibitor_membrane_ATPase:0.00754706404483741853,(117618772__Bacteria__Gammaproteobacteria__Aeromonas_hydrophila_subsp_hydrophila_ATCC_7966__septum_site|determining_protein_MinD:0.00406601724584493372,145299140__Bacteria__Gammaproteobacteria__Aeromonas_salmonicida_subsp_salmonicida_A449__septum_site|determining_protein_MinD:0.00833361114549972283):0.01358124306754307509):0.10047852562758448347,237808319__Bacteria__Gammaproteobacteria__Tolumonas_auensis_DSM_9187__septum_site|determining_protein_MinD:0.07430893727923830461):0.00580443788583396604):0.02877652050732468214,(((((114562911__Bacteria__Gammaproteobacteria__Shewanella_frigidimarina_NCIMB_400__septum_site|determining_protein_MinD:0.02632461976786152485,((126174093__Bacteria__Gammaproteobacteria__Shewanella_baltica_OS155__septum_site|determining_protein_MinD:0.00000122123005994819,(24374120__Bacteria__Gammaproteobacteria__Shewanella_oneidensis_MR-1__membrane_ATPase_that_activates_MinC_MinD:0.02496906436873931254,146292864__Bacteria__Gammaproteobacteria__Shewanella_putrefaciens_CN-32__septum_site|determining_protein_MinD:0.00826756782346272853):0.00814717509522020975):0.00818892742721738856,113970511__Bacteria__Gammaproteobacteria__Shewanella_sp_MR-4__septum_site|determining_protein_MinD:0.00833684195394442107):0.03842649348778890556):0.02179676883604390186,91792984__Bacteria__Gammaproteobacteria__Shewanella_denitrificans_OS217__septum_site|determining_protein_MinD:0.02868496048494926023):0.04029172620180495462,((127513113__Bacteria__Gammaproteobacteria__Shewanella_loihica_PV-4__septum_site|determining_protein_MinD:0.07419712519268246986,((294141239__Bacteria__Gammaproteobacteria__Shewanella_violacea_DSS12__septum_site|determining_protein_MinD:0.07558319120746087583,(170726466__Bacteria__Gammaproteobacteria__Shewanella_woodyi_ATCC_51908__septum_site|determining_protein_MinD:0.00944319769394398427,157375655__Bacteria__Gammaproteobacteria__Shewanella_sediminis_HAW-EB3__septum_site|determining_protein_MinD:0.02006007215065249219):0.01867884324870807897):0.01865850924746354292,(212635100__Bacteria__Gammaproteobacteria__Shewanella_piezotolerans_WP3__Septum_site|determining_protein_MinD:0.03301235374273998185,(167623765__Bacteria__Gammaproteobacteria__Shewanella_halifaxensis_HAW-EB4__septum_site|determining_protein_MinD:0.01508726981328513753,157962266__Bacteria__Gammaproteobacteria__Shewanella_pealeana_ATCC_700345__septum_site|determining_protein_MinD:0.01449814973863937026):0.01046728378855971663):0.01573855586638466669):0.01060425166116800953):0.03227827048305813296,119775066__Bacteria__Gammaproteobacteria__Shewanella_amazonensis_SB2B__septum_site|determining_protein_MinD:0.06875332589692528806):0.01698241521420676414):0.07874798137657952612,308049436__Bacteria__Gammaproteobacteria__Ferrimonas_balearica_DSM_9799__septum_site|determining_protein_MinD:0.16505810994798958413):0.04207875575202937868,(((269138813__Bacteria__Gammaproteobacteria__Edwardsiella_tarda_EIB202__septum_site|determining_protein:0.00776183066623439225,238919526__Bacteria__Gammaproteobacteria__Edwardsiella_ictaluri_93-146__septum_site|determining_protein_MinD|_putative:0.00890386122672948144):0.02356564769787042324,(387889086__Bacteria__Gammaproteobacteria__Escherichia_blattae_DSM_4481__septum_site|determining_protein_MinD:0.03839847709537323045,(((((374314092__Bacteria__Gammaproteobacteria__Serratia_symbiotica_str_Cinara_cedri__septum_site|determining_protein:0.12232172718960690472,(((37526053__Bacteria__Gammaproteobacteria__Photorhabdus_luminescens_subsp_laumondii_TTO1__cell_division_inhibitor_MinD:0.00000122123005994819,253989910__Bacteria__Gammaproteobacteria__Photorhabdus_asymbiotica_subsp_asymbiotica_ATCC_43949__septum_site|determining_protein_|cell_division_inhibitor_mind|:0.01698942961444352764):0.04289984812654920598,(300723132__Bacteria__Gammaproteobacteria__Xenorhabdus_nematophila_ATCC_19061__cell_division_inhibitor:0.01952751334314511977,290475393__Bacteria__Gammaproteobacteria__Xenorhabdus_bovienii_SS-2004__cell_division_inhibitor_ATPase:0.02049966768223760241):0.04272644796668469136):0.01665796586358174805,(386745375__Bacteria__Gammaproteobacteria__Providencia_stuartii_MRSN_2154__cell_division_inhibitor_MinD:0.07707237806026430438,197285030__Bacteria__Gammaproteobacteria__Proteus_mirabilis_HI4320__cell_division_inhibitor_MinD:0.03539443774054022718):0.00786136776731263288):0.01739256075559730136):0.01323081342936774374,(94676778__Bacteria__Gammaproteobacteria__Baumannia_cicadellinicola_str_Hc_Homalodisca_coagulata__septum_site|determining_protein_MinD:0.16115684252813997079,(238897268__Bacteria__Gammaproteobacteria__Candidatus_Hamiltonella_defensa_5AT_Acyrthosiphon_pisum__cell_division_inhibitor_minD:0.11986680685956263570,((27904797__Bacteria__Gammaproteobacteria__Buchnera_aphidicola_str_Bp_Baizongia_pistaciae__septum_site|determining_protein:0.18529591739540057782,(((379009634__Bacteria__Gammaproteobacteria__Wigglesworthia_glossinidia_endosymbiont_of_Glossina_morsitans__membrane_ATPase:0.14888955523722938179,32491123__Bacteria__Gammaproteobacteria__Wigglesworthia_glossinidia_endosymbiont_of_Glossina_brevipalpis__hypothetical_protein:0.11547851151105305301):0.21918527062910506120,(319760566__Bacteria__Gammaproteobacteria__Candidatus_Blochmannia_vafer_str_BVAF__septum_site|determining_protein_MinD:0.12500785427906185854,(33519894__Bacteria__Gammaproteobacteria__Candidatus_Blochmannia_floridanus__septum_site_determining_protein_MinD:0.13397535674062932554,71892216__Bacteria__Gammaproteobacteria__Candidatus_Blochmannia_pennsylvanicus_str_BPEN__hypothetical_protein:0.13151573677853223288):0.02730652263867003327):0.07801006409493667360):0.04940149217233726076,(116515140__Bacteria__Gammaproteobacteria__Buchnera_aphidicola_str_Cc_Cinara_cedri__hypothetical_protein:0.24651228637164188107,336233310__Bacteria__Gammaproteobacteria__Buchnera_aphidicola_Cinara_tujafilina__septum_site|determining_protein:0.19862123984397053733):0.08878731387396697483):0.02046586237914553921):0.05633519373713796047,(15616935__Bacteria__Gammaproteobacteria__Buchnera_aphidicola_str_APS_Acyrthosiphon_pisum__septum_site|determining_protein_MinD:0.05364825222641377012,21672593__Bacteria__Gammaproteobacteria__Buchnera_aphidicola_str_Sg_Schizaphis_graminum__septum_site|determining_protein_MinD:0.08149885358169879634):0.07115618480293776915):0.05467229638356100457):0.04039529002230288213):0.02077105519117486421):0.00743903694391605339,242239438__Bacteria__Gammaproteobacteria__Dickeya_dadantii_Ech703__cell_division_inhibitor_MinD:0.03698989590627450863):0.01725453767196265253,((322832722__Bacteria__Gammaproteobacteria__Rahnella_sp_Y9602__septum_site|determining_protein_MinD:0.00000122123005994819,383190025__Bacteria__Gammaproteobacteria__Rahnella_aquatilis_CIP_78-65_ATCC_33071__septum_site|determining_protein_MinD:0.00000122123005994819):0.03677159675939738886,251789603__Bacteria__Gammaproteobacteria__Dickeya_zeae_Ech1591__cell_division_inhibitor_MinD:0.01124738964795602737):0.00584915521423749751):0.01525648634228871092,((317048440__Bacteria__Gammaproteobacteria__Pantoea_sp_At-9b__septum_site|determining_protein_MinD:0.03294984415082580914,(308187078__Bacteria__Gammaproteobacteria__Pantoea_vagans_C9-1__Septum_site|determining_protein_minD:0.01343147272321972702,291617683__Bacteria__Gammaproteobacteria__Pantoea_ananatis_LMG_20103__MinD:0.01093820184267234145):0.02838848851085826880):0.01556249817343426968,(((((22126119__Bacteria__Gammaproteobacteria__Yersinia_pestis_KIM_10__cell_division_inhibitor_MinD:0.00000122123005994819,51596386__Bacteria__Gammaproteobacteria__Yersinia_pseudotuberculosis_IP_32953__cell_division_inhibitor_MinD:0.00000122123005994819):0.01658325340775078718,123442614__Bacteria__Gammaproteobacteria__Yersinia_enterocolitica_subsp_enterocolitica_8081__cell_division_inhibitor_MinD:0.00000122123005994819):0.02999407012189175825,(333927697__Bacteria__Gammaproteobacteria__Serratia_sp_AS12__septum_site|determining_protein_MinD:0.00911480352095827423,157370997__Bacteria__Gammaproteobacteria__Serratia_proteamaculans_568__cell_division_inhibitor_MinD:0.01703516234752149722):0.01445626206752701620):0.01454363170949850986,((253688326__Bacteria__Gammaproteobacteria__Pectobacterium_carotovorum_subsp_carotovorum_PC1__septum_site|determining_protein_MinD:0.00445319343108334029,50121297__Bacteria__Gammaproteobacteria__Pectobacterium_atrosepticum_SCRI1043__cell_division_inhibitor_MinD:0.02108626394800016540):0.00405528522783771186,261821506__Bacteria__Gammaproteobacteria__Pectobacterium_wasabiae_WPP163__cell_division_inhibitor_MinD:0.00425753070777570939):0.02844160457738238376):0.01028284326932029161,((((260598270__Bacteria__Gammaproteobacteria__Cronobacter_turicensis_z3032__cell_division_inhibitor_MinD:0.00832474420679218431,156933636__Bacteria__Gammaproteobacteria__Cronobacter_sakazakii_ATCC_BAA-894__cell_division_inhibitor_MinD:0.00000122123005994819):0.01249024095036473971,(((296101864__Bacteria__Gammaproteobacteria__Enterobacter_cloacae_subsp_cloacae_ATCC_13047__cell_division_inhibitor_MinD:0.00000122123005994819,(345299667__Bacteria__Gammaproteobacteria__Enterobacter_asburiae_LF7a__septum_site|determining_protein_MinD:0.00389542243847390860,146312018__Bacteria__Gammaproteobacteria__Enterobacter_sp_638__cell_division_inhibitor_MinD:0.02522017473107000460):0.01270460681612239559):0.00829456444330820518,(339999643__Bacteria__Gammaproteobacteria__Salmonella_bongori_NCTC_12419__septum_site_determining_protein:0.00000122123005994819,(((218549125__Bacteria__Gammaproteobacteria__Escherichia_fergusonii_ATCC_35469__cell_division_inhibitor_MinD:0.00000122123005994819,(157145438__Bacteria__Gammaproteobacteria__Citrobacter_koseri_ATCC_BAA-895__cell_division_inhibitor_MinD:0.01246528399162213398,(82544369__Bacteria__Gammaproteobacteria__Shigella_boydii_Sb227__cell_division_inhibitor_MinD:0.00000122123005994819,(((24112561__Bacteria__Gammaproteobacteria__Shigella_flexneri_2a_str_301__cell_division_inhibitor_MinD:0.00000122123005994819,15801397__Bacteria__Gammaproteobacteria__Escherichia_coli_O157_H7_str_EDL933__cell_division_inhibitor_MinD:0.00000122123005994819):0.00000122123005994819,82776501__Bacteria__Gammaproteobacteria__Shigella_dysenteriae_Sd197__cell_division_inhibitor_MinD:0.00000122123005994819):0.00000122123005994819,74311704__Bacteria__Gammaproteobacteria__Shigella_sonnei_Ss046__cell_division_inhibitor_MinD:0.00000122123005994819):0.00000122123005994819):0.00829650296844814533):0.00434892673446098544):0.01246211842460005423,16760705__Bacteria__Gammaproteobacteria__Salmonella_enterica_subsp_enterica_serovar_Typhi_str_CT18__septum_site_determining_protein:0.00832943242594771580):0.00000122123005994819,283785537__Bacteria__Gammaproteobacteria__Citrobacter_rodentium_ICC168__septum_site_determining_protein:0.01249297140903042266):0.00413431346277870135):0.02101570094869901345):0.00462058963795114377,(152970866__Bacteria__Gammaproteobacteria__Klebsiella_pneumoniae_subsp_pneumoniae_MGH_78578__cell_division_inhibitor_MinD:0.00000122123005994819,(288934744__Bacteria__Gammaproteobacteria__Klebsiella_variicola_At-22__septum_site|determining_protein_MinD:0.00000122123005994819,(336250975__Bacteria__Gammaproteobacteria__Enterobacter_aerogenes_KCTC_2190__cell_division_inhibitor_MinD:0.01657915946236699842,375261494__Bacteria__Gammaproteobacteria__Klebsiella_oxytoca_KCTC_1686__cell_division_inhibitor_MinD:0.01692328739021218761):0.00000122123005994819):0.00409221371141071412):0.02045341504240713940):0.01260227476204797692):0.02547241977102208607,(300717017__Bacteria__Gammaproteobacteria__Erwinia_billingiae_Eb661__Septum_site|determining_protein:0.00910317842194853857,(((259908268__Bacteria__Gammaproteobacteria__Erwinia_pyrifoliae_Ep1-96__cell_division_inhibitor_MinD:0.00000122123005994819,385788543__Bacteria__Gammaproteobacteria__Erwinia_sp_Ejp617__cell_division_inhibitor_MinD:0.00000122123005994819):0.00413583273552544511,292488475__Bacteria__Gammaproteobacteria__Erwinia_amylovora_CFBP1430__septum_site|determining_protein_minD:0.00419809896202768922):0.00900373675144442408,188533678__Bacteria__Gammaproteobacteria__Erwinia_tasmaniensis_Et1-99__cell_division_inhibitor_MinD:0.01635589677807472442):0.00420176818550818502):0.02456286996970832165):0.00000122123005994819,(85059313__Bacteria__Gammaproteobacteria__Sodalis_glossinidius_str_morsitans__cell_division_inhibitor_MinD:0.02129395104857022269,339477865__Bacteria__Gammaproteobacteria__Candidatus_Moranella_endobia_PCIT__septum_site|determining_protein_MinD:0.11790338668410320355):0.02534325648953725946):0.00416367532394672658):0.00416227368927486047):0.00759517000639169625):0.01200425452761613547):0.03051578847757875287):0.09932389515980978578,(54308271__Bacteria__Gammaproteobacteria__Photobacterium_profundum_SS9__septum_site|determining_protein_MinD:0.11324273572373175223,((209694625__Bacteria__Gammaproteobacteria__Aliivibrio_salmonicida_LFI1238__septum_site|determining_protein_MinD_|cell_division_inhibitor_MinD|:0.02546742440413601177,59712312__Bacteria__Gammaproteobacteria__Vibrio_fischeri_ES114__membrane_ATPase_of_the_MinC|MinD|MinE_system:0.01265431926334750420):0.09846304889734083798,((15641962__Bacteria__Gammaproteobacteria__Vibrio_cholerae_O1_biovar_El_Tor_str_N16961__septum_site|determining_protein_MinD:0.03708390428438257391,375131508__Bacteria__Gammaproteobacteria__Vibrio_furnissii_NCTC_11218__septum_site|determining_protein_MinD:0.04324141481995708025):0.02818663654749352376,(336124577__Bacteria__Gammaproteobacteria__Vibrio_anguillarum_775__MinD:0.03459876078381399905,(218708882__Bacteria__Gammaproteobacteria__Vibrio_splendidus_LGP32__septum_site|determining_protein_MinD:0.03685411564912797339,((156973681__Bacteria__Gammaproteobacteria__Vibrio_harveyi_ATCC_BAA-1116__septum_formation_inhibitor|activating_ATPase:0.00000122123005994819,(262394858__Bacteria__Gammaproteobacteria__Vibrio_sp_Ex25__septum_site|determining_protein_MinD:0.00850543270840422097,28897647__Bacteria__Gammaproteobacteria__Vibrio_parahaemolyticus_RIMD_2210633__septum_site|determining_protein_MinD:0.01259776281341288759):0.01257019018087050452):0.01832548773974941592,(37679240__Bacteria__Gammaproteobacteria__Vibrio_vulnificus_YJ016__septum_formation_inhibitor|activating_ATPase:0.00000122123005994819,326423661__Bacteria__Gammaproteobacteria__Vibrio_vulnificus_CMCP6__septum_site|determining_protein_MinD:0.00000122123005994819):0.02907325168672520235):0.02432190413667675508):0.02874974459400169574):0.02143458464102976010):0.03527284073104321876):0.03952162999400663651):0.04671974110009138176):0.02707665734343360497):0.04014033998706867390):0.02083283975301685950,(119944836__Bacteria__Gammaproteobacteria__Psychromonas_ingrahamii_37__septum_site|determining_protein_MinD:0.32542278200313917713,((315123524__Bacteria__Gammaproteobacteria__Pseudoalteromonas_sp_SM9913__cell_division_inhibitor|_membrane_ATPase|_activates_MinC:0.00403945612469908295,77362415__Bacteria__Gammaproteobacteria__Pseudoalteromonas_haloplanktis_TAC125__cell_division_inhibitor_ATPase:0.01235261392525113279):0.11696876085753994678,71279322__Bacteria__Gammaproteobacteria__Colwellia_psychrerythraea_34H__septum_site|determining_protein_MinD:0.16978404096523438960):0.03140922856667208857):0.02955038116305186077):0.04914593165931044338,((85858800__Bacteria__Deltaproteobacteria__Syntrophus_aciditrophicus_SB__cell_division_inhibitor:0.24672360082576724749,(289165581__Bacteria__Gammaproteobacteria__Legionella_longbeachae_NSW150__Septum_site|determining_protein_|cell_division_inhibitor|:0.05270035126880319443,52841952__Bacteria__Gammaproteobacteria__Legionella_pneumophila_subsp_pneumophila_str_Philadelphia_1__septum_site|determining_protein_MinD:0.04065007090824668962):0.16812418531578299241):0.05158634079665862932,(((121998369__Bacteria__Gammaproteobacteria__Halorhodospira_halophila_SL1__septum_site|determining_protein_MinD:0.24458995120112023147,((110833980__Bacteria__Gammaproteobacteria__Alcanivorax_borkumensis_SK2__septum_site|determining_protein_MinD:0.19751327319763009593,220935104__Bacteria__Gammaproteobacteria__Thioalkalivibrio_sulfidophilus_HL-EbGr7__septum_site|determining_protein_MinD:0.08273190861812332320):0.04096892147144422236,(114321146__Bacteria__Gammaproteobacteria__Alkalilimnicola_ehrlichii_MLHE-1__septum_site|determining_protein_MinD:0.09857140322172021352,289208998__Bacteria__Gammaproteobacteria__Thioalkalivibrio_sp_K90mix__septum_site|determining_protein_MinD:0.12331515658198030638):0.01527483984801147193):0.02389555397688158944):0.03439328488638015990,(((325983629__Bacteria__Betaproteobacteria__Nitrosomonas_sp_AL212__septum_site|determining_protein_MinD:0.11687898494695229956,(114331134__Bacteria__Betaproteobacteria__Nitrosomonas_eutropha_C91__septum_site|determining_protein_MinD:0.00886417210058916549,30249784__Bacteria__Betaproteobacteria__Nitrosomonas_europaea_ATCC_19718__ParA_family_ATPase:0.01636676219398460266):0.04716256201181041885):0.04596682645685688101,(333982443__Bacteria__Gammaproteobacteria__Methylomonas_methanica_MC09__septum_site|determining_protein_MinD:0.06662022972904825535,357404022__Bacteria__Gammaproteobacteria__Methylomicrobium_alcaliphilum__septum_site|determining_protein_MinD:0.05662341459497812618):0.02556052247053511306):0.08833786394256455676,(53802813__Bacteria__Gammaproteobacteria__Methylococcus_capsulatus_str_Bath__septum_site|determining_protein_MinD:0.12663487991985586389,(390950993__Bacteria__Gammaproteobacteria__Thiocystis_violascens_DSM_198__septum_site|determining_protein_MinD:0.07185678074736857879,288940165__Bacteria__Gammaproteobacteria__Allochromatium_vinosum_DSM_180__septum_site|determining_protein_MinD:0.11836402522033312446):0.12112895407766675893):0.02885072351272560676):0.09595842444200809729):0.02666427093452044747,(((((288957587__Bacteria__Alphaproteobacteria__Azospirillum_sp_B510__septum_site|determining_protein:0.00000122123005994819,374291233__Bacteria__Alphaproteobacteria__Azospirillum_lipoferum_4B__Septum_site|determining_protein:0.00816029491384161719):0.07726641065389006080,209966757__Bacteria__Alphaproteobacteria__Rhodospirillum_centenum_SW__septum_site|determining_protein_MinD:0.15957791874936622101):0.07122354336826897114,51244519__Bacteria__Deltaproteobacteria__Desulfotalea_psychrophila_LSv54__septum_site|determining_protein_|MinD|:0.26954148603294952879):0.09116349820223861034,((292493888__Bacteria__Gammaproteobacteria__Nitrosococcus_halophilus_Nc4__septum_site|determining_protein_MinD:0.07118775185356496227,(77164035__Bacteria__Gammaproteobacteria__Nitrosococcus_oceani_ATCC_19707__septum_site|determining_protein_MinD:0.00974151693794876941,300115111__Bacteria__Gammaproteobacteria__Nitrosococcus_watsonii_C-113__septum_site|determining_protein_MinD:0.02486809948385143923):0.05908398579975400466):0.15260661088324983803,(((296113811__Bacteria__Gammaproteobacteria__Moraxella_catarrhalis_RH4__septum_site|determining_protein_MinD:0.16180041402701245135,(148653947__Bacteria__Gammaproteobacteria__Psychrobacter_sp_PRwf-1__septum_site|determining_protein_MinD:0.04427368616176927119,(93006915__Bacteria__Gammaproteobacteria__Psychrobacter_cryohalolentis_K5__septum_site|determining_protein_MinD:0.00399310236063983234,71066364__Bacteria__Gammaproteobacteria__Psychrobacter_arcticus_273-4__septum_site|determining_protein_MinD:0.00000122123005994819):0.04514130283432796903):0.05439895795486344304):0.15028027671569518797,(50084104__Bacteria__Gammaproteobacteria__Acinetobacter_sp_ADP1__cell_division_inhibitor|_a_membrane_ATPase|activates_minC:0.01826619835486930493,(169634045__Bacteria__Gammaproteobacteria__Acinetobacter_baumannii_SDF__cell_division_inhibitor|_a_membrane_ATPase|activates_minC:0.00000122123005994819,((387124936__Bacteria__Gammaproteobacteria__Acinetobacter_baumannii_MDR-TJ__septum_site|determining_protein_MinD:0.00000122123005994819,(384142117__Bacteria__Gammaproteobacteria__Acinetobacter_baumannii_MDR-ZJ06__cell_division_inhibitor|_a_membrane_ATPase|activates_minC:0.00000122123005994819,169796939__Bacteria__Gammaproteobacteria__Acinetobacter_baumannii_AYE__cell_division_inhibitor|_a_membrane_ATPase|activates_minC:0.00000122123005994819):0.00000122123005994819):0.00000122123005994819,(((375133762__Bacteria__Gammaproteobacteria__Acinetobacter_calcoaceticus_PHEA-2__cell_division_inhibitor|_a_membrane_ATPase|activates_MinC:0.00000122123005994819,299771297__Bacteria__Gammaproteobacteria__Acinetobacter_oleivorans_DR1__cell_division_inhibitor|_a_membrane_ATPase|activates_minC:0.00818777041144121490):0.00408789485388384374,(184157151__Bacteria__Gammaproteobacteria__Acinetobacter_baumannii_ACICU__septum_formation_inhibitor|activating_ATPase:0.00000122123005994819,((385236417__Bacteria__Gammaproteobacteria__Acinetobacter_baumannii_TCDC-AB0715__cell_division_inhibitor|_a_membrane_ATPase|activates_minC:0.00000122123005994819,384130828__Bacteria__Gammaproteobacteria__Acinetobacter_baumannii_1656-2__minD:0.00000122123005994819):0.00000122123005994819,(215484401__Bacteria__Gammaproteobacteria__Acinetobacter_baumannii_AB307-0294__septum_site|determining_protein_MinD:0.00000122123005994819,213156658__Bacteria__Gammaproteobacteria__Acinetobacter_baumannii_AB0057__septum_site|determining_protein_MinD:0.00000122123005994819):0.00000122123005994819):0.00000122123005994819):0.00000122123005994819):0.00409093388982829497,126640930__Bacteria__Gammaproteobacteria__Acinetobacter_baumannii_ATCC_17978__minC_activating_cell_division_inhibitor_a_membrane_ATPase:0.00000122123005994819):0.00000122123005994819):0.00382943841034566815):0.02431130669018991344):0.15615606210693017131):0.16275351231055171231,320354926__Bacteria__Deltaproteobacteria__Desulfobulbus_propionicus_DSM_2032__septum_site|determining_protein_MinD:0.26967215908372593747):0.03947236599595003309):0.05606665116178419922):0.02413284798497300834,(((192360095__Bacteria__Gammaproteobacteria__Cellvibrio_japonicus_Ueda107__septum_site|determining_protein_MinD:0.12100396795770755609,((326795580__Bacteria__Gammaproteobacteria__Marinomonas_mediterranea_MMB-1__septum_site|determining_protein_MinD:0.08609244362258043626,(152996375__Bacteria__Gammaproteobacteria__Marinomonas_sp_MWYL1__septum_site|determining_protein_MinD:0.03985353210252872563,333908002__Bacteria__Gammaproteobacteria__Marinomonas_posidonica_IVIA-Po-181__septum_site|determining_protein_MinD:0.04991338881950131007):0.07566290093593731891):0.08721649945507869983,((332142573__Bacteria__Gammaproteobacteria__Alteromonas_macleodii_str_Deep_ecotype__cell_division_inhibitor_MinD:0.03062340512612104701,333891793__Bacteria__Gammaproteobacteria__Alteromonas_sp_SN2__septum_site|determining_protein_MinD:0.04412695187718422563):0.06907535621678012605,(109897251__Bacteria__Gammaproteobacteria__Pseudoalteromonas_atlantica_T6c__septum_site|determining_protein_MinD:0.01618432382813439138,332307821__Bacteria__Gammaproteobacteria__Glaciecola_sp_4H-3-7YE-5__septum_site|determining_protein_MinD:0.01776383946537501632):0.10224854466727370528):0.02434848331458858844):0.04649567451961835601):0.04173628921266402808,(((26988464__Bacteria__Gammaproteobacteria__Pseudomonas_putida_KT2440__septum_site|determining_protein_MinD:0.02582597527396178830,104780628__Bacteria__Gammaproteobacteria__Pseudomonas_entomophila_L48__septum_site|determining_protein_MinD:0.04089146272072585742):0.05002047665073661165,(((15598440__Bacteria__Gammaproteobacteria__Pseudomonas_aeruginosa_PAO1__cell_division_inhibitor_MinD:0.03243875931919668748,226945563__Bacteria__Gammaproteobacteria__Azotobacter_vinelandii_DJ__septum_site|determining_protein_MinD:0.09194937929018814904):0.01044835549648447624,(((146281804__Bacteria__Gammaproteobacteria__Pseudomonas_stutzeri_A1501__cell_division_inhibitor_MinD:0.01665751077551211323,(386020068__Bacteria__Gammaproteobacteria__Pseudomonas_stutzeri_DSM_4166__septum_site|determining_protein_MinD:0.00000122123005994819,339493432__Bacteria__Gammaproteobacteria__Pseudomonas_stutzeri_ATCC_17588_LMG_11199__septum_site|determining_protein_MinD:0.00000122123005994819):0.00713024855657477287):0.04526881045389362368,333899979__Bacteria__Gammaproteobacteria__Pseudomonas_fulva_12-X__septum_site|determining_protein_MinD:0.01183870020529943085):0.00499420098465559736,146306266__Bacteria__Gammaproteobacteria__Pseudomonas_mendocina_ymp__septum_site|determining_protein_MinD:0.00864511505639519590):0.02917228250766130959):0.03427536522533505131,(28871026__Bacteria__Gammaproteobacteria__Pseudomonas_syringae_pv_tomato_str_DC3000__septum_site|determining_protein_MinD:0.05152715701974239226,(330811141__Bacteria__Gammaproteobacteria__Pseudomonas_brassicacearum_subsp_brassicacearum_NFM421__Septum_site|determining_protein:0.02261884718280383552,70731730__Bacteria__Gammaproteobacteria__Pseudomonas_fluorescens_Pf-5__septum_site|determining_protein_MinD:0.01816855252528510808):0.01636845178900417364):0.03205170622982495693):0.01947295671745064016):0.09416539189545383715,(146329380__Bacteria__Gammaproteobacteria__Dichelobacter_nodosus_VCS1703A__septum_site|determining_protein_MinD:0.38595935563361738474,((319778510__Bacteria__Betaproteobacteria__Taylorella_equigenitalis_MCE9__Septum_site|determining_protein_MinD:0.06294149667581194763,348590612__Bacteria__Betaproteobacteria__Taylorella_asinigenitalis_MCE3__septum_site|determining_protein_MinD:0.01287687625553196949):0.25796702630531670453,(334144173__Bacteria__Gammaproteobacteria__Thioalkalimicrobium_cyclicum_ALM1__septum_site|determining_protein_MinD:0.18968069082053640173,78485509__Bacteria__Gammaproteobacteria__Thiomicrospira_crunogena_XCL-2__septum_site|determining_protein_MinD:0.12091930441091218451):0.10913979456699922366):0.04635523424934126502):0.05574079764423787303):0.01310031469798672923):0.04045320950763773432,((83644579__Bacteria__Gammaproteobacteria__Hahella_chejuensis_KCTC_2396__septum_site|determining_protein_MinD:0.14593700407280307818,(385330474__Bacteria__Gammaproteobacteria__Marinobacter_adhaerens_HP15__cell_division_inhibitor_MinD:0.02909885495799962446,(120555248__Bacteria__Gammaproteobacteria__Marinobacter_aquaeolei_VT8__septum_site|determining_protein_MinD:0.00000122123005994819,387813333__Bacteria__Gammaproteobacteria__Marinobacter_hydrocarbonoclasticus_ATCC_49840__membrane_ATPase_of_the_MinC|MinD|MinE_system:0.00405866297831348165):0.00000122123005994819):0.08204321705777531393):0.06652049104661879320,304312234__Bacteria__Gammaproteobacteria__Gamma_proteobacterium_HdN1__Septum_site|determining_protein:0.19266175713471123121):0.02247834174491859793):0.02263590218386845807):0.02648001568554998741):0.00613920854880609188):0.02073819111000551815):0.01747331399953367184):0.02704034717518814801):0.02230790388258828763):0.07300325466903434535,162451638__Bacteria__Deltaproteobacteria__Sorangium_cellulosum_So_ce_56__septum_site|determining_protein_minD_|cell_division_inhibitor_minD|:0.30123373219481425211):0.12611336381115498262):0.10376827201831745340):0.44983331797714048994,(297622298__Bacteria__Deinococcus-Thermus__Truepera_radiovictrix_DSM_17093__septum_site|determining_protein_MinD:0.24150281505697215878,(313679870__Bacteria__Deinococcus-Thermus__Oceanithermus_profundus_DSM_14977__septum_site|determining_protein_mind:0.18319754916151065327,(((291295319__Bacteria__Deinococcus-Thermus__Meiothermus_ruber_DSM_1279__septum_site|determining_protein_MinD:0.14357099618450278045,((320449830__Bacteria__Deinococcus-Thermus__Thermus_scotoductus_SA-01__septum_site|determining_protein_MinD:0.05888017182871828348,384439241__Bacteria__Deinococcus-Thermus__Thermus_sp_CCB_US3_UF1__Septum_site|determining_protein_MinD:0.08432603614486366972):0.03604296083306791215,46199183__Bacteria__Deinococcus-Thermus__Thermus_thermophilus_HB27__cell_division_inhibitor_minD:0.05074438422194779696):0.07801087884488595858):0.03489370173686620613,297565978__Bacteria__Deinococcus-Thermus__Meiothermus_silvanus_DSM_9946__septum_site|determining_protein_MinD:0.12050345646222934692):0.03395423656985207400,((94984484__Bacteria__Deinococcus-Thermus__Deinococcus_geothermalis_DSM_11300__septum_site|determining_protein_MinD:0.03188903379187529863,((((386855720__Bacteria__Deinococcus-Thermus__Deinococcus_gobiensis_I-0__Septum_site|determining_protein:0.02796578146473431906,15805778__Bacteria__Deinococcus-Thermus__Deinococcus_radiodurans_R1__septum_site|determining_protein:0.11628383543831206925):0.02814964504072025100,226357148__Bacteria__Deinococcus-Thermus__Deinococcus_deserti_VCD115__septum_site|determining|_cell_division_inhibitor:0.04566439417749246221):0.03972369347376081966,325284125__Bacteria__Deinococcus-Thermus__Deinococcus_proteolyticus_MRP__septum_site|determining_protein_MinD:0.15972116719913584393):0.03127106358314157841,320333580__Bacteria__Deinococcus-Thermus__Deinococcus_maricopensis_DSM_21211__septum_site|determining_protein_MinD:0.03967780597587439173):0.02452966938372480935):0.17250672971202299366,328950598__Bacteria__Deinococcus-Thermus__Marinithermus_hydrothermalis_DSM_14884__septum_site|determining_protein_MinD:0.09757024545670413274):0.01606315428282892657):0.04321673193259617518):0.07799915696732094561):0.19776397446686275194):0.07392737378314498398):0.09537157815130539729):0.01248445708807616530,((((317123016__Bacteria__Clostridia__Thermaerobacter_marianensis_DSM_12885__septum_site|determining_protein_MinD:0.34587664969481796140,(((320160384__Bacteria__Chloroflexi__Anaerolinea_thermophila_UNI-1__septum_site|determining_protein_MinD:0.36960128496841315737,(269838035__Bacteria__Chloroflexi__Sphaerobacter_thermophilus_DSM_20745__septum_site|determining_protein_MinD:0.17689247882452188709,221633898__Bacteria__Chloroflexi__Thermomicrobium_roseum_DSM_5159__septum_site|determining_protein_MinD:0.14409156782932325269):0.13439354143082216098):0.11391105978471263716,(383761767__Bacteria__Chloroflexi__Caldilinea_aerophila_DSM_14535_NBRC_104270__septum_site|determining_protein_MinD:0.68331563491163427315,(159899939__Bacteria__Chloroflexi__Herpetosiphon_aurantiacus_DSM_785__septum_site|determining_protein_MinD:0.26766590215812241516,(((222523310__Bacteria__Chloroflexi__Chloroflexus_sp_Y-400-fl__septum_site|determining_protein_MinD:0.00000122123005994819,163845611__Bacteria__Chloroflexi__Chloroflexus_aurantiacus_J-10-fl__septum_site|determining_protein_MinD:0.00000122123005994819):0.02950725590670411416,219850623__Bacteria__Chloroflexi__Chloroflexus_aggregans_DSM_9485__septum_site|determining_protein_MinD:0.01074053976806468164):0.19027972346213595234,(156743348__Bacteria__Chloroflexi__Roseiflexus_castenholzii_DSM_13941__septum_site|determining_protein_MinD:0.00846564005721548753,148655695__Bacteria__Chloroflexi__Roseiflexus_sp_RS-1__septum_site|determining_protein_MinD:0.02930871058527766138):0.16132706251394116070):0.08453411755493291102):0.06664720431116909205):0.05913141275916991568):0.06831184465076868551,((((51891514__Bacteria__Clostridia__Symbiobacterium_thermophilum_IAM_14863__septum_site|determining_protein:0.35667450800912464670,339626906__Bacteria__Clostridia__Sulfobacillus_acidophilus_TPY__septum_site|determining_protein_MinD:0.16608173643318163704):0.07961796860985172197,(78043338__Bacteria__Clostridia__Carboxydothermus_hydrogenoformans_Z-2901__septum_site|determining_protein_MinD:0.15043990878420987478,((28211687__Bacteria__Clostridia__Clostridium_tetani_E88__septum_site|determining_protein_minD:0.21240031176138546298,(((302875590__Bacteria__Clostridia__Clostridium_cellulovorans_743B__septum_site|determining_protein_MinD:0.21021989720737277452,(342732100__Bacteria__Clostridia__Candidatus_Arthromitus_sp_SFB-mouse-Japan__septum_site|determining_protein_MinD:0.28623339640520084615,(18311120__Bacteria__Clostridia__Clostridium_perfringens_str_13__septum_site|determining_protein_MinD:0.10185712417463842205,((188588595__Bacteria__Clostridia__Clostridium_botulinum_E3_str_Alaska_E43__septum_site|determining_protein_MinD:0.00839745545882758515,187935317__Bacteria__Clostridia__Clostridium_botulinum_B_str_Eklund_17B__septum_site|determining_protein_MinD:0.00397956188835261408):0.11441085533751006731,150015387__Bacteria__Clostridia__Clostridium_beijerinckii_NCIMB_8052__septum_site|determining_protein_MinD:0.07608486592625504641):0.07821667766286383161):0.03221406493949276889):0.04149170692475034200):0.03861827513759755887,(148380948__Bacteria__Clostridia__Clostridium_botulinum_A_str_ATCC_3502__septum_site|determining_protein_MinD:0.18578125758234603770,(300853915__Bacteria__Clostridia__Clostridium_ljungdahlii_DSM_13528__septum_site|determining_protein_MinD:0.08994394915344838815,153953505__Bacteria__Clostridia__Clostridium_kluyveri_DSM_555__hypothetical_protein:0.09226685722653386879):0.07793145041583544874):0.05034962493928400035):0.02370562624721646652,(15894532__Bacteria__Clostridia__Clostridium_acetobutylicum_ATCC_824__septum_site|determining_protein_MinD|_ATPase:0.16375653054455935331,(331269064__Bacteria__Clostridia__Clostridium_botulinum_BKT015925__septum_site|determining_protein_MinD:0.05916947980976427351,118444083__Bacteria__Clostridia__Clostridium_novyi_NT__septum_site|determining_protein_MinD:0.05097858566141912767):0.13916624421856874094):0.06763212771789491040):0.04506158158521036960):0.24655438675862551001,(((295695343__Bacteria__Bacilli__Kyrpidia_tusciae_DSM_2912__septum_site|determining_protein_MinD:0.34853821464865442081,384135635__Bacteria__Bacilli__Alicyclobacillus_acidocaldarius_subsp_acidocaldarius_Tc-4-1__septum_site|determining_protein_MinD:0.31683263937639372099):0.10270796419054441240,(297583754__Bacteria__Bacilli__Bacillus_selenitireducens_MLS10__septum_site|determining_protein_MinD:0.23396709090725950619,(((337750673__Bacteria__Bacilli__Paenibacillus_mucilaginosus_KNP414__protein_MinD:0.07527306600705667428,(251798394__Bacteria__Bacilli__Paenibacillus_sp_JDR-2__septum_site|determining_protein_MinD:0.12522581549155015201,(261405387__Bacteria__Bacilli__Paenibacillus_sp_Y412MC10__septum_site|determining_protein_MinD:0.10670004994845429247,(374319895__Bacteria__Bacilli__Paenibacillus_terrae_HPL-003__Septum_site|determining_protein_minD_|cell_division_inhibitor_minD|:0.00419066955068563615,308070397__Bacteria__Bacilli__Paenibacillus_polymyxa_E681__Septum_site|determining_protein_minD_|cell_division_inhibitor_minD|:0.00000122123005994819):0.06550690489113650261):0.10652861110743133688):0.04403851526020251955):0.09811850414708749024,226311425__Bacteria__Bacilli__Brevibacillus_brevis_NBRC_100599__septum_site|determining_protein_MinD:0.24698899604592913781):0.09865650608967414803,(((152976864__Bacteria__Bacilli__Bacillus_cytotoxicus_NVH_391-98__septum_site|determining_protein_MinD:0.00000122123005994819,((30022523__Bacteria__Bacilli__Bacillus_cereus_ATCC_14579__cell_division_inhibitor_MinD:0.00000122123005994819,296504940__Bacteria__Bacilli__Bacillus_thuringiensis_BMB171__cell_division_inhibitor_MinD:0.00000122123005994819):0.00427635947730502838,(163942197__Bacteria__Bacilli__Bacillus_weihenstephanensis_KBAB4__septum_site|determining_protein_MinD:0.00423342871084684321,(30264517__Bacteria__Bacilli__Bacillus_anthracis_str_Ames__septum_site|determining_protein_MinD:0.00000122123005994819,49481411__Bacteria__Bacilli__Bacillus_thuringiensis_serovar_konkukian_str_97-27__septum_site|determining_protein|_cell_division_inhibitor:0.00000122123005994819):0.00000122123005994819):0.00426806672732194664):0.03465054585743783389):0.22493145073207421181,(((15615589__Bacteria__Bacilli__Bacillus_halodurans_C-125__septum_site|determining_protein:0.06232412121809686317,(56964375__Bacteria__Bacilli__Bacillus_clausii_KSM-K16__septum_site|determining_protein_MinD:0.16630219424489500746,288553584__Bacteria__Bacilli__Bacillus_pseudofirmus_OF4__septum_site|determining_protein:0.04770177715607583357):0.03875443662478009893):0.05271479431837289287,((229918391__Bacteria__Bacilli__Exiguobacterium_sp_AT1b__septum_site|determining_protein_MinD:0.15307982609145820430,172058120__Bacteria__Bacilli__Exiguobacterium_sibiricum_255-15__septum_site|determining_protein_MinD:0.11468220466947462444):0.35929652087061569876,(23099504__Bacteria__Bacilli__Oceanobacillus_iheyensis_HTE831__septum_site|determining_protein:0.17308948272981850014,386714958__Bacteria__Bacilli__Halobacillus_halophilus_DSM_2266__septum_site|determining_protein_MinD:0.14688246495289933313):0.04544867045223558583):0.01044614740736522253):0.03911084347115089538,317129731__Bacteria__Bacilli__Bacillus_cellulosilyticus_DSM_2522__septum_site|determining_protein_MinD:0.17646152769919423720):0.01484857754343355853):0.01320995122228344268,((((52081281__Bacteria__Bacilli__Bacillus_licheniformis_ATCC_14580__ATPase_activator_of_MinC:0.06183733993623740516,(157693200__Bacteria__Bacilli__Bacillus_pumilus_SAFR-032__septum_site_determining_protein:0.08333421608655493251,((386759356__Bacteria__Bacilli__Bacillus_sp_JS__ATPase_activator_of_MinC:0.00803383394319675398,16079851__Bacteria__Bacilli__Bacillus_subtilis_subsp_subtilis_str_168__septum_site|determining_protein_MinD:0.00000122123005994819):0.02962295068570171969,(154686934__Bacteria__Bacilli__Bacillus_amyloliquefaciens_FZB42__hypothetical_protein:0.03884618514946783924,311069291__Bacteria__Bacilli__Bacillus_atrophaeus_1942__ATPase_activator_of_MinC:0.01514976378931472828):0.01262254003203915585):0.06041760284620025651):0.02425851193281428411):0.08557269207312268033,(336114533__Bacteria__Bacilli__Bacillus_coagulans_2-6__septum_site|determining_protein_MinD:0.09981332694261081662,(169829393__Bacteria__Bacilli__Lysinibacillus_sphaericus_C3-41__septum_site|determining_protein_minD:0.13189863042644875413,((116872973__Bacteria__Bacilli__Listeria_welshimeri_serovar_6b_str_SLCC5334__septum_site|determining_protein_MinD:0.00382025924893219723,((16800647__Bacteria__Bacilli__Listeria_innocua_Clip11262__hypothetical_protein:0.00852417697356111156,(16803584__Bacteria__Bacilli__Listeria_monocytogenes_EGD-e__septum_formation_inhibitor_MinD:0.01697089660410454684,289434824__Bacteria__Bacilli__Listeria_seeligeri_serovar_1-2b_str_SLCC3954__septum_site|determining_protein_MinD:0.00424203377413832211):0.00861557688219158693):0.00427235590907829726,347548927__Bacteria__Bacilli__Listeria_ivanovii_subsp_ivanovii_PAM_55__putative_cell_division_inhibitor_|septum_placement|_protein_MinD:0.01280555083651576699):0.00460853827157958577):0.14356788640909870503,(328957170__Bacteria__Bacilli__Carnobacterium_sp_17-4__septum_site|determining_protein_MinD:0.16372671011783510031,(((191638262__Bacteria__Bacilli__Lactobacillus_casei_BL23__septum_formation|inhibiting_ATPase|_ATPase_ParA|type:0.00000122123005994819,258508264__Bacteria__Bacilli__Lactobacillus_rhamnosus_GG__septum_site|determining_protein_MinD:0.04024428918127410937):0.28883878214114305782,81428467__Bacteria__Bacilli__Lactobacillus_sakei_subsp_sakei_23K__septum_formation|inhibiting_ATPase|_ATPase_ParA|type:0.15445193787371430671):0.10204005140212571434,(((308181098__Bacteria__Bacilli__Lactobacillus_plantarum_subsp_plantarum_ST-III__septum_site|determining_protein_MinD:0.00000122123005994819,254557102__Bacteria__Bacilli__Lactobacillus_plantarum_JDM1__septum_site|determining_protein_MinD:0.00000122123005994819):0.19027923635692309268,(116333855__Bacteria__Bacilli__Lactobacillus_brevis_ATCC_367__septum_formation_inhibitor|activating_ATPase:0.09517408595109898284,(347534579__Bacteria__Bacilli__Lactobacillus_sanfranciscensis_TMW_1-1304__Septum_site|determining_protein_minD:0.28885755767202891953,331701266__Bacteria__Bacilli__Lactobacillus_buchneri_NRRL_B-30929__septum_site|determining_protein_MinD:0.14632537133946241226):0.05431840098060501665):0.06951433509975271652):0.05768861474335979650,(347525753__Bacteria__Bacilli__Lactobacillus_ruminis_ATCC_27782__cell_division_inhibitor:0.16085792711567470370,90962039__Bacteria__Bacilli__Lactobacillus_salivarius_UCC118__cell_division_inhibitor:0.08199869812507414035):0.08641653930899638458):0.03667436542649168962):0.09834030266311537261):0.15447600459847968257):0.06400475651080714257):0.06073898040824175087):0.07390256436603373502):0.01967599775894818964,(212638535__Bacteria__Bacilli__Anoxybacillus_flavithermus_WK1__Septum_formation_inhibitor|activating_ATPase_|activate_MinC|:0.09708585156567227370,((138896180__Bacteria__Bacilli__Geobacillus_thermodenitrificans_NG80-2__cell_division_inhibitor_MinD:0.02059359429207233139,(375009708__Bacteria__Bacilli__Geobacillus_thermoleovorans_CCB_US3_UF5__Septum_site|determining_protein_minD:0.00000122123005994819,(56421148__Bacteria__Bacilli__Geobacillus_kaustophilus_HTA426__chromosome_partitioning_ATPase:0.00000122123005994819,((261418371__Bacteria__Bacilli__Geobacillus_sp_Y412MC61__septum_site|determining_protein_MinD:0.00000122123005994819,319767670__Bacteria__Bacilli__Geobacillus_sp_Y412MC52__septum_site|determining_protein_MinD:0.00000122123005994819):0.00000122123005994819,297529223__Bacteria__Bacilli__Geobacillus_sp_C56-T3__septum_site|determining_protein_MinD:0.00000122123005994819):0.00409435824712712365):0.00000122123005994819):0.01672378439154506569):0.07577672894426093486,(239827882__Bacteria__Bacilli__Geobacillus_sp_WCH70__septum_site|determining_protein_MinD:0.01080502218789811987,336234490__Bacteria__Bacilli__Geobacillus_thermoglucosidasius_C56-YS93__septum_site|determining_protein_MinD:0.01913983342378481473):0.01226348551017293100):0.03111182950189402344):0.07467182293019550277):0.03135440681515697103,384044762__Bacteria__Bacilli__Bacillus_megaterium_WSH-002__ATPase_activator_of_MinC:0.13790016837232210722):0.03365490078957754372):0.04004938706120672598):0.05632937940529321452):0.10798502194938122689):0.10390401370351969035,(302391349__Bacteria__Clostridia__Acetohalobium_arabaticum_DSM_5501__septum_site|determining_protein_MinD:0.25296589031198751796,(220932255__Bacteria__Clostridia__Halothermothrix_orenii_H_168__septum_site|determining_protein_MinD:0.13547391816417408972,(312143471__Bacteria__Clostridia__Halanaerobium_hydrogeniformans__septum_site|determining_protein_MinD:0.07401794300875461086,385800123__Bacteria__Clostridia__Halanaerobium_praevalens_DSM_2228__septum_site|determining_protein_MinD:0.07539690971303809885):0.11751578587890737504):0.05206092331173002574):0.13130117068798785596):0.01065076622503612937):0.00804369139480665650):0.01548266298190900149):0.03222146376666217005,((((((167630766__Bacteria__Clostridia__Heliobacterium_modesticaldum_Ice1__septum_site|determining_protein_mind:0.22237907726777367268,((374997608__Bacteria__Clostridia__Desulfosporosinus_orientis_DSM_765__septum_site|determining_protein_MinD:0.12835808593880895789,89895920__Bacteria__Clostridia__Desulfitobacterium_hafniense_Y51__hypothetical_protein:0.09938343316063659449):0.01182011585397893874,325290573__Bacteria__Clostridia__Syntrophobotulus_glycolicus_DSM_8271__septum_site|determining_protein_MinD:0.25640961816013752017):0.05170454751269218385):0.03092962868161178505,(296134032__Bacteria__Clostridia__Thermincola_potens_JR__septum_site|determining_protein_MinD:0.17199844095348726380,(260893382__Bacteria__Clostridia__Ammonifex_degensii_KC4__septum_site|determining_protein_MinD:0.26023120445149511282,((258516466__Bacteria__Clostridia__Desulfotomaculum_acetoxidans_DSM_771__septum_site|determining_protein_MinD:0.20069095776925788277,((134300382__Bacteria__Clostridia__Desulfotomaculum_reducens_MI-1__septum_site|determining_protein_MinD:0.10224842790995189445,334339605__Bacteria__Clostridia__Desulfotomaculum_ruminis_DSM_2154__septum_site|determining_protein_MinD:0.05319227543352850196):0.00000122123005994819,333922929__Bacteria__Clostridia__Desulfotomaculum_carboxydivorans_CO-1-SRB__septum_site|determining_protein_MinD:0.04441269208772026522):0.08308618703369821668):0.01979725436013287862,((169831617__Bacteria__Clostridia__Candidatus_Desulforudis_audaxviator_MP104C__septum_site|determining_protein_MinD:0.42431825880663504025,333977897__Bacteria__Clostridia__Desulfotomaculum_kuznetsovii_DSM_6115__septum_site|determining_protein_MinD:0.04463794049401689085):0.07923190966504721489,147677157__Bacteria__Clostridia__Pelotomaculum_thermopropionicum_SI__septum_formation_inhibitor|activating_ATPase:0.08090063698686809912):0.02511021935932747709):0.03954286566616518894):0.04601684831018496707):0.04381498977156241675):0.02341078189584642685,188585159__Bacteria__Clostridia__Natranaerobius_thermophilus_JW-NM-WN-LF__septum_site|determining_protein_MinD:0.41232619764530631379):0.02528941246515235483,(302389313__Bacteria__Clostridia__Thermosediminibacter_oceani_DSM_16646__septum_site|determining_protein_MinD:0.10133642319958786893,332799487__Bacteria__Clostridia__Tepidanaerobacter_sp_Re1__septum_site|determining_protein_MinD:0.17397365450382368257):0.08560455042344151944):0.02302502575094162243,(((((376260007__Bacteria__Clostridia__Clostridium_sp_BNL1100__septum_site|determining_protein_MinD:0.00000122123005994819,220929957__Bacteria__Clostridia__Clostridium_cellulolyticum_H10__septum_site|determining_protein_MinD:0.04227292847872182735):0.10837293163124844808,(374295525__Bacteria__Clostridia__Clostridium_clariflavum_DSM_19732__septum_site|determining_protein_MinD:0.06376288687850184544,125972617__Bacteria__Clostridia__Clostridium_thermocellum_ATCC_27405__septum_site|determining_protein_MinD:0.07057566145968142968):0.04544300359605435435):0.05853513300077843595,((((20807384__Bacteria__Clostridia__Thermoanaerobacter_tengcongensis_MB4__septum_formation_inhibitor|activating_ATPase:0.05819633281298814548,(((297544323__Bacteria__Clostridia__Thermoanaerobacter_mathranii_subsp_mathranii_str_A3__septum_site|determining_protein_MinD:0.00000122123005994819,289578052__Bacteria__Clostridia__Thermoanaerobacter_italicus_Ab9__septum_site|determining_protein_MinD:0.00426234129819274242):0.00430463780595410298,345017349__Bacteria__Clostridia__Thermoanaerobacter_wiegelii_Rt8__septum_site|determining_protein_MinD:0.01293740363369686765):0.00305583171670087807,((167040752__Bacteria__Clostridia__Thermoanaerobacter_sp_X514__septum_site|determining_protein_MinD:0.00000122123005994819,167037855__Bacteria__Clostridia__Thermoanaerobacter_pseudethanolicus_ATCC_33223__septum_site|determining_protein_MinD:0.00000122123005994819):0.00000122123005994819,320116272__Bacteria__Clostridia__Thermoanaerobacter_brockii_subsp_finnii_Ako-1__septum_site|determining_protein_MinD:0.00000122123005994819):0.00966981838794132159):0.03173831284639299505):0.07667154323392026682,((390935215__Bacteria__Clostridia__Thermoanaerobacterium_saccharolyticum_JW-SL-YS485__septum_site|determining_protein_MinD:0.00404499963557159239,333897400__Bacteria__Clostridia__Thermoanaerobacterium_xylanolyticum_LX-11__septum_site|determining_protein_MinD:0.00000122123005994819):0.01470776170632907311,304316588__Bacteria__Clostridia__Thermoanaerobacterium_thermosaccharolyticum_DSM_571__septum_site|determining_protein_MinD:0.01935393896247896914):0.12263994124092589266):0.10535441164083475529,(((222529297__Bacteria__Clostridia__Caldicellulosiruptor_bescii_DSM_6725__septum_site|determining_protein_MinD:0.00419111426252199906,312622457__Bacteria__Clostridia__Caldicellulosiruptor_kronotskyensis_2002__septum_site|determining_protein_mind:0.00000122123005994819):0.00000122123005994819,((344995980__Bacteria__Clostridia__Caldicellulosiruptor_lactoaceticus_6A__septum_site|determining_protein_MinD:0.00000122123005994819,312793488__Bacteria__Clostridia__Caldicellulosiruptor_kristjanssonii_177R1B__septum_site|determining_protein_mind:0.00000122123005994819):0.01381059220664134814,(312135122__Bacteria__Clostridia__Caldicellulosiruptor_owensensis_OL__septum_site|determining_protein_mind:0.01146165534657919011,(302871893__Bacteria__Clostridia__Caldicellulosiruptor_obsidiansis_OB47__septum_site|determining_protein_MinD:0.00423053745334894295,312127632__Bacteria__Clostridia__Caldicellulosiruptor_hydrothermalis_108__septum_site|determining_protein_mind:0.00000122123005994819):0.00556151705353304018):0.01099883734540996715):0.00938433900575073345):0.04582577585613033244,146296876__Bacteria__Clostridia__Caldicellulosiruptor_saccharolyticus_DSM_8903__septum_site|determining_protein_MinD:0.05031583257251709407):0.18247721997885169021):0.03908897097302470314,(310658693__Bacteria__Clostridia__Clostridium_sticklandii_DSM_519__MinD_|fragment|:0.12654822271309831838,(((330838274__Bacteria__Negativicutes__Selenomonas_sputigena_ATCC_35185__septum_site|determining_protein_MinD:0.35382033278726665593,383755227__Bacteria__Negativicutes__Selenomonas_ruminantium_subsp_lactilytica_TAM6421__putative_septum_site|determining_protein_MinD:0.21165087725969966570):0.31170798152972156725,(((238924103__Bacteria__Clostridia__Eubacterium_rectale_ATCC_33656__septum_site|determining_protein_MinD:1.19729410438069572287,347531817__Bacteria__Clostridia__Roseburia_hominis_A2-183__septum_site|determining_protein_MinD:0.41104543455516573403):0.39924148309370743881,(((238916932__Bacteria__Clostridia__Eubacterium_eligens_ATCC_27750__septum_site|determining_protein_MinD:0.20499525642975691131,302386420__Bacteria__Clostridia__Clostridium_saccharolyticum_WM1__septum_site|determining_protein_MinD:0.22723249294136108056):0.02112220677236387872,238922520__Bacteria__Clostridia__Eubacterium_rectale_ATCC_33656__septum_site|determining_protein_MinD:0.15216344994346822639):0.03562958243321268093,(302670758__Bacteria__Clostridia__Butyrivibrio_proteoclasticus_B316__septum_site|determining_protein_MinD:0.16954124307521076243,160880502__Bacteria__Clostridia__Clostridium_phytofermentans_ISDg__septum_site|determining_protein_MinD:0.09056352906601232433):0.04577608072635198228):0.05906218062762262633):0.04244706991880906055,(310778984__Bacteria__Fusobacteria__Ilyobacter_polytropus_DSM_2926__septum_site|determining_protein_MinD:0.23098119498823801998,19703521__Bacteria__Fusobacteria__Fusobacterium_nucleatum_subsp_nucleatum_ATCC_25586__cell_division_inhibitor_MinD:0.33219055146071757578):0.15000715603808129073):0.02973772758319178852):0.06290108164343878594,(374307396__Bacteria__Clostridia__Filifactor_alocis_ATCC_35896__septum_site|determining_protein_MinD:0.26039153960666860943,326791190__Bacteria__Clostridia__Clostridium_lentocellum_DSM_5427__septum_site|determining_protein_MinD:0.18693820945068689854):0.05424294749177215047):0.03775813472899901269):0.03281563985989693205):0.02015323138422454863):0.02694614580276705543,332982207__Bacteria__Clostridia__Mahella_australiensis_50-1_BON__septum_site|determining_protein_MinD:0.23296685016159227044):0.02652842221249490304,(150390062__Bacteria__Clostridia__Alkaliphilus_metalliredigens_QYMF__septum_site|determining_protein_MinD:0.09937589223791574999,158320789__Bacteria__Clostridia__Alkaliphilus_oremlandii_OhILAs__septum_site|determining_protein_MinD:0.12275909769704310137):0.09868211214269499709):0.03938932909126189458):0.04680712925796567947,126698745__Bacteria__Clostridia__Clostridium_difficile_630__septum_site|determining_protein_MinD:0.26910956130175872625):0.00907313615795457898):0.05887058416570335739,((114567152__Bacteria__Clostridia__Syntrophomonas_wolfei_subsp_wolfei_str_Goettingen__septum_site|determining_protein_MinD:0.19876741886693002903,297616882__Bacteria__Clostridia__Syntrophothermus_lipocalidus_DSM_12680__septum_site|determining_protein_MinD:0.16144371972673701721):0.14731963608945286559,83589406__Bacteria__Clostridia__Moorella_thermoacetica_ATCC_39073__septum_site|determining_protein_MinD:0.20911257462197974100):0.02541560194497746034):0.06177929043768946860):0.05060383227951126967):0.04378729270931944195,((224367382__Bacteria__Deltaproteobacteria__Desulfobacterium_autotrophicum_HRM2__protein_MinD1:0.65767960786799195549,116748721__Bacteria__Deltaproteobacteria__Syntrophobacter_fumaroxidans_MPOB__septum_site|determining_protein_MinD:0.39434178820412846278):0.09999161961024041756,(269792815__Bacteria__others_bacteria__Thermanaerovibrio_acidaminovorans_DSM_6589__septum_site|determining_protein_MinD:0.22016265500236908981,(294101607__Bacteria__others_bacteria__Aminobacterium_colombiense_DSM_12261__septum_site|determining_protein_MinD:0.30751976357474741786,357419465__Bacteria__others_bacteria__Thermovirga_lienii_DSM_17291__septum_site|determining_protein_MinD:0.29780637031751366894):0.10574552490588527698):0.12352114967901950404):0.04085615504961684352):0.07966683563631786480,(114565904__Bacteria__Clostridia__Syntrophomonas_wolfei_subsp_wolfei_str_Goettingen__septum_site|determining_protein_MinD:0.58756700215132251497,(((86607816__Bacteria__Cyanobacteria__Synechococcus_sp_JA-2-3Ba-2-13__septum_site|determining_protein_MinD:0.04890229665856740682,86605947__Bacteria__Cyanobacteria__Synechococcus_sp_JA-3-3Ab__septum_site|determining_protein_MinD:0.04100551543806692928):0.28743862932440650271,((((113476896__Bacteria__Cyanobacteria__Trichodesmium_erythraeum_IMS101__septum_site|determining_protein_MinD:0.22532924527607209320,(298491010__Bacteria__Cyanobacteria__Nostoc_azollae_0708__septum_site|determining_protein_MinD:0.04333308902543264729,(186683785__Bacteria__Cyanobacteria__Nostoc_punctiforme_PCC_73102__septum_site|determining_protein_MinD:0.05236620089904479858,(75909684__Bacteria__Cyanobacteria__Anabaena_variabilis_ATCC_29413__septum_site|determining_protein_MinD:0.00000122123005994819,17230948__Bacteria__Cyanobacteria__Nostoc_sp_PCC_7120__septum_site|determining_protein:0.00000122123005994819):0.03995484414167658344):0.03631179232843189525):0.11839699394253790088):0.05118874835096623443,((22299560__Bacteria__Cyanobacteria__Thermosynechococcus_elongatus_BP-1__septum_site|determining_protein:0.20843630610308747086,220906687__Bacteria__Cyanobacteria__Cyanothece_sp_PCC_7425__septum_site|determining_protein_MinD:0.11979493100228159885):0.06160730044297090674,158337761__Bacteria__Cyanobacteria__Acaryochloris_marina_MBIC11017__septum_site|determining_protein_MinD:0.15404967019608378775):0.05431188976827071996):0.10437071983482233695,((((148238865__Bacteria__Cyanobacteria__Synechococcus_sp_WH_7803__septum_site|determining_protein_MinD:0.05115637289657466030,(((124023882__Bacteria__Cyanobacteria__Prochlorococcus_marinus_str_MIT_9303__septum_site|determining_protein_MinD:0.00627923648128487794,33863920__Bacteria__Cyanobacteria__Prochlorococcus_marinus_str_MIT_9313__septum_site|determining_protein_MinD:0.00185179772694812179):0.07775420983060889191,((33860879__Bacteria__Cyanobacteria__Prochlorococcus_marinus_subsp_pastoris_str_CCMP1986__septum_site|determining_protein_MinD:0.00000122123005994819,(123965588__Bacteria__Cyanobacteria__Prochlorococcus_marinus_str_MIT_9515__septum_site|determining_protein_MinD:0.02660490317042115208,(78778712__Bacteria__Cyanobacteria__Prochlorococcus_marinus_str_MIT_9312__septum_site|determining_protein_MinD:0.00841594446629707719,(126695685__Bacteria__Cyanobacteria__Prochlorococcus_marinus_str_MIT_9301__septum_site|determining_protein_MinD:0.00448588778222374848,(157412683__Bacteria__Cyanobacteria__Prochlorococcus_marinus_str_MIT_9215__putative_septum_site|determining_protein_MinD:0.00444365478822942792,123967882__Bacteria__Cyanobacteria__Prochlorococcus_marinus_str_AS9601__septum_site|determining_protein_MinD:0.01565306980999987482):0.01603149601137652744):0.01187158178576641111):0.03933708113059538464):0.00521041153877364882):0.25884732485340772312,(33239815__Bacteria__Cyanobacteria__Prochlorococcus_marinus_subsp_marinus_str_CCMP1375__Septum_formation_inhibitor|activating_ATPase:0.09116314174289898153,(124025126__Bacteria__Cyanobacteria__Prochlorococcus_marinus_str_NATL1A__septum_site|determining_protein_MinD:0.00387711699300034938,72383534__Bacteria__Cyanobacteria__Prochlorococcus_marinus_str_NATL2A__septum_site|determining_protein_MinD:0.00398499824542940077):0.09786357782589898135):0.01838123241795985852):0.08797383683016904432):0.03637958446381262673,113953566__Bacteria__Cyanobacteria__Synechococcus_sp_CC9311__septum_site|determining_protein_MinD:0.07034378813158433108):0.02721440356207628294):0.03253931513930314462,148241536__Bacteria__Cyanobacteria__Synechococcus_sp_RCC307__septum_site|determining_protein_MinD:0.18755907002192906408):0.05101930167098253643,33866503__Bacteria__Cyanobacteria__Synechococcus_sp_WH_8102__septum_site|determining_protein_MinD:0.03830174425421903339):0.53989104619541172791,56750653__Bacteria__Cyanobacteria__Synechococcus_elongatus_PCC_6301__septum_site|determining_protein_MinD:0.11054702129801069477):0.14708684911680577900):0.04638167117982953253,((16331864__Bacteria__Cyanobacteria__Synechocystis_sp_PCC_6803__septum_site|determining_protein_MinD:0.19720204299269927795,(((284928925__Bacteria__Cyanobacteria__Cyanobacterium_UCYN-A__septum_site|determining_protein_MinD:0.12738720922640059396,172037388__Bacteria__Cyanobacteria__Cyanothece_sp_ATCC_51142_lin-circ__septum_site|determining_protein:0.04482863807502730780):0.13893584016078802668,(257060570__Bacteria__Cyanobacteria__Cyanothece_sp_PCC_8802__septum_site|determining_protein_MinD:0.00000122123005994819,218248103__Bacteria__Cyanobacteria__Cyanothece_sp_PCC_8801__septum_site|determining_protein_MinD:0.00000122123005994819):0.15145649812852368665):0.05321066940084462349,(166366626__Bacteria__Cyanobacteria__Microcystis_aeruginosa_NIES-843__septum_site|determining_protein:0.16697861971560656880,(218439960__Bacteria__Cyanobacteria__Cyanothece_sp_PCC_7424__septum_site|determining_protein_MinD:0.03522467601423192457,307150346__Bacteria__Cyanobacteria__Cyanothece_sp_PCC_7822__septum_site|determining_protein_MinD:0.05910545154287545622):0.08643046426541975413):0.06366783772014049381):0.03664549525793263374):0.16982225127076563953,170077139__Bacteria__Cyanobacteria__Synechococcus_sp_PCC_7002__septum_site|determining_protein|_MinD:0.23022825079071229659):0.03405109444572564786):0.06305490827617529770):0.12793613246624041535,37521562__Bacteria__Cyanobacteria__Gloeobacter_violaceus_PCC_7421__septum_site|determining_protein:0.32755816083754085710):0.12615734470768905084):0.08552733368929356372):0.05405690227663442760,(206902003__Bacteria__others_bacteria__Dictyoglomus_thermophilum_H-6-12__septum_site|determining_protein_MinD:0.05885791847478959171,217967781__Bacteria__others_bacteria__Dictyoglomus_turgidum_DSM_6724__septum_site|determining_protein_MinD:0.04816170362947946870):0.49444330357681876009):0.00000122123005994819):0.10950735552140264395,(206895762__Bacteria__Clostridia__Coprothermobacter_proteolyticus_DSM_5265__septum_site|determining_protein_MinD:0.83290660200399602164,((160901746__Bacteria__Thermotogae__Petrotoga_mobilis_SJ95__septum_site|determining_protein_MinD:0.34426470283327309518,374339554__Bacteria__Thermotogae__Marinitoga_piezophila_KA3__septum_site|determining_protein_MinD:0.23539586813173105084):0.17538571980835865327,((((150021426__Bacteria__Thermotogae__Thermosipho_melanesiensis_BI429__septum_site|determining_protein_MinD:0.21359480578032058462,217077932__Bacteria__Thermotogae__Thermosipho_africanus_TCF52B__septum_site|determining_protein_MinD:0.15405500605149238802):0.12935029587312918409,(154250428__Bacteria__Thermotogae__Fervidobacterium_nodosum_Rt17-B1__septum_site|determining_protein_MinD:0.04679977451785839737,383787633__Bacteria__Thermotogae__Fervidobacterium_pennivorans_DSM_9078__septum_site|determining_protein_MinD:0.03899328200834363545):0.18838553430606896910):0.13422120677572393910,(389843230__Bacteria__Thermotogae__Mesotoga_prima_MesG1_Ag_4-2__septum_site|determining_protein_MinD:0.14867287446991522826,239617894__Bacteria__Thermotogae__Kosmotoga_olearia_TBF_19-5-1__septum_site|determining_protein_MinD:0.09825915331756399085):0.16391413542551663829):0.02762066002899099537,((338730072__Bacteria__Thermotogae__Thermotoga_thermarum_DSM_5069__septum_site|determining_protein_MinD:0.02684175489225516451,157363017__Bacteria__Thermotogae__Thermotoga_lettingae_TMO__septum_site|determining_protein_MinD:0.14476248806701433325):0.15597415054450666783,(222099779__Bacteria__Thermotogae__Thermotoga_neapolitana_DSM_4359__Septum_site|determining_protein_minD:0.07054473829677730679,(148270061__Bacteria__Thermotogae__Thermotoga_petrophila_RKU-1__septum_site|determining_protein_MinD:0.00000122123005994819,((15644613__Bacteria__Thermotogae__Thermotoga_maritima_MSB8__septum_site|determining_protein_MinD:0.00000122123005994819,281412058__Bacteria__Thermotogae__Thermotoga_naphthophila_RKU-10__septum_site|determining_protein_MinD:0.00000122123005994819):0.00000122123005994819,170288745__Bacteria__Thermotogae__Thermotoga_sp_RQ2__septum_site|determining_protein_MinD:0.00000122123005994819):0.00820520005624398099):0.04571014322365396509):0.21406857401410070429):0.05582032871926136813):0.06699042147483026677):0.36355628532073724912):0.09198689460011494345):0.21220423283026784711,((317055188__Bacteria__Clostridia__Ruminococcus_albus_7__septum_site|determining_protein_MinD:1.50190695322665290767,317131292__Bacteria__Clostridia__Ethanoligenens_harbinense_YUAN-3__septum_site|determining_protein_MinD:0.84249402332844325336):0.27180514505371605738,350273038__Bacteria__Clostridia__Oscillibacter_valericigenes_Sjm18-20__septum_site|determining_protein_MinD:1.02836836907334649993):0.29558650386507467900):0.09733864126334376699,(269798283__Bacteria__Negativicutes__Veillonella_parvula_DSM_2008__cobyrinic_acid_ac|diamide_synthase:1.11844480199148499366,348026779__Bacteria__Negativicutes__Megasphaera_elsdenii_DSM_20460__cobQ|CobB|MinD|ParA_nucleotide_binding_domain_protein:1.64156295218049419482):0.65577309420480967006):0.49087551900357406787,(41614915__Archaea__others_archaea__Nanoarchaeum_equitans_Kin4-M__hypothetical_protein:1.08854918032184055932,327401719__Archaea__Archaeoglobales__Archaeoglobus_veneficus_SNP6__cobyrinic_acid_ac|diamide_synthase:1.11265083533829844953):0.27598923247047862928):0.29340158679759742455,(344210724__Archaea__Halobacteria__Haloarcula_hispanica_ATCC_33960__cell_division_ATPase_MinD|septum_site|determining_protein_MinD:0.79480515778904070601,(284166432__Archaea__Halobacteria__Haloterrigena_turkmenica_DSM_5511__cell_division_ATPase_MinD:0.11827968331324999196,336253401__Archaea__Halobacteria__Halopiger_xanaduensis_SH-6__cell_division_ATPase_MinD:0.17724287508628353005):0.70749079017903460098):0.41004511836764095944):0.24057415561981515539):0.17645702335520521697,((242399382__Archaea__Thermococcales-pyroco__Thermococcus_sibiricus_MM_739__Cell_division_inhibitor_minD_like_protein:0.58932602950995693902,((((337284693__Archaea__Thermococcales-pyroco__Pyrococcus_yayanosii_CH1__cell_division_inhibitor_minD_|_like_protein:0.01508065080281241824,(18976857__Archaea__Thermococcales-pyroco__Pyrococcus_furiosus_DSM_3638__cell_division_inhibitor_minD_|_like_protein:0.04918964391173533124,((14521636__Archaea__Thermococcales-pyroco__Pyrococcus_abyssi_GE5__cell_division_inhibitor_|minD|2|:0.03228201577921654963,(14590505__Archaea__Thermococcales-pyroco__Pyrococcus_horikoshii_OT3__cell_division_inhibitor_MinD:0.06183091926701023838,332158862__Archaea__Thermococcales-pyroco__Pyrococcus_sp_NA2__cell_division_inhibitor_MinD:0.03578339380961142319):0.04592176409262716669):0.05907903393358239497,389852110__Archaea__Thermococcales-pyroco__Pyrococcus_sp_ST04__cell_division_inhibitor_minD_|_like_protein:0.02394221873135474535):0.03231728994211600925):0.08431589985751831995):0.22433858405362139266,(57640887__Archaea__Thermococcales-pyroco__Thermococcus_kodakarensis_KOD1__ParA|MinD_family_ATPase:0.06119013509779130250,(240103993__Archaea__Thermococcales-pyroco__Thermococcus_gammatolerans_EJ3__cell_division_ATPase_MinD:0.01773656891096611968,223478049__Archaea__Thermococcales-pyroco__Thermococcus_sp_AM4__Septum_site|determining_protein_MinD:0.01995963749519645211):0.08618012626218507499):0.04875704527540439953):0.04669535667067640367,(341583107__Archaea__Thermococcales-pyroco__Thermococcus_sp_4557__ATPase:0.10449322374874886465,212224230__Archaea__Thermococcales-pyroco__Thermococcus_onnurineus_NA1__ATPase:0.10176675487828283628):0.09693642965259841038):0.06821492758306497983,315230827__Archaea__Thermococcales-pyroco__Thermococcus_barophilus_MP__septum_site|determining_MinD|like_protein:0.09546060751087233343):0.16492959338433563210):0.83800591249095190971,(242398668__Archaea__Thermococcales-pyroco__Thermococcus_sibiricus_MM_739__Cell_division_inhibitor_minD:0.08184339995662255618,((337283968__Archaea__Thermococcales-pyroco__Pyrococcus_yayanosii_CH1__cell_division_inhibitor_minD:0.03785363126694343827,((332157828__Archaea__Thermococcales-pyroco__Pyrococcus_sp_NA2__cell_division_inhibitor:0.00370807703501442598,(14520779__Archaea__Thermococcales-pyroco__Pyrococcus_abyssi_GE5__cell_division_inhibitor:0.03555054329984864286,14591377__Archaea__Thermococcales-pyroco__Pyrococcus_horikoshii_OT3__cell_division_inhibitor:0.00999587403220045939):0.00587440238754519204):0.02352306727352528395,18977983__Archaea__Thermococcales-pyroco__Pyrococcus_furiosus_DSM_3638__cell_division_inhibitor_minD:0.02252069879102523015):0.01245717984273887573):0.04401939528550322112,(((240103840__Archaea__Thermococcales-pyroco__Thermococcus_gammatolerans_EJ3__cell_division_ATPase_MinD:0.00000122123005994819,223477880__Archaea__Thermococcales-pyroco__Thermococcus_sp_AM4__Septum_site|determining_protein_MinD:0.00441309787461321382):0.02385447268190716424,(57640284__Archaea__Thermococcales-pyroco__Thermococcus_kodakarensis_KOD1__ParA|MinD_family_ATPase:0.03894903589624632012,212224208__Archaea__Thermococcales-pyroco__Thermococcus_onnurineus_NA1__ATPase:0.03396013465424627120):0.01318368509091202151):0.02134308303064403473,315230789__Archaea__Thermococcales-pyroco__Thermococcus_barophilus_MP__septum_site|determining_protein_MinD:0.04293541006082268047):0.02221145640634200266):0.02921794061979131329):0.26199334820894454312):0.17104463312860679336):0.11385261696476918492):0.06718617411169654219,11498303__Archaea__Archaeoglobales__Archaeoglobus_fulgidus_DSM_4304__cell_division_inhibitor_MinD:0.42727361535287272654):0.0;
