# Supplementary material for: The last universal common ancestor between ancient Earth chemistry and the onset of genetics
Source: PLoS Genet. 2018 Aug 16;14(8):e1007518. doi: 10.1371/journal.pgen.1007518 (PMC6095482; doi:10.1371/journal.pgen.1007518)
Supplement: S1 Appendix — The trees are for the 355 clusters that, after alignment and tree construction, generated ML trees that preserve domain monophyly while also having homologues in ≥2 archaeal and ≥2 bacterial lineages. These 355 proteins trace to LUCA by those phylogenetic criteria [78]. LUCA, last universal common ancestor; ML, maximum likelihood. (ZIP) [file pgen.1007518.s001.zip › renamed_trees_LUCA/45.tree]

((288930433__Archaea__Archaeoglobales__Ferroglobus_placidus_DSM_10642__signal_recognition_particle|docking_protein_FtsY:0.28573124195027943539,327401640__Archaea__Archaeoglobales__Archaeoglobus_veneficus_SNP6__signal_recognition_particle|docking_protein_FtsY:0.17143571146044589426):0.10156592896885681399,((((((336476487__Archaea__Methanosarcinales__Methanosalsum_zhilinae_DSM_4017__signal_recognition_particle|docking_protein_FtsY:0.28300138636985611162,((73668009__Archaea__Methanosarcinales__Methanosarcina_barkeri_str_Fusaro__signal_recognition_particle|docking_protein_FtsY:0.11523356000443142622,(21226912__Archaea__Methanosarcinales__Methanosarcina_mazei_Go1__signal_recognition_particle_subunit_Ffh|SRP54:0.09997918123775798027,20092902__Archaea__Methanosarcinales__Methanosarcina_acetivorans_C2A__signal_recognition_particle_receptor:0.03091364553417043359):0.02614954836820605408):0.18722323686793271302,(298674678__Archaea__Methanosarcinales__Methanohalobium_evestigatum_Z-7303__signal_recognition_particle|docking_protein_FtsY:0.26196667531403344809,(91772186__Archaea__Methanosarcinales__Methanococcoides_burtonii_DSM_6242__signal_recognition_particle|docking_protein_FtsY:0.18026774653793814496,294495862__Archaea__Methanosarcinales__Methanohalophilus_mahii_DSM_5219__signal_recognition_particle|docking_protein_FtsY:0.28768620013378470857):0.08835132156793054636):0.08335627915928478515):0.05406769461755538131):0.16571842512332662922,((330508423__Archaea__Methanosarcinales__Methanosaeta_concilii_GP6__signal_recognition_particle|docking_protein_FtsY:0.30412743070443637450,116754856__Archaea__Methanosarcinales__Methanosaeta_thermophila_PT__signal_recognition_particle|docking_protein_FtsY:0.24810498855298729337):0.07951702583034719884,386002422__Archaea__Methanosarcinales__Methanosaeta_harundinacea_6Ac__Signal_recognition_particle|docking_protein_FtsY:0.30558061312838807888):0.19981808308694198884):0.06056885811242133238,((383318887__Archaea__Methanocellales__Methanocella_sp_HZ254__signal_recognition_particle|docking_protein_FtsY:0.07709873645122250485,(147920512__Archaea__Methanocellales__Uncultured_methanogenic_archaeon_RC-I__putative_signal_recognition_particle:0.29747550759209723248,282162678__Archaea__Methanocellales__Methanocella_paludicola_SANAE__putative_signal_recognition_particle_receptor:0.12820036164916578936):0.07707533719171084929):0.27844770585683858988,(((284163534__Archaea__Halobacteria__Haloterrigena_turkmenica_DSM_5511__signal_recognition_particle|docking_protein_FtsY:0.13919789130136409061,(289581485__Archaea__Halobacteria__Natrialba_magadii_ATCC_43099__signal_recognition_particle|docking_protein_FtsY:0.24069122438655671248,336252706__Archaea__Halobacteria__Halopiger_xanaduensis_SH-6__signal_recognition_particle|docking_protein_FtsY:0.12268389819364503013):0.02737077198346019036):0.10727949364980872426,300709656__Archaea__Halobacteria__Halalkalicoccus_jeotgali_B3__signal_recognition_particle|docking_protein_FtsY:0.44980514794718207128):0.02572076669901222565,((15791234__Archaea__Halobacteria__Halobacterium_sp_NRC-1__signal_recognition_particle_receptor:0.00000122123005994819,169236990__Archaea__Halobacteria__Halobacterium_salinarum_R1__signal_recognition_particle_receptor_SRalpha:0.00000122123005994819):0.43012240744460628061,((222479253__Archaea__Halobacteria__Halorubrum_lacusprofundi_ATCC_49239__signal_recognition_particle|docking_protein_FtsY:0.25697136330461506359,(110669293__Archaea__Halobacteria__Haloquadratum_walsbyi_DSM_16790__signal_recognition_particle_receptor_SRalpha:0.32239588971341437418,(313124889__Archaea__Halobacteria__Halogeometricum_borinquense_DSM_11551__signal_recognition_particle|docking_protein_ftsy:0.17410186833476279378,((2508590477__Archaea__Halobacteria__Haloferax_mucosum_ATCC_BAA-1512__signal_recognition_particle|docking_protein_FtsY:0.09601792965012029279,389845621__Archaea__Halobacteria__Haloferax_mediterranei_ATCC_33500__signal_recognition_particle_receptor_SRalpha:0.07413466477483462991):0.08508716153724668607,(292654298__Archaea__Halobacteria__Haloferax_volcanii_DS2__signal_recognition_particle_receptor_SRalpha:0.02512411921847387472,(2508565021__Archaea__Halobacteria__Haloferax_denitrificans_ATCC_35960__signal_recognition_particle|docking_protein_FtsY:0.01314867993254691635,2508571497__Archaea__Halobacteria__Haloferax_sulfurifontis_ATCC_BAA-897__signal_recognition_particle|docking_protein_FtsY:0.01908153407054575049):0.02409160082222970914):0.07810275090197264791):0.05246063696291344836):0.05280745905460511314):0.06146909828368740669):0.05563786172305833222,(76800746__Archaea__Halobacteria__Natronomonas_pharaonis_DSM_2160__signal_recognition_particle_receptor_SRalpha:0.26567144670512365945,(257052404__Archaea__Halobacteria__Halorhabdus_utahensis_DSM_12940__signal_recognition_particle|docking_protein_FtsY:0.29563825676467458958,(257387285__Archaea__Halobacteria__Halomicrobium_mukohataei_DSM_12286__signal_recognition_particle|docking_protein_FtsY:0.16069973118954200553,(2508584719__Archaea__Halobacteria__Haloarcula_vallismortis_ATCC_29715__signal_recognition_particle|docking_protein_FtsY:0.04274383198005495682,((55379684__Archaea__Halobacteria__Haloarcula_marismortui_ATCC_43049__signal_recognition_particle_receptor:0.00000122123005994819,(2508580393__Archaea__Halobacteria__Haloarcula_sinaiiensis_ATCC_33800__signal_recognition_particle|docking_protein_FtsY:0.00653245424637593185,2508575437__Archaea__Halobacteria__Haloarcula_californiae_ATCC_33799__signal_recognition_particle|docking_protein_FtsY:0.00000122123005994819):0.00216986319891669969):0.03882265287592720493,344210679__Archaea__Halobacteria__Haloarcula_hispanica_ATCC_33960__signal_recognition_particle_receptor:0.06263428032026234493):0.00945389578811793758):0.15372294604187647371):0.04746553880469775444):0.12905877407713439720):0.07005505334008352292):0.05418192038264268290):0.04007888213479007117):0.47715987549392063771):0.07751748984422250632):0.10606059432917189223,(124486291__Archaea__Methanomicrobiales__Methanocorpusculum_labreanum_Z__signal_recognition_particle|docking_protein_FtsY:0.34523525074400468471,(307353992__Archaea__Methanomicrobiales__Methanoplanus_petrolearius_DSM_11571__signal_recognition_particle|docking_protein_FtsY:0.47114519679817001840,(((88604250__Archaea__Methanomicrobiales__Methanospirillum_hungatei_JF-1__signal_recognition_particle|docking_protein_FtsY:0.50120487060048812822,154151418__Archaea__Methanomicrobiales__Methanoregula_boonei_6A8__signal_recognition_particle|docking_protein_FtsY:0.32362021303805793560):0.07454532775693807622,219851207__Archaea__Methanomicrobiales__Methanosphaerula_palustris_E1-9c__signal_recognition_particle|docking_protein_FtsY:0.27529355763548163383):0.11577894439165140050,126179908__Archaea__Methanomicrobiales__Methanoculleus_marisnigri_JR1__signal_recognition_particle|docking_protein_FtsY:0.24843329164307312307):0.07400232264499508050):0.11714983888143018498):0.50093070926908023210):0.11664676833997722483,(((((((((327311560__Archaea__Thermoproteales__Thermoproteus_uzoniensis_768-20__signal_recognition_particle|docking_protein_FtsY:0.22097918060760091130,352682984__Archaea__Thermoproteales__Thermoproteus_tenax_Kra_1__signal_recognition_particle_receptor:0.18785967183674759373):0.22026140431014742949,(((379003520__Archaea__Thermoproteales__Pyrobaculum_oguniense_TE7__signal_recognition_particle|docking_protein_FtsY:0.01616634657741063130,145591809__Archaea__Thermoproteales__Pyrobaculum_arsenaticum_DSM_13514__signal_recognition_particle|docking_protein_FtsY:0.00000122123005994819):0.17518186854034981104,((374326926__Archaea__Thermoproteales__Pyrobaculum_sp_1860__signal_recognition_particle|docking_protein_FtsY:0.16496585452765721858,(119871975__Archaea__Thermoproteales__Pyrobaculum_islandicum_DSM_4184__signal_recognition_particle|docking_protein_FtsY:0.16428506157931768716,171186108__Archaea__Thermoproteales__Thermoproteus_neutrophilus_V24Sta__signal_recognition_particle|docking_protein_FtsY:0.12326114608218458057):0.06686139256488571325):0.04211682187371910968,18313822__Archaea__Thermoproteales__Pyrobaculum_aerophilum_str_IM2__signal_recognition_particle_protein:0.17434494483898560491):0.05267357870333987807):0.06699642229267975535,126460434__Archaea__Thermoproteales__Pyrobaculum_calidifontis_JCM_11548__signal_recognition_particle|docking_protein_FtsY:0.22405404722975172382):0.13014947946504271115):0.38748928628829920617,((307594172__Archaea__Thermoproteales__Vulcanisaeta_distributa_DSM_14429__signal_recognition_particle|docking_protein_FtsY:0.08398435087012931510,325968430__Archaea__Thermoproteales__Vulcanisaeta_moutnovskia_768-28__signal_recognition_particle|docking_protein_FtsY:0.05502169586364764886):0.44528573480548511165,159041443__Archaea__Thermoproteales__Caldivirga_maquilingensis_IC-167__signal_recognition_particle|docking_protein_FtsY:0.57619898195209640068):0.20792265907752571774):0.56824782014865371504,(((((60620671__Archaea__Sulfolobales__Sulfolobus_solfataricus_P2__signal_recognition_particle_receptor_protein:0.04953657663405684752,(238620250__Archaea__Sulfolobales__Sulfolobus_islandicus_M_16-4__signal_recognition_particle|docking_protein_FtsY:0.00000122123005994819,((385773728__Archaea__Sulfolobales__Sulfolobus_islandicus_HVE10-4__signal_recognition_particle|docking_protein_FtsY:0.00000122123005994819,385776364__Archaea__Sulfolobales__Sulfolobus_islandicus_REY15A__signal_recognition_particle|docking_protein_FtsY:0.00000122123005994819):0.00340968248407152574,229579653__Archaea__Sulfolobales__Sulfolobus_islandicus_YG_57-14__signal_recognition_particle|docking_protein_FtsY:0.00970685625515494560):0.00506598847529206395):0.05221991333761902276):0.30919439625545969141,60623873__Archaea__Sulfolobales__Sulfolobus_tokodaii_str_7__signal_recognition_particle_receptor_protein:0.20045237898974324620):0.10249450582002278543,(70607206__Archaea__Sulfolobales__Sulfolobus_acidocaldarius_DSM_639__signal_recognition_particle_protein:0.32968442990428664663,(330834459__Archaea__Sulfolobales__Metallosphaera_cuprina_Ar-4__signal_recognition_particle|docking_protein_FtsY:0.29663112895091126031,146304394__Archaea__Sulfolobales__Metallosphaera_sedula_DSM_5348__signal_recognition_particle|docking_protein_FtsY:0.14577408981487291473):0.19113421122258317242):0.02334770748222347869):0.05083581307505897345,332796973__Archaea__Sulfolobales__Acidianus_hospitalis_W1__signal_recognition_particle|docking_protein_FtsY:0.23180318092318560885):0.37043330090181703085,(((((126465987__Archaea__Desulfurococcales__Staphylothermus_marinus_F1__signal_recognition_particle|docking_protein_FtsY:0.09649400996607170045,297527350__Archaea__Desulfurococcales__Staphylothermus_hellenicus_DSM_12710__signal_recognition_particle|docking_protein_FtsY:0.02871978459019539423):0.51095644582669452749,389860706__Archaea__Desulfurococcales__Thermogladius_sp_1633__signal_recognition_particle|docking_protein_FtsY:0.38770612364770895564):0.08350898909973032691,(296242673__Archaea__Desulfurococcales__Thermosphaera_aggregans_DSM_11486__signal_recognition_particle|docking_protein_FtsY:0.29258464731178929208,(320101305__Archaea__Desulfurococcales__Desulfurococcus_mucosus_DSM_2162__signal_recognition_particle|docking_protein_FtsY:0.15234360087823051177,(218884418__Archaea__Desulfurococcales__Desulfurococcus_kamchatkensis_1221n__putative_signal_recognition_particle_protein:0.02878538570482950393,390938929__Archaea__Desulfurococcales__Desulfurococcus_fermentans_DSM_16532__signal_recognition_particle|docking_protein_FtsY:0.00523896483184948733):0.17917258631887866827):0.23615782559324696721):0.14588070114105769481):0.75515666569273953712,(156937965__Archaea__Desulfurococcales__Ignicoccus_hospitalis_KIN4-I__signal_recognition_particle|docking_protein_FtsY:0.52004467975785584333,((302348911__Archaea__Desulfurococcales__Acidilobus_saccharovorans_345-15__signal_recognition_particle_protein:0.53631131754992356075,305663810__Archaea__Desulfurococcales__Ignisphaera_aggregans_DSM_17230__signal_recognition_particle|docking_protein_FtsY:0.89656221083626852497):0.16203505222893985205,(118431321__Archaea__Desulfurococcales__Aeropyrum_pernix_K1__signal_recognition_particle_protein:0.63463776191700216334,(124028446__Archaea__Desulfurococcales__Hyperthermus_butylicus_DSM_5456__Signal_recognition_particle_GTPase:0.60962547570306546696,347523535__Archaea__Desulfurococcales__Pyrolobus_fumarii_1A__signal_recognition_particle|docking_protein_FtsY:0.40712142242825710703):0.15160196260335309648):0.10229467842832752622):0.09759035631565776692):0.11062293679191480267):0.16135352484419271391,385806306__Archaea__Sulfolobales__Fervidicoccus_fontis_Kam940__putative_signal_recognition_particle_protein:0.95546235326973771862):0.06060630200746849189):0.11709248236221971029):0.11602159747016986546,(20095049__Archaea__Thermococcales-pyroco__Methanopyrus_kandleri_AV19__Signal_recognition_particle_GTPase:0.55119262747510233691,(161527904__Archaea__others_archaea__Nitrosopumilus_maritimus_SCM1__signal_recognition_particle|docking_protein_FtsY:0.40002960269512310987,118575528__Archaea__others_archaea__Cenarchaeum_symbiosum_A__signal_recognition_particle_GTPase:0.49064849500372081925):0.63541701281583373717):0.16750118957400886299):0.08206969037389819088,(119719346__Archaea__Thermoproteales__Thermofilum_pendens_Hrk_5__signal_recognition_particle|docking_protein_FtsY:1.60105792390789525292,(170290943__Archaea__others_archaea__Candidatus_Korarchaeum_cryptofilum_OPF8__GTP|binding_signal_recognition_particle:1.89856804223281638855,(((206890360__Bacteria__others_bacteria__Thermodesulfovibrio_yellowstonii_DSM_11347__signal_recognition_particle|docking_protein_FtsY:0.69470729424921862094,((((385810156__Bacteria__others_bacteria__Ignavibacterium_album_JCM_16511__Signal_recognition_particle_GTPase_protein:0.93370075977289279656,((193214940__Bacteria__Chlorobi__Chloroherpeton_thalassium_ATCC_35110__signal_recognition_particle|docking_protein_FtsY:0.18752015069996488816,((194333177__Bacteria__Chlorobi__Prosthecochloris_aestuarii_DSM_271__signal_recognition_particle|docking_protein_FtsY:0.08756654306310648894,189499337__Bacteria__Chlorobi__Chlorobium_phaeobacteroides_BS1__signal_recognition_particle|docking_protein_FtsY:0.18510138999842484786):0.09933181092192669426,((78187767__Bacteria__Chlorobi__Chlorobium_luteolum_DSM_273__cell_division_transporter_substrate|binding_protein_FtsY:0.12656739787762610883,145220378__Bacteria__Chlorobi__Chlorobium_phaeovibrioides_DSM_265__signal_recognition_particle|docking_protein_FtsY:0.06839019240656733778):0.08887055980170496805,(((189345804__Bacteria__Chlorobi__Chlorobium_limicola_DSM_245__signal_recognition_particle|docking_protein_FtsY:0.09337212627589132341,119356176__Bacteria__Chlorobi__Chlorobium_phaeobacteroides_DSM_266__signal_recognition_particle|docking_protein_FtsY:0.09311046509221419798):0.06507871613346238870,(194337595__Bacteria__Chlorobi__Pelodictyon_phaeoclathratiforme_BU-1__signal_recognition_particle|docking_protein_FtsY:0.09177189136701090211,78189179__Bacteria__Chlorobi__Chlorobium_chlorochromatii_CaD3__cell_division_transporter_substrate|binding_protein_FtsY:0.09114246050370099217):0.02978155155503745682):0.02758919479807884004,(21673041__Bacteria__Chlorobi__Chlorobium_tepidum_TLS__signal_recognition_particle|docking_protein_FtsY:0.04716358491965447902,193213473__Bacteria__Chlorobi__Chlorobaculum_parvum_NCIB_8327__signal_recognition_particle|docking_protein_FtsY:0.02331537996579660307):0.17491659228191508424):0.02428637837837488780):0.11246187451107540756):0.18892588078271277396):0.28544005072432515613,((268317919__Bacteria__Bacteroidetes__Rhodothermus_marinus_DSM_4252__signal_recognition_particle|docking_protein_FtsY:0.21418601286697566688,83814471__Bacteria__Bacteroidetes__Salinibacter_ruber_DSM_13855__signal_recognition_particle|docking_protein_FtsY:0.35232754836785107333):0.23846446565129575390,(((262341286__Bacteria__Bacteroidetes__Blattabacterium_sp_Blattella_germanica_str_Bge__cell_division_protein_FtsY:0.13800855438562315003,387906894__Bacteria__Bacteroidetes__Blattabacterium_sp_Blaberus_giganteus__cell_division_protein_FtsY:0.23189765356178582145):0.09219363406295265351,((374290554__Bacteria__Bacteroidetes__Blattabacterium_sp_Cryptocercus_punctulatus_str_Cpu__signal_recognition_particle|docking_protein_FtsY:0.17315049572125731925,357420940__Bacteria__Bacteroidetes__Blattabacterium_sp_Mastotermes_darwiniensis_str_MADAR__signal_recognition_particle|docking_protein_FtsY:0.25411806974490680489):0.12274366236986376799,261749202__Bacteria__Bacteroidetes__Blattabacterium_sp_Periplaneta_americana_str_BPLAN__signal_recognition_particle|docking_protein_FtsY:0.12458697022998330151):0.05596001224877040353):0.82707623603211577468,((375145882__Bacteria__Bacteroidetes__Niastella_koreensis_GR20-10__signal_recognition_particle|docking_protein_FtsY:0.25715168703166257913,256422107__Bacteria__Bacteroidetes__Chitinophaga_pinensis_DSM_2588__signal_recognition_particle|docking_protein_FtsY:0.14735227401598988139):0.23420368681608924599,((((34540014__Bacteria__Bacteroidetes__Porphyromonas_gingivalis_W83__signal_recognition_particle|docking_protein_FtsY:0.16591144519411496483,332300308__Bacteria__Bacteroidetes__Porphyromonas_asaccharolytica_DSM_20707__signal_recognition_particle|docking_protein_FtsY:0.20636725939018166209):0.06353846935630952375,(((327313610__Bacteria__Bacteroidetes__Prevotella_denticola_F0289__signal_recognition_particle|docking_protein_FtsY:0.02465511043029258026,302346578__Bacteria__Bacteroidetes__Prevotella_melaninogenica_ATCC_25845__signal_recognition_particle|docking_protein_FtsY:0.02665947918834249419):0.11227080740908941536,(294673494__Bacteria__Bacteroidetes__Prevotella_ruminicola_23__recognition_particle|docking_protein_FtsY:0.09992551693642573452,387131867__Bacteria__Bacteroidetes__Prevotella_intermedia_17__signal_recognition_particle|docking_protein_FtsY:0.12456848748634334612):0.02403655478228457210):0.12841328616016953190,((390947248__Bacteria__Bacteroidetes__Alistipes_finegoldii_DSM_17242__signal_recognition_particle|docking_protein_FtsY:0.49796545057414703939,325280250__Bacteria__Bacteroidetes__Odoribacter_splanchnicus_DSM_20712__signal_recognition_particle|docking_protein_FtsY:0.22405308254750300190):0.10309323538456008351,(313203647__Bacteria__Bacteroidetes__Paludibacter_propionicigenes_WB4__signal_recognition_particle|docking_protein_ftsy:0.23698009571454575761,((((319902103__Bacteria__Bacteroidetes__Bacteroides_helcogenes_P_36-108__signal_recognition_particle|docking_protein_FtsY:0.09235799982248740769,29346324__Bacteria__Bacteroidetes__Bacteroides_thetaiotaomicron_VPI-5482__recognition_particle|docking_protein_FtsY:0.01254101827993222076):0.03843368382577744269,53713717__Bacteria__Bacteroidetes__Bacteroides_fragilis_YCH46__recognition_particle|docking_protein_FtsY:0.00737330519341143024):0.05492127580143302962,(325297731__Bacteria__Bacteroidetes__Bacteroides_salanitronis_DSM_18170__signal_recognition_particle|docking_protein_FtsY:0.09629111873434478830,150005788__Bacteria__Bacteroidetes__Bacteroides_vulgatus_ATCC_8482__recognition_particle|docking_protein_FtsY:0.06413538283472820789):0.01188445786179401741):0.05016555818716834925,(212550480__Bacteria__Bacteroidetes__Candidatus_Azobacteroides_pseudotrichonymphae_genomovar_CFP2__signal_recognition_particle_receptor_FtsY:0.53399650946171828281,(375256382__Bacteria__Bacteroidetes__Tannerella_forsythia_ATCC_43037__signal_recognition_particle|docking_protein_FtsY:0.13237626387031911634,150007588__Bacteria__Bacteroidetes__Parabacteroides_distasonis_ATCC_8503__recognition_particle|docking_protein_FtsY:0.07535199718771667943):0.04479625664488368075):0.03787559419540041661):0.02728147099536037609):0.04488318476167039300):0.03708849451936491182):0.04429913568540968377):0.05618463907826488218,((387792012__Bacteria__Bacteroidetes__Solitalea_canadensis_DSM_3403__signal_recognition_particle|docking_protein_FtsY:0.12177551712058456990,((326802525__Bacteria__Bacteroidetes__Sphingobacterium_sp_21__signal_recognition_particle|docking_protein_FtsY:0.06057051624611520940,255533405__Bacteria__Bacteroidetes__Pedobacter_heparinus_DSM_2366__signal_recognition_particle|docking_protein_FtsY:0.19670499935073362807):0.04861963354988534103,325103016__Bacteria__Bacteroidetes__Pedobacter_saltans_DSM_12145__signal_recognition_particle|docking_protein_FtsY:0.14491156684559844403):0.08433394807680839877):0.20268709550242053341,(((379730520__Bacteria__Bacteroidetes__Saprospira_grandis_str_Lewin__signal_recognition_particle|docking_protein_FtsY:0.26738859098378292556,332666732__Bacteria__Bacteroidetes__Haliscomenobacter_hydrossis_DSM_1100__signal_recognition_particle|docking_protein_FtsY:0.37380644727110279302):0.24751210610607185525,189501986__Bacteria__Bacteroidetes__Candidatus_Amoebophilus_asiaticus_5a2__hypothetical_protein:0.60943865112033357434):0.07307202886983679702,((((312131071__Bacteria__Bacteroidetes__Leadbetterella_byssophila_DSM_17132__signal_recognition_particle|docking_protein_ftsy:0.18726396269576539577,(338211039__Bacteria__Bacteroidetes__Runella_slithyformis_DSM_19594__signal_recognition_particle|docking_protein_FtsY:0.10320390163416415241,255037358__Bacteria__Bacteroidetes__Dyadobacter_fermentans_DSM_18053__signal_recognition_particle|docking_protein_FtsY:0.11793238283262601207):0.05494303794921012035):0.12282443941040124824,(284040192__Bacteria__Bacteroidetes__Spirosoma_linguale_DSM_74__signal_recognition_particle|docking_protein_FtsY:0.14076655351775138603,313676112__Bacteria__Bacteroidetes__Marivirga_tractuosa_DSM_4126__signal_recognition_particle|docking_protein_ftsy:0.21070141842790762743):0.05683672902738773347):0.03232777436818166927,110637071__Bacteria__Bacteroidetes__Cytophaga_hutchinsonii_ATCC_33406__signal_recognition_particle|docking_protein_FtsY:0.32953827000953644921):0.05764866452512386330,(343085348__Bacteria__Bacteroidetes__Cyclobacterium_marinum_DSM_745__signal_recognition_particle|docking_protein_FtsY:0.07718575665156954257,390941877__Bacteria__Bacteroidetes__Belliella_baltica_DSM_15883__signal_recognition_particle|docking_protein_FtsY:0.10420643806976316592):0.13968938482022483227):0.05891858579208568425):0.09490993134415355581):0.02910359567433128472):0.05301382053115740595,((375011733__Bacteria__Bacteroidetes__Owenweeksia_hongkongensis_DSM_17368__signal_recognition_particle|docking_protein_FtsY:0.19742935019025140142,(((313206703__Bacteria__Bacteroidetes__Riemerella_anatipestifer_DSM_15868__signal_recognition_particle|docking_protein_ftsy:0.07268203279550132512,255536296__Bacteria__Bacteroidetes__Flavobacteriaceae_bacterium_3519-10__Signal_recognition_particle_receptor_protein_FtsY_||alpha_subunit|:0.13557192811642973518):0.14509695591214177846,325955098__Bacteria__Bacteroidetes__Weeksella_virosa_DSM_16922__signal_recognition_particle|docking_protein_FtsY:0.22751226403033494861):0.05595633489763041785,((298209272__Bacteria__Bacteroidetes__Croceibacter_atlanticus_HTCC2559__recognition_particle|docking_protein_FtsY:0.19721186611402430344,(295133103__Bacteria__Bacteroidetes__Zunongwangia_profunda_SM-A87__signal_recognition_particle|docking_protein_FtsY:0.10908632813046503784,120436587__Bacteria__Bacteroidetes__Gramella_forsetii_KT0803__cell_division_protein_FtsY:0.10260487456751110624):0.02455475894719232055):0.03141905568840935858,((260063511__Bacteria__Bacteroidetes__Robiginitalea_biformata_HTCC2501__signal_recognition_particle|docking_protein_FtsY:0.19798812389903053255,344203526__Bacteria__Bacteroidetes__Muricauda_ruestringensis_DSM_13258__signal_recognition_particle|docking_protein_FtsY:0.12473201277720472047):0.02973080063781816801,((((150025489__Bacteria__Bacteroidetes__Flavobacterium_psychrophilum_JIP02-86__Cell_division_protein_FtsY:0.10379914859183642095,(383451293__Bacteria__Bacteroidetes__Flavobacterium_indicum_GPTSA100-9__cell_division_protein_FtsY:0.13094730588289571482,365961439__Bacteria__Bacteroidetes__Flavobacterium_columnare_ATCC_49512__signal_recognition_particle|docking_protein_FtsY:0.06180808566497596884):0.03134279568346080153):0.03860551001434647800,((390954814__Bacteria__Bacteroidetes__Aequorivita_sublithincola_DSM_14238__signal_recognition_particle|docking_protein_FtsY:0.10111986243653052486,(332292573__Bacteria__Bacteroidetes__Krokinobacter_sp_4H-3-7-5__signal_recognition_particle|docking_protein_FtsY:0.07984539601434903489,336171310__Bacteria__Bacteroidetes__Lacinutrix_sp_5H-3-7-4__signal_recognition_particle|docking_protein_FtsY:0.08815303023510540070):0.04359316912024682744):0.02695147679788767806,(347536954__Bacteria__Bacteroidetes__Flavobacterium_branchiophilum_FL-15__cell_division_protein_FtsY:0.19875178946003799196,146302707__Bacteria__Bacteroidetes__Flavobacterium_johnsoniae_UW101__signal_recognition_particle|docking_protein_FtsY:0.03938464040940530680):0.04969218477903974279):0.00711378618829589578):0.02263687743550714393,(319953950__Bacteria__Bacteroidetes__Cellulophaga_algicola_DSM_14237__signal_recognition_particle|docking_protein_ftsy:0.11903906903604835610,(305667746__Bacteria__Bacteroidetes__Maribacter_sp_HTCC2170__putative_recognition_particle|docking_protein:0.02850121831270334416,(325285394__Bacteria__Bacteroidetes__Cellulophaga_lytica_DSM_7489__signal_recognition_particle|docking_protein_FtsY:0.08085005147721238683,340616601__Bacteria__Bacteroidetes__Zobellia_galactanivorans__cell_division_protein_FtsY:0.06188603309847244549):0.02777707137267140455):0.06045954816638719753):0.03618011802341918742):0.02262835912535269417,(256820968__Bacteria__Bacteroidetes__Capnocytophaga_ochracea_DSM_7271__signal_recognition_particle|docking_protein_FtsY:0.13409090900628747867,340622375__Bacteria__Bacteroidetes__Capnocytophaga_canimorsus_Cc5__cell_division_protein_ftsY|like_protein:0.05982252127416482629):0.12380524922854889425):0.04071772051026491951):0.02057112131829674437):0.06341411292912313424):0.04702601299269464075):0.06228652063995600979,327404681__Bacteria__Bacteroidetes__Fluviicola_taffensis_DSM_16823__signal_recognition_particle|docking_protein_FtsY:0.33252177365588808655):0.02904261366888425538):0.10628583543413042123):0.14588577024983176433):0.16304645234800344000):0.15150446851121712744):0.20316498859542717059):0.27374683875836353097,(((((((((225848693__Bacteria__Aquificae__Sulfurihydrogenibium_azorense_Az-Fu1__signal_recognition_particle|docking_protein_FtsY:0.12231104845022866545,188996328__Bacteria__Aquificae__Sulfurihydrogenibium_sp_YO3AOP1__signal_recognition_particle|docking_protein_FtsY:0.11580714350634074838):0.07563625209776815572,225849666__Bacteria__Aquificae__Persephonella_marina_EX-H1__signal_recognition_particle|docking_protein_FtsY:0.28184179120626784432):0.35915153989264875234,((289548376__Bacteria__Aquificae__Thermocrinis_albus_DSM_14484__signal_recognition_particle|docking_protein_FtsY:0.21808562918083285176,288818714__Bacteria__Aquificae__Hydrogenobacter_thermophilus_TK-6__signal_recognition_particle:0.24431634725516235274):0.07537526871534012962,(15606250__Bacteria__Aquificae__Aquifex_aeolicus_VF5__cell_division_protein_FtsY:0.25142868027617104598,195952989__Bacteria__Aquificae__Hydrogenobaculum_sp_Y04AAS1__signal_recognition_particle|docking_protein_FtsY:0.39545800377227752209):0.04356632404089581800):0.26408476397378588540):0.11829528174771529458,(319789859__Bacteria__Aquificae__Thermovibrio_ammonificans_HB-1__signal_recognition_particle|docking_protein_FtsY:0.09649779297070952555,325294603__Bacteria__Aquificae__Desulfurobacterium_thermolithotrophum_DSM_11699__signal_recognition_particle|docking_protein_FtsY:0.13173962754151730126):0.41515098720049692371):0.34114672481184854513,(332295826__Bacteria__Clostridia__Thermodesulfobium_narugense_DSM_14796__signal_recognition_particle|docking_protein_FtsY:1.16787141696113283551,(217967337__Bacteria__others_bacteria__Dictyoglomus_turgidum_DSM_6724__signal_recognition_particle|docking_protein_FtsY:0.17705515120996054290,206900990__Bacteria__others_bacteria__Dictyoglomus_thermophilum_H-6-12__signal_recognition_particle|docking_protein_FtsY:0.14621206412097553784):0.92689470302048426742):0.30375960195462831104):0.06596005454574296878,((((336113781__Bacteria__Bacilli__Bacillus_coagulans_2-6__signal_recognition_particle|docking_protein_FtsY:0.17440696763009358450,((212639593__Bacteria__Bacilli__Anoxybacillus_flavithermus_WK1__signal_recognition_particle_GTPase:0.16809685962640474877,(((((297530630__Bacteria__Bacilli__Geobacillus_sp_C56-T3__signal_recognition_particle|docking_protein_FtsY:0.00894255190331168411,56419729__Bacteria__Bacilli__Geobacillus_kaustophilus_HTA426__signal_recognition_particle_GTPase:0.00447627427004785011):0.00000122123005994819,319766208__Bacteria__Bacilli__Geobacillus_sp_Y412MC52__signal_recognition_particle|docking_protein_FtsY:0.00000122123005994819):0.00000122123005994819,261419393__Bacteria__Bacilli__Geobacillus_sp_Y412MC61__signal_recognition_particle|docking_protein_FtsY:0.00000122123005994819):0.03785662743428209326,(138894715__Bacteria__Bacilli__Geobacillus_thermodenitrificans_NG80-2__Signal_recognition_particle|docking_protein_FtsY:0.02602088245765743144,375008164__Bacteria__Bacilli__Geobacillus_thermoleovorans_CCB_US3_UF5__cell_division_protein_ftsY:0.02414987887137335851):0.02823437348269891914):0.13547884728556089384,(312111706__Bacteria__Bacilli__Geobacillus_sp_Y4_1MC1__signal_recognition_particle|docking_protein_FtsY:0.00000122123005994819,336236081__Bacteria__Bacilli__Geobacillus_thermoglucosidasius_C56-YS93__signal_recognition_particle|docking_protein_FtsY:0.00419530525559696620):0.06492359781743242686):0.04474730451823889094):0.02483593807767021933,((384045185__Bacteria__Bacilli__Bacillus_megaterium_WSH-002__signal_recognition_particle_GTPase_|Docking_protein|:0.15394583878635631491,(152976213__Bacteria__Bacilli__Bacillus_cytotoxicus_NVH_391-98__signal_recognition_particle|docking_protein_FtsY:0.02402909421498750434,((49478413__Bacteria__Bacilli__Bacillus_thuringiensis_serovar_konkukian_str_97-27__recognition_particle|docking_protein_FtsY:0.00000122123005994819,30263850__Bacteria__Bacilli__Bacillus_anthracis_str_Ames__signal_recognition_particle|docking_protein_FtsY:0.00000122123005994819):0.03156785936843440471,(30021935__Bacteria__Bacilli__Bacillus_cereus_ATCC_14579__cell_division_protein_ftsY:0.01053565093512495894,163941585__Bacteria__Bacilli__Bacillus_weihenstephanensis_KBAB4__signal_recognition_particle|docking_protein_FtsY:0.02791233528002177652):0.01295594245139766211):0.04541669828244378898):0.15520587101643765204):0.03710693203587159261,(52785575__Bacteria__Bacilli__Bacillus_licheniformis_ATCC_14580_Xa__hypothetical_protein:0.14056085948239996353,(157692275__Bacteria__Bacilli__Bacillus_pumilus_SAFR-032__signal_recognition_particle|docking_protein:0.08888593671876623969,(154686011__Bacteria__Bacilli__Bacillus_amyloliquefaciens_FZB42__hypothetical_protein:0.03070027307590162888,(311068116__Bacteria__Bacilli__Bacillus_atrophaeus_1942__signal_recognition_particle|docking_protein_FtsY:0.04732672625163616281,(16078658__Bacteria__Bacilli__Bacillus_subtilis_subsp_subtilis_str_168__signal_recognition_particle_receptor_FtsY:0.00000122123005994819,386758318__Bacteria__Bacilli__Bacillus_sp_JS__signal_recognition_particle_protein:0.00414107286809205048):0.02277393640406439115):0.01253986649670732652):0.03411289375062136198):0.09200639130682797262):0.10839093714768426036):0.04586707453249608962):0.04215062653337674214):0.04294471645277640748,((169827096__Bacteria__Bacilli__Lysinibacillus_sphaericus_C3-41__cell_division_protein_ftsY|like_protein:0.25450760617459367019,(222151068__Bacteria__Bacilli__Macrococcus_caseolyticus_JCSC5402__signal_recognition_particle_GTPase_FtsY:0.15227389221579240575,(319892233__Bacteria__Bacilli__Staphylococcus_pseudintermedius_HKU10-03__signal_recognition_particle_receptor_protein_FtsY_subunit_alpha:0.13405213253232031723,((73662843__Bacteria__Bacilli__Staphylococcus_saprophyticus_subsp_saprophyticus_ATCC_15305__signal_recognition_particle_GTPase:0.10943017964359669225,(15924225__Bacteria__Bacilli__Staphylococcus_aureus_subsp_aureus_Mu50__signal_recognition_particle_protein:0.10211985877073154194,(289550985__Bacteria__Bacilli__Staphylococcus_lugdunensis_HKU09-01__signal_recognition_particle_receptor_protein_FtsY|_alpha_subunit:0.05133127844253289329,(27467828__Bacteria__Bacilli__Staphylococcus_epidermidis_ATCC_12228__signal_recognition_particle:0.07499383427916908595,70726680__Bacteria__Bacilli__Staphylococcus_haemolyticus_JCSC1435__hypothetical_protein:0.08224140553238663831):0.02950253393518621065):0.02544707946555585867):0.07902644393933017097):0.03428748090428129780,224476347__Bacteria__Bacilli__Staphylococcus_carnosus_subsp_carnosus_TM300__putative_cell_division_protein_FtsY:0.14947173916596004362):0.08440435022222940453):0.07421134893144398781):0.21448716625508360001):0.07477928002561097520,((23098984__Bacteria__Bacilli__Oceanobacillus_iheyensis_HTE831__signal_recognition_particle_protein:0.29929817735829694625,386714305__Bacteria__Bacilli__Halobacillus_halophilus_DSM_2266__signal_recognition_particle|docking_protein_FtsY:0.22896388030767114707):0.09433856775714047349,((229918603__Bacteria__Bacilli__Exiguobacterium_sp_AT1b__signal_recognition_particle|docking_protein_FtsY:0.16676097203268525071,172057912__Bacteria__Bacilli__Exiguobacterium_sibiricum_255-15__signal_recognition_particle|docking_protein_FtsY:0.15489911777731207865):0.21689580892000531742,(((226313207__Bacteria__Bacilli__Brevibacillus_brevis_NBRC_100599__cell_division_protein_FtsY:0.26800469923458025701,((251797474__Bacteria__Bacilli__Paenibacillus_sp_JDR-2__signal_recognition_particle|docking_protein_FtsY:0.16445500491835340906,(261408031__Bacteria__Bacilli__Paenibacillus_sp_Y412MC10__signal_recognition_particle|docking_protein_FtsY:0.13531630634562410997,308068623__Bacteria__Bacilli__Paenibacillus_polymyxa_E681__cell_division_protein_ftsY|like_protein:0.08185986804338936385):0.06178892721756761020):0.06586114412218450898,337750084__Bacteria__Bacilli__Paenibacillus_mucilaginosus_KNP414__protein_FtsY:0.24254689750221228306):0.11513614675486778804):0.20522662720495263300,(297584010__Bacteria__Bacilli__Bacillus_selenitireducens_MLS10__signal_recognition_particle|docking_protein_FtsY:0.20712857683999699732,317129236__Bacteria__Bacilli__Bacillus_cellulosilyticus_DSM_2522__signal_recognition_particle|docking_protein_FtsY:0.10627945867113217093):0.08911853241697770267):0.05396488655229992465,(15615049__Bacteria__Bacilli__Bacillus_halodurans_C-125__signal_recognition_particle:0.19678961619737572741,(56964061__Bacteria__Bacilli__Bacillus_clausii_KSM-K16__signal_recognition_particle_GTPase:0.30963462218508497337,288553092__Bacteria__Bacilli__Bacillus_pseudofirmus_OF4__signal_recognition_particle|docking_protein_FtsY:0.12183509355816460329):0.03783929291266795863):0.03132594943355156841):0.04495013623043151579):0.05385855064090925431):0.01332602031296249538):0.02958744829875840573):0.03923133580593372860,((347549200__Bacteria__Bacilli__Listeria_ivanovii_subsp_ivanovii_PAM_55__putative_SRP_receptor_alpha|subunit:0.00855461597399248194,289435146__Bacteria__Bacilli__Listeria_seeligeri_serovar_1-2b_str_SLCC3954__cell_division_ABC_transporter_substrate|binding_protein:0.00857651658653292917):0.00955539766855759490,(16803843__Bacteria__Bacilli__Listeria_monocytogenes_EGD-e__cell_division_protein_FtsY:0.00863687843216234472,(116873238__Bacteria__Bacilli__Listeria_welshimeri_serovar_6b_str_SLCC5334__cell_division_ABC_transporter_substrate|_binding_protein_FtsY:0.01709934775058727027,16800983__Bacteria__Bacilli__Listeria_innocua_Clip11262__hypothetical_protein:0.00000122123005994819):0.00420255594508684490):0.01657329934525746812):0.22469617962088431207):0.13480352013803231781,(((336066164__Bacteria__others_bacteria__Erysipelothrix_rhusiopathiae_str_Fujisawa__cell_division_protein_FtsY:1.46987992167399839083,((((((294155880__Bacteria__Tenericutes__Mycoplasma_crocodyli_MP145__signal_recognition_particle|docking_protein_FtsY:0.26181864131391952011,71894168__Bacteria__Tenericutes__Mycoplasma_synoviae_53__cell_division_protein_FtsY:0.41454062465858149134):0.07415879701731220575,(308189636__Bacteria__Tenericutes__Mycoplasma_fermentans_JER__cell_division_protein:0.17320667133093511914,(148377470__Bacteria__Tenericutes__Mycoplasma_agalactiae_PG2__cell_division_protein_FtsY:0.01015064001792046096,339320737__Bacteria__Tenericutes__Mycoplasma_bovis_Hubei-1__cell_division_protein_FtsY:0.02432733512363518050):0.13770828986257491189):0.21042805885226287255):0.09600420856370477096,15829145__Bacteria__Tenericutes__Mycoplasma_pulmonis_UAB_CTIP__cell_division_protein_FTSY:0.39618715636110363176):0.02888786103707628727,(47458973__Bacteria__Tenericutes__Mycoplasma_mobile_163K__cell_division_protein_ftsY:0.35828955514602389698,((193216479__Bacteria__Tenericutes__Mycoplasma_arthritidis_158L3-1__cell_division_protein:0.17318432994543345171,269115234__Bacteria__Tenericutes__Mycoplasma_hominis_ATCC_23114__Cell_division_FtsY|like_protein:0.10986242991358841081):0.22698547053179821131,(304372887__Bacteria__Tenericutes__Mycoplasma_hyorhinis_HUB-1__Cell_division_protein_ftsY:0.19711912089431726791,((385334163__Bacteria__Tenericutes__Mycoplasma_hyopneumoniae_168__cell_division_protein_FtsY:0.01416837590583546261,54019977__Bacteria__Tenericutes__Mycoplasma_hyopneumoniae_232__cell_division_protein_ftsY:0.00000122123005994819):0.38574849437029101740,240047379__Bacteria__Tenericutes__Mycoplasma_conjunctivae_HRC-581__Cell_division_protein_ftsY:0.13990272879000334449):0.17158706632125481084):0.14787879371436810083):0.08984919268981123031):0.05774341914108459956):0.17866082041659495094,((383788234__Bacteria__others_bacteria__Caldisericum_exile_AZM16c01__cell_division_protein_FtsY:1.90853297511220443283,(325973669__Bacteria__Tenericutes__Mycoplasma_suis_str_Illinois__signal_recognition_particle|docking_protein_FtsY:1.58595815207920165513,(374317641__Bacteria__Tenericutes__Mycoplasma_haemocanis_str_Illinois__signal_recognition_particle|docking_protein_FtsY:0.10231624720793139338,321309549__Bacteria__Tenericutes__Mycoplasma_haemofelis_str_Langford_1__signal_recognition_particle_receptor_protein_FtsY_|alpha_subunit|:0.04746784849124225519):0.75963456537438978078):0.35600290846768734010):0.35387912957357947619,((26553936__Bacteria__Tenericutes__Mycoplasma_penetrans_HF-2__signal_recognition_particle_GTPase_FtsY:0.31327165956791652723,(13357698__Bacteria__Tenericutes__Ureaplasma_parvum_serovar_3_str_ATCC_700970__SRP_family_GTP|binding_protein:0.03462911444727122950,209554046__Bacteria__Tenericutes__Ureaplasma_urealyticum_serovar_10_str_ATCC_33699__signal_recognition_particle|docking_protein_FtsY:0.02190451289967891915):0.35165129838837599907):0.13719737400538864480,((13508164__Bacteria__Tenericutes__Mycoplasma_pneumoniae_M129__cell_division_protein_FtsY:0.22020519352058096074,12045153__Bacteria__Tenericutes__Mycoplasma_genitalium_G37__signal_recognition_particle|docking_protein_FtsY:0.26373108995398192311):0.45474786752143225854,294660283__Bacteria__Tenericutes__Mycoplasma_gallisepticum_str_R-low__signal_recognition_particle_receptor_ftsY:0.36698520618059254916):0.18197103840519765483):0.09276191759562246730):0.28859824098834041539):0.08256957406581372227,(50365053__Bacteria__Tenericutes__Mesoplasma_florum_L1__signal_recognition_particle|_cell_division_protein_GTPase:0.21289479798020560786,((331703488__Bacteria__Tenericutes__Mycoplasma_mycoides_subsp_capri_LC_str_95010__cell_division_protein_FtsY:0.04151473831030016992,(83319748__Bacteria__Tenericutes__Mycoplasma_capricolum_subsp_capricolum_ATCC_27343__signal_recognition_particle|docking_protein_FtsY:0.02424913117151448333,313665368__Bacteria__Tenericutes__Mycoplasma_leachii_PG50__signal_recognition_particle|docking_protein_FtsY:0.04668876198362266472):0.03952022177610767933):0.18358576522477190740,344204996__Bacteria__Tenericutes__Mycoplasma_putrefaciens_KS1__SRP_GTPase|cell_division_protein_FtsY:0.21332063109396764977):0.29229864546451023166):0.43044902889765401799):0.11992562976347917458):0.11863162892191243813,(((197294840__Bacteria__Tenericutes__Candidatus_Phytoplasma_australiense__Signal_recognition_particle|docking_protein:0.40423324886192535388,(39939165__Bacteria__Tenericutes__Onion_yellows_phytoplasma_OY-M__signal_recognition_particle|docking_protein:0.02291073304002597122,85057344__Bacteria__Tenericutes__Aster_yellows_witches-broom_phytoplasma_AYWB__signal_recognition_particle|_docking_protein_FtsY:0.07457008678091057996):0.39512976379373743185):0.37360226217893738321,194246475__Bacteria__Tenericutes__Candidatus_Phytoplasma_mali__signal_recognition_particle|docking_protein:0.81124858626125506689):0.45211234505312747345,162447213__Bacteria__Tenericutes__Acholeplasma_laidlawii_PG-8A__signal_recognition_particle_GTPase:0.32376513372594439844):0.52072914441841522404):0.19064922803952427666,(((326803884__Bacteria__Bacilli__Aerococcus_urinae_ACS-120-V-Col10a__signal_recognition_particle|docking_protein_FtsY:0.58037806657601376248,(((347521294__Bacteria__Bacilli__Lactococcus_garvieae_ATCC_49156__cell_division_protein_FtsY:0.13650073247691890677,(15672795__Bacteria__Bacilli__Lactococcus_lactis_subsp_lactis_Il1403__hypothetical_protein:0.04320355387729179347,385838709__Bacteria__Bacilli__Lactococcus_lactis_subsp_cremoris_A76__Signal_recognition_particle_receptor_protein_FtsY_|alpha_subunit|:0.10331414398096097629):0.23369710790625741748):0.21858030005390224892,((337282384__Bacteria__Bacilli__Streptococcus_parasanguinis_ATCC_15912__cell_division_protein_FtsY:0.20159753472897343207,(157150948__Bacteria__Bacilli__Streptococcus_gordonii_str_Challis_substr_CH1__cell_division_protein_FtsY:0.21361834333928114704,(125718364__Bacteria__Bacilli__Streptococcus_sanguinis_SK36__SRPR|_signal_recognition_particle|docking_protein:0.17892859892264018074,(331266282__Bacteria__Bacilli__Streptococcus_oralis_Uo5__SRPR|_signal_recognition_particle|docking_protein:0.07121629840746433737,(15901105__Bacteria__Bacilli__Streptococcus_pneumoniae_TIGR4__signal_recognition_particle|docking_protein_FtsY:0.03715706160883799208,(289168048__Bacteria__Bacilli__Streptococcus_mitis_B6__cell_division_protein_FtsY:0.03588152763039698101,342163869__Bacteria__Bacilli__Streptococcus_pseudopneumoniae_IS7493__signal_recognition_particle|docking_protein_FtsY:0.02772474610723393157):0.01381125996764214110):0.05421094614085659319):0.09697318186550452079):0.08409184893733345767):0.03900999994043730795):0.02563861145560341129,(24379207__Bacteria__Bacilli__Streptococcus_mutans_UA159__cell_division_protein_FtsY:0.22769640109455899224,(((((251781993__Bacteria__Bacilli__Streptococcus_dysgalactiae_subsp_equisimilis_GGS_124_1__cell_division_protein:0.12567635213245925696,15674659__Bacteria__Bacilli__Streptococcus_pyogenes_M1_GAS__signal_recognition_particle_protein:0.12565723000226253214):0.07327708639374135025,195978483__Bacteria__Bacilli__Streptococcus_equi_subsp_zooepidemicus_MGCS10565__signal_recognition_particle_receptor_protein_FtsY_subunit_alpha:0.25203567103485496892):0.07583322569065238661,(222152727__Bacteria__Bacilli__Streptococcus_uberis_0140J__cell_division_protein_FtsY:0.23769134483725287699,333904614__Bacteria__Bacilli__Streptococcus_parauberis_KCTC_11537__cell_division_protein_FtsY:0.28332365153171423788):0.07629970674140669484):0.08254514037546568928,((22536891__Bacteria__Bacilli__Streptococcus_agalactiae_2603V-R__signal_recognition_particle|docking_protein_FtsY:0.28378983981212319021,(55821418__Bacteria__Bacilli__Streptococcus_thermophilus_LMG_18311__signal_recognition_particle_receptor_|docking_protein|:0.07987475831721936592,340398384__Bacteria__Bacilli__Streptococcus_salivarius_CCHSS3__signal_recognition_particle_receptor_|Docking_protein|:0.03278718959355281931):0.16409289813444175032):0.04415694384928747079,(((386338190__Bacteria__Bacilli__Streptococcus_gallolyticus_subsp_gallolyticus_ATCC_43143__signal_recognition_particle_receptor:0.00316076200679223226,374338453__Bacteria__Bacilli__Streptococcus_macedonicus_ACA-DC_198__Signal_recognition_particle_receptor_protein_FtsY_||alpha_subunit|:0.01492042781668475801):0.00138178789989097531,336064703__Bacteria__Bacilli__Streptococcus_pasteurianus_ATCC_43144__signal_recognition_particle_receptor:0.02824112110844214513):0.07746691506376023051,379705717__Bacteria__Bacilli__Streptococcus_infantarius_subsp_infantarius_CJ18__signal_recognition_particle|docking_protein:0.09754752581790408772):0.06708429821546929572):0.02599797478147190463):0.05661048630352489425,146318841__Bacteria__Bacilli__Streptococcus_suis_05ZYH33__Signal_recognition_particle_GTPase:0.20644450977957654048):0.03001139030148504416):0.08719518356445384033):0.17668996377587753432):0.11292113934884245863,((42519391__Bacteria__Bacilli__Lactobacillus_johnsonii_NCC_533__signal_recognition_particle_receptor_FtsY:0.12569863944125442279,116629439__Bacteria__Bacilli__Lactobacillus_gasseri_ATCC_33323__Signal_recognition_particle_GTPase:0.06580118444524805932):0.15611525030070202980,(104774251__Bacteria__Bacilli__Lactobacillus_delbrueckii_subsp_bulgaricus_ATCC_11842__Signal_recognition_particle|docking_protein_FtsY:0.19217329463064775075,((325957093__Bacteria__Bacilli__Lactobacillus_acidophilus_30SC__signal_recognition_particle|docking_protein_FtsY:0.00225893361491553112,315038612__Bacteria__Bacilli__Lactobacillus_amylovorus_GRL_1112__signal_recognition_particle_GTPase:0.00339369796561367777):0.13022364100387220920,((58337571__Bacteria__Bacilli__Lactobacillus_acidophilus_NCFM__cell_division_protein:0.14537263790447763068,(336053921__Bacteria__Bacilli__Lactobacillus_kefiranofaciens_ZW3__signal_recognition_particle_docking_protein_FtsY:0.09917375728537754231,(385813588__Bacteria__Bacilli__Lactobacillus_helveticus_H10__cell_division_protein:0.01218071346744062887,161508236__Bacteria__Bacilli__Lactobacillus_helveticus_DPC_4571__cell_division_protein:0.00000122123005994819):0.12318977913104880995):0.01529630464597986003):0.01790166956336198406,295693170__Bacteria__Bacilli__Lactobacillus_crispatus_ST1__cell_division_protein|_signal_recognition_particle_|docking_protein|_ftsy:0.11366362501794334550):0.02218747859521871812):0.04298561650196455752):0.06961242531300508574):0.20936216317754413607):0.05933175692623525455):0.04865263792235015317,((((347534364__Bacteria__Bacilli__Lactobacillus_sanfranciscensis_TMW_1-1304__cell_division_protein_ftsY|like_protein:0.62420696459243252274,((((385812506__Bacteria__Bacilli__Lactobacillus_fermentum_CECT_5716__Signal_recognition_particle_receptor:0.02489609216265610547,184155712__Bacteria__Bacilli__Lactobacillus_fermentum_IFO_3956__signal_recognition_particle_receptor:0.00031515128090776401):0.26658762144521019888,148544381__Bacteria__Bacilli__Lactobacillus_reuteri_DSM_20016__signal_recognition_particle|docking_protein_FtsY:0.18592100639566586096):0.11766157977309661675,((331701483__Bacteria__Bacilli__Lactobacillus_buchneri_NRRL_B-30929__signal_recognition_particle|docking_protein_FtsY:0.29256944770083254115,254556539__Bacteria__Bacilli__Lactobacillus_plantarum_JDM1__signal_recognition_particle_receptor_FtsY:0.29443867970015902280):0.05954265444638136284,116333588__Bacteria__Bacilli__Lactobacillus_brevis_ATCC_367__Signal_recognition_particle_GTPase:0.25891761620769943031):0.07719764233256556918):0.08517180595677706356,((381337035__Bacteria__Bacilli__Leuconostoc_mesenteroides_subsp_mesenteroides_J18__signal_recognition_particle|docking_protein_FtsY:0.14437966559277992662,((170017641__Bacteria__Bacilli__Leuconostoc_citreum_KM20__Signal_recognition_particle|docking_protein_FtsY:0.10962067191540021682,(339490982__Bacteria__Bacilli__Leuconostoc_sp_C2__signal_recognition_particle|docking_protein_FtsY:0.00000122123005994819,296111747__Bacteria__Bacilli__Leuconostoc_kimchii_IMSNU_11154__signal_recognition_particle_receptor_FtsY:0.00000122123005994819):0.07213441168105483303):0.04947996042313415610,300172912__Bacteria__Bacilli__Leuconostoc_gasicomitatum_LMG_18811__cell_division_protein:0.18706724845987279804):0.02964512836644976265):0.25303863713711033379,(339634033__Bacteria__Bacilli__Weissella_koreensis_KACC_15510__signal_recognition_particle|docking_protein_FtsY:0.43836160419740483052,116490533__Bacteria__Bacilli__Oenococcus_oeni_PSU-1__signal_recognition_particle|docking_protein_FtsY:0.36970156086152172747):0.04675027571341217048):0.06749255136460990956):0.05152428385388892196):0.04295254906116706406,(116492611__Bacteria__Bacilli__Pediococcus_pentosaceus_ATCC_25745__signal_recognition_particle|docking_protein_FtsY:0.15955635190796654821,377809759__Bacteria__Bacilli__Pediococcus_claussenii_ATCC_BAA-344__signal_recognition_particle|docking_protein_FtsY:0.10821736023892908340):0.44487539724116487161):0.02921690005683248367,(347525652__Bacteria__Bacilli__Lactobacillus_ruminis_ATCC_27782__cell_division_protein:0.19365331050467929352,90961604__Bacteria__Bacilli__Lactobacillus_salivarius_UCC118__cell_division_protein:0.20261134168804104116):0.15220691371906244771):0.00000122123005994819,(81428324__Bacteria__Bacilli__Lactobacillus_sakei_subsp_sakei_23K__Signal_recognition_particle|docking_protein_FtsY:0.23274010688373922284,(116495087__Bacteria__Bacilli__Lactobacillus_casei_ATCC_334__Signal_recognition_particle_GTPase:0.04273426659760198865,258508644__Bacteria__Bacilli__Lactobacillus_rhamnosus_GG__cell_division_protein_signal_recognition_particle_FtsY:0.04430719282191888930):0.24591810404636643694):0.08793255762384159790):0.04691011457446183502):0.05941226041279697168,((352518399__Bacteria__Bacilli__Tetragenococcus_halophilus_NBRC_12172__signal_recognition_particle_receptor:0.22566710906056605679,((29377551__Bacteria__Bacilli__Enterococcus_faecalis_V583__signal_recognition_particle|docking_protein_FtsY:0.13891263087882799176,(332685825__Bacteria__Bacilli__Melissococcus_plutonius_ATCC_35311__signal_recognition_particle_receptor_protein_FtsY:0.00502083108233460952,379728088__Bacteria__Bacilli__Melissococcus_plutonius_DAT561_1__signal_recognition_particle_receptor_protein_FtsY:0.00000122123005994819):0.22281112040046174849):0.05153924850552669273,389867287__Bacteria__Bacilli__Enterococcus_faecium_DO__signal_recognition_particle_protein:0.09790856870153183400):0.02388996047209046222):0.09323984025017580113,328957314__Bacteria__Bacilli__Carnobacterium_sp_17-4__signal_recognition_particle:0.32398602917913948973):0.05335768155569164256):0.09311507576946584375):0.05151811618044841584):0.18699193475726824665):0.04913450261791107998,((((260892850__Bacteria__Clostridia__Ammonifex_degensii_KC4__signal_recognition_particle|docking_protein_FtsY:0.57464095743481957701,(51892595__Bacteria__Clostridia__Symbiobacterium_thermophilum_IAM_14863__signal_recognition_particle_protein:0.72852515021055319622,(258511331__Bacteria__Bacilli__Alicyclobacillus_acidocaldarius_subsp_acidocaldarius_DSM_446__signal_recognition_particle|docking_protein_FtsY:0.63973305366489474633,295696068__Bacteria__Bacilli__Kyrpidia_tusciae_DSM_2912__signal_recognition_particle|docking_protein_FtsY:0.54192389241814087342):0.16333830285232592283):0.14146324607620655578):0.16010790894276141771,((317121792__Bacteria__Clostridia__Thermaerobacter_marianensis_DSM_12885__signal_recognition_particle|docking_protein_FtsY:0.89934777918820596465,(226226848__Bacteria__others_bacteria__Gemmatimonas_aurantiaca_T-27__cell_division_protein_FtsY:1.35044999968852219574,((((294055108__Bacteria__others_bacteria__Coraliomargarita_akajimensis_DSM_45221__signal_recognition_particle|docking_protein_FtsY:0.64436731733278540535,182413527__Bacteria__others_bacteria__Opitutus_terrae_PB90-1__signal_recognition_particle|docking_protein_FtsY:0.29143933205802996511):0.89379621786362839497,(187734932__Bacteria__others_bacteria__Akkermansia_muciniphila_ATCC_BAA-835__signal_recognition_particle|docking_protein_FtsY:1.10491343528664343054,189219672__Bacteria__others_bacteria__Methylacidiphilum_infernorum_V4__Signal_recognition_particle_GTPase_FtsY:1.36144386062139211013):0.25130445976687526555):0.24605508042991616757,((33242339__Bacteria__Chlamydiae__Chlamydophila_pneumoniae_TW-183__ftsY_cell_division_protein:0.42279848654772372862,(((15834827__Bacteria__Chlamydiae__Chlamydia_muridarum_Nigg__signal_recognition_particle_protein_FtsY:0.16705867856196557342,15605555__Bacteria__Chlamydiae__Chlamydia_trachomatis_D-UW-3-CX__signal_recognition_particle_receptor_FtsY:0.06543492615212934127):0.55927566333981693081,(29840542__Bacteria__Chlamydiae__Chlamydophila_caviae_GPIC__signal_recognition_particle|docking_protein_FtsY:0.04444490622436737814,((62185365__Bacteria__Chlamydiae__Chlamydophila_abortus_S26-3__cell_division_protein:0.04622751306797201476,332287710__Bacteria__Chlamydiae__Chlamydophila_psittaci_6BC__putative_cell_division_protein:0.04963481262065851107):0.05434010972899241954,89898035__Bacteria__Chlamydiae__Chlamydophila_felis_Fe-C-56__cell_division_related_signal_recognition_particle_GTPase:0.09364166040189232654):0.06408967236175226734):0.21501615215929328895):0.11621749360830578579,330443811__Bacteria__Chlamydiae__Chlamydophila_pecorum_E58__signal_recognition_particle|docking_protein_FtsY:0.37373333805053482459):0.06372131271539965836):1.32489433173195347848,((297620664__Bacteria__Chlamydiae__Waddlia_chondrophila_WSU_86-1044__cell_division_protein_FtsY:0.53515722231204032600,(338176479__Bacteria__Chlamydiae__Parachlamydia_acanthamoebae_UV-7__cell_division_protein_FtsY:0.44286148773739125728,46446933__Bacteria__Chlamydiae__Candidatus_Protochlamydia_amoebophila_UWE25__signal_recognition_particle_protein:0.54864959848797423270):0.06803307701617114511):0.13886643304301604651,338733577__Bacteria__Chlamydiae__Simkania_negevensis_Z_gsn__cell_division_protein_ftsY:0.82782211255262760918):0.30133641962312290863):0.13163297820821673323):0.15571399516753464676,(383765114__Bacteria__Planctomycetes__Phycisphaera_mikurensis_NBRC_102666__cell_division_protein_FtsY:1.16908381916743908668,(320104118__Bacteria__Planctomycetes__Isosphaera_pallida_ATCC_43644__signal_recognition_particle|docking_protein_FtsY:0.82190525325797658684,((32472944__Bacteria__Planctomycetes__Rhodopirellula_baltica_SH_1__cell_division_protein_FtsY:0.49562034360545481615,283782239__Bacteria__Planctomycetes__Pirellula_staleyi_DSM_6068__signal_recognition_particle|docking_protein_FtsY:0.51256963988497117324):0.32217272949834108164,(296124401__Bacteria__Planctomycetes__Planctomyces_limnophilus_DSM_3776__signal_recognition_particle|docking_protein_FtsY:0.33583546968772265418,325108508__Bacteria__Planctomycetes__Planctomyces_brasiliensis_DSM_5305__signal_recognition_particle|docking_protein_FtsY:0.37760501997669160268):0.32294603260429816105):0.21427506967128495674):0.26960343743192533017):0.05274431875507090695):0.08331118028026700262):0.12353942819736508929):0.06167957190450700650,((((256372275__Bacteria__Actinobacteria__Acidimicrobium_ferrooxidans_DSM_10331__signal_recognition_particle|docking_protein_FtsY:1.02917198530704290249,((28493523__Bacteria__Actinobacteria__Tropheryma_whipplei_str_Twist__cell_division_protein_FtsY:0.87733731027965278226,(323359697__Bacteria__Actinobacteria__Microbacterium_testaceum_StLB037__signal_recognition_particle_GTPase:0.18324189135470955736,(50955122__Bacteria__Actinobacteria__Leifsonia_xyli_subsp_xyli_str_CTCB07__signal_recognition_particle_receptor:0.14500265001917300722,148272542__Bacteria__Actinobacteria__Clavibacter_michiganensis_subsp_michiganensis_NCPPB_382__signal_recognition_particle_protein:0.14377774240801868832):0.10187911369733966549):0.50802694182851171334):0.45681853146017137313,(298345306__Bacteria__Actinobacteria__Mobiluncus_curtisii_ATCC_43063__FtsY_signal_recognition_particle:0.53839857090669107631,((297571145__Bacteria__Actinobacteria__Arcanobacterium_haemolyticum_DSM_20595__signal_recognition_particle|docking_protein_FtsY:0.41590788968368613832,((283782585__Bacteria__Actinobacteria__Gardnerella_vaginalis_409-05__signal_recognition_particle|docking_protein_FtsY:0.24655003435014713475,(311113983__Bacteria__Actinobacteria__Gardnerella_vaginalis_ATCC_14019__cell_division_protein_FtsY:0.00999911838384143041,385802277__Bacteria__Actinobacteria__Gardnerella_vaginalis_HMP9231__signal_recognition_particle|docking_protein_FtsY:0.00851433790753456862):0.21104720620002945242):0.13221486014183816970,((386866394__Bacteria__Actinobacteria__Bifidobacterium_animalis_subsp_animalis_ATCC_25527__FtsY_signal_recognition_particle:0.01102808684387179133,384190473__Bacteria__Actinobacteria__Bifidobacterium_animalis_subsp_lactis_BB-12__protein_FtsY:0.00780461439561468389):0.17979374787254431833,((283455129__Bacteria__Actinobacteria__Bifidobacterium_dentium_Bd1__signal_recognition_particle:0.11323955674133900917,(119025129__Bacteria__Actinobacteria__Bifidobacterium_adolescentis_ATCC_15703__FtsY_signal_recognition_particle:0.01751372209754524858,(296453395__Bacteria__Actinobacteria__Bifidobacterium_longum_subsp_longum_JDM301__signal_recognition_particle|docking_protein_FtsY:0.00537823495569499967,(384198249__Bacteria__Actinobacteria__Bifidobacterium_longum_subsp_infantis_ATCC_15697_Xb__signal_recognition_particle|docking_protein:0.00000122123005994819,213691143__Bacteria__Actinobacteria__Bifidobacterium_longum_subsp_infantis_ATCC_15697__signal_recognition_particle|docking_protein_FtsY:0.00000122123005994819):0.00525087439994171429):0.02595796591603779721):0.05628252964706668970):0.04422581207847754714,(310288155__Bacteria__Actinobacteria__Bifidobacterium_bifidum_S17__cell_division_protein_ftsY:0.23275931421661416598,(322690389__Bacteria__Actinobacteria__Bifidobacterium_longum_subsp_longum_JCM_1217__signal_recognition_particle|docking_protein:0.06601550090226504519,384196426__Bacteria__Actinobacteria__Bifidobacterium_breve_ACS-071-V-Sch8b__signal_recognition_particle|docking_protein_FtsY:0.07145572206409075977):0.10219470970673769084):0.05275241373289257796):0.07409445315242096930):0.10435620777712492635):0.23212432399771243396):0.12659751766807564310,(((256832211__Bacteria__Actinobacteria__Jonesia_denitrificans_DSM_20603__signal_recognition_particle|docking_protein_FtsY:0.40806382460200385509,((269955961__Bacteria__Actinobacteria__Xylanimonas_cellulosilytica_DSM_15894__signal_recognition_particle|docking_protein_FtsY:0.19543460491128189505,334336691__Bacteria__Actinobacteria__Isoptericola_variabilis_225__signal_recognition_particle|docking_protein_FtsY:0.17153818960238878533):0.04587918793944597423,(269795674__Bacteria__Actinobacteria__Sanguibacter_keddieii_DSM_10542__signal_recognition_particle|docking_protein_FtsY:0.26344050078813091575,(336321218__Bacteria__Actinobacteria__Cellvibrio_gilvus_ATCC_13127__signal_recognition_particle|docking_protein_FtsY:0.21230448940602714147,(332670008__Bacteria__Actinobacteria__Cellulomonas_fimi_ATCC_484__signal_recognition_particle|docking_protein_FtsY:0.18143650603769229113,296129311__Bacteria__Actinobacteria__Cellulomonas_flavigena_DSM_20109__signal_recognition_particle|docking_protein_FtsY:0.16219184917290507819):0.05584603609455989631):0.07747813688728626136):0.05163877663280332792):0.06355999417878992197):0.15498230583815483796,((((((256397103__Bacteria__Actinobacteria__Catenulispora_acidiphila_DSM_44928__signal_recognition_particle|docking_protein_FtsY:0.31097371395438894170,((271969191__Bacteria__Actinobacteria__Streptosporangium_roseum_DSM_43021__cell_division_membrane_protein:0.22427141270130040995,296270735__Bacteria__Actinobacteria__Thermobispora_bispora_DSM_43833__signal_recognition_particle|docking_protein_FtsY:0.14256276682185331506):0.15018929074248127398,((72161062__Bacteria__Actinobacteria__Thermobifida_fusca_YX__signal_recognition_particle|docking_protein_FtsY:0.19102203975941572933,297559202__Bacteria__Actinobacteria__Nocardiopsis_dassonvillei_subsp_dassonvillei_DSM_43111__signal_recognition_particle|docking_protein_FtsY:0.21783699918368429338):0.10384453442501798137,269127634__Bacteria__Actinobacteria__Thermomonospora_curvata_DSM_43183__signal_recognition_particle|docking_protein_FtsY:0.21535979563607920984):0.03597309373282570055):0.11843207931023627677):0.04962061045595815567,(((((345009598__Bacteria__Actinobacteria__Streptomyces_violaceusniger_Tu_4113__signal_recognition_particle|docking_protein_FtsY:0.05841154747098249028,374986234__Bacteria__Actinobacteria__Streptomyces_bingchenggensis_BCW-1__putative_signal_recognition_particle_receptor:0.05644004406198892959):0.06837983461625285475,(((29829196__Bacteria__Actinobacteria__Streptomyces_avermitilis_MA-4680__signal_recognition_particle:0.03956318415614960143,290957110__Bacteria__Actinobacteria__Streptomyces_scabiei_87-22__signal_recognition_particle_receptor:0.05394902621692541228):0.02592992422404486255,(386842783__Bacteria__Actinobacteria__Streptomyces_hygroscopicus_subsp_jinggangensis_5008__signal_recognition_particle_receptor:0.05640846335613769469,21223936__Bacteria__Actinobacteria__Streptomyces_coelicolor_A3-2__docking_protein:0.07259763080006846614):0.02721266831357838437):0.06046418334181119514,(182435691__Bacteria__Actinobacteria__Streptomyces_griseus_subsp_griseus_NBRC_13350__signal_recognition_particle|docking_protein_FtsY:0.03600685996798256433,(357410935__Bacteria__Actinobacteria__Streptomyces_flavogriseus_ATCC_33331__signal_recognition_particle|docking_protein_FtsY:0.02592934982163536475,345002313__Bacteria__Actinobacteria__Streptomyces_sp_SirexAA-E__signal_recognition_particle|docking_protein_FtsY:0.01896742009050059186):0.03163148274442798003):0.06253769095819237955):0.02429238888867614465):0.02329083318031988786,357401991__Bacteria__Actinobacteria__Streptomyces_cattleya_NRRL_8057__Cell_division_protein_ftsY|like_protein:0.08935350450615887896):0.06351070028842087378,357392069__Bacteria__Actinobacteria__Kitasatospora_setae_KM-6054__putative_signal_recognition_particle_receptor:0.20371341570585402292):0.07638296249549675343,((291299634__Bacteria__Actinobacteria__Stackebrandtia_nassauensis_DSM_44728__signal_recognition_particle|docking_protein_FtsY:0.38367317818863072576,((383782222__Bacteria__Actinobacteria__Actinoplanes_missouriensis_431__putative_signal_recognition_particle|docking_protein_FtsY:0.07574015378869698722,386852241__Bacteria__Actinobacteria__Actinoplanes_sp_SE50-110__Signal_recognition_particle_54_kDa_protein_2:0.08482717884776010131):0.11713036037825400038,(330466278__Bacteria__Actinobacteria__Verrucosispora_maris_AB-18-032__signal_recognition_particle|docking_protein_FtsY:0.04111007101642136924,((302865875__Bacteria__Actinobacteria__Micromonospora_aurantiaca_ATCC_27029__signal_recognition_particle|docking_protein_FtsY:0.00000122123005994819,315502420__Bacteria__Actinobacteria__Micromonospora_sp_L5__signal_recognition_particle|docking_protein_ftsy:0.00000122123005994819):0.06852180511231634186,(145593846__Bacteria__Actinobacteria__Salinispora_tropica_CNB-440__signal_recognition_particle|docking_protein_FtsY:0.03471278337191555097,159036831__Bacteria__Actinobacteria__Salinispora_arenicola_CNS-205__signal_recognition_particle|docking_protein_FtsY:0.01024360205470091316):0.07435039443771947199):0.02811377053736027407):0.17559233101990986969):0.12864305758533051138):0.11308635511861302170,(336179502__Bacteria__Actinobacteria__Frankia_symbiont_of_Datisca_glomerata__signal_recognition_particle|docking_protein_FtsY:0.25330783714283766628,((86742277__Bacteria__Actinobacteria__Frankia_sp_CcI3__signal_recognition_particle|docking_protein_FtsY:0.12857086193709668653,111225154__Bacteria__Actinobacteria__Frankia_alni_ACN14a__cell_division_protein_FtsY:0.11781654923740225716):0.05769954882315503353,(312194947__Bacteria__Actinobacteria__Frankia_sp_EuI1c__signal_recognition_particle|docking_protein_FtsY:0.24037344680289612908,158312998__Bacteria__Actinobacteria__Frankia_sp_EAN1pec__signal_recognition_particle|docking_protein_FtsY:0.16035575167188001466):0.08794909829779963550):0.05327704114103395255):0.19177120665209498873):0.03698182729122403284):0.02630749035119309132):0.02831927931892812625,(((((312140444__Bacteria__Actinobacteria__Rhodococcus_equi_103S__signal_recognition_particle_protein:0.09465223851526274879,(226305925__Bacteria__Actinobacteria__Rhodococcus_erythropolis_PR4__signal_recognition_particle_receptor:0.13168889324876800750,(226365990__Bacteria__Actinobacteria__Rhodococcus_opacus_B4__signal_recognition_particle_receptor:0.02382180316426414646,111023488__Bacteria__Actinobacteria__Rhodococcus_jostii_RHA1__cell_division_protein:0.01584324508921854460):0.08023019092277816622):0.06600505197006276137):0.09034839805688797687,((262202014__Bacteria__Actinobacteria__Gordonia_bronchialis_DSM_43247__signal_recognition_particle|docking_protein_FtsY:0.13134421685097974475,378717497__Bacteria__Actinobacteria__Gordonia_polyisoprenivorans_VH2__signal_recognition_particle|docking_protein_FtsY:0.12827847832706520959):0.13691289760509553486,(379710072__Bacteria__Actinobacteria__Nocardia_cyriacigeorgica_GUH-2__cell_division_protein_FtsY:0.06094900522288036748,54026136__Bacteria__Actinobacteria__Nocardia_farcinica_IFM_10152__signal_recognition_particle:0.07744350779034635257):0.08523556555985296879):0.06353318147716924269):0.01452626815713162732,((296394653__Bacteria__Actinobacteria__Segniliparus_rotundus_DSM_44985__signal_recognition_particle|docking_protein_FtsY:0.34958233166782942680,(169630322__Bacteria__Actinobacteria__Mycobacterium_abscessus_ATCC_19977_1__Cell_division_protein_FtsY_homolog:0.15290904277210382034,(118473366__Bacteria__Actinobacteria__Mycobacterium_smegmatis_str_MC2_155__signal_recognition_particle|docking_protein_FtsY:0.07401705113821285820,(108798923__Bacteria__Actinobacteria__Mycobacterium_sp_MCS__signal_recognition_particle|docking_protein_FtsY:0.08934227096355876196,(((333991287__Bacteria__Actinobacteria__Mycobacterium_sp_JDM601__cell_division_protein_FtsY:0.14856325789363566958,((118617610__Bacteria__Actinobacteria__Mycobacterium_ulcerans_Agy99__cell_division_protein_FtsY:0.00799201744703221389,183981799__Bacteria__Actinobacteria__Mycobacterium_marinum_M__cell_division_protein_FtsY:0.00000122123005994819):0.07369727310075906146,((385995805__Bacteria__Actinobacteria__Mycobacterium_tuberculosis_CCDC5079__cell_division_protein_FtsY:0.00589468140811644573,((386005785__Bacteria__Actinobacteria__Mycobacterium_tuberculosis_RGTB423__signal_recognition_particle|docking_protein_FtsY:0.04056081445259814011,((31794097__Bacteria__Actinobacteria__Mycobacterium_bovis_AF2122-97__cell_division_protein_FtsY:0.00000122123005994819,339632927__Bacteria__Actinobacteria__Mycobacterium_africanum_GM041182__cell_division_protein_FtsY:0.00000122123005994819):0.00000122123005994819,15610058__Bacteria__Actinobacteria__Mycobacterium_tuberculosis_H37Rv__signal_recognition_particle_receptor_FtsY:0.00000122123005994819):0.00000122123005994819):0.00000122123005994819,340627911__Bacteria__Actinobacteria__Mycobacterium_canettii_CIPT_140010059__putative_cell_division_protein_FTSY:0.00240790878255568545):0.00000122123005994819):0.05847905300915771931,(((387876998__Bacteria__Actinobacteria__Mycobacterium_sp_MOTT36Y__signal_recognition_particle|docking_protein_FtsY:0.00590787031473598203,379755628__Bacteria__Actinobacteria__Mycobacterium_intracellulare_MOTT-02__hypothetical_protein:0.00073419122912749511):0.05886980266610906259,41409087__Bacteria__Actinobacteria__Mycobacterium_avium_subsp_paratuberculosis_K-10__hypothetical_protein:0.05200529827433545554):0.03867760431522623138,15827857__Bacteria__Actinobacteria__Mycobacterium_leprae_TN__SRP_family_GTP|binding_protein:0.17344255131923724811):0.02009547502276261624):0.02019759682292683600):0.03048747943159813706):0.08037270806138618884,375142893__Bacteria__Actinobacteria__Mycobacterium_rhodesiae_NBB3__signal_recognition_particle|docking_protein_FtsY:0.06264527994828726631):0.04936427721108010980,((145224765__Bacteria__Actinobacteria__Mycobacterium_gilvum_PYR-GCK__signal_recognition_particle|docking_protein_FtsY:0.00188988245656558662,315445095__Bacteria__Actinobacteria__Mycobacterium_sp_Spyr1__signal_recognition_particle|docking_protein_FtsY:0.00194282194136604215):0.05221227986818404582,120403169__Bacteria__Actinobacteria__Mycobacterium_vanbaalenii_PYR-1__signal_recognition_particle|docking_protein_FtsY:0.04947436397801464186):0.01925051253067651402):0.04479791818866990516):0.03440848907200304979):0.06917894775157314158):0.06627307299397271201):0.07142978947984425508,333919225__Bacteria__Actinobacteria__Amycolicicoccus_subflavus_DQS3-9A1__cell_division_protein_FtsY:0.16428069934640293637):0.02686952303830232591):0.03185569727171048277,(296139324__Bacteria__Actinobacteria__Tsukamurella_paurometabola_DSM_20162__signal_recognition_particle|docking_protein_FtsY:0.31276600862232262212,((((375291196__Bacteria__Actinobacteria__Corynebacterium_diphtheriae_241__cell_division_protein_FtsY:0.19179104853099041006,(337291056__Bacteria__Actinobacteria__Corynebacterium_ulcerans_BR-AD22__signal_recognition_particle_receptor:0.04969634225972534292,300858750__Bacteria__Actinobacteria__Corynebacterium_pseudotuberculosis_FRC41__signal_recognition_particle_receptor:0.08257252488592885242):0.12670609994109011120):0.12894880880795964173,(25028526__Bacteria__Actinobacteria__Corynebacterium_efficiens_YS-314__cell_division_protein_FtsY:0.13996534420360734474,(145296027__Bacteria__Actinobacteria__Corynebacterium_glutamicum_R__hypothetical_protein:0.15495784435239168264,19553263__Bacteria__Actinobacteria__Corynebacterium_glutamicum_ATCC_13032__signal_recognition_particle_GTPase:0.08079912934652309919):0.02119146929200039359):0.08747610047614787221):0.07126457675194895758,(227833422__Bacteria__Actinobacteria__Corynebacterium_aurimucosum_ATCC_700975__signal_recognition_particle_receptor:0.18659630142403235697,(((172040474__Bacteria__Actinobacteria__Corynebacterium_urealyticum_DSM_7109__signal_recognition_particle_receptor:0.22510825077078780443,336325842__Bacteria__Actinobacteria__Corynebacterium_resistens_DSM_45100__signal_recognition_particle_receptor:0.12187899342289859606):0.03150817509443080977,68536275__Bacteria__Actinobacteria__Corynebacterium_jeikeium_K411__signal_recognition_particle_receptor:0.12153639507797947550):0.05146780832398277494,340794684__Bacteria__Actinobacteria__Corynebacterium_variabile_DSM_44702__signal_recognition_particle_receptor:0.17014700221540454694):0.11587031371172513972):0.04001744294983530792):0.05645972560281643099,237785774__Bacteria__Actinobacteria__Corynebacterium_kroppenstedtii_DSM_44385__signal_recognition_particle_receptor:0.32478461616884052310):0.17529817471437755816):0.07572322050879569388):0.05107338030896809572,((258653316__Bacteria__Actinobacteria__Nakamurella_multipartita_DSM_44233__signal_recognition_particle|docking_protein_FtsY:0.24788916251466325269,331698517__Bacteria__Actinobacteria__Pseudonocardia_dioxanivorans_CB1190__signal_recognition_particle|docking_protein_FtsY:0.21275906690072510230):0.08170575736081014950,((256379939__Bacteria__Actinobacteria__Actinosynnema_mirum_DSM_43827__signal_recognition_particle|docking_protein_FtsY:0.18070116220827395215,134102503__Bacteria__Actinobacteria__Saccharopolyspora_erythraea_NRRL_2338__signal_recognition_particle_GTPase:0.17893198722164066483):0.04017307907925620619,(257055013__Bacteria__Actinobacteria__Saccharomonospora_viridis_DSM_43017__signal_recognition_particle|docking_protein_FtsY:0.12550042708833675231,300783827__Bacteria__Actinobacteria__Amycolatopsis_mediterranei_U32__cell_division_protein_FtsY:0.18655626830759852730):0.08407501277548322383):0.03818279183267149490):0.02935536110291338263):0.15923246114249198224):0.03126140054330652646,(117928774__Bacteria__Actinobacteria__Acidothermus_cellulolyticus_11B__signal_recognition_particle|docking_protein_FtsY:0.29444219312015629253,(284992402__Bacteria__Actinobacteria__Geodermatophilus_obscurus_DSM_43160__signal_recognition_particle|docking_protein_FtsY:0.08480042406257344567,379737157__Bacteria__Actinobacteria__Blastococcus_saxobsidens_DD2__cell_division_protein_ftsY:0.09895147543736759754):0.32414197792111199004):0.10798636558613898540):0.04576650737080472514,(284032677__Bacteria__Actinobacteria__Kribbella_flavida_DSM_17836__signal_recognition_particle|docking_protein_FtsY:0.26480508872855312852,(119717494__Bacteria__Actinobacteria__Nocardioides_sp_JS614__signal_recognition_particle|docking_protein_FtsY:0.27269134330836430902,((50842926__Bacteria__Actinobacteria__Propionibacterium_acnes_KPA171202__signal_recognition_particle_receptor:0.25635977417919569854,297626602__Bacteria__Actinobacteria__Propionibacterium_freudenreichii_subsp_shermanii_CIRM-BIA1__Signal_recognition_particle_receptor:0.29427391328607516163):0.15742257090829409050,336117272__Bacteria__Actinobacteria__Microlunatus_phosphovorus_NM-1__signal_recognition_particle_receptor:0.25713872848084734501):0.09792521017337869893):0.04901670510811875076):0.05590165352795707643):0.03071117352902496753,(152965360__Bacteria__Actinobacteria__Kineococcus_radiotolerans_SRS30216__signal_recognition_particle|docking_protein_FtsY:0.33916147656929934717,((256824941__Bacteria__Actinobacteria__Kytococcus_sedentarius_DSM_20547__signal_recognition_particle|docking_protein_FtsY:0.39044515729800038928,317125424__Bacteria__Actinobacteria__Intrasporangium_calvum_DSM_43043__signal_recognition_particle|docking_protein_FtsY:0.30316631133500288042):0.16143257338233030218,((239917429__Bacteria__Actinobacteria__Micrococcus_luteus_NCTC_2665__signal_recognition_particle|docking_protein_FtsY:0.24219424153873925221,((163839816__Bacteria__Actinobacteria__Renibacterium_salmoninarum_ATCC_33209__signal_recognition_particle_receptor:0.24182190286528063017,(119960685__Bacteria__Actinobacteria__Arthrobacter_aurescens_TC1__signal_recognition_particle|docking_protein_FtsY:0.07230309847985308402,(116671040__Bacteria__Actinobacteria__Arthrobacter_sp_FB24__signal_recognition_particle|docking_protein_FtsY:0.04761358851258804675,(220912979__Bacteria__Actinobacteria__Arthrobacter_chlorophenolicus_A6__signal_recognition_particle|docking_protein_FtsY:0.05903336419003716445,325963725__Bacteria__Actinobacteria__Arthrobacter_phenanthrenivorans_Sphe3__signal_recognition_particle|docking_protein_FtsY:0.05576395259688805839):0.03182745386192874226):0.06691984204401059400):0.10145098358048661169):0.15441599590505983297,308177252__Bacteria__Actinobacteria__Arthrobacter_arilaitensis_Re117__signal_recognition_particle|docking_protein_FtsY:0.26650803190909727602):0.06761589104847411102):0.07761430904035344913,((311113793__Bacteria__Actinobacteria__Rothia_dentocariosa_ATCC_17931__cell_division_protein_FtsY:0.12977413066707105260,283458195__Bacteria__Actinobacteria__Rothia_mucilaginosa_DY-18__signal_recognition_particle_GTPase:0.11468985555148512867):0.25581585225127351224,184200702__Bacteria__Actinobacteria__Kocuria_rhizophila_DC2201__cell_division_protein_FtsY:0.27338553619794259131):0.05424217072458609873):0.08977603299445589824):0.04937485479024662782):0.01675158610187085090):0.07780849023775236739):0.06864089860695801737,229821030__Bacteria__Actinobacteria__Beutenbergia_cavernae_DSM_12333__signal_recognition_particle|docking_protein_FtsY:0.36456189483460355039):0.06233471842475405561):0.05594406447618518324):0.18660328024096792254):0.09714160868853213837):0.14801139301413099303,(339627516__Bacteria__Clostridia__Sulfobacillus_acidophilus_TPY__signal_recognition_particle|docking_protein_FtsY:0.88399303090221659218,(37519820__Bacteria__Cyanobacteria__Gloeobacter_violaceus_PCC_7421__cell_division_protein_FtsY|like_protein:0.27896826181026512792,((56751641__Bacteria__Cyanobacteria__Synechococcus_elongatus_PCC_6301__signal_recognition_particle_subunit_SRP54:0.22493803056489689030,((220907732__Bacteria__Cyanobacteria__Cyanothece_sp_PCC_7425__signal_recognition_particle|docking_protein_FtsY:0.16116816811631798356,(158336916__Bacteria__Cyanobacteria__Acaryochloris_marina_MBIC11017__signal_recognition_particle_GTPase:0.24170317325186838064,22298471__Bacteria__Cyanobacteria__Thermosynechococcus_elongatus_BP-1__cell_division_protein:0.20315915689826158363):0.04054278688359391758):0.06677027965492131345,((113474581__Bacteria__Cyanobacteria__Trichodesmium_erythraeum_IMS101__signal_recognition_particle|docking_protein_FtsY:0.25462157212114949756,((17229251__Bacteria__Cyanobacteria__Nostoc_sp_PCC_7120__cell_division_protein:0.02393128887800664503,75906502__Bacteria__Cyanobacteria__Anabaena_variabilis_ATCC_29413__signal_recognition_particle|docking_protein_FtsY:0.01141606912422329922):0.07724282983055859308,(298490713__Bacteria__Cyanobacteria__Nostoc_azollae_0708__signal_recognition_particle|docking_protein_FtsY:0.15049166235370400879,186680629__Bacteria__Cyanobacteria__Nostoc_punctiforme_PCC_73102__signal_recognition_particle|docking_protein_FtsY:0.10235336028621373761):0.04173063391864405280):0.13209908970782738291):0.08216674121004557962,(170079379__Bacteria__Cyanobacteria__Synechococcus_sp_PCC_7002__signal_recognition_particle|docking_protein:0.17614876364913270579,(((307150109__Bacteria__Cyanobacteria__Cyanothece_sp_PCC_7822__signal_recognition_particle|docking_protein_FtsY:0.09940386638496163940,218441933__Bacteria__Cyanobacteria__Cyanothece_sp_PCC_7424__signal_recognition_particle|docking_protein_FtsY:0.05542304422122162899):0.11082518339878633107,((172038841__Bacteria__Cyanobacteria__Cyanothece_sp_ATCC_51142_lin-circ__cell_division_protein:0.09936619369267084279,284929430__Bacteria__Cyanobacteria__Cyanobacterium_UCYN-A__signal_recognition_particle|docking_protein_FtsY:0.38893220073156636873):0.05582363060836226937,(218248495__Bacteria__Cyanobacteria__Cyanothece_sp_PCC_8801__signal_recognition_particle|docking_protein_FtsY:0.00298441441098183354,257061559__Bacteria__Cyanobacteria__Cyanothece_sp_PCC_8802__signal_recognition_particle|docking_protein_FtsY:0.00000122123005994819):0.11837633923197467267):0.03831356243690171859):0.03638436472433321384,(166363209__Bacteria__Cyanobacteria__Microcystis_aeruginosa_NIES-843__cell_division_protein:0.17975176700413636466,16330588__Bacteria__Cyanobacteria__Synechocystis_sp_PCC_6803__cell_division_protein_FtsY:0.21005512907662399202):0.03291642763947114081):0.04334509304033842825):0.11811273060859449335):0.02671454944815327207):0.07804114277069239269):0.06510219378425127768,((86607811__Bacteria__Cyanobacteria__Synechococcus_sp_JA-2-3Ba-2-13__signal_recognition_particle|docking_protein_FtsY:0.07627612888110515965,86605466__Bacteria__Cyanobacteria__Synechococcus_sp_JA-3-3Ab__signal_recognition_particle|docking_protein_FtsY:0.05808452112789041361):0.14737129753858460579,(148241110__Bacteria__Cyanobacteria__Synechococcus_sp_RCC307__Signal_recognition_particle_GTPase|_FtsY:0.11936656119655934816,((((33860570__Bacteria__Cyanobacteria__Prochlorococcus_marinus_subsp_pastoris_str_CCMP1986__signal_recognition_particle_docking_protein_FtsY:0.06797335930234751911,123965244__Bacteria__Cyanobacteria__Prochlorococcus_marinus_str_MIT_9515__signal_recognition_particle_docking_protein_FtsY:0.04834730978856071476):0.03700920674056842885,(78778395__Bacteria__Cyanobacteria__Prochlorococcus_marinus_str_MIT_9312__signal_recognition_particle|docking_protein_FtsY:0.04656565108349194904,(123967546__Bacteria__Cyanobacteria__Prochlorococcus_marinus_str_AS9601__signal_recognition_particle_docking_protein_FtsY:0.01239867600525381211,(157412348__Bacteria__Cyanobacteria__Prochlorococcus_marinus_str_MIT_9215__signal_recognition_particle_docking_protein_FtsY:0.04779072455931335922,126695347__Bacteria__Cyanobacteria__Prochlorococcus_marinus_str_MIT_9301__signal_recognition_particle_docking_protein_FtsY:0.02014202057401815946):0.01055969247175206870):0.00786110255793738208):0.06620374250174217157):0.25557084618670733445,((33239462__Bacteria__Cyanobacteria__Prochlorococcus_marinus_subsp_marinus_str_CCMP1375__Signal_recognition_particle_GTPase|_FtsY:0.15920062041208299375,159902550__Bacteria__Cyanobacteria__Prochlorococcus_marinus_str_MIT_9211__signal_recognition_particle_docking_protein_FtsY:0.18068216719024809969):0.08711460818961024033,(124024722__Bacteria__Cyanobacteria__Prochlorococcus_marinus_str_NATL1A__signal_recognition_particle_docking_protein_FtsY:0.00701805363227109812,72383174__Bacteria__Cyanobacteria__Prochlorococcus_marinus_str_NATL2A__signal_recognition_particle|docking_protein_FtsY:0.01107497673270844453):0.22884292213842283292):0.05002210183610631550):0.16111423901480248499,((124021725__Bacteria__Cyanobacteria__Prochlorococcus_marinus_str_MIT_9303__signal_recognition_particle_protein:0.00536813836772318149,33862284__Bacteria__Cyanobacteria__Prochlorococcus_marinus_str_MIT_9313__signal_recognition_particle_protein:0.02386585541450251396):0.17406693740018561178,(((78211569__Bacteria__Cyanobacteria__Synechococcus_sp_CC9605__signal_recognition_particle|docking_protein_FtsY:0.08359750928021608685,33864550__Bacteria__Cyanobacteria__Synechococcus_sp_WH_8102__signal_recognition_particle_docking_protein_FtsY:0.09916819456731000570):0.04690923897479558347,78183595__Bacteria__Cyanobacteria__Synechococcus_sp_CC9902__cell_division_transporter_substrate|binding_protein_FtsY:0.10639834906992359786):0.08724852679353567453,(113955324__Bacteria__Cyanobacteria__Synechococcus_sp_CC9311__signal_recognition_particle|docking_protein_FtsY:0.08515504606054284664,148238347__Bacteria__Cyanobacteria__Synechococcus_sp_WH_7803__Signal_recognition_particle_GTPase|_FtsY:0.12218032989307230085):0.06705230158716532496):0.03385073624780315232):0.02569077815649296187):0.08054949622650121877):0.31448355598481880779):0.04310085465390663118):0.09745418753635658182):0.39530866271934184120):0.09757842017355009001):0.05016814937082621217,((((257063723__Bacteria__Actinobacteria__Slackia_heliotrinireducens_DSM_20476__signal_recognition_particle|docking_protein_FtsY:0.43460122278528090511,((257791123__Bacteria__Actinobacteria__Eggerthella_lenta_DSM_2243__signal_recognition_particle|docking_protein_FtsY:0.10502087635247664421,339445259__Bacteria__Actinobacteria__Eggerthella_sp_YY7918__hypothetical_protein:0.07943046078476263816):0.25744663273444723384,256827011__Bacteria__Actinobacteria__Cryptobacterium_curtum_DSM_15641__signal_recognition_particle|docking_protein_FtsY:0.34500904653605285466):0.14252378860192363441):0.28137117444925391352,((257784653__Bacteria__Actinobacteria__Atopobium_parvulum_DSM_20469__signal_recognition_particle|docking_protein_FtsY:0.25514616998391298486,302335830__Bacteria__Actinobacteria__Olsenella_uli_DSM_7084__signal_recognition_particle|docking_protein_FtsY:0.30663237908709278789):0.11693770715783040337,328955640__Bacteria__Actinobacteria__Coriobacterium_glomerans_PW2__signal_recognition_particle|docking_protein_FtsY:0.49576910866705425907):0.32313068467201205847):0.76369769313467572580,284045138__Bacteria__Actinobacteria__Conexibacter_woesei_DSM_14684__signal_recognition_particle|docking_protein_FtsY:0.77884305425756716890):0.18625922752806062244,108804224__Bacteria__Actinobacteria__Rubrobacter_xylanophilus_DSM_9941__signal_recognition_particle|docking_protein_FtsY:0.55986774332840771873):0.32903891282179925648):0.01230531550288403893,((320161066__Bacteria__Chloroflexi__Anaerolinea_thermophila_UNI-1__cell_division_protein_FtsY:0.86298219963388589360,((269792626__Bacteria__others_bacteria__Thermanaerovibrio_acidaminovorans_DSM_6589__signal_recognition_particle|docking_protein_FtsY:1.12234249323821111410,294102040__Bacteria__others_bacteria__Aminobacterium_colombiense_DSM_12261__signal_recognition_particle|docking_protein_FtsY:0.58026844413723011051):0.14946690224135122937,357419918__Bacteria__others_bacteria__Thermovirga_lienii_DSM_17291__signal_recognition_particle|docking_protein_FtsY:0.83497113223370644786):0.39528220614268821942):0.14617893910162521598,(269925892__Bacteria__others_bacteria__Thermobaculum_terrenum_ATCC_BAA-798__signal_recognition_particle|docking_protein_FtsY:0.77144736665058233349,((269836378__Bacteria__Chloroflexi__Sphaerobacter_thermophilus_DSM_20745__signal_recognition_particle|docking_protein_FtsY:0.25753821540174137716,221633792__Bacteria__Chloroflexi__Thermomicrobium_roseum_DSM_5159__signal_recognition_particle|docking_protein_FtsY:0.27900119919613525221):0.40555617684836309245,(383764405__Bacteria__Chloroflexi__Caldilinea_aerophila_DSM_14535_NBRC_104270__cell_division_protein_FtsY:0.72531465009259565857,(159900675__Bacteria__Chloroflexi__Herpetosiphon_aurantiacus_DSM_785__signal_recognition_particle|docking_protein_FtsY:0.56116624907843726255,((156743415__Bacteria__Chloroflexi__Roseiflexus_castenholzii_DSM_13941__signal_recognition_particle|docking_protein_FtsY:0.06632634512670634863,148655204__Bacteria__Chloroflexi__Roseiflexus_sp_RS-1__signal_recognition_particle|docking_protein_FtsY:0.02416722224851858628):0.23532864775032777405,(219849764__Bacteria__Chloroflexi__Chloroflexus_aggregans_DSM_9485__signal_recognition_particle|docking_protein_FtsY:0.05862705362959448607,(222525130__Bacteria__Chloroflexi__Chloroflexus_sp_Y-400-fl__signal_recognition_particle|docking_protein_FtsY:0.00000122123005994819,163847286__Bacteria__Chloroflexi__Chloroflexus_aurantiacus_J-10-fl__signal_recognition_particle|docking_protein_FtsY:0.00000122123005994819):0.01858624202523989632):0.23452530895149445445):0.27386411277033256839):0.31054532724585243164):0.11310798628769826168):0.07385343535062600939):0.16249996064500571435):0.18067343987200426558):0.04880772242550134726):0.04165876518930288624):0.05169968623246491701,(((317050690__Bacteria__others_bacteria__Desulfurispirillum_indicum_S5__signal_recognition_particle|docking_protein_FtsY:0.90625607088418791424,((352684047__Bacteria__Negativicutes__Acidaminococcus_intestini_RyC-MR95__signal_recognition_particle|docking_protein_ftsY:0.10905165606955195823,284048839__Bacteria__Negativicutes__Acidaminococcus_fermentans_DSM_20731__signal_recognition_particle|docking_protein_FtsY:0.13415452887834472540):0.81921536901042601997,((348027359__Bacteria__Negativicutes__Megasphaera_elsdenii_DSM_20460__signal_recognition_particle|docking_protein_FtsY:0.46621682465561292696,269797769__Bacteria__Negativicutes__Veillonella_parvula_DSM_2008__signal_recognition_particle|docking_protein_FtsY:0.49274840741426750856):0.32359906314977743280,(330838743__Bacteria__Negativicutes__Selenomonas_sputigena_ATCC_35185__signal_recognition_particle|docking_protein_FtsY:0.20226971965985093838,383753839__Bacteria__Negativicutes__Selenomonas_ruminantium_subsp_lactilytica_TAM6421__putative_signal_recognition_particle_receptor:0.23380359620549664990):0.32932401549148482278):0.05903096029559878888):0.13115157146926870180):0.15043955675783274306,((337286725__Bacteria__others_bacteria__Thermodesulfatator_indicus_DSM_15286__signal_recognition_particle|docking_protein_FtsY:0.54735893198171703400,337287976__Bacteria__others_bacteria__Thermodesulfobacterium_sp_OPB45__signal_recognition_particle|docking_protein_FtsY:0.77347571665024561494):0.47918799526769795261,383784873__Bacteria__others_bacteria__Leptospirillum_ferrooxidans_C2-3__cell_division_protein:1.19090152010616923128):0.24794874959070850595):0.08764099263331552592,((((116749888__Bacteria__Deltaproteobacteria__Syntrophobacter_fumaroxidans_MPOB__signal_recognition_particle|docking_protein_FtsY:0.66719202299122171151,((262196884__Bacteria__Deltaproteobacteria__Haliangium_ochraceum_DSM_14365__signal_recognition_particle|docking_protein_FtsY:0.69247823355648141508,(42522713__Bacteria__Deltaproteobacteria__Bdellovibrio_bacteriovorus_HD100__signal_recognition_particle|docking_protein_FtsY:1.13485383639413961454,((383458192__Bacteria__Deltaproteobacteria__Corallococcus_coralloides_DSM_2259__signal_recognition_particle|docking_protein_FtsY:0.09383169263459233134,(310823616__Bacteria__Deltaproteobacteria__Stigmatella_aurantiaca_DW4-3-1__cell_division_transporter_substrate|binding_protein_FtsY:0.16044999258591596814,(108760294__Bacteria__Deltaproteobacteria__Myxococcus_xanthus_DK_1622__signal_recognition_particle|docking_protein_FtsY:0.01709091816861040350,338536854__Bacteria__Deltaproteobacteria__Myxococcus_fulvus_HW-1__signal_recognition_particle|docking_protein_FtsY:0.04359854201544016705):0.04573332577826486750):0.02602783314599807843):0.33300908755324593047,(153003590__Bacteria__Deltaproteobacteria__Anaeromyxobacter_sp_Fw109-5__signal_recognition_particle|docking_protein_FtsY:0.12627878269880482565,(220915825__Bacteria__Deltaproteobacteria__Anaeromyxobacter_dehalogenans_2CP-1__signal_recognition_particle|docking_protein_FtsY:0.00507909262446691948,197121124__Bacteria__Deltaproteobacteria__Anaeromyxobacter_sp_K__signal_recognition_particle|docking_protein_FtsY:0.00582117979287085328):0.11667946808933189751):0.17018808935757198664):0.16038207808337109905):0.10491843589177393681):0.06749683054959688955,162451180__Bacteria__Deltaproteobacteria__Sorangium_cellulosum_So_ce_56__cell_division_membrane_protein:0.45847014273694980391):0.19196351399957278794):0.10469935228014932982,(77919948__Bacteria__Deltaproteobacteria__Pelobacter_carbinolicus_DSM_2380__cell_division_membrane_protein:0.50227543794168871827,((78222392__Bacteria__Deltaproteobacteria__Geobacter_metallireducens_GS-15__signal_recognition_particle|docking_protein_FtsY:0.17664469163812274166,39996234__Bacteria__Deltaproteobacteria__Geobacter_sulfurreducens_PCA__signal_recognition_particle|docking_protein_FtsY:0.12649814890286953384):0.13232501953217273849,((189426542__Bacteria__Deltaproteobacteria__Geobacter_lovleyi_SZ__signal_recognition_particle|docking_protein_FtsY:0.30056171653357838247,118581717__Bacteria__Deltaproteobacteria__Pelobacter_propionicus_DSM_2379__signal_recognition_particle|docking_protein_FtsY:0.21370335463965997591):0.07496489631683019017,((148263169__Bacteria__Deltaproteobacteria__Geobacter_uraniireducens_Rf4__signal_recognition_particle|docking_protein_FtsY:0.18427018807596856620,222056675__Bacteria__Deltaproteobacteria__Geobacter_sp_FRC-32__signal_recognition_particle|docking_protein_FtsY:0.21020119484957378031):0.08166851703789412831,(322418395__Bacteria__Deltaproteobacteria__Geobacter_sp_M18__signal_recognition_particle|docking_protein_FtsY:0.11573078761339347653,(197117354__Bacteria__Deltaproteobacteria__Geobacter_bemidjiensis_Bem__signal_recognition_particle_GTPase_FtsY:0.01854481705368172736,253701891__Bacteria__Deltaproteobacteria__Geobacter_sp_M21__signal_recognition_particle|docking_protein_FtsY:0.03602118338239675838):0.08339172816965073620):0.17787275090563142710):0.07767211547586233555):0.06042964369183802947):0.16353808192394647669):0.06701769569529199277):0.05721791284523644605,((347755041__Bacteria__Acidobacteria__Candidatus_Chloracidobacterium_thermophilum_B__signal_recognition_particle|docking_protein_FtsY:0.50926172843885175734,((94970363__Bacteria__Acidobacteria__Candidatus_Koribacter_versatilis_Ellin345__signal_recognition_particle|docking_protein_FtsY:0.37676121479790886104,(((320108301__Bacteria__Acidobacteria__Terriglobus_saanensis_SP1PR4__signal_recognition_particle|docking_protein_FtsY:0.28397363780183088044,390959118__Bacteria__Acidobacteria__Terriglobus_roseus_DSM_18391__signal_recognition_particle|docking_protein_FtsY:0.38038662007820001065):0.07317007352801101205,(322434661__Bacteria__Acidobacteria__Granulicella_tundricola__signal_recognition_particle|docking_protein_FtsY:0.32176014505226918638,374310146__Bacteria__Acidobacteria__Granulicella_mallensis_MP5ACTX8__signal_recognition_particle|docking_protein_FtsY:0.21410386752979307379):0.11071000127970390126):0.22078537750977564325,225874949__Bacteria__Acidobacteria__Acidobacterium_capsulatum_ATCC_51196__signal_recognition_particle|docking_protein_FtsY:0.29619353002875298264):0.20193848118775833966):0.16169860933609114806,116623313__Bacteria__Acidobacteria__Candidatus_Solibacter_usitatus_Ellin6076__signal_recognition_particle|docking_protein_FtsY:0.52424923938193512818):0.21334816870323392024):0.17684508795167755424,85859850__Bacteria__Deltaproteobacteria__Syntrophus_aciditrophicus_SB__cell_division_protein_ftsY:0.78914559656291327627):0.03392645002996683146):0.03709136993922163006,(((((328952743__Bacteria__Deltaproteobacteria__Desulfobacca_acetoxidans_DSM_11109__signal_recognition_particle|docking_protein_FtsY:0.68842077237924781397,(158521729__Bacteria__Deltaproteobacteria__Desulfococcus_oleovorans_Hxd3__signal_recognition_particle|docking_protein_FtsY:0.54597731957461503871,(224369892__Bacteria__Deltaproteobacteria__Desulfobacterium_autotrophicum_HRM2__hypothetical_protein:0.80976284578056045849,218778639__Bacteria__Deltaproteobacteria__Desulfatibacillum_alkenivorans_AK-01__signal_recognition_particle|docking_protein_FtsY:0.50760226074505743199):0.12956273053589956179):0.10674956109856585662):0.07817404261179124181,((320353172__Bacteria__Deltaproteobacteria__Desulfobulbus_propionicus_DSM_2032__signal_recognition_particle|docking_protein_FtsY:0.20995389726860319568,51246788__Bacteria__Deltaproteobacteria__Desulfotalea_psychrophila_LSv54__cell_division_protein_FtsY:0.45715700312056051224):0.10271949166301731771,297569034__Bacteria__Deltaproteobacteria__Desulfurivibrio_alkaliphilus_AHT2__signal_recognition_particle|docking_protein_FtsY:0.44871910491462679849):0.15188362896903392918):0.02029331249554559846,302039359__Bacteria__others_bacteria__Candidatus_Nitrospira_defluvii__cell_division_protein_FtsY:1.07775269827147623936):0.03753361593265388402,(((258405800__Bacteria__Deltaproteobacteria__Desulfohalobium_retbaense_DSM_5692__signal_recognition_particle|docking_protein_FtsY:0.25718996863628357241,256828204__Bacteria__Deltaproteobacteria__Desulfomicrobium_baculatum_DSM_4028__signal_recognition_particle|docking_protein_FtsY:0.27172065179899362874):0.09745164477090478838,(((239906646__Bacteria__Deltaproteobacteria__Desulfovibrio_magneticus_RS-1__cell_division_protein_FtsY:0.23990993732247209436,374301399__Bacteria__Deltaproteobacteria__Desulfovibrio_africanus_str_Walvis_Bay__signal_recognition_particle|docking_protein_FtsY:0.17809544878314134686):0.01911810456670319167,(78355607__Bacteria__Deltaproteobacteria__Desulfovibrio_alaskensis_G20__signal_recognition_particle|docking_protein_FtsY:0.18228185312930894613,((94986767__Bacteria__Deltaproteobacteria__Lawsonia_intracellularis_PHE-MN1-00__Signal_renition_particle_GTPase:0.58504452730912959169,220903931__Bacteria__Deltaproteobacteria__Desulfovibrio_desulfuricans_subsp_desulfuricans_str_ATCC_27774__signal_recognition_particle|docking_protein_FtsY:0.15445141009707527568):0.16905749213500492756,(46581462__Bacteria__Deltaproteobacteria__Desulfovibrio_vulgaris_str_Hildenborough__signal_recognition_particle|docking_protein_FtsY:0.13222914041769465165,218887338__Bacteria__Deltaproteobacteria__Desulfovibrio_vulgaris_str_Miyazaki_F__signal_recognition_particle|docking_protein_FtsY:0.15084264742282812999):0.03488514066972975280):0.04877035111100601339):0.05226211663654360684):0.03395292036323933199,(242280173__Bacteria__Deltaproteobacteria__Desulfovibrio_salexigens_DSM_2638__signal_recognition_particle|docking_protein_FtsY:0.20348177863187869030,(317153561__Bacteria__Deltaproteobacteria__Desulfovibrio_aespoeensis_Aspo-2__signal_recognition_particle|docking_protein_FtsY:0.09336985602996955569,376295030__Bacteria__Deltaproteobacteria__Desulfovibrio_desulfuricans_ND132__signal_recognition_particle|docking_protein_FtsY:0.10692445720605479875):0.12040482011943935692):0.05022274287400865095):0.04757642197138927526):0.60236091222059651162,(302343403__Bacteria__Deltaproteobacteria__Desulfarculus_baarsii_DSM_2075__signal_recognition_particle|docking_protein_FtsY:0.56523634191648730596,(374289818__Bacteria__Deltaproteobacteria__Bacteriovorax_marinus_SJ__cell_division_protein:1.27493831001715363094,((((330813436__Bacteria__Alphaproteobacteria__Candidatus_Pelagibacter_sp_IMCC9063__signal_recognition_particle_receptor_protein_FtsY_subunit_alpha:0.82739760266771367192,71082964__Bacteria__Alphaproteobacteria__Candidatus_Pelagibacter_ubique_HTCC1062__cell_division_particle:0.85870363643784308749):0.44021994731945568446,(((254796903__Bacteria__Alphaproteobacteria__Neorickettsia_risticii_str_Illinois__signal_recognition_particle|docking_protein_FtsY:0.03035134858281201414,88608763__Bacteria__Alphaproteobacteria__Neorickettsia_sennetsu_str_Miyayama__signal_recognition_particle|docking_protein_FtsY:0.03569185886045090489):1.06183307650144875822,((91204843__Bacteria__Alphaproteobacteria__Rickettsia_bellii_RML369-C__Signal_recognition_particle|docking_protein_FtsY:0.15430799913686979452,((((15604608__Bacteria__Alphaproteobacteria__Rickettsia_prowazekii_str_Madrid_E__cell_division_protein_FTSY_|ftsY|:0.02288501339164951062,51473943__Bacteria__Alphaproteobacteria__Rickettsia_typhi_str_Wilmington__cell_division_protein_FtsY:0.06134231696166605324):0.15673889701550819398,(157826227__Bacteria__Alphaproteobacteria__Rickettsia_akari_str_Hartford__Signal_recognition_particle|docking_protein_FtsY:0.02589755300134377949,383501240__Bacteria__Alphaproteobacteria__Rickettsia_australis_str_Cutlack__signal_recognition_particle|docking_protein_FtsY:0.02608465292357392204):0.02736351547276389545):0.01730217183069238801,67459630__Bacteria__Alphaproteobacteria__Rickettsia_felis_URRWXCal2__Signal_recognition_particle|docking_protein_FtsY:0.01612638142286878379):0.01775000758644715987,((383313123__Bacteria__Alphaproteobacteria__Candidatus_Rickettsia_amblyommii_str_GAT-30V__signal_recognition_particle|docking_protein_FtsY:0.03639871515812439368,((383482670__Bacteria__Alphaproteobacteria__Rickettsia_montanensis_str_OSU_85-930__signal_recognition_particle|docking_protein_FtsY:0.01534535465939672154,(383482049__Bacteria__Alphaproteobacteria__Rickettsia_rhipicephali_str_3-7-female6-CWPP__signal_recognition_particle|docking_protein_FtsY:0.03626423128977035448,157964925__Bacteria__Alphaproteobacteria__Rickettsia_massiliae_MTU5__Signal_recognition_particle|docking_protein_FtsY:0.02062960054133067267):0.01028342507812505385):0.00000122123005994819,((238650586__Bacteria__Alphaproteobacteria__Rickettsia_peacockii_str_Rustic__cell_division_protein:0.00509664359710367866,(157829036__Bacteria__Alphaproteobacteria__Rickettsia_rickettsii_str_Sheila_Smith__cell_division_protein_ftsY:0.00000122123005994819,379712916__Bacteria__Alphaproteobacteria__Rickettsia_philipii_str_364D__signal_recognition_particle|docking_protein_FtsY:0.00510048237288908066):0.00510110471638084220):0.00510060551469532740,(((350273908__Bacteria__Alphaproteobacteria__Rickettsia_japonica_YH__signal_recognition_particle|docking_protein_ftsY:0.00000122123005994819,341584357__Bacteria__Alphaproteobacteria__Rickettsia_heilongjiangensis_054__signal_recognition_particle|docking_protein_FtsY:0.00000122123005994819):0.01022442546739220359,(15893128__Bacteria__Alphaproteobacteria__Rickettsia_conorii_str_Malish_7__cell_division_protein_ftsY:0.00512189647985744102,(229587138__Bacteria__Alphaproteobacteria__Rickettsia_africae_ESF-5__Signal_recognition_particle|docking_protein_FtsY:0.01540280768181245645,383484502__Bacteria__Alphaproteobacteria__Rickettsia_parkeri_str_Portsmouth__signal_recognition_particle|docking_protein_FtsY:0.00512035691077264172):0.00000122123005994819):0.01028369087503638694):0.00000122123005994819,374319749__Bacteria__Alphaproteobacteria__Rickettsia_slovaca_13-B__Signal_recognition_particle|docking_protein_FtsY:0.00000122123005994819):0.00000122123005994819):0.01034354490549506921):0.00507962984671070806):0.02053169179947388415,157804145__Bacteria__Alphaproteobacteria__Rickettsia_canadensis_str_McKiel__50S_ribosomal_protein_L32:0.14269026790550104478):0.00855511073415691353):0.07497860476846759936):0.44894135924221756362,189183987__Bacteria__Alphaproteobacteria__Orientia_tsutsugamushi_str_Ikeda__signal_recognition_particle_receptor_FtsY:1.07940727185247764552):0.28138650758810551666):0.10044109135874379479,(((88606999__Bacteria__Alphaproteobacteria__Anaplasma_phagocytophilum_HZ__signal_recognition_particle|docking_protein_FtsY:0.43221052508204416132,(56417159__Bacteria__Alphaproteobacteria__Anaplasma_marginale_str_St_Maries__cell_division_protein:0.01666441960489404434,269958440__Bacteria__Alphaproteobacteria__Anaplasma_centrale_str_Israel__cell_division_protein_|FtsY|:0.00507509365424543401):0.50285398408619730315):0.45225730364994387589,(57239579__Bacteria__Alphaproteobacteria__Ehrlichia_ruminantium_str_Welgevonden__cell_division_protein_ftsY|like_protein:0.18869310443673117939,(88657689__Bacteria__Alphaproteobacteria__Ehrlichia_chaffeensis_str_Arkansas__signal_recognition_particle|docking_protein_FtsY:0.09710810610927032849,73667502__Bacteria__Alphaproteobacteria__Ehrlichia_canis_str_Jake__signal_recognition_particle|docking_protein_FtsY:0.09788491074045638229):0.09196754276579940934):0.23854003445997942756):0.15898431334757626154,(339319463__Bacteria__Alphaproteobacteria__Candidatus_Midichloria_mitochondrii_IricVA__signal_recognition_particle_docking_protein_FtsY:1.16988945212087536163,(42520719__Bacteria__Alphaproteobacteria__Wolbachia_endosymbiont_of_Drosophila_melanogaster__cell_division_ABC_transporter|_periplasmic_substrate|binding_protein_FtsY:0.00917337246982174830,225630589__Bacteria__Alphaproteobacteria__Wolbachia_sp_wRi__signal_recognition_particle_docking_protein_FtsY:0.03992565225455695782):0.50702016389760373727):0.09311342987465949517):0.17836487830746247663):0.07167549687058279162):0.16648048781860494416,(304320389__Bacteria__Alphaproteobacteria__Parvularcula_bermudensis_HTCC2503__FtsY|_signal_recognition_particle|docking_protein:0.44916168450628418674,((294085381__Bacteria__Alphaproteobacteria__Candidatus_Puniceispirillum_marinum_IMCC1322__cell_division_protein_ftsY:0.74843988685169082764,((148555838__Bacteria__Alphaproteobacteria__Sphingomonas_wittichii_RW1__signal_recognition_particle|docking_protein_FtsY:0.18934671499841293496,56551966__Bacteria__Alphaproteobacteria__Zymomonas_mobilis_subsp_mobilis_ZM4__signal_recognition_particle|docking_protein_FtsY:0.38290561561114172529):0.10121967299074495494,(((294012738__Bacteria__Alphaproteobacteria__Sphingobium_japonicum_UT26S__signal_recognition_particle_GTPase:0.00000122123005994819,334345286__Bacteria__Alphaproteobacteria__Sphingobium_chlorophenolicum_L-1__signal_recognition_particle|docking_protein_FtsY:0.01591457268767435332):0.14367430706706363353,347528732__Bacteria__Alphaproteobacteria__Sphingobium_sp_SYK-6__cell_division_protein_FtsY:0.09758214597072312202):0.09672344299427627912,(103488209__Bacteria__Alphaproteobacteria__Sphingopyxis_alaskensis_RB2256__signal_recognition_particle|docking_protein_FtsY:0.30170311343815725547,(85373608__Bacteria__Alphaproteobacteria__Erythrobacter_litoralis_HTCC2594__signal_recognition_particle_GTPase:0.30437960920316953217,(334140945__Bacteria__Alphaproteobacteria__Novosphingobium_sp_PP1Y__fused_signal_recognition_particle_receptor:0.14779108504624063891,87199421__Bacteria__Alphaproteobacteria__Novosphingobium_aromaticivorans_DSM_12444__signal_recognition_particle|docking_protein_FtsY:0.15973119493005782932):0.03355315789772329166):0.14755403229928620856):0.07477693195143921001):0.04345386468649609091):0.56024181365917335995):0.12343826325062735860,((((((146276684__Bacteria__Alphaproteobacteria__Rhodobacter_sphaeroides_ATCC_17025__signal_recognition_particle|docking_protein_FtsY:0.04845438052875361556,77462389__Bacteria__Alphaproteobacteria__Rhodobacter_sphaeroides_2-4-1__Signal_recognition_particle|docking_protein_FtsY:0.03438653403425909888):0.14677777328277927249,99081783__Bacteria__Alphaproteobacteria__Ruegeria_sp_TM1040__signal_recognition_particle|docking_protein_FtsY:0.14092657018143378567):0.04855326002034665578,(89053705__Bacteria__Alphaproteobacteria__Jannaschia_sp_CCS1__signal_recognition_particle|docking_protein_FtsY:0.15427608056885330767,((56696224__Bacteria__Alphaproteobacteria__Ruegeria_pomeroyi_DSS-3__signal_recognition_particle|docking_protein_FtsY:0.15613829025624334501,(110679220__Bacteria__Alphaproteobacteria__Roseobacter_denitrificans_OCh_114__signal_recognition_particle|docking_protein_FtsY:0.05569738103435161597,339502581__Bacteria__Alphaproteobacteria__Roseobacter_litoralis_Och_149__cell_division_protein:0.06937966534604786406):0.12843006564288339533):0.05924679247461449305,(159045265__Bacteria__Alphaproteobacteria__Dinoroseobacter_shibae_DFL_12__hypothetical_protein:0.15688661264239781024,294677911__Bacteria__Alphaproteobacteria__Rhodobacter_capsulatus_SB_1003__cell_division_protein_FtsY:0.21453976154549864175):0.04276933820556646365):0.05084342877706548441):0.03568312103073175562):0.04681593374630531323,((385233040__Bacteria__Alphaproteobacteria__Ketogulonigenium_vulgarum_WSH-001__cell_division_transporter_substrate|binding_protein_FtsY_|Signal_recognition_particle_receptor|:0.00000122123005994819,310815518__Bacteria__Alphaproteobacteria__Ketogulonicigenium_vulgare_Y25__signal_recognition_particle|docking_protein_FtsY:0.00000122123005994819):0.21558542325788421223,119384655__Bacteria__Alphaproteobacteria__Paracoccus_denitrificans_PD1222__signal_recognition_particle|docking_protein_FtsY:0.13847823525993741001):0.01627744621657301743):0.42894585896116899093,((83309312__Bacteria__Alphaproteobacteria__Magnetospirillum_magneticum_AMB-1__Signal_recognition_particle_GTPase:0.39362962437724263731,((209965480__Bacteria__Alphaproteobacteria__Rhodospirillum_centenum_SW__cell_division_ABC_transporter_substrate|binding_protein_FtsY:0.26869380866651143558,(288957724__Bacteria__Alphaproteobacteria__Azospirillum_sp_B510__signal_recognition_particle_receptor:0.05642929294027652226,374291267__Bacteria__Alphaproteobacteria__Azospirillum_lipoferum_4B__cell_division_protein:0.06749745180569839687):0.15752456238509288111):0.09734713338194195265,((347758260__Bacteria__Alphaproteobacteria__Micavibrio_aeruginosavorus_ARL-13__signal_recognition_particle|docking_protein_FtsY:0.72344356376068374992,389876024__Bacteria__Alphaproteobacteria__Tistrella_mobilis_KA081020-065__Signal_recognition_particle_GTPase:0.57375050467499744133):0.15562529223960661073,((326404963__Bacteria__Alphaproteobacteria__Acidiphilium_multivorum_AIU301__signal_recognition_particle|docking_protein_FtsY:0.00000122123005994819,148261479__Bacteria__Alphaproteobacteria__Acidiphilium_cryptum_JF-5__signal_recognition_particle|docking_protein_FtsY:0.00000122123005994819):0.34685857303954747977,(114328162__Bacteria__Alphaproteobacteria__Granulibacter_bethesdensis_CGDNIH1__cell_division_protein_ftsY:0.28965371756483632160,((347761683__Bacteria__Alphaproteobacteria__Gluconacetobacter_xylinus_NBRC_3288__cell_division_protein:0.14110244051848663815,162148087__Bacteria__Alphaproteobacteria__Gluconacetobacter_diazotrophicus_PAl_5__cell_division_protein_ftsY:0.15213762012860287953):0.05383763840711974086,(58039892__Bacteria__Alphaproteobacteria__Gluconobacter_oxydans_621H__cell_division_protein_FtsY:0.31740373551124617668,258543517__Bacteria__Alphaproteobacteria__Acetobacter_pasteurianus_IFO_3283-01__cell_division_protein_FtsY:0.14045233861805897502):0.06447391249736397767):0.17124401562013802369):0.10141492065487273111):0.27740300831409020477):0.05394369687457228890):0.03211993374270346452):0.02571556940925073115,(384262140__Bacteria__Alphaproteobacteria__Rhodospirillum_photometricum_DSM_122__Signal_recognition_particle|docking_protein_FtsY:0.49696869714595193201,83592517__Bacteria__Alphaproteobacteria__Rhodospirillum_rubrum_ATCC_11170__signal_recognition_particle|docking_protein_FtsY:0.31539122587376988704):0.23575354428267530915):0.06128277682544752691):0.06398504419565367862,((((154251866__Bacteria__Alphaproteobacteria__Parvibaculum_lavamentivorans_DS-1__signal_recognition_particle|docking_protein_FtsY:0.43638577236013448291,(357386301__Bacteria__Alphaproteobacteria__Pelagibacterium_halotolerans_B2__signal_recognition_particle_receptor_protein_FtsY_|alpha_subunit|:0.46602370656217345646,(374328886__Bacteria__Alphaproteobacteria__Pseudovibrio_sp_FO-BEG1__signal_recognition_particle|docking_protein_FtsY:0.26114137423049960107,328541784__Bacteria__Alphaproteobacteria__Polymorphum_gilvum_SL003B-26A1__cell_division_transporter_substrate|binding_protein_FtsY:0.21119220536424576640):0.14571178849562810287):0.04937195214538986354):0.08484523066763835497,((338741435__Bacteria__Alphaproteobacteria__Hyphomicrobium_sp_MC1__cell_division_protein_FtsY:0.16248745794381683205,300024820__Bacteria__Alphaproteobacteria__Hyphomicrobium_denitrificans_ATCC_51888__signal_recognition_particle|docking_protein_FtsY:0.16068732630228149683):0.26154625461918651341,(((220924283__Bacteria__Alphaproteobacteria__Methylobacterium_nodulans_ORS_2060__signal_recognition_particle|docking_protein_FtsY:0.03052689491877202954,170741579__Bacteria__Alphaproteobacteria__Methylobacterium_sp_4-46__signal_recognition_particle|docking_protein_FtsY:0.08116778088108050904):0.12481978924120878949,((188582090__Bacteria__Alphaproteobacteria__Methylobacterium_populi_BJ001__signal_recognition_particle|docking_protein_FtsY:0.01162930606944376916,(218530901__Bacteria__Alphaproteobacteria__Methylobacterium_chloromethanicum_CM4__signal_recognition_particle|docking_protein_FtsY:0.00466500059080786952,163852142__Bacteria__Alphaproteobacteria__Methylobacterium_extorquens_PA1__signal_recognition_particle|docking_protein_FtsY:0.00734330209994474813):0.07178730165576499567):0.13029865886698210886,170751708__Bacteria__Alphaproteobacteria__Methylobacterium_radiotolerans_JCM_2831__signal_recognition_particle|docking_protein_FtsY:0.17435281165411040116):0.08729118023895138245):0.11911325282651229196,(((217979345__Bacteria__Alphaproteobacteria__Methylocella_silvestris_BL2__signal_recognition_particle|docking_protein_FtsY:0.37207220387697964581,182677358__Bacteria__Alphaproteobacteria__Beijerinckia_indica_subsp_indica_ATCC_9039__signal_recognition_particle|docking_protein_FtsY:0.29811176732582256310):0.13078475153389915175,(209883417__Bacteria__Alphaproteobacteria__Oligotropha_carboxidovorans_OM5__signal_recognition_particle|docking_protein_FtsY:0.20871996743486456727,(((146337532__Bacteria__Alphaproteobacteria__Bradyrhizobium_sp_ORS_278__cell_division_transporter_substrate|binding_protein_FtsY:0.10441151520108446493,(383768640__Bacteria__Alphaproteobacteria__Bradyrhizobium_sp_S23321__cell_division_protein:0.02840530136835316480,27375584__Bacteria__Alphaproteobacteria__Bradyrhizobium_japonicum_USDA_110__cell_division_protein:0.01657805011648355933):0.07119654494571658887):0.03627734436726348655,(75674514__Bacteria__Alphaproteobacteria__Nitrobacter_winogradskyi_Nb-255__cell_division_transporter_substrate|binding_protein_FtsY:0.09317362053238689712,92116024__Bacteria__Alphaproteobacteria__Nitrobacter_hamburgensis_X14__signal_recognition_particle|docking_protein_FtsY:0.05617550360295224532):0.09144687547608473799):0.03821349405586444564,(90421736__Bacteria__Alphaproteobacteria__Rhodopseudomonas_palustris_BisB18__signal_recognition_particle|docking_protein_FtsY:0.08777874084016930312,((39933286__Bacteria__Alphaproteobacteria__Rhodopseudomonas_palustris_CGA009__signal_recognition_particle|docking_protein_FtsY:0.07758988521874100874,(91974997__Bacteria__Alphaproteobacteria__Rhodopseudomonas_palustris_BisB5__signal_recognition_particle|docking_protein_FtsY:0.03968149194293283527,86747488__Bacteria__Alphaproteobacteria__Rhodopseudomonas_palustris_HaA2__signal_recognition_particle|docking_protein_FtsY:0.04788305051615869556):0.06397468640237408133):0.07999728298773368940,115522346__Bacteria__Alphaproteobacteria__Rhodopseudomonas_palustris_BisA53__signal_recognition_particle|docking_protein_FtsY:0.07359619092263629259):0.05106262494512159994):0.09564179367264684373):0.05789778900175730769):0.22166215988078913357):0.08644738187069352098,(298293311__Bacteria__Alphaproteobacteria__Starkeya_novella_DSM_506__signal_recognition_particle|docking_protein_FtsY:0.31384127722799665117,(154244370__Bacteria__Alphaproteobacteria__Xanthobacter_autotrophicus_Py2__signal_recognition_particle|docking_protein_FtsY:0.16094178808230993893,158425332__Bacteria__Alphaproteobacteria__Azorhizobium_caulinodans_ORS_571__cell_division_transporter_substrate|binding_protein:0.24831372932894352212):0.20001383110257697773):0.11927209806301351802):0.03429765376323452158):0.07648374252168826937):0.04178508705454334754):0.03676149616887518928,(312114981__Bacteria__Alphaproteobacteria__Rhodomicrobium_vannielii_ATCC_17100__signal_recognition_particle|docking_protein_FtsY:0.33397521078284109208,(((222087518__Bacteria__Alphaproteobacteria__Agrobacterium_radiobacter_K84__cell_division_protein:0.18710074425778386309,((222150095__Bacteria__Alphaproteobacteria__Agrobacterium_vitis_S4__cell_division_particle:0.15999069119365941227,((315121874__Bacteria__Alphaproteobacteria__Candidatus_Liberibacter_solanacearum_CLso-ZC1__cell_division_protein:0.13374796257382173814,254780709__Bacteria__Alphaproteobacteria__Candidatus_Liberibacter_asiaticus_str_psy62__cell_division_protein:0.22832123485998256918):0.88861998626000548995,(15889947__Bacteria__Alphaproteobacteria__Agrobacterium_tumefaciens_str_C58_circ-lin__cell_division_particle:0.04286726393510807698,325294064__Bacteria__Alphaproteobacteria__Agrobacterium_sp_H13-3_circ-linear__cell_division_particle:0.05579439672494026364):0.03197154588507564871):0.09753516166551433331):0.06840159807820084259,((86359533__Bacteria__Alphaproteobacteria__Rhizobium_etli_cf_42__cell_division_protein:0.05064808394437266686,209551317__Bacteria__Alphaproteobacteria__Rhizobium_leguminosarum_bv_trifolii_WSM2304__signal_recognition_particle|docking_protein_FtsY:0.03730866371134734794):0.04936805364371524285,241206753__Bacteria__Alphaproteobacteria__Rhizobium_leguminosarum_bv_trifolii_WSM1325__signal_recognition_particle|docking_protein_FtsY:0.07445377737395612872):0.06984516171262566964):0.04238689905695919302):0.08295422683831396582,((150398285__Bacteria__Alphaproteobacteria__Sinorhizobium_medicae_WSM419__signal_recognition_particle|docking_protein_FtsY:0.09624805815345394144,15966990__Bacteria__Alphaproteobacteria__Sinorhizobium_meliloti_1021__cell_division_protein:0.03003059019302951188):0.09430392156464760534,(227823743__Bacteria__Alphaproteobacteria__Sinorhizobium_fredii_NGR234__signal_recognition_particle|docking_protein_FtsY:0.08492015953442796916,378827837__Bacteria__Alphaproteobacteria__Sinorhizobium_fredii_HH103__Signal_recognition_54_kDa_protein_SRP54:0.06204172992642437851):0.04472367894999092902):0.11080736133070241689):0.17498847657198585148,((110635717__Bacteria__Alphaproteobacteria__Chelativorans_sp_BNC1__signal_recognition_particle|docking_protein_FtsY:0.19424950655716022307,(13473652__Bacteria__Alphaproteobacteria__Mesorhizobium_loti_MAFF303099__cell_division_protein_FtsY:0.03113028493691357215,(337265540__Bacteria__Alphaproteobacteria__Mesorhizobium_opportunistum_WSM2075__signal_recognition_particle|docking_protein_FtsY:0.07291908538119115657,319780718__Bacteria__Alphaproteobacteria__Mesorhizobium_ciceri_biovar_biserrulae_WSM1271__signal_recognition_particle|docking_protein_FtsY:0.04437215772425694843):0.01503747558662980877):0.14475567633198060946):0.09005421118652977286,((121602701__Bacteria__Alphaproteobacteria__Bartonella_bacilliformis_KC583__signal_recognition_particle|docking_protein_FtsY:0.13100559679750106712,(319899511__Bacteria__Alphaproteobacteria__Bartonella_clarridgeiae_73__cell_division_protein:0.20815390583754872500,((163869370__Bacteria__Alphaproteobacteria__Bartonella_tribocorum_CIP_105476__cell_division_protein:0.09340565941316288090,240851394__Bacteria__Alphaproteobacteria__Bartonella_grahamii_as4aup__cell_division_protein_FtsY:0.04509959060722984470):0.08033213734158418939,(49474822__Bacteria__Alphaproteobacteria__Bartonella_quintana_str_Toulouse__cell_division_protein_ftsY:0.09614491830637740544,49476311__Bacteria__Alphaproteobacteria__Bartonella_henselae_str_Houston-1__cell_division_protein_ftsY:0.09055898951076590819):0.04436037171342546714):0.05943478741236779550):0.02770767882591164064):0.40763908462285619594,(153008260__Bacteria__Alphaproteobacteria__Ochrobactrum_anthropi_ATCC_49188__signal_recognition_particle|docking_protein_FtsY:0.03828245002596896568,(161619852__Bacteria__Alphaproteobacteria__Brucella_canis_ATCC_23365__signal_recognition_particle|docking_protein_FtsY:0.00370637790039060480,((((163843957__Bacteria__Alphaproteobacteria__Brucella_suis_ATCC_23445__signal_recognition_particle|docking_protein_FtsY:0.00000122123005994819,189025002__Bacteria__Alphaproteobacteria__Brucella_abortus_S19__cell_division_protein_FtsY:0.00000122123005994819):0.00000122123005994819,(((225853372__Bacteria__Alphaproteobacteria__Brucella_melitensis_ATCC_23457__signal_recognition_particle|docking_protein_FtsY:0.00000122123005994819,384409388__Bacteria__Alphaproteobacteria__Brucella_melitensis_M28__signal_recognition_particle|docking_protein_FtsY:0.00000122123005994819):0.00000122123005994819,384212283__Bacteria__Alphaproteobacteria__Brucella_melitensis_M5-90__signal_recognition_particle|docking_protein_FtsY:0.00000122123005994819):0.00000122123005994819,(17986415__Bacteria__Alphaproteobacteria__Brucella_melitensis_bv_1_str_16M__signal_recognition_particle_receptor_FTSY:0.00998292709207035216,384445925__Bacteria__Alphaproteobacteria__Brucella_melitensis_NI__Signal_recognition_particle|docking_protein_F:0.00000122123005994819):0.00000122123005994819):0.00180980348035547091):0.00000122123005994819,148560595__Bacteria__Alphaproteobacteria__Brucella_ovis_ATCC_25840__cell_division_protein_FtsY:0.00000122123005994819):0.00000122123005994819,((340791523__Bacteria__Alphaproteobacteria__Brucella_pinnipedialis_B2-94__signal_recognition_particle|docking_protein_FtsY:0.00000122123005994819,82700699__Bacteria__Alphaproteobacteria__Brucella_melitensis_biovar_Abortus_2308__GTP|binding_signal_recognition_particle:0.00000122123005994819):0.00000122123005994819,256370336__Bacteria__Alphaproteobacteria__Brucella_microti_CCM_4915__signal_recognition_particle|docking_protein_FtsY:0.00000122123005994819):0.00000122123005994819):0.00172533672868085053):0.06360618157744103718):0.08515476473498988230):0.06285378020841995983):0.04433220265540491201):0.23314183201833008074):0.05701363326075296195):0.07233503003222351013,((114571392__Bacteria__Alphaproteobacteria__Maricaulis_maris_MCS10__signal_recognition_particle|docking_protein_FtsY:0.56440520836482632738,(114799634__Bacteria__Alphaproteobacteria__Hyphomonas_neptunium_ATCC_15444__signal_recognition_particle|docking_protein_FtsY:0.35112769216513695092,254292478__Bacteria__Alphaproteobacteria__Hirschia_baltica_ATCC_49814__signal_recognition_particle|docking_protein_FtsY:0.35304552350119677850):0.10022289368349743266):0.08018684752870161581,((197103597__Bacteria__Alphaproteobacteria__Phenylobacterium_zucineum_HLK1__signal_recognition_particle|docking_protein_FtsY:0.20705486502865613763,(167648815__Bacteria__Alphaproteobacteria__Caulobacter_sp_K31__signal_recognition_particle|docking_protein_FtsY:0.07746530401052797998,(295691524__Bacteria__Alphaproteobacteria__Caulobacter_segnis_ATCC_21756__signal_recognition_particle|docking_protein_FtsY:0.01864861993869095652,16127909__Bacteria__Alphaproteobacteria__Caulobacter_crescentus_CB15__signal_recognition_particle|docking_protein_FtsY:0.02276103053493423387):0.07357841097891730520):0.14944866016747229698):0.06910532811984849977,(315497314__Bacteria__Alphaproteobacteria__Asticcacaulis_excentricus_CB_48__signal_recognition_particle|docking_protein_ftsy:0.34320708945697159242,302381440__Bacteria__Alphaproteobacteria__Brevundimonas_subvibrioides_ATCC_15264__signal_recognition_particle|docking_protein_FtsY:0.32958852554787848588):0.06277523460499798147):0.61245170563505024752):0.21103655041050528585):0.03968733777136462110):0.02389316395209077973):0.08927029137620670629):0.12138253029660170390):0.10652506051918114727,(261415969__Bacteria__others_bacteria__Fibrobacter_succinogenes_subsp_succinogenes_S85__signal_recognition_particle|docking_protein_FtsY:0.87358974602038241830,289450609__Bacteria__Clostridia__Clostridiales_genomosp_BVAB3_str_UPII9-5__signal_recognition_particle|docking_protein_FtsY:1.14169511649513721885):0.34035705937715460268):0.03379304583232201759):0.08919365959090470863):0.02539265084135598066):0.05919876376306034554):0.02959974988555364936,((291288128__Bacteria__others_bacteria__Denitrovibrio_acetiphilus_DSM_12809__signal_recognition_particle|docking_protein_FtsY:0.29072158693661409590,(336323767__Bacteria__others_bacteria__Flexistipes_sinusarabici_DSM_4947__signal_recognition_particle|docking_protein_FtsY:0.32793916939872946870,(313673049__Bacteria__others_bacteria__Calditerrivibrio_nitroreducens_DSM_19672__signal_recognition_particle|docking_protein_ftsy:0.37099487593880325909,291279724__Bacteria__others_bacteria__Deferribacter_desulfuricans_SSM1__signal_recognition_particle_receptor_FtsY:0.19779833910702793176):0.10977402282408270373):0.10403513898693235451):0.40818701049067518394,((((146329515__Bacteria__Gammaproteobacteria__Dichelobacter_nodosus_VCS1703A__signal_recognition_particle_protein:0.66676217448511410080,(261856138__Bacteria__Gammaproteobacteria__Halothiobacillus_neapolitanus_c2__signal_recognition_particle|docking_protein_FtsY:0.62948617403108730883,334143367__Bacteria__Gammaproteobacteria__Thioalkalimicrobium_cyclicum_ALM1__signal_recognition_particle|docking_protein_FtsY:0.42308482218013737652):0.07452170319624303041):0.09235323420094272706,((220936146__Bacteria__Gammaproteobacteria__Thioalkalivibrio_sulfidophilus_HL-EbGr7__signal_recognition_particle|docking_protein_FtsY:0.40168161414380698648,((383315597__Bacteria__Gammaproteobacteria__Frateuria_aurantia_DSM_6220__signal_recognition_particle|docking_protein_FtsY:0.35011065118867401580,(319786795__Bacteria__Gammaproteobacteria__Pseudoxanthomonas_suwonensis_11-1__signal_recognition_particle|docking_protein_FtsY:0.10706981233000116560,(15838508__Bacteria__Gammaproteobacteria__Xylella_fastidiosa_9a5c__cell_division_protein:0.38213466263818285373,((285018841__Bacteria__Gammaproteobacteria__Xanthomonas_albilineans_GPE_PC73__cell_division_protein:0.15211546731686628742,(21231854__Bacteria__Gammaproteobacteria__Xanthomonas_campestris_pv_campestris_str_ATCC_33913__cell_division_protein:0.06249640219184793288,((21243285__Bacteria__Gammaproteobacteria__Xanthomonas_axonopodis_pv_citri_str_306__cell_division_protein:0.01809543358069114205,78048306__Bacteria__Gammaproteobacteria__Xanthomonas_campestris_pv_vesicatoria_str_85-10__cell_division_protein_FtsY:0.03172893406949231498):0.01738871254759153176,(384418865__Bacteria__Gammaproteobacteria__Xanthomonas_oryzae_pv_oryzicola_BLS256__cell_division_protein:0.01356312925438729090,(188577553__Bacteria__Gammaproteobacteria__Xanthomonas_oryzae_pv_oryzae_PXO99A__signal_recognition_particle|docking_protein_FtsY:0.00000122123005994819,58582766__Bacteria__Gammaproteobacteria__Xanthomonas_oryzae_pv_oryzae_KACC10331__cell_division_protein:0.00000122123005994819):0.00952123658198334583):0.04144229841450855489):0.07484803296626529878):0.08948160514661719633):0.04919065852034083114,(357416939__Bacteria__Gammaproteobacteria__Pseudoxanthomonas_spadix_BD-a59__signal_recognition_particle|docking_protein_FtsY:0.14449940156163532112,(344207007__Bacteria__Gammaproteobacteria__Stenotrophomonas_maltophilia_JV3__signal_recognition_particle|docking_protein_FtsY:0.01103200992363196666,386718138__Bacteria__Gammaproteobacteria__Stenotrophomonas_maltophilia_D457__Signal_recognition_particle_receptor_protein_FtsY_||alpha_subunit|_|TC_3|A|5|1|1|:0.01785728305185018197):0.11806232397971473669):0.03097538050995037387):0.02387301601339623935):0.06390938740120422068):0.14677113147890619160):0.25778171990353232479,289207356__Bacteria__Gammaproteobacteria__Thioalkalivibrio_sp_K90mix__signal_recognition_particle|docking_protein_FtsY:0.44433814480500199995):0.06002122346848375034):0.06013341272479935662,((340781216__Bacteria__Gammaproteobacteria__Acidithiobacillus_caldus_SM-1__Signal_recognition_particle_receptor_protein_FtsY_|alpha_subunit|:0.26510743323226243495,(344198762__Bacteria__Gammaproteobacteria__Acidithiobacillus_ferrivorans_SS3__signal_recognition_particle|docking_protein_FtsY:0.10382623966536967675,198284460__Bacteria__Gammaproteobacteria__Acidithiobacillus_ferrooxidans_ATCC_53993__signal_recognition_particle|docking_protein_FtsY:0.06661836969611029113):0.15910378018126941635):0.44959165861742828030,(121999083__Bacteria__Gammaproteobacteria__Halorhodospira_halophila_SL1__signal_recognition_particle|docking_protein_FtsY:0.64881271207833024484,114321806__Bacteria__Gammaproteobacteria__Alkalilimnicola_ehrlichii_MLHE-1__signal_recognition_particle|docking_protein_FtsY:0.25709368729751702620):0.12757430431488958611):0.03959947401167069475):0.02703587122177467453):0.05089288474119935818,(((53802591__Bacteria__Gammaproteobacteria__Methylococcus_capsulatus_str_Bath__cytochrome_oxidase_assembly_family_protein|cell_division_protein_FtsY:0.43481484695916056138,(357405656__Bacteria__Gammaproteobacteria__Methylomicrobium_alcaliphilum__signal_recognition_particle|docking_protein_FtsY:0.22059286659447152612,333984812__Bacteria__Gammaproteobacteria__Methylomonas_methanica_MC09__signal_recognition_particle|docking_protein_FtsY:0.33122474318729677734):0.20738004453204864075):0.35946998356892201354,((226946816__Bacteria__Gammaproteobacteria__Azotobacter_vinelandii_DJ__signal_recognition_particle|docking_protein_FtsY:0.21488871486809602018,(((333898384__Bacteria__Gammaproteobacteria__Pseudomonas_fulva_12-X__signal_recognition_particle|docking_protein_FtsY:0.21505114077233369874,(((66047975__Bacteria__Gammaproteobacteria__Pseudomonas_syringae_pv_syringae_B728a__cell_division_transporter_substrate|binding_protein_FtsY:0.03623581224948414781,71736424__Bacteria__Gammaproteobacteria__Pseudomonas_syringae_pv_phaseolicola_1448A__signal_recognition_particle|docking_protein_FtsY:0.03870357645443071870):0.02024452976738603735,28867657__Bacteria__Gammaproteobacteria__Pseudomonas_syringae_pv_tomato_str_DC3000__signal_recognition_particle|docking_protein_FtsY:0.05714555501679833421):0.14762940735227250699,(((70733142__Bacteria__Gammaproteobacteria__Pseudomonas_fluorescens_Pf-5__signal_recognition_particle|docking_protein_FtsY:0.07547628876586598423,((378953437__Bacteria__Gammaproteobacteria__Pseudomonas_fluorescens_F113__protein_FtsY:0.01545624528191487032,330812382__Bacteria__Gammaproteobacteria__Pseudomonas_brassicacearum_subsp_brassicacearum_NFM421__signal_recognition_particle_receptor:0.00788195119926395071):0.07360968095019017332,(229593151__Bacteria__Gammaproteobacteria__Pseudomonas_fluorescens_SBW25__cell_division_protein:0.03215161735050579145,387896169__Bacteria__Gammaproteobacteria__Pseudomonas_fluorescens_A506__signal_recognition_particle|docking_protein_FtsY:0.03229959982330173063):0.05725139836706068242):0.02454284990145298717):0.02404332175218944559,77461558__Bacteria__Gammaproteobacteria__Pseudomonas_fluorescens_Pf0-1__signal_recognition_particle|docking_protein_FtsY:0.07491381320488298134):0.04975429598485565930,((104779581__Bacteria__Gammaproteobacteria__Pseudomonas_entomophila_L48__cell_division_protein_FtsY:0.07883711253725131374,(170719541__Bacteria__Gammaproteobacteria__Pseudomonas_putida_W619__signal_recognition_particle|docking_protein_FtsY:0.04715116520812130674,167036150__Bacteria__Gammaproteobacteria__Pseudomonas_putida_GB-1__signal_recognition_particle|docking_protein_FtsY:0.07015090247977855131):0.04181902562816741664):0.02179105406872154996,(339489835__Bacteria__Gammaproteobacteria__Pseudomonas_putida_S16__signal_recognition_particle|docking_protein_FtsY:0.01415216559708880502,(386014381__Bacteria__Gammaproteobacteria__Pseudomonas_putida_BIRD-1__Signal_recognition_particle|docking_protein_FtsY:0.00545123739323129589,148550186__Bacteria__Gammaproteobacteria__Pseudomonas_putida_F1__signal_recognition_particle|docking_protein_FtsY:0.01286867485666576792):0.04251703946547119584):0.03319720041718603187):0.10838819054214880733):0.02530838899733891395):0.05366716937311911961):0.04209090820056170246,(146284304__Bacteria__Gammaproteobacteria__Pseudomonas_stutzeri_A1501__signal_recognition_particle_receptor_FtsY:0.15382802133019471413,218889114__Bacteria__Gammaproteobacteria__Pseudomonas_aeruginosa_LESB58__signal_recognition_particle_receptor_FtsY:0.13238858707715742136):0.03080055925234918834):0.03066720916726996607,(330505416__Bacteria__Gammaproteobacteria__Pseudomonas_mendocina_NK-01__signal_recognition_particle|docking_protein_FtsY:0.08365876743596382947,146309189__Bacteria__Gammaproteobacteria__Pseudomonas_mendocina_ymp__signal_recognition_particle|docking_protein_FtsY:0.06538954768956083130):0.13441084720957841014):0.06961674197249553830):0.10733065924860545060,((254784500__Bacteria__Gammaproteobacteria__Teredinibacter_turnerae_T7901__signal_recognition_particle|docking_protein_FtsY:0.14041022038622752444,90023237__Bacteria__Gammaproteobacteria__Saccharophagus_degradans_2-40__signal_recognition_particle|docking_protein_FtsY:0.25717953107854746309):0.12826050384290973994,192360531__Bacteria__Gammaproteobacteria__Cellvibrio_japonicus_Ueda107__signal_recognition_particle_receptor_FtsY:0.29375327686743551991):0.16720066683194340085):0.02626582630114118744):0.07305966300562072302,(((((148244853__Bacteria__Gammaproteobacteria__Candidatus_Vesicomyosocius_okutanii_HA__cell_division_transporter_substrate|binding_protein_FtsY:0.18494217916598057472,118602762__Bacteria__Gammaproteobacteria__Candidatus_Ruthia_magnifica_str_Cm_Calyptogena_magnifica__signal_recognition_particle|docking_protein_FtsY:0.06826285204833663911):0.65203453008353284837,(52842876__Bacteria__Gammaproteobacteria__Legionella_pneumophila_subsp_pneumophila_str_Philadelphia_1__cell_division_membrane_protein_FtsY:0.19170458571567522421,289163717__Bacteria__Gammaproteobacteria__Legionella_longbeachae_NSW150__cell_division_protein_FtsY_homolog:0.21061111808020224756):0.27971132975822970979):0.12035400040378831099,(288942586__Bacteria__Gammaproteobacteria__Allochromatium_vinosum_DSM_180__signal_recognition_particle|docking_protein_FtsY:0.21677626791220275249,390951241__Bacteria__Gammaproteobacteria__Thiocystis_violascens_DSM_198__signal_recognition_particle|docking_protein_FtsY:0.17516575974238993152):0.31894083330383976582):0.08227104919407400574,(((((167627247__Bacteria__Gammaproteobacteria__Francisella_philomiragia_subsp_philomiragia_ATCC_25017__signal_recognition_particle|docking_protein_FtsY:0.01212786135368859076,(387886299__Bacteria__Gammaproteobacteria__Francisella_noatunensis_subsp_orientalis_str_Toba_04__ftsY:0.02141564360825862212,337754641__Bacteria__Gammaproteobacteria__Francisella_sp_TX077308__Signal_recognition_particle_receptor_protein_FtsY:0.01707495626261702065):0.00160423951779342048):0.07847374328030636004,(385793562__Bacteria__Gammaproteobacteria__Francisella_cf_novicida_Fx1__hypothetical_protein:0.00791907149744738859,(56707294__Bacteria__Gammaproteobacteria__Francisella_tularensis_subsp_tularensis_SCHU_S4__signal_recognition_particle_receptor_FtsY:0.00808470541244881748,118498159__Bacteria__Gammaproteobacteria__Francisella_novicida_U112__cell_division_protein|_signal_recognition_particle_GTPase:0.01192864087851723889):0.00422633982241604669):0.09091695972030382211):0.60292302039784562151,((296113141__Bacteria__Gammaproteobacteria__Moraxella_catarrhalis_RH4__signal_recognition_particle|docking_protein_FtsY:0.19934338673695589650,(148652808__Bacteria__Gammaproteobacteria__Psychrobacter_sp_PRwf-1__signal_recognition_particle|docking_protein_FtsY:0.09828610640146555333,(71065494__Bacteria__Gammaproteobacteria__Psychrobacter_arcticus_273-4__signal_recognition_particle|docking_protein_FtsY:0.03212679231544388753,93006307__Bacteria__Gammaproteobacteria__Psychrobacter_cryohalolentis_K5__signal_recognition_particle|docking_protein_FtsY:0.02558952650501169004):0.13828482445486728336):0.05975351733881514860):0.14900714654836827444,(50085394__Bacteria__Gammaproteobacteria__Acinetobacter_sp_ADP1__cell_division_protein:0.02235480041174817134,((375135028__Bacteria__Gammaproteobacteria__Acinetobacter_calcoaceticus_PHEA-2__cell_division_protein:0.01166349597824379615,299769869__Bacteria__Gammaproteobacteria__Acinetobacter_oleivorans_DR1__signal_recognition_particle|docking_protein_FtsY:0.00603908423840321569):0.02962408279890649948,(((169795732__Bacteria__Gammaproteobacteria__Acinetobacter_baumannii_AYE__cell_division_protein:0.00000122123005994819,213157575__Bacteria__Gammaproteobacteria__Acinetobacter_baumannii_AB0057__signal_recognition_particle|docking_protein_FtsY:0.00000122123005994819):0.00000122123005994819,215483218__Bacteria__Gammaproteobacteria__Acinetobacter_baumannii_AB307-0294__signal_recognition_particle|docking_protein_FtsY:0.00000122123005994819):0.00000122123005994819,((169633653__Bacteria__Gammaproteobacteria__Acinetobacter_baumannii_SDF__cell_division_protein:0.00591616564579010903,((384143472__Bacteria__Gammaproteobacteria__Acinetobacter_baumannii_MDR-ZJ06__Signal_recognition_particle_GTPase:0.00000122123005994819,(184158365__Bacteria__Gammaproteobacteria__Acinetobacter_baumannii_ACICU__Signal_recognition_particle_GTPase:0.00000122123005994819,384132471__Bacteria__Gammaproteobacteria__Acinetobacter_baumannii_1656-2__cell_division_protein:0.00000122123005994819):0.00000122123005994819):0.00000122123005994819,(387123683__Bacteria__Gammaproteobacteria__Acinetobacter_baumannii_MDR-TJ__signal_recognition_particle|docking_protein_FtsY:0.00000122123005994819,385237798__Bacteria__Gammaproteobacteria__Acinetobacter_baumannii_TCDC-AB0715__signal_recognition_particle_GTPase:0.00000122123005994819):0.00000122123005994819):0.00000122123005994819):0.00161370374117467130,126641975__Bacteria__Gammaproteobacteria__Acinetobacter_baumannii_ATCC_17978__cell_division_protein:0.00000122123005994819):0.00134463339424302324):0.03633607334064711120):0.07134132814679502999):0.16653769962307155006):0.28735422068520638517):0.11214107738154338589,(304311581__Bacteria__Gammaproteobacteria__Gamma_proteobacterium_HdN1__cell_division_protein|_SRP_docking_protein:0.48968524703941507248,110835427__Bacteria__Gammaproteobacteria__Alcanivorax_borkumensis_SK2__cell_division_protein_FtsY:0.47664989974291888108):0.04945419216018161895):0.09911036107146960206,(256823779__Bacteria__Gammaproteobacteria__Kangiella_koreensis_DSM_16069__signal_recognition_particle|docking_protein_FtsY:0.41221411214877767826,((29655188__Bacteria__Gammaproteobacteria__Coxiella_burnetii_RSA_493__cell_division_protein:0.59385087536278846621,78486281__Bacteria__Gammaproteobacteria__Thiomicrospira_crunogena_XCL-2__signal_recognition_particle|docking_protein_FtsY:0.39873815145516727787):0.06703680104797218875,((387129576__Bacteria__Gammaproteobacteria__Methylophaga_sp_JAM7__Signal_recognition_particle_receptor_protein_FtsY_|alpha_subunit|:0.23925851353909524666,387127145__Bacteria__Gammaproteobacteria__Methylophaga_sp_JAM1__Signal_recognition_particle_receptor_protein_FtsY:0.18944907851229941809):0.22969608288766538151,(292492241__Bacteria__Gammaproteobacteria__Nitrosococcus_halophilus_Nc4__signal_recognition_particle|docking_protein_FtsY:0.10596673891843072512,(300114349__Bacteria__Gammaproteobacteria__Nitrosococcus_watsonii_C-113__signal_recognition_particle|docking_protein_FtsY:0.06617831280952754525,77165401__Bacteria__Gammaproteobacteria__Nitrosococcus_oceani_ATCC_19707__cell_division_transporter_substrate|binding_protein_FtsY:0.05390052486022698514):0.10419889808400195630):0.24598893223958073762):0.08344752521621930097):0.04916522411632937017):0.04784278103660555281):0.04514159319602893683):0.01900827840191687129,(((56459337__Bacteria__Gammaproteobacteria__Idiomarina_loihiensis_L2TR__Signal_recognition_particle_GTPase:0.31252862841570810959,(((333895307__Bacteria__Gammaproteobacteria__Alteromonas_sp_SN2__signal_recognition_particle_GTPase:0.22428560335959529803,332143061__Bacteria__Gammaproteobacteria__Alteromonas_macleodii_str_Deep_ecotype__cell_division_protein_FtsY:0.11112636904277621575):0.13428739844289214189,(348027991__Bacteria__Gammaproteobacteria__Glaciecola_nitratireducens_FR1064__signal_recognition_particle|docking_protein_FtsY:0.35008908075903671930,(332308276__Bacteria__Gammaproteobacteria__Glaciecola_sp_4H-3-7YE-5__signal_recognition_particle|docking_protein_FtsY:0.13906755585973012979,109900243__Bacteria__Gammaproteobacteria__Pseudoalteromonas_atlantica_T6c__signal_recognition_particle|docking_protein_FtsY:0.10851747080179729998):0.14388537729769682039):0.12487423666029048852):0.07271460539214547047,(((((((117620356__Bacteria__Gammaproteobacteria__Aeromonas_hydrophila_subsp_hydrophila_ATCC_7966__cell_division_protein_FtsY:0.02111324051863755491,330831384__Bacteria__Gammaproteobacteria__Aeromonas_veronii_B565__ABC_transporter_permease:0.02244974673053449360):0.01909144727110030984,145300820__Bacteria__Gammaproteobacteria__Aeromonas_salmonicida_subsp_salmonicida_A449__cell_division_protein_FtsY:0.06241803395146143518):0.11106382362366921945,374334103__Bacteria__Gammaproteobacteria__Oceanimonas_sp_GK1__cell_division_protein:0.11383152503754741247):0.09815149109336772371,(((209696302__Bacteria__Gammaproteobacteria__Aliivibrio_salmonicida_LFI1238__cell_division_protein_FtsY:0.11356885787012946376,59713060__Bacteria__Gammaproteobacteria__Vibrio_fischeri_ES114__bifunctional_Signal_recognition_particle_|SRP|_receptor|_membrane_binding_protein:0.03758832207977175904):0.11966745929468405873,(218710918__Bacteria__Gammaproteobacteria__Vibrio_splendidus_LGP32__cell_division_protein_FtxY:0.15336794012649396235,((336122694__Bacteria__Gammaproteobacteria__Vibrio_anguillarum_775__FtsY:0.12214227209432823584,(375129600__Bacteria__Gammaproteobacteria__Vibrio_furnissii_NCTC_11218__signal_recognition_particle_GTPase:0.04703224256479473370,227080382__Bacteria__Gammaproteobacteria__Vibrio_cholerae_M66-2__cell_division_protein_FtsY:0.11325867867768701913):0.01899634838459602834):0.03197730641939481450,((37678296__Bacteria__Gammaproteobacteria__Vibrio_vulnificus_YJ016__signal_recognition_particle_GTPase:0.00000122123005994819,326423803__Bacteria__Gammaproteobacteria__Vibrio_vulnificus_CMCP6__signal_recognition_particle|docking_protein_FtsY:0.00754404157288581217):0.12695854077402773941,(156972628__Bacteria__Gammaproteobacteria__Vibrio_harveyi_ATCC_BAA-1116__signal_recognition_particle_GTPase:0.01362335335654342276,((28899730__Bacteria__Gammaproteobacteria__Vibrio_parahaemolyticus_RIMD_2210633__cell_division_protein_FtsY:0.01575662627507555535,262392912__Bacteria__Gammaproteobacteria__Vibrio_sp_Ex25__signal_recognition_particle_receptor_protein_FtsY:0.03283899952919996229):0.01264560127377504888,375266994__Bacteria__Gammaproteobacteria__Vibrio_sp_EJY3__signal_recognition_particle|docking_protein_FtsY:0.03755615480876068474):0.01398657323939839041):0.03731633032554815960):0.01616829748998717051):0.02839624007866349553):0.05006228301583453416):0.07919912892382957592,54307374__Bacteria__Gammaproteobacteria__Photobacterium_profundum_SS9__cell_division_protein_FtsY:0.22073175638003930676):0.11986011193934811847):0.03644165129955941052,(((94676923__Bacteria__Gammaproteobacteria__Baumannia_cicadellinicola_str_Hc_Homalodisca_coagulata__signal_recognition_particle|docking_protein_FtsY:0.64195240154168764501,(((21672318__Bacteria__Gammaproteobacteria__Buchnera_aphidicola_str_Sg_Schizaphis_graminum__cell_division_protein_FtsY:0.30856537829052832489,((384227479__Bacteria__Gammaproteobacteria__Buchnera_aphidicola_str_Ak_Acyrthosiphon_kondoi__cell_division_protein_FtsY:0.15071690890654407258,(15616653__Bacteria__Gammaproteobacteria__Buchnera_aphidicola_str_APS_Acyrthosiphon_pisum__cell_division_protein_FtsY:0.00000122123005994819,(384226417__Bacteria__Gammaproteobacteria__Buchnera_aphidicola_str_JF98_Acyrthosiphon_pisum__cell_division_protein_FtsY:0.00538920988608497607,(384225843__Bacteria__Gammaproteobacteria__Buchnera_aphidicola_str_TLW03_Acyrthosiphon_pisum__cell_division_protein_FtsY:0.00000122123005994819,384226897__Bacteria__Gammaproteobacteria__Buchnera_aphidicola_str_LL01_Acyrthosiphon_pisum__cell_division_protein_FtsY:0.00000122123005994819):0.00000122123005994819):0.00539593806300418810):0.12743136799286167160):0.09092486783936727657,384228058__Bacteria__Gammaproteobacteria__Buchnera_aphidicola_str_Ua_Uroleucon_ambrosiae__cell_division_protein_FtsY:0.15324172322846507655):0.06355663831319051382):0.31193992454120395008,(27904538__Bacteria__Gammaproteobacteria__Buchnera_aphidicola_str_Bp_Baizongia_pistaciae__FtsY_protei:0.81664100565651920327,((71892395__Bacteria__Gammaproteobacteria__Candidatus_Blochmannia_pennsylvanicus_str_BPEN__cell_division_protein:0.41610770716022094096,33520063__Bacteria__Gammaproteobacteria__Candidatus_Blochmannia_floridanus__cell_division_protein_FtsY:0.71133581749043417464):0.43947264435232386015,((32490820__Bacteria__Gammaproteobacteria__Wigglesworthia_glossinidia_endosymbiont_of_Glossina_brevipalpis__hypothetical_protein:0.40679223243032341939,379009345__Bacteria__Gammaproteobacteria__Wigglesworthia_glossinidia_endosymbiont_of_Glossina_morsitans__signal_recognition_particle_protein:0.39312816630251584682):0.42536553934944504318,((336233127__Bacteria__Gammaproteobacteria__Buchnera_aphidicola_Cinara_tujafilina__signal_recognition_particle_receptor:0.51800610161544502485,116514964__Bacteria__Gammaproteobacteria__Buchnera_aphidicola_str_Cc_Cinara_cedri__hypothetical_protein:0.82058343725291860160):0.19838745397669510506,295698250__Bacteria__Gammaproteobacteria__Candidatus_Riesia_pediculicola_USDA__signal_recognition_particle|docking_protein_FtsY:1.21911382667245082878):0.17971303647656186597):0.12022593142562880419):0.06250344343090878663):0.09772357169762174722):0.27029186376773528533,374314394__Bacteria__Gammaproteobacteria__Serratia_symbiotica_str_Cinara_cedri__Cell_division_protein_ftsY:0.36195818182254380080):0.11374654344221371560):0.12910441949796230832,(332289253__Bacteria__Gammaproteobacteria__Gallibacterium_anatis_UMN179__cell_division_protein_FtsY:0.25928283467432183818,(((33152121__Bacteria__Gammaproteobacteria__Haemophilus_ducreyi_35000HP__cell_division_protein_FtsY:0.29125116739910472674,126208810__Bacteria__Gammaproteobacteria__Actinobacillus_pleuropneumoniae_serovar_5b_str_L20__cell_division_protein_FtsY:0.15051899166309962164):0.05260003289002817412,219871928__Bacteria__Gammaproteobacteria__Haemophilus_parasuis_SH0165__cell_division_protein|_signal_recognition_particle_GTPase:0.17663843864592379540):0.06808191619569581299,(52424195__Bacteria__Gammaproteobacteria__Mannheimia_succiniciproducens_MBEL55E__FtsY_protein:0.20961605526576715386,(((113460560__Bacteria__Gammaproteobacteria__Haemophilus_somnus_129PT__signal_recognition_particle|docking_protein_FtsY:0.24959140904922680337,15603384__Bacteria__Gammaproteobacteria__Pasteurella_multocida_subsp_multocida_str_Pm70__hypothetical_protein:0.17926729736838248330):0.06626589564685153588,((345429265__Bacteria__Gammaproteobacteria__Haemophilus_parainfluenzae_T3T1__Signal_Recognition_Particle_|SRP|_receptor|_membrane_binding_protein|conserved_protein:0.10069294333552515630,(16272709__Bacteria__Gammaproteobacteria__Haemophilus_influenzae_Rd_KW20__cell_division_protein_FtsY:0.00988076588477791902,386264793__Bacteria__Gammaproteobacteria__Haemophilus_influenzae_R2866__Signal_recognition_particle_receptor_FtsY:0.01081090690289323100):0.10051125499761451310):0.14055417659957220033,((261866873__Bacteria__Gammaproteobacteria__Aggregatibacter_actinomycetemcomitans_D11S-1__cell_division_protein_FtsY:0.02200635842463945571,387121434__Bacteria__Gammaproteobacteria__Aggregatibacter_actinomycetemcomitans_D7S-1__cell_division_protein_FtsY:0.05285593037501044866):0.04649324459989603864,251793357__Bacteria__Gammaproteobacteria__Aggregatibacter_aphrophilus_NJ8700__cell_division_protein_FtsY:0.05025393997019884235):0.14438541511447258725):0.03466604613531037299):0.03005245288373327439,152978128__Bacteria__Gammaproteobacteria__Actinobacillus_succinogenes_130Z__signal_recognition_particle|docking_protein_FtsY:0.20025537414471014652):0.03711905783925414926):0.05142947722019926282):0.03791938808846665593):0.11534227453513289097):0.06253224094797656119,((((386744085__Bacteria__Gammaproteobacteria__Providencia_stuartii_MRSN_2154__cell_division_protein:0.09706309454749859067,((253991203__Bacteria__Gammaproteobacteria__Photorhabdus_asymbiotica_subsp_asymbiotica_ATCC_43949__cell_division_protein_ftsy:0.01170766998360391400,37527951__Bacteria__Gammaproteobacteria__Photorhabdus_luminescens_subsp_laumondii_TTO1__cell_division_protein:0.03823720535311829483):0.02801219143541690618,(300721685__Bacteria__Gammaproteobacteria__Xenorhabdus_nematophila_ATCC_19061__cell_division_protein:0.03762288131794772755,290473621__Bacteria__Gammaproteobacteria__Xenorhabdus_bovienii_SS-2004__cell_division_protein|_membrane_binding_|N|terminal||_GTPase_domain_|C|terminal|:0.04470074918516191848):0.02582581597252480918):0.03462429085982345750):0.02035288912756161306,197287408__Bacteria__Gammaproteobacteria__Proteus_mirabilis_HI4320__cell_division_protein:0.11013708380079345606):0.07664388546353555209,(238921553__Bacteria__Gammaproteobacteria__Edwardsiella_ictaluri_93-146__cell_division_protein_FtsY|_putative:0.02679656036860789126,269140670__Bacteria__Gammaproteobacteria__Edwardsiella_tarda_EIB202__cell_division_protein:0.00829484753609409375):0.13648176672199840986):0.05150228876117528276,(((((271502549__Bacteria__Gammaproteobacteria__Dickeya_dadantii_Ech586__signal_recognition_particle|docking_protein_FtsY:0.09351281789031924696,(307128891__Bacteria__Gammaproteobacteria__Dickeya_dadantii_3937__signal_recognition_particle_protein:0.05777964730300068352,251791621__Bacteria__Gammaproteobacteria__Dickeya_zeae_Ech1591__signal_recognition_particle|docking_protein_FtsY:0.06749585648124613313):0.03249349548314033054):0.10071499097271575940,242241271__Bacteria__Gammaproteobacteria__Dickeya_dadantii_Ech703__signal_recognition_particle|docking_protein_FtsY:0.15667363490551652894):0.07583538236901214702,((((51594576__Bacteria__Gammaproteobacteria__Yersinia_pseudotuberculosis_IP_32953__cell_division_protein:0.00000122123005994819,145600681__Bacteria__Gammaproteobacteria__Yersinia_pestis_Pestoides_F__cell_division_protein:0.00123810694897219563):0.16168331441115882385,123440617__Bacteria__Gammaproteobacteria__Yersinia_enterocolitica_subsp_enterocolitica_8081__cell_division_protein:0.16812680413346128838):0.09792606187922442418,((238899311__Bacteria__Gammaproteobacteria__Candidatus_Hamiltonella_defensa_5AT_Acyrthosiphon_pisum__cell_division_protein:0.46864562713953278328,(322834886__Bacteria__Gammaproteobacteria__Rahnella_sp_Y9602__signal_recognition_particle|docking_protein_FtsY:0.00000122123005994819,384260108__Bacteria__Gammaproteobacteria__Rahnella_aquatilis_HX2__signal_recognition_particle|docking_protein_FtsY:0.00000122123005994819):0.12138011371565309016):0.05743233578702258008,(157368470__Bacteria__Gammaproteobacteria__Serratia_proteamaculans_568__signal_recognition_particle|docking_protein_FtsY:0.03124108033439917595,333925068__Bacteria__Gammaproteobacteria__Serratia_sp_AS12__signal_recognition_particle|docking_protein_FtsY:0.04911000441285973128):0.15766288458481247936):0.02258562341204822799):0.04098579091876913133,(253686507__Bacteria__Gammaproteobacteria__Pectobacterium_carotovorum_subsp_carotovorum_PC1__signal_recognition_particle|docking_protein_FtsY:0.06467001319520271352,(261819462__Bacteria__Gammaproteobacteria__Pectobacterium_wasabiae_WPP163__cell_division_protein_FtsY:0.04809473793999381047,50123266__Bacteria__Gammaproteobacteria__Pectobacterium_atrosepticum_SCRI1043__cell_division_protein_FtsY:0.03582993457479104193):0.03980563881244008478):0.15932166506743114520):0.02177738386804610807):0.03143895931672385097,(((317046490__Bacteria__Gammaproteobacteria__Pantoea_sp_At-9b__signal_recognition_particle|docking_protein_FtsY:0.06247247341159035267,(308188478__Bacteria__Gammaproteobacteria__Pantoea_vagans_C9-1__cell_division_protein_ftsY:0.13552369698527791386,291619278__Bacteria__Gammaproteobacteria__Pantoea_ananatis_LMG_20103__FtsY:0.18308608104911677783):0.04858159314235398207):0.05497741199737254947,(300718827__Bacteria__Gammaproteobacteria__Erwinia_billingiae_Eb661__cell_division_protein:0.18346562690634915516,(188535387__Bacteria__Gammaproteobacteria__Erwinia_tasmaniensis_Et1-99__Cell_division_protein:0.04212854040760791868,(292900987__Bacteria__Gammaproteobacteria__Erwinia_amylovora_ATCC_49946__cell_division_protein:0.04353418922061595697,(259910113__Bacteria__Gammaproteobacteria__Erwinia_pyrifoliae_Ep1-96__cell_division_protein:0.00000122123005994819,385786429__Bacteria__Gammaproteobacteria__Erwinia_sp_Ejp617__cell_division_protein:0.00474169712467773907):0.01551495539757588409):0.03268344207724428740):0.16020989463747842274):0.06775355320343430521):0.05484240345394712085,(387887531__Bacteria__Gammaproteobacteria__Escherichia_blattae_DSM_4481__cell_division_protein_FtsY:0.17223406238247471189,(((16762733__Bacteria__Gammaproteobacteria__Salmonella_enterica_subsp_enterica_serovar_Typhi_str_CT18__cell_division_protein_FtsY:0.04835222540231667171,((157149052__Bacteria__Gammaproteobacteria__Citrobacter_koseri_ATCC_BAA-895__cell_division_protein_FtsY:0.04214297514707164571,(365972532__Bacteria__Gammaproteobacteria__Enterobacter_cloacae_EcWSU1__cell_division_protein_ftsY:0.03556124371352684110,(345301290__Bacteria__Gammaproteobacteria__Enterobacter_asburiae_LF7a__signal_recognition_particle|docking_protein_FtsY:0.04691534741999513203,146313500__Bacteria__Gammaproteobacteria__Enterobacter_sp_638__cell_division_protein_FtsY:0.03463690924326143922):0.00303951840166018184):0.02343253503179440478):0.01523968655036439003,283787901__Bacteria__Gammaproteobacteria__Citrobacter_rodentium_ICC168__cell_division_protein:0.04236410007655138504):0.00954549732856679184):0.02322568133889261338,((161505886__Bacteria__Gammaproteobacteria__Salmonella_enterica_subsp_arizonae_serovar_62_z4z23_str__cell_division_protein_FtsY:0.02472331238420140409,340001092__Bacteria__Gammaproteobacteria__Salmonella_bongori_NCTC_12419__cell_division_protein:0.01763086060771044267):0.05630425144205203347,((82778728__Bacteria__Gammaproteobacteria__Shigella_dysenteriae_Sd197__cell_division_protein_FtsY:0.00314662200257771621,(82545827__Bacteria__Gammaproteobacteria__Shigella_boydii_Sb227__cell_division_protein_FtsY:0.00436718032146068014,(24114724__Bacteria__Gammaproteobacteria__Shigella_flexneri_2a_str_301__signal_recognition_particle|docking_protein_FtsY:0.00583369320345418236,74314064__Bacteria__Gammaproteobacteria__Shigella_sonnei_Ss046__cell_division_protein_FtsY:0.00158161191372635382):0.00148046854127288066):0.00139155297274559577):0.00114514428151591828,(170682136__Bacteria__Gammaproteobacteria__Escherichia_coli_SMS-3-5__cell_division_protein_FtsY:0.00837725496262701867,218550726__Bacteria__Gammaproteobacteria__Escherichia_fergusonii_ATCC_35469__cell_division_protein_FtsY:0.00867063686192230329):0.00670629357520932234):0.05660161619122301702):0.01980918173580916916):0.03200836164780139492,(311277611__Bacteria__Gammaproteobacteria__Enterobacter_cloacae_SCF1__signal_recognition_particle|docking_protein_FtsY:0.12141716662296207774,((260599765__Bacteria__Gammaproteobacteria__Cronobacter_turicensis_z3032__cell_division_protein_ftsY:0.02616302658773759365,156936373__Bacteria__Gammaproteobacteria__Cronobacter_sakazakii_ATCC_BAA-894__cell_division_protein_FtsY:0.02802683549536541530):0.11835647993505764297,((375257786__Bacteria__Gammaproteobacteria__Klebsiella_oxytoca_KCTC_1686__signal_recognition_particle|docking_protein_FtsY:0.05068254169163760592,336247603__Bacteria__Gammaproteobacteria__Enterobacter_aerogenes_KCTC_2190__signal_recognition_particle|docking_protein_FtsY:0.06612907696086062215):0.05928614622744683704,(152972338__Bacteria__Gammaproteobacteria__Klebsiella_pneumoniae_subsp_pneumoniae_MGH_78578__cell_division_protein_FtsY:0.01784118616368992119,288933155__Bacteria__Gammaproteobacteria__Klebsiella_variicola_At-22__signal_recognition_particle|docking_protein_FtsY:0.01436041049852432826):0.06268775392699567350):0.03902954799038356459):0.01611549301087463262):0.01157677626819737966):0.05257089203564344060):0.02941828511750027922):0.03197139542185353789):0.05607984021346253817,(85058062__Bacteria__Gammaproteobacteria__Sodalis_glossinidius_str_morsitans__cell_division_protein:0.17329448101622252354,339477942__Bacteria__Gammaproteobacteria__Candidatus_Moranella_endobia_PCIT__signal_recognition_particle|docking_protein_FtsY:0.45420136156381524239):0.19763325191239969336):0.03557673996370949721):0.05787935374750326906):0.02560871930038841754):0.03583391046636428406,(237809748__Bacteria__Gammaproteobacteria__Tolumonas_auensis_DSM_9187__signal_recognition_particle|docking_protein_FtsY:0.37858697917548650436,((308051465__Bacteria__Gammaproteobacteria__Ferrimonas_balearica_DSM_9799__signal_recognition_particle|docking_protein_FtsY:0.10108776825235214758,(315127796__Bacteria__Gammaproteobacteria__Pseudoalteromonas_sp_SM9913__cell_division_transporter_substrate|binding_protein:0.05878730083488318409,77359320__Bacteria__Gammaproteobacteria__Pseudoalteromonas_haloplanktis_TAC125__cell_division_transporter_substrate|binding_protein:0.04617575772289587988):0.15745435238251734300):0.05892568604443355201,((119776600__Bacteria__Gammaproteobacteria__Shewanella_amazonensis_SB2B__cell_division_protein_FtsY:0.11056278105173353299,(((24376059__Bacteria__Gammaproteobacteria__Shewanella_oneidensis_MR-1__signal_recognition_particle_docking_protein_FtsY:0.04657301450350930655,(114049331__Bacteria__Gammaproteobacteria__Shewanella_sp_MR-7__signal_recognition_particle|docking_protein_FtsY:0.01068073530404139646,117922404__Bacteria__Gammaproteobacteria__Shewanella_sp_ANA-3_1__signal_recognition_particle|docking_protein_FtsY:0.01401198065176952924):0.00964073775940973293):0.04260752385001644743,((120600697__Bacteria__Gammaproteobacteria__Shewanella_sp_W3-18-1__signal_recognition_particle|docking_protein_FtsY:0.00744339561363177842,146291397__Bacteria__Gammaproteobacteria__Shewanella_putrefaciens_CN-32__signal_recognition_particle|docking_protein_FtsY:0.00383125020120005273):0.07887074788380760149,((160877397__Bacteria__Gammaproteobacteria__Shewanella_baltica_OS195__signal_recognition_particle|docking_protein_FtsY:0.00000122123005994819,378710612__Bacteria__Gammaproteobacteria__Shewanella_baltica_OS678__signal_recognition_particle|docking_protein_FtsY:0.00000122123005994819):0.01652371652295373319,126172425__Bacteria__Gammaproteobacteria__Shewanella_baltica_OS155__signal_recognition_particle|docking_protein_FtsY:0.01128871088929843218):0.02906072688951411020):0.06361108100564710766):0.05304598104615865228,(((127514534__Bacteria__Gammaproteobacteria__Shewanella_loihica_PV-4__signal_recognition_particle|docking_protein_FtsY:0.10534726881583762748,(294138984__Bacteria__Gammaproteobacteria__Shewanella_violacea_DSS12__cell_division_protein_FtsY:0.19291731955499383244,(157373360__Bacteria__Gammaproteobacteria__Shewanella_sediminis_HAW-EB3__signal_recognition_particle|docking_protein_FtsY:0.06178853394081533501,170724571__Bacteria__Gammaproteobacteria__Shewanella_woodyi_ATCC_51908__signal_recognition_particle|docking_protein_FtsY:0.06833292334776452925):0.03705369192710628728):0.02533763601128740522):0.02648347281886537230,(212637491__Bacteria__Gammaproteobacteria__Shewanella_piezotolerans_WP3__Cell_division_transporter_substrate|binding_protein_FtsY:0.06195469416119264716,(167622228__Bacteria__Gammaproteobacteria__Shewanella_halifaxensis_HAW-EB4__signal_recognition_particle|docking_protein_FtsY:0.07108674011310260610,157963791__Bacteria__Gammaproteobacteria__Shewanella_pealeana_ATCC_700345__signal_recognition_particle|docking_protein_FtsY:0.05786408273072314590):0.04100968744093047569):0.03649572525643074439):0.03713123098077915352,(91794852__Bacteria__Gammaproteobacteria__Shewanella_denitrificans_OS217__signal_recognition_particle|docking_protein_FtsY:0.15019660970186476945,114561463__Bacteria__Gammaproteobacteria__Shewanella_frigidimarina_NCIMB_400__signal_recognition_particle|docking_protein_FtsY:0.19330040486362842778):0.02467423686146478015):0.01365395864641761811):0.01369298525773877950):0.06621638380601263529,119944395__Bacteria__Gammaproteobacteria__Psychromonas_ingrahamii_37__signal_recognition_particle|docking_protein_FtsY:0.34165352295389134207):0.01437969050690047698):0.05185674776244523360):0.02526784019771038253):0.03263131297442851964,71278165__Bacteria__Gammaproteobacteria__Colwellia_psychrerythraea_34H__signal_recognition_particle|docking_protein_FtsY:0.35062150344410963898):0.02757785681379048073):0.04286943079190030231):0.07694595883825468274,((326797249__Bacteria__Gammaproteobacteria__Marinomonas_mediterranea_MMB-1__signal_recognition_particle|docking_protein_FtsY:0.17977684058654894161,(152998323__Bacteria__Gammaproteobacteria__Marinomonas_sp_MWYL1__signal_recognition_particle|docking_protein_FtsY:0.18294489145121900497,333909761__Bacteria__Gammaproteobacteria__Marinomonas_posidonica_IVIA-Po-181__signal_recognition_particle|docking_protein_FtsY:0.13665244438002363547):0.08633687413266113997):0.29876536197966013786,((385333231__Bacteria__Gammaproteobacteria__Marinobacter_adhaerens_HP15__signal_recognition_particle|docking_protein_FtsY:0.08036427978611369871,(387816032__Bacteria__Gammaproteobacteria__Marinobacter_hydrocarbonoclasticus_ATCC_49840__cell_division_protein:0.00083338092695955945,120556651__Bacteria__Gammaproteobacteria__Marinobacter_aquaeolei_VT8__signal_recognition_particle|docking_protein_FtsY:0.01184829460514468490):0.06371775887281529160):0.22209998344013451299,83643465__Bacteria__Gammaproteobacteria__Hahella_chejuensis_KCTC_2396__signal_recognition_particle|docking_protein_FtsY:0.42007828667330693317):0.10886828650188555556):0.13800774101997803633):0.04747612767295964625,(307546425__Bacteria__Gammaproteobacteria__Halomonas_elongata_DSM_2581__signal_recognition_particle_receptor:0.14012554543740093904,92115105__Bacteria__Gammaproteobacteria__Chromohalobacter_salexigens_DSM_3043__signal_recognition_particle|docking_protein_FtsY:0.21543873810384930878):0.18986727270678641077):0.03481502017395578935):0.04184543100546731648):0.01804781314732187628):0.07923268569030672559,((117923933__Bacteria__Alphaproteobacteria__Magnetococcus_marinus_MC-1__signal_recognition_particle|docking_protein_FtsY:0.97120336739742096910,((297623514__Bacteria__Deinococcus-Thermus__Truepera_radiovictrix_DSM_17093__signal_recognition_particle|docking_protein_FtsY:0.53669723445693084951,(((94984837__Bacteria__Deinococcus-Thermus__Deinococcus_geothermalis_DSM_11300__signal_recognition_particle|docking_protein_FtsY:0.12597086387449504818,((15807251__Bacteria__Deinococcus-Thermus__Deinococcus_radiodurans_R1__signal_recognition_particle|docking_protein_FtsY:0.12102526781292326230,386855472__Bacteria__Deinococcus-Thermus__Deinococcus_gobiensis_I-0__Signal_recognition_particle|docking_protein_FtsY:0.10304003519173918213):0.10019264092890084461,226356328__Bacteria__Deinococcus-Thermus__Deinococcus_deserti_VCD115__cell_division_protein_FtsY|_signal_recognition_particle|docking_protein_FtsY:0.09016800865996590919):0.06513599256413853122):0.05497551463068062888,320334177__Bacteria__Deinococcus-Thermus__Deinococcus_maricopensis_DSM_21211__signal_recognition_particle|docking_protein_FtsY:0.13869408997307292042):0.09596514585130946906,325283670__Bacteria__Deinococcus-Thermus__Deinococcus_proteolyticus_MRP__signal_recognition_particle|docking_protein_FtsY:0.55602985834077733873):0.14914889200456896146):0.11074413421689155435,(313679649__Bacteria__Deinococcus-Thermus__Oceanithermus_profundus_DSM_14977__signal_recognition_particle|docking_protein_ftsy:0.10929341637072112481,((320449647__Bacteria__Deinococcus-Thermus__Thermus_scotoductus_SA-01__signal_recognition_particle|docking_protein_FtsY:0.07222414656019010559,(384440090__Bacteria__Deinococcus-Thermus__Thermus_sp_CCB_US3_UF1__cell_division_protein_FtsY:0.08916542019876644298,46198376__Bacteria__Deinococcus-Thermus__Thermus_thermophilus_HB27__signal_recognition_particle_receptor_FtsY:0.11240154461800991315):0.01963625928934866621):0.28708089997443658747,(328950293__Bacteria__Deinococcus-Thermus__Marinithermus_hydrothermalis_DSM_14884__signal_recognition_particle|docking_protein_FtsY:0.11556436255764594712,(297565941__Bacteria__Deinococcus-Thermus__Meiothermus_silvanus_DSM_9946__signal_recognition_particle|docking_protein_FtsY:0.18538067998975060746,291294801__Bacteria__Deinococcus-Thermus__Meiothermus_ruber_DSM_1279__signal_recognition_particle|docking_protein_FtsY:0.10023303739090198838):0.11766306667766400496):0.03767217002140652721):0.02486076926588419098):0.10572865368901288030):0.67700578086341345330):0.14458440937097788437,((171464208__Bacteria__Betaproteobacteria__Polynucleobacter_necessarius_subsp_necessarius_STIR1__signal_recognition_particle|docking_protein_FtsY:0.13545689097329161044,145590107__Bacteria__Betaproteobacteria__Polynucleobacter_necessarius_subsp_asymbioticus_QLW-P1DMWA-1__signal_recognition_particle|docking_protein_FtsY:0.05825788365221185039):1.02318645896605842083,((((((119897057__Bacteria__Betaproteobacteria__Azoarcus_sp_BH72__signal_recognition_particle|docing_protein_FtsY:0.13302048437915681145,56476189__Bacteria__Betaproteobacteria__Aromatoleum_aromaticum_EbN1__cell_division_protein_FtsY:0.21756233817066394920):0.02251175077886970535,237654272__Bacteria__Betaproteobacteria__Thauera_sp_MZ1T__signal_recognition_particle|docking_protein_FtsY:0.13971997586443365980):0.10096357920852225276,(372487703__Bacteria__Betaproteobacteria__Dechlorosoma_suillum_PS__signal_recognition_particle|docking_protein_FtsY:0.14928021960064014051,(71909330__Bacteria__Betaproteobacteria__Dechloromonas_aromatica_RCB__signal_recognition_particle|docking_protein_FtsY:0.19730115560599634228,257095545__Bacteria__Betaproteobacteria__Candidatus_Accumulibacter_phosphatis_clade_IIA_str_UW-1__signal_recognition_particle|docking_protein_FtsY:0.18321669256204708987):0.07237584969375908395):0.14700411522576387058):0.15608772623204000829,(291614826__Bacteria__Betaproteobacteria__Sideroxydans_lithotrophicus_ES-1__signal_recognition_particle|docking_protein_FtsY:0.23640407770241989027,302877705__Bacteria__Betaproteobacteria__Gallionella_capsiferriformans_ES-2__signal_recognition_particle|docking_protein_FtsY:0.19818455160768774781):0.20616207788974916237):0.04924223038528981883,((82703851__Bacteria__Betaproteobacteria__Nitrosospira_multiformis_ATCC_25196__signal_recognition_particle|docking_protein_FtsY:0.33349988986538692259,((30249386__Bacteria__Betaproteobacteria__Nitrosomonas_europaea_ATCC_19718__Signal_recognition_particle_GTPase|_FtsY_protein:0.07681283121230622624,114331516__Bacteria__Betaproteobacteria__Nitrosomonas_eutropha_C91__signal_recognition_particle|docking_protein_FtsY:0.03876097383029754317):0.28056711202562484297,(325983559__Bacteria__Betaproteobacteria__Nitrosomonas_sp_AL212__signal_recognition_particle|docking_protein_FtsY:0.11894478190729874945,339481850__Bacteria__Betaproteobacteria__Nitrosomonas_sp_Is79A3__signal_recognition_particle|docking_protein_FtsY:0.08708060234028396074):0.12282628004004345068):0.15518450217781529221):0.09618694643203898331,(((313667376__Bacteria__Betaproteobacteria__Neisseria_lactamica_020-06__regulatory_protein_PilA:0.00590471594853734291,(15675985__Bacteria__Betaproteobacteria__Neisseria_meningitidis_MC58__signal_recognition_particle_protein:0.01133685804777176225,59802367__Bacteria__Betaproteobacteria__Neisseria_gonorrhoeae_FA_1090__signal_recognition_particle_protein:0.02944179922909705149):0.01377074309802811362):0.33093438613321735087,((34499658__Bacteria__Betaproteobacteria__Chromobacterium_violaceum_ATCC_12472__cell_division_protein_FtsY:0.15055083315104861308,347538171__Bacteria__Betaproteobacteria__Pseudogulbenkiania_sp_NH8B__signal_recognition_particle|docking_protein_FtsY:0.16114157246729612916):0.07188111647519332403,226939167__Bacteria__Betaproteobacteria__Laribacter_hongkongensis_HLHK9__FtsY:0.22339074337419095873):0.09733928048711550096):0.11544825253251388142,(74316394__Bacteria__Betaproteobacteria__Thiobacillus_denitrificans_ATCC_25259__signal_recognition_particle|docking_protein_FtsY:0.35363179923557219730,((297539226__Bacteria__Betaproteobacteria__Methylotenera_versatilis_301__signal_recognition_particle|docking_protein_FtsY:0.24267106458280215953,253997119__Bacteria__Betaproteobacteria__Methylotenera_mobilis_JLW8__signal_recognition_particle|docking_protein_FtsY:0.09299323318771585134):0.18376598194318116697,(91775086__Bacteria__Betaproteobacteria__Methylobacillus_flagellatus_KT__signal_recognition_particle|docking_protein_FtsY:0.16755139548944275596,(253999629__Bacteria__Betaproteobacteria__Methylovorus_glucosetrophus_SIP3-4__signal_recognition_particle|docking_protein_FtsY:0.00000122123005994819,313201669__Bacteria__Betaproteobacteria__Methylovorus_sp_MP688__signal_recognition_particle|docking_protein_ftsy:0.00380891289592743881):0.08741620799063982983):0.07725459670304574145):0.15273935505684679836):0.07684357228325308653):0.00000122123005994819):0.04570353626780583600):0.04194913096333391378,(((312797361__Bacteria__Betaproteobacteria__Burkholderia_rhizoxinica_HKI_454__cell_division_protein_ftsY:0.18640235812770022950,(((377819685__Bacteria__Betaproteobacteria__Burkholderia_sp_YI23__signal_recognition_particle|docking_protein_FtsY:0.20886423987464058927,((323524665__Bacteria__Betaproteobacteria__Burkholderia_sp_CCGE1001__signal_recognition_particle|docking_protein_FtsY:0.04572795574752536868,307728375__Bacteria__Betaproteobacteria__Burkholderia_sp_CCGE1003__signal_recognition_particle|docking_protein_FtsY:0.07103798877417910607):0.04850338454240012837,((187922585__Bacteria__Betaproteobacteria__Burkholderia_phytofirmans_PsJN__signal_recognition_particle|docking_protein_FtsY:0.03306450736799106810,91781706__Bacteria__Betaproteobacteria__Burkholderia_xenovorans_LB400__signal_recognition_particle|docking_protein_FtsY:0.03147818423180195890):0.03311087682730116249,295675394__Bacteria__Betaproteobacteria__Burkholderia_sp_CCGE1002__signal_recognition_particle|docking_protein_FtsY:0.10671491567440623272):0.02817600976429087897):0.03583147824185948377):0.03248564455387192157,186475077__Bacteria__Betaproteobacteria__Burkholderia_phymatum_STM815__signal_recognition_particle|docking_protein_FtsY:0.16153175178830614378):0.03815844095926561319,(((83718719__Bacteria__Betaproteobacteria__Burkholderia_thailandensis_E264__signal_recognition_particle|docking_protein_FtsY:0.03721281859885949839,((((126448883__Bacteria__Betaproteobacteria__Burkholderia_mallei_NCTC_10247__signal_recognition_particle|docking_protein_FtsY:0.00000122123005994819,124383927__Bacteria__Betaproteobacteria__Burkholderia_mallei_NCTC_10229__signal_recognition_particle|docking_protein_FtsY:0.00000122123005994819):0.00000122123005994819,121600561__Bacteria__Betaproteobacteria__Burkholderia_mallei_SAVP1__signal_recognition_particle|docking_protein_FtsY:0.00000122123005994819):0.00000122123005994819,53724091__Bacteria__Betaproteobacteria__Burkholderia_mallei_ATCC_23344__signal_recognition_particle|docking_protein_FtsY:0.00000122123005994819):0.00196279757202919534,76808739__Bacteria__Betaproteobacteria__Burkholderia_pseudomallei_1710b__signal_recognition_particle|docking_protein_FtsY:0.00000122123005994819):0.05710789674850404174):0.07135069654395657934,(161523672__Bacteria__Betaproteobacteria__Burkholderia_multivorans_ATCC_17616__signal_recognition_particle|docking_protein_FtsY:0.02654656582101169726,((115352920__Bacteria__Betaproteobacteria__Burkholderia_ambifaria_AMMD__signal_recognition_particle|docking_protein_FtsY:0.04094231163665008888,134297005__Bacteria__Betaproteobacteria__Burkholderia_vietnamiensis_G4__signal_recognition_particle|docking_protein_FtsY:0.04149233083983457082):0.02077953543008003931,(78067608__Bacteria__Betaproteobacteria__Burkholderia_sp_383__signal_recognition_particle|docking_protein_FtsY:0.02058907254180519786,(206559190__Bacteria__Betaproteobacteria__Burkholderia_cenocepacia_J2315__putative_cell_division_protein:0.00344634445482381495,(170734154__Bacteria__Betaproteobacteria__Burkholderia_cenocepacia_MC0-3__signal_recognition_particle|docking_protein_FtsY:0.00517697675722702221,(107023742__Bacteria__Betaproteobacteria__Burkholderia_cenocepacia_AU_1054__signal_recognition_particle|docking_protein_FtsY:0.00000122123005994819,116690829__Bacteria__Betaproteobacteria__Burkholderia_cenocepacia_HI2424__signal_recognition_particle|docking_protein_FtsY:0.00000122123005994819):0.00259244313160932787):0.01055776242220629602):0.01291864348569183099):0.01216258058559700241):0.03008398626593668246):0.06913552918317983353):0.11232830732296629483,(238028676__Bacteria__Betaproteobacteria__Burkholderia_glumae_BGR1__Signal_recognition_particle|docking_protein_FtsY:0.10215215169342532764,330818359__Bacteria__Betaproteobacteria__Burkholderia_gladioli_BSR3__Signal_recognition_particle|docking_protein_FtsY:0.09497270127302999410):0.04171722077152656416):0.05695944478526610011):0.06943040604016748052):0.12745401034499231896,(((17545105__Bacteria__Betaproteobacteria__Ralstonia_solanacearum_GMI1000__cell_division_protein:0.00805699444789937345,(300705260__Bacteria__Betaproteobacteria__Ralstonia_solanacearum_CFBP2957__Signal_recognition_particle_|SRP|_GTPase:0.01443343744832787517,386334676__Bacteria__Betaproteobacteria__Ralstonia_solanacearum_Po82__cell_division_protein:0.01453186051148481518):0.00781660920699889759):0.00526010494735104726,(241661887__Bacteria__Betaproteobacteria__Ralstonia_pickettii_12D__signal_recognition_particle|docking_protein_FtsY:0.05161333970432086665,300692639__Bacteria__Betaproteobacteria__Ralstonia_solanacearum_PSI07__Signal_recognition_particle_|SRP|_GTPase:0.01566445561515630858):0.00397806325889066281):0.11169639619509967587,((188591100__Bacteria__Betaproteobacteria__Cupriavidus_taiwanensis_LMG_19424__signal_recognition_particle_gtpase:0.06472308554526261248,(113866393__Bacteria__Betaproteobacteria__Ralstonia_eutropha_H16__signal_recognition_particle_receptor_FtsY:0.01009680856176154752,339324534__Bacteria__Betaproteobacteria__Cupriavidus_necator_N-1__cell_division_protein_FtsY:0.00406725997885111924):0.04703700819406217426):0.05367253939560834297,(94309226__Bacteria__Betaproteobacteria__Cupriavidus_metallidurans_CH34__putative_cell_division_protein|_signal_recognition_particle_receptor_FtsY:0.10245292731515620588,73540040__Bacteria__Betaproteobacteria__Ralstonia_eutropha_JMP134__signal_recognition_particle|docking_protein_FtsY:0.07818395154685346682):0.03999752588484339899):0.08122024928540656774):0.10802983844873492725):0.07611826216075859297,(((296135230__Bacteria__Betaproteobacteria__Thiomonas_intermedia_K12__signal_recognition_particle|docking_protein_FtsY:0.43214551922930455330,((124268406__Bacteria__Betaproteobacteria__Methylibium_petroleiphilum_PM1__signal_recognition_particle|docking_protein_FtsY:0.17640763208755957936,(171060174__Bacteria__Betaproteobacteria__Leptothrix_cholodnii_SP-6__signal_recognition_particle|docking_protein_FtsY:0.26066180431066376944,383760088__Bacteria__Betaproteobacteria__Rubrivivax_gelatinosus_IL144__signal_recognition_particle_receptor_FtsY:0.19633657703056725530):0.05665257653263478660):0.09185509685823523007,((121611665__Bacteria__Betaproteobacteria__Verminephrobacter_eiseniae_EF01-2__signal_recognition_particle|docking_protein_FtsY:0.17676227349453244031,((326318567__Bacteria__Betaproteobacteria__Acidovorax_avenae_subsp_avenae_ATCC_19860__signal_recognition_particle|docking_protein_FtsY:0.00793105074762466208,120612515__Bacteria__Betaproteobacteria__Acidovorax_citrulli_AAC00-1__signal_recognition_particle|docking_protein_FtsY:0.02016782546991317468):0.13328731440412963649,(((333916436__Bacteria__Betaproteobacteria__Delftia_sp_Cs1-4__signal_recognition_particle|docking_protein_FtsY:0.00241126081255003868,160897244__Bacteria__Betaproteobacteria__Delftia_acidovorans_SPH-1__signal_recognition_particle|docking_protein_FtsY:0.00000122123005994819):0.08683656026415881302,264680036__Bacteria__Betaproteobacteria__Comamonas_testosteroni_CNB-2__signal_recognition_particle|docking_protein:0.14405781995555386188):0.06935643463823912280,(319764120__Bacteria__Betaproteobacteria__Alicycliphilus_denitrificans_BC__signal_recognition_particle|docking_protein_ftsy:0.06504461859646104571,(222112013__Bacteria__Betaproteobacteria__Acidovorax_ebreus_TPSY__signal_recognition_particle|docking_protein_ftsy:0.00673479195861850961,121595813__Bacteria__Betaproteobacteria__Acidovorax_sp_JS42__signal_recognition_particle|docking_protein_FtsY:0.00497072399929158765):0.08567864626907296943):0.02364436237414626815):0.08142904413860656276):0.04905075112957915651):0.06830165348907318856,((337281012__Bacteria__Betaproteobacteria__Ramlibacter_tataouinensis_TTB310__cell_division_protein_ftsY:0.19099329891043537177,(89900462__Bacteria__Betaproteobacteria__Rhodoferax_ferrireducens_T118__signal_recognition_particle|docking_protein_FtsY:0.18311117305599139415,(91787174__Bacteria__Betaproteobacteria__Polaromonas_sp_JS666__signal_recognition_particle|docking_protein_FtsY:0.12408938021141295571,121603800__Bacteria__Betaproteobacteria__Polaromonas_naphthalenivorans_CJ2__signal_recognition_particle|docking_protein_FtsY:0.13280118191717260601):0.09737372059409347969):0.02879160452909058920):0.10542529555673489650,(319795658__Bacteria__Betaproteobacteria__Variovorax_paradoxus_EPS__signal_recognition_particle|docking_protein_ftsy:0.05288047272616076128,239817341__Bacteria__Betaproteobacteria__Variovorax_paradoxus_S110__signal_recognition_particle|docking_protein_FtsY:0.05855122265223328126):0.16454836612035425580):0.05227665287582553694):0.05251236813839006007):0.05726356514726806818):0.14519357484329295516,((389873379__Bacteria__Betaproteobacteria__Advenella_kashmirensis_WT001__signal_recognition_particle|docking_protein_FtsY:0.22815713476941337778,(332286877__Bacteria__Betaproteobacteria__Pusillimonas_sp_T7-7__cell_division_protein:0.15234253426571137124,(163858287__Bacteria__Betaproteobacteria__Bordetella_petrii_DSM_12804__signal_recognition_particle_receptor_GTPase:0.09327311868230242498,(187477074__Bacteria__Betaproteobacteria__Bordetella_avium_197N__cell_division_protein:0.07983570425094081713,(311108734__Bacteria__Betaproteobacteria__Achromobacter_xylosoxidans_A8__signal_recognition_particle|docking_protein_FtsY:0.04658658276776899559,((33599932__Bacteria__Betaproteobacteria__Bordetella_bronchiseptica_RB50__cell_division_protein:0.00000122123005994819,33595534__Bacteria__Betaproteobacteria__Bordetella_parapertussis_12822__cell_division_protein:0.00667256702106515734):0.06028161071599626164,33594352__Bacteria__Betaproteobacteria__Bordetella_pertussis_Tohama_I__signal_recognition_particle_receptor_FtsY:0.01269604752348048489):0.06820835841537883915):0.02014738377240506140):0.03473259989295831435):0.09148522709761376659):0.04751511335887903531):0.09637115002655875784,(319779122__Bacteria__Betaproteobacteria__Taylorella_equigenitalis_MCE9__cell_division_protein:0.14519357789975478878,348589687__Bacteria__Betaproteobacteria__Taylorella_asinigenitalis_MCE3__signal_recognition_particle_receptor_protein_FtsY:0.13459966889549693225):0.37654158290523120911):0.15919271390411535161):0.03678287281666525743,((340785776__Bacteria__Betaproteobacteria__Collimonas_fungivorans_Ter331__signal_recognition_particle_receptor_protein_FtsY_|alpha_subunit|:0.16985667461442779946,(134096064__Bacteria__Betaproteobacteria__Herminiimonas_arsenicoxydans__signal_recognition_particle_receptor:0.04989312377372992491,152980422__Bacteria__Betaproteobacteria__Janthinobacterium_sp_Marseille__signal_recognition_particle_receptor:0.07969430070306368630):0.10892579678557284817):0.05334761044052725026,300313432__Bacteria__Betaproteobacteria__Herbaspirillum_seropedicae_SmR1__signal_recognition_particle_GTPase_involved_in_cell_division_protein:0.14715433540494457509):0.13701590496629065252):0.02711377211730455622):0.17409418438409304808):0.09659833330967390608):0.12594656443805032908):0.03515773022374116263):0.06693055910143373699):0.04884339938159104610):0.01796655785812759781):0.03211821268746095637):0.03811920769085009458):0.12585620626941718125,((302392421__Bacteria__Clostridia__Acetohalobium_arabaticum_DSM_5501__signal_recognition_particle|docking_protein_FtsY:0.46466748962104104104,((312143706__Bacteria__Clostridia__Halanaerobium_hydrogeniformans__signal_recognition_particle|docking_protein_FtsY:0.13328821175681987432,385799824__Bacteria__Clostridia__Halanaerobium_praevalens_DSM_2228__signal_recognition_particle|docking_protein_FtsY:0.17179444026876786178):0.22300045122406225717,220931571__Bacteria__Clostridia__Halothermothrix_orenii_H_168__signal_recognition_particle|docking_protein_FtsY:0.36298136653484386338):0.14239295851475378130):0.22907779672512157410,(((((374997116__Bacteria__Clostridia__Desulfosporosinus_orientis_DSM_765__signal_recognition_particle|docking_protein_FtsY:0.18258688795831878871,89895351__Bacteria__Clostridia__Desulfitobacterium_hafniense_Y51__hypothetical_protein:0.21511722534318081235):0.14064759573089966049,325290418__Bacteria__Clostridia__Syntrophobotulus_glycolicus_DSM_8271__signal_recognition_particle|docking_protein_FtsY:0.41454986267488186380):0.16415646596212246644,(((169830830__Bacteria__Clostridia__Candidatus_Desulforudis_audaxviator_MP104C__signal_recognition_particle|docking_protein_FtsY:0.67494035953953468443,(333923293__Bacteria__Clostridia__Desulfotomaculum_carboxydivorans_CO-1-SRB__signal_recognition_particle|docking_protein_FtsY:0.06304306044595449354,(134299913__Bacteria__Clostridia__Desulfotomaculum_reducens_MI-1__signal_recognition_particle|docking_protein_FtsY:0.10402796754681986613,334340308__Bacteria__Clostridia__Desulfotomaculum_ruminis_DSM_2154__signal_recognition_particle|docking_protein_FtsY:0.07188938552114708391):0.06810841051837611404):0.34750687443281313982):0.08237181709729440859,(258514470__Bacteria__Clostridia__Desulfotomaculum_acetoxidans_DSM_771__signal_recognition_particle|docking_protein_FtsY:0.36217516946596267635,(296133560__Bacteria__Clostridia__Thermincola_potens_JR__signal_recognition_particle|docking_protein_FtsY:0.30855392281837756840,(147678072__Bacteria__Clostridia__Pelotomaculum_thermopropionicum_SI__signal_recognition_particle_GTPase:0.36470516630149008019,333979682__Bacteria__Clostridia__Desulfotomaculum_kuznetsovii_DSM_6115__signal_recognition_particle|docking_protein_FtsY:0.33883649312360908379):0.09481529558247987766):0.07156431288695797033):0.04558416733126401804):0.08613990270631392832,78043121__Bacteria__Clostridia__Carboxydothermus_hydrogenoformans_Z-2901__signal_recognition_particle|docking_protein_FtsY:0.58233225820367384706):0.04254023239915589311):0.05726325661042195453,((83589811__Bacteria__Clostridia__Moorella_thermoacetica_ATCC_39073__signal_recognition_particle|docking_protein_FtsY:0.60832656902304449442,(297617462__Bacteria__Clostridia__Syntrophothermus_lipocalidus_DSM_12680__signal_recognition_particle|docking_protein_FtsY:0.28193409602294738914,114566315__Bacteria__Clostridia__Syntrophomonas_wolfei_subsp_wolfei_str_Goettingen__signal_recognition_particle_GTPase|like_protein:0.52646379770452789160):0.17756766925701150672):0.13229779076247824565,167630242__Bacteria__Clostridia__Heliobacterium_modesticaldum_Ice1__signal_recognition_particle|docking_protein_ftsy:0.51773995434042219266):0.05190602437956113452):0.11233068090324140054,188585992__Bacteria__Clostridia__Natranaerobius_thermophilus_JW-NM-WN-LF__signal_recognition_particle|docking_protein_FtsY:0.53921101771514001744):0.04036941277229882941):0.06673693396950225454):0.03538578771589068195):0.04324684563058025372,(((((((390934860__Bacteria__Clostridia__Thermoanaerobacterium_saccharolyticum_JW-SL-YS485__signal_recognition_particle|docking_protein_FtsY:0.02158044650190606498,333897184__Bacteria__Clostridia__Thermoanaerobacterium_xylanolyticum_LX-11__signal_recognition_particle|docking_protein_FtsY:0.02760813201169160652):0.11953795718585170926,304316936__Bacteria__Clostridia__Thermoanaerobacterium_thermosaccharolyticum_DSM_571__signal_recognition_particle|docking_protein_FtsY:0.10874761255774501034):0.22211834329912460984,(20807911__Bacteria__Clostridia__Thermoanaerobacter_tengcongensis_MB4__Signal_recognition_particle_GTPase:0.21637784937038717636,(((167037691__Bacteria__Clostridia__Thermoanaerobacter_pseudethanolicus_ATCC_33223__signal_recognition_particle|docking_protein_FtsY:0.00000122123005994819,320116106__Bacteria__Clostridia__Thermoanaerobacter_brockii_subsp_finnii_Ako-1__signal_recognition_particle|docking_protein_FtsY:0.00000122123005994819):0.00000122123005994819,(167040352__Bacteria__Clostridia__Thermoanaerobacter_sp_X514__signal_recognition_particle|docking_protein_FtsY:0.00000122123005994819,345017772__Bacteria__Clostridia__Thermoanaerobacter_wiegelii_Rt8__signal_recognition_particle|docking_protein_FtsY:0.01454379293453018224):0.00472295819107261886):0.00767017561496840736,(289578456__Bacteria__Clostridia__Thermoanaerobacter_italicus_Ab9__signal_recognition_particle|docking_protein_FtsY:0.00000122123005994819,297544732__Bacteria__Clostridia__Thermoanaerobacter_mathranii_subsp_mathranii_str_A3__signal_recognition_particle|docking_protein_FtsY:0.00000122123005994819):0.01635332877949488908):0.14737205142313486439):0.24417171184039759835):0.19027471864873771179,(332799150__Bacteria__Clostridia__Tepidanaerobacter_sp_Re1__signal_recognition_particle|docking_protein_FtsY:0.33200701121373277225,302389627__Bacteria__Clostridia__Thermosediminibacter_oceani_DSM_16646__signal_recognition_particle|docking_protein_FtsY:0.35774661873068819284):0.22041235611547918549):0.08432786708740658277,332981633__Bacteria__Clostridia__Mahella_australiensis_50-1_BON__signal_recognition_particle|docking_protein_FtsY:0.62873452483424774329):0.02253667158204460119,((379011973__Bacteria__Clostridia__Acetobacterium_woodii_DSM_1030__signal_recognition_particle|docking_protein_FtsY:0.34185312413650548180,310828472__Bacteria__Clostridia__Eubacterium_limosum_KIST612__signal_recognition_particle|docking_protein_FtsY:0.39622827367596219483):0.62689572358282585895,(146296632__Bacteria__Clostridia__Caldicellulosiruptor_saccharolyticus_DSM_8903__signal_recognition_particle|docking_protein_FtsY:0.10064273518227719040,((312793351__Bacteria__Clostridia__Caldicellulosiruptor_kristjanssonii_177R1B__signal_recognition_particle|docking_protein_ftsy:0.00521714096377263233,344995866__Bacteria__Clostridia__Caldicellulosiruptor_lactoaceticus_6A__signal_recognition_particle|docking_protein_FtsY:0.00526281670506143114):0.03226311596544784166,((312622588__Bacteria__Clostridia__Caldicellulosiruptor_kronotskyensis_2002__signal_recognition_particle|docking_protein_ftsy:0.02724555931952672358,(222529161__Bacteria__Clostridia__Caldicellulosiruptor_bescii_DSM_6725__signal_recognition_particle|docking_protein_FtsY:0.01142047616868694174,312127773__Bacteria__Clostridia__Caldicellulosiruptor_hydrothermalis_108__signal_recognition_particle|docking_protein_ftsy:0.03141933553634979753):0.00553192983574471615):0.03657384281013723037,(312135008__Bacteria__Clostridia__Caldicellulosiruptor_owensensis_OL__signal_recognition_particle|docking_protein_ftsy:0.00506948897079405152,302872005__Bacteria__Clostridia__Caldicellulosiruptor_obsidiansis_OB47__signal_recognition_particle|docking_protein_FtsY:0.03210882534226072726):0.02157598900499734657):0.00486414791365349496):0.03808134354118252601):0.33322276230433672817):0.17220279455805823088):0.06651295309722092541,(((((158320494__Bacteria__Clostridia__Alkaliphilus_oremlandii_OhILAs__signal_recognition_particle|docking_protein_FtsY:0.22178610693702621726,150390510__Bacteria__Clostridia__Alkaliphilus_metalliredigens_QYMF__signal_recognition_particle|docking_protein_FtsY:0.26869385996343492229):0.15126441282297262148,(126698847__Bacteria__Clostridia__Clostridium_difficile_630__signal_recognition_particle|docking_protein_FtsY:0.35247947773213289535,(374308052__Bacteria__Clostridia__Filifactor_alocis_ATCC_35896__signal_recognition_particle|docking_protein_FtsY:0.30371954408447959795,310658886__Bacteria__Clostridia__Clostridium_sticklandii_DSM_519__Signal_recognition_particle|docking_protein_FtsY:0.37971074419486194884):0.10048514018323631558):0.03712230746774283080):0.09364223310233459052,(374296950__Bacteria__Clostridia__Clostridium_clariflavum_DSM_19732__signal_recognition_particle|docking_protein_FtsY:0.19577978950219121490,((376261070__Bacteria__Clostridia__Clostridium_sp_BNL1100__signal_recognition_particle|docking_protein_FtsY:0.04463600182669411054,220928147__Bacteria__Clostridia__Clostridium_cellulolyticum_H10__signal_recognition_particle|docking_protein_FtsY:0.02845471885350982916):0.27433197325629837815,125973443__Bacteria__Clostridia__Clostridium_thermocellum_ATCC_27405__signal_recognition_particle|docking_protein_FtsY:0.16944749063983782777):0.06784258330880818533):0.21260576131593628135):0.06739159414031176132,(317057722__Bacteria__Clostridia__Ruminococcus_albus_7__signal_recognition_particle|docking_protein_FtsY:0.52673325524340797177,(350271378__Bacteria__Clostridia__Oscillibacter_valericigenes_Sjm18-20__signal_recognition_particle_receptor:0.83901829229461166726,317131324__Bacteria__Clostridia__Ethanoligenens_harbinense_YUAN-3__signal_recognition_particle|docking_protein_FtsY:0.49511716800462313159):0.13263491425599616136):0.16440062542593153472):0.07374856535178088424,((326791393__Bacteria__Clostridia__Clostridium_lentocellum_DSM_5427__signal_recognition_particle|docking_protein_FtsY:0.55492093962061594947,(342732346__Bacteria__Clostridia__Candidatus_Arthromitus_sp_SFB-mouse-Japan__signal_recognition_particle|docking_protein_FtsY:0.69454967311806692365,(((302874775__Bacteria__Clostridia__Clostridium_cellulovorans_743B__signal_recognition_particle|docking_protein_FtsY:0.43799584131532898201,(331269656__Bacteria__Clostridia__Clostridium_botulinum_BKT015925__signal_recognition_particle|docking_protein_FtsY:0.12032797367848953318,118443376__Bacteria__Clostridia__Clostridium_novyi_NT__signal_recognition_particle|docking_protein_FtsY:0.08039708990784610876):0.24483185504232601870):0.03620137623850942787,(((15895029__Bacteria__Clostridia__Clostridium_acetobutylicum_ATCC_824__signal_recognition_particle_GTPase_FtsY:0.31200714454265343623,(300854472__Bacteria__Clostridia__Clostridium_ljungdahlii_DSM_13528__cell_division_protein:0.08813954358202844008,153954024__Bacteria__Clostridia__Clostridium_kluyveri_DSM_555__hypothetical_protein:0.27025927673460486966):0.06817819240965865280):0.09227799432337040197,28210933__Bacteria__Clostridia__Clostridium_tetani_E88__signal_recognition_particle_receptor_ftsY:0.19864454974296444356):0.10381817584817071287,148380409__Bacteria__Clostridia__Clostridium_botulinum_A_str_ATCC_3502__signal_recognition_particle|docking_protein_FtsY:0.21948938326907738161):0.04983884716780915408):0.09406749445998677239,((150016057__Bacteria__Clostridia__Clostridium_beijerinckii_NCIMB_8052__signal_recognition_particle|docking_protein_FtsY:0.08595402781221776756,(187934978__Bacteria__Clostridia__Clostridium_botulinum_B_str_Eklund_17B__signal_recognition_particle|docking_protein_FtsY:0.00850991773250679880,188589484__Bacteria__Clostridia__Clostridium_botulinum_E3_str_Alaska_E43__signal_recognition_particle|docking_protein_FtsY:0.01452816499679296727):0.10793593380016916483):0.09144739749565655718,18310697__Bacteria__Clostridia__Clostridium_perfringens_str_13__signal_recognition_particle|docking_protein_FtsY:0.23029857338688203283):0.23470677650382376633):0.10803944868030465609):0.14233864294456191613):0.02867717984579208970,((302670931__Bacteria__Clostridia__Butyrivibrio_proteoclasticus_B316__signal_recognition_particle|docking_protein_FtsY:0.52286751816979926133,((160880574__Bacteria__Clostridia__Clostridium_phytofermentans_ISDg__signal_recognition_particle|docking_protein_FtsY:0.27193127524448429400,302386301__Bacteria__Clostridia__Clostridium_saccharolyticum_WM1__signal_recognition_particle|docking_protein_FtsY:0.21430066962999311242):0.08856789242162409204,((347532245__Bacteria__Clostridia__Roseburia_hominis_A2-183__signal_recognition_particle|docking_protein_FtsY:0.11599802025892952395,(339443143__Bacteria__Clostridia__Clostridium_sp_SY8519__hypothetical_protein:0.20476378349514981481,238923874__Bacteria__Clostridia__Eubacterium_rectale_ATCC_33656__cell_division_protein_FtsY:0.20521807203247985352):0.04064675952180473589):0.08713679737559058835,238916988__Bacteria__Clostridia__Eubacterium_eligens_ATCC_27750__signal_recognition_particle_receptor:0.33003669653934297745):0.02335020324631193259):0.08789772170763376913):0.24338269990549321609,(257066451__Bacteria__Clostridia__Anaerococcus_prevotii_DSM_20548__signal_recognition_particle|docking_protein_FtsY:0.54469290417000115756,169824542__Bacteria__Clostridia__Finegoldia_magna_ATCC_29328__signal_recognition_particle_protein:0.58781682288689873772):0.14371259972017366713):0.05904416663808969429):0.05023156767724067800):0.06131543210984039677):0.06841684838403418178):0.08736671638652084015,((((296127634__Bacteria__Spirochaetes__Brachyspira_murdochii_DSM_12563__signal_recognition_particle|docking_protein_FtsY:0.03873484471157213199,(384208525__Bacteria__Spirochaetes__Brachyspira_intermedia_PWS-A__Signal_recognition_particle_GTPase:0.12500488623791961018,225619739__Bacteria__Spirochaetes__Brachyspira_hyodysenteriae_WA1__signal_recognition_particle_GTPase:0.04283423124514718072):0.02385696137305181111):0.07889758329846223439,300871820__Bacteria__Spirochaetes__Brachyspira_pilosicoli_95-1000__signal_recognition_particle_receptor_FtsY:0.06209414409905983367):1.12778610893893893596,(((187917955__Bacteria__Spirochaetes__Borrelia_hermsii_DAH__cell_division_protein_FtsY:0.04731275859816014978,(119952879__Bacteria__Spirochaetes__Borrelia_turicatae_91E135__cell_division_protein_FtsY:0.04540374924444200155,(386859305__Bacteria__Spirochaetes__Borrelia_crocidurae_str_Achema__Signal_recognition_particle|docking_protein_FtsY:0.01407978967611472031,(203287545__Bacteria__Spirochaetes__Borrelia_recurrentis_A1__signal_recognition_particle|docking_protein:0.00550874663972020489,203284002__Bacteria__Spirochaetes__Borrelia_duttonii_Ly__signal_recognition_particle|docking_protein_FtsY:0.00000122123005994819):0.02538540375976183414):0.16022285371206618221):0.02988446741738789644):0.30082487957359227426,(111114898__Bacteria__Spirochaetes__Borrelia_afzelii_PKo__signal_recognition_particle|docking_protein_FtsY:0.01897463049197128590,(51598337__Bacteria__Spirochaetes__Borrelia_garinii_PBi_linear__signal_recognition_particle|docking_protein_FtsY:0.03032686444101783535,(343127398__Bacteria__Spirochaetes__Borrelia_bissettii_DN127__signal_recognition_particle|docking_protein_FtsY:0.03452301890544658136,15594422__Bacteria__Spirochaetes__Borrelia_burgdorferi_B31__signal_recognition_particle|docking_protein_FtsY:0.05401064133700653885):0.00815106935007571011):0.02451110679332038286):0.20574683672884247487):0.81957027897007139750,(((383790278__Bacteria__Spirochaetes__Spirochaeta_africana_DSM_8902__signal_recognition_particle|docking_protein_FtsY:1.14360136253163280351,(307718927__Bacteria__Spirochaetes__Spirochaeta_thermophila_DSM_6192__signal_recognition_particle|docking_protein_FtsY:0.82374841963318135019,302338435__Bacteria__Spirochaetes__Spirochaeta_smaragdinae_DSM_11293__signal_recognition_particle|docking_protein_FtsY:0.79829605049943141992):0.15919012569415430525):0.13904618024278922461,((15639566__Bacteria__Spirochaetes__Treponema_pallidum_subsp_pallidum_str_Nichols__cell_division_protein_|ftsY|:0.00000122123005994819,338706542__Bacteria__Spirochaetes__Treponema_paraluiscuniculi_Cuniculi_A__Sec_family_Type_I_general_secretory_pathway_protein:0.00000122123005994819):1.41697866855988929835,((332297636__Bacteria__Spirochaetes__Treponema_brennaborense_DSM_12168__signal_recognition_particle|docking_protein_FtsY:0.47480018091002912373,(42527548__Bacteria__Spirochaetes__Treponema_denticola_ATCC_35405__signal_recognition_particle|docking_protein_FtsY:0.61785317838572062499,328948953__Bacteria__Spirochaetes__Treponema_succinifaciens_DSM_2489__signal_recognition_particle|docking_protein_FtsY:0.47974515465315292762):0.15173541709796967147):0.13044732268633313366,(339499855__Bacteria__Spirochaetes__Spirochaeta_caldaria_DSM_7334__signal_recognition_particle|docking_protein_FtsY:0.65932723188244835022,(333995191__Bacteria__Spirochaetes__Treponema_azotonutricium_ZAS-9__signal_recognition_particle|docking_protein_FtsY:0.39580678583266470927,333998621__Bacteria__Spirochaetes__Treponema_primitia_ZAS-2__signal_recognition_particle|docking_protein_FtsY:0.35511422616040388966):0.16350132592476207538):0.56001840812035308392):0.15165535485822528861):0.12077306464929722651):0.08767740861836041677,(330836508__Bacteria__Spirochaetes__Spirochaeta_coccoides_DSM_17374__signal_recognition_particle|docking_protein_FtsY:0.49066283081576023140,(374314899__Bacteria__Spirochaetes__Sphaerochaeta_pleomorpha_str_Grapes__signal_recognition_particle|docking_protein_FtsY:0.31812503815762838144,325971171__Bacteria__Spirochaetes__Spirochaeta_sp_Buddy__signal_recognition_particle|docking_protein_FtsY:0.21706096975163419183):0.32518083813898773782):0.46780757491216790056):0.40481981477792389201):0.09850545889753625772):0.23010419466971288038,(((257125121__Bacteria__Fusobacteria__Leptotrichia_buccalis_C-1013-b__signal_recognition_particle|docking_protein_FtsY:0.25018733613618981959,269122872__Bacteria__Fusobacteria__Streptobacillus_moniliformis_DSM_12112__signal_recognition_particle|docking_protein_FtsY:0.57002585707702058127):0.11947836255667938776,269119246__Bacteria__Fusobacteria__Sebaldella_termitidis_ATCC_33386__signal_recognition_particle|docking_protein_FtsY:0.28538875215694470278):0.22925773581962452519,(19704409__Bacteria__Fusobacteria__Fusobacterium_nucleatum_subsp_nucleatum_ATCC_25586__signal_recognition_particle_receptor_FtsY:0.60795234108169626808,310778343__Bacteria__Fusobacteria__Ilyobacter_polytropus_DSM_2926__signal_recognition_particle|docking_protein_FtsY:0.36009826343794448800):0.10421850660164666547):0.21727018989942789573):0.10881625743242027970):0.03348762630642335841):0.08107514239582311322,(((338730061__Bacteria__Thermotogae__Thermotoga_thermarum_DSM_5069__signal_recognition_particle|docking_protein_FtsY:0.30489305930210330864,157363112__Bacteria__Thermotogae__Thermotoga_lettingae_TMO__signal_recognition_particle|docking_protein_FtsY:0.32423195120460068797):0.22395237176354743092,((222099069__Bacteria__Thermotogae__Thermotoga_neapolitana_DSM_4359__Signal_recognition_particle|docking_protein_FtsY:0.12715114628225004934,(148269493__Bacteria__Thermotogae__Thermotoga_petrophila_RKU-1__signal_recognition_particle|docking_protein_FtsY:0.00582691482773981494,((170288167__Bacteria__Thermotogae__Thermotoga_sp_RQ2__signal_recognition_particle|docking_protein_FtsY:0.00000122123005994819,15643336__Bacteria__Thermotogae__Thermotoga_maritima_MSB8__cell_division_protein_FtsY:0.00000122123005994819):0.00571831747962676766,281411789__Bacteria__Thermotogae__Thermotoga_naphthophila_RKU-10__signal_recognition_particle|docking_protein_FtsY:0.00000122123005994819):0.01140121903856669040):0.09434423939844525930):0.21271142895388930882,((154250433__Bacteria__Thermotogae__Fervidobacterium_nodosum_Rt17-B1__signal_recognition_particle|docking_protein_FtsY:0.16817857132001515219,383787638__Bacteria__Thermotogae__Fervidobacterium_pennivorans_DSM_9078__signal_recognition_particle|docking_protein_FtsY:0.11462573528231125020):0.22032870061547968343,(217077937__Bacteria__Thermotogae__Thermosipho_africanus_TCF52B__signal_recognition_particle|docking_protein_FtsY:0.07494591773591960382,150021431__Bacteria__Thermotogae__Thermosipho_melanesiensis_BI429__signal_recognition_particle|docking_protein_FtsY:0.17835639496384347868):0.22808760626294136142):0.19901271732137160164):0.06767860325647863384):0.15764715285270569645,((374340785__Bacteria__Thermotogae__Marinitoga_piezophila_KA3__signal_recognition_particle|docking_protein_FtsY:0.25892420840824081907,(206896211__Bacteria__Clostridia__Coprothermobacter_proteolyticus_DSM_5265__cell_division_protein_FtsY:2.32852636938268897637,160903149__Bacteria__Thermotogae__Petrotoga_mobilis_SJ95__signal_recognition_particle|docking_protein_FtsY:0.19356474018176531016):0.29539008030935226534):0.37828438045572249093,(389843106__Bacteria__Thermotogae__Mesotoga_prima_MesG1_Ag_4-2__signal_recognition_particle|docking_protein_FtsY:0.48986857353961366091,239618078__Bacteria__Thermotogae__Kosmotoga_olearia_TBF_19-5-1__signal_recognition_particle|docking_protein_FtsY:0.28294591247266742684):0.25202229903870182470):0.06705128485820165130):0.19857518956657099762):0.07610080345559845638,(327398967__Bacteria__Deltaproteobacteria__Hippea_maritima_DSM_10411__signal_recognition_particle|docking_protein_FtsY:0.97833875704219730451,218961112__Bacteria__others_bacteria__Candidatus_Cloacamonas_acidaminovorans__Cell_division_protein_FtsY:0.93599614489738658385):0.17386101581186680365):0.00000122123005994819):0.18842548626998281702,((296273625__Bacteria__Epsilonproteobacteria__Arcobacter_nitrofigilis_DSM_7299__signal_recognition_particle|docking_protein_FtsY:0.12145893085169592873,(384171941__Bacteria__Epsilonproteobacteria__Arcobacter_sp_L__signal_recognition_particle|docking_GTPase_FtsY:0.08378854207347022354,157737135__Bacteria__Epsilonproteobacteria__Arcobacter_butzleri_RM4018__signal_recognition_particle|docking_GTPase_FtsY:0.11068622841833557213):0.12154603567848330792):0.36928063218093265530,((152990801__Bacteria__Epsilonproteobacteria__Nitratiruptor_sp_SB155-2__signal_recognition_particle_receptor_FtsY:0.37504724484054191569,((224373550__Bacteria__Epsilonproteobacteria__Nautilia_profundicola_AmH__signal_recognition_particle|docking_protein_FtsY:0.58438382080526829476,(313682715__Bacteria__Epsilonproteobacteria__Sulfuricurvum_kujiense_DSM_16994__signal_recognition_particle|docking_protein_ftsy:0.24927452708833655604,(307721358__Bacteria__Epsilonproteobacteria__Sulfurimonas_autotrophica_DSM_16294__signal_recognition_particle|docking_protein_FtsY:0.11457857103390062248,78777041__Bacteria__Epsilonproteobacteria__Sulfurimonas_denitrificans_DSM_1251__cell_division_transporter_substrate|binding_protein_FtsY:0.16656658238261157212):0.24232077903441154310):0.19002958097921851532):0.06065085736068513700,(152992192__Bacteria__Epsilonproteobacteria__Sulfurovum_sp_NBC37-1__signal_recognition_particle_receptor_FtsY:0.22727238822840312160,319956140__Bacteria__Epsilonproteobacteria__Nitratifractor_salsuginis_DSM_16511__signal_recognition_particle|docking_protein_ftsy:0.20767695005003625197):0.34736145567158321912):0.06508886329633110923):0.09803393360111596622,(((32266089__Bacteria__Epsilonproteobacteria__Helicobacter_hepaticus_ATCC_51449__signal_recognition_particle|docking_GTPase_FtsY:0.21895529100544397494,386761120__Bacteria__Epsilonproteobacteria__Helicobacter_cinaedi_PAGU611__signal_recognition_particle|docking_GTPase_FtsY:0.26652165517454379229):0.49540433009832385292,((291277533__Bacteria__Epsilonproteobacteria__Helicobacter_mustelae_12198__signal_recognition_particle_receptor_protein:0.41044845324213807825,((386749623__Bacteria__Epsilonproteobacteria__Helicobacter_cetorum_MIT_00-7128__signal_recognition_particle|docking_protein_FtsY:0.05609491778952442609,(109947230__Bacteria__Epsilonproteobacteria__Helicobacter_acinonychis_str_Sheeba__cell_division_protein:0.01721417259208028391,188527393__Bacteria__Epsilonproteobacteria__Helicobacter_pylori_Shi470__cell_division_protein_FtsY:0.01191278760108738753):0.07824021037165289350):0.38973450295029704593,(336452644__Bacteria__Epsilonproteobacteria__Helicobacter_bizzozeronii_CIII-1__signal_recognition_particle_receptor_protein_FtsY:0.03481570094883936622,315453635__Bacteria__Epsilonproteobacteria__Helicobacter_felis_ATCC_49179__putative_signal_recognition_particle_receptor_protein:0.02582301346576980350):0.29609804646092358071):0.25499418922127536913):0.13865477082080152060,34556528__Bacteria__Epsilonproteobacteria__Wolinella_succinogenes_DSM_1740__signal_recognition_particle_protein:0.47624973147664328987):0.08512857251423254501):0.27129551832541881629,((390940076__Bacteria__Epsilonproteobacteria__Sulfurospirillum_barnesii_SES-3__signal_recognition_particle|docking_protein_FtsY:0.10071700812420093796,268679516__Bacteria__Epsilonproteobacteria__Sulfurospirillum_deleyianum_DSM_6946__signal_recognition_particle|docking_protein_FtsY:0.07362152011037766119):0.36499724427563307039,(118475105__Bacteria__Epsilonproteobacteria__Campylobacter_fetus_subsp_fetus_82-40__signal_recognition_particle|docking_protein_FtsY:0.35058675632374353137,((154148594__Bacteria__Epsilonproteobacteria__Campylobacter_hominis_ATCC_BAA-381__signal_recognition_particle|docking_protein_FtsY:0.31137187007224026436,(57238078__Bacteria__Epsilonproteobacteria__Campylobacter_jejuni_RM1221__signal_recognition_particle|docking_protein_FtsY:0.19713676808275562569,222824209__Bacteria__Epsilonproteobacteria__Campylobacter_lari_RM2100__signal_recognition_particle|docking_GTPase_FtsY:0.32946931430561648968):0.18754584719227115897):0.05502051225620571695,(157164288__Bacteria__Epsilonproteobacteria__Campylobacter_concisus_13826__signal_recognition_particle|docking_protein_FtsY:0.14317311576848520960,154173993__Bacteria__Epsilonproteobacteria__Campylobacter_curvus_525-92__signal_recognition_particle|docking_protein_FtsY:0.08712897541165280646):0.19454333160316408802):0.06848850196233459420):0.28077978126354874444):0.15846620593367594099):0.10662761538226166180):0.09402220950930756382):0.81514063562694116793):0.46220828627128934807,(48478588__Archaea__Thermoplasmatales__Picrophilus_torridus_DSM_9790__signal_recognition_particle_receptor_FtsY:0.67632860639257585955,(13541363__Archaea__Thermoplasmatales__Thermoplasma_volcanium_GSS1__Signal_recognition_particle_GTPase:0.27138211725258976070,16082103__Archaea__Thermoplasmatales__Thermoplasma_acidophilum_DSM_1728__signal_recognition_particle_protein:0.29565816125147725835):0.37546426048825520816):0.28034483663195552960):0.13401405652816794634):0.14608693610007597585):0.07606784058469090448):0.04488907906781083867,((18978138__Archaea__Thermococcales-pyroco__Pyrococcus_furiosus_DSM_3638__signal_recognition_particle_receptor:0.11394410631016539670,389852968__Archaea__Thermococcales-pyroco__Pyrococcus_sp_ST04__signal_recognition_particle_receptor:0.04809237108904642483):0.03752579911258980411,((((240103695__Archaea__Thermococcales-pyroco__Thermococcus_gammatolerans_EJ3__GTP|binding_signal_recognition_particle_receptor:0.02539678768930719518,223478342__Archaea__Thermococcales-pyroco__Thermococcus_sp_AM4__Signal_recognition_particle_receptor_protein_FtsY_subunit_alpha:0.01056084771954394694):0.12266209084871872170,(((315230267__Archaea__Thermococcales-pyroco__Thermococcus_barophilus_MP__FtsY|like_signal_recognition_particle_receptor_protein_subunit_alpha:0.09522864098677694122,242398400__Archaea__Thermococcales-pyroco__Thermococcus_sibiricus_MM_739__Signal_recognition_particle_GTPase:0.13062830379299469885):0.07063344573385997582,212223740__Archaea__Thermococcales-pyroco__Thermococcus_onnurineus_NA1__signal_recognition_particle_GTPase:0.07978444023238878691):0.08237764736572525393,(341581506__Archaea__Thermococcales-pyroco__Thermococcus_sp_4557__cell_division_protein_FtsY:0.07581158870118570592,57640588__Archaea__Thermococcales-pyroco__Thermococcus_kodakarensis_KOD1__signal_recognition_particle_GTPase:0.08700341069649009107):0.06706829655907488308):0.04951798515728197264):0.07698363895026180681,337284004__Archaea__Thermococcales-pyroco__Pyrococcus_yayanosii_CH1__signal_recognition_particle_receptor:0.11129010411009357395):0.04096888752406554340,((14591436__Archaea__Thermococcales-pyroco__Pyrococcus_horikoshii_OT3__signal_recognition_particle_protein:0.09683040119962885162,332157901__Archaea__Thermococcales-pyroco__Pyrococcus_sp_NA2__signal_recognition_particle_protein:0.08721483527164647365):0.04482844454104387838,14520718__Archaea__Thermococcales-pyroco__Pyrococcus_abyssi_GE5__signal_recognition_particle_receptor:0.04515792416027614858):0.04530151762879904703):0.02361647843857489493):0.41194635768430226674):0.06636873924300104588,(289596933__Archaea__Thermoplasmatales__Aciduliprofundum_boonei_T469__signal_recognition_particle|docking_protein_FtsY:0.74114732060685861725,(312136391__Archaea__Methanobacteriales__Methanothermus_fervidus_DSM_2088__signal_recognition_particle|docking_protein_ftsy:0.35918587578612798383,((15679603__Archaea__Methanobacteriales__Methanothermobacter_thermautotrophicus_str_Delta_H__signal_recognition_particle_protein_|docking_protein|:0.19123838028234610431,304313969__Archaea__Methanobacteriales__Methanothermobacter_marburgensis_str_Marburg__signal_recognition_particle_protein:0.13473124723577611928):0.24528140605389639473,((148642761__Archaea__Methanobacteriales__Methanobrevibacter_smithii_ATCC_35061__signal_recognition_particle_GTPase_SRP54:0.19134698098354549489,288559662__Archaea__Methanobacteriales__Methanobrevibacter_ruminantium_M1__signal_recognition_particle_receptor_FtsY:0.25316175112829591987):0.23067037679062663003,((325958306__Archaea__Methanobacteriales__Methanobacterium_sp_AL-21__signal_recognition_particle|docking_protein_FtsY:0.19660656840350251851,333988046__Archaea__Methanobacteriales__Methanobacterium_sp_SWAN-1__signal_recognition_particle|docking_protein_FtsY:0.24735696779575397364):0.16346545823885966220,84489410__Archaea__Methanobacteriales__Methanosphaera_stadtmanae_DSM_3091__hypothetical_protein:0.51810553176989793123):0.05852996192482180088):0.10718488302562609316):0.07571056451665821030):0.18095776502360585991):0.07587435126688776843):0.06533352017146354385,((333910376__Archaea__Methanococcales__Methanotorris_igneus_Kol_5__signal_recognition_particle|docking_protein_FtsY:0.12436964971959149628,(336122297__Archaea__Methanococcales__Methanothermococcus_okinawensis_IH1__signal_recognition_particle|docking_protein_FtsY:0.17628473323750690205,(150400486__Archaea__Methanococcales__Methanococcus_aeolicus_Nankai-3__signal_recognition_particle|docking_protein_FtsY:0.23569730648230213799,(297619379__Archaea__Methanococcales__Methanococcus_voltae_A3__signal_recognition_particle|docking_protein_FtsY:0.27205572519353721228,(150400248__Archaea__Methanococcales__Methanococcus_vannielii_SB__signal_recognition_particle|docking_protein_FtsY:0.19801575522086511949,(45358246__Archaea__Methanococcales__Methanococcus_maripaludis_S2__signal_recognition_particle|docking_protein_FtsY:0.06628066818601262289,((159904596__Archaea__Methanococcales__Methanococcus_maripaludis_C6__signal_recognition_particle|docking_protein_FtsY:0.03059093914037462267,134045929__Archaea__Methanococcales__Methanococcus_maripaludis_C5__signal_recognition_particle|docking_protein_FtsY:0.05092144728507440321):0.03463887644798264998,150403620__Archaea__Methanococcales__Methanococcus_maripaludis_C7__signal_recognition_particle|docking_protein_FtsY:0.06754531735326393949):0.04565047502130221979):0.05357802294543247135):0.12889935190965298717):0.06836078771224082806):0.03342424615799892418):0.07934178195464416938):0.05840024622741316063,(296109711__Archaea__Methanococcales__Methanocaldococcus_infernus_ME__signal_recognition_particle|docking_protein_FtsY:0.18198613406227481804,(256809975__Archaea__Methanococcales__Methanocaldococcus_fervens_AG86__signal_recognition_particle|docking_protein_FtsY:0.04960407080650936634,((289193001__Archaea__Methanococcales__Methanocaldococcus_sp_FS406-22__signal_recognition_particle|docking_protein_FtsY:0.02340701746763567195,15668466__Archaea__Methanococcales__Methanocaldococcus_jannaschii_DSM_2661__signal_recognition_particle|_receptor:0.04885907155352309239):0.02004758040874343034,261402774__Archaea__Methanococcales__Methanocaldococcus_vulcanius_M7__signal_recognition_particle|docking_protein_FtsY:0.14956794669006709397):0.01175089955299383170):0.07727687929165311109):0.05981522627748670634):0.33079198380970881166):0.18161313137763121506):0.28990267546474302041,284161352__Archaea__Archaeoglobales__Archaeoglobus_profundus_DSM_5631__signal_recognition_particle|docking_protein_FtsY:0.20492645479549903564):0.05131910820449176597,11499644__Archaea__Archaeoglobales__Archaeoglobus_fulgidus_DSM_4304__signal_recognition_particle_receptor:0.20600258180685729337):0.0;
