# Supplementary material for: The last universal common ancestor between ancient Earth chemistry and the onset of genetics
Source: PLoS Genet. 2018 Aug 16;14(8):e1007518. doi: 10.1371/journal.pgen.1007518 (PMC6095482; doi:10.1371/journal.pgen.1007518)
Supplement: S1 Appendix — The trees are for the 355 clusters that, after alignment and tree construction, generated ML trees that preserve domain monophyly while also having homologues in ≥2 archaeal and ≥2 bacterial lineages. These 355 proteins trace to LUCA by those phylogenetic criteria [78]. LUCA, last universal common ancestor; ML, maximum likelihood. (ZIP) [file pgen.1007518.s001.zip › renamed_trees_LUCA/1702.tree]

(((383320249__Archaea__Methanocellales__Methanocella_sp_HZ254__ABC|type_cobalt_transport_system|_periplasmic_component:0.65221381383945287169,(169236325__Archaea__Halobacteria__Halobacterium_salinarum_R1__cobalt_transport_protein_CbiN:0.00000122123005994819,15790588__Archaea__Halobacteria__Halobacterium_sp_NRC-1__cobalt_transport_protein_CbiN:0.00000122123005994819):0.76389765138553733514):0.20940891926422844360,(((((307353904__Archaea__Methanomicrobiales__Methanoplanus_petrolearius_DSM_11571__cobalt_transport_protein_CbiN:0.91553188374108218639,(154150837__Archaea__Methanomicrobiales__Methanoregula_boonei_6A8__cobalt_transport_protein_CbiN:0.35867294611187783282,219852302__Archaea__Methanomicrobiales__Methanosphaerula_palustris_E1-9c__cobalt_ABC_transporter:0.55131470964424089676):0.09771048074265435701):0.07803898870958866918,312137173__Archaea__Methanobacteriales__Methanothermus_fervidus_DSM_2088__cobalt_transport_protein:0.67922141156203608148):0.15546469948946325945,73668749__Archaea__Methanosarcinales__Methanosarcina_barkeri_str_Fusaro__cobalt_transport_protein:0.41049673211664683414):0.07579360001264932867,(126178480__Archaea__Methanomicrobiales__Methanoculleus_marisnigri_JR1__cobalt_transport_protein_CbiN:0.54192347002581264803,(386001351__Archaea__Methanosarcinales__Methanosaeta_harundinacea_6Ac__cobalt_ABC_transporter_protein_CbiN:0.29941905625761594534,(294496659__Archaea__Methanosarcinales__Methanohalophilus_mahii_DSM_5219__cobalt_transporter_CbiN:0.14181519660475705447,91773651__Archaea__Methanosarcinales__Methanococcoides_burtonii_DSM_6242__cobalt_transport_binding_protein:0.24105362406175542822):0.28794888845705796099):0.02907479242962082364):0.07880035550132409583):0.21209837730570213488,(((((((260892817__Bacteria__Clostridia__Ammonifex_degensii_KC4__cobalt_transport_protein:0.44104175261746680903,374997022__Bacteria__Clostridia__Desulfosporosinus_orientis_DSM_765__cobalt_transport_protein:0.36655456323341539804):0.07711573689080686300,(((296132779__Bacteria__Clostridia__Thermincola_potens_JR__cobalt_transport_protein:0.16375971789894144814,126697897__Bacteria__Clostridia__Clostridium_difficile_630__cobalt|specific_ABC_transporter_substrate|binding_protein:0.38787323196041423312):0.11973888993652706536,(((333980265__Bacteria__Clostridia__Desulfotomaculum_kuznetsovii_DSM_6115__Cobalt_transport_protein_cbiN:0.24022871737577106144,258516844__Bacteria__Clostridia__Desulfotomaculum_acetoxidans_DSM_771__cobalt_ABC_transporter:0.40238655831636577220):0.14461335801071756313,(((217077164__Bacteria__Thermotogae__Thermosipho_africanus_TCF52B__cobalt_transporter_CbiN:0.40392642831685782179,150020608__Bacteria__Thermotogae__Thermosipho_melanesiensis_BI429__cobalt_transport_protein:0.10403070602064345973):0.26814469414560454519,389878794__Bacteria__Alphaproteobacteria__Tistrella_mobilis_KA081020-065__cobalt_transport_protein:0.36181328722341604687):0.00371190449869164768,(118579669__Bacteria__Deltaproteobacteria__Pelobacter_propionicus_DSM_2379__cobalt_transport_protein_CbiN:0.60687125128496832716,(169832003__Bacteria__Clostridia__Candidatus_Desulforudis_audaxviator_MP104C__cobalt_transport_protein:0.54898328025580800382,297617116__Bacteria__Clostridia__Syntrophothermus_lipocalidus_DSM_12680__cobalt_transporter:0.60977994701404369948):0.17571365159033902614):0.11942813651929493068):0.06988138636091843769):0.06203818747021294655,((325290986__Bacteria__Clostridia__Syntrophobotulus_glycolicus_DSM_8271__cobalt_transporter_cbiN:0.28088998349045446457,(((219848186__Bacteria__Chloroflexi__Chloroflexus_aggregans_DSM_9485__cobalt_transport_protein_CbiN:0.52655519997352484562,(21224298__Bacteria__Actinobacteria__Streptomyces_coelicolor_A3-2__cobalt_transport_protein_CbiN:0.09563182377359875919,290962727__Bacteria__Actinobacteria__Streptomyces_scabiei_87-22__cobalt_ABC_transporter:0.12389237318991218328):0.36764447552387863327):0.16813450449569855571,((18309175__Bacteria__Clostridia__Clostridium_perfringens_str_13__cobalt_transport_protein_CbiN:0.31551744080907950796,89894226__Bacteria__Clostridia__Desulfitobacterium_hafniense_Y51__hypothetical_protein:0.28950864635454937046):0.10680007075188394094,374297803__Bacteria__Clostridia__Clostridium_clariflavum_DSM_19732__cobalt_transport_protein:0.16375073097705811209):0.06066927445629748811):0.07657594091982600215,(193215928__Bacteria__Chlorobi__Chloroherpeton_thalassium_ATCC_35110__cobalt_transport_protein_CbiN:0.56914499328760448371,(193213128__Bacteria__Chlorobi__Chlorobaculum_parvum_NCIB_8327__cobalt_transport_protein_CbiN:0.11114784806432269348,(21673232__Bacteria__Chlorobi__Chlorobium_tepidum_TLS__cobalt_transport_protein_CbiN:0.22053194271797901815,189346580__Bacteria__Chlorobi__Chlorobium_limicola_DSM_245__cobalt_transport_protein_CbiN:0.16241379902009175917):0.06651606595315362469):0.20440408902047005335):0.10998738157764109680):0.03630733840547041569):0.08523972870305053517,(333922563__Bacteria__Clostridia__Desulfotomaculum_carboxydivorans_CO-1-SRB__cobalt_transport_protein_cbiN:0.43776778968939894510,334341762__Bacteria__Clostridia__Desulfotomaculum_ruminis_DSM_2154__cobalt_transport_protein:0.37564314466865450504):0.01102964919993796623):0.05952155174186823938):0.05803655563895423336):0.05172475985387033764,310658971__Bacteria__Clostridia__Clostridium_sticklandii_DSM_519__Cobalt_transport_protein_cbiN:0.54348061997288599212):0.05931750830611708103):0.02232831616051549409,(((158320048__Bacteria__Clostridia__Alkaliphilus_oremlandii_OhILAs__cobalt_transport_protein:0.45568157821571675381,(269119626__Bacteria__Fusobacteria__Sebaldella_termitidis_ATCC_33386__Cobalt_transporter_CbiN:0.15237296313433809636,257124900__Bacteria__Fusobacteria__Leptotrichia_buccalis_C-1013-b__Cobalt_transporter_CbiN:0.31604810594909404919):0.24077069016350588493):0.05136413607102000706,(384261219__Bacteria__Alphaproteobacteria__Rhodospirillum_photometricum_DSM_122__hypothetical_protein:0.59458025852513562981,(376260288__Bacteria__Clostridia__Clostridium_sp_BNL1100__cobalt_ABC_transporter_substrate|binding_protein:0.17459054489429132184,220928694__Bacteria__Clostridia__Clostridium_cellulolyticum_H10__cobalt_transporter:0.00000122123005994819):0.33746507361786132195):0.05927072760797660184):0.08833623093781445279,(((317123956__Bacteria__Actinobacteria__Intrasporangium_calvum_DSM_43043__Cobalt_transporter_CbiN:1.16800323991993426631,(294677572__Bacteria__Alphaproteobacteria__Rhodobacter_capsulatus_SB_1003__cobalt_transport_protein_CbiN:0.49214625966432795634,22299984__Bacteria__Cyanobacteria__Thermosynechococcus_elongatus_BP-1__cobalt_transport_protein_CbiN:0.49359108779692401070):0.21041044635210692793):0.06069686979904129892,134300565__Bacteria__Clostridia__Desulfotomaculum_reducens_MI-1__cobalt_transport_protein_CbiN:0.62479927687248248969):0.05295584988306237945,((17231436__Bacteria__Cyanobacteria__Nostoc_sp_PCC_7120__cobalt_transport_protein_CbiN:0.08176291577734534632,75907979__Bacteria__Cyanobacteria__Anabaena_variabilis_ATCC_29413__cobalt_transport_protein_CbiN:0.00000122123005994819):0.39707734253783039113,218440741__Bacteria__Cyanobacteria__Cyanothece_sp_PCC_7424__cobalt_transporter:0.44895258261110304598):0.23245558455502510209):0.10784646491808198843):0.01684544412677755482):0.12122897215328937159,((313205021__Bacteria__Bacteroidetes__Paludibacter_propionicigenes_WB4__cobalt_transport_protein_cbin:0.80302905183856154725,(((390935725__Bacteria__Clostridia__Thermoanaerobacterium_saccharolyticum_JW-SL-YS485__Cobalt_transport_protein_cbiN:0.33570165275996327603,304317268__Bacteria__Clostridia__Thermoanaerobacterium_thermosaccharolyticum_DSM_571__Cobalt_transporter_CbiN:0.00861646108583735866):0.08945900479959027762,((297543921__Bacteria__Clostridia__Thermoanaerobacter_mathranii_subsp_mathranii_str_A3__cobalt_transport_protein:0.00000122123005994819,289577619__Bacteria__Clostridia__Thermoanaerobacter_italicus_Ab9__Cobalt_transporter_CbiN:0.01022010358631818099):0.02889860578772185731,((320116681__Bacteria__Clostridia__Thermoanaerobacter_brockii_subsp_finnii_Ako-1__cobalt_transport_protein:0.00000122123005994819,167038276__Bacteria__Clostridia__Thermoanaerobacter_pseudethanolicus_ATCC_33223__cobalt_transport_protein:0.00000122123005994819):0.00000122123005994819,167038991__Bacteria__Clostridia__Thermoanaerobacter_sp_X514__cobalt_transport_protein:0.00000122123005994819):0.05571032600397669843):0.01260096760905513556):0.25547947079096811063,((331268678__Bacteria__Clostridia__Clostridium_botulinum_BKT015925__Cobalt_transport_protein_cbiN:0.11923011899112766210,118442925__Bacteria__Clostridia__Clostridium_novyi_NT__cobalt_transport_protein_CbiN:0.05624644195702648702):0.09064436609765237629,(83590069__Bacteria__Clostridia__Moorella_thermoacetica_ATCC_39073__cobalt_transport_protein_CbiN:0.51943771194849441830,153956036__Bacteria__Clostridia__Clostridium_kluyveri_DSM_555__cobalt_transport_protein_CbiN:0.12845152094471087856):0.16266709139539325957):0.09999440497150884066):0.06531230892273802435):0.05800142262211242100,(302875090__Bacteria__Clostridia__Clostridium_cellulovorans_743B__cobalt_ABC_transporter:0.56862185049664804026,((302388888__Bacteria__Clostridia__Thermosediminibacter_oceani_DSM_16646__cobalt_transport_protein_CbiN:1.40660594234432756444,295694920__Bacteria__Bacilli__Kyrpidia_tusciae_DSM_2912__cobalt_ABC_transporter_protein_CbiN:0.55040534265812213199):0.14403172680283071738,(212640007__Bacteria__Bacilli__Anoxybacillus_flavithermus_WK1__cobalt_transport_protein_CbiN:0.30016414616894265821,(((261420009__Bacteria__Bacilli__Geobacillus_sp_Y412MC61__cobalt_transporter_CbiN:0.00000122123005994819,319766824__Bacteria__Bacilli__Geobacillus_sp_Y412MC52__Cobalt_transporter_CbiN:0.00000122123005994819):0.06346840592161100136,((56420343__Bacteria__Bacilli__Geobacillus_kaustophilus_HTA426__cobalt_transport_protein_CbiN:0.00991934572341363931,297530032__Bacteria__Bacilli__Geobacillus_sp_C56-T3__cobalt_transporter:0.00000122123005994819):0.03196377722878094435,138895353__Bacteria__Bacilli__Geobacillus_thermodenitrificans_NG80-2__cobalt_transport_protein_CbiN:0.03806665975184370110):0.03420367516051724122):0.23014440781846076667,(239826986__Bacteria__Bacilli__Geobacillus_sp_WCH70__cobalt_transporter_CbiN:0.04110481183698604102,(336235581__Bacteria__Bacilli__Geobacillus_thermoglucosidasius_C56-YS93__cobalt_ABC_transporter_periplasmic_protein:0.00000122123005994819,312111133__Bacteria__Bacilli__Geobacillus_sp_Y4_1MC1__Cobalt_transporter_CbiN:0.00000122123005994819):0.13284592386898178007):0.34909678125425341877):0.09186527419991197263):0.11890919754570149214):0.12285509309251889387):0.02796075589934941125):0.05746008864813682143):0.06411046589027803722,(78042671__Bacteria__Clostridia__Carboxydothermus_hydrogenoformans_Z-2901__cobalt_transport_protein_CbiN:0.61756741443728413454,148378909__Bacteria__Clostridia__Clostridium_botulinum_A_str_ATCC_3502__cobalt_ABC_transporter_permease:0.55136472668512304107):0.00444181381636676257):0.02679694971883821511,(((148544914__Bacteria__Bacilli__Lactobacillus_reuteri_DSM_20016__cobalt_transport_protein_CbiN:0.10299624018832151395,338203251__Bacteria__Bacilli__Lactobacillus_reuteri_SD2112__cobalt_transporter:0.06228902941120200570):0.23376306165206603427,377810100__Bacteria__Bacilli__Pediococcus_claussenii_ATCC_BAA-344__cobalt_transport_protein_CbiN:0.26657887469008645365):0.24404324270714192191,(((125717343__Bacteria__Bacilli__Streptococcus_sanguinis_SK36__cobalt_transport_protein_cbiN:0.66223245137619346501,((300722155__Bacteria__Gammaproteobacteria__Xenorhabdus_nematophila_ATCC_19061__cobalt_transport_protein_cbiN:0.04491662649070409657,290473898__Bacteria__Gammaproteobacteria__Xenorhabdus_bovienii_SS-2004__cobalt_transporter_cbiN:0.06153229068882783842):0.16028335572642601892,((283785793__Bacteria__Gammaproteobacteria__Citrobacter_rodentium_ICC168__cobalt_transport_protein_CbiN:0.02789472988306146081,(16760959__Bacteria__Gammaproteobacteria__Salmonella_enterica_subsp_enterica_serovar_Typhi_str_CT18__cobalt_transport_protein_CbiN:0.07746212910947879171,((((375257087__Bacteria__Gammaproteobacteria__Klebsiella_oxytoca_KCTC_1686__cobalt_transport_protein_CbiN:0.00979021604626354944,(152971706__Bacteria__Gammaproteobacteria__Klebsiella_pneumoniae_subsp_pneumoniae_MGH_78578__cobalt_transport_protein_CbiN:0.01071042157666322880,288933766__Bacteria__Gammaproteobacteria__Klebsiella_variicola_At-22__cobalt_transporter:0.00000122123005994819):0.06970476830543084756):0.02301453116774600238,157145085__Bacteria__Gammaproteobacteria__Citrobacter_koseri_ATCC_BAA-895__cobalt_transport_protein_CbiN:0.00000122123005994819):0.00000122123005994819,311279085__Bacteria__Gammaproteobacteria__Enterobacter_cloacae_SCF1__cobalt_transport_protein:0.05673291279191375325):0.02322736104077159289,269139338__Bacteria__Gammaproteobacteria__Edwardsiella_tarda_EIB202__cobalt_transport_protein:0.06790125672361177478):0.03318366950247243763):0.01782747218058415226):0.11916888249200267846,(332161195__Bacteria__Gammaproteobacteria__Yersinia_enterocolitica_subsp_palearctica_105-5R-r__Cobalt_transport_protein_cbiN:0.07310311211221066918,(387888804__Bacteria__Gammaproteobacteria__Escherichia_blattae_DSM_4481__cobalt_transport_protein_CbiN:0.28440693445245196491,237808424__Bacteria__Gammaproteobacteria__Tolumonas_auensis_DSM_9187__cobalt_transport_protein_CbiN:0.21810684242108516195):0.04815356541793462675):0.05764877871222889166):0.05508915889426829054):0.28095137822594851151):0.04468112784699204004,((347548582__Bacteria__Bacilli__Listeria_ivanovii_subsp_ivanovii_PAM_55__putative_cobalt_transport_protein_CbiN:0.00000122123005994819,289434451__Bacteria__Bacilli__Listeria_seeligeri_serovar_1-2b_str_SLCC3954__cobalt_transport_protein_CbiN:0.01833315438424069216):0.02143817294195803427,(16800237__Bacteria__Bacilli__Listeria_innocua_Clip11262__cobalt_transport_protein_CbiN:0.00915453379968546137,(116872578__Bacteria__Bacilli__Listeria_welshimeri_serovar_6b_str_SLCC5334__cobalt_transport_protein_CbiN:0.00928703509897813549,16803245__Bacteria__Bacilli__Listeria_monocytogenes_EGD-e__cobalamin_biosynthesis_protein_CbiN:0.00000122123005994819):0.00000122123005994819):0.02621813676572906995):0.31662781122701344483):0.06298231281815783178,326804317__Bacteria__Bacilli__Aerococcus_urinae_ACS-120-V-Col10a__cobalt_transport_protein:0.44399748021536872278):0.09072669013615458633):0.16972754505507609002):0.02604045125543275052,296109234__Archaea__Methanococcales__Methanocaldococcus_infernus_ME__cobalt_transport_protein:0.25837477949305920344):0.08688142833824918920):0.08587900216951802057):0.16086706727266822381,(327400723__Archaea__Archaeoglobales__Archaeoglobus_veneficus_SNP6__cobalt_transport_protein_cbiN:0.41765816558712631767,288931712__Archaea__Archaeoglobales__Ferroglobus_placidus_DSM_10642__cobalt_transporter:0.36078275453410202367):0.05042455483909563663,11498336__Archaea__Archaeoglobales__Archaeoglobus_fulgidus_DSM_4304__cobalt_transport_protein_CbiN:0.27081626890319610013):0.0;
