# Supplementary material for: The last universal common ancestor between ancient Earth chemistry and the onset of genetics
Source: PLoS Genet. 2018 Aug 16;14(8):e1007518. doi: 10.1371/journal.pgen.1007518 (PMC6095482; doi:10.1371/journal.pgen.1007518)
Supplement: S1 Appendix — The trees are for the 355 clusters that, after alignment and tree construction, generated ML trees that preserve domain monophyly while also having homologues in ≥2 archaeal and ≥2 bacterial lineages. These 355 proteins trace to LUCA by those phylogenetic criteria [78]. LUCA, last universal common ancestor; ML, maximum likelihood. (ZIP) [file pgen.1007518.s001.zip › renamed_trees_LUCA/367.tree]

((337265563__Bacteria__Alphaproteobacteria__Mesorhizobium_opportunistum_WSM2075__tyrosine_recombinase_XerC:0.00950679473135390522,319780736__Bacteria__Alphaproteobacteria__Mesorhizobium_ciceri_biovar_biserrulae_WSM1271__tyrosine_recombinase_XerC:0.02566513199142362450):0.00946630032927794907,(((153008277__Bacteria__Alphaproteobacteria__Ochrobactrum_anthropi_ATCC_49188__site|specific_tyrosine_recombinase_XerC:0.05816420441016371956,((17986431__Bacteria__Alphaproteobacteria__Brucella_melitensis_bv_1_str_16M__site|specific_tyrosine_recombinase_XerC:0.00300199344094205728,((62290770__Bacteria__Alphaproteobacteria__Brucella_abortus_bv_1_str_9-941__site|specific_tyrosine_recombinase_XerC:0.00000122123005994819,(256370318__Bacteria__Alphaproteobacteria__Brucella_microti_CCM_4915__site|specific_tyrosine_recombinase_XerC:0.00000122123005994819,(23502766__Bacteria__Alphaproteobacteria__Brucella_suis_1330__site|specific_tyrosine_recombinase_XerC:0.00000122123005994819,161619834__Bacteria__Alphaproteobacteria__Brucella_canis_ATCC_23365__site|specific_tyrosine_recombinase_XerC:0.00000122123005994819):0.00000122123005994819):0.00000122123005994819):0.00000122123005994819,340791505__Bacteria__Alphaproteobacteria__Brucella_pinnipedialis_B2-94__site|specific_tyrosine_recombinase_XerC:0.00000122123005994819):0.00000122123005994819):0.00000122123005994819,148559918__Bacteria__Alphaproteobacteria__Brucella_ovis_ATCC_25840__site|specific_tyrosine_recombinase_XerC:0.00300162414420269757):0.03987005033740175647):0.16220024743164418446,((((325293997__Bacteria__Alphaproteobacteria__Agrobacterium_sp_H13-3_circ-linear__site|specific_tyrosine_recombinase_XerC:0.03777987063521444366,15889883__Bacteria__Alphaproteobacteria__Agrobacterium_tumefaciens_str_C58_circ-lin__site|specific_recombinase:0.05214129482751591466):0.15234182573345764200,((222087447__Bacteria__Alphaproteobacteria__Agrobacterium_radiobacter_K84__site|specific_tyrosine_recombinase_XerC:0.06944224234537763052,(86359460__Bacteria__Alphaproteobacteria__Rhizobium_etli_cf_42__site|specific_tyrosine_recombinase_XerC:0.02954372841988223836,209551233__Bacteria__Alphaproteobacteria__Rhizobium_leguminosarum_bv_trifolii_WSM2304__site|specific_tyrosine_recombinase_XerC:0.01584473424902697880):0.08611552952622564261):0.06898703328353600339,222150032__Bacteria__Alphaproteobacteria__Agrobacterium_vitis_S4__site|specific_tyrosine_recombinase_XerC:0.16507565012091199308):0.04714953657322982356):0.03220807505194483999,((150398130__Bacteria__Alphaproteobacteria__Sinorhizobium_medicae_WSM419__site|specific_tyrosine_recombinase_XerC:0.03022476525751933984,15966799__Bacteria__Alphaproteobacteria__Sinorhizobium_meliloti_1021__site|specific_tyrosine_recombinase_XerC:0.04843671590787469727):0.02467117017913395688,378827736__Bacteria__Alphaproteobacteria__Sinorhizobium_fredii_HH103__tyrosine_recombinase_XerC:0.04606142283707816837):0.11187476679818569858):0.08508560074562590558,(((((((((((((((((333982107__Bacteria__Gammaproteobacteria__Methylomonas_methanica_MC09__tyrosine_recombinase_xerC:0.33338437947850546594,357404592__Bacteria__Gammaproteobacteria__Methylomicrobium_alcaliphilum__Tyrosine_recombinase_xerC:0.31491228750068445130):0.16140968405329281232,53804979__Bacteria__Gammaproteobacteria__Methylococcus_capsulatus_str_Bath__integrase|recombinase_XerC:0.49464430044948998200):0.17402462784270048002,(((146329464__Bacteria__Gammaproteobacteria__Dichelobacter_nodosus_VCS1703A__site|specific_recombinase_XerC:1.01581649135512930293,(288941805__Bacteria__Gammaproteobacteria__Allochromatium_vinosum_DSM_180__tyrosine_recombinase_XerC:0.20829261941793325574,390950701__Bacteria__Gammaproteobacteria__Thiocystis_violascens_DSM_198__tyrosine_recombinase_XerC:0.22268726564748339558):0.14667699860368976772):0.17221416237532710669,((110835195__Bacteria__Gammaproteobacteria__Alcanivorax_borkumensis_SK2__integrase|recombinase_XerC:0.45028214799234556054,220933239__Bacteria__Gammaproteobacteria__Thioalkalivibrio_sulfidophilus_HL-EbGr7__tyrosine_recombinase_XerC:0.34864195879621362462):0.08354138169617601750,((120553434__Bacteria__Gammaproteobacteria__Marinobacter_aquaeolei_VT8__tyrosine_recombinase_XerC:0.00000122123005994819,387812856__Bacteria__Gammaproteobacteria__Marinobacter_hydrocarbonoclasticus_ATCC_49840__tyrosine_recombinase_XerC:0.00570139270228526077):0.15638421506580957310,385329991__Bacteria__Gammaproteobacteria__Marinobacter_adhaerens_HP15__site|specific_tyrosine_recombinase_XerC:0.25099890052307943789):0.29462391935399995235):0.06342487298680889174):0.06540721965248091907,((192362212__Bacteria__Gammaproteobacteria__Cellvibrio_japonicus_Ueda107__tyrosine_recombinase_XerC:0.61616809425023633118,(((119776379__Bacteria__Gammaproteobacteria__Shewanella_amazonensis_SB2B__integrase|recombinase_XerC:0.24843272485985287701,(91791760__Bacteria__Gammaproteobacteria__Shewanella_denitrificans_OS217__tyrosine_recombinase_XerC:0.25260675486343880936,((114561634__Bacteria__Gammaproteobacteria__Shewanella_frigidimarina_NCIMB_400__tyrosine_recombinase_XerC:0.22185496966559031806,(((170724856__Bacteria__Gammaproteobacteria__Shewanella_woodyi_ATCC_51908__tyrosine_recombinase_XerC:0.12775695847199444732,(294142606__Bacteria__Gammaproteobacteria__Shewanella_violacea_DSS12__integrase|recombinase_XerC:0.15829028918497167755,157377259__Bacteria__Gammaproteobacteria__Shewanella_sediminis_HAW-EB3__tyrosine_recombinase_XerC:0.11939066651591410950):0.04106245813254041227):0.05203062861146141166,127511259__Bacteria__Gammaproteobacteria__Shewanella_loihica_PV-4__tyrosine_recombinase_XerC:0.23697155730937097262):0.06728967710425072524,(212633304__Bacteria__Gammaproteobacteria__Shewanella_piezotolerans_WP3__Phage_integrase|Phage_integrase|SAM|like_protein:0.08256991484486514432,(167625815__Bacteria__Gammaproteobacteria__Shewanella_halifaxensis_HAW-EB4__tyrosine_recombinase_XerC:0.07727006615549110446,157960209__Bacteria__Gammaproteobacteria__Shewanella_pealeana_ATCC_700345__tyrosine_recombinase_XerC:0.02072682393905343409):0.07150958271188986859):0.14325326024461845775):0.03953217287974198496):0.04200193971002948168,((113968738__Bacteria__Gammaproteobacteria__Shewanella_sp_MR-4__tyrosine_recombinase_XerC:0.02775310617436927904,24375788__Bacteria__Gammaproteobacteria__Shewanella_oneidensis_MR-1__integrase|recombinase_XerC:0.04161636187293488859):0.05509249565566994022,(126176181__Bacteria__Gammaproteobacteria__Shewanella_baltica_OS155__tyrosine_recombinase_XerC:0.07006894908638713892,(120600505__Bacteria__Gammaproteobacteria__Shewanella_sp_W3-18-1__tyrosine_recombinase_XerC:0.00000122123005994819,146294663__Bacteria__Gammaproteobacteria__Shewanella_putrefaciens_CN-32__tyrosine_recombinase_XerC:0.00000122123005994819):0.11875686478719488237):0.02767629248931480213):0.13915998475909069354):0.08209719503030815657):0.07731133247942451048):0.18508560551793132309,308051404__Bacteria__Gammaproteobacteria__Ferrimonas_balearica_DSM_9799__tyrosine_recombinase_XerC:0.32312121587885755947):0.13734290031487622619,(((219871693__Bacteria__Gammaproteobacteria__Haemophilus_parasuis_SH0165__putative_site|specific_tyrosine_recombinase_XerC:0.13782799241243928745,(33152918__Bacteria__Gammaproteobacteria__Haemophilus_ducreyi_35000HP__site|specific_tyrosine_recombinase_XerC:0.19727089576329265297,126209269__Bacteria__Gammaproteobacteria__Actinobacillus_pleuropneumoniae_serovar_5b_str_L20__site|specific_tyrosine_recombinase_XerC:0.12715332669622986250):0.04708556960060761992):0.17618558634123862583,(332289908__Bacteria__Gammaproteobacteria__Gallibacterium_anatis_UMN179__site|specific_tyrosine_recombinase_XerC:0.28849019094229394478,(((345429074__Bacteria__Gammaproteobacteria__Haemophilus_parainfluenzae_T3T1__site|specific_tyrosine_recombinase:0.06921677553917866821,(319897879__Bacteria__Gammaproteobacteria__Haemophilus_influenzae_F3031__site|specific_tyrosine_recombinase:0.08565482516826823656,(15603566__Bacteria__Gammaproteobacteria__Pasteurella_multocida_subsp_multocida_str_Pm70__site|specific_tyrosine_recombinase_XerC:0.10915918693348569679,(261867252__Bacteria__Gammaproteobacteria__Aggregatibacter_actinomycetemcomitans_D11S-1__site|specific_tyrosine_recombinase_XerC:0.07491832026953466894,251793385__Bacteria__Gammaproteobacteria__Aggregatibacter_aphrophilus_NJ8700__site|specific_tyrosine_recombinase_XerC:0.02298253272486825219):0.05733650425989490762):0.02677210442054020825):0.03034873580790114350):0.03174668928852755062,170718451__Bacteria__Gammaproteobacteria__Haemophilus_somnus_2336__site|specific_tyrosine_recombinase_XerC:0.11591675282246886869):0.02759540381637889256,(52424578__Bacteria__Gammaproteobacteria__Mannheimia_succiniciproducens_MBEL55E__site|specific_tyrosine_recombinase_XerC:0.10607875295396342052,152979627__Bacteria__Gammaproteobacteria__Actinobacillus_succinogenes_130Z__site|specific_tyrosine_recombinase_XerC:0.21708522655043571703):0.03480829958650307615):0.08644367400713466598):0.09073740015400645620):0.22528382905592181373,(((77359067__Bacteria__Gammaproteobacteria__Pseudoalteromonas_haloplanktis_TAC125__site|specific_recombinase:0.02630324810643495936,315125203__Bacteria__Gammaproteobacteria__Pseudoalteromonas_sp_SM9913__site|specific_recombinase:0.05624107703471386416):0.59599290766715051770,(56461653__Bacteria__Gammaproteobacteria__Idiomarina_loihiensis_L2TR__site|specific_recombinase_XerC:0.68725657465863254636,(((333894927__Bacteria__Gammaproteobacteria__Alteromonas_sp_SN2__tyrosine_recombinase:0.13560756999424902758,332139609__Bacteria__Gammaproteobacteria__Alteromonas_macleodii_str_Deep_ecotype__tyrosine_recombinase_XerC:0.05511191037909498464):0.27861584019497603881,348027766__Bacteria__Gammaproteobacteria__Glaciecola_nitratireducens_FR1064__tyrosine_recombinase:0.45472538461505607188):0.10985278956780811233,(109900374__Bacteria__Gammaproteobacteria__Pseudoalteromonas_atlantica_T6c__phage_integrase:0.05272503737188375533,332304595__Bacteria__Gammaproteobacteria__Glaciecola_sp_4H-3-7YE-5__tyrosine_recombinase_XerC:0.03643650396411837744):0.31003957358895078977):0.12485492409638170030):0.03724442556993772663):0.07378814035215919276,((((117619677__Bacteria__Gammaproteobacteria__Aeromonas_hydrophila_subsp_hydrophila_ATCC_7966__tyrosine_recombinase_XerC:0.02264824443046472777,(330827985__Bacteria__Gammaproteobacteria__Aeromonas_veronii_B565__Tyrosine_recombinase_XerC:0.06711309482726858511,145300550__Bacteria__Gammaproteobacteria__Aeromonas_salmonicida_subsp_salmonicida_A449__tyrosine_recombinase_XerC:0.04369599890956905180):0.01562725418843145808):0.23753094889160089598,374334309__Bacteria__Gammaproteobacteria__Oceanimonas_sp_GK1__tyrosine_recombinase_XerC:0.22725634375976780377):0.06992479257171581308,(119943804__Bacteria__Gammaproteobacteria__Psychromonas_ingrahamii_37__tyrosine_recombinase_XerC:0.48776901212596884827,237809853__Bacteria__Gammaproteobacteria__Tolumonas_auensis_DSM_9187__tyrosine_recombinase_XerC:0.31753940110288075838):0.04911436381956276603):0.07059224318441975621,((54310573__Bacteria__Gammaproteobacteria__Photobacterium_profundum_SS9__site|specific_tyrosine_recombinase_XerC:0.16095221088711814117,(((218710942__Bacteria__Gammaproteobacteria__Vibrio_splendidus_LGP32__site|specific_tyrosine_recombinase_XerC:0.10047917839389353123,(37678273__Bacteria__Gammaproteobacteria__Vibrio_vulnificus_YJ016__site|specific_tyrosine_recombinase_XerC:0.11668068490844425711,((156972655__Bacteria__Gammaproteobacteria__Vibrio_harveyi_ATCC_BAA-1116__site|specific_tyrosine_recombinase_XerC:0.01629421375234432062,262392887__Bacteria__Gammaproteobacteria__Vibrio_sp_Ex25__tyrosine_recombinase_XerC:0.00920168333874623809):0.00312330803660424480,28899755__Bacteria__Gammaproteobacteria__Vibrio_parahaemolyticus_RIMD_2210633__site|specific_tyrosine_recombinase_XerC:0.00000122123005994819):0.02977891652062092040):0.03596827842939452624):0.03178574671062622814,((375129577__Bacteria__Gammaproteobacteria__Vibrio_furnissii_NCTC_11218__site|specific_tyrosine_recombinase:0.08075819804972746152,(384423476__Bacteria__Gammaproteobacteria__Vibrio_cholerae_LMA3984-4__tyrosine_recombinase_XerC:0.00000122123005994819,15640159__Bacteria__Gammaproteobacteria__Vibrio_cholerae_O1_biovar_El_Tor_str_N16961__site|specific_tyrosine_recombinase_XerC:0.00762064992655315555):0.15808768890873342583):0.01265878753250816204,336122721__Bacteria__Gammaproteobacteria__Vibrio_anguillarum_775__Integrase|recombinase_|XerC|CodV_family|:0.08030528342686098220):0.03268480634736588286):0.06657525716276838090,(209693751__Bacteria__Gammaproteobacteria__Aliivibrio_salmonicida_LFI1238__site|specific_tyrosine_recombinase_XerC:0.03620461999325151614,59713090__Bacteria__Gammaproteobacteria__Vibrio_fischeri_ES114__site|specific_tyrosine_recombinase_XerC:0.02452922030610511783):0.12166755749925345365):0.07763216953176414747):0.23612758597328770138,((269137482__Bacteria__Gammaproteobacteria__Edwardsiella_tarda_EIB202__site|specific_recombinase_XerC:0.02141157015806791075,238918092__Bacteria__Gammaproteobacteria__Edwardsiella_ictaluri_93-146__tyrosine_recombinase_XerC|_putative:0.00985097942715154086):0.19607345435778988918,((((37528455__Bacteria__Gammaproteobacteria__Photorhabdus_luminescens_subsp_laumondii_TTO1__site|specific_tyrosine_recombinase_XerC:0.04287404695689236295,253991592__Bacteria__Gammaproteobacteria__Photorhabdus_asymbiotica_subsp_asymbiotica_ATCC_43949__tyrosine_recombinase_xerc:0.06833362268571377407):0.10570049035594263065,(290477110__Bacteria__Gammaproteobacteria__Xenorhabdus_bovienii_SS-2004__site|specific_tyrosine_recombinase:0.05020386149710874546,300721450__Bacteria__Gammaproteobacteria__Xenorhabdus_nematophila_ATCC_19061__site|specific_tyrosine_recombinase:0.10564735461317757703):0.02047261895009759580):0.06932278591398012557,(386743711__Bacteria__Gammaproteobacteria__Providencia_stuartii_MRSN_2154__site|specific_tyrosine_recombinase_XerC:0.19364377994875489608,197287151__Bacteria__Gammaproteobacteria__Proteus_mirabilis_HI4320__site|specific_tyrosine_recombinase_XerC:0.30242178537784597525):0.04351694743007641919):0.10366329603542079330,(((((383192114__Bacteria__Gammaproteobacteria__Rahnella_aquatilis_CIP_78-65_ATCC_33071__tyrosine_recombinase_XerC:0.01389703890182646985,322834929__Bacteria__Gammaproteobacteria__Rahnella_sp_Y9602__tyrosine_recombinase_XerC:0.00577190519186389969):0.14318043053223578065,((308188856__Bacteria__Gammaproteobacteria__Pantoea_vagans_C9-1__tyrosine_recombinase_XerC:0.07455710801959769540,291615720__Bacteria__Gammaproteobacteria__Pantoea_ananatis_LMG_20103__XerC:0.08004875222588773986):0.04903899155047165143,317046395__Bacteria__Gammaproteobacteria__Pantoea_sp_At-9b__tyrosine_recombinase_XerC:0.05956206284582205718):0.09238521502029600763):0.03907328436220919993,((387891026__Bacteria__Gammaproteobacteria__Escherichia_blattae_DSM_4481__integrase|recombinase_XerC:0.12652514446151968963,((260596035__Bacteria__Gammaproteobacteria__Cronobacter_turicensis_z3032__site|specific_tyrosine_recombinase_XerC:0.00844403400635954961,156935864__Bacteria__Gammaproteobacteria__Cronobacter_sakazakii_ATCC_BAA-894__site|specific_tyrosine_recombinase_XerC:0.00915842285587490680):0.05380629426655616360,(((375258332__Bacteria__Gammaproteobacteria__Klebsiella_oxytoca_KCTC_1686__site|specific_tyrosine_recombinase_XerC:0.03134889982374916562,(152972799__Bacteria__Gammaproteobacteria__Klebsiella_pneumoniae_subsp_pneumoniae_MGH_78578__site|specific_tyrosine_recombinase_XerC:0.02258433853954849857,(336248073__Bacteria__Gammaproteobacteria__Enterobacter_aerogenes_KCTC_2190__site|specific_tyrosine_recombinase_XerC:0.01377971051013714664,288937766__Bacteria__Gammaproteobacteria__Klebsiella_variicola_At-22__tyrosine_recombinase_XerC:0.00692866843545256791):0.01511881276442534131):0.01623848230257234418):0.03004790466764956786,((15804400__Bacteria__Gammaproteobacteria__Escherichia_coli_O157_H7_str_EDL933__site|specific_tyrosine_recombinase_XerC:0.01663374306372489633,(((74314323__Bacteria__Gammaproteobacteria__Shigella_sonnei_Ss046__site|specific_tyrosine_recombinase_XerC:0.00000122123005994819,218550965__Bacteria__Gammaproteobacteria__Escherichia_fergusonii_ATCC_35469__site|specific_tyrosine_recombinase_XerC:0.00000122123005994819):0.00000122123005994819,82546162__Bacteria__Gammaproteobacteria__Shigella_boydii_Sb227__site|specific_tyrosine_recombinase_XerC:0.00000122123005994819):0.00660480031804043955,(82779010__Bacteria__Gammaproteobacteria__Shigella_dysenteriae_Sd197__site|specific_tyrosine_recombinase_XerC:0.00000122123005994819,24115108__Bacteria__Gammaproteobacteria__Shigella_flexneri_2a_str_301__site|specific_tyrosine_recombinase_XerC:0.00000122123005994819):0.00000122123005994819):0.00000122123005994819):0.06161066277366940985,(283787512__Bacteria__Gammaproteobacteria__Citrobacter_rodentium_ICC168__tyrosine_recombinase:0.04362206717271080447,((146313613__Bacteria__Gammaproteobacteria__Enterobacter_sp_638__site|specific_tyrosine_recombinase_XerC:0.03278795234833446065,(345301396__Bacteria__Gammaproteobacteria__Enterobacter_asburiae_LF7a__Tyrosine_recombinase_xerC:0.00493121507199000518,296105305__Bacteria__Gammaproteobacteria__Enterobacter_cloacae_subsp_cloacae_ATCC_13047__site|specific_tyrosine_recombinase_XerC:0.02916219251268167834):0.02366274547343670889):0.04625702011011047915,(157144439__Bacteria__Gammaproteobacteria__Citrobacter_koseri_ATCC_BAA-895__site|specific_tyrosine_recombinase_XerC:0.02599465735238709954,(340001398__Bacteria__Gammaproteobacteria__Salmonella_bongori_NCTC_12419__integrase|recombinase:0.00367472753562066894,16762185__Bacteria__Gammaproteobacteria__Salmonella_enterica_subsp_enterica_serovar_Typhi_str_CT18__integrase|recombinase:0.01998992615457190897):0.01210573633040894735):0.01039862163240368696):0.01515751571607036781):0.01101126354840489645):0.01268177732387687148):0.00772313045649137241,311281510__Bacteria__Gammaproteobacteria__Enterobacter_cloacae_SCF1__tyrosine_recombinase_XerC:0.07275605431859495653):0.05276840827677937301):0.03441188405911124043):0.08799446611485382819,((292486680__Bacteria__Gammaproteobacteria__Erwinia_amylovora_CFBP1430__tyrosine_recombinase_XerC:0.02682161944459340516,(188532374__Bacteria__Gammaproteobacteria__Erwinia_tasmaniensis_Et1-99__site|specific_tyrosine_recombinase_XerC:0.03330449821677957528,(259906886__Bacteria__Gammaproteobacteria__Erwinia_pyrifoliae_Ep1-96__site|specific_tyrosine_recombinase_XerC:0.00000122123005994819,385786862__Bacteria__Gammaproteobacteria__Erwinia_sp_Ejp617__site|specific_tyrosine_recombinase_XerC:0.00000122123005994819):0.01839313357715815708):0.00888975315731632514):0.09636866350703174322,300714802__Bacteria__Gammaproteobacteria__Erwinia_billingiae_Eb661__tyrosine_recombinase_XerC:0.06949514261571457241):0.05382281741138190967):0.02649792092467584750):0.03534939420118054371,((123440588__Bacteria__Gammaproteobacteria__Yersinia_enterocolitica_subsp_enterocolitica_8081__site|specific_tyrosine_recombinase_XerC:0.01556846139725487875,(45442956__Bacteria__Gammaproteobacteria__Yersinia_pestis_biovar_Microtus_str_91001__site|specific_tyrosine_recombinase_XerC:0.00000122123005994819,51594547__Bacteria__Gammaproteobacteria__Yersinia_pseudotuberculosis_IP_32953__site|specific_tyrosine_recombinase_XerC:0.00639426595075039735):0.03982638767377205680):0.10578663842179705790,(157368433__Bacteria__Gammaproteobacteria__Serratia_proteamaculans_568__site|specific_tyrosine_recombinase_XerC:0.02774772404732639419,333925037__Bacteria__Gammaproteobacteria__Serratia_sp_AS12__Tyrosine_recombinase_xerC:0.01338892478246212284):0.10681168750796865563):0.02684910537428153096):0.03579980298778734360,(85060322__Bacteria__Gammaproteobacteria__Sodalis_glossinidius_str_morsitans__site|specific_tyrosine_recombinase_XerC:0.22663447613808662684,((242237692__Bacteria__Gammaproteobacteria__Dickeya_dadantii_Ech703__site|specific_tyrosine_recombinase_XerC:0.11828133192177596456,((251787836__Bacteria__Gammaproteobacteria__Dickeya_zeae_Ech1591__site|specific_tyrosine_recombinase_XerC:0.02788104358208054467,271502380__Bacteria__Gammaproteobacteria__Dickeya_dadantii_Ech586__tyrosine_recombinase_XerC:0.02909759435384706369):0.01424195669421953608,307132969__Bacteria__Gammaproteobacteria__Dickeya_dadantii_3937__site|specific_tyrosine_recombinase:0.03219076108740344389):0.06911978247065900249):0.07345000682831623329,((261823389__Bacteria__Gammaproteobacteria__Pectobacterium_wasabiae_WPP163__site|specific_tyrosine_recombinase_XerC:0.01859820986172137230,50123101__Bacteria__Gammaproteobacteria__Pectobacterium_atrosepticum_SCRI1043__site|specific_tyrosine_recombinase_XerC:0.03142941276372757803):0.02728525857190583145,253690334__Bacteria__Gammaproteobacteria__Pectobacterium_carotovorum_subsp_carotovorum_PC1__tyrosine_recombinase_XerC:0.01229276508265892201):0.10719169673633421880):0.04901017793487302820):0.02151853417510483230):0.04392165398268001869):0.06481734874067783536):0.15334035509369142725):0.08683009937729271877):0.04415694170133731972):0.00851907636751065775):0.06287360960035762170):0.11569591540929391460):0.04728746104383709653,((387131166__Bacteria__Gammaproteobacteria__Methylophaga_sp_JAM7__tyrosine_recombinase_XerC:0.23787841390621591864,387126537__Bacteria__Gammaproteobacteria__Methylophaga_sp_JAM1__tyrosine_recombinase_XerC:0.16714729242763379236):0.27217662251213015079,((((167627355__Bacteria__Gammaproteobacteria__Francisella_philomiragia_subsp_philomiragia_ATCC_25017__phage_integrase_family_protein:0.01451910369144165762,387886383__Bacteria__Gammaproteobacteria__Francisella_noatunensis_subsp_orientalis_str_Toba_04__phage_integrase_family_protein:0.01461365912029025799):0.02211316857746868647,337754743__Bacteria__Gammaproteobacteria__Francisella_sp_TX077308__tyrosine_recombinase_XerC:0.09107525256440410222):0.08285381350311853133,((385793474__Bacteria__Gammaproteobacteria__Francisella_cf_novicida_Fx1__hypothetical_protein:0.00963949657387791134,118498082__Bacteria__Gammaproteobacteria__Francisella_novicida_U112__site|specific_recombinase:0.00000122123005994819):0.00319509735768772193,56708541__Bacteria__Gammaproteobacteria__Francisella_tularensis_subsp_tularensis_SCHU_S4__integrase|recombinase_XerC:0.00000122123005994819):0.09564697506212398170):0.67128148095794271111,256821403__Bacteria__Gammaproteobacteria__Kangiella_koreensis_DSM_16069__tyrosine_recombinase_XerC:0.36387668653025273535):0.19987828069943913700):0.09580047837638801245):0.05767175134912042728):0.04672645888541436532):0.05542369073052960671,((((307546851__Bacteria__Gammaproteobacteria__Halomonas_elongata_DSM_2581__integrase|recombinase_XerC:0.21968892468956233155,92115230__Bacteria__Gammaproteobacteria__Chromohalobacter_salexigens_DSM_3043__phage_integrase:0.14882785795170289100):0.47979845562237760648,(((50085725__Bacteria__Gammaproteobacteria__Acinetobacter_sp_ADP1__site|specific_tyrosine_recombinase:0.20601526520965696143,(375135680__Bacteria__Gammaproteobacteria__Acinetobacter_calcoaceticus_PHEA-2__site|specific_tyrosine_recombinase:0.01202133222590625466,(299769077__Bacteria__Gammaproteobacteria__Acinetobacter_oleivorans_DR1__site|specific_tyrosine_recombinase:0.01361381461897085039,((126642664__Bacteria__Gammaproteobacteria__Acinetobacter_baumannii_ATCC_17978__site|specific_tyrosine_recombinase:0.00465955267972413198,(((215482572__Bacteria__Gammaproteobacteria__Acinetobacter_baumannii_AB307-0294__Tyrosine_recombinase_xerC:0.00000122123005994819,213158313__Bacteria__Gammaproteobacteria__Acinetobacter_baumannii_AB0057__tyrosine_recombinase_XerC:0.00000122123005994819):0.00311769669907584982,169795024__Bacteria__Gammaproteobacteria__Acinetobacter_baumannii_AYE__site|specific_tyrosine_recombinase:0.00000122123005994819):0.00303009523160113151,169632680__Bacteria__Gammaproteobacteria__Acinetobacter_baumannii_SDF__site|specific_tyrosine_recombinase:0.00000122123005994819):0.00289812146225647315):0.00013117012168756763,((184159192__Bacteria__Gammaproteobacteria__Acinetobacter_baumannii_ACICU__site|specific_recombinase_XerC:0.00000122123005994819,((387122879__Bacteria__Gammaproteobacteria__Acinetobacter_baumannii_MDR-TJ__site|specific_recombinase_XerC:0.00000122123005994819,385238635__Bacteria__Gammaproteobacteria__Acinetobacter_baumannii_TCDC-AB0715__site|specific_recombinase_XerC:0.00000122123005994819):0.00000122123005994819,384144303__Bacteria__Gammaproteobacteria__Acinetobacter_baumannii_MDR-ZJ06__site|specific_recombinase_XerC:0.00000122123005994819):0.00000122123005994819):0.00000122123005994819,384132886__Bacteria__Gammaproteobacteria__Acinetobacter_baumannii_1656-2__xerC:0.00000122123005994819):0.00000122123005994819):0.01765529746905294961):0.01487089846124527853):0.07928770449743494098):0.49198381804915231053,((148652162__Bacteria__Gammaproteobacteria__Psychrobacter_sp_PRwf-1__phage_integrase_family_protein:0.16516710901919284815,(71064781__Bacteria__Gammaproteobacteria__Psychrobacter_arcticus_273-4__tyrosine_recombinase_XerC:0.01654313963923733852,93005052__Bacteria__Gammaproteobacteria__Psychrobacter_cryohalolentis_K5__phage_integrase:0.01927407362769210930):0.20578839181724792318):0.20684532123144747096,296113698__Bacteria__Gammaproteobacteria__Moraxella_catarrhalis_RH4__tyrosine_recombinase_XerC:0.46189845540941076862):0.22259129284197623488):0.38797199945473270777,(289207303__Bacteria__Gammaproteobacteria__Thioalkalivibrio_sp_K90mix__tyrosine_recombinase_XerC:0.48342553592921144734,(334143470__Bacteria__Gammaproteobacteria__Thioalkalimicrobium_cyclicum_ALM1__tyrosine_recombinase_xerC:0.52847549609960220440,78484754__Bacteria__Gammaproteobacteria__Thiomicrospira_crunogena_XCL-2__Phage_integrase:0.47825466294857338356):0.21200614067578313349):0.02398062731938756589):0.12109383806885194723):0.08003366203691877900,(83643202__Bacteria__Gammaproteobacteria__Hahella_chejuensis_KCTC_2396__site|specific_tyrosine_recombinase_XerC:0.48697030395008128467,((226946779__Bacteria__Gammaproteobacteria__Azotobacter_vinelandii_DJ__site|specific_tyrosine_recombinase_XerC:0.12402218987926497129,((((28867454__Bacteria__Gammaproteobacteria__Pseudomonas_syringae_pv_tomato_str_DC3000__integrase|recombinase_XerC:0.11777268657951807385,((229593315__Bacteria__Gammaproteobacteria__Pseudomonas_fluorescens_SBW25__site|specific_tyrosine_recombinase_XerC:0.01164166442361954865,387896322__Bacteria__Gammaproteobacteria__Pseudomonas_fluorescens_A506__site|specific_recombinase_Sss:0.01212273308081096221):0.02027768245210376935,(70733299__Bacteria__Gammaproteobacteria__Pseudomonas_fluorescens_Pf-5__site|specific_tyrosine_recombinase_XerC:0.08819418339990948985,(378953599__Bacteria__Gammaproteobacteria__Pseudomonas_fluorescens_F113__protein_Sss:0.00628799997832017732,(330812552__Bacteria__Gammaproteobacteria__Pseudomonas_brassicacearum_subsp_brassicacearum_NFM421__Site|specific_tyrosine_recombinase_XerC|Sss:0.00000122123005994819,77461722__Bacteria__Gammaproteobacteria__Pseudomonas_fluorescens_Pf0-1__site|specific_tyrosine_recombinase_XerC:0.04266219686931600058):0.00045684104709195852):0.04574025994627881064):0.01846886362297454204):0.03358148676594650134):0.06171420645943036243,(26991906__Bacteria__Gammaproteobacteria__Pseudomonas_putida_KT2440__site|specific_tyrosine_recombinase_XerC:0.06719636774410023272,104784270__Bacteria__Gammaproteobacteria__Pseudomonas_entomophila_L48__site|specific_tyrosine_recombinase_XerC:0.09108415105393025124):0.10373652361631861829):0.09901923261132020149,146280903__Bacteria__Gammaproteobacteria__Pseudomonas_stutzeri_A1501__site|specific_tyrosine_recombinase_XerC:0.13731541720466047818):0.04701093747303024956,(333898583__Bacteria__Gammaproteobacteria__Pseudomonas_fulva_12-X__tyrosine_recombinase_xerC:0.16133470389844076220,((330501235__Bacteria__Gammaproteobacteria__Pseudomonas_mendocina_NK-01__site|specific_tyrosine_recombinase_XerC:0.02747120395545651905,146305305__Bacteria__Gammaproteobacteria__Pseudomonas_mendocina_ymp__site|specific_tyrosine_recombinase_XerC:0.04342732883276646111):0.06490541934662473478,15600473__Bacteria__Gammaproteobacteria__Pseudomonas_aeruginosa_PAO1__site|specific_tyrosine_recombinase_XerC:0.15754244812625184391):0.05045252055039989997):0.02084621821255304083):0.03907444512978307249):0.24520089930428679015,((77163851__Bacteria__Gammaproteobacteria__Nitrosococcus_oceani_ATCC_19707__site|specific_tyrosine_recombinase_XerC:0.04050384929127057165,300113125__Bacteria__Gammaproteobacteria__Nitrosococcus_watsonii_C-113__tyrosine_recombinase_XerC:0.03318781852716767150):0.10317619557801246954,292493801__Bacteria__Gammaproteobacteria__Nitrosococcus_halophilus_Nc4__tyrosine_recombinase_XerC:0.10032039625520376702):0.31657131681098493736):0.05696457209393467058):0.04755734546444816135):0.05275124118663648831,((383315659__Bacteria__Gammaproteobacteria__Frateuria_aurantia_DSM_6220__tyrosine_recombinase_XerC:0.39347963925136891783,(357416267__Bacteria__Gammaproteobacteria__Pseudoxanthomonas_spadix_BD-a59__site|specific_tyrosine_recombinase_XerC:0.18557932792319437043,(285019335__Bacteria__Gammaproteobacteria__Xanthomonas_albilineans_GPE_PC73__tyrosine_recombinase:0.14870841211740243315,((15838084__Bacteria__Gammaproteobacteria__Xylella_fastidiosa_9a5c__site|specific_tyrosine_recombinase_XerC:0.27824763077510683562,(21232926__Bacteria__Gammaproteobacteria__Xanthomonas_campestris_pv_campestris_str_ATCC_33913__site|specific_tyrosine_recombinase_XerC:0.09064740473093679807,((21241407__Bacteria__Gammaproteobacteria__Xanthomonas_axonopodis_pv_citri_str_306__site|specific_tyrosine_recombinase_XerC:0.01362504519141341519,78046247__Bacteria__Gammaproteobacteria__Xanthomonas_campestris_pv_vesicatoria_str_85-10__site|specific_tyrosine_recombinase_XerC:0.00939978988537889040):0.02661701923680988985,((188575133__Bacteria__Gammaproteobacteria__Xanthomonas_oryzae_pv_oryzae_PXO99A__site|specific_tyrosine_recombinase_XerC:0.00000122123005994819,58583617__Bacteria__Gammaproteobacteria__Xanthomonas_oryzae_pv_oryzae_KACC10331__site|specific_tyrosine_recombinase_XerC:0.00411191637017582681):0.00408664066806027019,84625422__Bacteria__Gammaproteobacteria__Xanthomonas_oryzae_pv_oryzae_MAFF_311018__site|specific_tyrosine_recombinase_XerC:0.00000122123005994819):0.06015134032053083557):0.04690636150668665155):0.07752921046948774153):0.03092700932616158915,(190575908__Bacteria__Gammaproteobacteria__Stenotrophomonas_maltophilia_K279a__site|specific_tyrosine_recombinase_XerC:0.17161759064287251952,319785871__Bacteria__Gammaproteobacteria__Pseudoxanthomonas_suwonensis_11-1__tyrosine_recombinase_XerC:0.18209450310783148463):0.05269797590194556097):0.03024189367818526722):0.08405163849733945924):0.15833451832110220781):0.27442439767481763280,(121997992__Bacteria__Gammaproteobacteria__Halorhodospira_halophila_SL1__tyrosine_recombinase_XerC:0.48338794017452685337,114319227__Bacteria__Gammaproteobacteria__Alkalilimnicola_ehrlichii_MLHE-1__tyrosine_recombinase_XerC:0.32986284084980199705):0.12693327039630061814):0.05149122549234456947):0.00842180508919064194):0.07635228490363968334,(((74318546__Bacteria__Betaproteobacteria__Thiobacillus_denitrificans_ATCC_25259__tyrosine_recombinase_XerC:0.49177913617794977164,(((302879884__Bacteria__Betaproteobacteria__Gallionella_capsiferriformans_ES-2__tyrosine_recombinase_XerC:0.28432244429367070637,291612618__Bacteria__Betaproteobacteria__Sideroxydans_lithotrophicus_ES-1__tyrosine_recombinase_XerC:0.21901607714198051413):0.17899816231753093443,(((253997885__Bacteria__Betaproteobacteria__Methylovorus_glucosetrophus_SIP3-4__tyrosine_recombinase_XerC:0.00000122123005994819,313199950__Bacteria__Betaproteobacteria__Methylovorus_sp_MP688__tyrosine_recombinase_xerc:0.02858917659913871867):0.23337534633722706312,((297537394__Bacteria__Betaproteobacteria__Methylotenera_versatilis_301__tyrosine_recombinase_XerC:0.16133478000214690473,253997561__Bacteria__Betaproteobacteria__Methylotenera_mobilis_JLW8__tyrosine_recombinase_XerC:0.14047657699826818223):0.25688213012821892178,91774554__Bacteria__Betaproteobacteria__Methylobacillus_flagellatus_KT__tyrosine_recombinase_XerC_subunit:0.28033048839210639169):0.11355869615832278607):0.10340036788903869680,(((339483031__Bacteria__Betaproteobacteria__Nitrosomonas_sp_Is79A3__Tyrosine_recombinase_xerC:0.15581676613569181433,325982877__Bacteria__Betaproteobacteria__Nitrosomonas_sp_AL212__tyrosine_recombinase_XerC:0.17109513572287401995):0.26381608248717164367,(114331554__Bacteria__Betaproteobacteria__Nitrosomonas_eutropha_C91__tyrosine_recombinase_XerC:0.11987320239619311812,30248355__Bacteria__Betaproteobacteria__Nitrosomonas_europaea_ATCC_19718__phage_integrase_domain|SAM_domain|containing_protein:0.09426055554588548546):0.28415254385871763221):0.11464366815629517538,82703659__Bacteria__Betaproteobacteria__Nitrosospira_multiformis_ATCC_25196__tyrosine_recombinase_XerC:0.34100942600679345906):0.07945438651904269955):0.05028106072499862605):0.18061462792361651641,((237654487__Bacteria__Betaproteobacteria__Thauera_sp_MZ1T__tyrosine_recombinase_XerC:0.30104197724997344698,119896887__Bacteria__Betaproteobacteria__Azoarcus_sp_BH72__site|specific_recombinase:0.29377102340246769030):0.20327792786150863935,((71905836__Bacteria__Betaproteobacteria__Dechloromonas_aromatica_RCB__tyrosine_recombinase_XerC_subunit:0.20878117739018939303,372487337__Bacteria__Betaproteobacteria__Dechlorosoma_suillum_PS__tyrosine_recombinase_XerC:0.24416265643729273549):0.04381752281320273890,257095701__Bacteria__Betaproteobacteria__Candidatus_Accumulibacter_phosphatis_clade_IIA_str_UW-1__tyrosine_recombinase_XerC:0.29423731384019086166):0.13861630537339042490):0.06195210248281357579):0.07683007851897777352):0.05088533453932008593,(((332286571__Bacteria__Betaproteobacteria__Pusillimonas_sp_T7-7__site|specific_tyrosine_recombinase_XerC:0.29218470283713043889,((319778943__Bacteria__Betaproteobacteria__Taylorella_equigenitalis_MCE9__tyrosine_recombinase_XerC:0.09933391165084771990,348589523__Bacteria__Betaproteobacteria__Taylorella_asinigenitalis_MCE3__tyrosine_recombinase_XerC:0.05969790559712105649):0.53547899884900351797,389870819__Bacteria__Betaproteobacteria__Advenella_kashmirensis_WT001__site|specific_tyrosine_recombinase_XerC:0.25508915588803965369):0.10701408017672150996):0.10752159042488516894,(187476668__Bacteria__Betaproteobacteria__Bordetella_avium_197N__site|specific_tyrosine_recombinase_XerC:0.22704417579682395489,(311109403__Bacteria__Betaproteobacteria__Achromobacter_xylosoxidans_A8__tyrosine_recombinase_XerC:0.16207657996042015847,(((33594905__Bacteria__Betaproteobacteria__Bordetella_parapertussis_12822__site|specific_tyrosine_recombinase_XerC:0.00576396780946710537,33599180__Bacteria__Betaproteobacteria__Bordetella_bronchiseptica_RB50__site|specific_tyrosine_recombinase_XerC:0.00287932726934693808):0.00284342212838915778,33594003__Bacteria__Betaproteobacteria__Bordetella_pertussis_Tohama_I__tyrosine_recombinase_XerC:0.00291851255531792040):0.10791020779059028178,163859107__Bacteria__Betaproteobacteria__Bordetella_petrii_DSM_12804__site|specific_tyrosine_recombinase_XerC:0.07786908453356379545):0.04339038327752760271):0.05885409767671982706):0.06566768817932852609):0.19009797209314191480,((296136669__Bacteria__Betaproteobacteria__Thiomonas_intermedia_K12__integrase_family_protein:0.35758870790370561599,(((239813909__Bacteria__Betaproteobacteria__Variovorax_paradoxus_S110__integrase_family_protein:0.07386662474272404078,319791651__Bacteria__Betaproteobacteria__Variovorax_paradoxus_EPS__integrase_family_protein:0.11274361719849215757):0.26506885545379665903,((((264680261__Bacteria__Betaproteobacteria__Comamonas_testosteroni_CNB-2__phage_integrase:0.19295386845776657525,(160896902__Bacteria__Betaproteobacteria__Delftia_acidovorans_SPH-1__integrase_family_protein:0.00036407776198391897,333916670__Bacteria__Betaproteobacteria__Delftia_sp_Cs1-4__tyrosine_recombinase_xerC:0.03073395344891649908):0.13835139019464570698):0.21806731631711739894,((121611464__Bacteria__Betaproteobacteria__Verminephrobacter_eiseniae_EF01-2__phage_integrase_family_protein:0.24022480647565289114,((121595977__Bacteria__Betaproteobacteria__Acidovorax_sp_JS42__tyrosine_recombinase_XerC:0.00906103273311974905,222112165__Bacteria__Betaproteobacteria__Acidovorax_ebreus_TPSY__tyrosine_recombinase_xerc:0.00000122123005994819):0.06815142679522964708,319764396__Bacteria__Betaproteobacteria__Alicycliphilus_denitrificans_BC__tyrosine_recombinase_xerc:0.03995630424561768396):0.08260339339042183093):0.04513856383400822320,(326315550__Bacteria__Betaproteobacteria__Acidovorax_avenae_subsp_avenae_ATCC_19860__integrase_family_protein:0.01798791981796901349,120609495__Bacteria__Betaproteobacteria__Acidovorax_citrulli_AAC00-1__phage_integrase_family_protein:0.01217793986764474819):0.08366468890550859960):0.06232353673777604741):0.10886239796861531259,(337278585__Bacteria__Betaproteobacteria__Ramlibacter_tataouinensis_TTB310__site|specific_recombinase:0.13026217197182624052,89902211__Bacteria__Betaproteobacteria__Rhodoferax_ferrireducens_T118__phage_integrase:0.18933298931360306727):0.06116064103519390505):0.05006002689307698095,(91786958__Bacteria__Betaproteobacteria__Polaromonas_sp_JS666__phage_integrase:0.10675115069604154683,121606322__Bacteria__Betaproteobacteria__Polaromonas_naphthalenivorans_CJ2__phage_integrase_family_protein:0.21419565450720184918):0.15111602949420077646):0.06491777645239846239):0.09821040175076987955,(171056822__Bacteria__Betaproteobacteria__Leptothrix_cholodnii_SP-6__integrase_family_protein:0.38958237907624043705,(124268427__Bacteria__Betaproteobacteria__Methylibium_petroleiphilum_PM1__tyrosine_recombinase_XerC_subunit:0.27169592423751526278,383756373__Bacteria__Betaproteobacteria__Rubrivivax_gelatinosus_IL144__tyrosine_recombinase_XerC:0.18752810990219406784):0.06254686322790918573):0.09720636066810904585):0.12356029196795165204):0.17459546628559061143,((145590194__Bacteria__Betaproteobacteria__Polynucleobacter_necessarius_subsp_asymbioticus_QLW-P1DMWA-1__phage_integrase_family_protein:0.52256874428565702750,(300313582__Bacteria__Betaproteobacteria__Herbaspirillum_seropedicae_SmR1__site|specific_integrase|recombinase:0.30751119509747298908,(340789218__Bacteria__Betaproteobacteria__Collimonas_fungivorans_Ter331__tyrosine_recombinase_xerC:0.22298052751190439169,(134096115__Bacteria__Betaproteobacteria__Herminiimonas_arsenicoxydans__tyrosine_recombinase_xerC:0.05980736630933937426,152981264__Bacteria__Betaproteobacteria__Janthinobacterium_sp_Marseille__site_specific_integrase|recombinase:0.09404861220422849888):0.16526969671001853768):0.05306745625779042685):0.24416792912483628597):0.09338074659475964490,(((94309002__Bacteria__Betaproteobacteria__Cupriavidus_metallidurans_CH34__site|specific_tyrosine_recombinase_XerC:0.18665037817298299472,(73539788__Bacteria__Betaproteobacteria__Ralstonia_eutropha_JMP134__site|specific_tyrosine_recombinase_XerC:0.18651659646598539588,((113866150__Bacteria__Betaproteobacteria__Ralstonia_eutropha_H16__site|specific_tyrosine_recombinase_XerC:0.00940495163108425250,339324267__Bacteria__Betaproteobacteria__Cupriavidus_necator_N-1__tyrosine_recombinase_XerC:0.00799258208578404981):0.06602654323241878564,188590854__Bacteria__Betaproteobacteria__Cupriavidus_taiwanensis_LMG_19424__site|specific_tyrosine_recombinase_xerc:0.06012108283170216477):0.05955457580926080963):0.06151208278574588767):0.17987946955332181909,(187930760__Bacteria__Betaproteobacteria__Ralstonia_pickettii_12J__site|specific_tyrosine_recombinase_XerC:0.09431409606603673168,17544771__Bacteria__Betaproteobacteria__Ralstonia_solanacearum_GMI1000__site|specific_tyrosine_recombinase_XerC:0.04152691126819177403):0.20751363960318838786):0.08767546814830946833,(312797553__Bacteria__Betaproteobacteria__Burkholderia_rhizoxinica_HKI_454__integrase|recombinase_|XerC|CodV_family|:0.22016190444238808999,(((295675162__Bacteria__Betaproteobacteria__Burkholderia_sp_CCGE1002__tyrosine_recombinase_XerC:0.06915710671421880507,((307728182__Bacteria__Betaproteobacteria__Burkholderia_sp_CCGE1003__tyrosine_recombinase_XerC:0.01955886932296545602,323524461__Bacteria__Betaproteobacteria__Burkholderia_sp_CCGE1001__tyrosine_recombinase_XerC:0.02674958345796277573):0.02534020792315596834,(187922354__Bacteria__Betaproteobacteria__Burkholderia_phytofirmans_PsJN__site|specific_tyrosine_recombinase_XerC:0.01842658677123350242,91781471__Bacteria__Betaproteobacteria__Burkholderia_xenovorans_LB400__site|specific_tyrosine_recombinase_XerC:0.01203695870208733483):0.01796591636397578545):0.00369948617582162038):0.05433456277865441469,186474845__Bacteria__Betaproteobacteria__Burkholderia_phymatum_STM815__site|specific_tyrosine_recombinase_XerC:0.07877124573552898856):0.04826288972730694710,((330818646__Bacteria__Betaproteobacteria__Burkholderia_gladioli_BSR3__site|specific_recombinase_XerC:0.02439603769886251883,238028907__Bacteria__Betaproteobacteria__Burkholderia_glumae_BGR1__site|specific_tyrosine_recombinase_XerC:0.07296626790978637256):0.07340263400770771773,(377822159__Bacteria__Betaproteobacteria__Burkholderia_sp_YI23__site|specific_tyrosine_recombinase_XerC:0.20707357347893587396,((((107024018__Bacteria__Betaproteobacteria__Burkholderia_cenocepacia_AU_1054__site|specific_tyrosine_recombinase_XerC:0.05283368221476873045,(((53724457__Bacteria__Betaproteobacteria__Burkholderia_mallei_ATCC_23344__site|specific_tyrosine_recombinase_XerC:0.00316584557078388156,53717850__Bacteria__Betaproteobacteria__Burkholderia_pseudomallei_K96243__site|specific_tyrosine_recombinase_XerC:0.00000122123005994819):0.02806483813482170409,83720176__Bacteria__Betaproteobacteria__Burkholderia_thailandensis_E264__site|specific_tyrosine_recombinase_XerC:0.03030384818832773663):0.09824356233583782239,115353184__Bacteria__Betaproteobacteria__Burkholderia_ambifaria_AMMD__site|specific_tyrosine_recombinase_XerC:0.00600268284868530830):0.01421936838201109596):0.00734934175849346043,161526251__Bacteria__Betaproteobacteria__Burkholderia_multivorans_ATCC_17616__site|specific_tyrosine_recombinase_XerC:0.03499824121284171585):0.00654770387017860472,134297261__Bacteria__Betaproteobacteria__Burkholderia_vietnamiensis_G4__site|specific_tyrosine_recombinase_XerC:0.03863413542710299187):0.00840827422376467203,78067906__Bacteria__Betaproteobacteria__Burkholderia_sp_383__site|specific_tyrosine_recombinase_XerC:0.02258509325274524887):0.04141844127007207610):0.02560626967831645603):0.07009472285204787489):0.09044962440580740781):0.28160909070683831645):0.05813613567382607678):0.07028739287307755879):0.05032727590899457176):0.11918436222963665894):0.08562500348400850503,(((59800504__Bacteria__Betaproteobacteria__Neisseria_gonorrhoeae_FA_1090__site|specific_recombinase:0.01400740576602451347,(121634218__Bacteria__Betaproteobacteria__Neisseria_meningitidis_FAM18__integrase|recombinase:0.02119157771405242793,313669090__Bacteria__Betaproteobacteria__Neisseria_lactamica_020-06__integrase|recombinase:0.05544897130421811565):0.01253930551900347447):0.10825342351187149104,385855882__Bacteria__Betaproteobacteria__Neisseria_meningitidis_M01-240355__tyrosine_recombinase_XerC:0.03921372915296010564):0.70969445287911836484,(347540134__Bacteria__Betaproteobacteria__Pseudogulbenkiania_sp_NH8B__tyrosine_recombinase_XerC:0.34951133696767294756,34497827__Bacteria__Betaproteobacteria__Chromobacterium_violaceum_ATCC_12472__integrase|recombinase_XerC:0.54279870721168654857):0.07174548480994201449):0.12360764643358439219):0.06189410833810651130):0.03562375795252587657,((340781224__Bacteria__Gammaproteobacteria__Acidithiobacillus_caldus_SM-1__tyrosine_recombinase_xerC:0.40340582555639431517,(198284453__Bacteria__Gammaproteobacteria__Acidithiobacillus_ferrooxidans_ATCC_53993__integrase_family_protein:0.05673610567281361233,344198769__Bacteria__Gammaproteobacteria__Acidithiobacillus_ferrivorans_SS3__Tyrosine_recombinase_xerC:0.11803756776666687878):0.36752375214248694801):0.33870898876440813652,261855921__Bacteria__Gammaproteobacteria__Halothiobacillus_neapolitanus_c2__integrase_family_protein:0.83160625166359591898):0.09114348545540866542):0.08848268641793492761,291295938__Bacteria__Deinococcus-Thermus__Meiothermus_ruber_DSM_1279__integrase_family_protein:1.74799404905550392897):0.07838870954202034613,(((320354502__Bacteria__Deltaproteobacteria__Desulfobulbus_propionicus_DSM_2032__tyrosine_recombinase_XerC:0.45390521101611275290,297569003__Bacteria__Deltaproteobacteria__Desulfurivibrio_alkaliphilus_AHT2__tyrosine_recombinase_XerC:0.27516087017311230412):0.25092765518040616168,(((239908039__Bacteria__Deltaproteobacteria__Desulfovibrio_magneticus_RS-1__tyrosine_recombinase_XerC:0.38658472022510104171,((94986556__Bacteria__Deltaproteobacteria__Lawsonia_intracellularis_PHE-MN1-00__site|specific_recombinase_XerC:0.59598462582385092201,220904240__Bacteria__Deltaproteobacteria__Desulfovibrio_desulfuricans_subsp_desulfuricans_str_ATCC_27774__integrase_family_protein:0.39145185770975504669):0.11630410635905329142,((218885871__Bacteria__Deltaproteobacteria__Desulfovibrio_vulgaris_str_Miyazaki_F__integrase_family_protein:0.23807107079837311336,387153768__Bacteria__Deltaproteobacteria__Desulfovibrio_vulgaris_RCH1__integrase_family_protein:0.28242054780180392282):0.08764406391400328400,78356628__Bacteria__Deltaproteobacteria__Desulfovibrio_alaskensis_G20__integrase:0.40866568463955610380):0.08466256741397167052):0.08245518667740847629):0.08357087724075847046,((258405018__Bacteria__Deltaproteobacteria__Desulfohalobium_retbaense_DSM_5692__integrase_family_protein:0.39889480224198919922,(374301463__Bacteria__Deltaproteobacteria__Desulfovibrio_africanus_str_Walvis_Bay__Tyrosine_recombinase_xerC:0.26972842377518452261,256828291__Bacteria__Deltaproteobacteria__Desulfomicrobium_baculatum_DSM_4028__integrase_family_protein:0.47433516382638346576):0.05254387975648056736):0.06069849960840801445,(242280181__Bacteria__Deltaproteobacteria__Desulfovibrio_salexigens_DSM_2638__integrase_family_protein:0.41620152914295327484,(376295018__Bacteria__Deltaproteobacteria__Desulfovibrio_desulfuricans_ND132__integrase_family_protein:0.13689712225862218919,317153571__Bacteria__Deltaproteobacteria__Desulfovibrio_aespoeensis_Aspo-2__tyrosine_recombinase_XerC:0.13451500179507477895):0.15192934189520126975):0.08714882829792526542):0.05199325887422005799):0.30098080232515278531,(337286052__Bacteria__others_bacteria__Thermodesulfatator_indicus_DSM_15286__integrase_family_protein:0.69222776366116689495,(42524456__Bacteria__Deltaproteobacteria__Bdellovibrio_bacteriovorus_HD100__site|specific_recombinase:1.26175185396268707549,(269792953__Bacteria__others_bacteria__Thermanaerovibrio_acidaminovorans_DSM_6589__integrase_family_protein:0.48621717553421195390,(294102502__Bacteria__others_bacteria__Aminobacterium_colombiense_DSM_12261__integrase_family_protein:0.50975788439066804791,357419373__Bacteria__others_bacteria__Thermovirga_lienii_DSM_17291__integrase:0.31355580757429257766):0.18383857078787302353):0.38895559572585980401):0.20848380494445470368):0.09201275936643590891):0.05573613178841917842):0.07923154223874774582,(302343317__Bacteria__Deltaproteobacteria__Desulfarculus_baarsii_DSM_2075__integrase_family_protein:0.73944119950895770277,((((((((284045117__Bacteria__Actinobacteria__Conexibacter_woesei_DSM_14684__integrase:0.86971844244168028393,83589876__Bacteria__Clostridia__Moorella_thermoacetica_ATCC_39073__tyrosine_recombinase_XerD_subunit:0.55747091179498564628):0.00000122123005994819,(256827139__Bacteria__Actinobacteria__Cryptobacterium_curtum_DSM_15641__site|specific_recombinase_XerD:0.42274290829959676463,257063755__Bacteria__Actinobacteria__Slackia_heliotrinireducens_DSM_20476__site|specific_recombinase_XerD:0.52917434259483953074):0.70836382708594602953):0.06316016672872851179,(268315977__Bacteria__Bacteroidetes__Rhodothermus_marinus_DSM_4252__integrase_family_protein:1.18046492210438880299,320161568__Bacteria__Chloroflexi__Anaerolinea_thermophila_UNI-1__putative_site|specific_recombinase:1.35946687574727054226):0.23882213221053086305):0.06999098773858569711,((317121809__Bacteria__Clostridia__Thermaerobacter_marianensis_DSM_12885__integrase_family_protein:0.66801640371588300038,256371427__Bacteria__Actinobacteria__Acidimicrobium_ferrooxidans_DSM_10331__integrase_family_protein:1.52166832842531518644):0.03172386954638604928,((28493419__Bacteria__Actinobacteria__Tropheryma_whipplei_str_Twist__integrase|recombinase:0.90451162452181654849,((184200720__Bacteria__Actinobacteria__Kocuria_rhizophila_DC2201__tyrosine_recombinase_XerC:0.67156180028170631147,((256832233__Bacteria__Actinobacteria__Jonesia_denitrificans_DSM_20603__integrase_family_protein:0.78144265287617242777,(283458210__Bacteria__Actinobacteria__Rothia_mucilaginosa_DY-18__integrase:0.11130058767634619377,311113476__Bacteria__Actinobacteria__Rothia_dentocariosa_ATCC_17931__tyrosine_recombinase_XerC:0.29049722933294935823):0.44424226268417332797):0.18932378907366334553,308177312__Bacteria__Actinobacteria__Arthrobacter_arilaitensis_Re117__tyrosine_recombinase_subunit_XerC:0.59634831424304923786):0.07986585431014725511):0.05548882060630031671,((((386867306__Bacteria__Actinobacteria__Bifidobacterium_animalis_subsp_animalis_ATCC_25527__site|specific_tyrosine_recombinase_XerC:0.02769402237846496639,219683210__Bacteria__Actinobacteria__Bifidobacterium_animalis_subsp_lactis_AD011__site|specific_tyrosine_recombinase_XerC:0.02379723629274087260):0.37944719306801266701,(((119026081__Bacteria__Actinobacteria__Bifidobacterium_adolescentis_ATCC_15703__site|specific_tyrosine_recombinase_XerC:0.18823134115363940322,283456353__Bacteria__Actinobacteria__Bifidobacterium_dentium_Bd1__integrase|recombinase:0.18086143289525996591):0.09428834047476536417,((23465946__Bacteria__Actinobacteria__Bifidobacterium_longum_NCC2705__site|specific_tyrosine_recombinase_XerC:0.13779985875807485018,384196801__Bacteria__Actinobacteria__Bifidobacterium_breve_ACS-071-V-Sch8b__site|specific_recombinase|_phage_integrase_family:0.16711336669795320842):0.15427584302533553506,390936506__Bacteria__Actinobacteria__Bifidobacterium_bifidum_BGN4__tyrosine_recombinase:0.31187634911378608882):0.04292614600124539104):0.08004058121721058239,(283782972__Bacteria__Actinobacteria__Gardnerella_vaginalis_409-05__site|specific_tyrosine_recombinase_XerC:0.28220761285135481655,(311115014__Bacteria__Actinobacteria__Gardnerella_vaginalis_ATCC_14019__tyrosine_recombinase_XerC:0.00916973292140872698,385801364__Bacteria__Actinobacteria__Gardnerella_vaginalis_HMP9231__site|specific_recombinase|_phage_integrase_family:0.00000122123005994819):0.30063649812277370987):0.24285921332209847723):0.06006219232913982686):0.36415870486418128182,((227833388__Bacteria__Actinobacteria__Corynebacterium_aurimucosum_ATCC_700975__site|specific_tyrosine_recombinase_XerC:0.35371950952629027665,((19553231__Bacteria__Actinobacteria__Corynebacterium_glutamicum_ATCC_13032__site|specific_tyrosine_recombinase_XerC:0.22983053326078517475,25028473__Bacteria__Actinobacteria__Corynebacterium_efficiens_YS-314__site|specific_tyrosine_recombinase_XerC:0.24207035726142006604):0.13704675461793308644,(38234089__Bacteria__Actinobacteria__Corynebacterium_diphtheriae_NCTC_13129__site|specific_tyrosine_recombinase_XerC:0.36187467482813567843,(379715613__Bacteria__Actinobacteria__Corynebacterium_pseudotuberculosis_316__tyrosine_recombinase_XerC:0.07197563319537587934,337291030__Bacteria__Actinobacteria__Corynebacterium_ulcerans_BR-AD22__tyrosine_recombinase:0.02760846044887019582):0.26408841184645404088):0.09634674458689317100):0.09704735196697232558):0.24040323493612658634,(237785754__Bacteria__Actinobacteria__Corynebacterium_kroppenstedtii_DSM_44385__integrase|recombinase:0.37909862890218559706,(340794667__Bacteria__Actinobacteria__Corynebacterium_variabile_DSM_44702__tyrosine_recombinase:0.40525682204893059835,((172040496__Bacteria__Actinobacteria__Corynebacterium_urealyticum_DSM_7109__integrase|recombinase:0.53845265620094695525,68536254__Bacteria__Actinobacteria__Corynebacterium_jeikeium_K411__integrase|recombinase:0.18170967238463589521):0.10784103912737781628,336325823__Bacteria__Actinobacteria__Corynebacterium_resistens_DSM_45100__tyrosine_recombinase:0.29800515361129997771):0.14568183014184721280):0.24929576261807445681):0.18507392114395571081):0.07502030502988117633):0.13431625115229561818,(256824962__Bacteria__Actinobacteria__Kytococcus_sedentarius_DSM_20547__site|specific_recombinase_XerD:0.51989916392254842403,((256390723__Bacteria__Actinobacteria__Catenulispora_acidiphila_DSM_44928__integrase_family_protein:0.64965624542894651050,(336117148__Bacteria__Actinobacteria__Microlunatus_phosphovorus_NM-1__tyrosine_recombinase_XerC:0.38992353253361400345,(297626642__Bacteria__Actinobacteria__Propionibacterium_freudenreichii_subsp_shermanii_CIRM-BIA1__integrase|recombinase:0.39034422999174206437,50843000__Bacteria__Actinobacteria__Propionibacterium_acnes_KPA171202__site|specific_tyrosine_recombinase_XerC:0.49800657133323200654):0.09496293649899048561):0.07804481887096841042):0.08682867385425727114,((((239917444__Bacteria__Actinobacteria__Micrococcus_luteus_NCTC_2665__tyrosine_recombinase_XerC_subunit:0.45649228568849692378,(((119961787__Bacteria__Actinobacteria__Arthrobacter_aurescens_TC1__tyrosine_recombinase_XerC:0.15306507157587576073,116671017__Bacteria__Actinobacteria__Arthrobacter_sp_FB24__tyrosine_recombinase_XerC:0.17541946187264367829):0.04640307680351721253,(325963702__Bacteria__Actinobacteria__Arthrobacter_phenanthrenivorans_Sphe3__tyrosine_recombinase_XerC:0.15232097154524357197,220912958__Bacteria__Actinobacteria__Arthrobacter_chlorophenolicus_A6__integrase:0.11718591177791701230):0.09816439916293893952):0.09397009662577163192,163839844__Bacteria__Actinobacteria__Renibacterium_salmoninarum_ATCC_33209__XerC|XerD_family_integrase:0.32200118166062402514):0.12594083037481090814):0.10643363228008038968,317125403__Bacteria__Actinobacteria__Intrasporangium_calvum_DSM_43043__tyrosine_recombinase_XerC:0.38668631462431979351):0.07383318253264367637,((229820995__Bacteria__Actinobacteria__Beutenbergia_cavernae_DSM_12333__integrase_family_protein:0.44506017968366873294,(((269795657__Bacteria__Actinobacteria__Sanguibacter_keddieii_DSM_10542__tyrosine_recombinase_XerC_subunit:0.39565901142394688250,(334336708__Bacteria__Actinobacteria__Isoptericola_variabilis_225__tyrosine_recombinase_xerC:0.09489561160477566482,269955978__Bacteria__Actinobacteria__Xylanimonas_cellulosilytica_DSM_15894__integrase_family_protein:0.15389660902993654301):0.21211730020131072671):0.09864005009579107641,(296129328__Bacteria__Actinobacteria__Cellulomonas_flavigena_DSM_20109__integrase_family_protein:0.27095254532661594560,336321201__Bacteria__Actinobacteria__Cellvibrio_gilvus_ATCC_13127__integrase:0.25096725056836788337):0.14405001246460857889):0.12150099047444194722,(298346458__Bacteria__Actinobacteria__Mobiluncus_curtisii_ATCC_43063__putative_integrase|recombinase_XerD:0.59745047093118686110,297571163__Bacteria__Actinobacteria__Arcanobacterium_haemolyticum_DSM_20595__integrase_family_protein:0.64759938983820608538):0.08352001416660580213):0.04376614628001473245):0.09847109246754849610,((((119717469__Bacteria__Actinobacteria__Nocardioides_sp_JS614__phage_integrase_family_protein:0.19354523737123691118,284032633__Bacteria__Actinobacteria__Kribbella_flavida_DSM_17836__integrase_family_protein:0.27594600245441253117):0.15163680929944584053,(258653281__Bacteria__Actinobacteria__Nakamurella_multipartita_DSM_44233__integrase:0.32350052026853515219,((((158313011__Bacteria__Actinobacteria__Frankia_sp_EAN1pec__integrase_family_protein:0.28254261989521667342,(86742264__Bacteria__Actinobacteria__Frankia_sp_CcI3__phage_integrase:0.23156289192615736594,111225141__Bacteria__Actinobacteria__Frankia_alni_ACN14a__tyrosine_recombinase:0.13500427575679407877):0.13728629659713414979):0.12232668893476601746,336179489__Bacteria__Actinobacteria__Frankia_symbiont_of_Datisca_glomerata__Tyrosine_recombinase_xerC:0.31736673845956425710):0.18701909308522313147,257068193__Bacteria__Actinobacteria__Brachybacterium_faecium_DSM_4810__site|specific_recombinase_XerD:0.59455827205779743228):0.12611066741056706220,(291299701__Bacteria__Actinobacteria__Stackebrandtia_nassauensis_DSM_44728__integrase_family_protein:0.45432483511793558817,((386852204__Bacteria__Actinobacteria__Actinoplanes_sp_SE50-110__tyrosine_recombinase_XerC:0.18273140224101339091,383782184__Bacteria__Actinobacteria__Actinoplanes_missouriensis_431__putative_integrase|recombinase:0.13532724999877560057):0.22002310577161574012,(((315502445__Bacteria__Actinobacteria__Micromonospora_sp_L5__integrase_family_protein:0.00000122123005994819,302865900__Bacteria__Actinobacteria__Micromonospora_aurantiaca_ATCC_27029__integrase_family_protein:0.00000122123005994819):0.14057735780266378267,330466299__Bacteria__Actinobacteria__Verrucosispora_maris_AB-18-032__integrase_family_protein:0.20378768418083434422):0.07354412943122333457,(145593868__Bacteria__Actinobacteria__Salinispora_tropica_CNB-440__phage_integrase_family_protein:0.08225413215519622456,159036854__Bacteria__Actinobacteria__Salinispora_arenicola_CNS-205__integrase_family_protein:0.11639313037192021427):0.18460728645910301493):0.09919479164001603066):0.08716183786833771319):0.05057573271207150417):0.06362085176697229727):0.05073171969683424459):0.02319702915701208484,((284992378__Bacteria__Actinobacteria__Geodermatophilus_obscurus_DSM_43160__integrase_family_protein:0.07218859172329267215,379737130__Bacteria__Actinobacteria__Blastococcus_saxobsidens_DD2__tyrosine_recombinase_XerC:0.09635207428871969682):0.28851358910686186743,((331698493__Bacteria__Actinobacteria__Pseudonocardia_dioxanivorans_CB1190__tyrosine_recombinase_xerC:0.35366020082678678582,((257055038__Bacteria__Actinobacteria__Saccharomonospora_viridis_DSM_43017__tyrosine_recombinase_XerC_subunit:0.26951967730829573533,300783889__Bacteria__Actinobacteria__Amycolatopsis_mediterranei_U32__integrase|recombinase_XerC:0.21193878038102950678):0.05427534909020854947,(134102479__Bacteria__Actinobacteria__Saccharopolyspora_erythraea_NRRL_2338__integrase|recombinase:0.25163004297168700685,256379909__Bacteria__Actinobacteria__Actinosynnema_mirum_DSM_43827__integrase_family_protein:0.24885802533500392397):0.05263723565726012577):0.05750751864913468403):0.05958732941733252408,(296139371__Bacteria__Actinobacteria__Tsukamurella_paurometabola_DSM_20162__integrase_family_protein:0.33957637107260024711,((312139234__Bacteria__Actinobacteria__Rhodococcus_equi_103S__tyrosine_recombinase_xerc:0.23172901661363942694,((379710047__Bacteria__Actinobacteria__Nocardia_cyriacigeorgica_GUH-2__site|specific_tyrosine_recombinase_XerC:0.14533740730642435990,54026110__Bacteria__Actinobacteria__Nocardia_farcinica_IFM_10152__site|specific_tyrosine_recombinase_XerC:0.09445936158357862156):0.12824592450699887070,226306026__Bacteria__Actinobacteria__Rhodococcus_erythropolis_PR4__tyrosine_recombinase_XerC:0.23417915506525596725):0.04671634540833342203):0.05614733885870613894,((333919247__Bacteria__Actinobacteria__Amycolicicoccus_subflavus_DQS3-9A1__site|specific_tyrosine_recombinase_XerC:0.44540658057678950144,(296394365__Bacteria__Actinobacteria__Segniliparus_rotundus_DSM_44985__integrase_family_protein:0.50695061243988492894,(169630285__Bacteria__Actinobacteria__Mycobacterium_abscessus_ATCC_19977_1__Tyrosine_recombinase_XerC:0.18482022767892763992,(333991254__Bacteria__Actinobacteria__Mycobacterium_sp_JDM601__site|specific_tyrosine_recombinase_XerC:0.12944807223353618775,((((41409056__Bacteria__Actinobacteria__Mycobacterium_avium_subsp_paratuberculosis_K-10__site|specific_tyrosine_recombinase_XerC:0.05785522324447198855,(379755594__Bacteria__Actinobacteria__Mycobacterium_intracellulare_MOTT-02__integrase|recombinase_XerC:0.00450171178383682556,387876963__Bacteria__Actinobacteria__Mycobacterium_sp_MOTT36Y__site|specific_tyrosine_recombinase_XerC:0.00641934943783610979):0.04111176092190614584):0.03344505183654206820,((183981830__Bacteria__Actinobacteria__Mycobacterium_marinum_M__site|specific_tyrosine_recombinase_XerC:0.00000122123005994819,118617636__Bacteria__Actinobacteria__Mycobacterium_ulcerans_Agy99__site|specific_tyrosine_recombinase_XerC:0.01000494573791160802):0.02536137449661845372,15827839__Bacteria__Actinobacteria__Mycobacterium_leprae_TN__site|specific_tyrosine_recombinase_XerC:0.12836779293867139895):0.02430195377406704771):0.01324544619633499613,(((339632900__Bacteria__Actinobacteria__Mycobacterium_africanum_GM041182__integrase|recombinase_XERC:0.00000122123005994819,15842437__Bacteria__Actinobacteria__Mycobacterium_tuberculosis_CDC1551__site|specific_tyrosine_recombinase_XerC:0.00376785610661359120):0.00000122123005994819,31794070__Bacteria__Actinobacteria__Mycobacterium_bovis_AF2122-97__site|specific_tyrosine_recombinase_XerC:0.00000122123005994819):0.00000122123005994819,340627884__Bacteria__Actinobacteria__Mycobacterium_canettii_CIPT_140010059__putative_integrase|recombinase_XERC:0.00000122123005994819):0.10132718603275767122):0.05734600654001645315,(375142810__Bacteria__Actinobacteria__Mycobacterium_rhodesiae_NBB3__site|specific_recombinase_XerD:0.08538834627801943078,((118473200__Bacteria__Actinobacteria__Mycobacterium_smegmatis_str_MC2_155__site|specific_tyrosine_recombinase_XerC:0.18415139633363716842,108798958__Bacteria__Actinobacteria__Mycobacterium_sp_MCS__site|specific_tyrosine_recombinase_XerC:0.07892092878737920481):0.02810444117073218270,(120403198__Bacteria__Actinobacteria__Mycobacterium_vanbaalenii_PYR-1__site|specific_tyrosine_recombinase_XerC:0.08360939341102974209,(315445045__Bacteria__Actinobacteria__Mycobacterium_sp_Spyr1__tyrosine_recombinase_XerC:0.00341686614436404607,145224715__Bacteria__Actinobacteria__Mycobacterium_gilvum_PYR-GCK__site|specific_tyrosine_recombinase_XerC:0.00000122123005994819):0.08374623346439488691):0.02867902516036789987):0.03338206990253426293):0.02011076135404207821):0.01402305377106775712):0.08771225599645819659):0.06979521132742920464):0.03345198759089402368):0.02594501637544631076,(262202039__Bacteria__Actinobacteria__Gordonia_bronchialis_DSM_43247__integrase_family_protein:0.15554947027033502738,378717518__Bacteria__Actinobacteria__Gordonia_polyisoprenivorans_VH2__tyrosine_recombinase_XerC:0.20054169380650910259):0.20923240086861485953):0.03227938550315837679):0.05504551299760862548):0.08667925736896703315):0.06368304354106621434):0.03068926102518553661):0.05424862714047537504,((72161078__Bacteria__Actinobacteria__Thermobifida_fusca_YX__site|specific_tyrosine_recombinase_XerC:0.23794599191161155960,297559217__Bacteria__Actinobacteria__Nocardiopsis_dassonvillei_subsp_dassonvillei_DSM_43111__integrase_family_protein:0.37192635234018078805):0.20456061888138274418,(117928754__Bacteria__Actinobacteria__Acidothermus_cellulolyticus_11B__phage_integrase_family_protein:0.45110834714381042865,296268973__Bacteria__Actinobacteria__Thermobispora_bispora_DSM_43833__integrase_family_protein:0.32464075299454692169):0.10734981238307007845):0.04244625122150560981):0.06263598355480316793):0.04107667919578984056):0.03874961945141885966,(323359719__Bacteria__Actinobacteria__Microbacterium_testaceum_StLB037__integrase:0.43565730905398131201,(170781199__Bacteria__Actinobacteria__Clavibacter_michiganensis_subsp_sepedonicus__tyrosine_recombinase_XerC:0.01190382960590819633,148272560__Bacteria__Actinobacteria__Clavibacter_michiganensis_subsp_michiganensis_NCPPB_382__integrase|recombinase:0.05146622889031751691):0.42895985303070982564):0.17498950675608856975):0.06849599012718655955):0.00183398677095697330):0.10251539698020434299):0.07666243576253715941):0.08610062597894681258):0.18576469610455814685,258511365__Bacteria__Bacilli__Alicyclobacillus_acidocaldarius_subsp_acidocaldarius_DSM_446__integrase_family_protein:0.77219197552445928423):0.07351549215919339630):0.13347723910712014361):0.04087958706516421625,((((73748515__Bacteria__Chloroflexi__Dehalococcoides_sp_CBDB1__tyrosine_recombinase_XerC:0.03285639239777034259,57234468__Bacteria__Chloroflexi__Dehalococcoides_ethenogenes_195__tyrosine_recombinase_XerC:0.02089260795685440875):0.59959869650214780989,((374997073__Bacteria__Clostridia__Desulfosporosinus_orientis_DSM_765__tyrosine_recombinase_XerC:0.28515959307826654889,89895297__Bacteria__Clostridia__Desulfitobacterium_hafniense_Y51__hypothetical_protein:0.24944378831493149717):0.19639984434722132511,325290382__Bacteria__Clostridia__Syntrophobotulus_glycolicus_DSM_8271__Tyrosine_recombinase_xerC:0.36893498133990787480):0.21312649233972455476):0.08724632094597851995,((((147677583__Bacteria__Clostridia__Pelotomaculum_thermopropionicum_SI__site|specific_recombinase_XerD:0.26746696347305765062,333978440__Bacteria__Clostridia__Desulfotomaculum_kuznetsovii_DSM_6115__tyrosine_recombinase_xerC:0.32193040761592855992):0.06160191241384954663,((333923705__Bacteria__Clostridia__Desulfotomaculum_carboxydivorans_CO-1-SRB__tyrosine_recombinase_xerC:0.12899693868692874155,334340432__Bacteria__Clostridia__Desulfotomaculum_ruminis_DSM_2154__integrase_family_protein:0.25219174542856054311):0.05106550009601534129,134299829__Bacteria__Clostridia__Desulfotomaculum_reducens_MI-1__tyrosine_recombinase_XerC:0.25384744761195410234):0.26048273519675524401):0.09904273633059396120,(169830786__Bacteria__Clostridia__Candidatus_Desulforudis_audaxviator_MP104C__phage_integrase_family_protein:0.38620553157041837000,260892475__Bacteria__Clostridia__Ammonifex_degensii_KC4__integrase_family_protein:0.51445970536274054918):0.09103594036645751286):0.16327350855714570232,167630281__Bacteria__Clostridia__Heliobacterium_modesticaldum_Ice1__tyrosine_recombinase_xerc:0.68730251417299081940):0.06637905156487362845):0.07203954239388316028,((383767893__Bacteria__Planctomycetes__Phycisphaera_mikurensis_NBRC_102666__tyrosine_recombinase_XerC:0.76263988538032567721,(320104524__Bacteria__Planctomycetes__Isosphaera_pallida_ATCC_43644__integrase_family_protein:0.61835448322125186049,(296122593__Bacteria__Planctomycetes__Planctomyces_limnophilus_DSM_3776__tyrosine_recombinase_XerC:0.21068966198450986282,325107018__Bacteria__Planctomycetes__Planctomyces_brasiliensis_DSM_5305__tyrosine_recombinase_XerD_subunit:0.31370632825316080439):0.24132924698501637129):0.14190915349589366956):0.10327989349424894494,((((((193214435__Bacteria__Chlorobi__Chloroherpeton_thalassium_ATCC_35110__integrase_family_protein:0.41118994434634620339,((193212222__Bacteria__Chlorobi__Chlorobaculum_parvum_NCIB_8327__integrase_family_protein:0.19505887161267662644,21674453__Bacteria__Chlorobi__Chlorobium_tepidum_TLS__phage|XerD_family_site|specific_recombinase:0.20446740188770906599):0.22545537580107052889,(((189346148__Bacteria__Chlorobi__Chlorobium_limicola_DSM_245__integrase_family_protein:0.25315223699425504211,119356400__Bacteria__Chlorobi__Chlorobium_phaeobacteroides_DSM_266__tyrosine_recombinase_XerC:0.25099099522960860442):0.05722290982333572140,((194335806__Bacteria__Chlorobi__Pelodictyon_phaeoclathratiforme_BU-1__integrase_family_protein:0.12383515208911156924,78189718__Bacteria__Chlorobi__Chlorobium_chlorochromatii_CaD3__phage|XerD_family_site|specific_recombinase:0.40763124792386307149):0.15779075123144126191,(78187478__Bacteria__Chlorobi__Chlorobium_luteolum_DSM_273__phage|XerD_family_site|specific_recombinase:0.23020219355303669917,145220218__Bacteria__Chlorobi__Chlorobium_phaeovibrioides_DSM_265__phage_integrase_family_protein:0.26635005893775987040):0.23176929226368367387):0.06939439553779123970):0.09996506816799975714,189499552__Bacteria__Chlorobi__Chlorobium_phaeobacteroides_BS1__integrase_family_protein:0.41210305024754062542):0.04729399451542699168):0.18960134027322866901):0.37335375509707963149,(385810146__Bacteria__others_bacteria__Ignavibacterium_album_JCM_16511__Site|specific_recombinase_Xer_protein:0.87940593943715938963,(((((327404137__Bacteria__Bacteroidetes__Fluviicola_taffensis_DSM_16823__Tyrosine_recombinase_xerC:0.71024497864480928833,375012132__Bacteria__Bacteroidetes__Owenweeksia_hongkongensis_DSM_17368__site|specific_recombinase_XerD:0.51867953964837898440):0.02544689926746581884,((146299694__Bacteria__Bacteroidetes__Flavobacterium_johnsoniae_UW101__phage_integrase:0.37539810352175495556,260063566__Bacteria__Bacteroidetes__Robiginitalea_biformata_HTCC2501__site|specific_recombinase:0.50217702331567715124):0.21830448219558482026,(325954362__Bacteria__Bacteroidetes__Weeksella_virosa_DSM_16922__Tyrosine_recombinase_xerC:0.40957992089776268374,255534430__Bacteria__Bacteroidetes__Flavobacteriaceae_bacterium_3519-10__Integrase|_site|specific_recombinase:0.72090207909228543048):0.15361028458407183228):0.12805751953499383555):0.06275418422622233705,(((312130041__Bacteria__Bacteroidetes__Leadbetterella_byssophila_DSM_17132__integrase_family_protein:0.44557294875501413101,255037676__Bacteria__Bacteroidetes__Dyadobacter_fermentans_DSM_18053__integrase_family_protein:0.36284771585768971214):0.12384662892196292294,(189501600__Bacteria__Bacteroidetes__Candidatus_Amoebophilus_asiaticus_5a2__integrase_family_protein:0.52879728578267015671,110639767__Bacteria__Bacteroidetes__Cytophaga_hutchinsonii_ATCC_33406__integrase:0.36192904056003122326):0.15508602525215642309):0.13710312214433370559,332666489__Bacteria__Bacteroidetes__Haliscomenobacter_hydrossis_DSM_1100__tyrosine_recombinase_XerC:0.55044664053950953519):0.15265687389279145036):0.10667305404380783562,((332299940__Bacteria__Bacteroidetes__Porphyromonas_asaccharolytica_DSM_20707__tyrosine_recombinase_xerC:1.02836672804335327314,((387132891__Bacteria__Bacteroidetes__Prevotella_intermedia_17__tyrosine_recombinase_XerC:0.30865139482939124571,302345052__Bacteria__Bacteroidetes__Prevotella_melaninogenica_ATCC_25845__putative_tyrosine_recombinase_XerC:0.17475102768838790546):0.15826564156289826824,294674799__Bacteria__Bacteroidetes__Prevotella_ruminicola_23__tyrosine_recombinase_XerC:0.38242056428884790842):0.16666904670016730039):0.06888944171636365854,((29348151__Bacteria__Bacteroidetes__Bacteroides_thetaiotaomicron_VPI-5482__integrase|_site|specific_recombinase:0.06458427879018224793,53715486__Bacteria__Bacteroidetes__Bacteroides_fragilis_YCH46__tyrosine_type_site|specific_recombinase:0.05697454619913826929):0.19030574599797234203,212550782__Bacteria__Bacteroidetes__Candidatus_Azobacteroides_pseudotrichonymphae_genomovar_CFP2__site|specific_recombinase_XerC:0.58459796265605024068):0.10281771788987399685):0.24671866182100865572):0.09076280339426158472,390947087__Bacteria__Bacteroidetes__Alistipes_finegoldii_DSM_17242__site|specific_recombinase_XerD:0.98824737097718995393):0.05352849959456643797):0.07830314753995491761):0.19989014728538478938,((((302391372__Bacteria__Clostridia__Acetohalobium_arabaticum_DSM_5501__integrase_family_protein:1.22371782760210967567,310658536__Bacteria__Clostridia__Clostridium_sticklandii_DSM_519__putative_site|specific_integrase|recombinase:1.20662987903252960642):0.16304334417308552485,((317056716__Bacteria__Clostridia__Ruminococcus_albus_7__integrase_family_protein:0.61709063793265794828,289450299__Bacteria__Clostridia__Clostridiales_genomosp_BVAB3_str_UPII9-5__site|specific_tyrosine_recombinase_XerC:0.46885382448121087906):0.36319697205753936897,(220931948__Bacteria__Clostridia__Halothermothrix_orenii_H_168__phage_integrase_family_protein:0.34788920746817625362,(312143561__Bacteria__Clostridia__Halanaerobium_hydrogeniformans__integrase_family_protein:0.08998078189992403386,385799984__Bacteria__Clostridia__Halanaerobium_praevalens_DSM_2228__integrase_family_protein:0.11457589392177687515):0.15768436308150257652):0.54100882607945532943):0.13261294196533757184):0.12283244893027378541,((337283602__Archaea__Thermococcales-pyroco__Pyrococcus_yayanosii_CH1__site|specific_recombinase|_phage_integrase_family_protein:0.79013633680875949850,(304315042__Archaea__Methanobacteriales__Methanothermobacter_marburgensis_str_Marburg__site|specific_recombinase|integrase:0.00000470173538248011,15678913__Archaea__Methanobacteriales__Methanothermobacter_thermautotrophicus_str_Delta_H__integrase|recombinase:0.07830929806708965268):0.58259617546872755067):0.21113677992084842194,((154150265__Archaea__Methanomicrobiales__Methanoregula_boonei_6A8__phage_integrase_family_protein:0.35845337749252648152,219852288__Archaea__Methanomicrobiales__Methanosphaerula_palustris_E1-9c__integrase_family_protein:0.33556095247593686892):0.14840570184015755562,124485609__Archaea__Methanomicrobiales__Methanocorpusculum_labreanum_Z__formylmethanofuran_dehydrogenase_subunit_E|like_protein:0.54189906233757201282):0.76818824905104032830):0.08897381731125890425):0.11603794175417034285,(206889353__Bacteria__others_bacteria__Thermodesulfovibrio_yellowstonii_DSM_11347__tyrosine_recombinase_XerC:0.59608870261581570205,(327399621__Bacteria__Deltaproteobacteria__Hippea_maritima_DSM_10411__Tyrosine_recombinase_xerC:0.90151975251865212879,383783601__Bacteria__others_bacteria__Leptospirillum_ferrooxidans_C2-3__phage_integrase_family_protein:1.10437379149410297430):0.04560100375626327529):0.05314449280593844249):0.12454768531542306786):0.09952386045494175659,(((182415361__Bacteria__others_bacteria__Opitutus_terrae_PB90-1__integrase:0.37015540662276369410,294056182__Bacteria__others_bacteria__Coraliomargarita_akajimensis_DSM_45221__integrase_family_protein:0.43064966568210716336):0.43198198166455570313,(187734784__Bacteria__others_bacteria__Akkermansia_muciniphila_ATCC_BAA-835__tyrosine_recombinase_XerC:0.80583981886993893973,189219748__Bacteria__others_bacteria__Methylacidiphilum_infernorum_V4__Site|specific_recombinase_XerD:1.00486172395004880187):0.13760802746132022589):0.17627466139437619752,226227913__Bacteria__others_bacteria__Gemmatimonas_aurantiaca_T-27__tyrosine_recombinase_XerC:0.73003089351730821033):0.11748906753800682223):0.04192159122295424645,(338733937__Bacteria__Chlamydiae__Simkania_negevensis_Z_gsn__tyrosine_recombinase_xerC:0.30416007862370153525,(((330444332__Bacteria__Chlamydiae__Chlamydophila_pecorum_E58__site|specific_recombinase|_phage_integrase_family:0.29636946874700326182,(89898494__Bacteria__Chlamydiae__Chlamydophila_felis_Fe-C-56__site|specific_tyrosine_recombinase_XerC:0.05211193420794590914,((332287266__Bacteria__Chlamydiae__Chlamydophila_psittaci_6BC__site|specific_tyrosine_recombinase:0.01002476962866836671,62184944__Bacteria__Chlamydiae__Chlamydophila_abortus_S26-3__site|specific_tyrosine_recombinase_XerC:0.03017077116061310516):0.03805699742343222891,((15835241__Bacteria__Chlamydiae__Chlamydia_muridarum_Nigg__integrase|recombinase|_phage_integrase_family:0.04265407185420349440,385243554__Bacteria__Chlamydiae__Chlamydia_trachomatis_D-EC__hypothetical_protein:0.06824104405314707078):0.28795215728247341991,29840081__Bacteria__Chlamydiae__Chlamydophila_caviae_GPIC__site|specific_tyrosine_recombinase_XerC:0.02084646552003382655):0.03400646808107184865):0.03331900046512144969):0.08702797798143281638):0.06261634622984460496,15617948__Bacteria__Chlamydiae__Chlamydophila_pneumoniae_CWL029__tyrosine_recombinase_XerC:0.17398206863542842182):0.43465469430628433933,(297621664__Bacteria__Chlamydiae__Waddlia_chondrophila_WSU_86-1044__Site|specific_tyrosine_recombinase_XerC:0.35018830417053414816,(338174303__Bacteria__Chlamydiae__Parachlamydia_acanthamoebae_UV-7__tyrosine_recombinase_xerC:0.23638471855391191001,46446092__Bacteria__Chlamydiae__Candidatus_Protochlamydia_amoebophila_UWE25__site|specific_tyrosine_recombinase_XerC:0.20145985326660015291):0.12991312499180049378):0.08756726487745193632):0.07112275272861211250):0.53493124192812513407):0.05062969641406186300,(((((319955952__Bacteria__Epsilonproteobacteria__Nitratifractor_salsuginis_DSM_16511__integrase_family_protein:0.40257501485586438816,152993773__Bacteria__Epsilonproteobacteria__Sulfurovum_sp_NBC37-1__phage_integrase_family_site_specific_recombinase:0.39547581328656083999):0.19846357633522718200,((78777937__Bacteria__Epsilonproteobacteria__Sulfurimonas_denitrificans_DSM_1251__Phage_integrase:0.23527871405945713357,307720464__Bacteria__Epsilonproteobacteria__Sulfurimonas_autotrophica_DSM_16294__integrase_family_protein:0.28655717360073479361):0.24630896005102415058,313681427__Bacteria__Epsilonproteobacteria__Sulfuricurvum_kujiense_DSM_16994__integrase_family_protein:0.42618091938815660935):0.24946942490678294946):1.11866516917642089268,(261416671__Bacteria__others_bacteria__Fibrobacter_succinogenes_subsp_succinogenes_S85__integrase_family_protein:1.02984113586253123174,300871744__Bacteria__Spirochaetes__Brachyspira_pilosicoli_95-1000__tyrosine_recombinase_XerD:1.10233113432831064671):0.09946193803075521755):0.19015439508952786118,((383791292__Bacteria__Spirochaetes__Spirochaeta_africana_DSM_8902__site|specific_recombinase_XerD:0.75229733848047231071,(302338071__Bacteria__Spirochaetes__Spirochaeta_smaragdinae_DSM_11293__integrase_family_protein:0.75298402869021463513,330836614__Bacteria__Spirochaetes__Spirochaeta_coccoides_DSM_17374__tyrosine_recombinase_XerC:0.86377073704499740536):0.13376346702550290235):0.20315703699611431521,((116328183__Bacteria__Spirochaetes__Leptospira_borgpetersenii_serovar_Hardjo-bovis_L550__tyrosine_recombinase_XerC:0.04248005722258310635,45657471__Bacteria__Spirochaetes__Leptospira_interrogans_serovar_Copenhageni_str_Fiocruz_L1-130__integrase|recombinase_protein:0.07148567375592120021):0.71031760485923944870,(339500292__Bacteria__Spirochaetes__Spirochaeta_caldaria_DSM_7334__Tyrosine_recombinase_xerC:0.98340776769953286429,(336065758__Bacteria__others_bacteria__Erysipelothrix_rhusiopathiae_str_Fujisawa__tyrosine_recombinase_XerC:0.89029512545089850573,206895374__Bacteria__Clostridia__Coprothermobacter_proteolyticus_DSM_5265__tyrosine_recombinase_XerC:1.11668147083462532265):0.06022319431215691216):0.07341566870121188360):0.06591689578269040173):0.04229583667531260083):0.07557154540753585614,((187250579__Bacteria__others_bacteria__Elusimicrobium_minutum_Pei191__integrase_family_protein:0.91478369219500399456,(229918620__Bacteria__Bacilli__Exiguobacterium_sp_AT1b__integrase_family_protein:0.52922452169265621347,172057895__Bacteria__Bacilli__Exiguobacterium_sibiricum_255-15__integrase_family_protein:0.34864813923497611770):0.57117447340608751283):0.08518939193459443282,(217967906__Bacteria__others_bacteria__Dictyoglomus_turgidum_DSM_6724__integrase_family_protein:0.03038386678826102139,206901908__Bacteria__others_bacteria__Dictyoglomus_thermophilum_H-6-12__recombinase:0.04796182602367156378):0.78474014566759131561):0.04580156074666383997):0.04508624154179629445):0.04059478455535495134):0.07716499474998680941):0.03980606611320926941):0.04586569688159779917,(339627536__Bacteria__Clostridia__Sulfobacillus_acidophilus_TPY__tyrosine_recombinase_XerC:0.76796852526351222501,78043995__Bacteria__Clostridia__Carboxydothermus_hydrogenoformans_Z-2901__tyrosine_recombinase_XerC:0.75944132219710069887):0.07634827114000282411):0.07998802065569816933,((((153005549__Bacteria__Deltaproteobacteria__Anaeromyxobacter_sp_Fw109-5__tyrosine_recombinase_XerC:0.15815064063772332759,(197123191__Bacteria__Deltaproteobacteria__Anaeromyxobacter_sp_K__tyrosine_recombinase_XerC:0.00960183587634218412,220917980__Bacteria__Deltaproteobacteria__Anaeromyxobacter_dehalogenans_2CP-1__tyrosine_recombinase_XerC:0.00473593601934352640):0.13099056154136745622):0.40793524570729433609,(383455372__Bacteria__Deltaproteobacteria__Corallococcus_coralloides_DSM_2259__tyrosine_recombinase_XerC:0.06283644326910262090,(310822341__Bacteria__Deltaproteobacteria__Stigmatella_aurantiaca_DW4-3-1__Tyrosine_recombinase_XerC:0.09972541676257017096,(338534198__Bacteria__Deltaproteobacteria__Myxococcus_fulvus_HW-1__tyrosine_recombinase_XerC:0.02016991361125742774,108760213__Bacteria__Deltaproteobacteria__Myxococcus_xanthus_DK_1622__phage_integrase_site_specific_recombinase:0.00000122123005994819):0.04644639169572053333):0.04912457101915335828):0.44896954826590124155):0.21266418615589507968,(328954140__Bacteria__Deltaproteobacteria__Desulfobacca_acetoxidans_DSM_11109__tyrosine_recombinase_xerC:0.61400255490029986838,(((((78224235__Bacteria__Deltaproteobacteria__Geobacter_metallireducens_GS-15__tyrosine_recombinase_XerD_subunit:0.08362148391025858718,39995600__Bacteria__Deltaproteobacteria__Geobacter_sulfurreducens_PCA__site|specific_recombinase_XerC:0.15208202012487581634):0.15016514017712689899,(148266023__Bacteria__Deltaproteobacteria__Geobacter_uraniireducens_Rf4__tyrosine_recombinase_XerC:0.07060135519800118942,222053854__Bacteria__Deltaproteobacteria__Geobacter_sp_FRC-32__tyrosine_recombinase_XerC:0.20769220195709470200):0.08690313339398163250):0.06557718507678590714,(322421383__Bacteria__Deltaproteobacteria__Geobacter_sp_M18__tyrosine_recombinase_XerC:0.09080538794430445537,(253699136__Bacteria__Deltaproteobacteria__Geobacter_sp_M21__tyrosine_recombinase_XerC:0.03240206767199641652,197116868__Bacteria__Deltaproteobacteria__Geobacter_bemidjiensis_Bem__site|specific_recombinase|_XerC:0.01024176751374462208):0.07209628533985297516):0.10456916964289168781):0.11615966675576180900,(189423412__Bacteria__Deltaproteobacteria__Geobacter_lovleyi_SZ__tyrosine_recombinase_XerC:0.38938213037866059585,118578727__Bacteria__Deltaproteobacteria__Pelobacter_propionicus_DSM_2379__tyrosine_recombinase_XerC:0.28202843271385513724):0.11928630939933693167):0.18319143846478180837,77918237__Bacteria__Deltaproteobacteria__Pelobacter_carbinolicus_DSM_2380__site|specific_recombinase:0.35192924721772156360):0.13564525387765596909):0.03656757328884255309):0.04798958646478473922,((347754049__Bacteria__Acidobacteria__Candidatus_Chloracidobacterium_thermophilum_B__site|specific_recombinase_XerD:0.55539672416606888916,((116747518__Bacteria__Deltaproteobacteria__Syntrophobacter_fumaroxidans_MPOB__phage_integrase_family_protein:0.68076070430626434149,(224369851__Bacteria__Deltaproteobacteria__Desulfobacterium_autotrophicum_HRM2__site|specific_recombinase_XerD:0.68758756894144634764,(218778262__Bacteria__Deltaproteobacteria__Desulfatibacillum_alkenivorans_AK-01__tyrosine_recombinase_XerC:0.55555195579582505871,158522508__Bacteria__Deltaproteobacteria__Desulfococcus_oleovorans_Hxd3__integrase_family_protein:0.42498140665991340770):0.08301552134904392755):0.12531737409900345348):0.19552448652596129963,85859268__Bacteria__Deltaproteobacteria__Syntrophus_aciditrophicus_SB__integrase|recombinase:0.66938362775910753566):0.04099089754855846091):0.06413883340475702577,((291280177__Bacteria__others_bacteria__Deferribacter_desulfuricans_SSM1__tyrosine_recombinase:0.24641155264113007162,(313673072__Bacteria__others_bacteria__Calditerrivibrio_nitroreducens_DSM_19672__integrase_family_protein:0.18780464446471564766,(336324268__Bacteria__others_bacteria__Flexistipes_sinusarabici_DSM_4947__Tyrosine_recombinase_xerC:0.27084874298815320159,291286773__Bacteria__others_bacteria__Denitrovibrio_acetiphilus_DSM_12809__integrase_family_protein:0.38186436336097268063):0.08606272692480002040):0.08014763074105171747):0.61829170582842973847,(302035680__Bacteria__others_bacteria__Candidatus_Nitrospira_defluvii__tyrosine_recombinase_xerC:0.65504678904108293302,(116619488__Bacteria__Acidobacteria__Candidatus_Solibacter_usitatus_Ellin6076__phage_integrase_family_protein:0.68175985276833817039,(94969887__Bacteria__Acidobacteria__Candidatus_Koribacter_versatilis_Ellin345__tyrosine_recombinase_XerC:0.26951382936305229299,(225874533__Bacteria__Acidobacteria__Acidobacterium_capsulatum_ATCC_51196__tyrosine_recombinase_XerC:0.21008480621916802988,((374311939__Bacteria__Acidobacteria__Granulicella_mallensis_MP5ACTX8__Tyrosine_recombinase_xerC:0.12858850483402936571,322435169__Bacteria__Acidobacteria__Granulicella_tundricola__integrase:0.19718434780739704792):0.05463144810854304173,(390957201__Bacteria__Acidobacteria__Terriglobus_roseus_DSM_18391__site|specific_recombinase_XerD:0.18652318438569562287,320107746__Bacteria__Acidobacteria__Terriglobus_saanensis_SP1PR4__integrase_family_protein:0.15186047493484922111):0.04114495867373953175):0.16080658445351192487):0.14221255880683131290):0.34821182076139345352):0.14239455430150815829):0.08228507720121965019):0.04240287485041227544):0.07762873216412954913):0.06936670752332951828):0.07736526850983177495,(262195487__Bacteria__Deltaproteobacteria__Haliangium_ochraceum_DSM_14365__integrase_family_protein:0.44573000425133818547,162456070__Bacteria__Deltaproteobacteria__Sorangium_cellulosum_So_ce_56__integrase|recombinase:0.62727316850948089400):0.17961278943964836818):0.02778021355993062422):0.07010101169840554647):0.14874284570661427951):0.17913975280454608185,117923766__Bacteria__Alphaproteobacteria__Magnetococcus_marinus_MC-1__tyrosine_recombinase_XerC:0.57725761483796111939):0.34578013249697941989,294085404__Bacteria__Alphaproteobacteria__Candidatus_Puniceispirillum_marinum_IMCC1322__phage_integrase:0.79320480482076316520):0.13529581911963969865,((339320085__Bacteria__Alphaproteobacteria__Candidatus_Midichloria_mitochondrii_IricVA__integrase_xerC:0.57554815067107334414,(148285154__Bacteria__Alphaproteobacteria__Orientia_tsutsugamushi_str_Boryong__site|specific_tyrosine_recombinase_XerC:0.35938933030280528769,(91204992__Bacteria__Alphaproteobacteria__Rickettsia_bellii_RML369-C__site|specific_tyrosine_recombinase_XerC:0.09719044419190955852,((15604648__Bacteria__Alphaproteobacteria__Rickettsia_prowazekii_str_Madrid_E__site|specific_tyrosine_recombinase_XerC:0.02210055052945796364,51473985__Bacteria__Alphaproteobacteria__Rickettsia_typhi_str_Wilmington__site|specific_tyrosine_recombinase_XerC:0.02797752422296394606):0.07399098771290926746,(157804202__Bacteria__Alphaproteobacteria__Rickettsia_canadensis_str_McKiel__site|specific_tyrosine_recombinase_XerC:0.04499787617653699251,((383482721__Bacteria__Alphaproteobacteria__Rickettsia_montanensis_str_OSU_85-930__site|specific_tyrosine_recombinase_XerC:0.00600145008103903938,((383482109__Bacteria__Alphaproteobacteria__Rickettsia_rhipicephali_str_3-7-female6-CWPP__site|specific_tyrosine_recombinase_XerC:0.00300663739421649879,157964965__Bacteria__Alphaproteobacteria__Rickettsia_massiliae_MTU5__site|specific_tyrosine_recombinase_XerC:0.00300625725761025347):0.00299867589917123195,((((15893191__Bacteria__Alphaproteobacteria__Rickettsia_conorii_str_Malish_7__site|specific_tyrosine_recombinase_XerC:0.00300017833017472615,383751880__Bacteria__Alphaproteobacteria__Rickettsia_slovaca_str_D-CWPP__site|specific_tyrosine_recombinase_XerC:0.00300541926287443062):0.00000122123005994819,((238650850__Bacteria__Alphaproteobacteria__Rickettsia_peacockii_str_Rustic__site|specific_tyrosine_recombinase_XerC:0.00576075785528945214,(157829099__Bacteria__Alphaproteobacteria__Rickettsia_rickettsii_str_Sheila_Smith__site|specific_tyrosine_recombinase_XerC:0.00956998571039673583,379712979__Bacteria__Alphaproteobacteria__Rickettsia_philipii_str_364D__site|specific_tyrosine_recombinase_XerC:0.00299944350604937912):0.00300230503807520687):0.00023440648322028366,((350273946__Bacteria__Alphaproteobacteria__Rickettsia_japonica_YH__tyrosine_recombinase:0.00000122123005994819,341584415__Bacteria__Alphaproteobacteria__Rickettsia_heilongjiangensis_054__site|specific_tyrosine_recombinase_XerC:0.00000122123005994819):0.00299858526478722883,383484560__Bacteria__Alphaproteobacteria__Rickettsia_parkeri_str_Portsmouth__site|specific_tyrosine_recombinase_XerC:0.00300993881067469250):0.00000122123005994819):0.00000122123005994819):0.00000122123005994819,229587180__Bacteria__Alphaproteobacteria__Rickettsia_africae_ESF-5__site|specific_tyrosine_recombinase_XerC:0.00600168089317248705):0.00600616251309163147,383313179__Bacteria__Alphaproteobacteria__Candidatus_Rickettsia_amblyommii_str_GAT-30V__site|specific_tyrosine_recombinase_XerC:0.01207343889258968503):0.00000122123005994819):0.00000122123005994819):0.00303395132877676060,((383501180__Bacteria__Alphaproteobacteria__Rickettsia_australis_str_Cutlack__site|specific_tyrosine_recombinase_XerC:0.00905157565089846280,157826278__Bacteria__Alphaproteobacteria__Rickettsia_akari_str_Hartford__site|specific_tyrosine_recombinase_XerC:0.01523585371312608655):0.02787130725181295385,67459687__Bacteria__Alphaproteobacteria__Rickettsia_felis_URRWXCal2__site|specific_tyrosine_recombinase_XerC:0.00311076213801945436):0.00292492152165479101):0.01647873298762882882):0.01906861262084844771):0.05441587820117437663):0.50460047586528566921):0.37275652895105482187):0.19045380485464752374,(((58584819__Bacteria__Alphaproteobacteria__Wolbachia_endosymbiont_strain_TRS_of_Brugia_malayi__integrase:0.06276111176412742243,(190570559__Bacteria__Alphaproteobacteria__Wolbachia_endosymbiont_of_Culex_quinquefasciatus_Pel__site|specific_recombinase|_phage_integrase_family:0.04946847370884389916,(42520593__Bacteria__Alphaproteobacteria__Wolbachia_endosymbiont_of_Drosophila_melanogaster__phage_integrase_family_site_specific_recombinase:0.03130560244044067186,225630477__Bacteria__Alphaproteobacteria__Wolbachia_sp_wRi__site|specific_recombinase|_phage_integrase_family:0.00681842192655771930):0.03751456235798327626):0.03568877080853660039):0.45077006672640862472,((88607829__Bacteria__Alphaproteobacteria__Anaplasma_phagocytophilum_HZ__tyrosine_recombinase_XerC:0.37053184957446128056,(269958529__Bacteria__Alphaproteobacteria__Anaplasma_centrale_str_Israel__site|specific_tyrosine_recombinase:0.12248276973666837042,56417058__Bacteria__Alphaproteobacteria__Anaplasma_marginale_str_St_Maries__integrase|recombinase_ripx:0.07837193826141937436):0.29985582173949004714):0.28312338019327376593,(58579355__Bacteria__Alphaproteobacteria__Ehrlichia_ruminantium_str_Welgevonden_Xs__integrase|recombinase:0.34369883422613850543,(88658398__Bacteria__Alphaproteobacteria__Ehrlichia_chaffeensis_str_Arkansas__phage_integrase_family_site_specific_recombinase:0.11999626972882253273,73667280__Bacteria__Alphaproteobacteria__Ehrlichia_canis_str_Jake__Phage_integrase|_N|terminal_SAM|_like:0.13660420706702511295):0.11763511107978534553):0.19739009273002000588):0.22060620051140319986):0.18011655339088464278,(88607956__Bacteria__Alphaproteobacteria__Neorickettsia_sennetsu_str_Miyayama__phage_integrase_family_site_specific_recombinase:0.02740125861323952638,254796806__Bacteria__Alphaproteobacteria__Neorickettsia_risticii_str_Illinois__site|specific_recombinase|_phage_integrase_family:0.07250536705417243155):0.78964596627223615499):0.21580375908321525191):0.21983690449261317212):0.11909460408773982210,(((83592556__Bacteria__Alphaproteobacteria__Rhodospirillum_rubrum_ATCC_11170__site|specific_tyrosine_recombinase_XerC:0.21840059464121028276,384262189__Bacteria__Alphaproteobacteria__Rhodospirillum_photometricum_DSM_122__Tyrosine_recombinase_XerC_subunit:0.20357907474357536670):0.22060113148955756701,83313349__Bacteria__Alphaproteobacteria__Magnetospirillum_magneticum_AMB-1__site|specific_tyrosine_recombinase_XerC:0.23082744937047186551):0.18534129007956759438,((304322147__Bacteria__Alphaproteobacteria__Parvularcula_bermudensis_HTCC2503__integrase|recombinase_XerC:0.80364894556693333705,((58039205__Bacteria__Alphaproteobacteria__Gluconobacter_oxydans_621H__site|specific_tyrosine_recombinase_XerC:0.31517716623349478766,((347761637__Bacteria__Alphaproteobacteria__Gluconacetobacter_xylinus_NBRC_3288__phage_DNA_site|specific_tyrosine_recombinase_RipX:0.21192529293145731528,162148139__Bacteria__Alphaproteobacteria__Gluconacetobacter_diazotrophicus_PAl_5__site|specific_tyrosine_recombinase_XerC:0.20015847913785703160):0.08954231977810712950,258542904__Bacteria__Alphaproteobacteria__Acetobacter_pasteurianus_IFO_3283-01__site|specific_tyrosine_recombinase_XerC:0.26943588024459436125):0.10447488681280406309):0.18605628076815444727,(114328726__Bacteria__Alphaproteobacteria__Granulibacter_bethesdensis_CGDNIH1__site|specific_tyrosine_recombinase_XerC:0.35287485243131916368,(326402863__Bacteria__Alphaproteobacteria__Acidiphilium_multivorum_AIU301__tyrosine_recombinase_XerC:0.00000122123005994819,148260195__Bacteria__Alphaproteobacteria__Acidiphilium_cryptum_JF-5__site|specific_tyrosine_recombinase_XerC:0.00317580594114516166):0.34460541347380257982):0.14358305092776682543):0.17194801296125411527):0.05603751705706920549,((209965542__Bacteria__Alphaproteobacteria__Rhodospirillum_centenum_SW__tyrosine_recombinase_XerC:0.35704886666108986981,((288959341__Bacteria__Alphaproteobacteria__Azospirillum_sp_B510__integrase|recombinase:0.04420290310182421051,374292988__Bacteria__Alphaproteobacteria__Azospirillum_lipoferum_4B__Site|specific_tyrosine_recombinase:0.02596790624648941462):0.30890865157960561982,347757438__Bacteria__Alphaproteobacteria__Micavibrio_aeruginosavorus_ARL-13__phage_integrase|_N|terminal_SAM|like_domain|containing_protein:0.62448413735797136948):0.06608118608510900327):0.11334889970865433262,389878849__Bacteria__Alphaproteobacteria__Tistrella_mobilis_KA081020-065__tyrosine_recombinase_XerC:0.67999235724208029197):0.04304380869930182069):0.09662165231593486392):0.08251025907413919724):0.06670797910242279305,((((338741326__Bacteria__Alphaproteobacteria__Hyphomicrobium_sp_MC1__ptyrosine_recombinase_xerC|_integrase|recombinase_Ripx_|xerC|:0.13362267655685811096,300024727__Bacteria__Alphaproteobacteria__Hyphomicrobium_denitrificans_ATCC_51888__integrase_family_protein:0.15721902957815747648):0.28867279980379617621,312112853__Bacteria__Alphaproteobacteria__Rhodomicrobium_vannielii_ATCC_17100__integrase_family_protein:0.43798776900295977033):0.11153694968172962743,154251910__Bacteria__Alphaproteobacteria__Parvibaculum_lavamentivorans_DS-1__integrase_family_protein:0.37336815363817060787):0.08037338834594802417,(119385228__Bacteria__Alphaproteobacteria__Paracoccus_denitrificans_PD1222__site|specific_tyrosine_recombinase_XerC:0.40150500027304275585,(77464133__Bacteria__Alphaproteobacteria__Rhodobacter_sphaeroides_2-4-1__tyrosine_recombinase:0.27047144236120851390,((284928595__Bacteria__Alphaproteobacteria__Dinoroseobacter_shibae_DFL_12__hypothetical_protein:0.20524952208331917469,(89053521__Bacteria__Alphaproteobacteria__Jannaschia_sp_CCS1__site|specific_tyrosine_recombinase_XerC:0.41949495312428652927,((310816227__Bacteria__Alphaproteobacteria__Ketogulonicigenium_vulgare_Y25__site|specific_tyrosine_recombinase_XerC:0.00000122123005994819,385233731__Bacteria__Alphaproteobacteria__Ketogulonigenium_vulgarum_WSH-001__tyrosine_recombinase_XerC:0.00000122123005994819):0.31898029863586524479,((110679359__Bacteria__Alphaproteobacteria__Roseobacter_denitrificans_OCh_114__site|specific_tyrosine_recombinase_XerC:0.00728354373390668799,339502767__Bacteria__Alphaproteobacteria__Roseobacter_litoralis_Och_149__tyrosine_recombinase_XerC:0.01827790606537762347):0.18684904880619865319,(99082221__Bacteria__Alphaproteobacteria__Ruegeria_sp_TM1040__site|specific_tyrosine_recombinase_XerC:0.16326607877200144392,56697962__Bacteria__Alphaproteobacteria__Ruegeria_pomeroyi_DSS-3__tyrosine_recombinase_XerC:0.11831883235408860444):0.03096553985656762611):0.05812765517717106978):0.08633670602067404498):0.05666442239197221759):0.08960106910384516010,294678724__Bacteria__Alphaproteobacteria__Rhodobacter_capsulatus_SB_1003__tyrosine_recombinase_XerC:0.20893192058377765830):0.04014693284543066620):0.11872308311533034952):0.23559894084057744768):0.05400514020701629309):0.04848790844487515378,(114571348__Bacteria__Alphaproteobacteria__Maricaulis_maris_MCS10__phage_integrase_family_protein:0.42646154747696801701,((114798167__Bacteria__Alphaproteobacteria__Hyphomonas_neptunium_ATCC_15444__putative_tyrosine_recombinase_XerC:0.36510394446148741743,254294584__Bacteria__Alphaproteobacteria__Hirschia_baltica_ATCC_49814__integrase_family_protein:0.40220073176479997912):0.21474193773012972830,(((87200080__Bacteria__Alphaproteobacteria__Novosphingobium_aromaticivorans_DSM_12444__phage_integrase:0.15332607094214087406,(85374026__Bacteria__Alphaproteobacteria__Erythrobacter_litoralis_HTCC2594__tyrosine_recombinase_XerC:0.26862383693368979687,334141953__Bacteria__Alphaproteobacteria__Novosphingobium_sp_PP1Y__integrase|recombinase_XerC:0.13277221478506875951):0.06882326388551357477):0.21181184821276116681,((347530103__Bacteria__Alphaproteobacteria__Sphingobium_sp_SYK-6__tyrosine_recombinase_XerC:0.20976846651452990544,((334345348__Bacteria__Alphaproteobacteria__Sphingobium_chlorophenolicum_L-1__tyrosine_recombinase_xerC:0.02909059038896783661,294012827__Bacteria__Alphaproteobacteria__Sphingobium_japonicum_UT26S__integrase|recombinase_XerC:0.01823441845518259177):0.11021789479147084401,(148553149__Bacteria__Alphaproteobacteria__Sphingomonas_wittichii_RW1__phage_integrase_family_protein:0.28107980631527118565,(338708190__Bacteria__Alphaproteobacteria__Zymomonas_mobilis_subsp_pomaceae_ATCC_29192__integrase_family_protein:0.15976539107770557080,56552810__Bacteria__Alphaproteobacteria__Zymomonas_mobilis_subsp_mobilis_ZM4__site|specific_tyrosine_recombinase_XerC:0.22851247202400234992):0.34806387839404245854):0.12024534184261591319):0.04648763038342595272):0.06229437892849595815,103485754__Bacteria__Alphaproteobacteria__Sphingopyxis_alaskensis_RB2256__phage_integrase:0.27115145121630557234):0.08766306264359427503):0.34673945523717519812,((302381671__Bacteria__Alphaproteobacteria__Brevundimonas_subvibrioides_ATCC_15264__integrase:0.18904702420372215821,(197106796__Bacteria__Alphaproteobacteria__Phenylobacterium_zucineum_HLK1__site|specific_tyrosine_recombinase_XerC:0.13054295847456165447,(167644210__Bacteria__Alphaproteobacteria__Caulobacter_sp_K31__site|specific_tyrosine_recombinase_XerC:0.10809004211410462581,(295691144__Bacteria__Alphaproteobacteria__Caulobacter_segnis_ATCC_21756__integrase_family_protein:0.07297019216364178384,16124599__Bacteria__Alphaproteobacteria__Caulobacter_crescentus_CB15__site|specific_tyrosine_recombinase_XerC:0.06983312764270808992):0.14826578700826872903):0.13955744606412939790):0.05315841926726105893):0.08000656870525230113,315497300__Bacteria__Alphaproteobacteria__Asticcacaulis_excentricus_CB_48__integrase_family_protein:0.42956809622297442708):0.18719176067774304095):0.11930063853313122024):0.06779291046140679955):0.04260018138053543735):0.12263932289965781552,(357386198__Bacteria__Alphaproteobacteria__Pelagibacterium_halotolerans_B2__tyrosine_recombinase_XerC:0.45256672945321563262,((298293261__Bacteria__Alphaproteobacteria__Starkeya_novella_DSM_506__integrase_family_protein:0.22843223349202271266,(158425627__Bacteria__Alphaproteobacteria__Azorhizobium_caulinodans_ORS_571__site|specific_recombinase:0.11613028873653598316,154244121__Bacteria__Alphaproteobacteria__Xanthobacter_autotrophicus_Py2__integrase_family_protein:0.21054244029296317886):0.04433161048369634039):0.12631182781072478050,(((182680028__Bacteria__Alphaproteobacteria__Beijerinckia_indica_subsp_indica_ATCC_9039__integrase_family_protein:0.22651182791040819220,217977361__Bacteria__Alphaproteobacteria__Methylocella_silvestris_BL2__integrase_family_protein:0.21478239676779853351):0.12725086385665235200,((170747361__Bacteria__Alphaproteobacteria__Methylobacterium_radiotolerans_JCM_2831__integrase_family_protein:0.19410360298051509975,(188583991__Bacteria__Alphaproteobacteria__Methylobacterium_populi_BJ001__tyrosine_recombinase_XerC:0.03403923412774396279,(163853685__Bacteria__Alphaproteobacteria__Methylobacterium_extorquens_PA1__tyrosine_recombinase_XerC:0.00452612319368275208,218532541__Bacteria__Alphaproteobacteria__Methylobacterium_chloromethanicum_CM4__tyrosine_recombinase_XerC:0.00286196121954077672):0.06903196345645701282):0.15427999013874363343):0.08334926598633257688,(170741374__Bacteria__Alphaproteobacteria__Methylobacterium_sp_4-46__integrase_family_protein:0.05014201857704153609,220920293__Bacteria__Alphaproteobacteria__Methylobacterium_nodulans_ORS_2060__integrase_family_protein:0.07286828339685244571):0.13682297843334978449):0.16408452522831765141):0.03409749218787985758,(209883739__Bacteria__Alphaproteobacteria__Oligotropha_carboxidovorans_OM5__site|specific_tyrosine_recombinase_XerC:0.17461669470598450982,(115522315__Bacteria__Alphaproteobacteria__Rhodopseudomonas_palustris_BisA53__site|specific_tyrosine_recombinase_XerC:0.11287611374956554866,(90421704__Bacteria__Alphaproteobacteria__Rhodopseudomonas_palustris_BisB18__site|specific_tyrosine_recombinase_XerC:0.08159893822557241772,((75674624__Bacteria__Alphaproteobacteria__Nitrobacter_winogradskyi_Nb-255__site|specific_tyrosine_recombinase_XerC:0.09442758257958221157,92116157__Bacteria__Alphaproteobacteria__Nitrobacter_hamburgensis_X14__site|specific_tyrosine_recombinase_XerC:0.01164990217733052544):0.06764864514020971220,(((27375557__Bacteria__Alphaproteobacteria__Bradyrhizobium_japonicum_USDA_110__site|specific_tyrosine_recombinase_XerC:0.03309780927982767379,383768669__Bacteria__Alphaproteobacteria__Bradyrhizobium_sp_S23321__site|specific_integrase|recombinase:0.00000122123005994819):0.02312652624138740801,146337558__Bacteria__Alphaproteobacteria__Bradyrhizobium_sp_ORS_278__site|specific_tyrosine_recombinase_XerC:0.13650219888266951207):0.07662413620337216180,((86747397__Bacteria__Alphaproteobacteria__Rhodopseudomonas_palustris_HaA2__site|specific_tyrosine_recombinase_XerC:0.05733050788137059040,91975033__Bacteria__Alphaproteobacteria__Rhodopseudomonas_palustris_BisB5__site|specific_tyrosine_recombinase_XerC:0.03449788509621793536):0.03701840612757091586,(316931849__Bacteria__Alphaproteobacteria__Rhodopseudomonas_palustris_DX-1__integrase_family_protein:0.01596156624982490724,(39933259__Bacteria__Alphaproteobacteria__Rhodopseudomonas_palustris_CGA009__site|specific_tyrosine_recombinase_XerC:0.00000122123005994819,192288610__Bacteria__Alphaproteobacteria__Rhodopseudomonas_palustris_TIE-1__site|specific_tyrosine_recombinase_XerC:0.00591939170512029069):0.02184494696967758873):0.07911178783670227976):0.09192019490451590336):0.03868320264937146619):0.04150296337263350427):0.03127256814395514006):0.11329254763872033396):0.17819536576569630637):0.04368030427368180257):0.15533521399715483069):0.05912483289253149532):0.13380918654766926768,(374328973__Bacteria__Alphaproteobacteria__Pseudovibrio_sp_FO-BEG1__phage_integrase_family:0.30669984908575581573,328545835__Bacteria__Alphaproteobacteria__Polymorphum_gilvum_SL003B-26A1__Site|specific_recombinase|_phage_integrase:0.16695433058837250151):0.12180463218103174117):0.10506202814498602494,((254780882__Bacteria__Alphaproteobacteria__Candidatus_Liberibacter_asiaticus_str_psy62__site|specific_tyrosine_recombinase_XerC:0.18020505101197334397,315122698__Bacteria__Alphaproteobacteria__Candidatus_Liberibacter_solanacearum_CLso-ZC1__site|specific_tyrosine_recombinase_XerC:0.12768038240089674140):0.64623637530197453049,((240851325__Bacteria__Alphaproteobacteria__Bartonella_grahamii_as4aup__site|specific_tyrosine_recombinase_XerC:0.02935034245637363481,163869253__Bacteria__Alphaproteobacteria__Bartonella_tribocorum_CIP_105476__site|specific_tyrosine_recombinase_XerC:0.03551696561867886265):0.02369943760222736548,(49476240__Bacteria__Alphaproteobacteria__Bartonella_henselae_str_Houston-1__site|specific_tyrosine_recombinase_XerC:0.06780196346712008548,((319899442__Bacteria__Alphaproteobacteria__Bartonella_clarridgeiae_73__integrase|recombinase_XerC:0.14010775679828238460,121602434__Bacteria__Alphaproteobacteria__Bartonella_bacilliformis_KC583__site|specific_tyrosine_recombinase_XerC:0.16561767508386987524):0.05518276047072917523,49474762__Bacteria__Alphaproteobacteria__Bartonella_quintana_str_Toulouse__site|specific_tyrosine_recombinase_XerC:0.05291866029825897239):0.02660110729883294334):0.06734657326743309635):0.30194538835407896959):0.13499196795283494033):0.07002622794782785431):0.06220749849465680159):0.06654303107568344811,110635731__Bacteria__Alphaproteobacteria__Chelativorans_sp_BNC1__site|specific_tyrosine_recombinase_XerC:0.18584734120758944487):0.12722866120698003711,13473627__Bacteria__Alphaproteobacteria__Mesorhizobium_loti_MAFF303099__site|specific_tyrosine_recombinase_XerC:0.00000122123005994819):0.0;
