# Supplementary material for: The last universal common ancestor between ancient Earth chemistry and the onset of genetics
Source: PLoS Genet. 2018 Aug 16;14(8):e1007518. doi: 10.1371/journal.pgen.1007518 (PMC6095482; doi:10.1371/journal.pgen.1007518)
Supplement: S1 Appendix — The trees are for the 355 clusters that, after alignment and tree construction, generated ML trees that preserve domain monophyly while also having homologues in ≥2 archaeal and ≥2 bacterial lineages. These 355 proteins trace to LUCA by those phylogenetic criteria [78]. LUCA, last universal common ancestor; ML, maximum likelihood. (ZIP) [file pgen.1007518.s001.zip › renamed_trees_LUCA/1997.tree]

(((302344101__Bacteria__Deltaproteobacteria__Desulfarculus_baarsii_DSM_2075__cobalamin_|vitamin_B12|_biosynthesis_protein_CbiM:0.35486401049855459400,((((288940265__Bacteria__Gammaproteobacteria__Allochromatium_vinosum_DSM_180__cobalamin_|vitamin_B12|_biosynthesis_CbiM_protein:0.26025211617124482943,390949562__Bacteria__Gammaproteobacteria__Thiocystis_violascens_DSM_198__Co2|_ABC_transporter_permease:0.12830174059661342278):0.29232718017167241831,((17986923__Bacteria__Alphaproteobacteria__Brucella_melitensis_bv_1_str_16M__cobalamin_biosynthesis_protein_CbiM_protein:0.97476558802642565560,((((161619310__Bacteria__Alphaproteobacteria__Brucella_canis_ATCC_23365__cobalt_transport_protein_CbiM:0.00000122123005994819,((225852848__Bacteria__Alphaproteobacteria__Brucella_melitensis_ATCC_23457__cobalt_transport_protein_CbiM:0.00000122123005994819,256369781__Bacteria__Alphaproteobacteria__Brucella_microti_CCM_4915__cobalt_transport_protein_CbiM:0.00000122123005994819):0.00000122123005994819,((384211733__Bacteria__Alphaproteobacteria__Brucella_melitensis_M5-90__cobalt_transport_protein_CbiM:0.00000122123005994819,340790976__Bacteria__Alphaproteobacteria__Brucella_pinnipedialis_B2-94__cobalamin_biosynthesis_protein_CbiM:0.00000122123005994819):0.00000122123005994819,384408841__Bacteria__Alphaproteobacteria__Brucella_melitensis_M28__Cobalamin_|vitamin_B12|_biosynthesis_CbiM_protein:0.00000122123005994819):0.00000122123005994819):0.00000122123005994819):0.00000122123005994819,((23502237__Bacteria__Alphaproteobacteria__Brucella_suis_1330__cobalt_transport_protein_CbiM:0.00000122123005994819,82700183__Bacteria__Alphaproteobacteria__Brucella_melitensis_biovar_Abortus_2308__cobalt_transport_protein_CbiM:0.00000122123005994819):0.00000122123005994819,148559921__Bacteria__Alphaproteobacteria__Brucella_ovis_ATCC_25840__cobalt_transport_protein_CbiM:0.00000122123005994819):0.00000122123005994819):0.00000122123005994819,62290261__Bacteria__Alphaproteobacteria__Brucella_abortus_bv_1_str_9-941__cobalt_transport_protein_CbiM:0.00000122123005994819):0.00000122123005994819,(17986922__Bacteria__Alphaproteobacteria__Brucella_melitensis_bv_1_str_16M__cobalamin_biosynthesis_protein_CbiM_protein:0.00000122123005994819,384445408__Bacteria__Alphaproteobacteria__Brucella_melitensis_NI__cobalt_transport_protein_CbiM:0.00302338031263306656):0.00173141114547433546):0.04442513378908884841):0.37068060572445693523,328543064__Bacteria__Alphaproteobacteria__Polymorphum_gilvum_SL003B-26A1__cobalt_transporter_CbiM:0.43067547460857291686):0.22793314011429341437):0.10405030744587215330,((83594829__Bacteria__Alphaproteobacteria__Rhodospirillum_rubrum_ATCC_11170__cobalt_transport_protein_CbiM:0.62425957761527972600,((312112842__Bacteria__Alphaproteobacteria__Rhodomicrobium_vannielii_ATCC_17100__cobalamin_|vitamin_B12|_biosynthesis_protein_CbiM:0.26249198697757808452,(115523983__Bacteria__Alphaproteobacteria__Rhodopseudomonas_palustris_BisA53__cobalt_transport_protein_CbiM:0.09729947268945854377,90423457__Bacteria__Alphaproteobacteria__Rhodopseudomonas_palustris_BisB18__cobalt_transport_protein_CbiM:0.02497252025217390481):0.16753169566003650592):0.13844759307500750789,83313434__Bacteria__Alphaproteobacteria__Magnetospirillum_magneticum_AMB-1__cobalt_transport_protein_CbiM:0.37286483551081872623):0.10253731263928132778):0.08731113019590309998,(157375230__Bacteria__Gammaproteobacteria__Shewanella_sediminis_HAW-EB3__cobalamin_|vitamin_B12|_biosynthesis_protein_CbiM:0.61695581737196980576,(117926419__Bacteria__Alphaproteobacteria__Magnetococcus_marinus_MC-1__cobalamin_|vitamin_B12|_biosynthesis_protein_CbiM:0.36715771862159068961,((90423465__Bacteria__Alphaproteobacteria__Rhodopseudomonas_palustris_BisB18__cobalt_transport_protein_CbiM:0.10859059530572512386,115526287__Bacteria__Alphaproteobacteria__Rhodopseudomonas_palustris_BisA53__cobalt_transport_protein_CbiM:0.04302800594073077911):0.16395350339387212979,357383203__Bacteria__Alphaproteobacteria__Pelagibacterium_halotolerans_B2__substrate|specific_component_NikM_of_nickel_ECF_transporter:0.32024399075212656163):0.16507332835594776266):0.12906200374662041286):0.08674584285188795263):0.04359068462766514662):0.15515687367925667939,(((((337286371__Bacteria__others_bacteria__Thermodesulfatator_indicus_DSM_15286__cobalamin_|vitamin_B12|_biosynthesis_CbiM_protein:0.36053451275428133327,(((337288850__Bacteria__others_bacteria__Thermodesulfobacterium_sp_OPB45__cobalamin_|vitamin_B12|_biosynthesis_CbiM_protein:0.34120689954443056413,206890599__Bacteria__others_bacteria__Thermodesulfovibrio_yellowstonii_DSM_11347__CbiM:0.19230573769269873607):0.27008834291482702872,((291278464__Bacteria__others_bacteria__Deferribacter_desulfuricans_SSM1__cobalt_ABC_transporter_permease:0.47901485200440346857,(((((118474548__Bacteria__Epsilonproteobacteria__Campylobacter_fetus_subsp_fetus_82-40__cobalt_transport_protein_CbiM:0.27936480582150458041,154175177__Bacteria__Epsilonproteobacteria__Campylobacter_curvus_525-92__cobalt_transport_protein_CbiM:0.21757601519439681570):0.26682661357891340748,154148148__Bacteria__Epsilonproteobacteria__Campylobacter_hominis_ATCC_BAA-381__cobalt_transport_protein_CbiM:0.46425520785359053466):0.13827990869876061186,34557062__Bacteria__Epsilonproteobacteria__Wolinella_succinogenes_DSM_1740__cobalt_transport_protein_CbiM:0.60930260357011067907):0.08510388079949959828,(296274136__Bacteria__Epsilonproteobacteria__Arcobacter_nitrofigilis_DSM_7299__cobalamin_|vitamin_B12|_biosynthesis_protein_CbiM:0.48750292798801181382,(157737181__Bacteria__Epsilonproteobacteria__Arcobacter_butzleri_RM4018__cobalamin_|vitamin_B12|_biosynthesis_protein:0.05792978550084414147,384173244__Bacteria__Epsilonproteobacteria__Arcobacter_sp_L__cobalamin_biosynthesis_protein:0.13142262930983700242):0.23089334416685025619):0.46968642045811020980):0.10556807971148166048,390940428__Bacteria__Epsilonproteobacteria__Sulfurospirillum_barnesii_SES-3__Co2|_ABC_transporter_permease:1.04113917775938302768):0.11550270978301145630):0.14723483837686981990,((238919000__Bacteria__Gammaproteobacteria__Edwardsiella_ictaluri_93-146__hypothetical_protein:0.65151579631877687415,94987305__Bacteria__Deltaproteobacteria__Lawsonia_intracellularis_PHE-MN1-00__cobalt_transport_protein_CbiM:0.48064366767737565223):0.41833076625828657935,((((150388360__Bacteria__Clostridia__Alkaliphilus_metalliredigens_QYMF__cobalt_transport_protein_CbiM:0.53447619965264292485,(42527634__Bacteria__Spirochaetes__Treponema_denticola_ATCC_35405__cobalt_transporter_CbiM:0.82548993369327949843,188587080__Bacteria__Clostridia__Natranaerobius_thermophilus_JW-NM-WN-LF__cobalt_transport_protein_CbiM:0.30237257831611796810):0.18491892613776836352):0.21033545704808559451,169830484__Bacteria__Clostridia__Candidatus_Desulforudis_audaxviator_MP104C__cobalt_transport_protein_CbiM:0.67733656753239790405):0.33505683935764796200,(((((298675771__Archaea__Methanosarcinales__Methanohalobium_evestigatum_Z-7303__cobalamin_|vitamin_B12|_biosynthesis_protein_CbiM:0.17219340403037516896,294496313__Archaea__Methanosarcinales__Methanohalophilus_mahii_DSM_5219__cobalamin_|vitamin_B12|_biosynthesis_CbiM_protein:0.15845726543963245536):0.07818616260072809576,(336477273__Archaea__Methanosarcinales__Methanosalsum_zhilinae_DSM_4017__cobalamin_|vitamin_B12|_biosynthesis_protein_CbiM:0.26473473176913497884,336477849__Archaea__Methanosarcinales__Methanosalsum_zhilinae_DSM_4017__cobalamin_|vitamin_B12|_biosynthesis_protein_CbiM:0.03106100368116989502):0.27055218043432027741):0.25981400523087322396,294496547__Archaea__Methanosarcinales__Methanohalophilus_mahii_DSM_5219__cobalamin_|vitamin_B12|_biosynthesis_CbiM_protein:0.23634943154634210916):0.30183022188070107727,284161536__Archaea__Archaeoglobales__Archaeoglobus_profundus_DSM_5631__cobalamin_|vitamin_B12|_biosynthesis_protein_CbiM:0.39748942256824182362):0.07769205149749633388,(330508325__Archaea__Methanosarcinales__Methanosaeta_concilii_GP6__CbiM_domain|containing_protein:0.23325109579579680896,386002966__Archaea__Methanosarcinales__Methanosaeta_harundinacea_6Ac__Cobalamin_|Vitamin_B12|_biosynthesis_CbiM_protein:0.29501803225482320370):0.37464516579025564091):0.06497493132244928915):0.10167249357343403904,(297570611__Bacteria__Deltaproteobacteria__Desulfurivibrio_alkaliphilus_AHT2__cobalamin_|vitamin_B12|_biosynthesis_CbiM_protein:0.40156943473840583936,((22298961__Bacteria__Cyanobacteria__Thermosynechococcus_elongatus_BP-1__cobalt_transport_protein_CbiM:0.81108071395309955243,(317051401__Bacteria__others_bacteria__Desulfurispirillum_indicum_S5__cobalamin_|vitamin_B12|_biosynthesis_CbiM_protein:0.70839285532303220005,(86606949__Bacteria__Cyanobacteria__Synechococcus_sp_JA-3-3Ab__cobalt_transport_protein_CbiM:0.18232826396542459180,86609483__Bacteria__Cyanobacteria__Synechococcus_sp_JA-2-3Ba-2-13__cobalt_transport_protein_CbiM:0.09552889700635269765):0.42235521571257000906):0.04410618457164439815):0.10371338387001331760,(300088334__Bacteria__Chloroflexi__Dehalogenimonas_lykanthroporepellens_BL-DC-9__cobalamin_|vitamin_B12|_biosynthesis_protein_CbiM:0.30555318549597204614,(16331586__Bacteria__Cyanobacteria__Synechocystis_sp_PCC_6803__cobalt_transport_protein_CbiM:0.31591386077723082604,113476375__Bacteria__Cyanobacteria__Trichodesmium_erythraeum_IMS101__cobalt_transport_protein_CbiM:0.43830400920673773246):0.12810003940938569089):0.14389588141166101409):0.06821613966134569551):0.41005589613548165673):0.12131935449895571433):0.03135555413890888515):0.14103107033550046912):0.05847651003840230455,((385800410__Bacteria__Clostridia__Halanaerobium_praevalens_DSM_2228__cobalamin_|vitamin_B12|_biosynthesis_protein_CbiM:0.31928629445985123869,(302391561__Bacteria__Clostridia__Acetohalobium_arabaticum_DSM_5501__cobalamin_|vitamin_B12|_biosynthesis_protein_CbiM:0.13445294166467997021,302391575__Bacteria__Clostridia__Acetohalobium_arabaticum_DSM_5501__cobalamin_|vitamin_B12|_biosynthesis_protein_CbiM:0.19869614871004123713):0.07569328837556357770):0.24110651553620057741,((319790494__Bacteria__Aquificae__Thermovibrio_ammonificans_HB-1__cobalamin_|vitamin_B12|_biosynthesis_CbiM_protein:0.44714140405863589400,325295234__Bacteria__Aquificae__Desulfurobacterium_thermolithotrophum_DSM_11699__cobalamin_|vitamin_B12|_biosynthesis_protein_CbiM:0.33492283727845745256):0.29228508226891342092,(194334155__Bacteria__Chlorobi__Prosthecochloris_aestuarii_DSM_271__cobalamin_|vitamin_B12|_biosynthesis_protein_CbiM:0.24174152480699312440,189500082__Bacteria__Chlorobi__Chlorobium_phaeobacteroides_BS1__cobalamin_|vitamin_B12|_biosynthesis_protein_CbiM:0.21855189243683550981):0.40322069255022435774):0.02747106264983286902):0.09484408183465153908):0.09177692605863548014):0.07043630786068928729,(218779849__Bacteria__Deltaproteobacteria__Desulfatibacillum_alkenivorans_AK-01__cobalamin_|vitamin_B12|_biosynthesis_protein_CbiM:0.42933646012949977511,(158522033__Bacteria__Deltaproteobacteria__Desulfococcus_oleovorans_Hxd3__cobalamin_|vitamin_B12|_biosynthesis_protein_CbiM:0.36874784528530135663,224369415__Bacteria__Deltaproteobacteria__Desulfobacterium_autotrophicum_HRM2__protein_CbiM:0.38348436184013934280):0.06424473976100739114):0.10301169166570649238):0.03423742014128198369,(328952802__Bacteria__Deltaproteobacteria__Desulfobacca_acetoxidans_DSM_11109__cobalamin_|vitamin_B12|_biosynthesis_protein_CbiM:0.21343371521622611642,328953918__Bacteria__Deltaproteobacteria__Desulfobacca_acetoxidans_DSM_11109__cobalamin_|vitamin_B12|_biosynthesis_protein_CbiM:0.28159785148846111502):0.11083733397550785127):0.05619745089970114293,(((376296406__Bacteria__Deltaproteobacteria__Desulfovibrio_desulfuricans_ND132__cobalamin_|vitamin_B12|_biosynthesis_protein_CbiM:0.16139110998818700926,317154434__Bacteria__Deltaproteobacteria__Desulfovibrio_aespoeensis_Aspo-2__cobalamin_|vitamin_B12|_biosynthesis_protein_CbiM:0.13119653692935445699):0.20827027615654764015,((239906863__Bacteria__Deltaproteobacteria__Desulfovibrio_magneticus_RS-1__cobalt_transport_protein_CbiM:0.33350674083334308495,(78356237__Bacteria__Deltaproteobacteria__Desulfovibrio_alaskensis_G20__cobalt_transport_protein_CbiM:0.30501919003979599543,(256830901__Bacteria__Deltaproteobacteria__Desulfomicrobium_baculatum_DSM_4028__cobalamin_|vitamin_B12|_biosynthesis_protein_CbiM:0.24428406903498323111,220904739__Bacteria__Deltaproteobacteria__Desulfovibrio_desulfuricans_subsp_desulfuricans_str_ATCC_27774__cobalt_transport_protein_CbiM:0.35091857301123036139):0.03180420805720270833):0.08590690014172518152):0.03919910814932200949,(46579471__Bacteria__Deltaproteobacteria__Desulfovibrio_vulgaris_str_Hildenborough__cobalt_transport_protein_CbiM:0.24839802227544702240,218888222__Bacteria__Deltaproteobacteria__Desulfovibrio_vulgaris_str_Miyazaki_F__cobalt_transporter_CbiM:0.17646470660446669787):0.11916721377754098399):0.04787135106004820201):0.05279550700471063313,(161485629__Bacteria__Deltaproteobacteria__Desulfotalea_psychrophila_LSv54__cobalt_transport_protein_CbiM:0.50977167320301619569,242278250__Bacteria__Deltaproteobacteria__Desulfovibrio_salexigens_DSM_2638__cobalt_transport_protein_CbiM:0.37813835857990779621):0.07253527156298418543):0.07465261146126751790):0.04839392508550682814,(374301260__Bacteria__Deltaproteobacteria__Desulfovibrio_africanus_str_Walvis_Bay__cobalamin_|vitamin_B12|_biosynthesis_protein_CbiM:0.38093695679697558987,(302343074__Bacteria__Deltaproteobacteria__Desulfarculus_baarsii_DSM_2075__cobalamin_|vitamin_B12|_biosynthesis_protein_CbiM:0.43150989863866784368,258404884__Bacteria__Deltaproteobacteria__Desulfohalobium_retbaense_DSM_5692__cobalamin_|vitamin_B12|_biosynthesis_protein_CbiM:0.64897035817768433663):0.09173046002486145989):0.03851785753349654812):0.03893289220314270077):0.09168359877664719604):0.75254655050077012834,(((126209086__Bacteria__Gammaproteobacteria__Actinobacillus_pleuropneumoniae_serovar_5b_str_L20__cobalt_transport_protein_CbiM:0.00000122123005994819,190150953__Bacteria__Gammaproteobacteria__Actinobacillus_pleuropneumoniae_serovar_7_str_AP76__ABC_transporter_permease_CbiM:0.02356328648698820596):0.20192536077626369040,152978471__Bacteria__Gammaproteobacteria__Actinobacillus_succinogenes_130Z__cobalt_transport_protein_CbiM:0.24511457463591826422):0.08495127785902893691,345430336__Bacteria__Gammaproteobacteria__Haemophilus_parainfluenzae_T3T1__hypothetical_protein:0.18606558616087484626):0.04907882899128263726):0.08810819998425969968,(261867773__Bacteria__Gammaproteobacteria__Aggregatibacter_actinomycetemcomitans_D11S-1__cobalt_transport_protein_CbiM:0.05473841553769960566,251792896__Bacteria__Gammaproteobacteria__Aggregatibacter_aphrophilus_NJ8700__cobalt_transport_protein_CbiM:0.05278046039380843157):0.12519208434474290992,16273510__Bacteria__Gammaproteobacteria__Haemophilus_influenzae_Rd_KW20__cobalt_transport_protein_CbiM:0.16206592278229697834):0.0;
