# Supplementary material for: The last universal common ancestor between ancient Earth chemistry and the onset of genetics
Source: PLoS Genet. 2018 Aug 16;14(8):e1007518. doi: 10.1371/journal.pgen.1007518 (PMC6095482; doi:10.1371/journal.pgen.1007518)
Supplement: S1 Appendix — The trees are for the 355 clusters that, after alignment and tree construction, generated ML trees that preserve domain monophyly while also having homologues in ≥2 archaeal and ≥2 bacterial lineages. These 355 proteins trace to LUCA by those phylogenetic criteria [78]. LUCA, last universal common ancestor; ML, maximum likelihood. (ZIP) [file pgen.1007518.s001.zip › renamed_trees_LUCA/2895.tree]

(((((57641157__Archaea__Thermococcales-pyroco__Thermococcus_kodakarensis_KOD1__putative_monovalent_cation|H|_antiporter_subunit_B:0.07605918612826405301,((341581632__Archaea__Thermococcales-pyroco__Thermococcus_sp_4557__putative_monovalent_cation|H|_antiporter_subunit_B:0.09801682812615210294,(337284628__Archaea__Thermococcales-pyroco__Pyrococcus_yayanosii_CH1__putative_monovalent_cation|H|_antiporter_subunit_B:0.08261960534739855311,212223641__Archaea__Thermococcales-pyroco__Thermococcus_onnurineus_NA1__putative_monovalent_cation|H|_antiporter_subunit_B:0.07296140238396603417):0.02452822237230282282):0.02089901710896263295,(223478480__Archaea__Thermococcales-pyroco__Thermococcus_sp_AM4__Na||H|_antiporter_module_subunit_MbxEF:0.03293016906366195290,240102764__Archaea__Thermococcales-pyroco__Thermococcus_gammatolerans_EJ3__putative_monovalent_cation|H|_antiporter_subunit_B:0.04290575304048249022):0.02959684982840816644):0.03879509598234355539):0.03486218315452817296,((289596059__Archaea__Thermoplasmatales__Aciduliprofundum_boonei_T469__Na||H|_antiporter_MnhB_subunit|related_protein:0.45072746897472037997,(((117925502__Bacteria__Alphaproteobacteria__Magnetococcus_marinus_MC-1__monovalent_cation|H|_antiporter_subunit_B:0.55362343188451579312,295681123__Bacteria__Betaproteobacteria__Burkholderia_sp_CCGE1002__Na||H|_antiporter_MnhB_subunit|related_protein:0.65160215479886118839):0.43854733794818379078,((((167036861__Bacteria__Clostridia__Thermoanaerobacter_pseudethanolicus_ATCC_33223__Na||H|_antiporter_MnhB_subunit|like_protein:0.00000122123005994819,167039567__Bacteria__Clostridia__Thermoanaerobacter_sp_X514__Na||H|_antiporter_MnhB_subunit|like_protein:0.00000122123005994819):0.00000122123005994819,320115283__Bacteria__Clostridia__Thermoanaerobacter_brockii_subsp_finnii_Ako-1__Na||H|_antiporter_MnhB_subunit|like_protein:0.00000122123005994819):1.29794830796091442693,((339499496__Bacteria__Spirochaetes__Spirochaeta_caldaria_DSM_7334__Na||H|_antiporter_MnhB_subunit|like_protein:0.90714973008170673996,374315707__Bacteria__Spirochaetes__Sphaerochaeta_pleomorpha_str_Grapes__multisubunit_Na||H|_antiporter|_MnhB_subunit:0.53257676585592794716):0.90582030577716299291,(383791490__Bacteria__Spirochaetes__Spirochaeta_africana_DSM_8902__multisubunit_Na||H|_antiporter_subunit_MnhB:0.91331952410372241324,((220932045__Bacteria__Clostridia__Halothermothrix_orenii_H_168__Na||H|_antiporter_MnhB_subunit|like_protein:0.27181769945075551220,(385799322__Bacteria__Clostridia__Halanaerobium_praevalens_DSM_2228__Na||H|_antiporter_MnhB_subunit|related_protein:0.09808841737645312975,312143052__Bacteria__Clostridia__Halanaerobium_hydrogeniformans__Na||H|_antiporter_MnhB_subunit|related_protein:0.16096111803428725384):0.21110045400863766685):0.49101633187967425043,357419317__Bacteria__others_bacteria__Thermovirga_lienii_DSM_17291__Na||H|_antiporter_MnhB_subunit|related_protein:0.63771724976054122713):0.11191455480404342848):0.33700056617625567812):0.06830100033140551474):0.34342931057777226211,390949448__Bacteria__Gammaproteobacteria__Thiocystis_violascens_DSM_198__multisubunit_Na||H|_antiporter_subunit_MnhB:0.87972808884862097045):0.07169934222987729699):0.12142778942470799919,(383788069__Bacteria__others_bacteria__Caldisericum_exile_AZM16c01__putative_Na||||H|||_antiporter_subunit_B:0.64967978059342235131,(((222100336__Bacteria__Thermotogae__Thermotoga_neapolitana_DSM_4359__putative_monovalent_cation|H|_antiporter_subunit_B:0.08184629792942157978,(15643965__Bacteria__Thermotogae__Thermotoga_maritima_MSB8__monovalent_cation|H|_antiporter_subunit_B:0.00000122123005994819,170289390__Bacteria__Thermotogae__Thermotoga_sp_RQ2__putative_monovalent_cation|H|_antiporter_subunit_B:0.00388829742946817866):0.15531421672267417544):0.23368282629569606113,((217077752__Bacteria__Thermotogae__Thermosipho_africanus_TCF52B__monovalent_cation|H|_antiporter_subunit_B:0.06029677779010862715,150021099__Bacteria__Thermotogae__Thermosipho_melanesiensis_BI429__putative_monovalent_cation|H|_antiporter_subunit_B:0.18407503407543518437):0.08482419728085742461,(383787615__Bacteria__Thermotogae__Fervidobacterium_pennivorans_DSM_9078__multisubunit_Na||H|_antiporter_subunit_MnhB:0.19692261553128195817,154250410__Bacteria__Thermotogae__Fervidobacterium_nodosum_Rt17-B1__putative_monovalent_cation|H|_antiporter_subunit_B:0.13162804742382716583):0.40621243071560103610):0.07784295582574987660):0.20951167122875569149,((160902358__Bacteria__Thermotogae__Petrotoga_mobilis_SJ95__putative_monovalent_cation|H|_antiporter_subunit_B:0.41664306471340101234,374339618__Bacteria__Thermotogae__Marinitoga_piezophila_KA3__multisubunit_Na||H|_antiporter_subunit_MnhB:0.22638394294842587029):0.14962666676569280622,(345016483__Bacteria__Clostridia__Thermoanaerobacter_wiegelii_Rt8__Na||H|_antiporter_MnhB_subunit|like_protein:1.12291415682402329068,(389844614__Bacteria__Thermotogae__Mesotoga_prima_MesG1_Ag_4-2__multisubunit_Na||H|_antiporter_subunit_MnhB:0.24434959829500751960,239618419__Bacteria__Thermotogae__Kosmotoga_olearia_TBF_19-5-1__monovalent_cation|H|_antiporter_subunit_B:0.35923647385325407910):0.12153357270963226211):0.11026191368317531105):0.09018833710711750273):0.27845146060307185421):0.11102927211820581843):0.16776148398666249073):0.41165458600345794515,(242399886__Archaea__Thermococcales-pyroco__Thermococcus_sibiricus_MM_739__monovalent_cation|H|_antiporter_subunit_B:0.12512297320888823848,315230625__Archaea__Thermococcales-pyroco__Thermococcus_barophilus_MP__Na|||_H|||_antiporter_subunit_B:0.09089066191378281090):0.05818069178137424968):0.05592171408186136922):0.01545292525826829320,18977821__Archaea__Thermococcales-pyroco__Pyrococcus_furiosus_DSM_3638__monovalent_cation|H|_antiporter_subunit_B:0.07470081093997867072):0.01733702256812234138,389852714__Archaea__Thermococcales-pyroco__Pyrococcus_sp_ST04__monovalent_cation|H|_antiporter_subunit_B:0.04357526677687696692):0.02157910614587408432,(14591244__Archaea__Thermococcales-pyroco__Pyrococcus_horikoshii_OT3__monovalent_cation|H|_antiporter_subunit_B:0.05684668987997633371,332157683__Archaea__Thermococcales-pyroco__Pyrococcus_sp_NA2__putative_monovalent_cation|H|_antiporter_subunit_B:0.10474931508512497214):0.01105826518994713556,14520915__Archaea__Thermococcales-pyroco__Pyrococcus_abyssi_GE5__monovalent_cation|H|_antiporter_subunit_B:0.03691423527930578347):0.0;
