# Supplementary material for: The last universal common ancestor between ancient Earth chemistry and the onset of genetics
Source: PLoS Genet. 2018 Aug 16;14(8):e1007518. doi: 10.1371/journal.pgen.1007518 (PMC6095482; doi:10.1371/journal.pgen.1007518)
Supplement: S1 Appendix — The trees are for the 355 clusters that, after alignment and tree construction, generated ML trees that preserve domain monophyly while also having homologues in ≥2 archaeal and ≥2 bacterial lineages. These 355 proteins trace to LUCA by those phylogenetic criteria [78]. LUCA, last universal common ancestor; ML, maximum likelihood. (ZIP) [file pgen.1007518.s001.zip › renamed_trees_LUCA/1542.tree]

(18977018__Archaea__Thermococcales-pyroco__Pyrococcus_furiosus_DSM_3638__hypothetical_protein:0.00000122123005994819,((18311743__Archaea__Thermoproteales__Pyrobaculum_aerophilum_str_IM2__hypothetical_protein:0.34520714086831322254,374326506__Archaea__Thermoproteales__Pyrobaculum_sp_1860__hypothetical_protein:0.74853726299478129391):0.56453341490350861243,((((337287388__Bacteria__others_bacteria__Thermodesulfatator_indicus_DSM_15286__AIG2_family_protein:0.65910860562997675149,225850441__Bacteria__Aquificae__Persephonella_marina_EX-H1__hypothetical_protein:0.65751145483719675155):0.53282738317629230185,((152994169__Bacteria__Gammaproteobacteria__Marinomonas_sp_MWYL1__hypothetical_protein:0.12032451376247911556,333906501__Bacteria__Gammaproteobacteria__Marinomonas_posidonica_IVIA-Po-181__AIG2_family_protein:0.42675521409053623900):1.18346615351457562504,(385330608__Bacteria__Gammaproteobacteria__Marinobacter_adhaerens_HP15__hypothetical_protein:0.84605387573012780233,(307545754__Bacteria__Gammaproteobacteria__Halomonas_elongata_DSM_2581__hypothetical_protein:0.11279280814500365626,92114241__Bacteria__Gammaproteobacteria__Chromohalobacter_salexigens_DSM_3043__hypothetical_protein:0.32457037195621507575):0.83288332823175603714):0.17092932652349376865):0.31429538441793025694):0.13645173049229517015,((258510552__Bacteria__Bacilli__Alicyclobacillus_acidocaldarius_subsp_acidocaldarius_DSM_446__AIG2_family_protein:1.18626223376826112066,54307595__Bacteria__Gammaproteobacteria__Photobacterium_profundum_SS9__hypothetical_protein:0.90637003509218139197):0.00000122123005994819,((85058332__Bacteria__Gammaproteobacteria__Sodalis_glossinidius_str_morsitans__hypothetical_protein:0.26443215212292647820,(((156932450__Bacteria__Gammaproteobacteria__Cronobacter_sakazakii_ATCC_BAA-894__hypothetical_protein:0.01166431868643063446,260599438__Bacteria__Gammaproteobacteria__Cronobacter_turicensis_z3032__hypothetical_protein:0.00000122123005994819):0.10311980535547521365,(387890811__Bacteria__Gammaproteobacteria__Escherichia_blattae_DSM_4481__hypothetical_protein:0.18292701875238448483,(336248397__Bacteria__Gammaproteobacteria__Enterobacter_aerogenes_KCTC_2190__AIG2_family_protein:0.02770228657407085293,(((206577098__Bacteria__Gammaproteobacteria__Klebsiella_pneumoniae_342__hypothetical_protein:0.00000122123005994819,288937476__Bacteria__Gammaproteobacteria__Klebsiella_variicola_At-22__AIG2_family_protein:0.00000122123005994819):0.01003086978130427950,(238892701__Bacteria__Gammaproteobacteria__Klebsiella_pneumoniae_NTUH-K2044__hypothetical_protein:0.01006185902140428051,(152973090__Bacteria__Gammaproteobacteria__Klebsiella_pneumoniae_subsp_pneumoniae_MGH_78578__hypothetical_protein:0.00000122123005994819,386032806__Bacteria__Gammaproteobacteria__Klebsiella_pneumoniae_KCTC_2242__AIG2_family_protein:0.00000122123005994819):0.00000122123005994819):0.00000122123005994819):0.03142879116857592164,(375258612__Bacteria__Gammaproteobacteria__Klebsiella_oxytoca_KCTC_1686__AIG2_family_protein:0.03272706716525090875,(311281232__Bacteria__Gammaproteobacteria__Enterobacter_cloacae_SCF1__AIG2_family_protein:0.04561355436268738767,((157147804__Bacteria__Gammaproteobacteria__Citrobacter_koseri_ATCC_BAA-895__hypothetical_protein:0.02028977988986417277,((340001756__Bacteria__Gammaproteobacteria__Salmonella_bongori_NCTC_12419__hypothetical_protein:0.00000122123005994819,(16763231__Bacteria__Gammaproteobacteria__Salmonella_enterica_subsp_enterica_serovar_Typhi_str_CT18__hypothetical_protein:0.00000122123005994819,((383498978__Bacteria__Gammaproteobacteria__Salmonella_enterica_subsp_enterica_serovar_Typhimurium_str_798__hypothetical_protein:0.00000122123005994819,378957956__Bacteria__Gammaproteobacteria__Salmonella_enterica_subsp_enterica_serovar_Gallinarum-pullorum__hypothetical_protein:0.00000122123005994819):0.00000122123005994819,(386589729__Bacteria__Gammaproteobacteria__Salmonella_enterica_subsp_enterica_serovar_Heidelberg_str_B182__Gamma|glutamyl_cyclotransferase_|GGCT|:0.00000122123005994819,((224586254__Bacteria__Gammaproteobacteria__Salmonella_enterica_subsp_enterica_serovar_Paratyphi_C_strain__cytoplasmic_protein:0.00000122123005994819,161617689__Bacteria__Gammaproteobacteria__Salmonella_enterica_subsp_enterica_serovar_Paratyphi_B_str_SPB7__hypothetical_protein:0.00000122123005994819):0.00000122123005994819,378962647__Bacteria__Gammaproteobacteria__Salmonella_enterica_subsp_enterica_serovar_Typhi_str_P-stx-12__Gamma|glutamylcyclotransferase_family_protein_ytfP:0.00000122123005994819):0.00000122123005994819):0.00000122123005994819):0.00000122123005994819):0.02050256610139139513):0.05806561560547784245,(82546527__Bacteria__Gammaproteobacteria__Shigella_boydii_Sb227__hypothetical_protein:0.00000122123005994819,((((74314703__Bacteria__Gammaproteobacteria__Shigella_sonnei_Ss046__hypothetical_protein:0.00000122123005994819,82779482__Bacteria__Gammaproteobacteria__Shigella_dysenteriae_Sd197__hypothetical_protein:0.00000122123005994819):0.00000122123005994819,218551518__Bacteria__Gammaproteobacteria__Escherichia_fergusonii_ATCC_35469__hypothetical_protein:0.00000122123005994819):0.00000122123005994819,(24115466__Bacteria__Gammaproteobacteria__Shigella_flexneri_2a_str_301__hypothetical_protein:0.00000122123005994819,15804813__Bacteria__Gammaproteobacteria__Escherichia_coli_O157_H7_str_EDL933__hypothetical_protein:0.00000122123005994819):0.00000122123005994819):0.00000122123005994819,(386621988__Bacteria__Gammaproteobacteria__Escherichia_coli_NA114__hypothetical_protein:0.00000122123005994819,386617135__Bacteria__Gammaproteobacteria__Escherichia_coli_UMNK88__hypothetical_protein:0.00000122123005994819):0.00000122123005994819):0.01039716413195555800):0.03980530622120810602):0.01909636774665383549):0.00000122123005994819,(283786900__Bacteria__Gammaproteobacteria__Citrobacter_rodentium_ICC168__hypothetical_protein:0.01930108121856546205,(146310065__Bacteria__Gammaproteobacteria__Enterobacter_sp_638__hypothetical_protein:0.05024194593741231063,(345297618__Bacteria__Gammaproteobacteria__Enterobacter_asburiae_LF7a__AIG2_family_protein:0.00000122123005994819,(296100995__Bacteria__Gammaproteobacteria__Enterobacter_cloacae_subsp_cloacae_ATCC_13047__hypothetical_protein:0.01065760400050112106,365968724__Bacteria__Gammaproteobacteria__Enterobacter_cloacae_EcWSU1__gamma|glutamylcyclotransferase_family_protein_YtfP:0.01008403949836180619):0.03160121925935472503):0.01016323532025761173):0.04006871086757181344):0.01190232213269843721):0.08387956546331606922):0.02804014579328879472):0.02246645954150882502):0.00715326649272753686):0.04503474593966228651):0.07122828978665310395):0.11540768591868670601,(((291619063__Bacteria__Gammaproteobacteria__Pantoea_ananatis_LMG_20103__hypothetical_protein:0.06660641855349551388,308188242__Bacteria__Gammaproteobacteria__Pantoea_vagans_C9-1__hypothetical_protein:0.06939499132094956169):0.06114531143232879162,(300715064__Bacteria__Gammaproteobacteria__Erwinia_billingiae_Eb661__hypothetical_protein:0.17987575243244641188,(188535058__Bacteria__Gammaproteobacteria__Erwinia_tasmaniensis_Et1-99__hypothetical_protein:0.08616119741221706096,(292489596__Bacteria__Gammaproteobacteria__Erwinia_amylovora_CFBP1430__hypothetical_protein:0.01988204277680160129,(385786036__Bacteria__Gammaproteobacteria__Erwinia_sp_Ejp617__hypothetical_protein:0.00000122123005994819,259907201__Bacteria__Gammaproteobacteria__Erwinia_pyrifoliae_Ep1-96__hypothetical_protein:0.00000122123005994819):0.00000122123005994819):0.09649352149245780941):0.02887010295120646941):0.14445696497456136931):0.03748604803151393827,317049728__Bacteria__Gammaproteobacteria__Pantoea_sp_At-9b__AIG2_family_protein:0.15366376626707553554):0.03659233944855697779):0.10529374628492188526):0.07497229137224921403,((((333925287__Bacteria__Gammaproteobacteria__Serratia_sp_AS12__AIG2_family_protein:0.00000122123005994819,157368708__Bacteria__Gammaproteobacteria__Serratia_proteamaculans_568__AIG2_family_protein:0.00000122123005994819):0.11548411665618692201,((322831184__Bacteria__Gammaproteobacteria__Rahnella_sp_Y9602__AIG2_family_protein:0.00000122123005994819,383188429__Bacteria__Gammaproteobacteria__Rahnella_aquatilis_CIP_78-65_ATCC_33071__hypothetical_protein:0.00000122123005994819):0.17315575254573781216,(((384127546__Bacteria__Gammaproteobacteria__Yersinia_pestis_D182038__hypothetical_protein:0.00000122123005994819,294505350__Bacteria__Gammaproteobacteria__Yersinia_pestis_Z176003__hypothetical_protein:0.00000122123005994819):0.00000122123005994819,(51594806__Bacteria__Gammaproteobacteria__Yersinia_pseudotuberculosis_IP_32953__hypothetical_protein:0.00000122123005994819,22124576__Bacteria__Gammaproteobacteria__Yersinia_pestis_KIM_10__hypothetical_protein:0.00000122123005994819):0.00000122123005994819):0.02445189529527299829,(123440788__Bacteria__Gammaproteobacteria__Yersinia_enterocolitica_subsp_enterocolitica_8081__hypothetical_protein:0.00000122123005994819,(386311087__Bacteria__Gammaproteobacteria__Yersinia_enterocolitica_subsp_palearctica_Y11__hypothetical_protein:0.00000122123005994819,332160052__Bacteria__Gammaproteobacteria__Yersinia_enterocolitica_subsp_palearctica_105-5R-r__hypothetical_protein:0.00000122123005994819):0.00000122123005994819):0.03449926592099924333):0.13748157442973882314):0.02026295484119080420):0.06476412569138011166,(238918398__Bacteria__Gammaproteobacteria__Edwardsiella_ictaluri_93-146__AIG2|like_family_protein:0.02294860365815024408,(269137737__Bacteria__Gammaproteobacteria__Edwardsiella_tarda_EIB202__hypothetical_protein:0.00000122123005994819,387866482__Bacteria__Gammaproteobacteria__Edwardsiella_tarda_FL6-60__hypothetical_protein:0.00000122123005994819):0.00000122123005994819):0.20677983526227422528):0.04022615284464534091,((((271501870__Bacteria__Gammaproteobacteria__Dickeya_dadantii_Ech586__AIG2_family_protein:0.01929407840326404291,307132397__Bacteria__Gammaproteobacteria__Dickeya_dadantii_3937__hypothetical_protein:0.06193201984435080937):0.02192086608604497389,(251788427__Bacteria__Gammaproteobacteria__Dickeya_zeae_Ech1591__AIG2_family_protein:0.06521617325756946804,242238275__Bacteria__Gammaproteobacteria__Dickeya_dadantii_Ech703__AIG2_family_protein:0.13737295315657857553):0.04344823961131296514):0.07687666457054039004,(261822810__Bacteria__Gammaproteobacteria__Pectobacterium_wasabiae_WPP163__AIG2_family_protein:0.02043787244610147449,(253689776__Bacteria__Gammaproteobacteria__Pectobacterium_carotovorum_subsp_carotovorum_PC1__AIG2_family_protein:0.00000122123005994819,50122515__Bacteria__Gammaproteobacteria__Pectobacterium_atrosepticum_SCRI1043__hypothetical_protein:0.06127216309621991153):0.01047289873993357406):0.14527066559323711936):0.07833712915920997000,((37528371__Bacteria__Gammaproteobacteria__Photorhabdus_luminescens_subsp_laumondii_TTO1__hypothetical_protein:0.04888722331860347742,253991526__Bacteria__Gammaproteobacteria__Photorhabdus_asymbiotica_subsp_asymbiotica_ATCC_43949__hypothetical_protein:0.01295198277278506761):0.09875936584691338838,(197287204__Bacteria__Gammaproteobacteria__Proteus_mirabilis_HI4320__hypothetical_protein:0.20793053976842357233,((300721513__Bacteria__Gammaproteobacteria__Xenorhabdus_nematophila_ATCC_19061__hypothetical_protein:0.11186309923042890568,290473423__Bacteria__Gammaproteobacteria__Xenorhabdus_bovienii_SS-2004__hypothetical_protein:0.06690846679100925787):0.07352712871004288275,386743769__Bacteria__Gammaproteobacteria__Providencia_stuartii_MRSN_2154__hypothetical_protein:0.08922710708072267849):0.02701348492365830342):0.06213609414275683696):0.08212647123013221140):0.04757454017538784163):0.07899260009178901698):0.68609827100203879535):0.05552797582590065367):0.00000122123005994819,((((86605950__Bacteria__Cyanobacteria__Synechococcus_sp_JA-3-3Ab__hypothetical_protein:0.05301666651572381483,86607819__Bacteria__Cyanobacteria__Synechococcus_sp_JA-2-3Ba-2-13__hypothetical_protein:0.08989470587987787031):1.19203381377514805450,(((262194092__Bacteria__Deltaproteobacteria__Haliangium_ochraceum_DSM_14365__AIG2_family_protein:0.02805930897613993086,(262194039__Bacteria__Deltaproteobacteria__Haliangium_ochraceum_DSM_14365__AIG2_family_protein:0.05441326160502005932,(262194263__Bacteria__Deltaproteobacteria__Haliangium_ochraceum_DSM_14365__AIG2_family_protein:0.02778359534535910710,262196117__Bacteria__Deltaproteobacteria__Haliangium_ochraceum_DSM_14365__AIG2_family_protein:0.05303034318540988251):0.04660421679028994152):0.02511980712086032269):0.65986017529029450390,162450000__Bacteria__Deltaproteobacteria__Sorangium_cellulosum_So_ce_56__hypothetical_protein:0.77017680534334143072):0.24822924613311014852,(288957064__Bacteria__Alphaproteobacteria__Azospirillum_sp_B510__hypothetical_protein:1.26046084121057733185,(374299628__Bacteria__Deltaproteobacteria__Desulfovibrio_africanus_str_Walvis_Bay__AIG2_family_protein:0.86796692824321908244,302342473__Bacteria__Deltaproteobacteria__Desulfarculus_baarsii_DSM_2075__AIG2_family_protein:2.33222158872718710043):0.26847140938075314542):0.18567178810832227209):0.00802706880899478267):0.26520436878826791904,390951487__Bacteria__Gammaproteobacteria__Thiocystis_violascens_DSM_198__hypothetical_protein:1.11388636090335002571):0.08346924218689179276,(((375129836__Bacteria__Gammaproteobacteria__Vibrio_furnissii_NCTC_11218__hypothetical_protein:0.15420351536010601379,15642541__Bacteria__Gammaproteobacteria__Vibrio_cholerae_O1_biovar_El_Tor_str_N16961__hypothetical_protein:0.19582238600212814594):0.06635683860028979142,336123227__Bacteria__Gammaproteobacteria__Vibrio_anguillarum_775__BtrG:0.25825345623369205805):0.10647117326340126142,((27364165__Bacteria__Gammaproteobacteria__Vibrio_vulnificus_CMCP6__hypothetical_protein:0.23536567435933428150,((156973102__Bacteria__Gammaproteobacteria__Vibrio_harveyi_ATCC_BAA-1116__hypothetical_protein:0.09023571426819922137,262392466__Bacteria__Gammaproteobacteria__Vibrio_sp_Ex25__hypothetical_protein:0.03508712233566774891):0.04176651378779937251,(28897083__Bacteria__Gammaproteobacteria__Vibrio_parahaemolyticus_RIMD_2210633__hypothetical_protein:0.04575479249936344195,375264336__Bacteria__Gammaproteobacteria__Vibrio_sp_EJY3__hypothetical_protein:0.12736346431478071106):0.02623754248717405022):0.19369292385306835502):0.09652483766608353777,218710692__Bacteria__Gammaproteobacteria__Vibrio_splendidus_LGP32__hypothetical_protein:0.57792388607921008070):0.12072894882034836128):0.54597861897871391434):0.16607740332518736159):0.80476323233689783798):1.14870397936834400809,14590695__Archaea__Thermococcales-pyroco__Pyrococcus_horikoshii_OT3__hypothetical_protein:0.16879918069591107188):0.0;
