# Supplementary material for: The last universal common ancestor between ancient Earth chemistry and the onset of genetics
Source: PLoS Genet. 2018 Aug 16;14(8):e1007518. doi: 10.1371/journal.pgen.1007518 (PMC6095482; doi:10.1371/journal.pgen.1007518)
Supplement: S1 Appendix — The trees are for the 355 clusters that, after alignment and tree construction, generated ML trees that preserve domain monophyly while also having homologues in ≥2 archaeal and ≥2 bacterial lineages. These 355 proteins trace to LUCA by those phylogenetic criteria [78]. LUCA, last universal common ancestor; ML, maximum likelihood. (ZIP) [file pgen.1007518.s001.zip › renamed_trees_LUCA/3744.tree]

(((223477177__Archaea__Thermococcales-pyroco__Thermococcus_sp_AM4__nucleotidyltransferase:0.03017144260934546615,240103157__Archaea__Thermococcales-pyroco__Thermococcus_gammatolerans_EJ3__nucleotidyltransferase:0.04513318987627657625):0.04622128235222957432,341581430__Archaea__Thermococcales-pyroco__Thermococcus_sp_4557__Nucleotidyltransferase:0.08745510310028319079):0.23230334204443553459,((288931928__Archaea__Archaeoglobales__Ferroglobus_placidus_DSM_10642__DNA_polymerase_subunit_beta:0.72419171880349364478,(337288771__Bacteria__others_bacteria__Thermodesulfobacterium_sp_OPB45__DNA_polymerase_beta_domain|containing_protein_region:0.60484918721606462100,(((347756551__Bacteria__Acidobacteria__Candidatus_Chloracidobacterium_thermophilum_B__nucleotidyltransferase_domain|containing_protein:0.23333162435751955699,148657539__Bacteria__Chloroflexi__Roseiflexus_sp_RS-1__DNA_polymerase_subunit_beta:0.13319596135804992465):0.24875859458110621825,(345301933__Bacteria__Bacteroidetes__Rhodothermus_marinus_SG0_5JP17-172__DNA_polymerase_beta_domain|containing_protein:0.44183365503212995717,189218166__Bacteria__others_bacteria__Methylacidiphilum_infernorum_V4__Nucleotidyltransferase:0.37836855362652710433):0.09022393550130013151):0.31190875388096950260,(307719370__Bacteria__Spirochaetes__Spirochaeta_thermophila_DSM_6192__hypothetical_protein:0.00949571317507460003,386347492__Bacteria__Spirochaetes__Spirochaeta_thermophila_DSM_6578__DNA_polymerase_beta_domain|containing_protein_region:0.03861383819200422951):0.70078095927895145412):0.42527173677466473256):0.17919826409201858319):0.09593618343062865206,(341582860__Archaea__Thermococcales-pyroco__Thermococcus_sp_4557__hypothetical_protein:0.58882654248734911384,315230810__Archaea__Thermococcales-pyroco__Thermococcus_barophilus_MP__hypothetical_protein:0.24164178017015586208):0.15110878240113875814):0.26349332042090406469,57640897__Archaea__Thermococcales-pyroco__Thermococcus_kodakarensis_KOD1__nucleotidyltransferase:0.18297848410646358475):0.0;
