# Supplementary material for: The last universal common ancestor between ancient Earth chemistry and the onset of genetics
Source: PLoS Genet. 2018 Aug 16;14(8):e1007518. doi: 10.1371/journal.pgen.1007518 (PMC6095482; doi:10.1371/journal.pgen.1007518)
Supplement: S1 Appendix — The trees are for the 355 clusters that, after alignment and tree construction, generated ML trees that preserve domain monophyly while also having homologues in ≥2 archaeal and ≥2 bacterial lineages. These 355 proteins trace to LUCA by those phylogenetic criteria [78]. LUCA, last universal common ancestor; ML, maximum likelihood. (ZIP) [file pgen.1007518.s001.zip › renamed_trees_LUCA/1283.tree]

((327400674__Archaea__Archaeoglobales__Archaeoglobus_veneficus_SNP6__hypothetical_protein:0.15365499523361797474,(284162338__Archaea__Archaeoglobales__Archaeoglobus_profundus_DSM_5631__hypothetical_protein:0.14396767173590147015,288932633__Archaea__Archaeoglobales__Ferroglobus_placidus_DSM_10642__hypothetical_protein:0.22401533238212578691):0.02649680590968391675):0.05523100469333028228,((((((206890522__Bacteria__others_bacteria__Thermodesulfovibrio_yellowstonii_DSM_11347__hypothetical_protein:0.90701473812797350771,((291287312__Bacteria__others_bacteria__Denitrovibrio_acetiphilus_DSM_12809__hypothetical_protein:0.46809112381515988188,(336323791__Bacteria__others_bacteria__Flexistipes_sinusarabici_DSM_4947__hypothetical_protein:0.35580197602866425743,(291279513__Bacteria__others_bacteria__Deferribacter_desulfuricans_SSM1__hypothetical_protein:0.32321814535761583809,313672874__Bacteria__others_bacteria__Calditerrivibrio_nitroreducens_DSM_19672__hypothetical_protein:0.47114904724354988996):0.07071325368545526568):0.11353469724478530700):0.33295754545910899447,(337287689__Bacteria__others_bacteria__Thermodesulfobacterium_sp_OPB45__hypothetical_protein:0.78659946449700823834,337286646__Bacteria__others_bacteria__Thermodesulfatator_indicus_DSM_15286__hypothetical_protein:0.37629173052833769786):0.21532859595645376105):0.12631992145439446817):0.09854231985642339375,((((((374300080__Bacteria__Deltaproteobacteria__Desulfovibrio_africanus_str_Walvis_Bay__hypothetical_protein:0.36552307042977327800,(((220904547__Bacteria__Deltaproteobacteria__Desulfovibrio_desulfuricans_subsp_desulfuricans_str_ATCC_27774__hypothetical_protein:0.51544940193850663501,218886286__Bacteria__Deltaproteobacteria__Desulfovibrio_vulgaris_str_Miyazaki_F__hypothetical_protein:0.15030317547262825317):0.09088819545570214764,(46581159__Bacteria__Deltaproteobacteria__Desulfovibrio_vulgaris_str_Hildenborough__hypothetical_protein:0.00000122123005994819,120601602__Bacteria__Deltaproteobacteria__Desulfovibrio_vulgaris_DP4__hypothetical_protein:0.01387026911303108380):0.23307780372860026352):0.11913854151522630664,78355846__Bacteria__Deltaproteobacteria__Desulfovibrio_alaskensis_G20__hypothetical_protein:0.26394787359660826231):0.06122451357432825980):0.05920866118289014324,(242278690__Bacteria__Deltaproteobacteria__Desulfovibrio_salexigens_DSM_2638__hypothetical_protein:0.25695251788566447759,(317153925__Bacteria__Deltaproteobacteria__Desulfovibrio_aespoeensis_Aspo-2__hypothetical_protein:0.20783601163612447360,376298209__Bacteria__Deltaproteobacteria__Desulfovibrio_desulfuricans_ND132__hypothetical_protein:0.20069538432523778559):0.19704425933263425286):0.19772354725085897198):0.08763997706586959535,116749248__Bacteria__Deltaproteobacteria__Syntrophobacter_fumaroxidans_MPOB__hypothetical_protein:0.43855364450167849677):0.12132302856504290078,(347754675__Bacteria__Acidobacteria__Candidatus_Chloracidobacterium_thermophilum_B__putative_periplasmic_solute|binding_protein:0.53558454572215485889,(158521290__Bacteria__Deltaproteobacteria__Desulfococcus_oleovorans_Hxd3__hypothetical_protein:0.48200582026554689152,224370384__Bacteria__Deltaproteobacteria__Desulfobacterium_autotrophicum_HRM2__hypothetical_protein:0.43981863919145952613):0.12886176023061621243):0.07353964129406308226):0.08175234456448204901,(((77920706__Bacteria__Deltaproteobacteria__Pelobacter_carbinolicus_DSM_2380__hypothetical_protein:0.56937627750125063830,(((39995562__Bacteria__Deltaproteobacteria__Geobacter_sulfurreducens_PCA__1|4|dihydroxy|6|naphthoate_synthase:0.15229789625221509808,78224570__Bacteria__Deltaproteobacteria__Geobacter_metallireducens_GS-15__hypothetical_protein:0.11933852635214445281):0.10023694453334777710,(((253699256__Bacteria__Deltaproteobacteria__Geobacter_sp_M21__hypothetical_protein:0.01820625161999730665,197116996__Bacteria__Deltaproteobacteria__Geobacter_bemidjiensis_Bem__1|4|dihydroxy|6|naphthoate_synthase:0.01000832496232878684):0.08234109395758452965,322421234__Bacteria__Deltaproteobacteria__Geobacter_sp_M18__hypothetical_protein:0.11033285752649289735):0.20040961787101779779,(148262765__Bacteria__Deltaproteobacteria__Geobacter_uraniireducens_Rf4__hypothetical_protein:0.12113339823702548581,222054000__Bacteria__Deltaproteobacteria__Geobacter_sp_FRC-32__hypothetical_protein:0.17796836699685192329):0.10893105477514897217):0.05209439831549967509):0.06982113835709455318,(189423726__Bacteria__Deltaproteobacteria__Geobacter_lovleyi_SZ__hypothetical_protein:0.17041761986773149018,118581679__Bacteria__Deltaproteobacteria__Pelobacter_propionicus_DSM_2379__hypothetical_protein:0.21201729865732801827):0.13914214176905656539):0.04785965804568962506):0.08588859616344915460,(297568703__Bacteria__Deltaproteobacteria__Desulfurivibrio_alkaliphilus_AHT2__hypothetical_protein:0.30018447604370618320,320354865__Bacteria__Deltaproteobacteria__Desulfobulbus_propionicus_DSM_2032__hypothetical_protein:0.41549460678805438807):0.07213455333906881872):0.03821530647783665663,((((239908217__Bacteria__Deltaproteobacteria__Desulfovibrio_magneticus_RS-1__hypothetical_protein:0.60086669849703855384,(256830773__Bacteria__Deltaproteobacteria__Desulfomicrobium_baculatum_DSM_4028__hypothetical_protein:0.44602121090229307487,258406531__Bacteria__Deltaproteobacteria__Desulfohalobium_retbaense_DSM_5692__hypothetical_protein:0.55247725702742955800):0.12081305799152115832):0.64916965084707956013,((117927316__Bacteria__Actinobacteria__Acidothermus_cellulolyticus_11B__hypothetical_protein:0.26793788745946145458,((291303302__Bacteria__Actinobacteria__Stackebrandtia_nassauensis_DSM_44728__hypothetical_protein:0.30531077675124662640,((383775542__Bacteria__Actinobacteria__Actinoplanes_missouriensis_431__hypothetical_protein:0.09554871889577161437,386845482__Bacteria__Actinobacteria__Actinoplanes_sp_SE50-110__periplasmic_solute|binding_protein:0.06270508123094764574):0.11051042473868051552,((302865006__Bacteria__Actinobacteria__Micromonospora_aurantiaca_ATCC_27029__hypothetical_protein:0.00659728891288583440,315501503__Bacteria__Actinobacteria__Micromonospora_sp_L5__hypothetical_protein:0.00000122123005994819):0.03541368587388223771,(330465295__Bacteria__Actinobacteria__Verrucosispora_maris_AB-18-032__hypothetical_protein:0.03712613669092211521,(159039856__Bacteria__Actinobacteria__Salinispora_arenicola_CNS-205__hypothetical_protein:0.03099222380058390056,145596457__Bacteria__Actinobacteria__Salinispora_tropica_CNB-440__hypothetical_protein:0.04264741126669772953):0.05886997296151354891):0.01001369046701091475):0.08983708954903878163):0.07113218835001683393):0.06856124924167333878,(((312193995__Bacteria__Actinobacteria__Frankia_sp_EuI1c__hypothetical_protein:0.18721203800507427162,158312016__Bacteria__Actinobacteria__Frankia_sp_EAN1pec__hypothetical_protein:0.16533011373919800913):0.04016491075384447107,(86743097__Bacteria__Actinobacteria__Frankia_sp_CcI3__hypothetical_protein:0.07664354116257401928,111226068__Bacteria__Actinobacteria__Frankia_alni_ACN14a__hypothetical_protein:0.10651661651224972327):0.05052607947583317993):0.03332851322194778365,336176278__Bacteria__Actinobacteria__Frankia_symbiont_of_Datisca_glomerata__hypothetical_protein:0.14644253707156637545):0.17344181099928160372):0.07404705154106047682):0.05242933229268993689,((357391331__Bacteria__Actinobacteria__Kitasatospora_setae_KM-6054__putative_menaquinone_biosynthesis_protein:0.09550415501492436066,((345015963__Bacteria__Actinobacteria__Streptomyces_violaceusniger_Tu_4113__hypothetical_protein:0.06584684882704486264,374987672__Bacteria__Actinobacteria__Streptomyces_bingchenggensis_BCW-1__hypothetical_protein:0.10417348064278496300):0.04028474275836813751,(((182436968__Bacteria__Actinobacteria__Streptomyces_griseus_subsp_griseus_NBRC_13350__hypothetical_protein:0.08427718117609742099,(345001295__Bacteria__Actinobacteria__Streptomyces_sp_SirexAA-E__hypothetical_protein:0.04299321223752790300,357411951__Bacteria__Actinobacteria__Streptomyces_flavogriseus_ATCC_33331__hypothetical_protein:0.05235760902664459565):0.05753365480413306920):0.02266154244538970061,(290959487__Bacteria__Actinobacteria__Streptomyces_scabiei_87-22__hypothetical_protein:0.07940085940285915300,(29830449__Bacteria__Actinobacteria__Streptomyces_avermitilis_MA-4680__hypothetical_protein:0.04296438639859358199,(21222718__Bacteria__Actinobacteria__Streptomyces_coelicolor_A3-2__hypothetical_protein:0.04205531335551255384,386840884__Bacteria__Actinobacteria__Streptomyces_hygroscopicus_subsp_jinggangensis_5008__hypothetical_protein:0.02649686954540900544):0.01373766040155531380):0.02194660569398536668):0.02055271123829393448):0.02809447111148320048,357400015__Bacteria__Actinobacteria__Streptomyces_cattleya_NRRL_8057__hypothetical_protein:0.09104149215204196399):0.02073854143027378458):0.07266464565164243439):0.08876097490347503727,((261405231__Bacteria__Bacilli__Paenibacillus_sp_Y412MC10__hypothetical_protein:0.14413728241591899915,(251794380__Bacteria__Bacilli__Paenibacillus_sp_JDR-2__hypothetical_protein:0.10985145468573231931,(((((56962763__Bacteria__Bacilli__Bacillus_clausii_KSM-K16__hypothetical_protein:0.25402549732754498013,(297582803__Bacteria__Bacilli__Bacillus_selenitireducens_MLS10__hypothetical_protein:0.27001903141266780928,288554921__Bacteria__Bacilli__Bacillus_pseudofirmus_OF4__hypothetical_protein:0.22423189678416144410):0.02915512391677671858):0.04971774571099504131,15615252__Bacteria__Bacilli__Bacillus_halodurans_C-125__hypothetical_protein:0.18572261091817601764):0.06676824839388890986,226310541__Bacteria__Bacilli__Brevibacillus_brevis_NBRC_100599__menaquinone_biosynthesis_protein:0.13863547306260062819):0.02936618712859685384,(337752059__Bacteria__Bacilli__Paenibacillus_mucilaginosus_KNP414__menaquinone_biosynthesis_protein:0.11194293184196997537,((374320158__Bacteria__Bacilli__Paenibacillus_terrae_HPL-003__hypothetical_protein:0.01138354157260791123,308070621__Bacteria__Bacilli__Paenibacillus_polymyxa_E681__periplasmic_solute|binding_protein:0.04360273482701429448):0.10598678854336254784,((296131686__Bacteria__Clostridia__Thermincola_potens_JR__hypothetical_protein:0.10683474691368585741,(134301065__Bacteria__Clostridia__Desulfotomaculum_reducens_MI-1__hypothetical_protein:0.09210141956318561307,(374993500__Bacteria__Clostridia__Desulfosporosinus_orientis_DSM_765__periplasmic_solute|binding_protein:0.18139576652124811407,258517268__Bacteria__Clostridia__Desulfotomaculum_acetoxidans_DSM_771__hypothetical_protein:0.16397875360854638482):0.03750536476145559933):0.02369050772932444412):0.02781211146375893103,(325291255__Bacteria__Clostridia__Syntrophobotulus_glycolicus_DSM_8271__hypothetical_protein:0.25732924087087710729,169830471__Bacteria__Clostridia__Candidatus_Desulforudis_audaxviator_MP104C__hypothetical_protein:0.11456249600604628824):0.03968187074866026676):0.08652074711573831678):0.01588987458001869454):0.04187731569685260863):0.04107166094034036402,317127578__Bacteria__Bacilli__Bacillus_cellulosilyticus_DSM_2522__hypothetical_protein:0.23927224384972414772):0.05163891275768720673):0.02058323263285389074):0.11552859577192123308,256397191__Bacteria__Actinobacteria__Catenulispora_acidiphila_DSM_44928__hypothetical_protein:0.30432496702679973088):0.05534655790861272434):0.07799378401823162110):0.26401320396448046957):0.19250668541094592690,(302343801__Bacteria__Deltaproteobacteria__Desulfarculus_baarsii_DSM_2075__hypothetical_protein:0.45016803162663993065,226228939__Bacteria__others_bacteria__Gemmatimonas_aurantiaca_T-27__hypothetical_protein:0.54301616710983202641):0.11752898790871790791):0.05806403671376438036,(((325282577__Bacteria__Deinococcus-Thermus__Deinococcus_proteolyticus_MRP__hypothetical_protein:0.18610832341403166224,((226356760__Bacteria__Deinococcus-Thermus__Deinococcus_deserti_VCD115__hypothetical_protein:0.16965049798575890239,(15806034__Bacteria__Deinococcus-Thermus__Deinococcus_radiodurans_R1__hypothetical_protein:0.12766474432851770970,386856311__Bacteria__Deinococcus-Thermus__Deinococcus_gobiensis_I-0__hypothetical_protein:0.13956404757361537405):0.04497252092109815108):0.05563346232179723627,(94985910__Bacteria__Deinococcus-Thermus__Deinococcus_geothermalis_DSM_11300__hypothetical_protein:0.08624162327769351044,320333817__Bacteria__Deinococcus-Thermus__Deinococcus_maricopensis_DSM_21211__hypothetical_protein:0.14606722354561763044):0.03261550809618691399):0.04845229474109843948):0.19451566779050241673,((46199505__Bacteria__Deinococcus-Thermus__Thermus_thermophilus_HB27__hypothetical_protein:0.14313539176829889743,(320451255__Bacteria__Deinococcus-Thermus__Thermus_scotoductus_SA-01__hypothetical_protein:0.08542194458567679838,384438906__Bacteria__Deinococcus-Thermus__Thermus_sp_CCB_US3_UF1__Menaquinone_biosynthetic_enzyme:0.07090931365827961297):0.03062232248023921688):0.09932581009900634528,((313679208__Bacteria__Deinococcus-Thermus__Oceanithermus_profundus_DSM_14977__hypothetical_protein:0.19977850419348575084,328949640__Bacteria__Deinococcus-Thermus__Marinithermus_hydrothermalis_DSM_14884__hypothetical_protein:0.19063827882014439119):0.05345257038012619921,(297567212__Bacteria__Deinococcus-Thermus__Meiothermus_silvanus_DSM_9946__hypothetical_protein:0.15732349704091014297,291295272__Bacteria__Deinococcus-Thermus__Meiothermus_ruber_DSM_1279__hypothetical_protein:0.14310939451480189644):0.04136594256335180547):0.03731110369321889025):0.08781607607692805406):0.07835695600982048314,297623446__Bacteria__Deinococcus-Thermus__Truepera_radiovictrix_DSM_17093__hypothetical_protein:0.37138752741550762337):0.09334051460881848117):0.04267913799374339900):0.08081916817092017757):0.09882592893867868378,(((32477251__Bacteria__Planctomycetes__Rhodopirellula_baltica_SH_1__hypothetical_protein:0.81915008043482218092,261416278__Bacteria__others_bacteria__Fibrobacter_succinogenes_subsp_succinogenes_S85__hypothetical_protein:0.84540973208318859200):0.18417664779803186170,(390946551__Bacteria__Bacteroidetes__Alistipes_finegoldii_DSM_17242__periplasmic_solute|binding_protein:0.49966265981951346609,317051902__Bacteria__others_bacteria__Desulfurispirillum_indicum_S5__hypothetical_protein:0.69648282444957643200):0.12059433258034586711):0.11408150921123022536,(((((325105594__Bacteria__Bacteroidetes__Pedobacter_saltans_DSM_12145__hypothetical_protein:0.20873511643986317199,255534033__Bacteria__Bacteroidetes__Pedobacter_heparinus_DSM_2366__hypothetical_protein:0.19419462236632048513):0.05658897278639137690,326798735__Bacteria__Bacteroidetes__Sphingobacterium_sp_21__hypothetical_protein:0.21302423762561920051):0.08139468449734575672,387793259__Bacteria__Bacteroidetes__Solitalea_canadensis_DSM_3403__putative_periplasmic_solute|binding_protein:0.15096168563482323388):0.13447236655619854151,(332667784__Bacteria__Bacteroidetes__Haliscomenobacter_hydrossis_DSM_1100__hypothetical_protein:0.24326623038674785593,379728903__Bacteria__Bacteroidetes__Saprospira_grandis_str_Lewin__hypothetical_protein:0.41574627434089367339):0.05217856801048367105):0.13210796802852350917,(256425908__Bacteria__Bacteroidetes__Chitinophaga_pinensis_DSM_2588__hypothetical_protein:0.33193673955570351941,(375148278__Bacteria__Bacteroidetes__Niastella_koreensis_GR20-10__hypothetical_protein:0.27086152570691196528,((86158598__Bacteria__Deltaproteobacteria__Anaeromyxobacter_dehalogenans_2CP-C__hypothetical_protein:0.02830479233737438413,197122109__Bacteria__Deltaproteobacteria__Anaeromyxobacter_sp_K__hypothetical_protein:0.02364206487373008217):0.11654584438097422006,153004478__Bacteria__Deltaproteobacteria__Anaeromyxobacter_sp_Fw109-5__hypothetical_protein:0.14629947665140527469):0.22241440820525720801):0.10514696991138167137):0.10044101069842248375):0.12219309343598151740):0.08177520411848764048):0.06175001676092450181):0.06029629487302257118,((189912853__Bacteria__Spirochaetes__Leptospira_biflexa_serovar_Patoc_strain_Patoc_1_Ames__hypothetical_protein:0.38025727135601750106,(24217066__Bacteria__Spirochaetes__Leptospira_interrogans_serovar_Lai_str_56601__hypothetical_protein:0.07422810217195298377,116329562__Bacteria__Spirochaetes__Leptospira_borgpetersenii_serovar_Hardjo-bovis_L550__hypothetical_protein:0.07361022133583622340):0.31117985365008787868):0.30704689237013471637,((15618326__Bacteria__Chlamydiae__Chlamydophila_pneumoniae_CWL029__hypothetical_protein:0.20103680425501829765,330444391__Bacteria__Chlamydiae__Chlamydophila_pecorum_E58__hypothetical_protein:0.24877048314060884460):0.19898659786892644585,((15835151__Bacteria__Chlamydiae__Chlamydia_muridarum_Nigg__hypothetical_protein:0.07336025165331909459,15604983__Bacteria__Chlamydiae__Chlamydia_trachomatis_D-UW-3-CX__hypothetical_protein:0.13513238215801554043):0.42952999357115551060,((62185002__Bacteria__Chlamydiae__Chlamydophila_abortus_S26-3__hypothetical_protein:0.07108325604766943528,332287327__Bacteria__Chlamydiae__Chlamydophila_psittaci_6BC__hypothetical_protein:0.05592727821533959032):0.07540520012170988384,(29840146__Bacteria__Chlamydiae__Chlamydophila_caviae_GPIC__hypothetical_protein:0.12737608842355502281,89898432__Bacteria__Chlamydiae__Chlamydophila_felis_Fe-C-56__hypothetical_protein:0.15460999142884374047):0.04342309112601138582):0.15145222857412304895):0.07243897175982708103):0.93204072529899040234):0.12929390475442673059):0.23794284982515329085,(224372326__Bacteria__Epsilonproteobacteria__Nautilia_profundicola_AmH__hypothetical_protein:0.17339800324819046318,(313681178__Bacteria__Epsilonproteobacteria__Sulfuricurvum_kujiense_DSM_16994__hypothetical_protein:0.13711875454691996312,((307720026__Bacteria__Epsilonproteobacteria__Sulfurimonas_autotrophica_DSM_16294__hypothetical_protein:0.10525737165457035860,78778198__Bacteria__Epsilonproteobacteria__Sulfurimonas_denitrificans_DSM_1251__hypothetical_protein:0.11470672104685913917):0.09117089192177163515,(((384173514__Bacteria__Epsilonproteobacteria__Arcobacter_sp_L__hypothetical_protein:0.03936611646799953457,157738432__Bacteria__Epsilonproteobacteria__Arcobacter_butzleri_RM4018__hypothetical_protein:0.07476055944044962542):0.08312656683136988855,296274488__Bacteria__Epsilonproteobacteria__Arcobacter_nitrofigilis_DSM_7299__hypothetical_protein:0.07117579937249754463):0.08499709305688241123,(((268680853__Bacteria__Epsilonproteobacteria__Sulfurospirillum_deleyianum_DSM_6946__hypothetical_protein:0.03206376029149874546,390941580__Bacteria__Epsilonproteobacteria__Sulfurospirillum_barnesii_SES-3__putative_periplasmic_solute|binding_protein:0.04099640824153273633):0.14819374587597050619,(((291277045__Bacteria__Epsilonproteobacteria__Helicobacter_mustelae_12198__hypothetical_protein:0.22118517663304620990,(386761051__Bacteria__Epsilonproteobacteria__Helicobacter_cinaedi_PAGU611__succinyl|CoA_ligase_subunit_alpha:0.10811587275056253055,32266133__Bacteria__Epsilonproteobacteria__Helicobacter_hepaticus_ATCC_51449__hypothetical_protein:0.07783729955761736763):0.10504762020605167006):0.04565020049910308020,((336454056__Bacteria__Epsilonproteobacteria__Helicobacter_bizzozeronii_CIII-1__hypothetical_protein:0.15123262018828323439,315452644__Bacteria__Epsilonproteobacteria__Helicobacter_felis_ATCC_49179__putative_succinyl|CoA_ligase_subunit_alpha:0.13994914850620823743):0.17293404794545247372,(109946945__Bacteria__Epsilonproteobacteria__Helicobacter_acinonychis_str_Sheeba__hypothetical_protein:0.01913023259660685468,(386747652__Bacteria__Epsilonproteobacteria__Helicobacter_cetorum_MIT_99-5656__hypothetical_protein:0.06656203286569313538,(188526957__Bacteria__Epsilonproteobacteria__Helicobacter_pylori_Shi470__hypothetical_protein:0.00974891119433462551,(384895539__Bacteria__Epsilonproteobacteria__Helicobacter_pylori_35A__hypothetical_protein:0.00941872122261768960,385224848__Bacteria__Epsilonproteobacteria__Helicobacter_pylori_83__hypothetical_protein:0.00645578590798921020):0.02283654665570341441):0.01392719333019126239):0.01700600468779229699):0.20280417114340462681):0.11706460824889454442):0.02824886429013125783,((222823195__Bacteria__Epsilonproteobacteria__Campylobacter_lari_RM2100__hypothetical_protein:0.09930388086932839808,57238685__Bacteria__Epsilonproteobacteria__Campylobacter_jejuni_RM1221__hypothetical_protein:0.14280195235823378574):0.10321916385800572469,((118474559__Bacteria__Epsilonproteobacteria__Campylobacter_fetus_subsp_fetus_82-40__hypothetical_protein:0.13336779323775546646,154148760__Bacteria__Epsilonproteobacteria__Campylobacter_hominis_ATCC_BAA-381__hypothetical_protein:0.13503908830130911811):0.04671820985953161615,(157165250__Bacteria__Epsilonproteobacteria__Campylobacter_concisus_13826__S|ribosylhomocysteine_lyase_|autoinducer|2_productionprotein_LuxS|_AI|2_synthesis_protein|:0.12663115646353498289,154175534__Bacteria__Epsilonproteobacteria__Campylobacter_curvus_525-92__succinyl|CoA_ligase_subunit_alpha:0.07324993862352349727):0.10611120550024118192):0.02336489912196814192):0.04246237496705605047):0.02680402699604888736):0.03033996671027381145,(34557829__Bacteria__Epsilonproteobacteria__Wolinella_succinogenes_DSM_1740__hypothetical_protein:0.28615600907676375098,((319955954__Bacteria__Epsilonproteobacteria__Nitratifractor_salsuginis_DSM_16511__hypothetical_protein:0.11463998718752632655,152991677__Bacteria__Epsilonproteobacteria__Sulfurovum_sp_NBC37-1__hypothetical_protein:0.13970571846371668268):0.13834477941190007066,152991400__Bacteria__Epsilonproteobacteria__Nitratiruptor_sp_SB155-2__hypothetical_protein:0.14309167780920764579):0.03685724648432511796):0.04587719975810588408):0.05970131413260272579):0.06453073305824554018):0.04764751840313315168):0.14147485648522392654):1.00794288140401744336):0.13773378586018941716,((((((225850421__Bacteria__Aquificae__Persephonella_marina_EX-H1__hypothetical_protein:0.07012996770713486594,(225849287__Bacteria__Aquificae__Sulfurihydrogenibium_azorense_Az-Fu1__hypothetical_protein:0.06486978798092095377,188996951__Bacteria__Aquificae__Sulfurihydrogenibium_sp_YO3AOP1__hypothetical_protein:0.05588910320646035823):0.04456417572369002905):0.18104327469143255414,((189220416__Bacteria__others_bacteria__Methylacidiphilum_infernorum_V4__periplasmic_solute|binding_protein:0.71565229724618761864,327398779__Bacteria__Deltaproteobacteria__Hippea_maritima_DSM_10411__hypothetical_protein:0.36316854148409305481):0.08649491203798177763,((283780150__Bacteria__Planctomycetes__Pirellula_staleyi_DSM_6068__hypothetical_protein:0.26444469223422983895,(296122239__Bacteria__Planctomycetes__Planctomyces_limnophilus_DSM_3776__hypothetical_protein:0.15485214208420183812,325109263__Bacteria__Planctomycetes__Planctomyces_brasiliensis_DSM_5305__hypothetical_protein:0.12491479110302500244):0.06679173507511292074):0.10247910385685206347,(383765491__Bacteria__Planctomycetes__Phycisphaera_mikurensis_NBRC_102666__hypothetical_protein:0.58480691470995604941,320104941__Bacteria__Planctomycetes__Isosphaera_pallida_ATCC_43644__hypothetical_protein:0.32344916439946780340):0.07788825645146763010):0.10729825656300466530):0.05477777160065058770):0.04656031786882488394,260893429__Bacteria__Clostridia__Ammonifex_degensii_KC4__hypothetical_protein:0.48911145555845603194):0.03411591167336209401,(116625656__Bacteria__Acidobacteria__Candidatus_Solibacter_usitatus_Ellin6076__hypothetical_protein:0.37577498302813605591,(94970472__Bacteria__Acidobacteria__Candidatus_Koribacter_versatilis_Ellin345__hypothetical_protein:0.16412564375578606035,(225871829__Bacteria__Acidobacteria__Acidobacterium_capsulatum_ATCC_51196__hypothetical_protein:0.16199222978369376413,((320107233__Bacteria__Acidobacteria__Terriglobus_saanensis_SP1PR4__hypothetical_protein:0.20620083925827076277,390957406__Bacteria__Acidobacteria__Terriglobus_roseus_DSM_18391__putative_periplasmic_solute|binding_protein:0.10331774307478640285):0.04582932468042764246,(322435253__Bacteria__Acidobacteria__Granulicella_tundricola__hypothetical_protein:0.19454844793295023031,374311862__Bacteria__Acidobacteria__Granulicella_mallensis_MP5ACTX8__hypothetical_protein:0.08069514285453383007):0.03003333205226971919):0.06649778858270966042):0.08223558206011918892):0.18321913302052753036):0.15727836785291390842):0.05333843925428254779,((15605837__Bacteria__Aquificae__Aquifex_aeolicus_VF5__hypothetical_protein:0.09471601194669955481,195953542__Bacteria__Aquificae__Hydrogenobaculum_sp_Y04AAS1__hypothetical_protein:0.25268724696053224132):0.02352426412195362734,(288818891__Bacteria__Aquificae__Hydrogenobacter_thermophilus_TK-6__hypothetical_protein:0.17492071303953668493,289548349__Bacteria__Aquificae__Thermocrinis_albus_DSM_14484__hypothetical_protein:0.14105946632261603946):0.04559917791241777096):0.21965727760147241154):0.04759692851542648290,332295111__Bacteria__Clostridia__Thermodesulfobium_narugense_DSM_14796__hypothetical_protein:0.62008646472927875237):0.06224247442538618363):0.09682690178105776702,((156937668__Archaea__Desulfurococcales__Ignicoccus_hospitalis_KIN4-I__hypothetical_protein:0.48035021478526290784,((347522814__Archaea__Desulfurococcales__Pyrolobus_fumarii_1A__hypothetical_protein:0.27383007301291006907,118430953__Archaea__Desulfurococcales__Aeropyrum_pernix_K1__hypothetical_protein:0.32863826825953235122):0.22923976721362115949,((159042169__Archaea__Thermoproteales__Caldivirga_maquilingensis_IC-167__hypothetical_protein:0.17244242563729439421,(307594421__Archaea__Thermoproteales__Vulcanisaeta_distributa_DSM_14429__hypothetical_protein:0.03203680418468619201,325968870__Archaea__Thermoproteales__Vulcanisaeta_moutnovskia_768-28__hypothetical_protein:0.06432517452873066921):0.09636423349785007419):0.17209834011593830305,((((374328115__Archaea__Thermoproteales__Pyrobaculum_sp_1860__hypothetical_protein:0.13123074623116931514,18312591__Archaea__Thermoproteales__Pyrobaculum_aerophilum_str_IM2__hypothetical_protein:0.14273963075305687309):0.06103775289640717139,(379004860__Archaea__Thermoproteales__Pyrobaculum_oguniense_TE7__putative_periplasmic_solute|binding_protein:0.02532069101556591942,145590710__Archaea__Thermoproteales__Pyrobaculum_arsenaticum_DSM_13514__hypothetical_protein:0.02152306472014382799):0.08468091793317557292):0.04118916950494984353,(126459444__Archaea__Thermoproteales__Pyrobaculum_calidifontis_JCM_11548__protein_of_unknown_function_DUF191:0.12618105673035034942,(171185005__Archaea__Thermoproteales__Thermoproteus_neutrophilus_V24Sta__hypothetical_protein:0.06645730585219268571,119872937__Archaea__Thermoproteales__Pyrobaculum_islandicum_DSM_4184__hypothetical_protein:0.09674792127733972125):0.04676987701655925533):0.02914523743578049941):0.10116034906671607374,(327311427__Archaea__Thermoproteales__Thermoproteus_uzoniensis_768-20__putative_periplasmic_solute|binding_protein:0.10110607061554439945,352683117__Archaea__Thermoproteales__Thermoproteus_tenax_Kra_1__putative_periplasmic_solute|binding_protein:0.17280534761231436391):0.14140146949672524612):0.13229280589419481484):0.20753103765242572609):0.07085526208266536285):0.11155385393830463681,((118576112__Archaea__others_archaea__Cenarchaeum_symbiosum_A__periplasmic_solute|binding_protein:0.18007164922862711753,161528254__Archaea__others_archaea__Nitrosopumilus_maritimus_SCM1__hypothetical_protein:0.18427923698788592488):0.33980317452512415199,(13541112__Archaea__Thermoplasmatales__Thermoplasma_volcanium_GSS1__solute|binding_protein:0.10659515178890778542,16081331__Archaea__Thermoplasmatales__Thermoplasma_acidophilum_DSM_1728__hypothetical_protein:0.09069147897745198639):0.52052770613539345312):0.12689588126878545427):0.02174100972299997797):0.16859723367835405261,11499294__Archaea__Archaeoglobales__Archaeoglobus_fulgidus_DSM_4304__hypothetical_protein:0.22801441596503230214):0.0;
