# Supplementary material for: The last universal common ancestor between ancient Earth chemistry and the onset of genetics
Source: PLoS Genet. 2018 Aug 16;14(8):e1007518. doi: 10.1371/journal.pgen.1007518 (PMC6095482; doi:10.1371/journal.pgen.1007518)
Supplement: S1 Appendix — The trees are for the 355 clusters that, after alignment and tree construction, generated ML trees that preserve domain monophyly while also having homologues in ≥2 archaeal and ≥2 bacterial lineages. These 355 proteins trace to LUCA by those phylogenetic criteria [78]. LUCA, last universal common ancestor; ML, maximum likelihood. (ZIP) [file pgen.1007518.s001.zip › renamed_trees_LUCA/1329.tree]

((48477828__Archaea__Thermoplasmatales__Picrophilus_torridus_DSM_9790__aldose1|epimerase:0.73216672828482409763,((16081759__Archaea__Thermoplasmatales__Thermoplasma_acidophilum_DSM_1728__hypothetical_protein:0.73709440751523913615,((((70607894__Archaea__Sulfolobales__Sulfolobus_acidocaldarius_DSM_639__hypothetical_protein:0.29120698523113436318,(15899462__Archaea__Sulfolobales__Sulfolobus_solfataricus_P2__hypothetical_protein:0.03860151818254378003,227828803__Archaea__Sulfolobales__Sulfolobus_islandicus_M_14-25__aldose_1|epimerase:0.05712930538685747489):0.19275003596302359155):0.10347869364309453255,15921249__Archaea__Sulfolobales__Sulfolobus_tokodaii_str_7__hypothetical_protein:0.23092423123969330057):0.06831348405010373437,(332797557__Archaea__Sulfolobales__Acidianus_hospitalis_W1__aldose_1|epimerase:0.21590995089281223018,(330834607__Archaea__Sulfolobales__Metallosphaera_cuprina_Ar-4__aldose_1|epimerase:0.37536390182398560178,146304223__Archaea__Sulfolobales__Metallosphaera_sedula_DSM_5348__aldose_1|epimerase:0.22542785466389572702):0.11424155558831694535):0.21447328302854362647):0.08495357848875796647,((302348261__Archaea__Desulfurococcales__Acidilobus_saccharovorans_345-15__aldose_1|epimerase:0.50879782715799470871,327311940__Archaea__Thermoproteales__Thermoproteus_uzoniensis_768-20__aldose_1|epimerase:0.37961733255116064667):0.08345329930036061994,((307596170__Archaea__Thermoproteales__Vulcanisaeta_distributa_DSM_14429__aldose_1|epimerase:0.16764430989048054177,325967995__Archaea__Thermoproteales__Vulcanisaeta_moutnovskia_768-28__aldose_1|epimerase:0.13647334059572441278):0.27482475284241580926,159041693__Archaea__Thermoproteales__Caldivirga_maquilingensis_IC-167__aldose_1|epimerase:0.29815755002869342993):0.09624257879019987305):0.03043578778204339419):0.26608946837903063587):0.06239322378777531486,(((374316763__Bacteria__Spirochaetes__Sphaerochaeta_pleomorpha_str_Grapes__galactose_mutarotase:1.25268187500209160490,296120970__Bacteria__Planctomycetes__Planctomyces_limnophilus_DSM_3776__aldose_1|epimerase:0.86439821787668924546):0.41279990087664958365,((((255038783__Bacteria__Bacteroidetes__Dyadobacter_fermentans_DSM_18053__aldose_1|epimerase:0.65384354021196433582,284037926__Bacteria__Bacteroidetes__Spirosoma_linguale_DSM_74__aldose_1|epimerase:0.35495945106053594653):0.37353652822765059938,(302340037__Bacteria__Spirochaetes__Spirochaeta_smaragdinae_DSM_11293__aldose_1|epimerase:0.58240976460601212583,307717974__Bacteria__Spirochaetes__Spirochaeta_thermophila_DSM_6192__aldose|epimerase:0.70131639292670078234):0.40310413505060588291):0.12844984322184596626,(332666633__Bacteria__Bacteroidetes__Haliscomenobacter_hydrossis_DSM_1100__aldose_1|epimerase:0.57162806607819527382,254788461__Bacteria__Gammaproteobacteria__Teredinibacter_turnerae_T7901__aldose_1|epimerase_family_protein:0.76831979070941192056):0.17383306017367983198):0.14819362233993618738,(((375149870__Bacteria__Bacteroidetes__Niastella_koreensis_GR20-10__aldose_1|epimerase:0.56754018302149966679,256420974__Bacteria__Bacteroidetes__Chitinophaga_pinensis_DSM_2588__aldose_1|epimerase:0.48934629768853898923):0.28476204167779795018,218677126__Bacteria__Gammaproteobacteria__Vibrio_splendidus_LGP32__galactose_mutarotase:0.80482576520027115929):0.08870511060267997905,(340616334__Bacteria__Bacteroidetes__Zobellia_galactanivorans__aldose_1|epimerase:0.83956083144927251549,110637076__Bacteria__Bacteroidetes__Cytophaga_hutchinsonii_ATCC_33406__aldose|1|epimerase:0.69351293557655435684):0.18427982765287598266):0.10199854895802057397):0.06183329541942717000):0.08812530140421971636,((((15890890__Bacteria__Alphaproteobacteria__Agrobacterium_tumefaciens_str_C58_circ-lin__aldose_epimerase:0.07193269053272471902,332716805__Bacteria__Alphaproteobacteria__Agrobacterium_sp_H13-3_circ-linear__putative_aldose|1|epimerase:0.11392326194450656807):0.68831080712096270879,(383315504__Bacteria__Gammaproteobacteria__Frateuria_aurantia_DSM_6220__galactose_mutarotase:0.60085993969279505311,(256831966__Bacteria__Actinobacteria__Jonesia_denitrificans_DSM_20603__aldose_1|epimerase:0.34971734483730715359,269796027__Bacteria__Actinobacteria__Sanguibacter_keddieii_DSM_10542__galactose_mutarotase|like_enzyme:0.34486812298903701812):0.28335265210239685141):0.11109135105337249183):0.09989680740454663643,297571564__Bacteria__Actinobacteria__Arcanobacterium_haemolyticum_DSM_20595__aldose_1|epimerase:0.89346321993615773760):0.28765918312197102935,(((284988672__Bacteria__Actinobacteria__Geodermatophilus_obscurus_DSM_43160__Aldose_1|epimerase:0.23717408294097841459,379733602__Bacteria__Actinobacteria__Blastococcus_saxobsidens_DD2__putative_Aldose_1|epimerase:0.15323734914375827798):0.51421652310604493152,((((111221852__Bacteria__Actinobacteria__Frankia_alni_ACN14a__aldose|1|epimerase:0.16517083835074922171,312199050__Bacteria__Actinobacteria__Frankia_sp_EuI1c__aldose_1|epimerase:0.24515877255659965228):0.35908726762567710900,256391034__Bacteria__Actinobacteria__Catenulispora_acidiphila_DSM_44928__aldose_1|epimerase:0.51240163868660837387):0.10226668104625502576,((317123895__Bacteria__Actinobacteria__Intrasporangium_calvum_DSM_43043__aldose_1|epimerase:0.52532071899602361675,(336117771__Bacteria__Actinobacteria__Microlunatus_phosphovorus_NM-1__aldose_1|epimerase:0.29572471500433089586,50842498__Bacteria__Actinobacteria__Propionibacterium_acnes_KPA171202__aldose|1|epimerase:0.48979820050797484576):0.22241681120378734016):0.07570869768881870188,((291298544__Bacteria__Actinobacteria__Stackebrandtia_nassauensis_DSM_44728__aldose_1|epimerase:0.47858622880239859443,((386845504__Bacteria__Actinobacteria__Actinoplanes_sp_SE50-110__aldose_1|epimerase:0.12100930842769477835,383775562__Bacteria__Actinobacteria__Actinoplanes_missouriensis_431__putative_aldose|1|epimerase:0.08285639563580668443):0.18563324350320115075,((145592992__Bacteria__Actinobacteria__Salinispora_tropica_CNB-440__aldose_1|epimerase:0.08670728230854660157,159036181__Bacteria__Actinobacteria__Salinispora_arenicola_CNS-205__aldose_1|epimerase:0.07082912935883878269):0.20249493079513294913,((315501521__Bacteria__Actinobacteria__Micromonospora_sp_L5__aldose_1|epimerase:0.00265369007919109097,302865024__Bacteria__Actinobacteria__Micromonospora_aurantiaca_ATCC_27029__aldose_1|epimerase:0.00293542017708374979):0.18017305859117493938,330465310__Bacteria__Actinobacteria__Verrucosispora_maris_AB-18-032__aldose_1|epimerase:0.13651605433084587626):0.03484594111506925801):0.09032361727672202911):0.13477568198583814163):0.21317984922971650041,119716680__Bacteria__Actinobacteria__Nocardioides_sp_JS614__aldose_1|epimerase:0.40420335959534858805):0.04820618934446302406):0.04312902087943071977):0.03597694967700965779,((((((325965013__Bacteria__Actinobacteria__Arthrobacter_phenanthrenivorans_Sphe3__galactose_mutarotase:0.43194815964754357251,(((156936156__Bacteria__Gammaproteobacteria__Cronobacter_sakazakii_ATCC_BAA-894__hypothetical_protein:0.03847254637650091014,260599969__Bacteria__Gammaproteobacteria__Cronobacter_turicensis_z3032__aldose|1|epimerase:0.05843553923570408287):0.29344683132635585032,(((283787455__Bacteria__Gammaproteobacteria__Citrobacter_rodentium_ICC168__aldose_1|epimerase:0.18137945351694576002,(110807435__Bacteria__Gammaproteobacteria__Shigella_flexneri_5_str_8401__aldose|1|epimerase:0.00474217437201714803,49176437__Bacteria__Gammaproteobacteria__Escherichia_coli_str_K-12_substr_MG1655__mutarotase_superfamily_protein|_YihR_family:0.00539059493725221970):0.15314762595077366369):0.02667223255717813407,((((194449216__Bacteria__Gammaproteobacteria__Salmonella_enterica_subsp_enterica_serovar_Heidelberg_str_SL476__aldose|1|epimerase_family_protein:0.00000122123005994819,197248243__Bacteria__Gammaproteobacteria__Salmonella_enterica_subsp_enterica_serovar_Agona_str_SL483__aldose|1|epimerase:0.00000122123005994819):0.00000122123005994819,386589372__Bacteria__Gammaproteobacteria__Salmonella_enterica_subsp_enterica_serovar_Heidelberg_str_B182__Sugar|1|epimerase_YihR:0.00000122123005994819):0.00000122123005994819,194443825__Bacteria__Gammaproteobacteria__Salmonella_enterica_subsp_enterica_serovar_Newport_str_SL254__aldose|1|epimerase:0.00000122123005994819):0.00000122123005994819,161617139__Bacteria__Gammaproteobacteria__Salmonella_enterica_subsp_enterica_serovar_Paratyphi_B_str_SPB7__hypothetical_protein:0.00274054812266164233):0.18409413699872217984):0.16415551681730866651,(291619047__Bacteria__Gammaproteobacteria__Pantoea_ananatis_LMG_20103__hypothetical_protein:0.22308210045859089288,(161505487__Bacteria__Gammaproteobacteria__Salmonella_enterica_subsp_arizonae_serovar_62_z4z23_str__hypothetical_protein:0.03198871849258445171,((197364795__Bacteria__Gammaproteobacteria__Salmonella_enterica_subsp_enterica_serovar_Paratyphi_A_str__hypothetical_protein:0.00000122123005994819,56415866__Bacteria__Gammaproteobacteria__Salmonella_enterica_subsp_enterica_serovar_Paratyphi_A_str_ATCC__hypothetical_protein:0.00000122123005994819):0.01097301909648877062,(((62182481__Bacteria__Gammaproteobacteria__Salmonella_enterica_subsp_enterica_serovar_Choleraesuis_str__hypothetical_protein:0.00000122123005994819,224585830__Bacteria__Gammaproteobacteria__Salmonella_enterica_subsp_enterica_serovar_Paratyphi_C_strain__aldose|1|epimerase:0.00283310242735361310):0.00280880924094972003,((((378991301__Bacteria__Gammaproteobacteria__Salmonella_enterica_subsp_enterica_serovar_Typhimurium_str_UK-1__putative_aldose|1|epimerase:0.00000122123005994819,379703261__Bacteria__Gammaproteobacteria__Salmonella_enterica_subsp_enterica_serovar_Typhimurium_str_ST4-74__putative_aldose|1|epimerase:0.00000122123005994819):0.00000122123005994819,((383498619__Bacteria__Gammaproteobacteria__Salmonella_enterica_subsp_enterica_serovar_Typhimurium_str_798__hypothetical_protein:0.00000122123005994819,39546384__Bacteria__Gammaproteobacteria__Salmonella_enterica_subsp_enterica_serovar_Typhimurium_str_LT2__aldose|1|epimerase:0.00000122123005994819):0.00000122123005994819,((378701877__Bacteria__Gammaproteobacteria__Salmonella_enterica_subsp_enterica_serovar_Typhimurium_str__hypothetical_protein:0.00000122123005994819,378452926__Bacteria__Gammaproteobacteria__Salmonella_enterica_subsp_enterica_serovar_Typhimurium_str_14028S__putative_aldose|1|epimerase:0.00000122123005994819):0.00000122123005994819,((378957244__Bacteria__Gammaproteobacteria__Salmonella_enterica_subsp_enterica_serovar_Gallinarum-pullorum__hypothetical_protein:0.00578263269845764264,(207859210__Bacteria__Gammaproteobacteria__Salmonella_enterica_subsp_enterica_serovar_Enteritidis_str__hypothetical_protein:0.00000122123005994819,205354398__Bacteria__Gammaproteobacteria__Salmonella_enterica_subsp_enterica_serovar_Gallinarum_str_287-91__hypothetical_protein:0.00000122123005994819):0.00000122123005994819):0.00283387762617799905,(198244909__Bacteria__Gammaproteobacteria__Salmonella_enterica_subsp_enterica_serovar_Dublin_str_CT_02021853__aldose|1|epimerase:0.00000122123005994819,378986703__Bacteria__Gammaproteobacteria__Salmonella_enterica_subsp_enterica_serovar_Typhimurium_str_Xw__aldose|1|epimerase:0.00000122123005994819):0.00000122123005994819):0.00000122123005994819):0.00000122123005994819):0.00000122123005994819):0.00281373004296366948,16762413__Bacteria__Gammaproteobacteria__Salmonella_enterica_subsp_enterica_serovar_Typhi_str_CT18__hypothetical_protein:0.01856816081037717184):0.00000122123005994819,340001452__Bacteria__Gammaproteobacteria__Salmonella_bongori_NCTC_12419__hypothetical_protein:0.05610444107300219252):0.00000122123005994819):0.00000122123005994819,194737983__Bacteria__Gammaproteobacteria__Salmonella_enterica_subsp_enterica_serovar_Schwarzengrund_str__aldose|1|epimerase:0.00869320553499148413):0.00331377701126762871):0.03375876886656563325):0.17962163987710075275):0.10993450969749395119):0.08317753938894374699):0.28216548053662376949,333919898__Bacteria__Actinobacteria__Amycolicicoccus_subflavus_DQS3-9A1__putative_aldose_1|epimerase:0.41778890624070719184):0.11800683421843666254):0.11829224646500241525,284033352__Bacteria__Actinobacteria__Kribbella_flavida_DSM_17836__Aldose_1|epimerase:0.52103621508930919592):0.11130104472303772867,119717621__Bacteria__Actinobacteria__Nocardioides_sp_JS614__aldose_1|epimerase:0.58084163671818456187):0.06581259634375594136,(((296269870__Bacteria__Actinobacteria__Thermobispora_bispora_DSM_43833__aldose_1|epimerase:0.28841057735602554368,271964789__Bacteria__Actinobacteria__Streptosporangium_roseum_DSM_43021__aldose|1|epimerase:0.28358454306181513083):0.32101428989542285519,(258654554__Bacteria__Actinobacteria__Nakamurella_multipartita_DSM_44233__aldose_1|epimerase:0.54391046610832416430,((308179116__Bacteria__Actinobacteria__Arthrobacter_arilaitensis_Re117__aldose_1|epimerase:0.67647611376552718720,323359498__Bacteria__Actinobacteria__Microbacterium_testaceum_StLB037__galactose_mutarotase:0.32599805130100600881):0.03940854266084990731,(257068470__Bacteria__Actinobacteria__Brachybacterium_faecium_DSM_4810__galactose_mutarotase|like_enzyme:0.48648184794780435780,((119961926__Bacteria__Actinobacteria__Arthrobacter_aurescens_TC1__aldose|1|epimerase:0.22670140480481823508,119963492__Bacteria__Actinobacteria__Arthrobacter_aurescens_TC1__aldose|1|epimerase:0.43224199687107484058):0.04759956711481955205,(116670978__Bacteria__Actinobacteria__Arthrobacter_sp_FB24__aldose_1|epimerase:0.23292709852195719877,(325963673__Bacteria__Actinobacteria__Arthrobacter_phenanthrenivorans_Sphe3__galactose_mutarotase:0.20747148264615042357,220912930__Bacteria__Actinobacteria__Arthrobacter_chlorophenolicus_A6__aldose_1|epimerase:0.18557896258499101405):0.07557403761229493366):0.15882921386535434061):0.10060985764920885033):0.04393659767250491371):0.09212905641786366118):0.04158732316766941550):0.09967688947823372114,((117928881__Bacteria__Actinobacteria__Acidothermus_cellulolyticus_11B__aldose_1|epimerase:0.83416605587794367960,(134100439__Bacteria__Actinobacteria__Saccharopolyspora_erythraea_NRRL_2338__aldose|1|epimerase:0.70259249726554862114,284042731__Bacteria__Actinobacteria__Conexibacter_woesei_DSM_14684__aldose_1|epimerase:0.50447177313697166845):0.12175223445484857632):0.07812503190647460127,(((384196769__Bacteria__Actinobacteria__Bifidobacterium_breve_ACS-071-V-Sch8b__aldose_1|epimerase:0.01400448841920388932,312132525__Bacteria__Actinobacteria__Bifidobacterium_longum_subsp_longum_BBMN68__galm1:0.05679242967609045289):0.24779064108213844086,((((296454393__Bacteria__Actinobacteria__Bifidobacterium_longum_subsp_longum_JDM301__aldose_1|epimerase:0.00255717344926791870,(213691789__Bacteria__Actinobacteria__Bifidobacterium_longum_subsp_infantis_ATCC_15697__aldose_1|epimerase:0.00000122123005994819,384198930__Bacteria__Actinobacteria__Bifidobacterium_longum_subsp_infantis_ATCC_15697_Xb__putative_aldose|1|epimerase:0.00000122123005994819):0.00510484240571087815):0.00411984559878310948,((((322689467__Bacteria__Actinobacteria__Bifidobacterium_longum_subsp_infantis_157F__aldose|1|epimerase:0.00000122123005994819,384201271__Bacteria__Actinobacteria__Bifidobacterium_longum_subsp_longum_KACC_91563__aldose|1|epimerase:0.00254787508696230347):0.00000122123005994819,(322691433__Bacteria__Actinobacteria__Bifidobacterium_longum_subsp_longum_JCM_1217__aldose|1|epimerase:0.00000122123005994819,189439089__Bacteria__Actinobacteria__Bifidobacterium_longum_DJO10A__galactose_mutarotase:0.00000122123005994819):0.00000122123005994819):0.00000122123005994819,23465921__Bacteria__Actinobacteria__Bifidobacterium_longum_NCC2705__hypothetical_protein:0.00000122123005994819):0.00765491311666149747,(312132526__Bacteria__Actinobacteria__Bifidobacterium_longum_subsp_longum_BBMN68__galm2:0.00255938929059241257,384196770__Bacteria__Actinobacteria__Bifidobacterium_breve_ACS-071-V-Sch8b__aldose_1|epimerase:0.03107287900921995236):0.00000122123005994819):0.00361887088381349347):0.08679241378563352927,310287129__Bacteria__Actinobacteria__Bifidobacterium_bifidum_S17__aldose_1|epimerase:0.12639915869186016395):0.21266318107296952600,(241191189__Bacteria__Actinobacteria__Bifidobacterium_animalis_subsp_lactis_Bl-04__hypothetical_protein:0.29451634812647559114,((119026100__Bacteria__Actinobacteria__Bifidobacterium_adolescentis_ATCC_15703__hypothetical_protein:0.06843624110998547394,283456375__Bacteria__Actinobacteria__Bifidobacterium_dentium_Bd1__aldose_1|epimerase:0.06437011136557065083):0.08041463847208495108,311115054__Bacteria__Actinobacteria__Gardnerella_vaginalis_ATCC_14019__hypothetical_protein:0.40504926505222438315):0.09586166871421103464):0.14229739635528926289):0.08019906272926134727):0.54254769775843159074,((334337792__Bacteria__Actinobacteria__Isoptericola_variabilis_225__aldose|1|epimerase:0.18685484119135695180,269957273__Bacteria__Actinobacteria__Xylanimonas_cellulosilytica_DSM_15894__Aldose_1|epimerase:0.14459795936330080424):0.16555787100103125375,((296129076__Bacteria__Actinobacteria__Cellulomonas_flavigena_DSM_20109__aldose_1|epimerase:0.19916149239308261754,(336321425__Bacteria__Actinobacteria__Cellvibrio_gilvus_ATCC_13127__aldose_1|epimerase:0.26516433515718618175,332671150__Bacteria__Actinobacteria__Cellulomonas_fimi_ATCC_484__aldose_1|epimerase:0.19950639231747036018):0.09401977809292365318):0.15353447261796285273,229819774__Bacteria__Actinobacteria__Beutenbergia_cavernae_DSM_12333__aldose_1|epimerase:0.39471841524403894486):0.06237615938151536837):0.08397459390048889194):0.11434775634023010282):0.13897028123703081270):0.05152997208823165143):0.04288867595142076272,(256372294__Bacteria__Actinobacteria__Acidimicrobium_ferrooxidans_DSM_10331__Aldose_1|epimerase:0.93649123390934740918,((72161487__Bacteria__Actinobacteria__Thermobifida_fusca_YX__aldose|1|epimerase:0.41425043474187872583,297559842__Bacteria__Actinobacteria__Nocardiopsis_dassonvillei_subsp_dassonvillei_DSM_43111__aldose_1|epimerase:0.49696196206898535230):0.15916990928350768786,((269127183__Bacteria__Actinobacteria__Thermomonospora_curvata_DSM_43183__Aldose_1|epimerase:0.19914576550427159907,291300486__Bacteria__Actinobacteria__Stackebrandtia_nassauensis_DSM_44728__aldose_1|epimerase:0.23137542761784538059):0.05500785261237441104,256397773__Bacteria__Actinobacteria__Catenulispora_acidiphila_DSM_44928__aldose_1|epimerase:0.19980285629423247262):0.24124649044630250283):0.04330346850546585441):0.06403842172825117973):0.03201249791635938508,((((54024786__Bacteria__Actinobacteria__Nocardia_farcinica_IFM_10152__hypothetical_protein:0.43872393639792517384,((170781014__Bacteria__Actinobacteria__Clavibacter_michiganensis_subsp_sepedonicus__epimerase:0.02916378544270775697,148273700__Bacteria__Actinobacteria__Clavibacter_michiganensis_subsp_michiganensis_NCPPB_382__putative_aldose|1|epimerase:0.01400243176934089229):0.31752319465774730967,(239917040__Bacteria__Actinobacteria__Micrococcus_luteus_NCTC_2665__galactose_mutarotase|like_enzyme:0.45086132309127685547,(163841783__Bacteria__Actinobacteria__Renibacterium_salmoninarum_ATCC_33209__aldose_1|epimerase:0.59293383323616966063,((220912006__Bacteria__Actinobacteria__Arthrobacter_chlorophenolicus_A6__aldose_1|epimerase:0.13169959032981151670,325962603__Bacteria__Actinobacteria__Arthrobacter_phenanthrenivorans_Sphe3__galactose_mutarotase:0.12880088062658429093):0.05301454502977843292,(116669724__Bacteria__Actinobacteria__Arthrobacter_sp_FB24__aldose_1|epimerase:0.13074026796730914279,119961606__Bacteria__Actinobacteria__Arthrobacter_aurescens_TC1__aldose_1|epimerase:0.14618291844155081871):0.03690290843562645667):0.14004839175427163944):0.15677074673638899394):0.14464373173989233945):0.06817432594805719615):0.06426793805043218288,148271788__Bacteria__Actinobacteria__Clavibacter_michiganensis_subsp_michiganensis_NCPPB_382__putative_aldose|1|epimerase:0.56622358086009727529):0.04380414498046722449,323357601__Bacteria__Actinobacteria__Microbacterium_testaceum_StLB037__galactose_mutarotase:0.53640616949676100944):0.10734873604224236254,(((257057324__Bacteria__Actinobacteria__Saccharomonospora_viridis_DSM_43017__galactose_mutarotase|like_enzyme:0.19481325757614076366,300790241__Bacteria__Actinobacteria__Amycolatopsis_mediterranei_U32__aldose_1|epimerase:0.14134975529064083832):0.24055961792991351067,((331696522__Bacteria__Actinobacteria__Pseudonocardia_dioxanivorans_CB1190__aldose|1|epimerase:0.46727213657392940860,134097254__Bacteria__Actinobacteria__Saccharopolyspora_erythraea_NRRL_2338__aldose|1|epimerase:0.21531824540733532358):0.08263013219028864098,256374676__Bacteria__Actinobacteria__Actinosynnema_mirum_DSM_43827__Aldose_1|epimerase:0.24497425426552785210):0.06763697671850731064):0.09917849222702664058,(((68535352__Bacteria__Actinobacteria__Corynebacterium_jeikeium_K411__aldose|1|epimerase:0.41636450515243411674,(336324752__Bacteria__Actinobacteria__Corynebacterium_resistens_DSM_45100__putative_aldose_1|epimerase:0.52769969336595867748,298346088__Bacteria__Actinobacteria__Mobiluncus_curtisii_ATCC_43063__aldose_1|epimerase:0.58363613570732397751):0.04372657899743969540):0.10664332388775710214,((38233606__Bacteria__Actinobacteria__Corynebacterium_diphtheriae_NCTC_13129__aldose_1|epimerase:0.35647799261102453006,(337290478__Bacteria__Actinobacteria__Corynebacterium_ulcerans_BR-AD22__hypothetical_protein:0.05180936941619381647,(300858224__Bacteria__Actinobacteria__Corynebacterium_pseudotuberculosis_FRC41__hypothetical_protein:0.02772536377631690599,386740142__Bacteria__Actinobacteria__Corynebacterium_pseudotuberculosis_31__aldose_1|epimerase:0.00747083082416370812):0.07313692684052999771):0.33959874529350664307):0.23950016712628957594,(237784851__Bacteria__Actinobacteria__Corynebacterium_kroppenstedtii_DSM_44385__putative_aldose|1|epimerase:0.46504083172156168713,340794225__Bacteria__Actinobacteria__Corynebacterium_variabile_DSM_44702__hypothetical_protein:0.48857536669496626214):0.06188727490413591104):0.13929623327372853137):0.23802294326412729020,(296138585__Bacteria__Actinobacteria__Tsukamurella_paurometabola_DSM_20162__aldose_1|epimerase:0.57903011422587669088,(226308100__Bacteria__Actinobacteria__Rhodococcus_erythropolis_PR4__putative_aldose_1|epimerase:0.20208323385361129376,(226364467__Bacteria__Actinobacteria__Rhodococcus_opacus_B4__aldose_1|epimerase:0.03389198102934045526,111021963__Bacteria__Actinobacteria__Rhodococcus_jostii_RHA1__aldose_1|epimerase:0.01677792822061140512):0.11019792751341732362):0.17631992602367838052):0.15445794041063351520):0.10176605265059660010):0.08341314158539255008):0.15135763315883907221):0.05206522321625622896):0.11058683481723025066):0.15043517235334039062,302038478__Bacteria__others_bacteria__Candidatus_Nitrospira_defluvii__putative_aldose_1|epimerase:0.77289312775356067142):0.09893651128214552004):0.05812437002881964965):0.52638893065530834026):0.15281952929482656156):0.35607382079245475381,16081959__Archaea__Thermoplasmatales__Thermoplasma_acidophilum_DSM_1728__hypothetical_protein:0.21796877474533449259,13541781__Archaea__Thermoplasmatales__Thermoplasma_volcanium_GSS1__aldose_1|epimerase:0.40002730804140756993):0.0;
