# Supplementary material for: The last universal common ancestor between ancient Earth chemistry and the onset of genetics
Source: PLoS Genet. 2018 Aug 16;14(8):e1007518. doi: 10.1371/journal.pgen.1007518 (PMC6095482; doi:10.1371/journal.pgen.1007518)
Supplement: S1 Appendix — The trees are for the 355 clusters that, after alignment and tree construction, generated ML trees that preserve domain monophyly while also having homologues in ≥2 archaeal and ≥2 bacterial lineages. These 355 proteins trace to LUCA by those phylogenetic criteria [78]. LUCA, last universal common ancestor; ML, maximum likelihood. (ZIP) [file pgen.1007518.s001.zip › renamed_trees_LUCA/2155.tree]

(327400280__Archaea__Archaeoglobales__Archaeoglobus_veneficus_SNP6__formylmethanofuran_dehydrogenase_subunit_C:0.22788597067855659306,(288930991__Archaea__Archaeoglobales__Ferroglobus_placidus_DSM_10642__formylmethanofuran_dehydrogenase_subunit_C:0.05499519931051097266,(((((296109803__Archaea__Methanococcales__Methanocaldococcus_infernus_ME__formylmethanofuran_dehydrogenase_subunit_C:0.33103094728889459475,((261402913__Archaea__Methanococcales__Methanocaldococcus_vulcanius_M7__formylmethanofuran_dehydrogenase_subunit_C:0.04038525336771840030,(256810126__Archaea__Methanococcales__Methanocaldococcus_fervens_AG86__formylmethanofuran_dehydrogenase_subunit_C:0.03911141139118336219,(15669360__Archaea__Methanococcales__Methanocaldococcus_jannaschii_DSM_2661__formylmethanofuran_dehydrogenase_subunit_FwdC:0.03468018186614865023,289192283__Archaea__Methanococcales__Methanocaldococcus_sp_FS406-22__formylmethanofuran_dehydrogenase_subunit_C:0.02212039346849806881):0.01086022729444547329):0.03733066366080973336):0.04255454599852080688,((336121848__Archaea__Methanococcales__Methanothermococcus_okinawensis_IH1__formylmethanofuran_dehydrogenase_subunit_C:0.12716906953642850842,(297619400__Archaea__Methanococcales__Methanococcus_voltae_A3__formylmethanofuran_dehydrogenase_subunit_C:0.24794713107261351359,(150399315__Archaea__Methanococcales__Methanococcus_vannielii_SB__formylmethanofuran_dehydrogenase:0.15907685410271035775,45358812__Archaea__Methanococcales__Methanococcus_maripaludis_S2__tungsten_containing_formylmethanofuran_dehydrogenase_subunit_C:0.12154303316837762605):0.05886411487957265293):0.08521817801061447317):0.07364275969556262347,333910361__Archaea__Methanococcales__Methanotorris_igneus_Kol_5__formylmethanofuran_dehydrogenase_subunit_C:0.08426968629324116389):0.04573452379720695932):0.09103741174521577662):0.22743167852578696775,(150401864__Archaea__Methanococcales__Methanococcus_aeolicus_Nankai-3__formylmethanofuran_dehydrogenase:0.46391425651467677049,(((84489072__Archaea__Methanobacteriales__Methanosphaera_stadtmanae_DSM_3091__hypothetical_protein:0.45784560414843972209,(333986368__Archaea__Methanobacteriales__Methanobacterium_sp_SWAN-1__formylmethanofuran_dehydrogenase_subunit_C:0.10353238070238524049,(325960227__Archaea__Methanobacteriales__Methanobacterium_sp_AL-21__formylmethanofuran_dehydrogenase_subunit_C:0.13024592409868435139,(288559603__Archaea__Methanobacteriales__Methanobrevibacter_ruminantium_M1__tungsten_formylmethanofuran_dehydrogenase_subunit_C_FwdC:0.10245795776711501268,148643474__Archaea__Methanobacteriales__Methanobrevibacter_smithii_ATCC_35061__tungsten_formylmethanofuran_dehydrogenase|_subunit_C|_FwdC:0.15038879674554286869):0.12189308983267235775):0.08055931214575565158):0.18974972160728023618):0.38182541028223832003,((147918946__Archaea__Methanocellales__Uncultured_methanogenic_archaeon_RC-I__tungsten_formylmethanofuran_dehydrogenase|_subunit_C:0.07216644822801034087,(282164241__Archaea__Methanocellales__Methanocella_paludicola_SANAE__tungsten|containing_formylmethanofuran_dehydrogenase_subunit_C:0.10320483699793715771,383320870__Archaea__Methanocellales__Methanocella_sp_HZ254__formylmethanofuran_dehydrogenase|_subunit_C:0.04375470260588898430):0.08335286396969830702):0.22505585765470723092,(((126178568__Archaea__Methanomicrobiales__Methanoculleus_marisnigri_JR1__formylmethanofuran_dehydrogenase:0.15436981994126913742,219852817__Archaea__Methanomicrobiales__Methanosphaerula_palustris_E1-9c__formylmethanofuran_dehydrogenase_subunit_C:0.17704724330940541099):0.03112018653479697861,(307353775__Archaea__Methanomicrobiales__Methanoplanus_petrolearius_DSM_11571__formylmethanofuran_dehydrogenase_subunit_C:0.25917911923782999128,124485073__Archaea__Methanomicrobiales__Methanocorpusculum_labreanum_Z__formylmethanofuran_dehydrogenase|_subunit_C:0.23723369483440481797):0.08186472967775158815):0.05194651577100815876,((88603232__Archaea__Methanomicrobiales__Methanospirillum_hungatei_JF-1__formylmethanofuran_dehydrogenase:0.38098411672197213251,(126178320__Archaea__Methanomicrobiales__Methanoculleus_marisnigri_JR1__formylmethanofuran_dehydrogenase:0.20418906548565868286,(219850879__Archaea__Methanomicrobiales__Methanosphaerula_palustris_E1-9c__formylmethanofuran_dehydrogenase_subunit_C:0.21004375637496852658,(154151016__Archaea__Methanomicrobiales__Methanoregula_boonei_6A8__formylmethanofuran_dehydrogenase:0.22592846792298640346,(307354597__Archaea__Methanomicrobiales__Methanoplanus_petrolearius_DSM_11571__formylmethanofuran_dehydrogenase_subunit_C:0.20272112993283056270,88603241__Archaea__Methanomicrobiales__Methanospirillum_hungatei_JF-1__formylmethanofuran_dehydrogenase:0.26475982777312934147):0.04892771671867165301):0.02138660766403474231):0.07073019840832958649):0.10090109683201718693):0.03784326078836933865,154150418__Archaea__Methanomicrobiales__Methanoregula_boonei_6A8__formylmethanofuran_dehydrogenase:0.25898060962144614505):0.02753269446447748070):0.19825619130898713971):0.27910804506867636920):0.05758400809796966613,(330506524__Archaea__Methanosarcinales__Methanosaeta_concilii_GP6__formylmethanofuran_dehydrogenase_subunit_C:0.65345232416389031904,(312137201__Archaea__Methanobacteriales__Methanothermus_fervidus_DSM_2088__formylmethanofuran_dehydrogenase|_subunit_c:0.16085718154394071377,(304313919__Archaea__Methanobacteriales__Methanothermobacter_marburgensis_str_Marburg__tungsten_formylmethanofuran_dehydrogenase|_subunit_C:0.03309111749601487129,15679554__Archaea__Methanobacteriales__Methanothermobacter_thermautotrophicus_str_Delta_H__tungsten_formylmethanofuran_dehydrogenase_subunit_C:0.01245459045353326105):0.17692262225257981978):0.17360119030556048214):0.04801663758539366500):0.01437725922180412702):0.04437750021531379485):0.10379176924925041792,20094966__Archaea__Thermococcales-pyroco__Methanopyrus_kandleri_AV19__formylmethanofuran_dehydrogenase_subunit_C:0.31002999985697105023):0.12666743625482415614,(((298675634__Archaea__Methanosarcinales__Methanohalobium_evestigatum_Z-7303__formylmethanofuran_dehydrogenase_subunit_C:0.16161712312899303989,((20089716__Archaea__Methanosarcinales__Methanosarcina_acetivorans_C2A__formylmethanofuran_dehydrogenase|_subunit_C:0.04089612914132479543,21228080__Archaea__Methanosarcinales__Methanosarcina_mazei_Go1__tungsten_formylmethanofuran_dehydrogenase_subunit_C:0.03091007034393622802):0.17823935771565282971,336476160__Archaea__Methanosarcinales__Methanosalsum_zhilinae_DSM_4017__formylmethanofuran_dehydrogenase_subunit_C:0.22387750855457080879):0.04137310582747389526):0.22234957357091378327,(116754403__Archaea__Methanosarcinales__Methanosaeta_thermophila_PT__formylmethanofuran_dehydrogenase:0.28697984267511011947,386001084__Archaea__Methanosarcinales__Methanosaeta_harundinacea_6Ac__Tungsten_formylmethanofuran_dehydrogenase|_subunit_C:0.29605025226650061310):0.28948235183886605881):0.08407913075987620555,(((124485400__Archaea__Methanomicrobiales__Methanocorpusculum_labreanum_Z__formylmethanofuran_dehydrogenase|_subunit_C:0.57913154379495523916,307354554__Archaea__Methanomicrobiales__Methanoplanus_petrolearius_DSM_11571__formylmethanofuran_dehydrogenase_subunit_C:0.29324542283303067780):0.09652085247895358933,126179137__Archaea__Methanomicrobiales__Methanoculleus_marisnigri_JR1__glutamate_synthase_alpha_subunit:0.33195374670931826477):0.07781042114148198352,88603360__Archaea__Methanomicrobiales__Methanospirillum_hungatei_JF-1__formylmethanofuran_dehydrogenase:0.21047879803749841576):0.37472494813863427288):0.05248023066377892343):0.11688100810650932371,(((312143300__Bacteria__Clostridia__Halanaerobium_hydrogeniformans__formylmethanofuran_dehydrogenase_subunit_C:0.74297593410671469716,(320101879__Bacteria__Planctomycetes__Isosphaera_pallida_ATCC_43644__formylmethanofuran_dehydrogenase_subunit_C:0.84288676575031384886,(((296121676__Bacteria__Planctomycetes__Planctomyces_limnophilus_DSM_3776__glutamate_synthase_subunit_alpha:1.17026406143348826738,325111169__Bacteria__Planctomycetes__Planctomyces_brasiliensis_DSM_5305__formylmethanofuran_dehydrogenase_subunit_C:0.74329460929926227664):0.27952684347561584932,(((((383759891__Bacteria__Betaproteobacteria__Rubrivivax_gelatinosus_IL144__formylmethanofuran_dehydrogenase_subunit_C_FhcC:0.19338607144458069831,(171059809__Bacteria__Betaproteobacteria__Leptothrix_cholodnii_SP-6__formylmethanofuran_dehydrogenase_subunit_C:0.35893196100525892600,(124267811__Bacteria__Betaproteobacteria__Methylibium_petroleiphilum_PM1__formylmethanofuran_dehydrogenase_subunit_C:0.20153711629224579927,239816039__Bacteria__Betaproteobacteria__Variovorax_paradoxus_S110__formylmethanofuran_dehydrogenase_subunit_C:0.27524412613558196794):0.10023078020597850357):0.08625169686783230871):0.21413051959964632398,(377813665__Bacteria__Betaproteobacteria__Burkholderia_sp_YI23__formylmethanofuran_dehydrogenase|_subunit_C:0.22168103240647468732,(295698860__Bacteria__Betaproteobacteria__Burkholderia_sp_CCGE1002__formylmethanofuran_dehydrogenase_subunit_C:0.16679028221054001402,(91777669__Bacteria__Betaproteobacteria__Burkholderia_xenovorans_LB400__formylmethanofuran_dehydrogenase_subunit_C:0.10370381439330937645,(307727424__Bacteria__Betaproteobacteria__Burkholderia_sp_CCGE1003__formylmethanofuran_dehydrogenase_subunit_C:0.08417485470464891595,323528293__Bacteria__Betaproteobacteria__Burkholderia_sp_CCGE1001__formylmethanofuran_dehydrogenase_subunit_C:0.03214216783187423543):0.09138183071099935384):0.06107319043124797425):0.17311111504234896752):0.33738731274083655354):0.20726852693942360295,(((292490182__Bacteria__Gammaproteobacteria__Nitrosococcus_halophilus_Nc4__formylmethanofuran_dehydrogenase_subunit_C:0.09333205126447011168,(77163569__Bacteria__Gammaproteobacteria__Nitrosococcus_oceani_ATCC_19707__formylmethanofuran_dehydrogenase:0.07584410783394517075,300112757__Bacteria__Gammaproteobacteria__Nitrosococcus_watsonii_C-113__formylmethanofuran_dehydrogenase_subunit_C:0.05826570275964471080):0.17310578938424769913):0.21963908730925452151,((357404629__Bacteria__Gammaproteobacteria__Methylomicrobium_alcaliphilum__formylmethanofuran_dehydrogenase_subunit_C:0.12656292543249070270,333982400__Bacteria__Gammaproteobacteria__Methylomonas_methanica_MC09__formylmethanofuran_dehydrogenase_subunit_C:0.15230010764964996284):0.13908470514534543305,(((297538101__Bacteria__Betaproteobacteria__Methylotenera_versatilis_301__formylmethanofuran_dehydrogenase_subunit_C:0.24256659550532871927,253996230__Bacteria__Betaproteobacteria__Methylotenera_mobilis_JLW8__formylmethanofuran_dehydrogenase_subunit_C:0.17959077005116219627):0.17462159378363353857,((253999218__Bacteria__Betaproteobacteria__Methylovorus_glucosetrophus_SIP3-4__formylmethanofuran_dehydrogenase_subunit_C:0.00713023094987156030,313201305__Bacteria__Betaproteobacteria__Methylovorus_sp_MP688__formylmethanofuran_dehydrogenase_subunit_c:0.00278668629134085554):0.14751357202056364359,91776018__Bacteria__Betaproteobacteria__Methylobacillus_flagellatus_KT__formylmethanofuran_dehydrogenase|_subunit_C:0.16109701064656248293):0.12195181423837206380):0.17071115263809305551,(53803054__Bacteria__Gammaproteobacteria__Methylococcus_capsulatus_str_Bath__formylmethanofurane_dehydrogenase_subunit:0.51037204327109420010,(387130899__Bacteria__Gammaproteobacteria__Methylophaga_sp_JAM7__Formylmethanofuran_dehydrogenase_subunit_C:0.16811765933917272031,387126182__Bacteria__Gammaproteobacteria__Methylophaga_sp_JAM1__formylmethanofuran_dehydrogenase:0.16005193864538250215):0.21854124596198565289):0.01745341327185203142):0.04652060946165998551):0.08265177330968473401):0.31102929792654282481,(((170746957__Bacteria__Alphaproteobacteria__Methylobacterium_radiotolerans_JCM_2831__formylmethanofuran_dehydrogenase_subunit_C:0.19099400796137422365,((163851251__Bacteria__Alphaproteobacteria__Methylobacterium_extorquens_PA1__formylmethanofuran_dehydrogenase_subunit_C:0.00799568642105772699,218530118__Bacteria__Alphaproteobacteria__Methylobacterium_chloromethanicum_CM4__formylmethanofuran_dehydrogenase_subunit_C:0.01307655704462866095):0.03050127281600729587,188581028__Bacteria__Alphaproteobacteria__Methylobacterium_populi_BJ001__formylmethanofuran_dehydrogenase_subunit_C:0.02457680111703532469):0.12955392981093277749):0.09098577972011188952,(170743840__Bacteria__Alphaproteobacteria__Methylobacterium_sp_4-46__formylmethanofuran_dehydrogenase_subunit_C:0.08887752681432238566,220925825__Bacteria__Alphaproteobacteria__Methylobacterium_nodulans_ORS_2060__formylmethanofuran_dehydrogenase_subunit_C:0.06623840848553391725):0.15457718354586769127):0.26553651815671430736,((319783936__Bacteria__Alphaproteobacteria__Mesorhizobium_ciceri_biovar_biserrulae_WSM1271__formylmethanofuran_dehydrogenase_subunit_C:0.51178853021007952862,(217978548__Bacteria__Alphaproteobacteria__Methylocella_silvestris_BL2__formylmethanofuran_dehydrogenase_subunit_C:0.46974931619995846654,114327445__Bacteria__Alphaproteobacteria__Granulibacter_bethesdensis_CGDNIH1__tungsten|containing_formylmethanofuran_dehydrogenase|_subunit_C:0.38824969141079812562):0.08016102956074677710):0.15914583101372653529,(300023125__Bacteria__Alphaproteobacteria__Hyphomicrobium_denitrificans_ATCC_51888__formylmethanofuran_dehydrogenase_subunit_C:0.09458154555037659450,338738716__Bacteria__Alphaproteobacteria__Hyphomicrobium_sp_MC1__formyltransferase|hydrolase_complex_Fhc_subunit_C:0.12274054436273160174):0.57876518828148026952):0.04038655904243371869):0.12561268433653868803):0.07014170188587094679):0.09164940072031906027,(154245737__Bacteria__Alphaproteobacteria__Xanthobacter_autotrophicus_Py2__glutamate_synthase_subunit_alpha:0.40627688328346905910,298290769__Bacteria__Alphaproteobacteria__Starkeya_novella_DSM_506__formylmethanofuran_dehydrogenase_subunit_C:0.46729021795421965546):0.35858558215272290370):0.10788611252402750817,283777862__Bacteria__Planctomycetes__Pirellula_staleyi_DSM_6068__formylmethanofuran_dehydrogenase_subunit_C:0.70880500506304255914):0.10666243585612203426):0.09370980046904553440,32476103__Bacteria__Planctomycetes__Rhodopirellula_baltica_SH_1__tungsten_formylmethanofuran_dehydrogenase|_subunit_C_|fwdC|:1.02415650727186813285):0.05549626314276890487):0.19729131563926716186):0.14147542822277636709,339444463__Bacteria__Actinobacteria__Eggerthella_sp_YY7918__glutamate_synthase_domain_3:1.57141784388969130148):0.10851455247185390340,(305662814__Archaea__Desulfurococcales__Ignisphaera_aggregans_DSM_17230__formylmethanofuran_dehydrogenase_subunit_C:0.91549980576250056252,327401000__Archaea__Archaeoglobales__Archaeoglobus_veneficus_SNP6__formylmethanofuran_dehydrogenase_subunit_C:0.69523039693575650055):0.12957057205121022547):0.09030458504131856634):0.39610340754031109212):0.07984314411870396810,11499515__Archaea__Archaeoglobales__Archaeoglobus_fulgidus_DSM_4304__tungsten_formylmethanofuran_dehydrogenase_subunit_C:0.17169751320425516439):0.0;
