# Supplementary material for: The last universal common ancestor between ancient Earth chemistry and the onset of genetics
Source: PLoS Genet. 2018 Aug 16;14(8):e1007518. doi: 10.1371/journal.pgen.1007518 (PMC6095482; doi:10.1371/journal.pgen.1007518)
Supplement: S1 Appendix — The trees are for the 355 clusters that, after alignment and tree construction, generated ML trees that preserve domain monophyly while also having homologues in ≥2 archaeal and ≥2 bacterial lineages. These 355 proteins trace to LUCA by those phylogenetic criteria [78]. LUCA, last universal common ancestor; ML, maximum likelihood. (ZIP) [file pgen.1007518.s001.zip › renamed_trees_LUCA/2769.tree]

((((134299383__Bacteria__Clostridia__Desulfotomaculum_reducens_MI-1__hypothetical_protein:0.55610506457396502444,(302389206__Bacteria__Clostridia__Thermosediminibacter_oceani_DSM_16646__hypothetical_protein:0.35618587148462643732,332798245__Bacteria__Clostridia__Tepidanaerobacter_sp_Re1__hypothetical_protein:0.36731621791010971023):0.30170279136905608919):0.34650267015523045222,((383320510__Archaea__Methanocellales__Methanocella_sp_HZ254__permease:0.28630384145432130616,147918844__Archaea__Methanocellales__Uncultured_methanogenic_archaeon_RC-I__DMT_family_permease:0.25447364654745469048):0.62585510885240058787,(288932825__Archaea__Archaeoglobales__Ferroglobus_placidus_DSM_10642__hypothetical_protein:0.76385301845678599264,(327400046__Archaea__Archaeoglobales__Archaeoglobus_veneficus_SNP6__hypothetical_protein:0.42117615776122924176,284162931__Archaea__Archaeoglobales__Archaeoglobus_profundus_DSM_5631__hypothetical_protein:0.33475060523200023122):0.18645069363508687266):0.24285606385263144857):0.17529473594906963552):0.07300223553422008349,((302336646__Bacteria__Spirochaetes__Spirochaeta_smaragdinae_DSM_11293__hypothetical_protein:1.10327265580898492559,(297565803__Bacteria__Deinococcus-Thermus__Meiothermus_silvanus_DSM_9946__hypothetical_protein:1.04722444537574843615,(268316817__Bacteria__Bacteroidetes__Rhodothermus_marinus_DSM_4252__hypothetical_protein:1.02399191361786723320,(226226019__Bacteria__others_bacteria__Gemmatimonas_aurantiaca_T-27__hypothetical_membrane_protein:0.76996529471186647697,((163848639__Bacteria__Chloroflexi__Chloroflexus_aurantiacus_J-10-fl__hypothetical_protein:0.00000122123005994819,222526575__Bacteria__Chloroflexi__Chloroflexus_sp_Y-400-fl__hypothetical_protein:0.00000122123005994819):0.54032094618857906543,338534530__Bacteria__Deltaproteobacteria__Myxococcus_fulvus_HW-1__drug|metabolite_exporter_family_protein:0.66378650367324176784):0.27213044794771540369):0.16444683515043762023):0.09692591717506505999):0.23977319308192399094):0.23070163791393735742,(339627163__Bacteria__Clostridia__Sulfobacillus_acidophilus_TPY__drug|metabolite_exporter_family_transporter:1.40360983762634838889,((152975792__Bacteria__Bacilli__Bacillus_cytotoxicus_NVH_391-98__hypothetical_protein:0.10132963612285784960,((118478371__Bacteria__Bacilli__Bacillus_thuringiensis_str_Al_Hakam__DMT_family_permease:0.00641562542195640503,386736794__Bacteria__Bacilli__Bacillus_anthracis_str_H9401__Transporter|_EamA_family:0.00992576239684421317):0.00262197807154245432,(163940778__Bacteria__Bacilli__Bacillus_weihenstephanensis_KBAB4__hypothetical_protein:0.01327397113107959062,30021153__Bacteria__Bacilli__Bacillus_cereus_ATCC_14579__drug|metabolite_exporter_family_protein:0.01353641220790201966):0.00739438718696892958):0.03774506226827328143):0.16961277134538452205,294499566__Bacteria__Bacilli__Bacillus_megaterium_QM_B1551__integral_membrane_protein:0.23362290336546129299):0.65082562117576447935):0.13446945411910241064):0.29109546970587302228):0.31129557666442514430,387133864__Bacteria__Bacteroidetes__Prevotella_intermedia_17__EamA|like_transporter_family_protein:1.24633342755827514203,27378518__Bacteria__Alphaproteobacteria__Bradyrhizobium_japonicum_USDA_110__hypothetical_protein:1.34284252843499185559):0.0;
