# Supplementary material for: The last universal common ancestor between ancient Earth chemistry and the onset of genetics
Source: PLoS Genet. 2018 Aug 16;14(8):e1007518. doi: 10.1371/journal.pgen.1007518 (PMC6095482; doi:10.1371/journal.pgen.1007518)
Supplement: S1 Appendix — The trees are for the 355 clusters that, after alignment and tree construction, generated ML trees that preserve domain monophyly while also having homologues in ≥2 archaeal and ≥2 bacterial lineages. These 355 proteins trace to LUCA by those phylogenetic criteria [78]. LUCA, last universal common ancestor; ML, maximum likelihood. (ZIP) [file pgen.1007518.s001.zip › renamed_trees_LUCA/28.tree]

((327400852__Archaea__Archaeoglobales__Archaeoglobus_veneficus_SNP6__30S_ribosomal_protein_S5:0.07445906346746586357,(284162440__Archaea__Archaeoglobales__Archaeoglobus_profundus_DSM_5631__30S_ribosomal_protein_S5:0.11596393900045569303,288931530__Archaea__Archaeoglobales__Ferroglobus_placidus_DSM_10642__30S_ribosomal_protein_S5:0.11459983952242432104):0.04388497936687848350):0.02376666411543551169,((289597173__Archaea__Thermoplasmatales__Aciduliprofundum_boonei_T469__30S_ribosomal_protein_S5:0.16956588475189618426,((16082254__Archaea__Thermoplasmatales__Thermoplasma_acidophilum_DSM_1728__30S_ribosomal_protein_S5:0.03310214420604663810,13541176__Archaea__Thermoplasmatales__Thermoplasma_volcanium_GSS1__30S_ribosomal_protein_S5:0.05811657269630391559):0.12960842431210137238,48477732__Archaea__Thermoplasmatales__Picrophilus_torridus_DSM_9790__30S_ribosomal_protein_S5:0.17107777790300074394):0.20572862734709237986):0.25621957141407114555,((((((257053379__Archaea__Halobacteria__Halorhabdus_utahensis_DSM_12940__30S_ribosomal_protein_S5P:0.03108176505472668577,(257387896__Archaea__Halobacteria__Halomicrobium_mukohataei_DSM_12286__30S_ribosomal_protein_S5:0.02093733616677524029,(2508583252__Archaea__Halobacteria__Haloarcula_vallismortis_ATCC_29715__ribosomal_protein_S5|archaeal_type||S2|eukaryote_cytosolic_type|:0.00477278936973753610,(((2508574230__Archaea__Halobacteria__Haloarcula_californiae_ATCC_33799__ribosomal_protein_S5|archaeal_type||S2|eukaryote_cytosolic_type|:0.00000122123005994819,344212393__Archaea__Halobacteria__Haloarcula_hispanica_ATCC_33960__30S_ribosomal_protein_S5P:0.00000122123005994819):0.00000122123005994819,55378366__Archaea__Halobacteria__Haloarcula_marismortui_ATCC_43049__30S_ribosomal_protein_S5:0.00000122123005994819):0.00000122123005994819,2508577603__Archaea__Halobacteria__Haloarcula_sinaiiensis_ATCC_33800__ribosomal_protein_S5|archaeal_type||S2|eukaryote_cytosolic_type|:0.00000122123005994819):0.00000122123005994819):0.05365632817260874293):0.04144040783089239510):0.06607334794511304787,(300710395__Archaea__Halobacteria__Halalkalicoccus_jeotgali_B3__30S_ribosomal_protein_S5P:0.11109079776390333449,(169236391__Archaea__Halobacteria__Halobacterium_salinarum_R1__30S_ribosomal_protein_S5:0.00000122123005994819,15790652__Archaea__Halobacteria__Halobacterium_sp_NRC-1__30S_ribosomal_protein_S5:0.00000122123005994819):0.12081389246962762063):0.00912576734564509578):0.03369030554725564036,((((289579918__Archaea__Halobacteria__Natrialba_magadii_ATCC_43099__30S_ribosomal_protein_S5:0.07610354764374226144,336252420__Archaea__Halobacteria__Halopiger_xanaduensis_SH-6__30S_ribosomal_protein_S5:0.02109918001662175815):0.03826847578876635403,284165512__Archaea__Halobacteria__Haloterrigena_turkmenica_DSM_5511__30S_ribosomal_protein_S5:0.02536578442375114761):0.20535024469763091259,(222480837__Archaea__Halobacteria__Halorubrum_lacusprofundi_ATCC_49239__30S_ribosomal_protein_S5P:0.08680845420055297024,((313125810__Archaea__Halobacteria__Halogeometricum_borinquense_DSM_11551__30S_ribosomal_protein_S5:0.04049575706348428061,110668721__Archaea__Halobacteria__Haloquadratum_walsbyi_DSM_16790__30S_ribosomal_protein_S5:0.09090886755326435531):0.06214049139823240447,((((2508592614__Archaea__Halobacteria__Haloferax_mucosum_ATCC_BAA-1512__ribosomal_protein_S5|archaeal_type||S2|eukaryote_cytosolic_type|:0.00949512715322049783,389847997__Archaea__Halobacteria__Haloferax_mediterranei_ATCC_33500__30S_ribosomal_protein_S5:0.00601036221719068037):0.01428597410828093099,2508567278__Archaea__Halobacteria__Haloferax_denitrificans_ATCC_35960__ribosomal_protein_S5|archaeal_type||S2|eukaryote_cytosolic_type|:0.00000122123005994819):0.00473666943050464733,2508570763__Archaea__Halobacteria__Haloferax_sulfurifontis_ATCC_BAA-897__ribosomal_protein_S5|archaeal_type||S2|eukaryote_cytosolic_type|:0.00000122123005994819):0.00454760244148270498,292656665__Archaea__Halobacteria__Haloferax_volcanii_DS2__30S_ribosomal_protein_S5:0.00492609171534531300):0.04734269868294870010):0.03571846824016314259):0.10884839654847083823):0.04077326212218492646,76803077__Archaea__Halobacteria__Natronomonas_pharaonis_DSM_2160__30S_ribosomal_protein_S5P:0.11796511909990001210):0.15420707601533842346):0.35594485960215749287,((147919313__Archaea__Methanocellales__Uncultured_methanogenic_archaeon_RC-I__30S_ribosomal_protein_S5P:0.12520826649100957884,(282164911__Archaea__Methanocellales__Methanocella_paludicola_SANAE__30S_ribosomal_protein_S5P:0.08192224472376156974,383319774__Archaea__Methanocellales__Methanocella_sp_HZ254__30S_ribosomal_protein_S5:0.00000122123005994819):0.18019085497894027359):0.17058255797512292262,(((330508478__Archaea__Methanosarcinales__Methanosaeta_concilii_GP6__30S_ribosomal_protein_S5:0.11295595279996302474,116754996__Archaea__Methanosarcinales__Methanosaeta_thermophila_PT__30S_ribosomal_protein_S5P:0.19203461195905385805):0.08283087022834556556,386001165__Archaea__Methanosarcinales__Methanosaeta_harundinacea_6Ac__30S_ribosomal_protein_S5:0.15009859719752485785):0.08942643315233740620,((73667642__Archaea__Methanosarcinales__Methanosarcina_barkeri_str_Fusaro__SSU_ribosomal_protein_S5P:0.04863216943087694116,(20089962__Archaea__Methanosarcinales__Methanosarcina_acetivorans_C2A__30S_ribosomal_protein_S5:0.00000122123005994819,21228246__Archaea__Methanosarcinales__Methanosarcina_mazei_Go1__30S_ribosomal_protein_S5:0.00509634125168589858):0.02118318876672774936):0.19032501027002601823,(336477141__Archaea__Methanosarcinales__Methanosalsum_zhilinae_DSM_4017__30S_ribosomal_protein_S5:0.08990609590689904729,(294495997__Archaea__Methanosarcinales__Methanohalophilus_mahii_DSM_5219__30S_ribosomal_protein_S5P:0.11470065910462988457,(91772103__Archaea__Methanosarcinales__Methanococcoides_burtonii_DSM_6242__30S_ribosomal_protein_S5P:0.09548405048154076646,298674782__Archaea__Methanosarcinales__Methanohalobium_evestigatum_Z-7303__30S_ribosomal_protein_S5:0.17846500924629379869):0.02582700701104467811):0.04069338100587836793):0.08257359912148717895):0.07868764225862162620):0.04146190221410066268):0.02304042836646607792):0.04431763106689341758,(307354343__Archaea__Methanomicrobiales__Methanoplanus_petrolearius_DSM_11571__30S_ribosomal_protein_S5:0.15251320790151176587,((219851127__Archaea__Methanomicrobiales__Methanosphaerula_palustris_E1-9c__30S_ribosomal_protein_S5:0.09865210707108709731,154150095__Archaea__Methanomicrobiales__Methanoregula_boonei_6A8__30S_ribosomal_protein_S5:0.15728328804325092394):0.04667585307374719911,((88603479__Archaea__Methanomicrobiales__Methanospirillum_hungatei_JF-1__30S_ribosomal_protein_S5:0.15884237709110807235,124484929__Archaea__Methanomicrobiales__Methanocorpusculum_labreanum_Z__30S_ribosomal_protein_S5P:0.28092522795491881027):0.03061665578227776643,126178534__Archaea__Methanomicrobiales__Methanoculleus_marisnigri_JR1__30S_ribosomal_protein_S5:0.11530445591959116725):0.03348788291955304836):0.02854470005817050585):0.18497538599785218194):0.07617166472399816701,(((20093469__Archaea__Thermococcales-pyroco__Methanopyrus_kandleri_AV19__30S_ribosomal_protein_S5:0.22238984785822596413,((((304314274__Archaea__Methanobacteriales__Methanothermobacter_marburgensis_str_Marburg__30S_ribosomal_protein_S5P:0.00966972320587247344,15678054__Archaea__Methanobacteriales__Methanothermobacter_thermautotrophicus_str_Delta_H__30S_ribosomal_protein_S5:0.00000122123005994819):0.07216115464181405148,(325958552__Archaea__Methanobacteriales__Methanobacterium_sp_AL-21__30S_ribosomal_protein_S5:0.11033866215225895946,((288560129__Archaea__Methanobacteriales__Methanobrevibacter_ruminantium_M1__30S_ribosomal_protein_S5:0.09896423134376489128,148642801__Archaea__Methanobacteriales__Methanobrevibacter_smithii_ATCC_35061__30S_ribosomal_protein_S5P:0.11664313722880668978):0.04176822622480445835,84489687__Archaea__Methanobacteriales__Methanosphaera_stadtmanae_DSM_3091__30S_ribosomal_protein_S5:0.17625507942160717478):0.06149934881068837289):0.03265347784893028044):0.20235291731632273904,312137096__Archaea__Methanobacteriales__Methanothermus_fervidus_DSM_2088__30S_ribosomal_protein_S5:0.09917704510911855287):0.16671719261651835042,(((332295369__Bacteria__Clostridia__Thermodesulfobium_narugense_DSM_14796__30S_ribosomal_protein_S5:0.71732829907070483344,206895372__Bacteria__Clostridia__Coprothermobacter_proteolyticus_DSM_5265__30S_ribosomal_protein_S5:0.32190238381599650674):0.14330025738347099140,((((206900480__Bacteria__others_bacteria__Dictyoglomus_thermophilum_H-6-12__30S_ribosomal_protein_S5:0.00000122123005994819,217967386__Bacteria__others_bacteria__Dictyoglomus_turgidum_DSM_6724__30S_ribosomal_protein_S5:0.01829770481035430593):0.43540325235900190215,((((222099984__Bacteria__Thermotogae__Thermotoga_neapolitana_DSM_4359__30S_ribosomal_protein_S5:0.04586720203870410517,((281412746__Bacteria__Thermotogae__Thermotoga_naphthophila_RKU-10__30S_ribosomal_protein_S5:0.00566802711208048114,(170289166__Bacteria__Thermotogae__Thermotoga_sp_RQ2__30S_ribosomal_protein_S5:0.00000122123005994819,148270439__Bacteria__Thermotogae__Thermotoga_petrophila_RKU-1__30S_ribosomal_protein_S5:0.00000122123005994819):0.00000122123005994819):0.01566207102975207544,15644231__Bacteria__Thermotogae__Thermotoga_maritima_MSB8__30S_ribosomal_protein_S5:0.00710597646806855176):0.04547182857387100513):0.11059953144550636883,((338730516__Bacteria__Thermotogae__Thermotoga_thermarum_DSM_5069__30S_ribosomal_protein_S5P:0.28963373235293515817,157363459__Bacteria__Thermotogae__Thermotoga_lettingae_TMO__30S_ribosomal_protein_S5:0.07381703890760560327):0.15118144186920753902,((154249800__Bacteria__Thermotogae__Fervidobacterium_nodosum_Rt17-B1__30S_ribosomal_protein_S5:0.03286476611769330314,383787023__Bacteria__Thermotogae__Fervidobacterium_pennivorans_DSM_9078__30S_ribosomal_protein_S5:0.04564405327733604689):0.15516819717390434308,(217077300__Bacteria__Thermotogae__Thermosipho_africanus_TCF52B__30S_ribosomal_protein_S5:0.02948400016848029548,150020862__Bacteria__Thermotogae__Thermosipho_melanesiensis_BI429__30S_ribosomal_protein_S5:0.02724130772551392951):0.09307459619484378943):0.13867793949316731261):0.11812338041335170014):0.09797301933084126557,((160902239__Bacteria__Thermotogae__Petrotoga_mobilis_SJ95__30S_ribosomal_protein_S5:0.26429548049808215815,374339841__Bacteria__Thermotogae__Marinitoga_piezophila_KA3__30S_ribosomal_protein_S5:0.14099909456308068467):0.12488055218450209993,(389843574__Bacteria__Thermotogae__Mesotoga_prima_MesG1_Ag_4-2__30S_ribosomal_protein_S5:0.23733017658567609476,239618248__Bacteria__Thermotogae__Kosmotoga_olearia_TBF_19-5-1__30S_ribosomal_protein_S5:0.15569350937877537988):0.12409321616630597518):0.06514526353731867059):0.12398471894444966501,383788784__Bacteria__others_bacteria__Caldisericum_exile_AZM16c01__30S_ribosomal_protein_S5:0.95299409522591638222):0.15941719254099662173):0.03111786640443721733,(((218961416__Bacteria__others_bacteria__Candidatus_Cloacamonas_acidaminovorans__30S_ribosomal_subunit_protein_S5:0.51796310878986706605,(384456409__Bacteria__Clostridia__Candidatus_Arthromitus_sp_SFB-mouse-Yit__30S_ribosomal_protein_S5:0.45575928850693181449,(313673450__Bacteria__others_bacteria__Calditerrivibrio_nitroreducens_DSM_19672__30S_ribosomal_protein_S5:0.19007482215163029604,(291280131__Bacteria__others_bacteria__Deferribacter_desulfuricans_SSM1__30S_ribosomal_protein_S5:0.09616599460011907019,(336322769__Bacteria__others_bacteria__Flexistipes_sinusarabici_DSM_4947__30S_ribosomal_protein_S5:0.17441393376047981123,291286329__Bacteria__others_bacteria__Denitrovibrio_acetiphilus_DSM_12809__30S_ribosomal_protein_S5:0.16607044506914198090):0.08884532132456678111):0.06856768270835507384):0.38113460306612700901):0.02636425239084946859):0.17178059733073719473,((((((284042821__Bacteria__Actinobacteria__Conexibacter_woesei_DSM_14684__30S_ribosomal_protein_S5:0.45133174269693093761,(256371232__Bacteria__Actinobacteria__Acidimicrobium_ferrooxidans_DSM_10331__30S_ribosomal_protein_S5:0.63459913386102384525,((189440586__Bacteria__Actinobacteria__Bifidobacterium_longum_DJO10A__30S_ribosomal_protein_S5:0.00644691371314678064,((310288007__Bacteria__Actinobacteria__Bifidobacterium_bifidum_S17__30S_ribosomal_protein_S5:0.03422171417933634469,((119025356__Bacteria__Actinobacteria__Bifidobacterium_adolescentis_ATCC_15703__30S_ribosomal_protein_S5:0.00645251417123852197,283455383__Bacteria__Actinobacteria__Bifidobacterium_dentium_Bd1__30S_ribosomal_protein_S5:0.00680034201864946047):0.02417717975085444462,(311115150__Bacteria__Actinobacteria__Gardnerella_vaginalis_ATCC_14019__30S_ribosomal_protein_S5:0.06088359969696300472,219682874__Bacteria__Actinobacteria__Bifidobacterium_animalis_subsp_lactis_AD011__30S_ribosomal_protein_S5:0.06230453412977077221):0.01251952886608476666):0.02119585389380721982):0.03916843614588211980,384197713__Bacteria__Actinobacteria__Bifidobacterium_breve_ACS-071-V-Sch8b__30S_ribosomal_protein_S5:0.01088882452416740573):0.00230800711848230507):0.29395684757437695600,((239918183__Bacteria__Actinobacteria__Micrococcus_luteus_NCTC_2665__30S_ribosomal_protein_S5P:0.18556013104984361850,((28493505__Bacteria__Actinobacteria__Tropheryma_whipplei_str_Twist__30S_ribosomal_protein_S5:0.46869574621567250405,(148273785__Bacteria__Actinobacteria__Clavibacter_michiganensis_subsp_michiganensis_NCPPB_382__30S_ribosomal_protein_S5:0.11786952185480123467,(50955550__Bacteria__Actinobacteria__Leifsonia_xyli_subsp_xyli_str_CTCB07__30S_ribosomal_protein_S5:0.08175380851507765834,323357356__Bacteria__Actinobacteria__Microbacterium_testaceum_StLB037__30S_ribosomal_protein_S5:0.12874265533117551508):0.01890229759147313282):0.07098876190211263204):0.09550487019471269601,((308178116__Bacteria__Actinobacteria__Arthrobacter_arilaitensis_Re117__30S_ribosomal_protein_S5:0.15743589823722256571,((116671505__Bacteria__Actinobacteria__Arthrobacter_sp_FB24__30S_ribosomal_protein_S5:0.02748215963564490036,(325964143__Bacteria__Actinobacteria__Arthrobacter_phenanthrenivorans_Sphe3__30S_ribosomal_protein_S5:0.01938911465880827772,220913416__Bacteria__Actinobacteria__Arthrobacter_chlorophenolicus_A6__30S_ribosomal_protein_S5:0.02105170403595587811):0.02887269567207950693):0.02705505779873624422,119964099__Bacteria__Actinobacteria__Arthrobacter_aurescens_TC1__30S_ribosomal_protein_S5:0.00998324881187297522):0.10145357719650491268):0.04441247555355774118,(184200278__Bacteria__Actinobacteria__Kocuria_rhizophila_DC2201__30S_ribosomal_protein_S5:0.11405536356375696461,(163840888__Bacteria__Actinobacteria__Renibacterium_salmoninarum_ATCC_33209__30S_ribosomal_protein_S5:0.14032175362738055768,(283457566__Bacteria__Actinobacteria__Rothia_mucilaginosa_DY-18__30S_ribosomal_protein_S5:0.01894303366737081287,311111955__Bacteria__Actinobacteria__Rothia_dentocariosa_ATCC_17931__30S_ribosomal_protein_S5:0.02541385830800967430):0.15339283559576646909):0.02934325921471769155):0.03985047246266300303):0.04382588596962877503):0.05216955327538851106):0.02511491905464219992,((297571918__Bacteria__Actinobacteria__Arcanobacterium_haemolyticum_DSM_20595__30S_ribosomal_protein_S5:0.15897470187895107463,298345447__Bacteria__Actinobacteria__Mobiluncus_curtisii_ATCC_43063__30S_ribosomal_protein_S5:0.21584083265453038458):0.05824814390142828147,((((((134103247__Bacteria__Actinobacteria__Saccharopolyspora_erythraea_NRRL_2338__30S_ribosomal_protein_S5:0.06159091236072077730,(256380581__Bacteria__Actinobacteria__Actinosynnema_mirum_DSM_43827__30S_ribosomal_protein_S5:0.05735310684140836057,((258651380__Bacteria__Actinobacteria__Nakamurella_multipartita_DSM_44233__30S_ribosomal_protein_S5:0.11794337354785536243,(((379737625__Bacteria__Actinobacteria__Blastococcus_saxobsidens_DD2__30S_ribosomal_protein_S5:0.01406160922105867059,284992857__Bacteria__Actinobacteria__Geodermatophilus_obscurus_DSM_43160__30S_ribosomal_protein_S5:0.00000122123005994819):0.07145341327689716526,(((336179765__Bacteria__Actinobacteria__Frankia_symbiont_of_Datisca_glomerata__30S_ribosomal_protein_S5:0.03056143412221728681,111220563__Bacteria__Actinobacteria__Frankia_alni_ACN14a__30S_ribosomal_protein_S5:0.01471646942118071642):0.02993601452068286525,312200003__Bacteria__Actinobacteria__Frankia_sp_EuI1c__30S_ribosomal_protein_S5:0.00604452843504664147):0.06130542519750332986,(((357401185__Bacteria__Actinobacteria__Streptomyces_cattleya_NRRL_8057__30S_ribosomal_protein_S5:0.01536222024336381109,(345008587__Bacteria__Actinobacteria__Streptomyces_violaceusniger_Tu_4113__30S_ribosomal_protein_S5:0.00000122123005994819,374988962__Bacteria__Actinobacteria__Streptomyces_bingchenggensis_BCW-1__30S_ribosomal_protein_S5:0.01016186213736264450):0.01012058303048652200):0.00535430447162642351,((357411716__Bacteria__Actinobacteria__Streptomyces_flavogriseus_ATCC_33331__30S_ribosomal_protein_S5:0.00000122123005994819,345001514__Bacteria__Actinobacteria__Streptomyces_sp_SirexAA-E__30S_ribosomal_protein_S5:0.00000122123005994819):0.00535631128975571063,((357390077__Bacteria__Actinobacteria__Kitasatospora_setae_KM-6054__30S_ribosomal_protein_S5:0.06000371356413804202,(386841896__Bacteria__Actinobacteria__Streptomyces_hygroscopicus_subsp_jinggangensis_5008__30S_ribosomal_protein_S5:0.00493011265004728895,21223099__Bacteria__Actinobacteria__Streptomyces_coelicolor_A3-2__30S_ribosomal_protein_S5:0.01009355186292562254):0.01498139062344180233):0.00503896582018919896,(290958134__Bacteria__Actinobacteria__Streptomyces_scabiei_87-22__30S_ribosomal_protein_S5:0.00995677990999066856,(182436610__Bacteria__Actinobacteria__Streptomyces_griseus_subsp_griseus_NBRC_13350__30S_ribosomal_protein_S5:0.01499400534240048419,29831486__Bacteria__Actinobacteria__Streptomyces_avermitilis_MA-4680__30S_ribosomal_protein_S5:0.00000122123005994819):0.00000122123005994819):0.00498275020323667248):0.01475609546920414634):0.02607620138182639019):0.01582892406963519114,256390157__Bacteria__Actinobacteria__Catenulispora_acidiphila_DSM_44928__30S_ribosomal_protein_S5:0.13780263671727582819):0.03879799991394190101):0.03570412278078971546):0.03503076872232945699,((330470156__Bacteria__Actinobacteria__Verrucosispora_maris_AB-18-032__30S_ribosomal_protein_S5:0.00000122123005994819,((315501416__Bacteria__Actinobacteria__Micromonospora_sp_L5__30S_ribosomal_protein_S5:0.00000122123005994819,302869955__Bacteria__Actinobacteria__Micromonospora_aurantiaca_ATCC_27029__30S_ribosomal_protein_S5:0.00000122123005994819):0.00972147438957236126,(145596417__Bacteria__Actinobacteria__Salinispora_tropica_CNB-440__30S_ribosomal_protein_S5:0.00476222127155375308,159039817__Bacteria__Actinobacteria__Salinispora_arenicola_CNS-205__30S_ribosomal_protein_S5:0.00471285724816975556):0.00479651911487430360):0.01445801699355318132):0.02637003836938086113,(383775790__Bacteria__Actinobacteria__Actinoplanes_missouriensis_431__30S_ribosomal_protein_S5:0.01543856011174941228,386845751__Bacteria__Actinobacteria__Actinoplanes_sp_SE50-110__30S_ribosomal_protein_S5:0.00812611778931889191):0.03743227051353117951):0.07871221028409453035):0.04485483675329339504):0.04740213707329205689,((291298727__Bacteria__Actinobacteria__Stackebrandtia_nassauensis_DSM_44728__30S_ribosomal_protein_S5:0.23368039894619752062,300782625__Bacteria__Actinobacteria__Amycolatopsis_mediterranei_U32__30S_ribosomal_protein_S5:0.03294831783427419614):0.03148347557931161639,257054487__Bacteria__Actinobacteria__Saccharomonospora_viridis_DSM_43017__30S_ribosomal_protein_S5:0.05828879037610481401):0.03412762066581671166):0.00915235504463308112):0.01870755668949040593):0.02774933027771616170,331699159__Bacteria__Actinobacteria__Pseudonocardia_dioxanivorans_CB1190__30S_ribosomal_protein_S5:0.09366138354372509356):0.04367707364459885028,(296395271__Bacteria__Actinobacteria__Segniliparus_rotundus_DSM_44985__30S_ribosomal_protein_S5:0.23962053326579660362,(((15827985__Bacteria__Actinobacteria__Mycobacterium_leprae_TN__30S_ribosomal_protein_S5:0.15844473159674124507,((((((339630789__Bacteria__Actinobacteria__Mycobacterium_africanum_GM041182__30S_ribosomal_protein_S5:0.00000122123005994819,31791907__Bacteria__Actinobacteria__Mycobacterium_bovis_AF2122-97__30S_ribosomal_protein_S5:0.00000122123005994819):0.00000122123005994819,15607861__Bacteria__Actinobacteria__Mycobacterium_tuberculosis_H37Rv__30S_ribosomal_protein_S5:0.00000122123005994819):0.00000122123005994819,340625742__Bacteria__Actinobacteria__Mycobacterium_canettii_CIPT_140010059__putative_30S_ribosomal_protein_S5_RPSE:0.00000122123005994819):0.06501206037211224031,((118465328__Bacteria__Actinobacteria__Mycobacterium_avium_104__30S_ribosomal_protein_S5:0.01258627595210079497,(387877709__Bacteria__Actinobacteria__Mycobacterium_sp_MOTT36Y__30S_ribosomal_protein_S5:0.00000122123005994819,379756352__Bacteria__Actinobacteria__Mycobacterium_intracellulare_MOTT-02__30S_ribosomal_protein_S5:0.00000122123005994819):0.00000122123005994819):0.03403134624408802461,(183981074__Bacteria__Actinobacteria__Mycobacterium_marinum_M__30S_ribosomal_protein_S5:0.00000122123005994819,118616590__Bacteria__Actinobacteria__Mycobacterium_ulcerans_Agy99__30S_ribosomal_protein_S5:0.00387695682355435143):0.03756974823959619708):0.02956120015475035764):0.03059489863285332414,(118469641__Bacteria__Actinobacteria__Mycobacterium_smegmatis_str_MC2_155__30S_ribosomal_protein_S5:0.01862968701900736407,(108798005__Bacteria__Actinobacteria__Mycobacterium_sp_MCS__30S_ribosomal_protein_S5:0.06685096828105922817,(375137869__Bacteria__Actinobacteria__Mycobacterium_rhodesiae_NBB3__30S_ribosomal_protein_S5:0.01843045318981619343,((145225606__Bacteria__Actinobacteria__Mycobacterium_gilvum_PYR-GCK__30S_ribosomal_protein_S5:0.00000122123005994819,315445959__Bacteria__Actinobacteria__Mycobacterium_sp_Spyr1__30S_ribosomal_protein_S5:0.00400756911435742619):0.01220909907390824688,120402350__Bacteria__Actinobacteria__Mycobacterium_vanbaalenii_PYR-1__30S_ribosomal_protein_S5:0.02234521114814298076):0.01731627654172300523):0.02782956121341703670):0.01627415118003885247):0.04837750139081978956):0.00623717052033474686,333991955__Bacteria__Actinobacteria__Mycobacterium_sp_JDM601__30S_ribosomal_protein_S5:0.05716588705683634669):0.05269055094478242857):0.07950596202595765216,169630875__Bacteria__Actinobacteria__Mycobacterium_abscessus_ATCC_19977_1__30S_ribosomal_protein_S5:0.09118282390839334284):0.03751598181199296278,((296141080__Bacteria__Actinobacteria__Tsukamurella_paurometabola_DSM_20162__30S_ribosomal_protein_S5:0.05452761915051040215,(237786352__Bacteria__Actinobacteria__Corynebacterium_kroppenstedtii_DSM_44385__30S_ribosomal_protein_S5:0.06880275615033858150,(((19551777__Bacteria__Actinobacteria__Corynebacterium_glutamicum_ATCC_13032__30S_ribosomal_protein_S5:0.01588256445225910696,25027108__Bacteria__Actinobacteria__Corynebacterium_efficiens_YS-314__30S_ribosomal_protein_S5:0.01105357020720036491):0.03339362498154745118,(38233136__Bacteria__Actinobacteria__Corynebacterium_diphtheriae_NCTC_13129__30S_ribosomal_protein_S5:0.00000122123005994819,(300857788__Bacteria__Actinobacteria__Corynebacterium_pseudotuberculosis_FRC41__30S_ribosomal_protein_S5:0.00000122123005994819,337290039__Bacteria__Actinobacteria__Corynebacterium_ulcerans_BR-AD22__30S_ribosomal_protein_S5:0.00000122123005994819):0.00424195200021017758):0.02774634138018996360):0.02434223911899773690,(227832261__Bacteria__Actinobacteria__Corynebacterium_aurimucosum_ATCC_700975__30S_ribosomal_protein_S5:0.10589891328430790784,(340795292__Bacteria__Actinobacteria__Corynebacterium_variabile_DSM_44702__30S_ribosomal_protein_S5:0.08345797764785595207,(336326407__Bacteria__Actinobacteria__Corynebacterium_resistens_DSM_45100__30S_ribosomal_protein_S5:0.02164777799565649127,(68536884__Bacteria__Actinobacteria__Corynebacterium_jeikeium_K411__30S_ribosomal_protein_S5:0.05505915006582595694,172040031__Bacteria__Actinobacteria__Corynebacterium_urealyticum_DSM_7109__30S_ribosomal_protein_S5:0.02675252072825962807):0.01546785158785454577):0.01261154005124824097):0.04473056465990602609):0.01219583179346202077):0.05018642334443506464):0.13760472791505096168):0.01437382065002400060,((378719033__Bacteria__Actinobacteria__Gordonia_polyisoprenivorans_VH2__30S_ribosomal_protein_S5:0.02737161194617580839,262203558__Bacteria__Actinobacteria__Gordonia_bronchialis_DSM_43247__30S_ribosomal_protein_S5:0.01505631593312252089):0.06306076496717483160,(333918164__Bacteria__Actinobacteria__Amycolicicoccus_subflavus_DQS3-9A1__30S_ribosomal_protein_S5:0.10179846977902538840,((312140901__Bacteria__Actinobacteria__Rhodococcus_equi_103S__30S_ribosomal_protein_S5:0.01699358063751003553,(226305359__Bacteria__Actinobacteria__Rhodococcus_erythropolis_PR4__30S_ribosomal_protein_S5:0.09044885036397555533,(226365612__Bacteria__Actinobacteria__Rhodococcus_opacus_B4__30S_ribosomal_protein_S5:0.00000122123005994819,111023113__Bacteria__Actinobacteria__Rhodococcus_jostii_RHA1__30S_ribosomal_protein_S5:0.00000122123005994819):0.01923335091672299241):0.03100260736740831705):0.05956805034597609239,(379707076__Bacteria__Actinobacteria__Nocardia_cyriacigeorgica_GUH-2__30S_ribosomal_protein_S5:0.00000122123005994819,54022758__Bacteria__Actinobacteria__Nocardia_farcinica_IFM_10152__30S_ribosomal_protein_S5:0.03743803323854849596):0.08962342159005468045):0.02958183850896901890):0.02902401750680190171):0.02637003914727075252):0.03555498456660854956):0.02939945865711849141):0.08251585816528284045):0.02406736283559313128,((269128499__Bacteria__Actinobacteria__Thermomonospora_curvata_DSM_43183__30S_ribosomal_protein_S5:0.11710934648243266631,(296268567__Bacteria__Actinobacteria__Thermobispora_bispora_DSM_43833__30S_ribosomal_protein_S5:0.05505846691749657906,(271962649__Bacteria__Actinobacteria__Streptosporangium_roseum_DSM_43021__30S_ribosomal_protein_S5:0.06391593530381967092,72163028__Bacteria__Actinobacteria__Thermobifida_fusca_YX__30S_ribosomal_protein_S5:0.09407976906949905294):0.00000122123005994819):0.03211362739131855965):0.05035567707570710871,117927532__Bacteria__Actinobacteria__Acidothermus_cellulolyticus_11B__30S_ribosomal_protein_S5:0.21943527653466507465):0.02498032504362682898):0.03670615009934513617,(317125855__Bacteria__Actinobacteria__Intrasporangium_calvum_DSM_43043__30S_ribosomal_protein_S5:0.12182686924615515611,((((336116765__Bacteria__Actinobacteria__Microlunatus_phosphovorus_NM-1__30S_ribosomal_protein_S5:0.03225011169105167219,(50843301__Bacteria__Actinobacteria__Propionibacterium_acnes_KPA171202__30S_ribosomal_protein_S5:0.08822359432238929822,297625799__Bacteria__Actinobacteria__Propionibacterium_freudenreichii_subsp_shermanii_CIRM-BIA1__30S_ribosomal_protein_S5:0.19275756512249536678):0.10037289856363892926):0.07786272141927808033,(284033985__Bacteria__Actinobacteria__Kribbella_flavida_DSM_17836__30S_ribosomal_protein_S5:0.05507355813967001329,119718108__Bacteria__Actinobacteria__Nocardioides_sp_JS614__30S_ribosomal_protein_S5:0.08903994355184989551):0.05298813294795694934):0.04560504153652405329,152964674__Bacteria__Actinobacteria__Kineococcus_radiotolerans_SRS30216__30S_ribosomal_protein_S5:0.12660303702179959151):0.03819475376443735859,(229821606__Bacteria__Actinobacteria__Beutenbergia_cavernae_DSM_12333__30S_ribosomal_protein_S5:0.14450237949085714684,((334336203__Bacteria__Actinobacteria__Isoptericola_variabilis_225__30S_ribosomal_protein_S5:0.02623889276310712934,269955452__Bacteria__Actinobacteria__Xylanimonas_cellulosilytica_DSM_15894__30S_ribosomal_protein_S5:0.07550981148462462822):0.10321917531226847131,(((257069490__Bacteria__Actinobacteria__Brachybacterium_faecium_DSM_4810__30S_ribosomal_protein_S5P:0.13655187676699562238,256831844__Bacteria__Actinobacteria__Jonesia_denitrificans_DSM_20603__30S_ribosomal_protein_S5:0.07497446978918564930):0.03950447141607916351,269796238__Bacteria__Actinobacteria__Sanguibacter_keddieii_DSM_10542__30S_ribosomal_protein_S5P:0.07752190161059671625):0.01881827187981846214,(296130478__Bacteria__Actinobacteria__Cellulomonas_flavigena_DSM_20109__30S_ribosomal_protein_S5:0.03603847953434843876,(332669534__Bacteria__Actinobacteria__Cellulomonas_fimi_ATCC_484__30S_ribosomal_protein_S5:0.01778263778366185460,336319952__Bacteria__Actinobacteria__Cellvibrio_gilvus_ATCC_13127__30S_ribosomal_protein_S5:0.05954184403547916477):0.01764068284214917459):0.00565000482985266068):0.02438084103806220648):0.02040534609261423007):0.04141721383463754097):0.02555662297084746945):0.01847011138384466872):0.02721473595135365936,256825869__Bacteria__Actinobacteria__Kytococcus_sedentarius_DSM_20547__30S_ribosomal_protein_S5P:0.16751753822032619534):0.04047358680530478703):0.04716094981234655870):0.06480417764255852475):0.18035374755471975106):0.08150136321226843228):0.05417981427563995506,(108804957__Bacteria__Actinobacteria__Rubrobacter_xylanophilus_DSM_9941__30S_ribosomal_protein_S5:0.56262398726913120939,((339478219__Bacteria__Betaproteobacteria__Candidatus_Tremblaya_princeps_PCIT__putative_30S_ribosomal_protein_S5:1.33651022151944065541,383767974__Bacteria__Planctomycetes__Phycisphaera_mikurensis_NBRC_102666__30S_ribosomal_protein_S5:0.61929442425039360476):0.05722447387921091033,(320103635__Bacteria__Planctomycetes__Isosphaera_pallida_ATCC_43644__30S_ribosomal_protein_S5:0.33478818738165255775,((283780392__Bacteria__Planctomycetes__Pirellula_staleyi_DSM_6068__30S_ribosomal_protein_S5:0.37963838021830892400,32475075__Bacteria__Planctomycetes__Rhodopirellula_baltica_SH_1__30S_ribosomal_protein_S5:0.34667808306688951969):0.21262882059278595537,(325108631__Bacteria__Planctomycetes__Planctomyces_brasiliensis_DSM_5305__30S_ribosomal_protein_S5:0.21650680808530814447,296120764__Bacteria__Planctomycetes__Planctomyces_limnophilus_DSM_3776__30S_ribosomal_protein_S5:0.43126367131439119484):0.14964525584784627021):0.10529229897620374923):0.14657431215872482322):0.08394552822346605658):0.12029103939065945161):0.03316152134912873223,((328955896__Bacteria__Actinobacteria__Coriobacterium_glomerans_PW2__30S_ribosomal_protein_S5P:0.17280283131253909579,(257784946__Bacteria__Actinobacteria__Atopobium_parvulum_DSM_20469__30S_ribosomal_protein_S5:0.10029444790692750022,302336364__Bacteria__Actinobacteria__Olsenella_uli_DSM_7084__30S_ribosomal_protein_S5:0.10135637677984217497):0.18869872681976374018):0.17398671739479396048,((256827397__Bacteria__Actinobacteria__Cryptobacterium_curtum_DSM_15641__30S_ribosomal_protein_S5P:0.09646275065851356301,(339445895__Bacteria__Actinobacteria__Eggerthella_sp_YY7918__30S_ribosomal_protein_S5:0.08195014500815428482,257791907__Bacteria__Actinobacteria__Eggerthella_lenta_DSM_2243__30S_ribosomal_protein_S5:0.02497222829839388855):0.06182340457984035476):0.06675343112588870420,257065016__Bacteria__Actinobacteria__Slackia_heliotrinireducens_DSM_20476__30S_ribosomal_protein_S5P:0.16360703609706869766):0.14546928394149105657):0.24748772769452923037):0.02329236833189395756,(317123080__Bacteria__Clostridia__Thermaerobacter_marianensis_DSM_12885__30S_ribosomal_protein_S5:0.10793294135243612641,(294101645__Bacteria__others_bacteria__Aminobacterium_colombiense_DSM_12261__30S_ribosomal_protein_S5:0.25720902872267009664,(269792777__Bacteria__others_bacteria__Thermanaerovibrio_acidaminovorans_DSM_6589__30S_ribosomal_protein_S5:0.20601228917400982166,357419503__Bacteria__others_bacteria__Thermovirga_lienii_DSM_17291__30S_ribosomal_protein_S5:0.24872695313357828795):0.06598124070536681707):0.38493583003608428106):0.13717850164689113224):0.00444747639921236945,((((((317054783__Bacteria__Clostridia__Ruminococcus_albus_7__30S_ribosomal_protein_S5:0.25597212751707393297,317131386__Bacteria__Clostridia__Ethanoligenens_harbinense_YUAN-3__30S_ribosomal_protein_S5:0.13221815515354293225):0.11187675282048036018,350269385__Bacteria__Clostridia__Oscillibacter_valericigenes_Sjm18-20__30S_ribosomal_protein_S5:0.28277096928355371919):0.11805814827805070910,((385790693__Bacteria__others_bacteria__Fibrobacter_succinogenes_subsp_succinogenes_S85_Xd__30S_ribosomal_protein_S5:0.60403761839323633076,((310779579__Bacteria__Fusobacteria__Ilyobacter_polytropus_DSM_2926__30S_ribosomal_protein_S5:0.12028953198771792643,19704948__Bacteria__Fusobacteria__Fusobacterium_nucleatum_subsp_nucleatum_ATCC_25586__30S_ribosomal_protein_S5:0.20257366795523570890):0.25116230162257691116,(269124021__Bacteria__Fusobacteria__Streptobacillus_moniliformis_DSM_12112__30S_ribosomal_protein_S5:0.07175961147487440461,(269122564__Bacteria__Fusobacteria__Sebaldella_termitidis_ATCC_33386__30S_ribosomal_protein_S5:0.10143527663594804900,257125053__Bacteria__Fusobacteria__Leptotrichia_buccalis_C-1013-b__30S_ribosomal_protein_S5:0.08685442425816604362):0.06553007884179133657):0.09203229581820202010):0.27092262864202243389):0.07774947078391995781,51894193__Bacteria__Clostridia__Symbiobacterium_thermophilum_IAM_14863__30S_ribosomal_protein_S5:0.30165983240833410539):0.00000122123005994819):0.02507768664396352667,((339626642__Bacteria__Clostridia__Sulfobacillus_acidophilus_TPY__30S_ribosomal_protein_S5:0.00787635487344279933,379006094__Bacteria__Clostridia__Sulfobacillus_acidophilus_DSM_10332__30S_ribosomal_protein_S5:0.00000122123005994819):0.27265673279513180649,((284049240__Bacteria__Negativicutes__Acidaminococcus_fermentans_DSM_20731__30S_ribosomal_protein_S5:0.03635971301303735775,352685668__Bacteria__Negativicutes__Acidaminococcus_intestini_RyC-MR95__30S_ribosomal_protein_S5:0.05774366259785113781):0.17292189479249114870,((330839309__Bacteria__Negativicutes__Selenomonas_sputigena_ATCC_35185__30S_ribosomal_protein_S5:0.08324906331251494263,383753532__Bacteria__Negativicutes__Selenomonas_ruminantium_subsp_lactilytica_TAM6421__putative_30S_ribosomal_protein_S5:0.08594577616644198670):0.13873321622061579594,((269798533__Bacteria__Negativicutes__Veillonella_parvula_DSM_2008__30S_ribosomal_protein_S5:0.12812684013983699494,348026035__Bacteria__Negativicutes__Megasphaera_elsdenii_DSM_20460__30S_ribosomal_protein_S5:0.19199953051664753190):0.13843896344931472253,(((83591259__Bacteria__Clostridia__Moorella_thermoacetica_ATCC_39073__30S_ribosomal_protein_S5:0.13707872878093690927,(((220930982__Bacteria__Clostridia__Halothermothrix_orenii_H_168__30S_ribosomal_protein_S5:0.13345510920221523299,((385800552__Bacteria__Clostridia__Halanaerobium_praevalens_DSM_2228__30S_ribosomal_protein_S5:0.03345480212895399208,312144230__Bacteria__Clostridia__Halanaerobium_hydrogeniformans__30S_ribosomal_protein_S5:0.02544030197586884604):0.08090430969827223928,302390975__Bacteria__Clostridia__Acetohalobium_arabaticum_DSM_5501__30S_ribosomal_protein_S5:0.24755446057650529190):0.09012925626676814017):0.11132963641252505149,((188584853__Bacteria__Clostridia__Natranaerobius_thermophilus_JW-NM-WN-LF__30S_ribosomal_protein_S5:0.27966688520920762739,((((257067043__Bacteria__Clostridia__Anaerococcus_prevotii_DSM_20548__30S_ribosomal_protein_S5:0.39251744484630213261,169823869__Bacteria__Clostridia__Finegoldia_magna_ATCC_29328__30S_ribosomal_protein_S5:0.18552539992379410427):0.11059998275192693684,(((333896205__Bacteria__Clostridia__Thermoanaerobacterium_xylanolyticum_LX-11__30S_ribosomal_protein_S5:0.00000122123005994819,(390934138__Bacteria__Clostridia__Thermoanaerobacterium_saccharolyticum_JW-SL-YS485__30S_ribosomal_protein_S5:0.00000122123005994819,304315957__Bacteria__Clostridia__Thermoanaerobacterium_thermosaccharolyticum_DSM_571__30S_ribosomal_protein_S5:0.02856138715032503425):0.00708252321185029801):0.07520353849993005602,(20808643__Bacteria__Clostridia__Thermoanaerobacter_tengcongensis_MB4__30S_ribosomal_protein_S5:0.04246262963616019570,(345018517__Bacteria__Clostridia__Thermoanaerobacter_wiegelii_Rt8__30S_ribosomal_protein_S5:0.00000122123005994819,((289579125__Bacteria__Clostridia__Thermoanaerobacter_italicus_Ab9__30S_ribosomal_protein_S5:0.00000122123005994819,297545312__Bacteria__Clostridia__Thermoanaerobacter_mathranii_subsp_mathranii_str_A3__30S_ribosomal_protein_S5:0.00000122123005994819):0.02200218066756349719,((167036818__Bacteria__Clostridia__Thermoanaerobacter_pseudethanolicus_ATCC_33223__30S_ribosomal_protein_S5:0.00000122123005994819,320115240__Bacteria__Clostridia__Thermoanaerobacter_brockii_subsp_finnii_Ako-1__30S_ribosomal_protein_S5:0.00000122123005994819):0.00000122123005994819,167039537__Bacteria__Clostridia__Thermoanaerobacter_sp_X514__30S_ribosomal_protein_S5:0.00000122123005994819):0.02187199655255179023):0.01425909988638739481):0.01799816724293655176):0.12217926287886088366):0.16079893634035152816,(302388729__Bacteria__Clostridia__Thermosediminibacter_oceani_DSM_16646__30S_ribosomal_protein_S5:0.21055392963793026495,332798223__Bacteria__Clostridia__Tepidanaerobacter_sp_Re1__30S_ribosomal_protein_S5:0.17180154356631996415):0.14537457679311033276):0.01864150205439231781):0.06179331851274463133,((336112813__Bacteria__Bacilli__Bacillus_coagulans_2-6__30S_ribosomal_protein_S5:0.12072107025503406308,((289435881__Bacteria__Bacilli__Listeria_seeligeri_serovar_1-2b_str_SLCC3954__30S_ribosomal_protein_S5:0.00000122123005994819,(16801825__Bacteria__Bacilli__Listeria_innocua_Clip11262__30S_ribosomal_protein_S5:0.00703036841759653586,((16804653__Bacteria__Bacilli__Listeria_monocytogenes_EGD-e__30S_ribosomal_protein_S5:0.00000122123005994819,116873981__Bacteria__Bacilli__Listeria_welshimeri_serovar_6b_str_SLCC5334__30S_ribosomal_protein_S5:0.00000122123005994819):0.00000122123005994819,347549916__Bacteria__Bacilli__Listeria_ivanovii_subsp_ivanovii_PAM_55__putative_30S_ribosomal_protein_S5:0.00000122123005994819):0.00000122123005994819):0.00699891560961895740):0.16006196175939996218,(((((15674063__Bacteria__Bacilli__Lactococcus_lactis_subsp_lactis_Il1403__30S_ribosomal_protein_S5:0.04711331638264083105,347520779__Bacteria__Bacilli__Lactococcus_garvieae_ATCC_49156__30S_ribosomal_protein_S5:0.08332475834502385548):0.07433613478666001306,((((((55821888__Bacteria__Bacilli__Streptococcus_thermophilus_LMG_18311__30S_ribosomal_protein_S5:0.00713203021497790888,340399788__Bacteria__Bacilli__Streptococcus_salivarius_CCHSS3__30S_ribosomal_protein_S5:0.00000122123005994819):0.02175772173422909489,((24380352__Bacteria__Bacilli__Streptococcus_mutans_UA159__30S_ribosomal_protein_S5:0.02881212388918353087,22536260__Bacteria__Bacilli__Streptococcus_agalactiae_2603V-R__30S_ribosomal_protein_S5:0.00716721420207903134):0.00000122123005994819,(146317747__Bacteria__Bacilli__Streptococcus_suis_05ZYH33__30S_ribosomal_protein_S5:0.04859791448805799580,(15674304__Bacteria__Bacilli__Streptococcus_pyogenes_M1_GAS__30S_ribosomal_protein_S5:0.00000122123005994819,((222152282__Bacteria__Bacilli__Streptococcus_uberis_0140J__30S_ribosomal_protein_S5:0.03693934754200683263,333904314__Bacteria__Bacilli__Streptococcus_parauberis_KCTC_11537__30S_ribosomal_protein_S5:0.01444002728332766453):0.01439913322342763202,(195977225__Bacteria__Bacilli__Streptococcus_equi_subsp_zooepidemicus_MGCS10565__30S_ribosomal_protein_S5:0.01438110372784129863,251781534__Bacteria__Bacilli__Streptococcus_dysgalactiae_subsp_equisimilis_GGS_124_1__30S_ribosomal_protein_S5:0.00000122123005994819):0.00000122123005994819):0.00715695738730468684):0.03758635619832903507):0.00719571696741744954):0.01431863158523595699):0.00727559873361357471,(337283092__Bacteria__Bacilli__Streptococcus_parasanguinis_ATCC_15912__30S_ribosomal_protein_S5:0.07914292987630583420,((379704454__Bacteria__Bacilli__Streptococcus_infantarius_subsp_infantarius_CJ18__30S_ribosomal_protein_S5:0.00720462662759839730,336063430__Bacteria__Bacilli__Streptococcus_pasteurianus_ATCC_43144__30S_ribosomal_protein_S5:0.00000122123005994819):0.00720027990731980129,(374337104__Bacteria__Bacilli__Streptococcus_macedonicus_ACA-DC_198__30S_ribosomal_protein_S5:0.00719027522202336355,288904290__Bacteria__Bacilli__Streptococcus_gallolyticus_UCN34__30S_ribosomal_protein_S5:0.00000122123005994819):0.00000122123005994819):0.00718397469806441799):0.00000122123005994819):0.01451430037880049179,125717003__Bacteria__Bacilli__Streptococcus_sanguinis_SK36__30S_ribosomal_protein_S5:0.00721825481175080320):0.00000122123005994819,157151183__Bacteria__Bacilli__Streptococcus_gordonii_str_Challis_substr_CH1__30S_ribosomal_protein_S5:0.00000122123005994819):0.00000122123005994819,(331267118__Bacteria__Bacilli__Streptococcus_oralis_Uo5__30S_ribosomal_protein_S5:0.00000122123005994819,(15900163__Bacteria__Bacilli__Streptococcus_pneumoniae_TIGR4__30S_ribosomal_protein_S5:0.00720795272467326074,(342163037__Bacteria__Bacilli__Streptococcus_pseudopneumoniae_IS7493__30S_ribosomal_protein_S5:0.00000122123005994819,289168715__Bacteria__Bacilli__Streptococcus_mitis_B6__30S_ribosomal_protein_S5:0.00000122123005994819):0.00000122123005994819):0.00720903114347153963):0.02904281834166177328):0.08840621950163496390):0.07275122521602889192,(((347524800__Bacteria__Bacilli__Lactobacillus_ruminis_ATCC_27782__30S_ribosomal_protein_S5:0.06500911012388374544,90962389__Bacteria__Bacilli__Lactobacillus_salivarius_UCC118__30S_ribosomal_protein_S5:0.05751359030999253497):0.11455045312013602266,(((((116493146__Bacteria__Bacilli__Pediococcus_pentosaceus_ATCC_25745__30S_ribosomal_protein_S5:0.03871726205766531231,377809976__Bacteria__Bacilli__Pediococcus_claussenii_ATCC_BAA-344__30S_ribosomal_protein_S5:0.03170937491640982847):0.11293998255317944102,(331702063__Bacteria__Bacilli__Lactobacillus_buchneri_NRRL_B-30929__30S_ribosomal_protein_S5:0.08729805549304457679,116334252__Bacteria__Bacilli__Lactobacillus_brevis_ATCC_367__30S_ribosomal_protein_S5:0.08067554756628253498):0.04996065206182033480):0.01956151142257941608,347534766__Bacteria__Bacilli__Lactobacillus_sanfranciscensis_TMW_1-1304__30S_ribosomal_protein_S5:0.10731135252747978082):0.02001903939146914765,((148544679__Bacteria__Bacilli__Lactobacillus_reuteri_DSM_20016__30S_ribosomal_protein_S5:0.05441529601515129183,184155974__Bacteria__Bacilli__Lactobacillus_fermentum_IFO_3956__30S_ribosomal_protein_S5:0.10238308505595160314):0.07693701746355748050,254556034__Bacteria__Bacilli__Lactobacillus_plantarum_JDM1__30S_ribosomal_protein_S5:0.06499909747938274751):0.07731062293996096568):0.04632521275051031812,(339634439__Bacteria__Bacilli__Weissella_koreensis_KACC_15510__30S_ribosomal_protein_S5:0.18506017195291776800,(116490674__Bacteria__Bacilli__Oenococcus_oeni_PSU-1__30S_ribosomal_protein_S5:0.22763376611789179482,(296111445__Bacteria__Bacilli__Leuconostoc_kimchii_IMSNU_11154__30S_ribosomal_protein_S5:0.00000122123005994819,((170017927__Bacteria__Bacilli__Leuconostoc_citreum_KM20__30S_ribosomal_protein_S5:0.00000122123005994819,339491284__Bacteria__Bacilli__Leuconostoc_sp_C2__30S_ribosomal_protein_S5:0.00000122123005994819):0.00000122123005994819,(116617345__Bacteria__Bacilli__Leuconostoc_mesenteroides_subsp_mesenteroides_ATCC_8293__30S_ribosomal_protein_S5:0.03566085540008898103,300174015__Bacteria__Bacilli__Leuconostoc_gasicomitatum_LMG_18811__30S_ribosomal_protein_S5:0.01407715183735361829):0.00664657725443560873):0.00689155218403058809):0.10401117830795529595):0.06203956753056098783):0.10676388660252555951):0.01490126195919952955):0.03277118967739627714,(((258509465__Bacteria__Bacilli__Lactobacillus_rhamnosus_GG__30S_ribosomal_protein_S5:0.00000122123005994819,116495930__Bacteria__Bacilli__Lactobacillus_casei_ATCC_334__30S_ribosomal_protein_S5:0.00672569615727833508):0.15258607364172385723,81429361__Bacteria__Bacilli__Lactobacillus_sakei_subsp_sakei_23K__30S_ribosomal_protein_S5:0.18717534569740404415):0.05914636363058740215,((116628979__Bacteria__Bacilli__Lactobacillus_gasseri_ATCC_33323__30S_ribosomal_protein_S5:0.00000122123005994819,42518446__Bacteria__Bacilli__Lactobacillus_johnsonii_NCC_533__30S_ribosomal_protein_S5:0.00000122123005994819):0.07401297562411680853,(104773559__Bacteria__Bacilli__Lactobacillus_delbrueckii_subsp_bulgaricus_ATCC_11842__30S_ribosomal_protein_S5:0.06099457741697916768,(336053522__Bacteria__Bacilli__Lactobacillus_kefiranofaciens_ZW3__30S_ribosomal_protein_S5:0.00000122123005994819,((295692177__Bacteria__Bacilli__Lactobacillus_crispatus_ST1__30S_ribosomal_protein_S5:0.00000122123005994819,(161506890__Bacteria__Bacilli__Lactobacillus_helveticus_DPC_4571__30S_ribosomal_protein_S5:0.00647279903908327438,58336646__Bacteria__Bacilli__Lactobacillus_acidophilus_NCFM__30S_ribosomal_protein_S5:0.00000122123005994819):0.00647544410607966796):0.00648125094842903499,315037547__Bacteria__Bacilli__Lactobacillus_amylovorus_GRL_1112__30S_ribosomal_protein_S5:0.00000122123005994819):0.00647207466701414137):0.10801974018805506061):0.02519412452503473274):0.29008604250817526804):0.04872211654319603263):0.07504802219135281449):0.04571054774701373974,((389867258__Bacteria__Bacilli__Enterococcus_faecium_DO__30S_ribosomal_protein_S5:0.02187431121141681506,29374868__Bacteria__Bacilli__Enterococcus_faecalis_V583__30S_ribosomal_protein_S5:0.00726970906484660211):0.02681890521071291639,332685680__Bacteria__Bacilli__Melissococcus_plutonius_ATCC_35311__30S_ribosomal_protein_S5:0.06925994937798601869):0.03784759995323735277):0.02296705851998871728,((326803049__Bacteria__Bacilli__Aerococcus_urinae_ACS-120-V-Col10a__30S_ribosomal_protein_S5:0.36388454024775485074,352518438__Bacteria__Bacilli__Tetragenococcus_halophilus_NBRC_12172__30S_ribosomal_protein_S5:0.09410172743547938479):0.05869858725752973017,328958711__Bacteria__Bacilli__Carnobacterium_sp_17-4__30S_ribosomal_protein_S5:0.13063680337098704243):0.02829530520249747341):0.10781706138597445255):0.03859792548572236331):0.01477070772429347513,(((294497002__Bacteria__Bacilli__Bacillus_megaterium_QM_B1551__30S_ribosomal_protein_S5:0.07257854638185100293,(152973973__Bacteria__Bacilli__Bacillus_cytotoxicus_NVH_391-98__30S_ribosomal_protein_S5:0.01372324677701690539,(163938135__Bacteria__Bacilli__Bacillus_weihenstephanensis_KBAB4__30S_ribosomal_protein_S5:0.01433497079368310952,(30260318__Bacteria__Bacilli__Bacillus_anthracis_str_Ames__30S_ribosomal_protein_S5:0.00000122123005994819,(118475896__Bacteria__Bacilli__Bacillus_thuringiensis_str_Al_Hakam__30S_ribosomal_protein_S5:0.00000122123005994819,30018397__Bacteria__Bacilli__Bacillus_cereus_ATCC_14579__30S_ribosomal_protein_S5:0.00000122123005994819):0.00000122123005994819):0.00000122123005994819):0.02987862702679984842):0.05234263990101291342):0.00786982510355314045,(((52078626__Bacteria__Bacilli__Bacillus_licheniformis_ATCC_14580__30S_ribosomal_protein_S5:0.00653514755492809810,(157690917__Bacteria__Bacilli__Bacillus_pumilus_SAFR-032__30S_ribosomal_protein_S5:0.03658862239015572143,(((350264231__Bacteria__Bacilli__Bacillus_subtilis_subsp_spizizenii_TU-B-10__30S_ribosomal_protein_S5:0.00000122123005994819,154684651__Bacteria__Bacilli__Bacillus_amyloliquefaciens_FZB42__30S_ribosomal_protein_S5:0.00000122123005994819):0.00687566172861832966,386756713__Bacteria__Bacilli__Bacillus_sp_JS__30S_ribosomal_protein_S5:0.00000122123005994819):0.00000122123005994819,311070780__Bacteria__Bacilli__Bacillus_atrophaeus_1942__30S_ribosomal_protein_S5:0.00000122123005994819):0.00000122123005994819):0.01523740076463375032):0.03807041750916344974,((((297582467__Bacteria__Bacilli__Bacillus_selenitireducens_MLS10__30S_ribosomal_protein_S5:0.06940534169321155300,317126878__Bacteria__Bacilli__Bacillus_cellulosilyticus_DSM_2522__30S_ribosomal_protein_S5:0.04754959989166545470):0.07244624944887743945,(56961949__Bacteria__Bacilli__Bacillus_clausii_KSM-K16__30S_ribosomal_protein_S5:0.08709422536062938480,(288554742__Bacteria__Bacilli__Bacillus_pseudofirmus_OF4__30S_ribosomal_protein_S5:0.04271887426026330092,15612714__Bacteria__Bacilli__Bacillus_halodurans_C-125__30S_ribosomal_protein_S5:0.04337978523945993509):0.01269483531596117716):0.04071471730745188783):0.02255595186333368696,(172056157__Bacteria__Bacilli__Exiguobacterium_sibiricum_255-15__30S_ribosomal_protein_S5:0.11075651702338587534,229917341__Bacteria__Bacilli__Exiguobacterium_sp_AT1b__30S_ribosomal_protein_S5:0.06267302731682450334):0.10004407701667419883):0.00420798590130501676,(23097591__Bacteria__Bacilli__Oceanobacillus_iheyensis_HTE831__30S_ribosomal_protein_S5:0.11468078949561520685,386712483__Bacteria__Bacilli__Halobacillus_halophilus_DSM_2266__30S_ribosomal_protein_S5:0.06678442513475277287):0.08412049714317511306):0.03114032600516567287):0.01369334377012264466,(169830013__Bacteria__Bacilli__Lysinibacillus_sphaericus_C3-41__30S_ribosomal_protein_S5:0.05852032910624347523,(222150462__Bacteria__Bacilli__Macrococcus_caseolyticus_JCSC5402__30S_ribosomal_protein_S5:0.04036748787611560418,(319893183__Bacteria__Bacilli__Staphylococcus_pseudintermedius_HKU10-03__30S_ribosomal_protein_S5:0.02786233173851339687,((73661989__Bacteria__Bacilli__Staphylococcus_saprophyticus_subsp_saprophyticus_ATCC_15305__30S_ribosomal_protein_S5:0.00726195006940232122,((289550160__Bacteria__Bacilli__Staphylococcus_lugdunensis_HKU09-01__30S_ribosomal_protein_S5:0.01401203011484346284,15925223__Bacteria__Bacilli__Staphylococcus_aureus_subsp_aureus_Mu50__30S_ribosomal_protein_S5:0.00693648538546944634):0.00687896901586877024,(70725820__Bacteria__Bacilli__Staphylococcus_haemolyticus_JCSC1435__30S_ribosomal_protein_S5:0.00000122123005994819,27468724__Bacteria__Bacilli__Staphylococcus_epidermidis_ATCC_12228__30S_ribosomal_protein_S5:0.00686603192817387617):0.00000122123005994819):0.02085248933691006765):0.01441357875141286576,224477203__Bacteria__Bacilli__Staphylococcus_carnosus_subsp_carnosus_TM300__30S_ribosomal_protein_S5:0.05099538567505809694):0.01415994591976945521):0.09171544904419773325):0.18902691112987388133):0.10817531581604103441):0.02003493194270118682):0.05403104731201738287,(212637971__Bacteria__Bacilli__Anoxybacillus_flavithermus_WK1__30S_ribosomal_protein_S5:0.01196682010175044095,((239825710__Bacteria__Bacilli__Geobacillus_sp_WCH70__30S_ribosomal_protein_S5:0.00000122123005994819,336233672__Bacteria__Bacilli__Geobacillus_thermoglucosidasius_C56-YS93__30S_ribosomal_protein_S5:0.00716059088531580557):0.00945588066326911308,(138893801__Bacteria__Bacilli__Geobacillus_thermodenitrificans_NG80-2__30S_ribosomal_protein_S5:0.02165670245808263075,(375006937__Bacteria__Bacilli__Geobacillus_thermoleovorans_CCB_US3_UF5__30S_ribosomal_protein_S5:0.00000122123005994819,56418658__Bacteria__Bacilli__Geobacillus_kaustophilus_HTA426__30S_ribosomal_protein_S5:0.00000122123005994819):0.00000122123005994819):0.01443607371398942726):0.02966775863112380840):0.04251251502096666662):0.02007575595235731522):0.09446041343872781104):0.04712949061934453010,(332982692__Bacteria__Clostridia__Mahella_australiensis_50-1_BON__30S_ribosomal_protein_S5:0.20731122220092243480,((((289450452__Bacteria__Clostridia__Clostridiales_genomosp_BVAB3_str_UPII9-5__30S_ribosomal_protein_S5:0.32498259982710298033,(326792590__Bacteria__Clostridia__Clostridium_lentocellum_DSM_5427__30S_ribosomal_protein_S5:0.23544531559628767425,(302388071__Bacteria__Clostridia__Clostridium_saccharolyticum_WM1__30S_ribosomal_protein_S5:0.15780720863170100143,(238916282__Bacteria__Clostridia__Eubacterium_eligens_ATCC_27750__30S_ribosomal_protein_S5:0.12692286997568666407,(160881768__Bacteria__Clostridia__Clostridium_phytofermentans_ISDg__30S_ribosomal_protein_S5:0.17022787578915959950,(302669978__Bacteria__Clostridia__Butyrivibrio_proteoclasticus_B316__30S_ribosomal_protein_S5:0.17934770447088885237,(238922846__Bacteria__Clostridia__Eubacterium_rectale_ATCC_33656__30S_ribosomal_protein_S5:0.10419326383488319854,(347533180__Bacteria__Clostridia__Roseburia_hominis_A2-183__30S_ribosomal_protein_S5:0.07413749517743438433,339442869__Bacteria__Clostridia__Clostridium_sp_SY8519__30S_ribosomal_protein_S5:0.05495108051115430575):0.03046646650080278573):0.05627853172533785198):0.05393220826204488810):0.01881331584007358421):0.02591392886114213256):0.13803754116117214479):0.13102871196504464746):0.07344846207061379861,(374298059__Bacteria__Clostridia__Clostridium_clariflavum_DSM_19732__30S_ribosomal_protein_S5:0.06487864130439771615,125975401__Bacteria__Clostridia__Clostridium_thermocellum_ATCC_27405__30S_ribosomal_protein_S5:0.02893515318023959573):0.04557855369559579012):0.00000122123005994819,(220928224__Bacteria__Clostridia__Clostridium_cellulolyticum_H10__30S_ribosomal_protein_S5:0.02122848142172250110,376259819__Bacteria__Clostridia__Clostridium_sp_BNL1100__30S_ribosomal_protein_S5:0.00000122123005994819):0.07964861317842833466):0.03343719376918673214,((((150392143__Bacteria__Clostridia__Alkaliphilus_metalliredigens_QYMF__30S_ribosomal_protein_S5:0.09624325368560619764,158319560__Bacteria__Clostridia__Alkaliphilus_oremlandii_OhILAs__30S_ribosomal_protein_S5:0.11587089001236899888):0.06303338797286868467,((374308534__Bacteria__Clostridia__Filifactor_alocis_ATCC_35896__30S_ribosomal_protein_S5:0.18130119205813838290,310659485__Bacteria__Clostridia__Clostridium_sticklandii_DSM_519__30S_ribosomal_subunit_protein_S5:0.14185039212964842270):0.06945911302580606850,126697657__Bacteria__Clostridia__Clostridium_difficile_630__30S_ribosomal_protein_S5:0.12410677829803319627):0.09161639587268090301):0.09987670148045192653,(((15896366__Bacteria__Clostridia__Clostridium_acetobutylicum_ATCC_824__30S_ribosomal_protein_S5:0.05831340523156096356,(302876517__Bacteria__Clostridia__Clostridium_cellulovorans_743B__30S_ribosomal_protein_S5:0.17939053385588848988,(118444110__Bacteria__Clostridia__Clostridium_novyi_NT__30S_ribosomal_protein_S5:0.00790361441067769128,331268430__Bacteria__Clostridia__Clostridium_botulinum_BKT015925__30S_ribosomal_protein_S5:0.01443277225359445443):0.05471989222807997766):0.02284221057253550333):0.03070775916729490129,(341904759__Bacteria__Clostridia__Clostridium_tetani_E88__ribosomal_protein_S5:0.04643706978645546768,((300857229__Bacteria__Clostridia__Clostridium_ljungdahlii_DSM_13528__30S_ribosomal_protein_S5:0.03147074346768956310,153952878__Bacteria__Clostridia__Clostridium_kluyveri_DSM_555__30S_ribosomal_protein_S5:0.02704011884643515648):0.10072436589928138173,148381404__Bacteria__Clostridia__Clostridium_botulinum_A_str_ATCC_3502__30S_ribosomal_protein_S5:0.11696391400782146786):0.03302858290704872857):0.02028072460650318445):0.01737277543843848693,(150015060__Bacteria__Clostridia__Clostridium_beijerinckii_NCIMB_8052__30S_ribosomal_protein_S5:0.03878270106455387889,(18311370__Bacteria__Clostridia__Clostridium_perfringens_str_13__30S_ribosomal_protein_S5:0.08145351202554247660,(187933948__Bacteria__Clostridia__Clostridium_botulinum_B_str_Eklund_17B__30S_ribosomal_protein_S5:0.00000122123005994819,188590652__Bacteria__Clostridia__Clostridium_botulinum_E3_str_Alaska_E43__30S_ribosomal_protein_S5:0.00000122123005994819):0.02879082717900915619):0.02909145544862710292):0.05485383405208073965):0.12700850845640937470):0.05696881497480123235,(379012675__Bacteria__Clostridia__Acetobacterium_woodii_DSM_1030__30S_ribosomal_protein_S5:0.08426900808039622381,310829568__Bacteria__Clostridia__Eubacterium_limosum_KIST612__30S_ribosomal_protein_S5:0.12000375711654084898):0.18257846133292091051):0.04195096868411000296):0.03011598269722978727):0.05023765747141194227):0.01742792167109083121):0.01976939119713965951,226309825__Bacteria__Bacilli__Brevibacillus_brevis_NBRC_100599__30S_ribosomal_protein_S5:0.22397640629101034371):0.01034242414575991219):0.03181029578804326491,(((251799625__Bacteria__Bacilli__Paenibacillus_sp_JDR-2__30S_ribosomal_protein_S5:0.02884327177642930645,((374320630__Bacteria__Bacilli__Paenibacillus_terrae_HPL-003__30S_ribosomal_protein_S5:0.00000122123005994819,308070958__Bacteria__Bacilli__Paenibacillus_polymyxa_E681__30S_ribosomal_protein_S5:0.00000122123005994819):0.05415168613565529698,337751710__Bacteria__Bacilli__Paenibacillus_mucilaginosus_KNP414__30S_ribosomal_protein_S5:0.04878797369069733797):0.01763306419760904409):0.12614114079674448865,295694854__Bacteria__Bacilli__Kyrpidia_tusciae_DSM_2912__30S_ribosomal_protein_S5:0.08423616068128617074):0.06401083197214404996,(258512653__Bacteria__Bacilli__Alicyclobacillus_acidocaldarius_subsp_acidocaldarius_DSM_446__30S_ribosomal_protein_S5:0.07990753174207969323,(146297268__Bacteria__Clostridia__Caldicellulosiruptor_saccharolyticus_DSM_8903__30S_ribosomal_protein_S5:0.02504768549665954691,(302871515__Bacteria__Clostridia__Caldicellulosiruptor_obsidiansis_OB47__30S_ribosomal_protein_S5:0.01391560496122283552,(344996408__Bacteria__Clostridia__Caldicellulosiruptor_lactoaceticus_6A__30S_ribosomal_protein_S5:0.01393491219816359733,(312793922__Bacteria__Clostridia__Caldicellulosiruptor_kristjanssonii_177R1B__30S_ribosomal_protein_S5:0.00000122123005994819,(312622062__Bacteria__Clostridia__Caldicellulosiruptor_kronotskyensis_2002__30S_ribosomal_protein_S5:0.00000122123005994819,((312127243__Bacteria__Clostridia__Caldicellulosiruptor_hydrothermalis_108__30S_ribosomal_protein_S5:0.00000122123005994819,222529713__Bacteria__Clostridia__Caldicellulosiruptor_bescii_DSM_6725__30S_ribosomal_protein_S5:0.00000122123005994819):0.00000122123005994819,312135479__Bacteria__Clostridia__Caldicellulosiruptor_owensensis_OL__30S_ribosomal_protein_S5:0.00000122123005994819):0.00000122123005994819):0.00000122123005994819):0.00000122123005994819):0.00000122123005994819):0.02445085742407111448):0.19898149634643430561):0.09183983900316428084):0.02746377363267440280):0.06065679171194009178):0.00488113457421288002,(296131853__Bacteria__Clostridia__Thermincola_potens_JR__30S_ribosomal_protein_S5:0.07249130038609742643,((78044312__Bacteria__Clostridia__Carboxydothermus_hydrogenoformans_Z-2901__30S_ribosomal_protein_S5:0.19827858346265431200,260893355__Bacteria__Clostridia__Ammonifex_degensii_KC4__30S_ribosomal_protein_S5:0.29201477058608221737):0.02478256327176841037,(333980392__Bacteria__Clostridia__Desulfotomaculum_kuznetsovii_DSM_6115__30S_ribosomal_protein_S5:0.05676130288590108819,((258513657__Bacteria__Clostridia__Desulfotomaculum_acetoxidans_DSM_771__30S_ribosomal_protein_S5:0.14876617369494413157,(169830453__Bacteria__Clostridia__Candidatus_Desulforudis_audaxviator_MP104C__30S_ribosomal_protein_S5:0.22832062274154213410,(333922465__Bacteria__Clostridia__Desulfotomaculum_carboxydivorans_CO-1-SRB__30S_ribosomal_protein_S5:0.02136784993102123706,(134298110__Bacteria__Clostridia__Desulfotomaculum_reducens_MI-1__30S_ribosomal_protein_S5:0.05770318704505975754,334338918__Bacteria__Clostridia__Desulfotomaculum_ruminis_DSM_2154__30S_ribosomal_protein_S5:0.03098712603584842518):0.00744602126058689640):0.04899960771061368653):0.01380880658198698450):0.01929178884896608215,147676671__Bacteria__Clostridia__Pelotomaculum_thermopropionicum_SI__30S_ribosomal_protein_S5:0.04261031787998187381):0.01072291581410895339):0.04216500411111975821):0.01720560965038970408):0.02538984863087441132):0.07620102072924286873,(((297618367__Bacteria__Clostridia__Syntrophothermus_lipocalidus_DSM_12680__30S_ribosomal_protein_S5:0.16772704749728820084,114567824__Bacteria__Clostridia__Syntrophomonas_wolfei_subsp_wolfei_str_Goettingen__30S_ribosomal_protein_S5:0.23969117256841968033):0.13991854106392076496,(325288595__Bacteria__Clostridia__Syntrophobotulus_glycolicus_DSM_8271__30S_ribosomal_protein_S5:0.16431141446701597042,(89893234__Bacteria__Clostridia__Desulfitobacterium_hafniense_Y51__30S_ribosomal_protein_S5:0.10290254368135609564,374992996__Bacteria__Clostridia__Desulfosporosinus_orientis_DSM_765__30S_ribosomal_protein_S5:0.17623742792952354352):0.03374238196293775222):0.04741705349249493440):0.05358637262696765158,167629484__Bacteria__Clostridia__Heliobacterium_modesticaldum_Ice1__30S_ribosomal_protein_S5:0.11088267578957543280):0.04094582567341909646):0.05012466902716125605):0.04786691209867547508):0.05033587334748430148):0.05491480648571838569):0.03205835312345237109):0.04578837349168567855,((187251805__Bacteria__others_bacteria__Elusimicrobium_minutum_Pei191__30S_ribosomal_protein_S5:0.66163027164931154100,189485102__Bacteria__others_bacteria__Uncultured_Termite_group_1_bacterium_phylotype_Rs-D17__30S_ribosomal_protein_S5:0.31722787972877852791):0.20596906146681054350,226226296__Bacteria__others_bacteria__Gemmatimonas_aurantiaca_T-27__30S_ribosomal_protein_S5:0.54727481417434964417):0.02356722076319995099):0.06166031584059009779,((((320160431__Bacteria__Chloroflexi__Anaerolinea_thermophila_UNI-1__30S_ribosomal_protein_S5:0.38599087260572007008,383761348__Bacteria__Chloroflexi__Caldilinea_aerophila_DSM_14535_NBRC_104270__30S_ribosomal_protein_S5:0.37844964528956542837):0.21625504536189832372,((189218712__Bacteria__others_bacteria__Methylacidiphilum_infernorum_V4__30S_ribosomal_protein_S5:0.48061472117196391007,(187735431__Bacteria__others_bacteria__Akkermansia_muciniphila_ATCC_BAA-835__30S_ribosomal_protein_S5:0.46416224439098469068,(338734007__Bacteria__Chlamydiae__Simkania_negevensis_Z_gsn__30S_ribosomal_protein_S5:0.30826909693774140475,(((15618541__Bacteria__Chlamydiae__Chlamydophila_pneumoniae_CWL029__30S_ribosomal_protein_S5:0.08589813941912155526,330444129__Bacteria__Chlamydiae__Chlamydophila_pecorum_E58__30S_ribosomal_protein_S5:0.06037451922571086815):0.04890157837486691639,((15835413__Bacteria__Chlamydiae__Chlamydia_muridarum_Nigg__ribosomal_protein_S5:0.00000122123005994819,15605241__Bacteria__Chlamydiae__Chlamydia_trachomatis_D-UW-3-CX__30S_ribosomal_protein_S5:0.00000122123005994819):0.13922159583730808752,(29839877__Bacteria__Chlamydiae__Chlamydophila_caviae_GPIC__30S_ribosomal_protein_S5:0.01404961652071268566,((62184753__Bacteria__Chlamydiae__Chlamydophila_abortus_S26-3__30S_ribosomal_protein_S5:0.00000122123005994819,332287068__Bacteria__Chlamydiae__Chlamydophila_psittaci_6BC__30S_ribosomal_protein_S5:0.00000122123005994819):0.01429253683936997955,89898704__Bacteria__Chlamydiae__Chlamydophila_felis_Fe-C-56__30S_ribosomal_protein_S5:0.02839857064936703729):0.00717300489795412964):0.03576392513641926674):0.01081339133937536494):0.38143016044746019810,(297621704__Bacteria__Chlamydiae__Waddlia_chondrophila_WSU_86-1044__30S_ribosomal_protein_S5:0.23106654420476072098,(338176279__Bacteria__Chlamydiae__Parachlamydia_acanthamoebae_UV-7__30S_ribosomal_protein_S5:0.28585474562896640016,46446062__Bacteria__Chlamydiae__Candidatus_Protochlamydia_amoebophila_UWE25__30S_ribosomal_protein_S5:0.15508527727358867310):0.09347438084593293062):0.04473811212067565352):0.11636373836184504826):0.26832580526924604269):0.07384000405648612209):0.04747721895501131467,(182412034__Bacteria__others_bacteria__Opitutus_terrae_PB90-1__30S_ribosomal_protein_S5:0.34554925148689985548,294055203__Bacteria__others_bacteria__Coraliomargarita_akajimensis_DSM_45221__30S_ribosomal_protein_S5:0.39785222842141931832):0.26195743544468769182):0.12618137465048542833):0.03649459612484512450,((((((344200770__Bacteria__Gammaproteobacteria__Acidithiobacillus_ferrivorans_SS3__30S_ribosomal_protein_S5:0.00000122123005994819,198282654__Bacteria__Gammaproteobacteria__Acidithiobacillus_ferrooxidans_ATCC_53993__30S_ribosomal_protein_S5:0.03963897459766208692):0.07695357417950063339,340781363__Bacteria__Gammaproteobacteria__Acidithiobacillus_caldus_SM-1__30S_ribosomal_protein_S5p_|S2e|:0.06497038318786819977):0.35864973586299353503,(((390952397__Bacteria__Gammaproteobacteria__Thiocystis_violascens_DSM_198__30S_ribosomal_protein_S5:0.07714399186934330077,288942055__Bacteria__Gammaproteobacteria__Allochromatium_vinosum_DSM_180__30S_ribosomal_protein_S5:0.01896873859229116291):0.19593741991685770243,(((29653607__Bacteria__Gammaproteobacteria__Coxiella_burnetii_RSA_493__30S_ribosomal_protein_S5:0.45492085646196289694,((91774652__Bacteria__Betaproteobacteria__Methylobacillus_flagellatus_KT__30S_ribosomal_protein_S5:0.02423097846608176717,((313200098__Bacteria__Betaproteobacteria__Methylovorus_sp_MP688__30S_ribosomal_protein_S5:0.00000122123005994819,253998032__Bacteria__Betaproteobacteria__Methylovorus_glucosetrophus_SIP3-4__30S_ribosomal_protein_S5:0.00000122123005994819):0.04121086527597455501,(253995735__Bacteria__Betaproteobacteria__Methylotenera_mobilis_JLW8__30S_ribosomal_protein_S5:0.00000122123005994819,297537548__Bacteria__Betaproteobacteria__Methylotenera_versatilis_301__30S_ribosomal_protein_S5:0.01277212512045021800):0.08408574649734293360):0.01758202873556290180):0.07711023234348486632,((82701917__Bacteria__Betaproteobacteria__Nitrosospira_multiformis_ATCC_25196__30S_ribosomal_protein_S5:0.09175239739443120934,((325981822__Bacteria__Betaproteobacteria__Nitrosomonas_sp_AL212__30S_ribosomal_protein_S5:0.10001853967239864029,339484168__Bacteria__Betaproteobacteria__Nitrosomonas_sp_Is79A3__30S_ribosomal_protein_S5:0.05873910418687137980):0.15868809390923377389,(114330590__Bacteria__Betaproteobacteria__Nitrosomonas_eutropha_C91__30S_ribosomal_protein_S5:0.05245869199743380396,30248435__Bacteria__Betaproteobacteria__Nitrosomonas_europaea_ATCC_19718__30S_ribosomal_protein_S5:0.07609420653916283694):0.17437155175375698701):0.02373858477898966104):0.06227051159488176252,((74316440__Bacteria__Betaproteobacteria__Thiobacillus_denitrificans_ATCC_25259__30S_ribosomal_protein_S5:0.16421283356123841934,((119899689__Bacteria__Betaproteobacteria__Azoarcus_sp_BH72__30S_ribosomal_protein_S5:0.03757328278323558007,(237653979__Bacteria__Betaproteobacteria__Thauera_sp_MZ1T__30S_ribosomal_protein_S5:0.03114008660880673157,56477611__Bacteria__Betaproteobacteria__Aromatoleum_aromaticum_EbN1__30S_ribosomal_protein_S5:0.07952422527506010363):0.02109282961463211301):0.07908917072798331283,(372487036__Bacteria__Betaproteobacteria__Dechlorosoma_suillum_PS__30S_ribosomal_protein_S5:0.07356067206270859582,(257095023__Bacteria__Betaproteobacteria__Candidatus_Accumulibacter_phosphatis_clade_IIA_str_UW-1__30S_ribosomal_protein_S5:0.10851882972904410007,(71905978__Bacteria__Betaproteobacteria__Dechloromonas_aromatica_RCB__30S_ribosomal_protein_S5:0.13679695423155122103,((296137048__Bacteria__Betaproteobacteria__Thiomonas_intermedia_K12__30S_ribosomal_protein_S5:0.15260547790715564553,(((((171060602__Bacteria__Betaproteobacteria__Leptothrix_cholodnii_SP-6__30S_ribosomal_protein_S5:0.18931741642135982429,124268610__Bacteria__Betaproteobacteria__Methylibium_petroleiphilum_PM1__30S_ribosomal_protein_S5:0.05928272961002456487):0.05722672200166328133,383756206__Bacteria__Betaproteobacteria__Rubrivivax_gelatinosus_IL144__30S_ribosomal_protein_S5:0.11826726886532588912):0.10112614735743796768,(121609267__Bacteria__Betaproteobacteria__Verminephrobacter_eiseniae_EF01-2__30S_ribosomal_protein_S5:0.04554316716646306801,(319764622__Bacteria__Betaproteobacteria__Alicycliphilus_denitrificans_BC__30S_ribosomal_protein_S5:0.03037770896007991814,(222109610__Bacteria__Betaproteobacteria__Acidovorax_ebreus_TPSY__30S_ribosomal_protein_S5:0.00000122123005994819,121592830__Bacteria__Betaproteobacteria__Acidovorax_sp_JS42__30S_ribosomal_protein_S5:0.00000122123005994819):0.01511970298588418381):0.01350304508691177637):0.01784042795659330008):0.00854640175865153430,((264680568__Bacteria__Betaproteobacteria__Comamonas_testosteroni_CNB-2__ribosomal_protein_S5|like_protein:0.03540538765601647375,(326315407__Bacteria__Betaproteobacteria__Acidovorax_avenae_subsp_avenae_ATCC_19860__30S_ribosomal_protein_S5:0.00000122123005994819,120609318__Bacteria__Betaproteobacteria__Acidovorax_citrulli_AAC00-1__30S_ribosomal_protein_S5:0.00630606197473410676):0.03980267028334322221):0.05416593534843102548,(160896488__Bacteria__Betaproteobacteria__Delftia_acidovorans_SPH-1__30S_ribosomal_protein_S5:0.00000122123005994819,333917075__Bacteria__Betaproteobacteria__Delftia_sp_Cs1-4__30S_ribosomal_protein_S5:0.00000122123005994819):0.05078453959100799608):0.02721798177227787927):0.03806082204208045827,((337281276__Bacteria__Betaproteobacteria__Ramlibacter_tataouinensis_TTB310__30S_ribosomal_protein_S5:0.07296449824484346758,89902973__Bacteria__Betaproteobacteria__Rhodoferax_ferrireducens_T118__30S_ribosomal_protein_S5:0.11720769315558643431):0.03239834995807338441,(239818011__Bacteria__Betaproteobacteria__Variovorax_paradoxus_S110__30S_ribosomal_protein_S5:0.10600295725493806553,(121603252__Bacteria__Betaproteobacteria__Polaromonas_naphthalenivorans_CJ2__30S_ribosomal_protein_S5:0.00982379237081710752,91786402__Bacteria__Betaproteobacteria__Polaromonas_sp_JS666__30S_ribosomal_protein_S5:0.02150204997769121149):0.05829976786980780451):0.01501160122618750564):0.02096096754558876216):0.10293425032213160408):0.09464893708949939644,((145588259__Bacteria__Betaproteobacteria__Polynucleobacter_necessarius_subsp_asymbioticus_QLW-P1DMWA-1__30S_ribosomal_protein_S5:0.08655837877188579665,(307069677__Bacteria__Betaproteobacteria__Candidatus_Zinderia_insecticola_CARI__30S_ribosomal_protein_S5:1.13284693398855584867,(300309473__Bacteria__Betaproteobacteria__Herbaspirillum_seropedicae_SmR1__30S_ribosomal_protein_S5:0.03453047927104786058,(340785613__Bacteria__Betaproteobacteria__Collimonas_fungivorans_Ter331__30S_ribosomal_protein_S5:0.03144705543777941148,(134096304__Bacteria__Betaproteobacteria__Herminiimonas_arsenicoxydans__30S_ribosomal_protein_S5:0.01865603288177289029,152979903__Bacteria__Betaproteobacteria__Janthinobacterium_sp_Marseille__30S_ribosomal_protein_S5:0.00633305667174788138):0.00603056384530005311):0.01671885313793893338):0.02156049371696015099):0.03430623717556981200):0.03980614016517718817,((332286127__Bacteria__Betaproteobacteria__Pusillimonas_sp_T7-7__30S_ribosomal_protein_S5:0.01513634112244378882,((389873965__Bacteria__Betaproteobacteria__Advenella_kashmirensis_WT001__30S_ribosomal_protein_S5:0.02027304467342914973,(348590794__Bacteria__Betaproteobacteria__Taylorella_asinigenitalis_MCE3__30S_ribosomal_protein_S5p:0.01782163847302242407,319778708__Bacteria__Betaproteobacteria__Taylorella_equigenitalis_MCE9__30S_ribosomal_protein_S5:0.00744774425087085887):0.07320027770808122669):0.04716644945005078055,((311109585__Bacteria__Betaproteobacteria__Achromobacter_xylosoxidans_A8__30S_ribosomal_protein_S5:0.02518954505098846761,(163859254__Bacteria__Betaproteobacteria__Bordetella_petrii_DSM_12804__30S_ribosomal_protein_S5:0.01266809251288961505,187476565__Bacteria__Betaproteobacteria__Bordetella_avium_197N__30S_ribosomal_protein_S5:0.01284957645642579097):0.00617860964108130767):0.00614326967479272065,((33594498__Bacteria__Betaproteobacteria__Bordetella_pertussis_Tohama_I__30S_ribosomal_protein_S5:0.00000122123005994819,33594769__Bacteria__Betaproteobacteria__Bordetella_parapertussis_12822__30S_ribosomal_protein_S5:0.00000122123005994819):0.00000122123005994819,33599041__Bacteria__Betaproteobacteria__Bordetella_bronchiseptica_RB50__30S_ribosomal_protein_S5:0.00000122123005994819):0.02569739480323788433):0.02594548294788511997):0.01102445751712633273):0.20260370314748701870,((312795793__Bacteria__Betaproteobacteria__Burkholderia_rhizoxinica_HKI_454__30S_ribosomal_protein_S5:0.03088152087886806424,((((161523446__Bacteria__Betaproteobacteria__Burkholderia_multivorans_ATCC_17616__30S_ribosomal_protein_S5:0.00000122123005994819,53720804__Bacteria__Betaproteobacteria__Burkholderia_pseudomallei_K96243__30S_ribosomal_protein_S5:0.00000122123005994819):0.00000122123005994819,53723837__Bacteria__Betaproteobacteria__Burkholderia_mallei_ATCC_23344__30S_ribosomal_protein_S5:0.00000122123005994819):0.00000122123005994819,((187925599__Bacteria__Betaproteobacteria__Burkholderia_phytofirmans_PsJN__30S_ribosomal_protein_S5:0.01294834405667456313,83721124__Bacteria__Betaproteobacteria__Burkholderia_thailandensis_E264__30S_ribosomal_protein_S5:0.00000122123005994819):0.00642392018672908061,(186477570__Bacteria__Betaproteobacteria__Burkholderia_phymatum_STM815__30S_ribosomal_protein_S5:0.00000122123005994819,(238025949__Bacteria__Betaproteobacteria__Burkholderia_glumae_BGR1__30S_ribosomal_protein_S5:0.00638763840766011243,((78064941__Bacteria__Betaproteobacteria__Burkholderia_sp_383__30S_ribosomal_protein_S5:0.00640522325022980718,((134294460__Bacteria__Betaproteobacteria__Burkholderia_vietnamiensis_G4__30S_ribosomal_protein_S5:0.00000122123005994819,115350339__Bacteria__Betaproteobacteria__Burkholderia_ambifaria_AMMD__30S_ribosomal_protein_S5:0.00000122123005994819):0.00000122123005994819,107024286__Bacteria__Betaproteobacteria__Burkholderia_cenocepacia_AU_1054__30S_ribosomal_protein_S5:0.00000122123005994819):0.00000122123005994819):0.00645395781281700442,91785448__Bacteria__Betaproteobacteria__Burkholderia_xenovorans_LB400__30S_ribosomal_protein_S5:0.00647845411983198703):0.00644140852815355131):0.00649684654412904187):0.00640979146839443063):0.00000122123005994819):0.00000122123005994819,330815266__Bacteria__Betaproteobacteria__Burkholderia_gladioli_BSR3__30S_ribosomal_protein_S5:0.00642946339953119703):0.01881786472289186454):0.08745375120676129876,((17547721__Bacteria__Betaproteobacteria__Ralstonia_solanacearum_GMI1000__30S_ribosomal_protein_S5:0.01177398235414731792,187930347__Bacteria__Betaproteobacteria__Ralstonia_pickettii_12J__30S_ribosomal_protein_S5:0.02080092006016931797):0.02945952938461927906,(94312231__Bacteria__Betaproteobacteria__Cupriavidus_metallidurans_CH34__30S_ribosomal_protein_S5:0.01725606925980736200,((339327499__Bacteria__Betaproteobacteria__Cupriavidus_necator_N-1__30S_ribosomal_protein_S5:0.00000122123005994819,194291005__Bacteria__Betaproteobacteria__Cupriavidus_taiwanensis_LMG_19424__30S_ribosomal_protein_S5:0.00000122123005994819):0.00598023540335927001,73542846__Bacteria__Betaproteobacteria__Ralstonia_eutropha_JMP134__30S_ribosomal_protein_S5:0.00073486598504687633):0.00930148980702789202):0.02582206138585666291):0.03551097976522955141):0.01872806792576935109):0.03781507898234567899):0.03406529970839457938):0.05776035269288971874):0.02097968479564487482):0.03003788504937006734):0.03912743905335853284):0.07032182353965718558):0.03671977710964248465,((((313667458__Bacteria__Betaproteobacteria__Neisseria_lactamica_020-06__30S_ribosomal_protein_S5:0.00767401359509742916,(15676086__Bacteria__Betaproteobacteria__Neisseria_meningitidis_MC58__30S_ribosomal_protein_S5:0.00000122123005994819,59802143__Bacteria__Betaproteobacteria__Neisseria_gonorrhoeae_FA_1090__30S_ribosomal_protein_S5:0.00000122123005994819):0.01209370981504903457):0.11296376268178350000,(34499624__Bacteria__Betaproteobacteria__Chromobacterium_violaceum_ATCC_12472__30S_ribosomal_protein_S5:0.14250070623378616186,347538207__Bacteria__Betaproteobacteria__Pseudogulbenkiania_sp_NH8B__30S_ribosomal_protein_S5:0.05576981501832185828):0.06919291501080530871):0.03612646278178983927,226939203__Bacteria__Betaproteobacteria__Laribacter_hongkongensis_HLHK9__30S_ribosomal_protein_S5:0.09205982595334717689):0.17348521600821634192,(302877818__Bacteria__Betaproteobacteria__Gallionella_capsiferriformans_ES-2__30S_ribosomal_protein_S5:0.16513068122648544289,291613253__Bacteria__Betaproteobacteria__Sideroxydans_lithotrophicus_ES-1__30S_ribosomal_protein_S5:0.07753258871647304706):0.07180927656798855030):0.03270013200615989185):0.03025011895120452779):0.06619171246030138012):0.18791711532251392791):0.04196946018582131677,(((((15599442__Bacteria__Gammaproteobacteria__Pseudomonas_aeruginosa_PAO1__30S_ribosomal_protein_S5:0.02672088699057608915,(226942795__Bacteria__Gammaproteobacteria__Azotobacter_vinelandii_DJ__30S_ribosomal_protein_S5:0.02120632891823038060,(146308906__Bacteria__Gammaproteobacteria__Pseudomonas_mendocina_ymp__30S_ribosomal_protein_S5:0.00574661651657605143,((((26987212__Bacteria__Gammaproteobacteria__Pseudomonas_putida_KT2440__30S_ribosomal_protein_S5:0.00694621662377520495,104779772__Bacteria__Gammaproteobacteria__Pseudomonas_entomophila_L48__30S_ribosomal_protein_S5:0.00689993823900058884):0.00683357144279210082,146281187__Bacteria__Gammaproteobacteria__Pseudomonas_stutzeri_A1501__30S_ribosomal_protein_S5:0.04179037459421491851):0.01412963774986704044,(330812058__Bacteria__Gammaproteobacteria__Pseudomonas_brassicacearum_subsp_brassicacearum_NFM421__30S_ribosomal_protein_S5:0.00680071159846340825,(70732865__Bacteria__Gammaproteobacteria__Pseudomonas_fluorescens_Pf-5__30S_ribosomal_protein_S5:0.00640812524208293505,28867871__Bacteria__Gammaproteobacteria__Pseudomonas_syringae_pv_tomato_str_DC3000__30S_ribosomal_protein_S5:0.02125400085807833614):0.00703462589695941481):0.00705837541024518459):0.01382511699687584243,333898856__Bacteria__Gammaproteobacteria__Pseudomonas_fulva_12-X__30S_ribosomal_protein_S5:0.00683316978543359842):0.01597679966158476947):0.02034695172743896177):0.01599026157077287555):0.08653677655297181692,(((304310033__Bacteria__Gammaproteobacteria__Gamma_proteobacterium_HdN1__30S_ribosomal_protein_S5:0.15800417710064060262,110833275__Bacteria__Gammaproteobacteria__Alcanivorax_borkumensis_SK2__30S_ribosomal_protein_S5:0.06796143991381041471):0.02152221875849999119,(((93005331__Bacteria__Gammaproteobacteria__Psychrobacter_cryohalolentis_K5__30S_ribosomal_protein_S5:0.00000122123005994819,71065076__Bacteria__Gammaproteobacteria__Psychrobacter_arcticus_273-4__30S_ribosomal_protein_S5:0.00000122123005994819):0.10131763800186179003,148652255__Bacteria__Gammaproteobacteria__Psychrobacter_sp_PRwf-1__30S_ribosomal_protein_S5:0.07152916851243150409):0.02833862689109984193,(296113780__Bacteria__Gammaproteobacteria__Moraxella_catarrhalis_RH4__30S_ribosomal_protein_S5:0.02536892917538871584,(((((((169794611__Bacteria__Gammaproteobacteria__Acinetobacter_baumannii_AYE__30S_ribosomal_protein_S5:0.00000122123005994819,169632367__Bacteria__Gammaproteobacteria__Acinetobacter_baumannii_SDF__30S_ribosomal_protein_S5:0.00000122123005994819):0.00000122123005994819,184159581__Bacteria__Gammaproteobacteria__Acinetobacter_baumannii_ACICU__30S_ribosomal_protein_S5:0.00000122123005994819):0.00000122123005994819,50086198__Bacteria__Gammaproteobacteria__Acinetobacter_sp_ADP1__30S_ribosomal_protein_S5:0.01433973333675973502):0.00000122123005994819,299768683__Bacteria__Gammaproteobacteria__Acinetobacter_oleivorans_DR1__30S_ribosomal_protein_S5:0.00713391693831224704):0.00000122123005994819,((((384133271__Bacteria__Gammaproteobacteria__Acinetobacter_baumannii_1656-2__30S_ribosomal_protein_S5:0.00000122123005994819,384144690__Bacteria__Gammaproteobacteria__Acinetobacter_baumannii_MDR-ZJ06__30S_ribosomal_protein_S5:0.00000122123005994819):0.00000122123005994819,375136142__Bacteria__Gammaproteobacteria__Acinetobacter_calcoaceticus_PHEA-2__30S_ribosomal_protein_S5:0.00000122123005994819):0.00000122123005994819,213158818__Bacteria__Gammaproteobacteria__Acinetobacter_baumannii_AB0057__30S_ribosomal_protein_S5:0.00000122123005994819):0.00000122123005994819,387122501__Bacteria__Gammaproteobacteria__Acinetobacter_baumannii_MDR-TJ__30S_ribosomal_protein_S5:0.00000122123005994819):0.00000122123005994819):0.00000122123005994819,(385239010__Bacteria__Gammaproteobacteria__Acinetobacter_baumannii_TCDC-AB0715__30S_ribosomal_protein_S5:0.00000122123005994819,215482200__Bacteria__Gammaproteobacteria__Acinetobacter_baumannii_AB307-0294__30S_ribosomal_protein_S5:0.00000122123005994819):0.00000122123005994819):0.00000122123005994819,126643079__Bacteria__Gammaproteobacteria__Acinetobacter_baumannii_ATCC_17978__30S_ribosomal_protein_S5:0.00917289519440064524):0.06554772958884542977):0.04959110620801208263):0.10613220317420120342):0.02986665458975953230,((90020623__Bacteria__Gammaproteobacteria__Saccharophagus_degradans_2-40__SSU_ribosomal_protein_S5P:0.05349286243328465335,254785096__Bacteria__Gammaproteobacteria__Teredinibacter_turnerae_T7901__30S_ribosomal_protein_S5:0.05096487079398130671):0.07180801291173642686,192359431__Bacteria__Gammaproteobacteria__Cellvibrio_japonicus_Ueda107__30S_ribosomal_protein_S5:0.06590371500537747784):0.09955078643763888568):0.03103066845842471916):0.04697383858625198139,(83648835__Bacteria__Gammaproteobacteria__Hahella_chejuensis_KCTC_2396__30S_ribosomal_protein_S5:0.07543577428263739670,((120553669__Bacteria__Gammaproteobacteria__Marinobacter_aquaeolei_VT8__30S_ribosomal_protein_S5:0.00000122123005994819,387813035__Bacteria__Gammaproteobacteria__Marinobacter_hydrocarbonoclasticus_ATCC_49840__30S_ribosomal_protein_S5:0.00000122123005994819):0.04839792319294389938,385330138__Bacteria__Gammaproteobacteria__Marinobacter_adhaerens_HP15__30S_ribosomal_protein_S5:0.01302909072348250492):0.11983994486248884803):0.06328851967548775048):0.02269427384554981511,((307543842__Bacteria__Gammaproteobacteria__Halomonas_elongata_DSM_2581__30S_ribosomal_protein_S5:0.07589361920164998387,92112571__Bacteria__Gammaproteobacteria__Chromohalobacter_salexigens_DSM_3043__30S_ribosomal_protein_S5:0.06833623304695971012):0.05131977693474315538,(((152998254__Bacteria__Gammaproteobacteria__Marinomonas_sp_MWYL1__30S_ribosomal_protein_S5:0.04169604036424880145,326793575__Bacteria__Gammaproteobacteria__Marinomonas_mediterranea_MMB-1__30S_ribosomal_protein_S5:0.01517077314799163135):0.02144761677290005220,333909690__Bacteria__Gammaproteobacteria__Marinomonas_posidonica_IVIA-Po-181__30S_ribosomal_protein_S5:0.02877888437970184052):0.11700877932457023900,((116335043__Bacteria__Gammaproteobacteria__Candidatus_Carsonella_ruddii_PV__ribosomal_protein_S5:1.50032394229452337164,(((167626789__Bacteria__Gammaproteobacteria__Francisella_philomiragia_subsp_philomiragia_ATCC_25017__30S_ribosomal_protein_S5:0.00657389215197561744,387885970__Bacteria__Gammaproteobacteria__Francisella_noatunensis_subsp_orientalis_str_Toba_04__30S_ribosomal_protein_S5:0.00653158046591164384):0.00000122123005994819,337754266__Bacteria__Gammaproteobacteria__Francisella_sp_TX077308__30S_ribosomal_protein_S5:0.01307864171834290448):0.00000122123005994819,(385792192__Bacteria__Gammaproteobacteria__Francisella_cf_novicida_Fx1__hypothetical_protein:0.00000122123005994819,(118496869__Bacteria__Gammaproteobacteria__Francisella_novicida_U112__30S_ribosomal_protein_S5:0.00000122123005994819,56707495__Bacteria__Gammaproteobacteria__Francisella_tularensis_subsp_tularensis_SCHU_S4__30S_ribosomal_protein_S5:0.00000122123005994819):0.00000122123005994819):0.00652857577135285833):0.25967483976464705853):0.12577485741752922332,(((119947109__Bacteria__Gammaproteobacteria__Psychromonas_ingrahamii_37__30S_ribosomal_protein_S5:0.07801651405923519522,(((332307753__Bacteria__Gammaproteobacteria__Glaciecola_sp_4H-3-7YE-5__30S_ribosomal_protein_S5:0.00000122123005994819,109897331__Bacteria__Gammaproteobacteria__Pseudoalteromonas_atlantica_T6c__30S_ribosomal_protein_S5:0.00000122123005994819):0.03467483629236103176,(348028112__Bacteria__Gammaproteobacteria__Glaciecola_nitratireducens_FR1064__30S_ribosomal_protein_S5:0.03500104149870267994,(332142189__Bacteria__Gammaproteobacteria__Alteromonas_macleodii_str_Deep_ecotype__30S_ribosomal_protein_S5:0.02128326827031227358,333895237__Bacteria__Gammaproteobacteria__Alteromonas_sp_SN2__30S_ribosomal_protein_S5:0.00000122123005994819):0.04771235167132857613):0.01462850325927329137):0.04223354231529871661,(71278175__Bacteria__Gammaproteobacteria__Colwellia_psychrerythraea_34H__30S_ribosomal_protein_S5:0.17379641987748839504,(315127939__Bacteria__Gammaproteobacteria__Pseudoalteromonas_sp_SM9913__30S_ribosomal_protein_S5:0.00000122123005994819,77361717__Bacteria__Gammaproteobacteria__Pseudoalteromonas_haloplanktis_TAC125__30S_ribosomal_protein_S5:0.00660205782315562845):0.07847172157637377632):0.05019056256893987544):0.03244955148189173494):0.04075226173684640130,56460999__Bacteria__Gammaproteobacteria__Idiomarina_loihiensis_L2TR__30S_ribosomal_protein_S5:0.12051844160835861741):0.01382676289337811219,(((119773371__Bacteria__Gammaproteobacteria__Shewanella_amazonensis_SB2B__30S_ribosomal_protein_S5:0.03312173710002035837,(((146294824__Bacteria__Gammaproteobacteria__Shewanella_putrefaciens_CN-32__30S_ribosomal_protein_S5:0.00000122123005994819,((114561353__Bacteria__Gammaproteobacteria__Shewanella_frigidimarina_NCIMB_400__30S_ribosomal_protein_S5:0.00000122123005994819,91791556__Bacteria__Gammaproteobacteria__Shewanella_denitrificans_OS217__30S_ribosomal_protein_S5:0.00000122123005994819):0.01372712770050672250,126176338__Bacteria__Gammaproteobacteria__Shewanella_baltica_OS155__30S_ribosomal_protein_S5:0.01386145429912133409):0.00000122123005994819):0.00683879653194795038,(24371846__Bacteria__Gammaproteobacteria__Shewanella_oneidensis_MR-1__30S_ribosomal_protein_S5_RpsE:0.00000122123005994819,113968561__Bacteria__Gammaproteobacteria__Shewanella_sp_MR-4__30S_ribosomal_protein_S5:0.00000122123005994819):0.00000122123005994819):0.00718589167692533851,((170728992__Bacteria__Gammaproteobacteria__Shewanella_woodyi_ATCC_51908__30S_ribosomal_protein_S5:0.00000122123005994819,((127511109__Bacteria__Gammaproteobacteria__Shewanella_loihica_PV-4__30S_ribosomal_protein_S5:0.02808839136958019012,294142916__Bacteria__Gammaproteobacteria__Shewanella_violacea_DSS12__30S_ribosomal_protein_S5:0.01427456642019522479):0.00681350483602845888,157377432__Bacteria__Gammaproteobacteria__Shewanella_sediminis_HAW-EB3__30S_ribosomal_protein_S5:0.00000122123005994819):0.00687733184131735214):0.01173459933896294285,(212634846__Bacteria__Gammaproteobacteria__Shewanella_piezotolerans_WP3__Ribosomal_protein_S5:0.00000122123005994819,(167626022__Bacteria__Gammaproteobacteria__Shewanella_halifaxensis_HAW-EB4__30S_ribosomal_protein_S5:0.00000122123005994819,157960031__Bacteria__Gammaproteobacteria__Shewanella_pealeana_ATCC_700345__30S_ribosomal_protein_S5:0.00000122123005994819):0.01369976620742300102):0.00194186589223188915):0.03532898872288565972):0.02414002545958516405):0.07990725035040702195,308048008__Bacteria__Gammaproteobacteria__Ferrimonas_balearica_DSM_9799__30S_ribosomal_protein_S5:0.04876723384134905304):0.02598193099329701092,(((((((85060239__Bacteria__Gammaproteobacteria__Sodalis_glossinidius_str_morsitans__30S_ribosomal_protein_S5:0.02075311586756039064,((374314374__Bacteria__Gammaproteobacteria__Serratia_symbiotica_str_Cinara_cedri__30S_ribosomal_protein_S5:0.09234040401976151280,339478080__Bacteria__Gammaproteobacteria__Candidatus_Moranella_endobia_PCIT__30S_ribosomal_protein_S5:0.12644680628128704414):0.03353926178774883915,(322831089__Bacteria__Gammaproteobacteria__Rahnella_sp_Y9602__30S_ribosomal_protein_S5:0.00000122123005994819,383188335__Bacteria__Gammaproteobacteria__Rahnella_aquatilis_CIP_78-65_ATCC_33071__30S_ribosomal_protein_S5:0.00000122123005994819):0.00684156552905118738):0.00000122123005994819):0.00685879096458754268,((242237876__Bacteria__Gammaproteobacteria__Dickeya_dadantii_Ech703__30S_ribosomal_protein_S5:0.00000122123005994819,(((317049823__Bacteria__Gammaproteobacteria__Pantoea_sp_At-9b__30S_ribosomal_protein_S5:0.00000122123005994819,(291619158__Bacteria__Gammaproteobacteria__Pantoea_ananatis_LMG_20103__30S_ribosomal_protein_S5:0.00699022822269202392,308188339__Bacteria__Gammaproteobacteria__Pantoea_vagans_C9-1__30S_ribosomal_protein_S5:0.00000122123005994819):0.01400055710520319192):0.01405925632955489987,(260599622__Bacteria__Gammaproteobacteria__Cronobacter_turicensis_z3032__30S_ribosomal_protein_S5:0.00000122123005994819,156932253__Bacteria__Gammaproteobacteria__Cronobacter_sakazakii_ATCC_BAA-894__30S_ribosomal_protein_S5:0.00000122123005994819):0.00000122123005994819):0.00669789930043083147,(((251787988__Bacteria__Gammaproteobacteria__Dickeya_zeae_Ech1591__30S_ribosomal_protein_S5:0.00684898065047572901,(253690166__Bacteria__Gammaproteobacteria__Pectobacterium_carotovorum_subsp_carotovorum_PC1__30S_ribosomal_protein_S5:0.00000122123005994819,261823215__Bacteria__Gammaproteobacteria__Pectobacterium_wasabiae_WPP163__30S_ribosomal_protein_S5:0.00000122123005994819):0.00000122123005994819):0.00000122123005994819,50122934__Bacteria__Gammaproteobacteria__Pectobacterium_atrosepticum_SCRI1043__30S_ribosomal_protein_S5:0.00000122123005994819):0.00711285024594541463,((((290477175__Bacteria__Gammaproteobacteria__Xenorhabdus_bovienii_SS-2004__30S_ribosomal_protein_S5:0.01411408695926879946,(253991672__Bacteria__Gammaproteobacteria__Photorhabdus_asymbiotica_subsp_asymbiotica_ATCC_43949__30S_ribosomal_subunit_protein_S5:0.00000122123005994819,(37528526__Bacteria__Gammaproteobacteria__Photorhabdus_luminescens_subsp_laumondii_TTO1__30S_ribosomal_protein_S5:0.00000122123005994819,((386743649__Bacteria__Gammaproteobacteria__Providencia_stuartii_MRSN_2154__30S_ribosomal_protein_S5:0.01418152945402537980,197287085__Bacteria__Gammaproteobacteria__Proteus_mirabilis_HI4320__30S_ribosomal_protein_S5:0.00684533350819860852):0.02059203506109147722,300721383__Bacteria__Gammaproteobacteria__Xenorhabdus_nematophila_ATCC_19061__30S_ribosomal_protein_S5:0.01205065155240397229):0.00264710406944676036):0.00697744694461702435):0.00697908185824417347):0.05077531072099423365,(238921425__Bacteria__Gammaproteobacteria__Edwardsiella_ictaluri_93-146__30S_ribosomal_protein_S5|_putative:0.00000122123005994819,342516484__Bacteria__Gammaproteobacteria__Edwardsiella_tarda_EIB202__30S_ribosomal_protein_S5:0.00688424656661821253):0.00660153922668879362):0.01344778127632264078,(387887646__Bacteria__Gammaproteobacteria__Escherichia_blattae_DSM_4481__30S_ribosomal_protein_S5:0.00000122123005994819,(336247470__Bacteria__Gammaproteobacteria__Enterobacter_aerogenes_KCTC_2190__30S_ribosomal_protein_S5:0.00687720066530722075,152972210__Bacteria__Gammaproteobacteria__Klebsiella_pneumoniae_subsp_pneumoniae_MGH_78578__30S_ribosomal_protein_S5:0.00000122123005994819):0.00676148825695355431):0.01281006790708313393):0.00802570501168799535,(82778599__Bacteria__Gammaproteobacteria__Shigella_dysenteriae_Sd197__30S_ribosomal_protein_S5:0.00000122123005994819,(((((340000961__Bacteria__Gammaproteobacteria__Salmonella_bongori_NCTC_12419__30S_ribosomal_protein_S5:0.00000122123005994819,74313822__Bacteria__Gammaproteobacteria__Shigella_sonnei_Ss046__30S_ribosomal_protein_S5:0.00000122123005994819):0.00000122123005994819,((218550578__Bacteria__Gammaproteobacteria__Escherichia_fergusonii_ATCC_35469__30S_ribosomal_protein_S5:0.00000122123005994819,157148878__Bacteria__Gammaproteobacteria__Citrobacter_koseri_ATCC_BAA-895__30S_ribosomal_protein_S5:0.00000122123005994819):0.00000122123005994819,(15803830__Bacteria__Gammaproteobacteria__Escherichia_coli_O157_H7_str_EDL933__30S_ribosomal_protein_S5:0.00000122123005994819,(82545666__Bacteria__Gammaproteobacteria__Shigella_boydii_Sb227__30S_ribosomal_protein_S5:0.00000122123005994819,(16762860__Bacteria__Gammaproteobacteria__Salmonella_enterica_subsp_enterica_serovar_Typhi_str_CT18__30S_ribosomal_subunit_protein_S5:0.00000122123005994819,24114581__Bacteria__Gammaproteobacteria__Shigella_flexneri_2a_str_301__30S_ribosomal_protein_S5:0.00000122123005994819):0.00000122123005994819):0.00000122123005994819):0.00000122123005994819):0.00000122123005994819):0.00000122123005994819,(288933283__Bacteria__Gammaproteobacteria__Klebsiella_variicola_At-22__30S_ribosomal_protein_S5:0.00000122123005994819,283788061__Bacteria__Gammaproteobacteria__Citrobacter_rodentium_ICC168__30S_ribosomal_protein_S5:0.00000122123005994819):0.00000122123005994819):0.00000122123005994819,((300718688__Bacteria__Gammaproteobacteria__Erwinia_billingiae_Eb661__30S_ribosomal_protein_S5:0.01396469032229398152,((188535261__Bacteria__Gammaproteobacteria__Erwinia_tasmaniensis_Et1-99__30S_ribosomal_protein_S5:0.00000122123005994819,292489832__Bacteria__Gammaproteobacteria__Erwinia_amylovora_CFBP1430__30S_ribosomal_protein_S5:0.00000122123005994819):0.00000122123005994819,(259909982__Bacteria__Gammaproteobacteria__Erwinia_pyrifoliae_Ep1-96__30S_ribosomal_protein_S5:0.00000122123005994819,385786309__Bacteria__Gammaproteobacteria__Erwinia_sp_Ejp617__30S_ribosomal_protein_S5:0.00000122123005994819):0.00699583085281277415):0.00000122123005994819):0.02786052606786695168,296105011__Bacteria__Gammaproteobacteria__Enterobacter_cloacae_subsp_cloacae_ATCC_13047__30S_ribosomal_protein_S5:0.00000122123005994819):0.00000122123005994819):0.00000122123005994819,(365972392__Bacteria__Gammaproteobacteria__Enterobacter_cloacae_EcWSU1__30S_ribosomal_protein_S5:0.00000122123005994819,(375257664__Bacteria__Gammaproteobacteria__Klebsiella_oxytoca_KCTC_1686__30S_ribosomal_protein_S5:0.00000122123005994819,(345301152__Bacteria__Gammaproteobacteria__Enterobacter_asburiae_LF7a__30S_ribosomal_protein_S5:0.00000122123005994819,146313368__Bacteria__Gammaproteobacteria__Enterobacter_sp_638__30S_ribosomal_protein_S5:0.00000122123005994819):0.00000122123005994819):0.00673714923969989492):0.00000122781633410144):0.00671945507100431012):0.00696653207942930786):0.00677077302801283067):0.00000122123005994819):0.00669354193827201554):0.00672537160983770633,((157372759__Bacteria__Gammaproteobacteria__Serratia_proteamaculans_568__30S_ribosomal_protein_S5:0.00000122123005994819,333929449__Bacteria__Gammaproteobacteria__Serratia_sp_AS12__30S_ribosomal_protein_S5:0.00000122123005994819):0.00000122123005994819,(123444081__Bacteria__Gammaproteobacteria__Yersinia_enterocolitica_subsp_enterocolitica_8081__30S_ribosomal_protein_S5:0.00674969639504780991,(51597971__Bacteria__Gammaproteobacteria__Yersinia_pseudotuberculosis_IP_32953__30S_ribosomal_protein_S5:0.00000122123005994819,22127877__Bacteria__Gammaproteobacteria__Yersinia_pestis_KIM_10__30S_ribosomal_protein_S5:0.00000122123005994819):0.00000122123005994819):0.01357299452523044909):0.02800817778384590007):0.00000122123005994819):0.01614425156693268318,(219871579__Bacteria__Gammaproteobacteria__Haemophilus_parasuis_SH0165__30S_ribosomal_protein_S5:0.00674901965714552743,(33152937__Bacteria__Gammaproteobacteria__Haemophilus_ducreyi_35000HP__30S_ribosomal_protein_S5:0.00678716880545932825,((((52426086__Bacteria__Gammaproteobacteria__Mannheimia_succiniciproducens_MBEL55E__30S_ribosomal_protein_S5:0.01353982622870505623,((15603263__Bacteria__Gammaproteobacteria__Pasteurella_multocida_subsp_multocida_str_Pm70__30S_ribosomal_protein_S5:0.00000122123005994819,(113460226__Bacteria__Gammaproteobacteria__Haemophilus_somnus_129PT__30S_ribosomal_protein_S5:0.02801411986095408285,383311244__Bacteria__Gammaproteobacteria__Pasteurella_multocida_subsp_multocida_str_HN06__30S_ribosomal_protein_S5:0.00000122123005994819):0.00000122123005994819):0.00000122123005994819,332289211__Bacteria__Gammaproteobacteria__Gallibacterium_anatis_UMN179__30S_ribosomal_protein_S5:0.00682118508034842280):0.01377923220853250613):0.00723261358252845748,(345429286__Bacteria__Gammaproteobacteria__Haemophilus_parainfluenzae_T3T1__30S_ribosomal_protein_S5:0.00680420600991704910,(16272736__Bacteria__Gammaproteobacteria__Haemophilus_influenzae_Rd_KW20__30S_ribosomal_protein_S5:0.00681976330583531146,152978158__Bacteria__Gammaproteobacteria__Actinobacillus_succinogenes_130Z__30S_ribosomal_protein_S5:0.02082227581640614181):0.00000122123005994819):0.00000122123005994819):0.00627798751199033171,(261867272__Bacteria__Gammaproteobacteria__Aggregatibacter_actinomycetemcomitans_D11S-1__30S_ribosomal_protein_S5:0.00918889862342308836,251793845__Bacteria__Gammaproteobacteria__Aggregatibacter_aphrophilus_NJ8700__30S_ribosomal_protein_S5:0.01970417072085051818):0.01416970978764063582):0.01265299794534430027,126209240__Bacteria__Gammaproteobacteria__Actinobacillus_pleuropneumoniae_serovar_5b_str_L20__30S_ribosomal_protein_S5:0.00000122123005994819):0.00675826419944760160):0.00000122123005994819):0.03280048260630117479):0.01266757770181291091,((238898910__Bacteria__Gammaproteobacteria__Candidatus_Hamiltonella_defensa_5AT_Acyrthosiphon_pisum__30S_ribosomal_protein_S5:0.16281150314331718776,(94676648__Bacteria__Gammaproteobacteria__Baumannia_cicadellinicola_str_Hc_Homalodisca_coagulata__30S_ribosomal_protein_S5:0.11156579604367011793,((379009446__Bacteria__Gammaproteobacteria__Wigglesworthia_glossinidia_endosymbiont_of_Glossina_morsitans__30S_ribosomal_protein_S5:0.07107144016845098888,32491309__Bacteria__Gammaproteobacteria__Wigglesworthia_glossinidia_endosymbiont_of_Glossina_brevipalpis__30S_ribosomal_protein_S5:0.14005516852321087118):0.16137254940141773640,(71891992__Bacteria__Gammaproteobacteria__Candidatus_Blochmannia_pennsylvanicus_str_BPEN__30S_ribosomal_protein_S5:0.13095016791584326854,(33519675__Bacteria__Gammaproteobacteria__Candidatus_Blochmannia_floridanus__30S_ribosomal_protein_S5:0.07805295605118406366,319760346__Bacteria__Gammaproteobacteria__Candidatus_Blochmannia_vafer_str_BVAF__30S_ribosomal_protein_S5:0.13888683281012545456):0.13946482324315498391):0.10658472698134303924):0.01130614600410148260):0.02998294230685120618):0.00000122123005994819,(27904925__Bacteria__Gammaproteobacteria__Buchnera_aphidicola_str_Bp_Baizongia_pistaciae__30S_ribosomal_protein_S5:0.25175166350761440937,(((116515242__Bacteria__Gammaproteobacteria__Buchnera_aphidicola_str_Cc_Cinara_cedri__30S_ribosomal_protein_S5:0.11631426950436818402,336233413__Bacteria__Gammaproteobacteria__Buchnera_aphidicola_Cinara_tujafilina__30S_ribosomal_protein_S5:0.18370930911940808183):0.11432069336700978468,295698632__Bacteria__Gammaproteobacteria__Candidatus_Riesia_pediculicola_USDA__30S_ribosomal_protein_S5:0.36809620524192715463):0.08521933710795528971,15617101__Bacteria__Gammaproteobacteria__Buchnera_aphidicola_str_APS_Acyrthosiphon_pisum__30S_ribosomal_protein_S5:0.09946876848574737195):0.04531567292352153831):0.06866121760799606677):0.07460875712176523455):0.05971870995499594520,54307558__Bacteria__Gammaproteobacteria__Photobacterium_profundum_SS9__30S_ribosomal_protein_S5:0.12248786256353953739):0.01543102932426800543,((336123190__Bacteria__Gammaproteobacteria__Vibrio_anguillarum_775__30S_ribosomal_protein_S5P:0.00549943652426678874,(209693941__Bacteria__Gammaproteobacteria__Aliivibrio_salmonicida_LFI1238__30S_ribosomal_protein_S5:0.02304727131077636756,59710861__Bacteria__Gammaproteobacteria__Vibrio_fischeri_ES114__30S_ribosomal_protein_S5:0.01110484547248116564):0.08092622821729592020):0.02790027289897189719,(((375129804__Bacteria__Gammaproteobacteria__Vibrio_furnissii_NCTC_11218__30S_ribosomal_protein_S5:0.00000122123005994819,(262392499__Bacteria__Gammaproteobacteria__Vibrio_sp_Ex25__30S_ribosomal_protein_S5:0.00000122123005994819,(156973068__Bacteria__Gammaproteobacteria__Vibrio_harveyi_ATCC_BAA-1116__30S_ribosomal_protein_S5:0.00000122123005994819,28897048__Bacteria__Gammaproteobacteria__Vibrio_parahaemolyticus_RIMD_2210633__30S_ribosomal_protein_S5:0.00000122123005994819):0.00665603704207913538):0.01335761291884573175):0.02711806920910147731,(15642574__Bacteria__Gammaproteobacteria__Vibrio_cholerae_O1_biovar_El_Tor_str_N16961__30S_ribosomal_protein_S5:0.00665907996262007050,27364197__Bacteria__Gammaproteobacteria__Vibrio_vulnificus_CMCP6__30S_ribosomal_protein_S5:0.00000122123005994819):0.00000122123005994819):0.00716455551470404541,218710732__Bacteria__Gammaproteobacteria__Vibrio_splendidus_LGP32__30S_ribosomal_protein_S5:0.02002462208567510130):0.00856872024220830218):0.12304266273365055406):0.03597318454280598599,(374333994__Bacteria__Gammaproteobacteria__Oceanimonas_sp_GK1__30S_ribosomal_protein_S5:0.04150487375197718654,(237806892__Bacteria__Gammaproteobacteria__Tolumonas_auensis_DSM_9187__30S_ribosomal_protein_S5:0.09354638672398253585,(330827900__Bacteria__Gammaproteobacteria__Aeromonas_veronii_B565__30S_ribosomal_protein_S5:0.00000122123005994819,(145300918__Bacteria__Gammaproteobacteria__Aeromonas_salmonicida_subsp_salmonicida_A449__30S_ribosomal_protein_S5:0.01390519532724695390,117621023__Bacteria__Gammaproteobacteria__Aeromonas_hydrophila_subsp_hydrophila_ATCC_7966__30S_ribosomal_protein_S5:0.00000122123005994819):0.01588025768309063793):0.11753888746243340568):0.05303502363025160843):0.04948164422783679628):0.00000122123005994819):0.05454634093295914615):0.11248922776382189181):0.02286328221519563775):0.05765187930574607739):0.05151211789102524280):0.06171773098604293323,256821679__Bacteria__Gammaproteobacteria__Kangiella_koreensis_DSM_16069__30S_ribosomal_protein_S5:0.21612508880744316087):0.05842395005582335515):0.03873667289759110538,(((114319636__Bacteria__Gammaproteobacteria__Alkalilimnicola_ehrlichii_MLHE-1__30S_ribosomal_protein_S5:0.16203566334322203057,121997632__Bacteria__Gammaproteobacteria__Halorhodospira_halophila_SL1__30S_ribosomal_protein_S5:0.21300753898059313074):0.12652802315692177060,((289209312__Bacteria__Gammaproteobacteria__Thioalkalivibrio_sp_K90mix__30S_ribosomal_protein_S5:0.18076991857246696438,220935475__Bacteria__Gammaproteobacteria__Thioalkalivibrio_sulfidophilus_HL-EbGr7__30S_ribosomal_protein_S5:0.19835775941918384890):0.05482519553486472214,((((190572961__Bacteria__Gammaproteobacteria__Stenotrophomonas_maltophilia_K279a__30S_ribosomal_protein_S5:0.05209640202032152223,((58583189__Bacteria__Gammaproteobacteria__Xanthomonas_oryzae_pv_oryzae_KACC10331__30S_ribosomal_protein_S5:0.00000122123005994819,21230381__Bacteria__Gammaproteobacteria__Xanthomonas_campestris_pv_campestris_str_ATCC_33913__30S_ribosomal_protein_S5:0.00000122123005994819):0.00000122123005994819,21241754__Bacteria__Gammaproteobacteria__Xanthomonas_axonopodis_pv_citri_str_306__30S_ribosomal_protein_S5:0.00000122123005994819):0.04331085079986547043):0.02012358769944191245,(319787908__Bacteria__Gammaproteobacteria__Pseudoxanthomonas_suwonensis_11-1__30S_ribosomal_protein_S5:0.03891241454750655332,(15837771__Bacteria__Gammaproteobacteria__Xylella_fastidiosa_9a5c__30S_ribosomal_protein_S5:0.16452968671152889968,(357418213__Bacteria__Gammaproteobacteria__Pseudoxanthomonas_spadix_BD-a59__30S_ribosomal_protein_S5:0.05230963067704494374,285017337__Bacteria__Gammaproteobacteria__Xanthomonas_albilineans_GPE_PC73__30S_ribosomal_protein_S5:0.04183977763349005369):0.02411184582966360845):0.01330723804726065967):0.03749630776031401269):0.16956827584014314003,383315988__Bacteria__Gammaproteobacteria__Frateuria_aurantia_DSM_6220__30S_ribosomal_protein_S5:0.14508957191243998519):0.11412430656948957530,261854967__Bacteria__Gammaproteobacteria__Halothiobacillus_neapolitanus_c2__30S_ribosomal_protein_S5:0.25396253853716721505):0.07033548888343776895):0.08372396062779464965):0.05435008213400321919,(((((148244346__Bacteria__Gammaproteobacteria__Candidatus_Vesicomyosocius_okutanii_HA__30S_ribosomal_protein_S5:0.06491811044453760227,118602230__Bacteria__Gammaproteobacteria__Candidatus_Ruthia_magnifica_str_Cm_Calyptogena_magnifica__30S_ribosomal_protein_S5:0.05319003778694519208):0.37294745777727200675,(334143238__Bacteria__Gammaproteobacteria__Thioalkalimicrobium_cyclicum_ALM1__30S_ribosomal_protein_S5:0.12431168425133740096,78484657__Bacteria__Gammaproteobacteria__Thiomicrospira_crunogena_XCL-2__30S_ribosomal_protein_S5:0.10839467105114586332):0.21316246313571390880):0.10888564755250960958,387128149__Bacteria__Gammaproteobacteria__Methylophaga_sp_JAM1__30S_ribosomal_protein_S5:0.13885060059373835473):0.04500168085815492436,((300114719__Bacteria__Gammaproteobacteria__Nitrosococcus_watsonii_C-113__30S_ribosomal_protein_S5:0.01360003313291313978,77165770__Bacteria__Gammaproteobacteria__Nitrosococcus_oceani_ATCC_19707__30S_ribosomal_protein_S5:0.00000122123005994819):0.02944465900578148443,292492438__Bacteria__Gammaproteobacteria__Nitrosococcus_halophilus_Nc4__30S_ribosomal_protein_S5:0.06078084142112969573):0.17075671708480930078):0.05847865640064594389,(53803434__Bacteria__Gammaproteobacteria__Methylococcus_capsulatus_str_Bath__30S_ribosomal_protein_S5:0.11835970604096898717,(357406658__Bacteria__Gammaproteobacteria__Methylomicrobium_alcaliphilum__30S_ribosomal_protein_S5:0.04532150977120907170,333985443__Bacteria__Gammaproteobacteria__Methylomonas_methanica_MC09__30S_ribosomal_protein_S5:0.07804460013217213998):0.17015777242263482871):0.11521717247252508121):0.03728751070788692557):0.02475858769591966768):0.03048989867301334783):0.03811603648584351023,(146329095__Bacteria__Gammaproteobacteria__Dichelobacter_nodosus_VCS1703A__30S_ribosomal_protein_S5:0.35977961860177548603,(52840591__Bacteria__Gammaproteobacteria__Legionella_pneumophila_subsp_pneumophila_str_Philadelphia_1__30S_ribosomal_protein_S5:0.05666025890477598137,289163847__Bacteria__Gammaproteobacteria__Legionella_longbeachae_NSW150__30S_ribosomal_protein_S5:0.01663583477592376139):0.36853223435068815927):0.06503780762510846802):0.15645296023509372429):0.25283683130369116743,(117924172__Bacteria__Alphaproteobacteria__Magnetococcus_marinus_MC-1__30S_ribosomal_protein_S5:0.54346887874319627088,((((((((58038838__Bacteria__Alphaproteobacteria__Gluconobacter_oxydans_621H__30S_ribosomal_protein_S5:0.15890041676744906529,258542044__Bacteria__Alphaproteobacteria__Acetobacter_pasteurianus_IFO_3283-01__30S_ribosomal_protein_S5:0.02262902667198375337):0.02664060105100042944,(162149157__Bacteria__Alphaproteobacteria__Gluconacetobacter_diazotrophicus_PAl_5__30S_ribosomal_protein_S5:0.03630446163999020981,347760271__Bacteria__Alphaproteobacteria__Gluconacetobacter_xylinus_NBRC_3288__30S_ribosomal_protein_S5:0.02189144505921917713):0.02672260519523854058):0.03622043824533637685,114327235__Bacteria__Alphaproteobacteria__Granulibacter_bethesdensis_CGDNIH1__30S_ribosomal_protein_S5:0.06868716787597103912):0.06364172087459123162,(148260922__Bacteria__Alphaproteobacteria__Acidiphilium_cryptum_JF-5__30S_ribosomal_protein_S5:0.00000122123005994819,326404320__Bacteria__Alphaproteobacteria__Acidiphilium_multivorum_AIU301__30S_ribosomal_protein_S5:0.00000122123005994819):0.14499447691354264145):0.13835909722717876225,((((154253194__Bacteria__Alphaproteobacteria__Parvibaculum_lavamentivorans_DS-1__30S_ribosomal_protein_S5:0.06054827481932641836,(((300022558__Bacteria__Alphaproteobacteria__Hyphomicrobium_denitrificans_ATCC_51888__30S_ribosomal_protein_S5:0.00920187411528772432,338739380__Bacteria__Alphaproteobacteria__Hyphomicrobium_sp_MC1__30S_ribosomal_protein_S5:0.05087475061586026887):0.21959728663027475171,312115704__Bacteria__Alphaproteobacteria__Rhodomicrobium_vannielii_ATCC_17100__30S_ribosomal_protein_S5:0.13520092528202554139):0.03357141209103977481,((((374332204__Bacteria__Alphaproteobacteria__Pseudovibrio_sp_FO-BEG1__30S_ribosomal_protein_S5:0.04887914910255139467,328543375__Bacteria__Alphaproteobacteria__Polymorphum_gilvum_SL003B-26A1__30S_ribosomal_protein_S5:0.04166941042250795618):0.03216408408293409266,(((319899082__Bacteria__Alphaproteobacteria__Bartonella_clarridgeiae_73__30S_ribosomal_protein_S5:0.06323911486629560375,(121602355__Bacteria__Alphaproteobacteria__Bartonella_bacilliformis_KC583__30S_ribosomal_protein_S5:0.06207204277750529020,(49475777__Bacteria__Alphaproteobacteria__Bartonella_henselae_str_Houston-1__30S_ribosomal_protein_S5:0.01129289312414012356,(49474387__Bacteria__Alphaproteobacteria__Bartonella_quintana_str_Toulouse__30S_ribosomal_protein_S5:0.02263554709884359889,(163868633__Bacteria__Alphaproteobacteria__Bartonella_tribocorum_CIP_105476__30S_ribosomal_protein_S5:0.00000122123005994819,240850818__Bacteria__Alphaproteobacteria__Bartonella_grahamii_as4aup__30S_ribosomal_protein_S5:0.00575691630413542686):0.02758345829454325257):0.01396107851292513122):0.04326200651656351287):0.01813263677561032308):0.06661716006105729282,(((((254780244__Bacteria__Alphaproteobacteria__Candidatus_Liberibacter_asiaticus_str_psy62__30S_ribosomal_protein_S5:0.04041049417427338558,315122801__Bacteria__Alphaproteobacteria__Candidatus_Liberibacter_solanacearum_CLso-ZC1__30S_ribosomal_protein_S5:0.07596431903008092623):0.44715662310241510724,(227821773__Bacteria__Alphaproteobacteria__Sinorhizobium_fredii_NGR234__30S_ribosomal_protein_S5:0.00460755219778258545,(150396224__Bacteria__Alphaproteobacteria__Sinorhizobium_medicae_WSM419__30S_ribosomal_protein_S5:0.00000122123005994819,15965126__Bacteria__Alphaproteobacteria__Sinorhizobium_meliloti_1021__30S_ribosomal_protein_S5:0.00000122123005994819):0.02167394042849319150):0.01329736523443147099):0.01656895346027286928,((222148383__Bacteria__Alphaproteobacteria__Agrobacterium_vitis_S4__30S_ribosomal_protein_S5:0.01612028129303721968,(159184984__Bacteria__Alphaproteobacteria__Agrobacterium_tumefaciens_str_C58_circ-lin__30s_ribosomal_protein_S5:0.00000122123005994819,325293319__Bacteria__Alphaproteobacteria__Agrobacterium_sp_H13-3_circ-linear__30S_ribosomal_protein_S5:0.00515411866685354988):0.00488350050165319623):0.01066565533314488626,((86357322__Bacteria__Alphaproteobacteria__Rhizobium_etli_cf_42__30S_ribosomal_protein_S5:0.00514623532005076441,116251557__Bacteria__Alphaproteobacteria__Rhizobium_leguminosarum_bv_viciae_3841__30S_ribosomal_protein_S5:0.00000122123005994819):0.02572645583816501880,222085692__Bacteria__Alphaproteobacteria__Agrobacterium_radiobacter_K84__30S_ribosomal_protein_S5:0.00809904399791461227):0.01728926483136117992):0.01944924597158047969):0.10062566771372778718,110634013__Bacteria__Alphaproteobacteria__Chelativorans_sp_BNC1__30S_ribosomal_protein_S5:0.04346794024428034253):0.02781999124936377840,(13470568__Bacteria__Alphaproteobacteria__Mesorhizobium_loti_MAFF303099__30S_ribosomal_protein_S5:0.00889146051159857807,(337269064__Bacteria__Alphaproteobacteria__Mesorhizobium_opportunistum_WSM2075__30S_ribosomal_protein_S5:0.00000122123005994819,319783337__Bacteria__Alphaproteobacteria__Mesorhizobium_ciceri_biovar_biserrulae_WSM1271__30S_ribosomal_protein_S5:0.00000122123005994819):0.00200109785224407118):0.07067996928805861390):0.04447118608737387485):0.03219098148467663262,(153009303__Bacteria__Alphaproteobacteria__Ochrobactrum_anthropi_ATCC_49188__30S_ribosomal_protein_S5:0.00000122123005994819,(((161619172__Bacteria__Alphaproteobacteria__Brucella_canis_ATCC_23365__30S_ribosomal_protein_S5:0.00000122123005994819,((17987057__Bacteria__Alphaproteobacteria__Brucella_melitensis_bv_1_str_16M__30S_ribosomal_protein_S5:0.00000122123005994819,23502093__Bacteria__Alphaproteobacteria__Brucella_suis_1330__30S_ribosomal_protein_S5:0.00000122123005994819):0.00000122123005994819,148560032__Bacteria__Alphaproteobacteria__Brucella_ovis_ATCC_25840__30S_ribosomal_protein_S5:0.00538187122935523694):0.00000122123005994819):0.00000122123005994819,(256369640__Bacteria__Alphaproteobacteria__Brucella_microti_CCM_4915__30S_ribosomal_protein_S5:0.00000122123005994819,62290127__Bacteria__Alphaproteobacteria__Brucella_abortus_bv_1_str_9-941__30S_ribosomal_protein_S5:0.00000122123005994819):0.00000122123005994819):0.00000122123005994819,340790834__Bacteria__Alphaproteobacteria__Brucella_pinnipedialis_B2-94__30S_ribosomal_protein_S5:0.00000122123005994819):0.00539343836834485415):0.04128662552797592727):0.14885636207384358998):0.02161266249435362524,(((170738686__Bacteria__Alphaproteobacteria__Methylobacterium_sp_4-46__30S_ribosomal_protein_S5:0.04803931098615356332,220921916__Bacteria__Alphaproteobacteria__Methylobacterium_nodulans_ORS_2060__30S_ribosomal_protein_S5:0.01670936612223708484):0.05419807534585605741,(170748619__Bacteria__Alphaproteobacteria__Methylobacterium_radiotolerans_JCM_2831__30S_ribosomal_protein_S5:0.02964227445520716681,(188581399__Bacteria__Alphaproteobacteria__Methylobacterium_populi_BJ001__30S_ribosomal_protein_S5:0.00497990732775005409,(163851607__Bacteria__Alphaproteobacteria__Methylobacterium_extorquens_PA1__30S_ribosomal_protein_S5:0.00000122123005994819,218530416__Bacteria__Alphaproteobacteria__Methylobacterium_chloromethanicum_CM4__30S_ribosomal_protein_S5:0.00000122123005994819):0.00000122123005994819):0.00657567022352246230):0.02057782440726124012):0.03425537481337216639,(((217976750__Bacteria__Alphaproteobacteria__Methylocella_silvestris_BL2__30S_ribosomal_protein_S5:0.04053876068320520082,182678354__Bacteria__Alphaproteobacteria__Beijerinckia_indica_subsp_indica_ATCC_9039__30S_ribosomal_protein_S5:0.06683908243195853249):0.06058067659990053894,((209884830__Bacteria__Alphaproteobacteria__Oligotropha_carboxidovorans_OM5__30S_ribosomal_protein_S5:0.04398892424517439337,(39936296__Bacteria__Alphaproteobacteria__Rhodopseudomonas_palustris_CGA009__30S_ribosomal_protein_S5:0.02616699357535518661,(146340074__Bacteria__Alphaproteobacteria__Bradyrhizobium_sp_ORS_278__30S_ribosomal_protein_S5:0.03365441332385284146,(383771152__Bacteria__Alphaproteobacteria__Bradyrhizobium_sp_S23321__30S_ribosomal_protein_S5:0.01983720643255807228,384218095__Bacteria__Alphaproteobacteria__Bradyrhizobium_japonicum_USDA_6__30s_ribosomal_protein_S5:0.00000122123005994819):0.02631911324605943833):0.01095623147150180492):0.01050169576794560307):0.00000122123005994819,(92117115__Bacteria__Alphaproteobacteria__Nitrobacter_hamburgensis_X14__30S_ribosomal_protein_S5:0.03275538767005928276,75675573__Bacteria__Alphaproteobacteria__Nitrobacter_winogradskyi_Nb-255__30S_ribosomal_protein_S5:0.00000122123005994819):0.02010360446508367704):0.08083538340944167178):0.03209357301774074661,(298291455__Bacteria__Alphaproteobacteria__Starkeya_novella_DSM_506__30S_ribosomal_protein_S5:0.02378311160361368248,(154248698__Bacteria__Alphaproteobacteria__Xanthobacter_autotrophicus_Py2__30S_ribosomal_protein_S5:0.00956033997937194395,158424161__Bacteria__Alphaproteobacteria__Azorhizobium_caulinodans_ORS_571__30S_ribosomal_protein_S5:0.03232068764360118002):0.01301395424770010294):0.08261310437243905846):0.01581527886073610945):0.01502582044662930869):0.01173905524457438676,357384696__Bacteria__Alphaproteobacteria__Pelagibacterium_halotolerans_B2__30S_ribosomal_protein_S5:0.11330692094989451568):0.03023062284263183103):0.01533105325858811173):0.02519672125449266137,((330814182__Bacteria__Alphaproteobacteria__Candidatus_Pelagibacter_sp_IMCC9063__30S_ribosomal_protein_S5:0.27841005473283486626,71083787__Bacteria__Alphaproteobacteria__Candidatus_Pelagibacter_ubique_HTCC1062__30S_ribosomal_protein_S5:0.37621584304840427482):0.26850500512934849517,((85374448__Bacteria__Alphaproteobacteria__Erythrobacter_litoralis_HTCC2594__30S_ribosomal_protein_S5:0.08886987976708228543,((148554257__Bacteria__Alphaproteobacteria__Sphingomonas_wittichii_RW1__30S_ribosomal_protein_S5:0.05241017494350697081,338707673__Bacteria__Alphaproteobacteria__Zymomonas_mobilis_subsp_pomaceae_ATCC_29192__30S_ribosomal_protein_S5:0.10719210996999117835):0.03985819719318261373,((87199287__Bacteria__Alphaproteobacteria__Novosphingobium_aromaticivorans_DSM_12444__30S_ribosomal_protein_S5:0.05002975504451398492,334141200__Bacteria__Alphaproteobacteria__Novosphingobium_sp_PP1Y__30S_ribosomal_protein_S5:0.07353237799367776106):0.02913737214915480128,((103488278__Bacteria__Alphaproteobacteria__Sphingopyxis_alaskensis_RB2256__30S_ribosomal_protein_S5:0.14812256506515816823,347529932__Bacteria__Alphaproteobacteria__Sphingobium_sp_SYK-6__30S_ribosomal_protein_S5:0.05467040735293310361):0.03122533625599837465,(294010630__Bacteria__Alphaproteobacteria__Sphingobium_japonicum_UT26S__30S_ribosomal_protein_S5:0.01907293649498002092,334345450__Bacteria__Alphaproteobacteria__Sphingobium_chlorophenolicum_L-1__30S_ribosomal_protein_S5:0.01726758528052674269):0.06011283326506609848):0.02847574858495404565):0.06272190965215697356):0.03958385419469980654):0.18004967990162673575,((197104713__Bacteria__Alphaproteobacteria__Phenylobacterium_zucineum_HLK1__30S_ribosomal_protein_S5:0.05299333184119926765,(315497990__Bacteria__Alphaproteobacteria__Asticcacaulis_excentricus_CB_48__30S_ribosomal_protein_S5:0.13252608043216074218,(302382635__Bacteria__Alphaproteobacteria__Brevundimonas_subvibrioides_ATCC_15264__30S_ribosomal_protein_S5:0.14860103331314458708,(167645595__Bacteria__Alphaproteobacteria__Caulobacter_sp_K31__30S_ribosomal_protein_S5:0.02478569551404575036,(16125514__Bacteria__Alphaproteobacteria__Caulobacter_crescentus_CB15__30S_ribosomal_protein_S5:0.00000122123005994819,295688923__Bacteria__Alphaproteobacteria__Caulobacter_segnis_ATCC_21756__30S_ribosomal_protein_S5:0.00000122123005994819):0.01109144010734894499):0.02728882583994632349):0.05483653668066462011):0.02999357225674518027):0.09403568377490886809,((254294423__Bacteria__Alphaproteobacteria__Hirschia_baltica_ATCC_49814__30S_ribosomal_protein_S5:0.09507353265607043635,114799166__Bacteria__Alphaproteobacteria__Hyphomonas_neptunium_ATCC_15444__30S_ribosomal_protein_S5:0.14613916910830795914):0.10733085507338686881,114570328__Bacteria__Alphaproteobacteria__Maricaulis_maris_MCS10__30S_ribosomal_protein_S5:0.16578660386574214924):0.02634619598308646921):0.05535640778435003961):0.03427620463553627400):0.02950210653333286068):0.01500469965686426418,(304321457__Bacteria__Alphaproteobacteria__Parvularcula_bermudensis_HTCC2503__30S_ribosomal_protein_S5:0.22697201872785888188,(((((294675874__Bacteria__Alphaproteobacteria__Rhodobacter_capsulatus_SB_1003__30S_ribosomal_protein_S5:0.06888504964185601653,119383528__Bacteria__Alphaproteobacteria__Paracoccus_denitrificans_PD1222__30S_ribosomal_protein_S5:0.05233247261132501632):0.03331277679845887768,(159042858__Bacteria__Alphaproteobacteria__Dinoroseobacter_shibae_DFL_12__30S_ribosomal_protein_S5:0.07831419570738724911,77462276__Bacteria__Alphaproteobacteria__Rhodobacter_sphaeroides_2-4-1__SSU_ribosomal_protein_S5P:0.10861594740732220810):0.00880772770035311708):0.04058882334194902075,89053099__Bacteria__Alphaproteobacteria__Jannaschia_sp_CCS1__30S_ribosomal_protein_S5:0.12548401304679404622):0.03759315010880923125,(((110678745__Bacteria__Alphaproteobacteria__Roseobacter_denitrificans_OCh_114__30S_ribosomal_protein_S5:0.00753128013676459922,339504840__Bacteria__Alphaproteobacteria__Roseobacter_litoralis_Och_149__30S_ribosomal_protein_S5:0.00258139377740531370):0.06696962235900448535,99080112__Bacteria__Alphaproteobacteria__Ruegeria_sp_TM1040__30S_ribosomal_protein_S5:0.02582024141751614738):0.04701717269504097213,56695416__Bacteria__Alphaproteobacteria__Ruegeria_pomeroyi_DSS-3__ribosomal_protein_S5:0.02700705017285548112):0.01776309661480186819):0.03394821120527739128,(310816993__Bacteria__Alphaproteobacteria__Ketogulonicigenium_vulgare_Y25__30S_ribosomal_protein_S5:0.00000122123005994819,385234579__Bacteria__Alphaproteobacteria__Ketogulonigenium_vulgarum_WSH-001__30S_ribosomal_protein_S5:0.00000122123005994819):0.09237561780137439060):0.09703721046531413319):0.07623571400441461754):0.04225560472709759957,(389878472__Bacteria__Alphaproteobacteria__Tistrella_mobilis_KA081020-065__30S_ribosomal_protein_S5:0.18361887635609150382,(83312212__Bacteria__Alphaproteobacteria__Magnetospirillum_magneticum_AMB-1__30S_ribosomal_protein_S5:0.13093721293710608444,(83594003__Bacteria__Alphaproteobacteria__Rhodospirillum_rubrum_ATCC_11170__30S_ribosomal_protein_S5:0.08298030638773097600,384261649__Bacteria__Alphaproteobacteria__Rhodospirillum_photometricum_DSM_122__30S_ribosomal_protein_S5:0.07048292610936933433):0.11119663330149409664):0.07750490806088793094):0.04586668790024369530):0.03530194428692699782):0.02960612820250107732,(347758864__Bacteria__Alphaproteobacteria__Micavibrio_aeruginosavorus_ARL-13__30S_ribosomal_protein_S5:0.22585148489971459962,(209964057__Bacteria__Alphaproteobacteria__Rhodospirillum_centenum_SW__30S_ribosomal_protein_S5:0.18737304110864202999,(374291069__Bacteria__Alphaproteobacteria__Azospirillum_lipoferum_4B__30S_ribosomal_protein_S5:0.00000122123005994819,288957439__Bacteria__Alphaproteobacteria__Azospirillum_sp_B510__30S_ribosomal_protein_S5:0.00532613912696791158):0.02209793001954136332):0.08697420134085476207):0.03597166964685145213):0.04510991492036835887,294085975__Bacteria__Alphaproteobacteria__Candidatus_Puniceispirillum_marinum_IMCC1322__30S_ribosomal_protein_S5:0.28642427198172853986):0.08597831799885746751,((189183968__Bacteria__Alphaproteobacteria__Orientia_tsutsugamushi_str_Ikeda__30S_ribosomal_protein_S5:0.39293736778751470196,(383481879__Bacteria__Alphaproteobacteria__Rickettsia_rhipicephali_str_3-7-female6-CWPP__30S_ribosomal_protein_S5:0.00514911615335676958,(157964789__Bacteria__Alphaproteobacteria__Rickettsia_massiliae_MTU5__30S_ribosomal_protein_S5:0.00000122123005994819,((383482502__Bacteria__Alphaproteobacteria__Rickettsia_montanensis_str_OSU_85-930__30S_ribosomal_protein_S5:0.00562526846230858996,(383312945__Bacteria__Alphaproteobacteria__Candidatus_Rickettsia_amblyommii_str_GAT-30V__30S_ribosomal_protein_S5:0.00000122123005994819,(((341584177__Bacteria__Alphaproteobacteria__Rickettsia_heilongjiangensis_054__30S_ribosomal_protein_S5:0.00000122123005994819,(350273770__Bacteria__Alphaproteobacteria__Rickettsia_japonica_YH__30S_ribosomal_protein_S5:0.00564440555264815718,238650955__Bacteria__Alphaproteobacteria__Rickettsia_peacockii_str_Rustic__30S_ribosomal_protein_S5:0.00564385097706118603):0.00000122123005994819):0.00000122123005994819,((15892912__Bacteria__Alphaproteobacteria__Rickettsia_conorii_str_Malish_7__30S_ribosomal_protein_S5:0.00562344224516318075,(229586992__Bacteria__Alphaproteobacteria__Rickettsia_africae_ESF-5__30S_ribosomal_protein_S5:0.00000122123005994819,383484318__Bacteria__Alphaproteobacteria__Rickettsia_parkeri_str_Portsmouth__30S_ribosomal_protein_S5:0.00000122123005994819):0.00000122123005994819):0.00563068893450636813,(157828843__Bacteria__Alphaproteobacteria__Rickettsia_rickettsii_str_Sheila_Smith__30S_ribosomal_protein_S5:0.00000122123005994819,379712733__Bacteria__Alphaproteobacteria__Rickettsia_philipii_str_364D__30S_ribosomal_protein_S5:0.00563328520769141965):0.01128362166033407450):0.00000122123005994819):0.00000122123005994819,374319586__Bacteria__Alphaproteobacteria__Rickettsia_slovaca_13-B__30S_ribosomal_protein_S5:0.00000122123005994819):0.00564184151746723300):0.00564196695935168923):0.00000122123005994819,((((91205860__Bacteria__Alphaproteobacteria__Rickettsia_bellii_RML369-C__30S_ribosomal_protein_S5:0.00000122123005994819,157826781__Bacteria__Alphaproteobacteria__Rickettsia_bellii_OSU_85-389__30S_ribosomal_protein_S5:0.02145771910769976934):0.08371570904370286004,(51473822__Bacteria__Alphaproteobacteria__Rickettsia_typhi_str_Wilmington__30S_ribosomal_protein_S5:0.01748475195426823364,15604488__Bacteria__Alphaproteobacteria__Rickettsia_prowazekii_str_Madrid_E__30S_ribosomal_protein_S5:0.00000122123005994819):0.01690421465151958902):0.00630342532371351311,157826046__Bacteria__Alphaproteobacteria__Rickettsia_akari_str_Hartford__30S_ribosomal_protein_S5:0.00560499938855853717):0.00559536232522704364,((157804018__Bacteria__Alphaproteobacteria__Rickettsia_canadensis_str_McKiel__30S_ribosomal_protein_S5:0.04938433949608746210,383501417__Bacteria__Alphaproteobacteria__Rickettsia_australis_str_Cutlack__30S_ribosomal_protein_S5:0.00555110453327976438):0.00006795801251036831,67458687__Bacteria__Alphaproteobacteria__Rickettsia_felis_URRWXCal2__30S_ribosomal_protein_S5:0.00000122123005994819):0.00000122123005994819):0.00560739047564230708):0.01136156919512162043):0.00622007336488474526):0.22882098493858848975):0.40752075844622126510,(((254796664__Bacteria__Alphaproteobacteria__Neorickettsia_risticii_str_Illinois__30S_ribosomal_protein_S5:0.03986395843865547794,88608248__Bacteria__Alphaproteobacteria__Neorickettsia_sennetsu_str_Miyayama__30S_ribosomal_protein_S5:0.00000122123005994819):1.07890608312214908437,((((88658388__Bacteria__Alphaproteobacteria__Ehrlichia_chaffeensis_str_Arkansas__30S_ribosomal_protein_S5:0.00574459028729428986,58579285__Bacteria__Alphaproteobacteria__Ehrlichia_ruminantium_str_Welgevonden_Xs__30S_ribosomal_protein_S5:0.03737010899262797198):0.02017928888039062160,73667211__Bacteria__Alphaproteobacteria__Ehrlichia_canis_str_Jake__30S_ribosomal_protein_S5:0.00447741731050794577):0.13794430766896395579,(56416986__Bacteria__Alphaproteobacteria__Anaplasma_marginale_str_St_Maries__30S_ribosomal_protein_S5:0.00477961098231039373,(88607484__Bacteria__Alphaproteobacteria__Anaplasma_phagocytophilum_HZ__30S_ribosomal_protein_S5:0.13191028716594996317,269958601__Bacteria__Alphaproteobacteria__Anaplasma_centrale_str_Israel__30S_ribosomal_protein_S5:0.00000122123005994819):0.00767341571966952650):0.09397955951515508943):0.12757275598256825888,(225630284__Bacteria__Alphaproteobacteria__Wolbachia_sp_wRi__30S_ribosomal_protein_S5:0.00000122123005994819,42520513__Bacteria__Alphaproteobacteria__Wolbachia_endosymbiont_of_Drosophila_melanogaster__30S_ribosomal_protein_S5:0.00000122123005994819):0.18326365768342470219):0.20394245019118059647):0.10858021883195657920,339319357__Bacteria__Alphaproteobacteria__Candidatus_Midichloria_mitochondrii_IricVA__30S_ribosomal_protein_S5:0.57615761773340001817):0.13338369542398872958):0.07907304494640352011):0.04883783362865937172):0.09438484316109761740):0.11446610961942167706,(337288327__Bacteria__others_bacteria__Thermodesulfobacterium_sp_OPB45__30S_ribosomal_protein_S5:0.25790133123841496587,337286833__Bacteria__others_bacteria__Thermodesulfatator_indicus_DSM_15286__30S_ribosomal_protein_S5:0.29277409331632320288):0.23370416807005903181):0.04658487661765393223,((183221331__Bacteria__Spirochaetes__Leptospira_biflexa_serovar_Patoc_strain_Patoc_1_Paris__30S_ribosomal_protein_S5:0.15099589883209024732,(116327281__Bacteria__Spirochaetes__Leptospira_borgpetersenii_serovar_Hardjo-bovis_L550__30S_ribosomal_protein_S5:0.00736028591029685032,45658686__Bacteria__Spirochaetes__Leptospira_interrogans_serovar_Copenhageni_str_Fiocruz_L1-130__30S_ribosomal_protein_S5:0.01973716536857243048):0.12913371127424477791):0.36102293023073983580,(307718223__Bacteria__Spirochaetes__Spirochaeta_thermophila_DSM_6192__30S_ribosomal_protein_S5:0.38545459343959947995,((((111115324__Bacteria__Spirochaetes__Borrelia_afzelii_PKo__30S_ribosomal_protein_S5:0.01492606587078431322,(15594840__Bacteria__Spirochaetes__Borrelia_burgdorferi_B31__30S_ribosomal_protein_S5:0.00745046798758710639,51598750__Bacteria__Spirochaetes__Borrelia_garinii_PBi_linear__30S_ribosomal_protein_S5:0.00741714640019226767):0.00000122123005994819):0.00000122123005994819,343127802__Bacteria__Spirochaetes__Borrelia_bissettii_DN127__30S_ribosomal_protein_S5:0.00746475264887918287):0.09014703204734672570,(119953284__Bacteria__Spirochaetes__Borrelia_turicatae_91E135__30S_ribosomal_protein_S5:0.03744387553778319444,(187918361__Bacteria__Spirochaetes__Borrelia_hermsii_DAH__30S_ribosomal_protein_S5:0.02383650473600234382,((386859727__Bacteria__Spirochaetes__Borrelia_crocidurae_str_Achema__30S_ribosomal_protein_S5:0.00000122123005994819,203287939__Bacteria__Spirochaetes__Borrelia_recurrentis_A1__30S_ribosomal_protein_S5:0.00000122123005994819):0.00000122123005994819,203284405__Bacteria__Spirochaetes__Borrelia_duttonii_Ly__30S_ribosomal_protein_S5:0.00000122123005994819):0.04894512955017861489):0.03889876657569937835):0.04519137202334993358):0.57276318230166745060,(((330837638__Bacteria__Spirochaetes__Spirochaeta_coccoides_DSM_17374__30S_ribosomal_protein_S5:0.17904046431290560060,(325972644__Bacteria__Spirochaetes__Spirochaeta_sp_Buddy__30S_ribosomal_protein_S5:0.06331350165468860314,374316509__Bacteria__Spirochaetes__Sphaerochaeta_pleomorpha_str_Grapes__30S_ribosomal_protein_S5:0.01111448067209132133):0.14403111958848074936):0.14315406039722258780,(383789805__Bacteria__Spirochaetes__Spirochaeta_africana_DSM_8902__30S_ribosomal_protein_S5:0.30109470609306870914,302337494__Bacteria__Spirochaetes__Spirochaeta_smaragdinae_DSM_11293__30S_ribosomal_protein_S5:0.17753930888000715727):0.05792534760897715546):0.06094830750857032492,((332298896__Bacteria__Spirochaetes__Treponema_brennaborense_DSM_12168__30S_ribosomal_protein_S5:0.10103110772746014268,328949260__Bacteria__Spirochaetes__Treponema_succinifaciens_DSM_2489__30S_ribosomal_protein_S5:0.21988990863161300693):0.07179285479599856190,((42526296__Bacteria__Spirochaetes__Treponema_denticola_ATCC_35405__30S_ribosomal_protein_S5:0.14607809910200306169,(15639199__Bacteria__Spirochaetes__Treponema_pallidum_subsp_pallidum_str_Nichols__30S_ribosomal_protein_S5:0.00000122123005994819,338706180__Bacteria__Spirochaetes__Treponema_paraluiscuniculi_Cuniculi_A__30S_ribosomal_protein_S5:0.00692346975634227334):0.23199325801388179236):0.08865609193368564900,((333996148__Bacteria__Spirochaetes__Treponema_azotonutricium_ZAS-9__30S_ribosomal_protein_S5:0.12510545589198868166,333998873__Bacteria__Spirochaetes__Treponema_primitia_ZAS-2__30S_ribosomal_protein_S5:0.03123421156417775443):0.07941287094769905464,339499039__Bacteria__Spirochaetes__Spirochaeta_caldaria_DSM_7334__30S_ribosomal_protein_S5:0.15496707096018003114):0.16834267481249379217):0.04919017588579758377):0.11611145640077535912):0.03676107938232233557):0.06549815452852079944):0.18014005637299745910):0.14367304053018775667):0.06836264959138567410):0.04462618321586155762,((((((((218779745__Bacteria__Deltaproteobacteria__Desulfatibacillum_alkenivorans_AK-01__30S_ribosomal_protein_S5:0.23497329399029157071,((302344339__Bacteria__Deltaproteobacteria__Desulfarculus_baarsii_DSM_2075__30S_ribosomal_protein_S5:0.21754663442393834538,224370674__Bacteria__Deltaproteobacteria__Desulfobacterium_autotrophicum_HRM2__30S_ribosomal_protein_S5:0.28493375144550719957):0.04696197750796072407,158520742__Bacteria__Deltaproteobacteria__Desulfococcus_oleovorans_Hxd3__30S_ribosomal_protein_S5:0.26034816312381892089):0.10361628438574067845):0.12867342140228449354,(85858164__Bacteria__Deltaproteobacteria__Syntrophus_aciditrophicus_SB__30S_ribosomal_protein_S5:0.28846713886494418366,328953141__Bacteria__Deltaproteobacteria__Desulfobacca_acetoxidans_DSM_11109__30S_ribosomal_protein_S5:0.31160398692807989018):0.09822926188936077774):0.04195594063431619392,(((189424427__Bacteria__Deltaproteobacteria__Geobacter_lovleyi_SZ__30S_ribosomal_protein_S5:0.10181580699373390941,118579136__Bacteria__Deltaproteobacteria__Pelobacter_propionicus_DSM_2379__30S_ribosomal_protein_S5:0.07842932666820225107):0.07001977474037604510,(((322418381__Bacteria__Deltaproteobacteria__Geobacter_sp_M18__30S_ribosomal_protein_S5:0.03386445265181466796,(253701905__Bacteria__Deltaproteobacteria__Geobacter_sp_M21__30S_ribosomal_protein_S5:0.00000122123005994819,197117340__Bacteria__Deltaproteobacteria__Geobacter_bemidjiensis_Bem__30S_ribosomal_protein_S5:0.00000122123005994819):0.00690559525583932070):0.07359590301455226635,(148263156__Bacteria__Deltaproteobacteria__Geobacter_uraniireducens_Rf4__30S_ribosomal_protein_S5:0.01343747816640654749,222056688__Bacteria__Deltaproteobacteria__Geobacter_sp_FRC-32__30S_ribosomal_protein_S5:0.01940500090198961011):0.04480873457833929596):0.05471370568730924561,(39997932__Bacteria__Deltaproteobacteria__Geobacter_sulfurreducens_PCA__30S_ribosomal_protein_S5:0.05595856801852153867,78221863__Bacteria__Deltaproteobacteria__Geobacter_metallireducens_GS-15__30S_ribosomal_protein_S5:0.04043358197714589514):0.09806925117514275758):0.05089940747299489393):0.12283214900098121669,77918332__Bacteria__Deltaproteobacteria__Pelobacter_carbinolicus_DSM_2380__30S_ribosomal_protein_S5:0.24559033883748879190):0.07283577761435333642):0.03538972835634311698,(((320352930__Bacteria__Deltaproteobacteria__Desulfobulbus_propionicus_DSM_2032__30S_ribosomal_protein_S5:0.21451704442832600361,(51244994__Bacteria__Deltaproteobacteria__Desulfotalea_psychrophila_LSv54__30S_ribosomal_protein_S5:0.15914385855036472517,297569405__Bacteria__Deltaproteobacteria__Desulfurivibrio_alkaliphilus_AHT2__30S_ribosomal_protein_S5:0.23713523285706136767):0.02566536695643771571):0.13897738322889086060,(256830521__Bacteria__Deltaproteobacteria__Desulfomicrobium_baculatum_DSM_4028__30S_ribosomal_protein_S5:0.12019722135285391962,(((46579731__Bacteria__Deltaproteobacteria__Desulfovibrio_vulgaris_str_Hildenborough__30S_ribosomal_protein_S5:0.02845312864405259018,(218885204__Bacteria__Deltaproteobacteria__Desulfovibrio_vulgaris_str_Miyazaki_F__30S_ribosomal_protein_S5:0.05181113282566129907,((220903951__Bacteria__Deltaproteobacteria__Desulfovibrio_desulfuricans_subsp_desulfuricans_str_ATCC_27774__30S_ribosomal_protein_S5:0.12467087118017937397,94987417__Bacteria__Deltaproteobacteria__Lawsonia_intracellularis_PHE-MN1-00__30S_ribosomal_protein_S5:0.15177080617524937867):0.04029174078371374618,78357283__Bacteria__Deltaproteobacteria__Desulfovibrio_alaskensis_G20__30S_ribosomal_protein_S5:0.06815075449843703559):0.01213332613995996359):0.06541006337488904088):0.10163589424242969184,((239905875__Bacteria__Deltaproteobacteria__Desulfovibrio_magneticus_RS-1__30S_ribosomal_protein_S5:0.14772848080472070209,(374300559__Bacteria__Deltaproteobacteria__Desulfovibrio_africanus_str_Walvis_Bay__30S_ribosomal_protein_S5:0.16838465747245615067,(376298193__Bacteria__Deltaproteobacteria__Desulfovibrio_desulfuricans_ND132__30S_ribosomal_protein_S5:0.07669030039484499295,317153941__Bacteria__Deltaproteobacteria__Desulfovibrio_aespoeensis_Aspo-2__30S_ribosomal_protein_S5:0.01056562516344436084):0.08680134299866802683):0.02258357600461474712):0.06377448187496652376,242278675__Bacteria__Deltaproteobacteria__Desulfovibrio_salexigens_DSM_2638__30S_ribosomal_protein_S5:0.07225457456142458934):0.01952448127790937585):0.06963223221436767862,258406168__Bacteria__Deltaproteobacteria__Desulfohalobium_retbaense_DSM_5692__30S_ribosomal_protein_S5:0.16838703388536979677):0.05891002965235665745):0.28979221613484806852):0.10781919586201652028,116749007__Bacteria__Deltaproteobacteria__Syntrophobacter_fumaroxidans_MPOB__30S_ribosomal_protein_S5:0.33846414268454372287):0.01044232201800679959):0.05719287712377179450,(((383784164__Bacteria__others_bacteria__Leptospirillum_ferrooxidans_C2-3__30S_ribosomal_protein_S5:0.42628298529541608364,302036682__Bacteria__others_bacteria__Candidatus_Nitrospira_defluvii__30S_ribosomal_protein_S5:0.40997504679526092231):0.08612524770368883142,206889904__Bacteria__others_bacteria__Thermodesulfovibrio_yellowstonii_DSM_11347__30S_ribosomal_protein_S5:0.59385174173734323055):0.10710682295272827558,317050545__Bacteria__others_bacteria__Desulfurispirillum_indicum_S5__30S_ribosomal_protein_S5:0.35259505983698868903):0.08318414617480941742):0.05878712130905578565,((116624185__Bacteria__Acidobacteria__Candidatus_Solibacter_usitatus_Ellin6076__30S_ribosomal_protein_S5:0.33153568633315555481,((374309540__Bacteria__Acidobacteria__Granulicella_mallensis_MP5ACTX8__30S_ribosomal_protein_S5:0.11952870899746130540,322436529__Bacteria__Acidobacteria__Granulicella_tundricola__30S_ribosomal_protein_S5:0.09141244867621803327):0.04726639261896584815,((390959495__Bacteria__Acidobacteria__Terriglobus_roseus_DSM_18391__30S_ribosomal_protein_S5:0.07255996622083031589,(225873061__Bacteria__Acidobacteria__Acidobacterium_capsulatum_ATCC_51196__30S_ribosomal_protein_S5:0.03337086879344415558,94968271__Bacteria__Acidobacteria__Candidatus_Koribacter_versatilis_Ellin345__30S_ribosomal_protein_S5:0.12682587803071806998):0.06902366613561762565):0.03890317146676702809,320108379__Bacteria__Acidobacteria__Terriglobus_saanensis_SP1PR4__30S_ribosomal_protein_S5:0.04907474244922693102):0.02731420611081735589):0.14195374260685872381):0.34815242886656588839,(((86158352__Bacteria__Deltaproteobacteria__Anaeromyxobacter_dehalogenans_2CP-C__30S_ribosomal_protein_S5:0.00000122123005994819,197122356__Bacteria__Deltaproteobacteria__Anaeromyxobacter_sp_K__30S_ribosomal_protein_S5:0.01389562599833601628):0.05816773031951458228,153004790__Bacteria__Deltaproteobacteria__Anaeromyxobacter_sp_Fw109-5__30S_ribosomal_protein_S5:0.07137719427238929659):0.07743264818109092673,(383455047__Bacteria__Deltaproteobacteria__Corallococcus_coralloides_DSM_2259__30S_ribosomal_protein_S5:0.02130983327857426113,((108760922__Bacteria__Deltaproteobacteria__Myxococcus_xanthus_DK_1622__30S_ribosomal_protein_S5:0.00000122123005994819,338534512__Bacteria__Deltaproteobacteria__Myxococcus_fulvus_HW-1__30S_ribosomal_protein_S5:0.01357380160437581668):0.04040274670634704662,310821011__Bacteria__Deltaproteobacteria__Stigmatella_aurantiaca_DW4-3-1__30S_ribosomal_protein_S5:0.02631981689445342040):0.02028900713018799359):0.10437061886538455402):0.13160966971987378415):0.05443065268238258397):0.04278352300124459162,(162456229__Bacteria__Deltaproteobacteria__Sorangium_cellulosum_So_ce_56__30S_ribosomal_protein_S5:0.40062151482044050521,262197171__Bacteria__Deltaproteobacteria__Haliangium_ochraceum_DSM_14365__30S_ribosomal_protein_S5:0.28290982275860332429):0.11026576371290783274):0.05607177548959343949,((((225850752__Bacteria__Aquificae__Persephonella_marina_EX-H1__30S_ribosomal_protein_S5:0.07268273694940000085,(225849530__Bacteria__Aquificae__Sulfurihydrogenibium_azorense_Az-Fu1__30S_ribosomal_protein_S5:0.03906101773808839939,188996222__Bacteria__Aquificae__Sulfurihydrogenibium_sp_YO3AOP1__30S_ribosomal_protein_S5:0.09131701848221433770):0.10893795872227221566):0.19163030713378290115,(15606749__Bacteria__Aquificae__Aquifex_aeolicus_VF5__30S_ribosomal_protein_S5:0.17276797463630089169,(195952660__Bacteria__Aquificae__Hydrogenobaculum_sp_Y04AAS1__30S_ribosomal_protein_S5:0.33114759489522616054,(288818033__Bacteria__Aquificae__Hydrogenobacter_thermophilus_TK-6__30S_ribosomal_protein_S5:0.15096221310036872509,289548525__Bacteria__Aquificae__Thermocrinis_albus_DSM_14484__30S_ribosomal_protein_S5:0.07701142514338443767):0.09644515233545339350):0.08603312863559338386):0.17807909099592478253):0.27933918950610053811,(325294413__Bacteria__Aquificae__Desulfurobacterium_thermolithotrophum_DSM_11699__30S_ribosomal_protein_S5:0.05384549427285208884,319789255__Bacteria__Aquificae__Thermovibrio_ammonificans_HB-1__30S_ribosomal_protein_S5:0.04022683493689530737):0.31130167407177050665):0.17092783150332041542,(((300088180__Bacteria__Chloroflexi__Dehalogenimonas_lykanthroporepellens_BL-DC-9__30S_ribosomal_protein_S5:0.28473462428739099161,(73748333__Bacteria__Chloroflexi__Dehalococcoides_sp_CBDB1__30S_ribosomal_protein_S5:0.00000122123005994819,57234770__Bacteria__Chloroflexi__Dehalococcoides_ethenogenes_195__30S_ribosomal_protein_S5:0.01975671028673590957):0.34399351031559283198):0.40497013508005869076,((193214817__Bacteria__Chlorobi__Chloroherpeton_thalassium_ATCC_35110__30S_ribosomal_protein_S5:0.10449815167689542605,(189347686__Bacteria__Chlorobi__Chlorobium_limicola_DSM_245__30S_ribosomal_protein_S5:0.02500855092665795615,(119358174__Bacteria__Chlorobi__Chlorobium_phaeobacteroides_DSM_266__30S_ribosomal_protein_S5:0.02594031978368992186,((((145219078__Bacteria__Chlorobi__Chlorobium_phaeovibrioides_DSM_265__30S_ribosomal_protein_S5:0.02009098605484723951,78186086__Bacteria__Chlorobi__Chlorobium_luteolum_DSM_273__30S_ribosomal_protein_S5:0.02753928750679969853):0.04382125164599792733,(193211868__Bacteria__Chlorobi__Chlorobaculum_parvum_NCIB_8327__30S_ribosomal_protein_S5:0.01897470399674315231,21674981__Bacteria__Chlorobi__Chlorobium_tepidum_TLS__30S_ribosomal_protein_S5:0.01265894338902680098):0.02569020527694930792):0.01804993134266889843,(194335462__Bacteria__Chlorobi__Pelodictyon_phaeoclathratiforme_BU-1__30S_ribosomal_protein_S5:0.00617485152945130688,78189790__Bacteria__Chlorobi__Chlorobium_chlorochromatii_CaD3__30S_ribosomal_protein_S5:0.03223681785251371334):0.01408827867178136413):0.01292180271425496380,194334844__Bacteria__Chlorobi__Prosthecochloris_aestuarii_DSM_271__30S_ribosomal_protein_S5:0.05055595723709947753):0.01346228869253250811):0.01364195708252733188):0.11156191867865826450):0.27744235268058542454,(385809513__Bacteria__others_bacteria__Ignavibacterium_album_JCM_16511__30S_ribosomal_protein_S5:0.31803928528647962271,((268316425__Bacteria__Bacteroidetes__Rhodothermus_marinus_DSM_4252__30S_ribosomal_protein_S5:0.24112883232844087300,83816356__Bacteria__Bacteroidetes__Salinibacter_ruber_DSM_13855__30S_ribosomal_protein_S5:0.33907014531739471108):0.23237035004771955382,(189501637__Bacteria__Bacteroidetes__Candidatus_Amoebophilus_asiaticus_5a2__30S_ribosomal_protein_S5:0.31790717468262430501,((390943322__Bacteria__Bacteroidetes__Belliella_baltica_DSM_15883__30S_ribosomal_protein_S5:0.01236473385484286938,343085281__Bacteria__Bacteroidetes__Cyclobacterium_marinum_DSM_745__30S_ribosomal_protein_S5:0.11265090221691100025):0.09248204959444931983,((313677137__Bacteria__Bacteroidetes__Marivirga_tractuosa_DSM_4126__30S_ribosomal_protein_S5p:0.08452478112945260857,((312130532__Bacteria__Bacteroidetes__Leadbetterella_byssophila_DSM_17132__30S_ribosomal_protein_S5:0.15721543516541680585,(338211187__Bacteria__Bacteroidetes__Runella_slithyformis_DSM_19594__30S_ribosomal_protein_S5:0.03065721895248027171,(284040604__Bacteria__Bacteroidetes__Spirosoma_linguale_DSM_74__30S_ribosomal_protein_S5:0.08035810715207772348,255038106__Bacteria__Bacteroidetes__Dyadobacter_fermentans_DSM_18053__30S_ribosomal_protein_S5:0.11109451575377748966):0.06508221113996888463):0.06988516932474453380):0.08574301356031553689,110639518__Bacteria__Bacteroidetes__Cytophaga_hutchinsonii_ATCC_33406__30S_ribosomal_protein_S5:0.10818827193860205971):0.05193420026209759344):0.02258581154619325113,((255530531__Bacteria__Bacteroidetes__Pedobacter_heparinus_DSM_2366__30S_ribosomal_protein_S5:0.04833552397154679964,((387792140__Bacteria__Bacteroidetes__Solitalea_canadensis_DSM_3403__30S_ribosomal_protein_S5:0.04039440373426143871,326799145__Bacteria__Bacteroidetes__Sphingobacterium_sp_21__30S_ribosomal_protein_S5:0.06389014151089494886):0.04886347680187999587,325104851__Bacteria__Bacteroidetes__Pedobacter_saltans_DSM_12145__30S_ribosomal_protein_S5:0.09104580238621892696):0.02518192522378440504):0.02059071882214002364,(((((((294674754__Bacteria__Bacteroidetes__Prevotella_ruminicola_23__30S_ribosomal_protein_S5:0.01073811970454952545,(387132929__Bacteria__Bacteroidetes__Prevotella_intermedia_17__30S_ribosomal_protein_S5:0.05485671821231237477,(302345091__Bacteria__Bacteroidetes__Prevotella_melaninogenica_ATCC_25845__30S_ribosomal_protein_S5:0.02930955120074933001,327313207__Bacteria__Bacteroidetes__Prevotella_denticola_F0289__30S_ribosomal_protein_S5:0.01247080310522712121):0.01531680311373928918):0.12452449435072049377):0.10918257899328891181,(((150003370__Bacteria__Bacteroidetes__Bacteroides_vulgatus_ATCC_8482__30S_ribosomal_protein_S5:0.00618896692912278799,(319900941__Bacteria__Bacteroidetes__Bacteroides_helcogenes_P_36-108__30S_ribosomal_protein_S5:0.01067473988502751388,(53715449__Bacteria__Bacteroidetes__Bacteroides_fragilis_YCH46__30S_ribosomal_protein_S5:0.00927827239163286389,29348119__Bacteria__Bacteroidetes__Bacteroides_thetaiotaomicron_VPI-5482__30S_ribosomal_protein_S5:0.03015871964248593301):0.02451052178103648241):0.02805826239379180173):0.03448460050636602270,325299115__Bacteria__Bacteroidetes__Bacteroides_salanitronis_DSM_18170__30S_ribosomal_protein_S5:0.01766359113640414771):0.06640471176318996083,((((34541524__Bacteria__Bacteroidetes__Porphyromonas_gingivalis_W83__30S_ribosomal_protein_S5:0.07510084425982456457,332299553__Bacteria__Bacteroidetes__Porphyromonas_asaccharolytica_DSM_20707__30S_ribosomal_protein_S5:0.14560553124888864218):0.09185750739878466298,(212550434__Bacteria__Bacteroidetes__Candidatus_Azobacteroides_pseudotrichonymphae_genomovar_CFP2__30S_ribosomal_protein_S5:0.18567342707825343351,375255278__Bacteria__Bacteroidetes__Tannerella_forsythia_ATCC_43037__30S_ribosomal_protein_S5:0.09204610287012537917):0.02813653929039111254):0.01553548239628345373,150008967__Bacteria__Bacteroidetes__Parabacteroides_distasonis_ATCC_8503__30S_ribosomal_protein_S5:0.04138015380459584419):0.06092630993211244766,313204934__Bacteria__Bacteroidetes__Paludibacter_propionicigenes_WB4__30S_ribosomal_protein_S5:0.10577095253935876740):0.04017931329934508466):0.08182286084499863776):0.08007666189648088295,325280951__Bacteria__Bacteroidetes__Odoribacter_splanchnicus_DSM_20712__30S_ribosomal_protein_S5:0.14965619958879694540):0.11801500528678370017,390946977__Bacteria__Bacteroidetes__Alistipes_finegoldii_DSM_17242__30S_ribosomal_protein_S5:0.20044335474785443529):0.03609064129939645871,((256370796__Bacteria__Bacteroidetes__Candidatus_Sulcia_muelleri_SMDSEM__30S_ribosomal_protein_S5:0.13779126848871314781,161833834__Bacteria__Bacteroidetes__Candidatus_Sulcia_muelleri_GWSS__30S_ribosomal_protein_S5:0.07443792782169467159):0.26791992382102858272,(357421038__Bacteria__Bacteroidetes__Blattabacterium_sp_Mastotermes_darwiniensis_str_MADAR__30S_ribosomal_protein_S5:0.07528195623736519404,(374290319__Bacteria__Bacteroidetes__Blattabacterium_sp_Cryptocercus_punctulatus_str_Cpu__30S_ribosomal_protein_S5:0.13521323520652506200,(261749453__Bacteria__Bacteroidetes__Blattabacterium_sp_Periplaneta_americana_str_BPLAN__30S_ribosomal_protein_S5:0.04426369255765887772,(387907140__Bacteria__Bacteroidetes__Blattabacterium_sp_Blaberus_giganteus__30S_ribosomal_protein_S5:0.04547053598754549619,262341030__Bacteria__Bacteroidetes__Blattabacterium_sp_Blattella_germanica_str_Bge__30S_ribosomal_protein_S5:0.04973805693112970383):0.03588572377011144815):0.03854695393609891552):0.07657074010225285721):0.13253113524752621610):0.31678824815372791379):0.06111779982726849025,(375013688__Bacteria__Bacteroidetes__Owenweeksia_hongkongensis_DSM_17368__30S_ribosomal_protein_S5:0.14011266576664513361,((325955014__Bacteria__Bacteroidetes__Weeksella_virosa_DSM_16922__30S_ribosomal_protein_S5:0.16574702412379793692,(255536137__Bacteria__Bacteroidetes__Flavobacteriaceae_bacterium_3519-10__30S_ribosomal_protein_S5:0.07348793513887945383,313206378__Bacteria__Bacteroidetes__Riemerella_anatipestifer_DSM_15868__30S_ribosomal_protein_S5:0.05396180370980617480):0.21265696437351075399):0.07165979809640318776,(((344201992__Bacteria__Bacteroidetes__Muricauda_ruestringensis_DSM_13258__30S_ribosomal_protein_S5:0.02121220340574626537,(260061914__Bacteria__Bacteroidetes__Robiginitalea_biformata_HTCC2501__30S_ribosomal_protein_S5:0.02680150611408811667,((305665120__Bacteria__Bacteroidetes__Maribacter_sp_HTCC2170__30S_ribosomal_protein_S5:0.03351898800509765103,(325287065__Bacteria__Bacteroidetes__Cellulophaga_lytica_DSM_7489__30S_ribosomal_protein_S5:0.03976602977210630385,319952179__Bacteria__Bacteroidetes__Cellulophaga_algicola_DSM_14237__30S_ribosomal_protein_S5:0.03935808222281311081):0.01315162085261713937):0.01293931490351517104,340618503__Bacteria__Bacteroidetes__Zobellia_galactanivorans__30S_ribosomal_protein_S5:0.01974188531163980492):0.01984791077832956385):0.02768173077483338657):0.05463614464821096167,((332292490__Bacteria__Bacteroidetes__Krokinobacter_sp_4H-3-7-5__30S_ribosomal_protein_S5:0.06218039596025379256,(298207744__Bacteria__Bacteroidetes__Croceibacter_atlanticus_HTCC2559__30S_ribosomal_protein_S5:0.07033096550420417370,(120437157__Bacteria__Bacteroidetes__Gramella_forsetii_KT0803__30S_ribosomal_protein_S5:0.01638636399225101847,295135684__Bacteria__Bacteroidetes__Zunongwangia_profunda_SM-A87__30S_ribosomal_protein_S5:0.02307153493350590570):0.03106509652735756424):0.02916137334739355921):0.02491088539341532182,(390954655__Bacteria__Bacteroidetes__Aequorivita_sublithincola_DSM_14238__30S_ribosomal_protein_S5:0.04550502544079824963,336171536__Bacteria__Bacteroidetes__Lacinutrix_sp_5H-3-7-4__30S_ribosomal_protein_S5:0.10973339994724765067):0.02837335884859193066):0.02896714123800778196):0.00000122123005994819,(((383449906__Bacteria__Bacteroidetes__Flavobacterium_indicum_GPTSA100-9__30S_ribosomal_protein_S5:0.02643581785404338844,365961228__Bacteria__Bacteroidetes__Flavobacterium_columnare_ATCC_49512__30S_ribosomal_protein_S5:0.01642304964597967806):0.01155306183149328036,((146298144__Bacteria__Bacteroidetes__Flavobacterium_johnsoniae_UW101__30S_ribosomal_protein_S5:0.00992458210592654828,347537364__Bacteria__Bacteroidetes__Flavobacterium_branchiophilum_FL-15__30S_ribosomal_protein_S5:0.01778179152796281401):0.02469780955536758638,150025390__Bacteria__Bacteroidetes__Flavobacterium_psychrophilum_JIP02-86__30S_ribosomal_protein_S5:0.04564827933648565178):0.02154973792178305550):0.08627602681517547445,(340621237__Bacteria__Bacteroidetes__Capnocytophaga_canimorsus_Cc5__30S_ribosomal_protein_S5:0.04181756951258892852,256819999__Bacteria__Bacteroidetes__Capnocytophaga_ochracea_DSM_7271__30S_ribosomal_protein_S5:0.02338820632195765317):0.04745501836760922243):0.02977427441945248998):0.07809769511090101923):0.10179395263469380450):0.17071706538382017126):0.04925857140012375457,(327402766__Bacteria__Bacteroidetes__Fluviicola_taffensis_DSM_16823__30S_ribosomal_protein_S5:0.12555801232964455827,((379729950__Bacteria__Bacteroidetes__Saprospira_grandis_str_Lewin__30S_ribosomal_protein_S5:0.17122677208451514419,332666678__Bacteria__Bacteroidetes__Haliscomenobacter_hydrossis_DSM_1100__30S_ribosomal_protein_S5:0.20389328779094403887):0.13627389026092709412,(375147884__Bacteria__Bacteroidetes__Niastella_koreensis_GR20-10__30S_ribosomal_protein_S5:0.06181355780089293345,256420676__Bacteria__Bacteroidetes__Chitinophaga_pinensis_DSM_2588__30S_ribosomal_protein_S5:0.09254522110106525035):0.24001192241633706459):0.05342666651247332532):0.06565238592553687691):0.09188179283815882392):0.12192943192723630641):0.06912937374290224757):0.11497931283251569545):0.14145730442780493630):0.04703856532647679445):0.04044527433583913062):0.07058359555138035701):0.10214359315989793298,(((221632962__Bacteria__Chloroflexi__Thermomicrobium_roseum_DSM_5159__30S_ribosomal_protein_S5:0.31883441178044169551,269837083__Bacteria__Chloroflexi__Sphaerobacter_thermophilus_DSM_20745__30S_ribosomal_protein_S5:0.26955287850115122739):0.11982658067625150122,269925848__Bacteria__others_bacteria__Thermobaculum_terrenum_ATCC_BAA-798__30S_ribosomal_protein_S5:0.45206862003557324314):0.10605716999160146041,(159901442__Bacteria__Chloroflexi__Herpetosiphon_aurantiacus_DSM_785__30S_ribosomal_protein_S5:0.29913800962011893869,((219849870__Bacteria__Chloroflexi__Chloroflexus_aggregans_DSM_9485__30S_ribosomal_protein_S5:0.01977210554773821405,(222525820__Bacteria__Chloroflexi__Chloroflexus_sp_Y-400-fl__30S_ribosomal_protein_S5:0.00000122123005994819,163847940__Bacteria__Chloroflexi__Chloroflexus_aurantiacus_J-10-fl__30S_ribosomal_protein_S5:0.00000122123005994819):0.06140404509734190275):0.11305720624851144096,(148655320__Bacteria__Chloroflexi__Roseiflexus_sp_RS-1__30S_ribosomal_protein_S5:0.00355886721407607269,156743931__Bacteria__Chloroflexi__Roseiflexus_castenholzii_DSM_13941__30S_ribosomal_protein_S5:0.04364537436381282776):0.14986869821208409492):0.20258737930203984945):0.07696230097106075696):0.11394580382133252805):0.02101612533452422785):0.02847451129948519108):0.08656608391299179528):0.03694323476483898916):0.03745791097932516661):0.11370187435259605790,((374289900__Bacteria__Deltaproteobacteria__Bacteriovorax_marinus_SJ__30S_ribosomal_protein_S5:0.40138330518605541686,336066393__Bacteria__others_bacteria__Erysipelothrix_rhusiopathiae_str_Fujisawa__30S_ribosomal_protein_S5:0.31344441188048155489):0.12962001131436831636,(42524360__Bacteria__Deltaproteobacteria__Bdellovibrio_bacteriovorus_HD100__30S_ribosomal_protein_S5:0.54282899958327923695,((224373632__Bacteria__Epsilonproteobacteria__Nautilia_profundicola_AmH__30S_ribosomal_protein_S5:0.21513911136915411793,((((319955873__Bacteria__Epsilonproteobacteria__Nitratifractor_salsuginis_DSM_16511__30S_ribosomal_protein_S5:0.11249614717587132218,(296272657__Bacteria__Epsilonproteobacteria__Arcobacter_nitrofigilis_DSM_7299__30S_ribosomal_protein_S5:0.01013921314103268662,(157737020__Bacteria__Epsilonproteobacteria__Arcobacter_butzleri_RM4018__30S_ribosomal_protein_S5:0.00876290406643029027,384171806__Bacteria__Epsilonproteobacteria__Arcobacter_sp_L__30S_ribosomal_protein_S5:0.00000122123005994819):0.03610603478231144692):0.16009663971696405649):0.05739335842464216714,(((78776504__Bacteria__Epsilonproteobacteria__Sulfurimonas_denitrificans_DSM_1251__30S_ribosomal_protein_S5:0.13564239470986244607,(313681336__Bacteria__Epsilonproteobacteria__Sulfuricurvum_kujiense_DSM_16994__30S_ribosomal_protein_S5p:0.09637151142872600607,307720153__Bacteria__Epsilonproteobacteria__Sulfurimonas_autotrophica_DSM_16294__30S_ribosomal_protein_S5:0.07347109297886593449):0.01856418759886349634):0.03420611738283888675,152989989__Bacteria__Epsilonproteobacteria__Nitratiruptor_sp_SB155-2__30S_ribosomal_protein_S5:0.14109251872486924806):0.03909943874809736902,152993910__Bacteria__Epsilonproteobacteria__Sulfurovum_sp_NBC37-1__30S_ribosomal_protein_S5:0.18474914803988856660):0.01335629299564583886):0.06876522605364313034,((386747814__Bacteria__Epsilonproteobacteria__Helicobacter_cetorum_MIT_99-5656__30S_ribosomal_protein_S5:0.00000122123005994819,(109946775__Bacteria__Epsilonproteobacteria__Helicobacter_acinonychis_str_Sheeba__30S_ribosomal_protein_S5:0.01570721398267856811,15612287__Bacteria__Epsilonproteobacteria__Helicobacter_pylori_J99__30S_ribosomal_protein_S5:0.00000122123005994819):0.00883500408418332744):0.05289127539663969479,(((386761334__Bacteria__Epsilonproteobacteria__Helicobacter_cinaedi_PAGU611__30S_ribosomal_protein_S5:0.00000122123005994819,(34558012__Bacteria__Epsilonproteobacteria__Wolinella_succinogenes_DSM_1740__30S_ribosomal_protein_S5:0.02672259769579939798,291277251__Bacteria__Epsilonproteobacteria__Helicobacter_mustelae_12198__30S_ribosomal_protein_S5:0.00864507784348837044):0.02642896248231814404):0.00865994184763514696,32266894__Bacteria__Epsilonproteobacteria__Helicobacter_hepaticus_ATCC_51449__30S_ribosomal_protein_S5:0.00000122123005994819):0.00000122123005994819,(336453224__Bacteria__Epsilonproteobacteria__Helicobacter_bizzozeronii_CIII-1__30S_ribosomal_protein_S5:0.05229376410324947794,315453719__Bacteria__Epsilonproteobacteria__Helicobacter_felis_ATCC_49179__30S_ribosomal_protein_S5:0.02637162315316882166):0.04832973912378192571):0.03493407750898819969):0.09801807278819359148):0.05352611012342962243,((154148935__Bacteria__Epsilonproteobacteria__Campylobacter_hominis_ATCC_BAA-381__30S_ribosomal_protein_S5:0.11750093646681360193,(118475155__Bacteria__Epsilonproteobacteria__Campylobacter_fetus_subsp_fetus_82-40__30S_ribosomal_protein_S5:0.06632069605228393949,((222823120__Bacteria__Epsilonproteobacteria__Campylobacter_lari_RM2100__30S_ribosomal_protein_S5:0.00000122123005994819,57238697__Bacteria__Epsilonproteobacteria__Campylobacter_jejuni_RM1221__30S_ribosomal_protein_S5:0.00877729831667318008):0.05318336165934043486,(157164159__Bacteria__Epsilonproteobacteria__Campylobacter_concisus_13826__30S_ribosomal_protein_S5:0.02636976153998444802,154174468__Bacteria__Epsilonproteobacteria__Campylobacter_curvus_525-92__30S_ribosomal_protein_S5:0.00942411378984101857):0.07981001823352787405):0.03643183481192652923):0.04172515495165812771):0.06224984392297118474,(268680570__Bacteria__Epsilonproteobacteria__Sulfurospirillum_deleyianum_DSM_6946__30S_ribosomal_protein_S5:0.00000122123005994819,390941183__Bacteria__Epsilonproteobacteria__Sulfurospirillum_barnesii_SES-3__30S_ribosomal_protein_S5:0.00000122123005994819):0.04901313437724824640):0.07421993146763415650):0.06378861574166311277):0.48547939634574299728,((((((13357808__Bacteria__Tenericutes__Ureaplasma_parvum_serovar_3_str_ATCC_700970__30S_ribosomal_protein_S5:0.02134250476441330521,209554268__Bacteria__Tenericutes__Ureaplasma_urealyticum_serovar_10_str_ATCC_33699__30S_ribosomal_protein_S5:0.00048845657834439447):0.27672334888976185541,(26554448__Bacteria__Tenericutes__Mycoplasma_penetrans_HF-2__30S_ribosomal_protein_S5:0.49956713935845009633,((13507921__Bacteria__Tenericutes__Mycoplasma_pneumoniae_M129__30S_ribosomal_protein_S5:0.06467534951666947807,12045021__Bacteria__Tenericutes__Mycoplasma_genitalium_G37__30S_ribosomal_protein_S5:0.12171293370075701723):0.30039965152718195451,294660218__Bacteria__Tenericutes__Mycoplasma_gallisepticum_str_R-low__30S_ribosomal_protein_S5:0.23061538644052012592):0.11629861948460903931):0.06675471240253810778):0.06855456249994729134,(325973288__Bacteria__Tenericutes__Mycoplasma_suis_str_Illinois__30S_ribosomal_protein_S5:0.37956806444383245358,(321310963__Bacteria__Tenericutes__Mycoplasma_haemofelis_str_Langford_1__30S_ribosomal_protein_S5:0.00000122123005994819,374318665__Bacteria__Tenericutes__Mycoplasma_haemocanis_str_Illinois__30S_ribosomal_protein_S5:0.03201742158887119216):0.21821056767420393685):0.25815715616804923993):0.21572838715212014349,(((71894636__Bacteria__Tenericutes__Mycoplasma_synoviae_53__30S_ribosomal_protein_S5:0.23727702303522460459,294155432__Bacteria__Tenericutes__Mycoplasma_crocodyli_MP145__30S_ribosomal_protein_S5:0.11344015938376891817):0.11965571677349363944,(308190078__Bacteria__Tenericutes__Mycoplasma_fermentans_JER__30S_ribosomal_protein_S5:0.16833731652382591393,(313678382__Bacteria__Tenericutes__Mycoplasma_bovis_PG45__30S_ribosomal_protein_S5:0.02293282269725965480,148377792__Bacteria__Tenericutes__Mycoplasma_agalactiae_PG2__30S_ribosomal_protein_S5:0.00865229677908177681):0.10100127640079423208):0.15243940618675647092):0.06726753479762076493,(((304373173__Bacteria__Tenericutes__Mycoplasma_hyorhinis_HUB-1__30S_ribosomal_protein_S5:0.18015664512317847157,(240047275__Bacteria__Tenericutes__Mycoplasma_conjunctivae_HRC-581__30S_ribosomal_protein_S5:0.17634689714091020263,(269115056__Bacteria__Tenericutes__Mycoplasma_hominis_ATCC_23114__30S_ribosomal_protein_S5:0.20076526158847263215,193216744__Bacteria__Tenericutes__Mycoplasma_arthritidis_158L3-1__30S_ribosomal_protein_S5:0.17546892775891043126):0.15423197489410009342):0.04118710364429218479):0.04403334870317351935,54020087__Bacteria__Tenericutes__Mycoplasma_hyopneumoniae_232__30S_ribosomal_protein_S5:0.45372724619036436389):0.05732969658869114388,(15829041__Bacteria__Tenericutes__Mycoplasma_pulmonis_UAB_CTIP__30S_ribosomal_protein_S5:0.31733675154512996919,47459087__Bacteria__Tenericutes__Mycoplasma_mobile_163K__30S_ribosomal_protein_S5:0.34503836786302793938):0.09286669945952392979):0.03178766070432842428):0.22783563894854849674):0.14677274113217372853,(50364955__Bacteria__Tenericutes__Mesoplasma_florum_L1__30S_ribosomal_protein_S5:0.14408390628345418838,(344204916__Bacteria__Tenericutes__Mycoplasma_putrefaciens_KS1__30S_ribosomal_protein_S5:0.13050489401466314199,(42561253__Bacteria__Tenericutes__Mycoplasma_mycoides_subsp_mycoides_SC_str_PG1__30S_ribosomal_protein_S5:0.06581939536124134515,(313665560__Bacteria__Tenericutes__Mycoplasma_leachii_PG50__30S_ribosomal_protein_S5:0.00638921041722958789,83319769__Bacteria__Tenericutes__Mycoplasma_capricolum_subsp_capricolum_ATCC_27343__30S_ribosomal_protein_S5:0.00235144360058858618):0.08116663146515562532):0.14528412427114831273):0.12924679738908206872):0.34166866767180686937):0.07491592764760575396,((194246750__Bacteria__Tenericutes__Candidatus_Phytoplasma_mali__30S_ribosomal_protein_S5:0.26391830700502932894,((85057785__Bacteria__Tenericutes__Aster_yellows_witches-broom_phytoplasma_AYWB__30S_ribosomal_protein_S5:0.00835208612227555935,39938703__Bacteria__Tenericutes__Onion_yellows_phytoplasma_OY-M__ribosomal_protein_S5:0.01157504325409233759):0.07318891797254192810,197294614__Bacteria__Tenericutes__Candidatus_Phytoplasma_australiense__30S_ribosomal_protein_S5:0.10395777505425285447):0.20953251720824356275):0.28229371032083661053,162446974__Bacteria__Tenericutes__Acholeplasma_laidlawii_PG-8A__30S_ribosomal_protein_S5:0.36333513943111178657):0.12662867780411019014):0.04000515892671539786):0.04687080476428554660):0.02636152426890260581):0.05989486610825163482):0.02444922686256089522):0.04148658907995732975,((300870630__Bacteria__Spirochaetes__Brachyspira_pilosicoli_95-1000__30S_ribosomal_protein_S5:0.00899869667566202507,(296126882__Bacteria__Spirochaetes__Brachyspira_murdochii_DSM_12563__30S_ribosomal_protein_S5:0.00000122123005994819,(384209995__Bacteria__Spirochaetes__Brachyspira_intermedia_PWS-A__30S_ribosomal_protein_S5:0.00951922650603368066,225621044__Bacteria__Spirochaetes__Brachyspira_hyodysenteriae_WA1__30S_ribosomal_protein_S5:0.00608470107036181065):0.01489498888426122464):0.02963475728467681800):0.53311030081899357658,(((320335506__Bacteria__Deinococcus-Thermus__Deinococcus_maricopensis_DSM_21211__30S_ribosomal_protein_S5:0.04373052293168235710,(325282657__Bacteria__Deinococcus-Thermus__Deinococcus_proteolyticus_MRP__30S_ribosomal_protein_S5:0.15455012437085050014,(((226356880__Bacteria__Deinococcus-Thermus__Deinococcus_deserti_VCD115__30S_ribosomal_protein_S5:0.03431111613384558306,386857781__Bacteria__Deinococcus-Thermus__Deinococcus_gobiensis_I-0__30S_ribosomal_protein_S5:0.02158992365170915931):0.03046901872213401974,15807107__Bacteria__Deinococcus-Thermus__Deinococcus_radiodurans_R1__30S_ribosomal_protein_S5:0.08385724417449834378):0.02508526447308639939,94985950__Bacteria__Deinococcus-Thermus__Deinococcus_geothermalis_DSM_11300__30S_ribosomal_protein_S5:0.05082173739904666948):0.05421694815285638125):0.07178193333251287056):0.26887840917194016921,((((291296974__Bacteria__Deinococcus-Thermus__Meiothermus_ruber_DSM_1279__30S_ribosomal_protein_S5:0.11810054482479218074,297567267__Bacteria__Deinococcus-Thermus__Meiothermus_silvanus_DSM_9946__30S_ribosomal_protein_S5:0.06752542641633017817):0.08689395607590970350,(384438878__Bacteria__Deinococcus-Thermus__Thermus_sp_CCB_US3_UF1__hypothetical_protein:0.01360679885640255112,(320451283__Bacteria__Deinococcus-Thermus__Thermus_scotoductus_SA-01__30S_ribosomal_protein_S5:0.01678465623667085849,46199613__Bacteria__Deinococcus-Thermus__Thermus_thermophilus_HB27__30S_ribosomal_protein_S5:0.13457132895505979908):0.01591743136737350933):0.06030122802932015580):0.09527844234127917644,(328951219__Bacteria__Deinococcus-Thermus__Marinithermus_hydrothermalis_DSM_14884__30S_ribosomal_protein_S5:0.03898349216168199571,313680498__Bacteria__Deinococcus-Thermus__Oceanithermus_profundus_DSM_14977__30S_ribosomal_protein_S5:0.13832776990195294609):0.03709263365081818392):0.17231954238265317914,297623291__Bacteria__Deinococcus-Thermus__Truepera_radiovictrix_DSM_17093__30S_ribosomal_protein_S5:0.27802415929340612566):0.13574392087106224025):0.41783757124718468035,327399506__Bacteria__Deltaproteobacteria__Hippea_maritima_DSM_10411__30S_ribosomal_protein_S5:0.61280745637552436200):0.01797050476261700253):0.01649179363070957596):0.08349538606930323459):0.03353228857758497328,(37523479__Bacteria__Cyanobacteria__Gloeobacter_violaceus_PCC_7421__30S_ribosomal_protein_S5:0.32601221755960685389,((86610044__Bacteria__Cyanobacteria__Synechococcus_sp_JA-2-3Ba-2-13__30S_ribosomal_protein_S5:0.05601285662953794237,86605850__Bacteria__Cyanobacteria__Synechococcus_sp_JA-3-3Ab__30S_ribosomal_protein_S5:0.00000122123005994819):0.23121842571589343307,((22297641__Bacteria__Cyanobacteria__Thermosynechococcus_elongatus_BP-1__30S_ribosomal_protein_S5:0.07283819364829244303,(220906735__Bacteria__Cyanobacteria__Cyanothece_sp_PCC_7425__30S_ribosomal_protein_S5:0.07417879742271273058,(158337826__Bacteria__Cyanobacteria__Acaryochloris_marina_MBIC11017__30S_ribosomal_protein_S5:0.13556902877878798663,(((170077669__Bacteria__Cyanobacteria__Synechococcus_sp_PCC_7002__30S_ribosomal_protein_S5:0.17055079847260837256,((166368468__Bacteria__Cyanobacteria__Microcystis_aeruginosa_NIES-843__30S_ribosomal_protein_S5:0.06371308949353508833,(218440639__Bacteria__Cyanobacteria__Cyanothece_sp_PCC_7424__30S_ribosomal_protein_S5:0.00619070131099887493,307154826__Bacteria__Cyanobacteria__Cyanothece_sp_PCC_7822__30S_ribosomal_protein_S5:0.00622165244382522943):0.04099089820217870217):0.03699038650035786635,(16329925__Bacteria__Cyanobacteria__Synechocystis_sp_PCC_6803__30S_ribosomal_protein_S5:0.04891844382903276500,(284929577__Bacteria__Cyanobacteria__Cyanobacterium_UCYN-A__30S_ribosomal_protein_S5P:0.10386421361661682394,172038944__Bacteria__Cyanobacteria__Cyanothece_sp_ATCC_51142_lin-circ__30S_ribosomal_protein_S5:0.03148514966769346696):0.08049074186880161852):0.02020344665518854915):0.04782549356437689608):0.05062993287737637543,113476563__Bacteria__Cyanobacteria__Trichodesmium_erythraeum_IMS101__30S_ribosomal_protein_S5:0.13368059574119156574):0.04475464144110311709,((298491414__Bacteria__Cyanobacteria__Nostoc_azollae_0708__30S_ribosomal_protein_S5:0.01917893524144131945,(17231691__Bacteria__Cyanobacteria__Nostoc_sp_PCC_7120__30S_ribosomal_protein_S5:0.00000122123005994819,75906930__Bacteria__Cyanobacteria__Anabaena_variabilis_ATCC_29413__30S_ribosomal_protein_S5:0.00000122123005994819):0.00603584153689968716):0.02862806495604708693,186684494__Bacteria__Cyanobacteria__Nostoc_punctiforme_PCC_73102__30S_ribosomal_protein_S5:0.05036290161763534029):0.08644019423686941095):0.05920380729810486437):0.03220550014992328014):0.04331986519791217183):0.05788970515164506420,(56751890__Bacteria__Cyanobacteria__Synechococcus_elongatus_PCC_6301__30S_ribosomal_protein_S5:0.09233940491519550264,(148243231__Bacteria__Cyanobacteria__Synechococcus_sp_RCC307__30S_ribosomal_protein_S5:0.07679888568935870630,((33866615__Bacteria__Cyanobacteria__Synechococcus_sp_WH_8102__30S_ribosomal_protein_S5:0.02635923118779433250,(113952768__Bacteria__Cyanobacteria__Synechococcus_sp_CC9311__30S_ribosomal_protein_S5:0.02795646829770410263,(33864015__Bacteria__Cyanobacteria__Prochlorococcus_marinus_str_MIT_9313__30S_ribosomal_protein_S5:0.00000122123005994819,124024012__Bacteria__Cyanobacteria__Prochlorococcus_marinus_str_MIT_9303__30S_ribosomal_protein_S5:0.00427685956511966898):0.05213389621812744568):0.02374372155166601384):0.03294636178539115529,(33241145__Bacteria__Cyanobacteria__Prochlorococcus_marinus_subsp_marinus_str_CCMP1375__Ribosomal_protein_S5:0.05805738640761300140,((((78780019__Bacteria__Cyanobacteria__Prochlorococcus_marinus_str_MIT_9312__30S_ribosomal_protein_S5:0.00890061064263257019,((123969281__Bacteria__Cyanobacteria__Prochlorococcus_marinus_str_AS9601__30S_ribosomal_protein_S5:0.01282733108517645701,126697071__Bacteria__Cyanobacteria__Prochlorococcus_marinus_str_MIT_9301__30S_ribosomal_protein_S5:0.00418360208341044329):0.00863955546595281294,157414146__Bacteria__Cyanobacteria__Prochlorococcus_marinus_str_MIT_9215__30S_ribosomal_protein_S5:0.01281630771928535598):0.00416346017591251276):0.03659353537988717375,(123966957__Bacteria__Cyanobacteria__Prochlorococcus_marinus_str_MIT_9515__30S_ribosomal_protein_S5:0.02238672349218947047,33862098__Bacteria__Cyanobacteria__Prochlorococcus_marinus_subsp_pastoris_str_CCMP1986__30S_ribosomal_protein_S5:0.01907490455804051327):0.02459893468902751845):0.15931782126103299913,159904203__Bacteria__Cyanobacteria__Prochlorococcus_marinus_str_MIT_9211__30S_ribosomal_protein_S5:0.04104532821105725399):0.02673733528949492205,(124026692__Bacteria__Cyanobacteria__Prochlorococcus_marinus_str_NATL1A__30S_ribosomal_protein_S5:0.00842697945853538785,72382951__Bacteria__Cyanobacteria__Prochlorococcus_marinus_str_NATL2A__30S_ribosomal_protein_S5:0.00000122123005994819):0.06358459791344946155):0.02716648148251938136):0.04680012251080318403):0.05426752475499905387):0.24175982705865647904):0.06791208959434154313):0.07243471662039216441):0.15075269929583420825):0.35235835494266487533):0.11401997520180046086):1.15707927896246309807,((333910773__Archaea__Methanococcales__Methanotorris_igneus_Kol_5__30S_ribosomal_protein_S5:0.06360499953518494731,((297619568__Archaea__Methanococcales__Methanococcus_voltae_A3__30S_ribosomal_protein_S5:0.13901568441918249475,(134045205__Archaea__Methanococcales__Methanococcus_maripaludis_C5__30S_ribosomal_protein_S5P:0.03971799324357903199,150399481__Archaea__Methanococcales__Methanococcus_vannielii_SB__30S_ribosomal_protein_S5P:0.02764482499288289929):0.04437750999896294263):0.04825541394730459288,(150401826__Archaea__Methanococcales__Methanococcus_aeolicus_Nankai-3__30S_ribosomal_protein_S5:0.07788299031322751254,336121766__Archaea__Methanococcales__Methanothermococcus_okinawensis_IH1__30S_ribosomal_protein_S5:0.08029621904641993935):0.03955369291660069953):0.10503739839933559641):0.05462100483960617703,(296109300__Archaea__Methanococcales__Methanocaldococcus_infernus_ME__30S_ribosomal_protein_S5:0.03748140462504616355,(256810626__Archaea__Methanococcales__Methanocaldococcus_fervens_AG86__30S_ribosomal_protein_S5:0.00792304961549200430,(15668652__Archaea__Methanococcales__Methanocaldococcus_jannaschii_DSM_2661__30S_ribosomal_protein_S5:0.00000122123005994819,(289193212__Archaea__Methanococcales__Methanocaldococcus_sp_FS406-22__30S_ribosomal_protein_S5:0.00000122123005994819,261402336__Archaea__Methanococcales__Methanocaldococcus_vulcanius_M7__30S_ribosomal_protein_S5:0.02961695123848637895):0.00488536602013174732):0.01660422626137552510):0.02675517831145707293):0.08058352689249137502):0.12630856472214307962):0.07733931288849565933):0.02248377529802945626):0.05481188243215454059,(41615177__Archaea__others_archaea__Nanoarchaeum_equitans_Kin4-M__30S_ribosomal_protein_S5P:0.65216963871784272566,(242398300__Archaea__Thermococcales-pyroco__Thermococcus_sibiricus_MM_739__30S_ribosomal_protein_S5:0.04813566127137362816,(315229877__Archaea__Thermococcales-pyroco__Thermococcus_barophilus_MP__30S_ribosomal_protein_S2e_|S5p|:0.02691575751417022919,((212223232__Archaea__Thermococcales-pyroco__Thermococcus_onnurineus_NA1__30S_ribosomal_protein_S5:0.00771279343641978130,(57641456__Archaea__Thermococcales-pyroco__Thermococcus_kodakarensis_KOD1__30S_ribosomal_protein_S5:0.02888979057894109498,(240104039__Archaea__Thermococcales-pyroco__Thermococcus_gammatolerans_EJ3__30S_ribosomal_protein_S5P:0.00000122123005994819,223477712__Archaea__Thermococcales-pyroco__Thermococcus_sp_AM4__30S_ribosomal_protein_S2e_|S5p|:0.01681955403316612307):0.01821288881721007044):0.01866817902969686999):0.03574453900656204830,((337283665__Archaea__Thermococcales-pyroco__Pyrococcus_yayanosii_CH1__30S_ribosomal_protein_S5P:0.03123665706129358233,(332158003__Archaea__Thermococcales-pyroco__Pyrococcus_sp_NA2__30S_ribosomal_protein_S5P:0.01583772396721585748,(14591514__Archaea__Thermococcales-pyroco__Pyrococcus_horikoshii_OT3__30S_ribosomal_protein_S5:0.01385275173242413692,14520537__Archaea__Thermococcales-pyroco__Pyrococcus_abyssi_GE5__30S_ribosomal_protein_S5:0.02389823474249593016):0.01448283064528239905):0.01140053987174278506):0.01271184050312783483,18978176__Archaea__Thermococcales-pyroco__Pyrococcus_furiosus_DSM_3638__30S_ribosomal_protein_S5:0.00616153681311966926):0.06555590285360993197):0.01630235951360986882):0.02224528495199179154):0.29609061947571707618):0.14339459915869470774):0.05347142848731537695,(170291182__Archaea__others_archaea__Candidatus_Korarchaeum_cryptofilum_OPF8__30S_ribosomal_protein_S5:0.66929674876043621090,((118575525__Archaea__others_archaea__Cenarchaeum_symbiosum_A__30S_ribosomal_protein_S5:0.11580709881423754959,161527907__Archaea__others_archaea__Nitrosopumilus_maritimus_SCM1__30S_ribosomal_protein_S5:0.08873846288343530120):0.75532266817300186545,((119719154__Archaea__Thermoproteales__Thermofilum_pendens_Hrk_5__30S_ribosomal_protein_S5P:0.29683105379095414689,((325969271__Archaea__Thermoproteales__Vulcanisaeta_moutnovskia_768-28__30S_ribosomal_protein_S5:0.07857055797286116583,307595035__Archaea__Thermoproteales__Vulcanisaeta_distributa_DSM_14429__30S_ribosomal_protein_S5:0.00624091275615446407):0.20308014228349938191,(((352682596__Archaea__Thermoproteales__Thermoproteus_tenax_Kra_1__30S_ribosomal_protein_S5p|L7e:0.05992815180566379157,327311980__Archaea__Thermoproteales__Thermoproteus_uzoniensis_768-20__30S_ribosomal_protein_S5:0.02756756875764287962):0.03651472098482742151,(119872805__Archaea__Thermoproteales__Pyrobaculum_islandicum_DSM_4184__30S_ribosomal_protein_S5:0.03763550313624221960,((145590575__Archaea__Thermoproteales__Pyrobaculum_arsenaticum_DSM_13514__30S_ribosomal_protein_S5:0.00000122123005994819,379005050__Archaea__Thermoproteales__Pyrobaculum_oguniense_TE7__30S_ribosomal_protein_S5|archaeal_type||S2|eukaryote_cytosolic_type|:0.00000122123005994819):0.04993322357615916085,(126459393__Archaea__Thermoproteales__Pyrobaculum_calidifontis_JCM_11548__SSU_ribosomal_protein_S5P:0.07062880559909283373,((374328020__Archaea__Thermoproteales__Pyrobaculum_sp_1860__30S_ribosomal_protein_S5:0.02273114906257274470,171185660__Archaea__Thermoproteales__Thermoproteus_neutrophilus_V24Sta__30S_ribosomal_protein_S5:0.04044923097223563496):0.02958956618576344746,18312458__Archaea__Thermoproteales__Pyrobaculum_aerophilum_str_IM2__30S_ribosomal_protein_S5:0.01974266430756813420):0.00000122123005994819):0.02056570980308542948):0.00888571707885719639):0.13380545695007134421):0.12207843034805242188,159041281__Archaea__Thermoproteales__Caldivirga_maquilingensis_IC-167__30S_ribosomal_protein_S5:0.20887687946647320869):0.07990720932322910308):0.04599318043446151694):0.13010700072006783912,(305662611__Archaea__Desulfurococcales__Ignisphaera_aggregans_DSM_17230__30S_ribosomal_protein_S5:0.31962483121520335327,(((156938063__Archaea__Desulfurococcales__Ignicoccus_hospitalis_KIN4-I__30S_ribosomal_protein_S5:0.20023011125657919074,(347524217__Archaea__Desulfurococcales__Pyrolobus_fumarii_1A__30S_ribosomal_protein_S5:0.05253467724826522967,124028175__Archaea__Desulfurococcales__Hyperthermus_butylicus_DSM_5456__30S_ribosomal_protein_S5P:0.18325229786355695660):0.06528519322904018096):0.03402892398895264459,((126465936__Archaea__Desulfurococcales__Staphylothermus_marinus_F1__30S_ribosomal_protein_S5:0.01609489015010452315,297527387__Archaea__Desulfurococcales__Staphylothermus_hellenicus_DSM_12710__30S_ribosomal_protein_S5:0.00945849272324726653):0.10587418679477741956,((296242605__Archaea__Desulfurococcales__Thermosphaera_aggregans_DSM_11486__30S_ribosomal_protein_S5:0.08240103287472787252,389860669__Archaea__Desulfurococcales__Thermogladius_sp_1633__30S_ribosomal_protein_S5:0.11318785391563113141):0.03509360574084784828,(320101346__Archaea__Desulfurococcales__Desulfurococcus_mucosus_DSM_2162__30S_ribosomal_protein_S5:0.06742747206562842155,(218884466__Archaea__Desulfurococcales__Desulfurococcus_kamchatkensis_1221n__30S_ribosomal_protein_S5P:0.00492403644036478686,390938971__Archaea__Desulfurococcales__Desulfurococcus_fermentans_DSM_16532__30S_ribosomal_protein_S5:0.00000122123005994819):0.03193214486506228827):0.05602531606496059108):0.02808387494396406489):0.17819502407485426909):0.00683327721805641452,((14600650__Archaea__Desulfurococcales__Aeropyrum_pernix_K1__30S_ribosomal_protein_S5:0.10833123511907333247,302349022__Archaea__Desulfurococcales__Acidilobus_saccharovorans_345-15__30S_ribosomal_protein_S5:0.21665841738660163163):0.07452213398925487675,(385805544__Archaea__Sulfolobales__Fervidicoccus_fontis_Kam940__30S_ribosomal_protein_S5:0.21872174470867164486,(332796548__Archaea__Sulfolobales__Acidianus_hospitalis_W1__30S_ribosomal_protein_S5:0.05025870495440042107,(((70606392__Archaea__Sulfolobales__Sulfolobus_acidocaldarius_DSM_639__30S_ribosomal_protein_S5:0.14930425946302983142,15920622__Archaea__Sulfolobales__Sulfolobus_tokodaii_str_7__30S_ribosomal_protein_S5:0.09349179770581488025):0.05243056917975016246,(227827711__Archaea__Sulfolobales__Sulfolobus_islandicus_M_14-25__30S_ribosomal_protein_S5:0.01994799042771889380,15897604__Archaea__Sulfolobales__Sulfolobus_solfataricus_P2__30S_ribosomal_protein_S5:0.01878178216927386263):0.09350680155886879896):0.05228482112057363657,(330835805__Archaea__Sulfolobales__Metallosphaera_cuprina_Ar-4__30S_ribosomal_protein_S5P:0.04552768498864146612,146302896__Archaea__Sulfolobales__Metallosphaera_sedula_DSM_5348__30S_ribosomal_protein_S5:0.02045369852573337283):0.14556995118797125266):0.03477046693896494040):0.24436517605256694030):0.07702581180041540021):0.03700310401916784286):0.06641481314252493939):0.06974669876383425560):0.09561453197180996844):0.04901067217777311386):0.13443500665673346894):0.07352996039575880605):0.07876864763335114650):0.16369586722802989542,11499489__Archaea__Archaeoglobales__Archaeoglobus_fulgidus_DSM_4304__30S_ribosomal_protein_S5P:0.09119383072310519034):0.0;
