# Supplementary material for: The last universal common ancestor between ancient Earth chemistry and the onset of genetics
Source: PLoS Genet. 2018 Aug 16;14(8):e1007518. doi: 10.1371/journal.pgen.1007518 (PMC6095482; doi:10.1371/journal.pgen.1007518)
Supplement: S1 Appendix — The trees are for the 355 clusters that, after alignment and tree construction, generated ML trees that preserve domain monophyly while also having homologues in ≥2 archaeal and ≥2 bacterial lineages. These 355 proteins trace to LUCA by those phylogenetic criteria [78]. LUCA, last universal common ancestor; ML, maximum likelihood. (ZIP) [file pgen.1007518.s001.zip › renamed_trees_LUCA/2513.tree]

(((((220929590__Bacteria__Clostridia__Clostridium_cellulolyticum_H10__pyruvate_carboxyltransferase:0.02555371199495738016,376261833__Bacteria__Clostridia__Clostridium_sp_BNL1100__isopropylmalate|homocitrate|citramalate_synthase:0.01991607095481794792):0.17598625677087462171,125975635__Bacteria__Clostridia__Clostridium_thermocellum_ATCC_27405__pyruvate_carboxyltransferase:0.08767756458616612902):0.11231464441730043546,(((302670462__Bacteria__Clostridia__Butyrivibrio_proteoclasticus_B316__pyruvate_carboxyltransferase_domain|containing_protein:0.22838463300832212433,(160881224__Bacteria__Clostridia__Clostridium_phytofermentans_ISDg__pyruvate_carboxyltransferase:0.15633079079385509003,(339443429__Bacteria__Clostridia__Clostridium_sp_SY8519__hypothetical_protein:0.14241652505790414196,(238924330__Bacteria__Clostridia__Eubacterium_rectale_ATCC_33656__2|isopropylmalate_synthase:0.06946139600254913615,347531857__Bacteria__Clostridia__Roseburia_hominis_A2-183__2|isopropylmalate_synthase:0.07729707840841529287):0.06599430196560723827):0.05926335171420640119):0.02974327066764613850):0.15756409714807156908,326790428__Bacteria__Clostridia__Clostridium_lentocellum_DSM_5427__|R||citramalate_synthase:0.28433052655032969858):0.13129680517558761643,((302339140__Bacteria__Spirochaetes__Spirochaeta_smaragdinae_DSM_11293__pyruvate_carboxyltransferase:0.67944596643076204945,(((337289096__Bacteria__others_bacteria__Thermodesulfobacterium_sp_OPB45__cache_sensor_protein:0.33429209845792090539,337285440__Bacteria__others_bacteria__Thermodesulfatator_indicus_DSM_15286__pyruvate_carboxyltransferase:0.10348723550884639244):0.12604668870557073079,(85859319__Bacteria__Deltaproteobacteria__Syntrophus_aciditrophicus_SB__isopropylmalate|homocitrate|citramalate_synthases:0.31895570697470243537,(116750722__Bacteria__Deltaproteobacteria__Syntrophobacter_fumaroxidans_MPOB__pyruvate_carboxyltransferase:0.25835580631020504949,328952296__Bacteria__Deltaproteobacteria__Desulfobacca_acetoxidans_DSM_11109__cache_sensor_protein:0.23040704684630489152):0.06336256083280426832):0.04616130331881723031):0.08592714387661130881,(258406212__Bacteria__Deltaproteobacteria__Desulfohalobium_retbaense_DSM_5692__pyruvate_carboxyltransferase:0.24100536979953357530,((220903388__Bacteria__Deltaproteobacteria__Desulfovibrio_desulfuricans_subsp_desulfuricans_str_ATCC_27774__pyruvate_carboxyltransferase:0.31216540601580045067,(78355567__Bacteria__Deltaproteobacteria__Desulfovibrio_alaskensis_G20__cache_sensor_protein:0.17824621820992017640,(46578814__Bacteria__Deltaproteobacteria__Desulfovibrio_vulgaris_str_Hildenborough__HMGL|like_domain|containing_protein:0.08036946338214055741,218886644__Bacteria__Deltaproteobacteria__Desulfovibrio_vulgaris_str_Miyazaki_F__pyruvate_carboxyltransferase:0.07028737455163354408):0.06755925119641023602):0.04136005369994193853):0.10398149944050727456,374299203__Bacteria__Deltaproteobacteria__Desulfovibrio_africanus_str_Walvis_Bay__putative_cache_sensor_protein:0.25012909640963315594):0.04622263110388242363):0.27506188852939927880):0.07990698204278934291):0.08722655890373584575,(((156937056__Archaea__Desulfurococcales__Ignicoccus_hospitalis_KIN4-I__pyruvate_carboxyltransferase:0.35652697103614938712,((159042472__Archaea__Thermoproteales__Caldivirga_maquilingensis_IC-167__pyruvate_carboxyltransferase:0.34367335843095153658,(307594345__Archaea__Thermoproteales__Vulcanisaeta_distributa_DSM_14429__pyruvate_carboxyltransferase:0.16079756017443155858,325969050__Archaea__Thermoproteales__Vulcanisaeta_moutnovskia_768-28__pyruvate_carboxyltransferase:0.23902561892504800567):0.12832246717418768767):0.55738942168770599928,(((305664165__Archaea__Desulfurococcales__Ignisphaera_aggregans_DSM_17230__2|isopropylmalate_synthase:0.24015961381921038797,305663344__Archaea__Desulfurococcales__Ignisphaera_aggregans_DSM_17230__|R||citramalate_synthase:0.27024828814638551799):0.06777577728243558419,389861096__Archaea__Desulfurococcales__Thermogladius_sp_1633__pyruvate_carboxyltransferase:0.51692792084775229799):0.21051214938211446071,170290586__Archaea__others_archaea__Candidatus_Korarchaeum_cryptofilum_OPF8__2|isopropylmalate_synthase:0.67528605983118539235):0.21135000095507966433):0.24456293555619931790):0.18170909077282620947,((147919929__Archaea__Methanocellales__Uncultured_methanogenic_archaeon_RC-I__2|isopropylmalate_synthase:0.11798331264857440936,(282163116__Archaea__Methanocellales__Methanocella_paludicola_SANAE__putative_pyruvate_carboxyltransferase:0.08344966068622731992,383319820__Archaea__Methanocellales__Methanocella_sp_HZ254__pyruvate_carboxyltransferase:0.07188617714738611275):0.13502835780355812445):0.21209554754204101856,(116753652__Archaea__Methanosarcinales__Methanosaeta_thermophila_PT__pyruvate_carboxyltransferase:0.32387451343325929232,(((21227104__Archaea__Methanosarcinales__Methanosarcina_mazei_Go1__2|isopropylmalate_synthase:0.03610413336814080609,20093053__Archaea__Methanosarcinales__Methanosarcina_acetivorans_C2A__isopropylmalate|homocitrate|citramalate_synthase_family_protein:0.03635195583893559290):0.05067471250832841778,73668169__Archaea__Methanosarcinales__Methanosarcina_barkeri_str_Fusaro__2|isopropylmalate_synthase:0.05588167746721749152):0.26092795693425607784,((91773063__Archaea__Methanosarcinales__Methanococcoides_burtonii_DSM_6242__pyruvate_carboxyltransferase:0.20880348501825635177,294495259__Archaea__Methanosarcinales__Methanohalophilus_mahii_DSM_5219__pyruvate_carboxyltransferase:0.19922444551884932462):0.06636501170251891957,(336476580__Archaea__Methanosarcinales__Methanosalsum_zhilinae_DSM_4017__pyruvate_carboxyltransferase:0.20455486650048865238,298674745__Archaea__Methanosarcinales__Methanohalobium_evestigatum_Z-7303__|R||citramalate_synthase:0.26838703803114127844):0.05737079159590979111):0.06158354882864398860):0.11990628216603489709):0.13253049262637822681):1.38041998621784589574):0.08184500912416457774,94986345__Bacteria__Deinococcus-Thermus__Deinococcus_geothermalis_DSM_11300__pyruvate_carboxyltransferase:1.57999816083663491284):0.16541421321883265083):0.18521898726522964540):0.03114279724240078678):0.12748203714842357148,(146295785__Bacteria__Clostridia__Caldicellulosiruptor_saccharolyticus_DSM_8903__pyruvate_carboxyltransferase:0.00000122123005994819,(344996466__Bacteria__Clostridia__Caldicellulosiruptor_lactoaceticus_6A__pyruvate_carboxyltransferase:0.00000122123005994819,((((312623176__Bacteria__Clostridia__Caldicellulosiruptor_kronotskyensis_2002__pyruvate_carboxyltransferase:0.00232806827796836792,222528535__Bacteria__Clostridia__Caldicellulosiruptor_bescii_DSM_6725__pyruvate_carboxyltransferase:0.00000122123005994819):0.00233045430886914600,(302871141__Bacteria__Clostridia__Caldicellulosiruptor_obsidiansis_OB47__pyruvate_carboxyltransferase:0.00232302050520767894,312128354__Bacteria__Clostridia__Caldicellulosiruptor_hydrothermalis_108__pyruvate_carboxyltransferase:0.00000122123005994819):0.00233288570504176090):0.00233291120602603175,312134423__Bacteria__Clostridia__Caldicellulosiruptor_owensensis_OL__pyruvate_carboxyltransferase:0.00466499831882922870):0.00233776287223484789,312793980__Bacteria__Clostridia__Caldicellulosiruptor_kristjanssonii_177R1B__pyruvate_carboxyltransferase:0.00000122123005994819):0.00466706954396641036):0.00932883690887347655):0.11372923766439696491):0.17257250588375791511,(153932100__Bacteria__Clostridia__Clostridium_botulinum_A_str_ATCC_19397__HMGL|related_enzyme:0.16754237644757316583,(219854220__Bacteria__Clostridia__Clostridium_kluyveri_NBRC_12016__hypothetical_protein:0.13976275600804127786,300853849__Bacteria__Clostridia__Clostridium_ljungdahlii_DSM_13528__|Re||citrate|synthase:0.10352429269356036579):0.13356412098937434085):0.06106576723513353067,15894257__Bacteria__Clostridia__Clostridium_acetobutylicum_ATCC_824__isopropylmalate_synthase:0.35026486005662366141):0.0;
