# Supplementary material for: The last universal common ancestor between ancient Earth chemistry and the onset of genetics
Source: PLoS Genet. 2018 Aug 16;14(8):e1007518. doi: 10.1371/journal.pgen.1007518 (PMC6095482; doi:10.1371/journal.pgen.1007518)
Supplement: S1 Appendix — The trees are for the 355 clusters that, after alignment and tree construction, generated ML trees that preserve domain monophyly while also having homologues in ≥2 archaeal and ≥2 bacterial lineages. These 355 proteins trace to LUCA by those phylogenetic criteria [78]. LUCA, last universal common ancestor; ML, maximum likelihood. (ZIP) [file pgen.1007518.s001.zip › renamed_trees_LUCA/1915.tree]

(327400971__Archaea__Archaeoglobales__Archaeoglobus_veneficus_SNP6__hypothetical_protein:0.13934035572063413477,((((20094343__Archaea__Thermococcales-pyroco__Methanopyrus_kandleri_AV19__CBS_domain|containing_protein:0.33936224341025122975,((((((150399420__Archaea__Methanococcales__Methanococcus_vannielii_SB__hypothetical_protein:0.10566778426208667252,45358922__Archaea__Methanococcales__Methanococcus_maripaludis_S2__hypothetical_protein:0.07271025532017212634):0.08786639496950432449,297619556__Archaea__Methanococcales__Methanococcus_voltae_A3__hypothetical_protein:0.15119445017596916392):0.08967225654761400155,(336121480__Archaea__Methanococcales__Methanothermococcus_okinawensis_IH1__hypothetical_protein:0.06795351325880341631,150401222__Archaea__Methanococcales__Methanococcus_aeolicus_Nankai-3__hypothetical_protein:0.14890371556419015886):0.02918803735289443244):0.06005214016617205913,333910621__Archaea__Methanococcales__Methanotorris_igneus_Kol_5__hypothetical_protein:0.11714531891268602226):0.05652836160649542252,(296108947__Archaea__Methanococcales__Methanocaldococcus_infernus_ME__hypothetical_protein:0.11165968843913971764,(261403042__Archaea__Methanococcales__Methanocaldococcus_vulcanius_M7__hypothetical_protein:0.06555777624610222010,(289192493__Archaea__Methanococcales__Methanocaldococcus_sp_FS406-22__hypothetical_protein:0.00962339471827191283,(256810321__Archaea__Methanococcales__Methanocaldococcus_fervens_AG86__hypothetical_protein:0.04891903082435257455,15668271__Archaea__Methanococcales__Methanocaldococcus_jannaschii_DSM_2661__hypothetical_protein:0.01522831546215151766):0.00889941901390905489):0.01934267870562452266):0.06768115900409527042):0.08332776023622785744):0.14162256474743739609,((312137471__Archaea__Methanobacteriales__Methanothermus_fervidus_DSM_2088__hypothetical_protein:0.21399228000732595234,((325959691__Archaea__Methanobacteriales__Methanobacterium_sp_AL-21__hypothetical_protein:0.16815718724790593153,333986883__Archaea__Methanobacteriales__Methanobacterium_sp_SWAN-1__hypothetical_protein:0.11171523694612785216):0.07923492575764001788,(304315006__Archaea__Methanobacteriales__Methanothermobacter_marburgensis_str_Marburg__CBS_domain_containing_protein:0.06076839158761973558,15678875__Archaea__Methanobacteriales__Methanothermobacter_thermautotrophicus_str_Delta_H__inosine|5||monophosphate_dehydrogenase|like_protein_VIII:0.05634480862701658765):0.09639716313768469103):0.09382994199057348439):0.07604760501863551403,(((148241840__Bacteria__Cyanobacteria__Synechococcus_sp_RCC307__hypothetical_protein:1.91111879547950014313,(56751112__Bacteria__Cyanobacteria__Synechococcus_elongatus_PCC_6301__hypothetical_protein:0.18875133485078735007,((86606587__Bacteria__Cyanobacteria__Synechococcus_sp_JA-3-3Ab__hypothetical_protein:0.21019906158811266228,37523242__Bacteria__Cyanobacteria__Gloeobacter_violaceus_PCC_7421__hypothetical_protein:0.31491651609718279703):0.09715847041260365635,((22299905__Bacteria__Cyanobacteria__Thermosynechococcus_elongatus_BP-1__hypothetical_protein:0.23017628101132878160,170077206__Bacteria__Cyanobacteria__Synechococcus_sp_PCC_7002__hypothetical_protein:0.24946407718511168228):0.03142130553938034948,((((220906248__Bacteria__Cyanobacteria__Cyanothece_sp_PCC_7425__hypothetical_protein:0.14554391352242854185,158337459__Bacteria__Cyanobacteria__Acaryochloris_marina_MBIC11017__hypothetical_protein:0.18601228923688825634):0.03324689193102403628,(298491602__Bacteria__Cyanobacteria__Nostoc_azollae_0708__hypothetical_protein:0.05825544749143053702,(186683041__Bacteria__Cyanobacteria__Nostoc_punctiforme_PCC_73102__hypothetical_protein:0.04918546215987224662,(75906887__Bacteria__Cyanobacteria__Anabaena_variabilis_ATCC_29413__hypothetical_protein:0.00716633314125004767,17229193__Bacteria__Cyanobacteria__Nostoc_sp_PCC_7120__hypothetical_protein:0.00902567205054901310):0.06523562804109046820):0.01985351283615098203):0.06326591109419517356):0.03384721241708559675,113476023__Bacteria__Cyanobacteria__Trichodesmium_erythraeum_IMS101__hypothetical_protein:0.15775216223913338109):0.03123134741952563603,((307150984__Bacteria__Cyanobacteria__Cyanothece_sp_PCC_7822__hypothetical_protein:0.08325767586782288621,218442098__Bacteria__Cyanobacteria__Cyanothece_sp_PCC_7424__hypothetical_protein:0.06616453651821753434):0.08620949892946470905,((172037188__Bacteria__Cyanobacteria__Cyanothece_sp_ATCC_51142_lin-circ__hypothetical_protein:0.15457838605618162697,(257061331__Bacteria__Cyanobacteria__Cyanothece_sp_PCC_8802__hypothetical_protein:0.01233894580051406349,218247334__Bacteria__Cyanobacteria__Cyanothece_sp_PCC_8801__hypothetical_protein:0.00000122123005994819):0.09983858279972425420):0.05421248051691343606,(16329571__Bacteria__Cyanobacteria__Synechocystis_sp_PCC_6803__hypothetical_protein:0.18243881521063132212,166364508__Bacteria__Cyanobacteria__Microcystis_aeruginosa_NIES-843__hypothetical_protein:0.16300133663429458575):0.06431846034823231195):0.01664097449985600316):0.04283947851447766214):0.05967350866429784600):0.06320128948765989241):0.03466813978658098844):0.20711101039629944975):0.34596544995744821227,((302337824__Bacteria__Spirochaetes__Spirochaeta_smaragdinae_DSM_11293__hypothetical_protein:0.20616769838614501520,320355322__Bacteria__Deltaproteobacteria__Desulfobulbus_propionicus_DSM_2032__hypothetical_protein:0.23849376438809608003):0.33820713612471992038,(((319790599__Bacteria__Aquificae__Thermovibrio_ammonificans_HB-1__hypothetical_protein:0.04616686646672602673,325295706__Bacteria__Aquificae__Desulfurobacterium_thermolithotrophum_DSM_11699__hypothetical_protein:0.02961486299020609989):0.26516226579881385650,327398333__Bacteria__Deltaproteobacteria__Hippea_maritima_DSM_10411__hypothetical_protein:0.39440564486220314189):0.08983309842876803508,(((302344574__Bacteria__Deltaproteobacteria__Desulfarculus_baarsii_DSM_2075__hypothetical_protein:0.59217753723383514952,(73748689__Bacteria__Chloroflexi__Dehalococcoides_sp_CBDB1__hypothetical_protein:0.03307884368786595530,57234309__Bacteria__Chloroflexi__Dehalococcoides_ethenogenes_195__hypothetical_protein:0.04082318638560671065):0.24200099938449062820):0.07914688534402869458,(206900861__Bacteria__others_bacteria__Dictyoglomus_thermophilum_H-6-12__hypothetical_protein:0.02409447706987322829,217967123__Bacteria__others_bacteria__Dictyoglomus_turgidum_DSM_6724__hypothetical_protein:0.02163781070871913584):0.15846351722775545157):0.12971116354584066865,(((114566965__Bacteria__Clostridia__Syntrophomonas_wolfei_subsp_wolfei_str_Goettingen__hypothetical_protein:0.21236063583121847498,297616921__Bacteria__Clostridia__Syntrophothermus_lipocalidus_DSM_12680__hypothetical_protein:0.09012161400493055863):0.13214719985647394029,(296132691__Bacteria__Clostridia__Thermincola_potens_JR__hypothetical_protein:0.17047738014760505099,(147677807__Bacteria__Clostridia__Pelotomaculum_thermopropionicum_SI__hypothetical_protein:0.14955864088736253725,(374993045__Bacteria__Clostridia__Desulfosporosinus_orientis_DSM_765__hypothetical_protein:0.18895396948440260076,(333979079__Bacteria__Clostridia__Desulfotomaculum_kuznetsovii_DSM_6115__hypothetical_protein:0.10420889216800592603,(((134297980__Bacteria__Clostridia__Desulfotomaculum_reducens_MI-1__hypothetical_protein:0.06720731130912625806,(334338776__Bacteria__Clostridia__Desulfotomaculum_ruminis_DSM_2154__hypothetical_protein:0.04770095448401342336,333922326__Bacteria__Clostridia__Desulfotomaculum_carboxydivorans_CO-1-SRB__hypothetical_protein:0.06806566895753167479):0.02155084910267396001):0.10245645136545342146,258516697__Bacteria__Clostridia__Desulfotomaculum_acetoxidans_DSM_771__hypothetical_protein:0.25500070397657370602):0.05452275108751587079,(260893285__Bacteria__Clostridia__Ammonifex_degensii_KC4__hypothetical_protein:0.24977017416630326041,169831074__Bacteria__Clostridia__Candidatus_Desulforudis_audaxviator_MP104C__hypothetical_protein:0.20314149978125295437):0.06491364816171911467):0.03076765753239644324):0.02797008881426004193):0.02989077542355639272):0.12191642573610102229):0.05229955886096965267):0.04407555545027048299,(85860512__Bacteria__Deltaproteobacteria__Syntrophus_aciditrophicus_SB__cytoplasmic_protein:0.29492532845422680943,(((224369870__Bacteria__Deltaproteobacteria__Desulfobacterium_autotrophicum_HRM2__hypothetical_protein:0.29826893113398772472,((337287617__Bacteria__others_bacteria__Thermodesulfobacterium_sp_OPB45__hypothetical_protein:0.28898190943399987285,337286713__Bacteria__others_bacteria__Thermodesulfatator_indicus_DSM_15286__hypothetical_protein:0.14046420511267757036):0.13588516153939406150,218779218__Bacteria__Deltaproteobacteria__Desulfatibacillum_alkenivorans_AK-01__hypothetical_protein:0.25872593610053423729):0.04499885914860368014):0.06101918286146932463,116748501__Bacteria__Deltaproteobacteria__Syntrophobacter_fumaroxidans_MPOB__hypothetical_protein:0.28238896161648940897):0.05480743021237510088,((256830861__Bacteria__Deltaproteobacteria__Desulfomicrobium_baculatum_DSM_4028__hypothetical_protein:0.18623130069413879051,(((239909264__Bacteria__Deltaproteobacteria__Desulfovibrio_magneticus_RS-1__hypothetical_protein:0.20243892333199622890,(376297058__Bacteria__Deltaproteobacteria__Desulfovibrio_desulfuricans_ND132__hypothetical_protein:0.09962999303227493275,317155008__Bacteria__Deltaproteobacteria__Desulfovibrio_aespoeensis_Aspo-2__hypothetical_protein:0.06216690499602896963):0.13687822772387056580):0.05766760571869859048,(((218886559__Bacteria__Deltaproteobacteria__Desulfovibrio_vulgaris_str_Miyazaki_F__hypothetical_protein:0.06141617017116186850,46581342__Bacteria__Deltaproteobacteria__Desulfovibrio_vulgaris_str_Hildenborough__hypothetical_protein:0.07875533230011722008):0.07464819340983723517,78358047__Bacteria__Deltaproteobacteria__Desulfovibrio_alaskensis_G20__hypothetical_protein:0.19557494808167077971):0.09041414956507819178,(242281237__Bacteria__Deltaproteobacteria__Desulfovibrio_salexigens_DSM_2638__hypothetical_protein:0.24170609279637414457,374299550__Bacteria__Deltaproteobacteria__Desulfovibrio_africanus_str_Walvis_Bay__hypothetical_protein:0.16828933182159155901):0.04603542633207909074):0.00764657434072785972):0.04243269520922436644,258406587__Bacteria__Deltaproteobacteria__Desulfohalobium_retbaense_DSM_5692__hypothetical_protein:0.25115454608717419083):0.05768631777061036803):0.21271280799509717507,328952123__Bacteria__Deltaproteobacteria__Desulfobacca_acetoxidans_DSM_11109__hypothetical_protein:0.27794226754273093638):0.08125589905826097192):0.10195903171994806502):0.11688973419278107790):0.04873040198509462351):0.04835743827619188445):0.05705830978623960270):0.09710890331829692690):0.06068528566987888700,(332295087__Bacteria__Clostridia__Thermodesulfobium_narugense_DSM_14796__hypothetical_protein:0.44175771001311536779,(((325969881__Bacteria__Spirochaetes__Spirochaeta_sp_Buddy__hypothetical_protein:0.09424644735406316476,374316265__Bacteria__Spirochaetes__Sphaerochaeta_pleomorpha_str_Grapes__hypothetical_protein:0.16664881000505496478):0.25879827250886300316,(((217077179__Bacteria__Thermotogae__Thermosipho_africanus_TCF52B__hypothetical_protein:0.17459171605716597431,150020628__Bacteria__Thermotogae__Thermosipho_melanesiensis_BI429__hypothetical_protein:0.10615933763017404434):0.25003836179037353116,(206895204__Bacteria__Clostridia__Coprothermobacter_proteolyticus_DSM_5265__inosine|5||monophosphate_dehydrogenase_related_protein_viii:0.22525250787928507989,((338730322__Bacteria__Thermotogae__Thermotoga_thermarum_DSM_5069__hypothetical_protein:0.17742254838981427745,157364217__Bacteria__Thermotogae__Thermotoga_lettingae_TMO__hypothetical_protein:0.19150102377871944248):0.04222420536657797707,(154249960__Bacteria__Thermotogae__Fervidobacterium_nodosum_Rt17-B1__hypothetical_protein:0.15536353251094506267,383787268__Bacteria__Thermotogae__Fervidobacterium_pennivorans_DSM_9078__hypothetical_protein:0.18497537348440160065):0.21704084369212561789):0.04855372837305485523):0.12016908560161844444):0.11546629876136001169,(339500164__Bacteria__Spirochaetes__Spirochaeta_caldaria_DSM_7334__hypothetical_protein:0.41406838756616753949,325282009__Bacteria__Bacteroidetes__Odoribacter_splanchnicus_DSM_20712__hypothetical_protein:0.34762269134245132873):0.12739758533440379007):0.05666532564710152070):0.13527711205699269326,(332800499__Bacteria__Clostridia__Tepidanaerobacter_sp_Re1__hypothetical_protein:0.30190285491165302911,(310829206__Bacteria__Clostridia__Eubacterium_limosum_KIST612__hypothetical_protein:0.16929330294581207417,379012632__Bacteria__Clostridia__Acetobacterium_woodii_DSM_1030__inosine|5||monophosphate_dehydrogenase|like_protein_VIII:0.16085363343090647303):0.16171118514837715119):0.14024619038411176297):0.07291809690741049566):0.10426281644620823130):0.21968361986505990924):0.05673128695686545375):0.06385139527944355686):0.06494369894230632434,(((((336476834__Archaea__Methanosarcinales__Methanosalsum_zhilinae_DSM_4017__hypothetical_protein:0.15165571240343500570,91772371__Archaea__Methanosarcinales__Methanococcoides_burtonii_DSM_6242__hypothetical_protein:0.16809292229603489677):0.03968785606045974884,(294495907__Archaea__Methanosarcinales__Methanohalophilus_mahii_DSM_5219__hypothetical_protein:0.21574211601950721295,298674991__Archaea__Methanosarcinales__Methanohalobium_evestigatum_Z-7303__hypothetical_protein:0.18756071411844615904):0.04433874943576426170):0.05733792044376863350,((21226343__Archaea__Methanosarcinales__Methanosarcina_mazei_Go1__hypothetical_protein:0.02835935786252806456,20090672__Archaea__Methanosarcinales__Methanosarcina_acetivorans_C2A__hypothetical_protein:0.04580475592284672520):0.03351801338665149482,73669581__Archaea__Methanosarcinales__Methanosarcina_barkeri_str_Fusaro__hypothetical_protein:0.04164983762521139166):0.20342241329155086316):0.08460734721723185692,((383318803__Archaea__Methanocellales__Methanocella_sp_HZ254__hypothetical_protein:0.06381993858961503008,282162802__Archaea__Methanocellales__Methanocella_paludicola_SANAE__hypothetical_protein:0.08053266572858111538):0.06436112696342848050,147920358__Archaea__Methanocellales__Uncultured_methanogenic_archaeon_RC-I__hypothetical_protein:0.16369256302044682405):0.18478548264088348607):0.03769494808333671149,((386003020__Archaea__Methanosarcinales__Methanosaeta_harundinacea_6Ac__hypothetical_protein:0.20405295862117242556,(330507414__Archaea__Methanosarcinales__Methanosaeta_concilii_GP6__hypothetical_protein:0.18737731525382900211,116753344__Archaea__Methanosarcinales__Methanosaeta_thermophila_PT__hypothetical_protein:0.13434404223133289413):0.07276390963016882152):0.15329763935409349007,(124485276__Archaea__Methanomicrobiales__Methanocorpusculum_labreanum_Z__hypothetical_protein:0.30588237345656554833,((126179463__Archaea__Methanomicrobiales__Methanoculleus_marisnigri_JR1__hypothetical_protein:0.19633960472889677717,(307353747__Archaea__Methanomicrobiales__Methanoplanus_petrolearius_DSM_11571__hypothetical_protein:0.27397135488658763691,(219851915__Archaea__Methanomicrobiales__Methanosphaerula_palustris_E1-9c__hypothetical_protein:0.17397410814375205423,154150815__Archaea__Methanomicrobiales__Methanoregula_boonei_6A8__hypothetical_protein:0.14499170416911558168):0.04313432412378592068):0.04619356821806294700):0.01985912082749363011,88601455__Archaea__Methanomicrobiales__Methanospirillum_hungatei_JF-1__hypothetical_protein:0.29709032119050110543):0.03557194004379732322):0.19441343917471098912):0.04747494220549810379):0.07236930393923855787):0.12397264232938914885,288932303__Archaea__Archaeoglobales__Ferroglobus_placidus_DSM_10642__hypothetical_protein:0.08313366711287471789):0.05573674998550301463,284162498__Archaea__Archaeoglobales__Archaeoglobus_profundus_DSM_5631__hypothetical_protein:0.11028985719809646093):0.02101362082080652019,11498786__Archaea__Archaeoglobales__Archaeoglobus_fulgidus_DSM_4304__hypothetical_protein:0.11901795563279268797):0.0;
