# Supplementary material for: The last universal common ancestor between ancient Earth chemistry and the onset of genetics
Source: PLoS Genet. 2018 Aug 16;14(8):e1007518. doi: 10.1371/journal.pgen.1007518 (PMC6095482; doi:10.1371/journal.pgen.1007518)
Supplement: S1 Appendix — The trees are for the 355 clusters that, after alignment and tree construction, generated ML trees that preserve domain monophyly while also having homologues in ≥2 archaeal and ≥2 bacterial lineages. These 355 proteins trace to LUCA by those phylogenetic criteria [78]. LUCA, last universal common ancestor; ML, maximum likelihood. (ZIP) [file pgen.1007518.s001.zip › renamed_trees_LUCA/2378.tree]

(288931128__Archaea__Archaeoglobales__Ferroglobus_placidus_DSM_10642__5|10|methylenetetrahydromethanopterin_reductase:0.05379181259605932131,((((((289581254__Archaea__Halobacteria__Natrialba_magadii_ATCC_43099__5|10|methylenetetrahydromethanopterin_reductase:0.14488521127367928742,(284166829__Archaea__Halobacteria__Haloterrigena_turkmenica_DSM_5511__5|10|methylenetetrahydromethanopterin_reductase:0.10840565116172944105,336254791__Archaea__Halobacteria__Halopiger_xanaduensis_SH-6__5|10|methylenetetrahydromethanopterin_reductase:0.09047047516883804930):0.09212647298177108202):0.20862979382956517438,(((300712018__Archaea__Halobacteria__Halalkalicoccus_jeotgali_B3__methylenetetrahydromethanopterin_reductase:0.28912587141198548002,76801179__Archaea__Halobacteria__Natronomonas_pharaonis_DSM_2160__methylenetetrahydromethanopterin_reductase:0.18552835419890217894):0.04790779279204863961,((((313125309__Archaea__Halobacteria__Halogeometricum_borinquense_DSM_11551__methylenetetrahydromethanopterin_reductase:0.10405779906487552799,110669039__Archaea__Halobacteria__Haloquadratum_walsbyi_DSM_16790__methylenetetrahydromethanopterin_reductase:0.31362910276529648579):0.08367257633020197538,(2508592140__Archaea__Halobacteria__Haloferax_mucosum_ATCC_BAA-1512__Coenzyme_F420|dependent_N5|N10|methylene_tetrahydromethanopterin_reductase_and_related_flavin|dependent_oxidoreductases|_EC|1|5|99|11_|:0.04091414235318336506,((2508565865__Archaea__Halobacteria__Haloferax_denitrificans_ATCC_35960__Coenzyme_F420|dependent_N5|N10|methylene_tetrahydromethanopterin_reductase_and_related_flavin|dependent_oxidoreductases|_EC|1|5|99|11_|:0.01009821473784133436,(292656066__Archaea__Halobacteria__Haloferax_volcanii_DS2__5|10|methylenetetrahydromethanopterin_reductase:0.02373961696761018106,2508569174__Archaea__Halobacteria__Haloferax_sulfurifontis_ATCC_BAA-897__Coenzyme_F420|dependent_N5|N10|methylene_tetrahydromethanopterin_reductase_and_related_flavin|dependent_oxidoreductases|_EC|1|5|99|11_|:0.00336028746827476358):0.00329765658049734501):0.04694885766870797450,389847470__Archaea__Halobacteria__Haloferax_mediterranei_ATCC_33500__coenzyme_F420|dependent_N5|N10|methenyltetrahydromethanopterin_reductase:0.05915992367326577961):0.01379804682331797760):0.10418959386415183044):0.13115011007148058564,222480098__Archaea__Halobacteria__Halorubrum_lacusprofundi_ATCC_49239__methylenetetrahydromethanopterin_reductase:0.24111318007166482325):0.12131348908188199776,(257386412__Archaea__Halobacteria__Halomicrobium_mukohataei_DSM_12286__methylenetetrahydromethanopterin_reductase:0.19922999179671069259,((344213115__Archaea__Halobacteria__Haloarcula_hispanica_ATCC_33960__methylenetetrahydromethanopterin_reductase:0.03410129618137629909,2508584106__Archaea__Halobacteria__Haloarcula_vallismortis_ATCC_29715__Coenzyme_F420|dependent_N5|N10|methylene_tetrahydromethanopterin_reductase_and_related_flavin|dependent_oxidoreductases|_EC|1|5|99|11_|:0.03574357648325578174):0.01603261787920881240,(2508574948__Archaea__Halobacteria__Haloarcula_californiae_ATCC_33799__Coenzyme_F420|dependent_N5|N10|methylene_tetrahydromethanopterin_reductase_and_related_flavin|dependent_oxidoreductases|_EC|1|5|99|11_|:0.00000122123005994819,(55379103__Archaea__Halobacteria__Haloarcula_marismortui_ATCC_43049__methylenetetrahydromethanopterin_reductase:0.00329709728709782005,2508578343__Archaea__Halobacteria__Haloarcula_sinaiiensis_ATCC_33800__Coenzyme_F420|dependent_N5|N10|methylene_tetrahydromethanopterin_reductase_and_related_flavin|dependent_oxidoreductases|_EC|1|5|99|11_|:0.00328221260418166223):0.00328285075977336653):0.00671809412793267398):0.16246615205297523787):0.14097318750797807607):0.06101750122671607823):0.11454793949645838969,257052471__Archaea__Halobacteria__Halorhabdus_utahensis_DSM_12940__methylenetetrahydromethanopterin_reductase:0.26962946898259237960):0.04002767211869587283):0.51331937557742224332,(((86751532__Bacteria__Alphaproteobacteria__Rhodopseudomonas_palustris_HaA2__coenzyme_F420|dependent_N|5||N|10||methenyltetrahydromethanopterin:1.35242582904761898810,284043236__Bacteria__Actinobacteria__Conexibacter_woesei_DSM_14684__5|10|methylenetetrahydromethanopterin_reductase:1.28989432295586992083):0.16214378201345361341,((119715101__Bacteria__Actinobacteria__Nocardioides_sp_JS614__coenzyme_F420|dependent_N5_N10|methylene_tetrahydromethanopterin_reductase|like_protein:1.41070630385895712244,118470041__Bacteria__Actinobacteria__Mycobacterium_smegmatis_str_MC2_155__5|10|methylenetetrahydromethanopterin_reductase:1.03321265238136716924):0.21518049688119847418,229820169__Bacteria__Actinobacteria__Beutenbergia_cavernae_DSM_12333__5|10|methylenetetrahydromethanopterin_reductase:1.22432247165449292758):0.06120736590813380396):0.09782174188350814537,(148553647__Bacteria__Alphaproteobacteria__Sphingomonas_wittichii_RW1__methylenetetrahydromethanopterin_reductase:1.00118297373255726868,(229818658__Bacteria__Actinobacteria__Beutenbergia_cavernae_DSM_12333__5|10|methylenetetrahydromethanopterin_reductase:0.35712229170712650461,(330467784__Bacteria__Actinobacteria__Verrucosispora_maris_AB-18-032__5|10|methylenetetrahydromethanopterin_reductase:0.31221083346956041149,(302866466__Bacteria__Actinobacteria__Micromonospora_aurantiaca_ATCC_27029__5|10|methylenetetrahydromethanopterin_reductase:0.00000122123005994819,315502875__Bacteria__Actinobacteria__Micromonospora_sp_L5__5|10|methylenetetrahydromethanopterin_reductase:0.00672983398739028082):0.26874755538614653050):0.22346858774619887678):0.66674764729503399607):0.43430873612738574163):0.12237941167008223320):0.18870596927364896578,284162681__Archaea__Archaeoglobales__Archaeoglobus_profundus_DSM_5631__5|10|methylenetetrahydromethanopterin_reductase:0.76121852032920245268):0.13107780337675029037,((((386001552__Archaea__Methanosarcinales__Methanosaeta_harundinacea_6Ac__5|10|methylenetetrahydromethanopterin_reductase:0.18065305078227694713,116753525__Archaea__Methanosarcinales__Methanosaeta_thermophila_PT__methylenetetrahydromethanopterin_reductase:0.19601678417398682441):0.05842831531382186583,330508245__Archaea__Methanosarcinales__Methanosaeta_concilii_GP6__5|10|methylenetetrahydromethanopterin_reductase:0.21084425731114608826):0.16453963859445996931,((73667803__Archaea__Methanosarcinales__Methanosarcina_barkeri_str_Fusaro__methylenetetrahydromethanopterin_reductase:0.02870689586261129106,(20092530__Archaea__Methanosarcinales__Methanosarcina_acetivorans_C2A__methylenetetrahydromethanopterin_reductase:0.01856077868632148922,21226730__Archaea__Methanosarcinales__Methanosarcina_mazei_Go1__methylenetetrahydromethanopterin_reductase:0.01755039300159984966):0.01152700133655642362):0.10968500883905926702,(((298676012__Archaea__Methanosarcinales__Methanohalobium_evestigatum_Z-7303__5|10|methylenetetrahydromethanopterin_reductase:0.16163203931281783232,336476126__Archaea__Methanosarcinales__Methanosalsum_zhilinae_DSM_4017__5|10|methylenetetrahydromethanopterin_reductase:0.09147818774917525209):0.03634570585675454130,294496161__Archaea__Methanosarcinales__Methanohalophilus_mahii_DSM_5219__methylenetetrahydromethanopterin_reductase:0.07426132888023678769):0.05123854656158571136,91774282__Archaea__Methanosarcinales__Methanococcoides_burtonii_DSM_6242__methylenetetrahydromethanopterin_reductase:0.08939190494788143426):0.08478413422397930443):0.10064353030004388745):0.16307712226972781444,((((84489921__Archaea__Methanobacteriales__Methanosphaera_stadtmanae_DSM_3091__methylenetetrahydromethanopterin_reductase:0.69371857503183675941,(312136502__Archaea__Methanobacteriales__Methanothermus_fervidus_DSM_2088__methylenetetrahydromethanopterin_reductase:0.14760980859748512595,((288559826__Archaea__Methanobacteriales__Methanobrevibacter_ruminantium_M1__5|10|methylenetetrahydromethanopterin_reductase:0.15592728138053665865,148642602__Archaea__Methanobacteriales__Methanobrevibacter_smithii_ATCC_35061__methylenetetrahydromethanopterin_reductase:0.08261357218570801464):0.14413352051254862962,((304314099__Archaea__Methanobacteriales__Methanothermobacter_marburgensis_str_Marburg__F420|dependent_methylenetetrahydromethanopterin_reductase:0.00927820063739407189,15679744__Archaea__Methanobacteriales__Methanothermobacter_thermautotrophicus_str_Delta_H__methylenetetrahydromethanopterin_reductase:0.00755177049349809674):0.02429116039359185270,325958268__Archaea__Methanobacteriales__Methanobacterium_sp_AL-21__5|10|methylenetetrahydromethanopterin_reductase:0.08585356043821017191):0.05657142320743616115):0.08389719920974669787):0.04989898176355733045):0.12314906637878095252,((336121196__Archaea__Methanococcales__Methanothermococcus_okinawensis_IH1__5|10|methylenetetrahydromethanopterin_reductase:0.07615843832417626413,((297619898__Archaea__Methanococcales__Methanococcus_voltae_A3__5|10|methylenetetrahydromethanopterin_reductase:0.10258674743782807137,(45357621__Archaea__Methanococcales__Methanococcus_maripaludis_S2__methylenetetrahydromethanopterin_reductase:0.05982559799778654902,150399818__Archaea__Methanococcales__Methanococcus_vannielii_SB__methylenetetrahydromethanopterin_reductase:0.08196398913140351405):0.04583466641424512739):0.06061461230113593390,150401178__Archaea__Methanococcales__Methanococcus_aeolicus_Nankai-3__methylenetetrahydromethanopterin_reductase:0.08533866443014662129):0.03085947876120957722):0.07023706218070614737,(256811469__Archaea__Methanococcales__Methanocaldococcus_fervens_AG86__methylenetetrahydromethanopterin_reductase:0.02715451182874778838,((333911162__Archaea__Methanococcales__Methanotorris_igneus_Kol_5__5|10|methylenetetrahydromethanopterin_reductase:0.01910200266429259996,296108846__Archaea__Methanococcales__Methanocaldococcus_infernus_ME__5|10|methylenetetrahydromethanopterin_reductase:0.11466295735136437794):0.00917180298974675304,((289192232__Archaea__Methanococcales__Methanocaldococcus_sp_FS406-22__5|10|methylenetetrahydromethanopterin_reductase:0.00000122123005994819,15669729__Archaea__Methanococcales__Methanocaldococcus_jannaschii_DSM_2661__methylenetetrahydromethanopterin_reductase:0.00628042799393030600):0.00505682391788516740,261402285__Archaea__Methanococcales__Methanocaldococcus_vulcanius_M7__methylenetetrahydromethanopterin_reductase:0.02671592339567857230):0.03805873883563851146):0.01204126580432355112):0.05684865858302458330):0.10471015823518614596):0.03415585894220941887,(((282165351__Archaea__Methanocellales__Methanocella_paludicola_SANAE__5|10|methylenetetrahydromethanopterin_reductase:0.08858987099080309346,147920895__Archaea__Methanocellales__Uncultured_methanogenic_archaeon_RC-I__methylenetetrahydromethanopterin_reductase:0.10321576454960441904):0.07286386095116871575,383318585__Archaea__Methanocellales__Methanocella_sp_HZ254__5|10|methylenetetrahydromethanopterin_reductase:0.19206504523036541099):0.12460331846606310935,(88603503__Archaea__Methanomicrobiales__Methanospirillum_hungatei_JF-1__methylenetetrahydromethanopterin_reductase:0.05425439045799714671,((307354315__Archaea__Methanomicrobiales__Methanoplanus_petrolearius_DSM_11571__5|10|methylenetetrahydromethanopterin_reductase:0.12498551209745212276,126178507__Archaea__Methanomicrobiales__Methanoculleus_marisnigri_JR1__methylenetetrahydromethanopterin_reductase:0.07129900772655112240):0.05449978190349544227,((154150071__Archaea__Methanomicrobiales__Methanoregula_boonei_6A8__methylenetetrahydromethanopterin_reductase:0.07352334974704588522,124484905__Archaea__Methanomicrobiales__Methanocorpusculum_labreanum_Z__methylenetetrahydromethanopterin_reductase:0.17935262685455449772):0.02497118027040561364,219851000__Archaea__Methanomicrobiales__Methanosphaerula_palustris_E1-9c__methylenetetrahydromethanopterin_reductase:0.04381496068625603812):0.03030484823093946428):0.05031775225959654596):0.44035763656602722182):0.31148806124106376281):0.05879343872251812514,20093962__Archaea__Thermococcales-pyroco__Methanopyrus_kandleri_AV19__methylenetetrahydromethanopterin_reductase:0.43667610539479734255):0.08707797719500570688):0.07624614564883860912):0.20684385915894415442,327400700__Archaea__Archaeoglobales__Archaeoglobus_veneficus_SNP6__5|10|methylenetetrahydromethanopterin_reductase:0.24916317506396493120):0.09150700929856074584,11498671__Archaea__Archaeoglobales__Archaeoglobus_fulgidus_DSM_4304__methylenetetrahydromethanopterin_reductase:0.10386002332838825679):0.0;
