# Supplementary material for: The last universal common ancestor between ancient Earth chemistry and the onset of genetics
Source: PLoS Genet. 2018 Aug 16;14(8):e1007518. doi: 10.1371/journal.pgen.1007518 (PMC6095482; doi:10.1371/journal.pgen.1007518)
Supplement: S1 Appendix — The trees are for the 355 clusters that, after alignment and tree construction, generated ML trees that preserve domain monophyly while also having homologues in ≥2 archaeal and ≥2 bacterial lineages. These 355 proteins trace to LUCA by those phylogenetic criteria [78]. LUCA, last universal common ancestor; ML, maximum likelihood. (ZIP) [file pgen.1007518.s001.zip › renamed_trees_LUCA/833.tree]

((((330502412__Bacteria__Gammaproteobacteria__Pseudomonas_mendocina_NK-01__putative_monovalent_cation|H|_antiporter_subunit_A:0.03065357363328711018,146306473__Bacteria__Gammaproteobacteria__Pseudomonas_mendocina_ymp__putative_monovalent_cation|H|_antiporter_subunit_A:0.02234823800231842267):0.10365602308013120714,333901515__Bacteria__Gammaproteobacteria__Pseudomonas_fulva_12-X__NADH_dehydrogenase_|quinone|:0.15403318203248342333):0.02864990222572444400,(146281903__Bacteria__Gammaproteobacteria__Pseudomonas_stutzeri_A1501__putative_monovalent_cation|H|_antiporter_subunit_A:0.15334800289916608595,226944064__Bacteria__Gammaproteobacteria__Azotobacter_vinelandii_DJ__putative_monovalent_cation|H|_antiporter_subunit_A:0.27742743675621800437):0.02876351420792397362):0.05656698851770194242,(((((257093578__Bacteria__Betaproteobacteria__Candidatus_Accumulibacter_phosphatis_clade_IIA_str_UW-1__putative_monovalent_cation|H|_antiporter_subunit_A:0.54533032050977647831,((((((390951219__Bacteria__Gammaproteobacteria__Thiocystis_violascens_DSM_198__NADH|ubiquinone_oxidoreductase_subunit_5_|chain_L||multisubunit_Na||H|_antiporter|_MnhA_subunit:0.17028533672106729857,288942792__Bacteria__Gammaproteobacteria__Allochromatium_vinosum_DSM_180__NADH|Ubiquinone|plastoquinone_|complex_I|:0.15530013890728192050):0.12563237302292801223,(91774937__Bacteria__Betaproteobacteria__Methylobacillus_flagellatus_KT__monovalent_cation|H|_antiporter_subunit_A:0.41545034365749700100,325982457__Bacteria__Betaproteobacteria__Nitrosomonas_sp_AL212__NADH_dehydrogenase_|quinone|:0.22429891010615474189):0.04863407516859281216):0.05805765861146175433,(74316515__Bacteria__Betaproteobacteria__Thiobacillus_denitrificans_ATCC_25259__monovalent_cation|H|_antiporter_subunit_A:0.22922013900836846201,(261855730__Bacteria__Gammaproteobacteria__Halothiobacillus_neapolitanus_c2__monovalent_cation|H|_antiporter_subunit_A:0.49436158163272442279,(78484409__Bacteria__Gammaproteobacteria__Thiomicrospira_crunogena_XCL-2__monovalent_cation|H|_antiporter_subunit_A:0.17426397552994027373,((387130065__Bacteria__Gammaproteobacteria__Methylophaga_sp_JAM7__Na|||_H|||_antiporter_subunit_A|_Na|||_H|||_antiporter_subunit_B:0.17720316550640236031,387128495__Bacteria__Gammaproteobacteria__Methylophaga_sp_JAM1__Na|||_H|||_antiporter_subunit_A|_Na|||_H|||_antiporter_subunit_B:0.10256092190989894719):0.16231624725713381108,334144546__Bacteria__Gammaproteobacteria__Thioalkalimicrobium_cyclicum_ALM1__NADH_dehydrogenase_|quinone|:0.14851553211423834666):0.04378754583999065753):0.09926819496394879982):0.11106733753622471950):0.03603059133917731888):0.11882107368203717601,((50083636__Bacteria__Gammaproteobacteria__Acinetobacter_sp_ADP1__monovalent_cation|H|_antiporter_subunit_A:0.08266528799975061959,((299771775__Bacteria__Gammaproteobacteria__Acinetobacter_oleivorans_DR1__putative_monovalent_cation|H|_antiporter_subunit_A:0.01541957259219424448,375136870__Bacteria__Gammaproteobacteria__Acinetobacter_calcoaceticus_PHEA-2__putative_monovalent_cation|H|_antiporter_subunit_A:0.00985603267059912032):0.02058209105273618028,169634546__Bacteria__Gammaproteobacteria__Acinetobacter_baumannii_SDF__monovalent_cation|H|_antiporter_subunit_A:0.01671402421490535486):0.08843015717634496176):0.64162997475365290967,317051362__Bacteria__others_bacteria__Desulfurispirillum_indicum_S5__NADH|Ubiquinone|plastoquinone_|complex_I|:0.35514337762343056726):0.09370639487122968403):0.05503830843064075329,((((((((20093356__Archaea__Methanosarcinales__Methanosarcina_acetivorans_C2A__putative_monovalent_cation|H|_antiporter_subunit_A:0.36033132820766955451,((294495418__Archaea__Methanosarcinales__Methanohalophilus_mahii_DSM_5219__NADH|Ubiquinone|plastoquinone_|complex_I|:0.15027414984076781224,91772207__Archaea__Methanosarcinales__Methanococcoides_burtonii_DSM_6242__monovalent_cation|H|_antiporter_subunit_A:0.18030652436080729650):0.03487413969633567506,(336476966__Archaea__Methanosarcinales__Methanosalsum_zhilinae_DSM_4017__NADH|ubiquinone|plastoquinone:0.24874506165640841715,298674866__Archaea__Methanosarcinales__Methanohalobium_evestigatum_Z-7303__NADH|ubiquinone|plastoquinone_complex_I:0.17874837741270646618):0.04282316377145641700):0.14841015210853286677):0.39752828239413895428,((300710253__Archaea__Halobacteria__Halalkalicoccus_jeotgali_B3__NADH|Ubiquinone|plastoquinone_|complex_I|:0.27701873391710052363,((336253818__Archaea__Halobacteria__Halopiger_xanaduensis_SH-6__NADH_dehydrogenase_|quinone|:0.12436124912056567560,284165977__Archaea__Halobacteria__Haloterrigena_turkmenica_DSM_5511__NADH|ubiquinone|plastoquinone:0.12031732283722153254):0.14977466605848338554,222478918__Archaea__Halobacteria__Halorubrum_lacusprofundi_ATCC_49239__NADH|Ubiquinone|plastoquinone_|complex_I|:0.34600978535201731834):0.10165653056666075493):0.11989708039578995946,(257051647__Archaea__Halobacteria__Halorhabdus_utahensis_DSM_12940__NADH_dehydrogenase_|quinone|:0.29794934056124755539,((389846534__Archaea__Halobacteria__Haloferax_mediterranei_ATCC_33500__NADH_dehydrogenase_|quinone|:0.03646273409098891444,(2508591004__Archaea__Halobacteria__Haloferax_mucosum_ATCC_BAA-1512__NADH|ubiquinone_oxidoreductase_subunit_5_|chain_L||Multisubunit_Na||H|_antiporter|_MnhA_subunit:0.03967643469031521125,(292655228__Archaea__Halobacteria__Haloferax_volcanii_DS2__Na||||H|||_antiporter_subunit_A:0.01652797205326623706,(2508566230__Archaea__Halobacteria__Haloferax_denitrificans_ATCC_35960__NADH|ubiquinone_oxidoreductase_subunit_5_|chain_L||Multisubunit_Na||H|_antiporter|_MnhA_subunit:0.00142936513561538539,2508569941__Archaea__Halobacteria__Haloferax_sulfurifontis_ATCC_BAA-897__NADH|ubiquinone_oxidoreductase_subunit_5_|chain_L||Multisubunit_Na||H|_antiporter|_MnhA_subunit:0.00734367971878850407):0.01550806099023427712):0.02141244283823749359):0.01138106755808800455):0.12771750464339770570,313126990__Archaea__Halobacteria__Halogeometricum_borinquense_DSM_11551__NADH|ubiquinone_oxidoreductase_subunit_5_|chain_l||multisubunit_na||h|_antiporter|_mnha_subunit:0.10740784152682658625):0.17946631003926924453):0.06450625350861395602):0.56934737184279538003):0.26989319663076488665,((((((52081655__Bacteria__Bacilli__Bacillus_licheniformis_ATCC_14580__monovalent_cation|H|_antiporter_subunit_A:0.14300264485945063386,((154687269__Bacteria__Bacilli__Bacillus_amyloliquefaciens_FZB42__monovalent_cation|H|_antiporter_subunit_A:0.14271551028419515728,((386759744__Bacteria__Bacilli__Bacillus_sp_JS__monovalent_cation|H|_antiporter_subunit_A:0.00674994121395577733,161511068__Bacteria__Bacilli__Bacillus_subtilis_subsp_subtilis_str_168__Na||||H|||_antiporter_subunit_A:0.01491969234939698706):0.05423448792498888893,311069660__Bacteria__Bacilli__Bacillus_atrophaeus_1942__monovalent_cation|H|_antiporter_subunit_A:0.05713841274814283888):0.03538581070731215000):0.10273815667769579940,157693582__Bacteria__Bacilli__Bacillus_pumilus_SAFR-032__monovalent_cation|H|_antiporter_subunit_A:0.22445540444413122905):0.04297114741790039605):0.13224543397794269461,384044510__Bacteria__Bacilli__Bacillus_megaterium_WSH-002__NADH_dehydrogenase_|Quinone|:0.26452063201931924619):0.04057053843789173303,(((169826203__Bacteria__Bacilli__Lysinibacillus_sphaericus_C3-41__monovalent_cation|H|_antiporter_subunit_A:0.39187434578974245092,(212639778__Bacteria__Bacilli__Anoxybacillus_flavithermus_WK1__monovalent_cation|H|_antiporter_subunit_A:0.28224497300066153649,(138896530__Bacteria__Bacilli__Geobacillus_thermodenitrificans_NG80-2__monovalent_cation|H|_antiporter_subunit_A:0.21892847344539712040,239828197__Bacteria__Bacilli__Geobacillus_sp_WCH70__monovalent_cation|H|_antiporter_subunit_A:0.12085182727970325556):0.10077355108158003727):0.08608552324372385767):0.04742732212395896207,(((224476050__Bacteria__Bacilli__Staphylococcus_carnosus_subsp_carnosus_TM300__monovalent_cation|H|_antiporter_subunit_A:0.17707743052743399326,((73663132__Bacteria__Bacilli__Staphylococcus_saprophyticus_subsp_saprophyticus_ATCC_15305__monovalent_cation|H|_antiporter_subunit_A:0.12094020321226148229,((15923942__Bacteria__Bacilli__Staphylococcus_aureus_subsp_aureus_Mu50__monovalent_cation|H|_antiporter_subunit_A:0.10702507722754013575,27467564__Bacteria__Bacilli__Staphylococcus_epidermidis_ATCC_12228__monovalent_cation|H|_antiporter_subunit_A:0.12571310795280149497):0.02718724918362558016,(70727000__Bacteria__Bacilli__Staphylococcus_haemolyticus_JCSC1435__monovalent_cation|H|_antiporter_subunit_A:0.09764337249683623099,289551218__Bacteria__Bacilli__Staphylococcus_lugdunensis_HKU09-01__Na|||_H|||_antiporter_subunit_A:0.14919222377737614837):0.04001536470757535019):0.06694697588567760649):0.06130079172697874140,319891924__Bacteria__Bacilli__Staphylococcus_pseudintermedius_HKU10-03__Na|||_H|||_antiporter_subunit_A:0.19729717063263302324):0.03465318398621729939):0.21690319632593102472,222150828__Bacteria__Bacilli__Macrococcus_caseolyticus_JCSC5402__monovalent_cation|H|_antiporter_subunit_A:0.54552235638931589889):0.15338408764451488819,(172057706__Bacteria__Bacilli__Exiguobacterium_sibiricum_255-15__monovalent_cation|H|_antiporter_subunit_A:0.28554716871234547826,229918331__Bacteria__Bacilli__Exiguobacterium_sp_AT1b__monovalent_cation|H|_antiporter_subunit_A:0.25118661468134939607):0.10379580752434815205):0.03651506457320211063):0.05618903548179123714,((16804416__Bacteria__Bacilli__Listeria_monocytogenes_EGD-e__monovalent_cation|H|_antiporter_subunit_A:0.00312304926651508922,16801539__Bacteria__Bacilli__Listeria_innocua_Clip11262__monovalent_cation|H|_antiporter_subunit_A:0.01227677694676315885):0.00290243427268686502,((347549690__Bacteria__Bacilli__Listeria_ivanovii_subsp_ivanovii_PAM_55__putative_Na||H|_antiporter_MrpA:0.01668947418788313194,289435644__Bacteria__Bacilli__Listeria_seeligeri_serovar_1-2b_str_SLCC3954__Na||H|_antiporter_component_A:0.01113475185862118806):0.02596742969941046378,116873743__Bacteria__Bacilli__Listeria_welshimeri_serovar_6b_str_SLCC5334__monovalent_cation|H|_antiporter_subunit_A:0.01384684967311826387):0.00627454673981541096):0.38991484252459540638):0.04594677868275704596):0.03744024693733690595,(((89896922__Bacteria__Clostridia__Desulfitobacterium_hafniense_Y51__monovalent_cation|H|_antiporter_subunit_A:0.39685878678266195418,(56962561__Bacteria__Bacilli__Bacillus_clausii_KSM-K16__monovalent_cation|H|_antiporter_subunit_A:0.27282004356857914029,(23100564__Bacteria__Bacilli__Oceanobacillus_iheyensis_HTE831__monovalent_cation|H|_antiporter_subunit_A:0.31694852955712504716,169826257__Bacteria__Bacilli__Lysinibacillus_sphaericus_C3-41__monovalent_cation|H|_antiporter_subunit_A:0.31386978800994108640):0.07270916836730093036):0.08264015577920121036):0.07409597601512581122,261407655__Bacteria__Bacilli__Paenibacillus_sp_Y412MC10__monovalent_cation|H|_antiporter_subunit_1:0.34230075593581260618):0.05027208829812274127,((317128276__Bacteria__Bacilli__Bacillus_cellulosilyticus_DSM_2522__monovalent_cation|H|_antiporter_subunit_1:0.15552484147406903103,297584674__Bacteria__Bacilli__Bacillus_selenitireducens_MLS10__monovalent_cation|H|_antiporter_subunit_1:0.27678906022394561548):0.07456005677967469936,((288555650__Bacteria__Bacilli__Bacillus_pseudofirmus_OF4__monovalent_cation|H|_antiporter_subunit_A:0.13440758590404652817,15613882__Bacteria__Bacilli__Bacillus_halodurans_C-125__monovalent_cation|H|_antiporter_subunit_A:0.12585889729808102944):0.04621694842736853714,(23099446__Bacteria__Bacilli__Oceanobacillus_iheyensis_HTE831__monovalent_cation|H|_antiporter_subunit_A:0.20038867556783249158,56963400__Bacteria__Bacilli__Bacillus_clausii_KSM-K16__monovalent_cation|H|_antiporter_subunit_A:0.36960893547515999424):0.05814564450396229184):0.05945049111977931955):0.21850730806561038944):0.02185023879368504576):0.16271231385688780802,386714894__Bacteria__Bacilli__Halobacillus_halophilus_DSM_2266__monovalent_cation|H|_antiporter_subunit_A:0.57273678190257737430):0.20528145574986189636,51892793__Bacteria__Clostridia__Symbiobacterium_thermophilum_IAM_14863__Na||H|_antiporter_subunit:0.70964518763868311702):0.09304869032453193245):0.07564046532880498719,(325282538__Bacteria__Deinococcus-Thermus__Deinococcus_proteolyticus_MRP__NADH_dehydrogenase_|quinone|:0.25661410683346935757,(386855738__Bacteria__Deinococcus-Thermus__Deinococcus_gobiensis_I-0__NADH|ubiquinone|plastoquinone_subunit:0.15238600314612768538,15805906__Bacteria__Deinococcus-Thermus__Deinococcus_radiodurans_R1__NADH|ubiquinone|plastoquinone_subunit:0.18526067398704945677):0.18294503626271410579):0.62785423678741458797):0.08220940748008385979,((((42523740__Bacteria__Deltaproteobacteria__Bdellovibrio_bacteriovorus_HD100__NADH_dehydrogenase:1.24040059297940685745,383764337__Bacteria__Chloroflexi__Caldilinea_aerophila_DSM_14535_NBRC_104270__Na||||H|||_antiporter_subunit_A:0.74961298347359750505):0.17675923397414325389,((163847767__Bacteria__Chloroflexi__Chloroflexus_aurantiacus_J-10-fl__NADH_dehydrogenase_|quinone|:0.00000122123005994819,222525634__Bacteria__Chloroflexi__Chloroflexus_sp_Y-400-fl__NADH_dehydrogenase_|quinone|:0.00000122123005994819):0.07083805514658395031,219849785__Bacteria__Chloroflexi__Chloroflexus_aggregans_DSM_9485__NADH_dehydrogenase_|quinone|:0.04438178077094749596):0.73154246849102533279):0.08550130772440647786,(((326800405__Bacteria__Bacteroidetes__Sphingobacterium_sp_21__NADH_dehydrogenase_|quinone|:1.01363808127020749161,29654879__Bacteria__Gammaproteobacteria__Coxiella_burnetii_RSA_493__monovalent_cation|H|_antiporter_subunit_A:0.66249790827878451971):0.07540430757116084459,((229605152__Bacteria__Gammaproteobacteria__Vibrio_cholerae_MJ-1236__Na|||_H|||_antiporter_subunit_A|Na|||_H|||_antiporter_subunit_B:0.00000122123005994819,15600927__Bacteria__Gammaproteobacteria__Vibrio_cholerae_O1_biovar_El_Tor_str_N16961__NADH_dehydrogenase:0.00000122123005994819):0.24595386479792144541,(375263398__Bacteria__Gammaproteobacteria__Vibrio_sp_EJY3__Na|||_H|||_antiporter_subunit_A|Na|||_H|||_antiporter_subunit_B:0.32479980494283477999,262395718__Bacteria__Gammaproteobacteria__Vibrio_sp_Ex25__Na|||_H|||_antiporter_subunit_A|Na|||_H|||_antiporter_subunit_B:0.25984179786945171831):0.05535950475615718236):0.65538676615308499862):0.11233513103215471418,(((297621544__Bacteria__Chlamydiae__Waddlia_chondrophila_WSU_86-1044__multiple_resistance_and_pH_homeostasis_system|_subunit_A|B:0.80135078632155065659,313676724__Bacteria__Bacteroidetes__Marivirga_tractuosa_DSM_4126__NADH|ubiquinone|plastoquinone_|complex_i|:0.82159466812641857025):0.14635970618619137396,((((343085543__Bacteria__Bacteroidetes__Cyclobacterium_marinum_DSM_745__NADH|ubiquinone|plastoquinone:0.25997984752006020326,390944608__Bacteria__Bacteroidetes__Belliella_baltica_DSM_15883__NADH|ubiquinone_oxidoreductase_subunit_5_|chain_L||multisubunit_Na||H|_antiporter|_MnhA_subunit:0.24769581716922306480):0.10647046457509104500,((295136331__Bacteria__Bacteroidetes__Zunongwangia_profunda_SM-A87__monovalent_cation|H|_antiporter_subunit_A:0.17507097141445515653,120437872__Bacteria__Bacteroidetes__Gramella_forsetii_KT0803__monovalent_cation|H|_antiporter_subunit_A:0.18688900516149242748):0.13833670979967099823,340622423__Bacteria__Bacteroidetes__Capnocytophaga_canimorsus_Cc5__Mrp_complex_subunit_A:0.34534509932798579390):0.07385176512871285959):0.14997150806343542695,(325106178__Bacteria__Bacteroidetes__Pedobacter_saltans_DSM_12145__multisubunit_sodium|proton_antiporter|_MrpA_subunit:0.62350804182129970776,312131649__Bacteria__Bacteroidetes__Leadbetterella_byssophila_DSM_17132__multisubunit_sodium|proton_antiporter|_mrpa_subunit:0.43092094751524917529):0.06858642390623437279):0.30157867184915093661,320160013__Bacteria__Chloroflexi__Anaerolinea_thermophila_UNI-1__Na||||H|||_antiporter_subunit_A:0.69250973186036346441):0.08683899307676196111):0.06152110680474483922,((((156741749__Bacteria__Chloroflexi__Roseiflexus_castenholzii_DSM_13941__NADH_dehydrogenase_|quinone|:0.08734637205393948334,148656228__Bacteria__Chloroflexi__Roseiflexus_sp_RS-1__NADH_dehydrogenase_|quinone|:0.10546244879578028919):0.45793874385335681110,(118581619__Bacteria__Deltaproteobacteria__Pelobacter_propionicus_DSM_2379__putative_monovalent_cation|H|_antiporter_subunit_A:0.33266101386826552044,39997440__Bacteria__Deltaproteobacteria__Geobacter_sulfurreducens_PCA__monovalent_cation|H|_antiporter_subunit_A:0.24663846380579304562):0.33609307950274253107):0.05869973041694949434,((325109586__Bacteria__Planctomycetes__Planctomyces_brasiliensis_DSM_5305__NADH_dehydrogenase_|quinone|:0.68132995187424572059,(383765736__Bacteria__Planctomycetes__Phycisphaera_mikurensis_NBRC_102666__Na||||H|||_antiporter_subunit_A:0.83768144201316541153,(262196717__Bacteria__Deltaproteobacteria__Haliangium_ochraceum_DSM_14365__NADH|ubiquinone|plastoquinone:0.65433779698902272415,162450208__Bacteria__Deltaproteobacteria__Sorangium_cellulosum_So_ce_56__NADH_dehydrogenase:0.48364399221744869273):0.10353502204825495991):0.02244152832615900484):0.02059926335852801244,(189346503__Bacteria__Chlorobi__Chlorobium_limicola_DSM_245__monovalent_cation|H|_antiporter_subunit_A:0.31914166994920750708,((193213059__Bacteria__Chlorobi__Chlorobaculum_parvum_NCIB_8327__monovalent_cation|H|_antiporter_subunit_A:0.02527947766130668808,21673319__Bacteria__Chlorobi__Chlorobium_tepidum_TLS__NADH_dehydrogenase_I:0.07513348144969538012):0.29333474948476839783,(145220062__Bacteria__Chlorobi__Chlorobium_phaeovibrioides_DSM_265__putative_monovalent_cation|H|_antiporter_subunit_A:0.15351515925546019292,(194332941__Bacteria__Chlorobi__Prosthecochloris_aestuarii_DSM_271__monovalent_cation|H|_antiporter_subunit_A:0.14330074574035797652,189499068__Bacteria__Chlorobi__Chlorobium_phaeobacteroides_BS1__monovalent_cation|H|_antiporter_subunit_A:0.13318030661792079616):0.03815410325257065360):0.07514684336469681925):0.05980402727617148417):0.46638462514953876736):0.03832040171845739474):0.05458223675481698595,((((332284475__Bacteria__Betaproteobacteria__Pusillimonas_sp_T7-7__monovalent_cation|H|_antiporter_subunit_A:0.71560496090225422794,(77920215__Bacteria__Deltaproteobacteria__Pelobacter_carbinolicus_DSM_2380__NADH|ubiquinone_oxidoreductase_subunit_5|chain_L||multisubunit_Na||H|_antiporter|_MnhA_subunit:0.97104172999521620735,(347527790__Bacteria__Alphaproteobacteria__Sphingobium_sp_SYK-6__putative_Na||||H|||_antiporter_subunit_A|B:0.69750328605637168522,(146284520__Bacteria__Gammaproteobacteria__Pseudomonas_stutzeri_A1501__NADH_dehydrogenase:0.00532886911962973317,(386022936__Bacteria__Gammaproteobacteria__Pseudomonas_stutzeri_DSM_4166__NADH_dehydrogenase:0.00133212317442046413,339496289__Bacteria__Gammaproteobacteria__Pseudomonas_stutzeri_ATCC_17588_LMG_11199__NADH_dehydrogenase:0.00533340342877049265):0.00000122123005994819):0.54269340985322223059):0.25180935287303762848):0.06088946402577286726):0.15938012503336596026,(294054917__Bacteria__others_bacteria__Coraliomargarita_akajimensis_DSM_45221__NADH|ubiquinone|plastoquinone_|complex_I|_oxidoreductase:0.67280786863748143212,(310818333__Bacteria__Deltaproteobacteria__Stigmatella_aurantiaca_DW4-3-1__NADH|ubiquinone_oxidoreductase|_chain_5:0.38758934199126082731,338535131__Bacteria__Deltaproteobacteria__Myxococcus_fulvus_HW-1__NADH|ubiquinone_oxidoreductase|_chain_5:0.39489147565193810641):0.31801229141745757101):0.09296972806710489257):0.04660082418129279230,(((159043280__Bacteria__Alphaproteobacteria__Dinoroseobacter_shibae_DFL_12__quinone_dependent_NADH_dehydrogenase:0.59276325970502630192,89056186__Bacteria__Alphaproteobacteria__Jannaschia_sp_CCS1__putative_monovalent_cation|H|_antiporter_subunit_A:0.54300954312468197038):0.20079329158562614355,(209966910__Bacteria__Alphaproteobacteria__Rhodospirillum_centenum_SW__Na||||H|||_antiporter_subunit_A:0.45418871798216714497,(217969533__Bacteria__Betaproteobacteria__Thauera_sp_MZ1T__NADH|ubiquinone|plastoquinone_|complex_I|:0.25124749000927110165,146306465__Bacteria__Gammaproteobacteria__Pseudomonas_mendocina_ymp__NADH_dehydrogenase_|quinone|:0.30924617895969858106):0.49472723139492180700):0.09169412652522009044):0.09957605585033028894,((357383684__Bacteria__Alphaproteobacteria__Pelagibacterium_halotolerans_B2__Na|||_H|||_antiporter_subunit_A:0.48620210914588496420,(((((222085290__Bacteria__Alphaproteobacteria__Agrobacterium_radiobacter_K84__monovalent_cation|H|_antiporter_subunit_A:0.19455996744868811477,((209548477__Bacteria__Alphaproteobacteria__Rhizobium_leguminosarum_bv_trifolii_WSM2304__monovalent_cation|H|_antiporter_subunit_A:0.07061758456257394290,190890955__Bacteria__Alphaproteobacteria__Rhizobium_etli_CIAT_652__monovalent_cation|H|_antiporter_subunit_A:0.08030363495875847413):0.01902183589874216138,116251140__Bacteria__Alphaproteobacteria__Rhizobium_leguminosarum_bv_viciae_3841__monovalent_cation|H|_antiporter_subunit_A:0.03400787814902136996):0.13003087564597623493):0.08851939439742856353,((325292286__Bacteria__Alphaproteobacteria__Agrobacterium_sp_H13-3_circ-linear__monovalent_cation|H|_antiporter_subunit_A:0.03991708897157468516,15888247__Bacteria__Alphaproteobacteria__Agrobacterium_tumefaciens_str_C58_circ-lin__Na||H|_antiporter:0.02891860257508742718):0.15263698144494108888,222147966__Bacteria__Alphaproteobacteria__Agrobacterium_vitis_S4__putative_monovalent_cation|H|_antiporter_subunit_A:0.28726152599274146215):0.04660544912267612638):0.03792678515545742229,(227821326__Bacteria__Alphaproteobacteria__Sinorhizobium_fredii_NGR234__monovalent_cation|H|_antiporter_subunit_A:0.11526951024902838683,(150395831__Bacteria__Alphaproteobacteria__Sinorhizobium_medicae_WSM419__putative_monovalent_cation|H|_antiporter_subunit_A:0.04550955964011887955,15964745__Bacteria__Alphaproteobacteria__Sinorhizobium_meliloti_1021__monovalent_cation|H|_antiporter_subunit_A:0.02473944762657064381):0.10704144542442661781):0.14136673661254356427):0.09337190846304302405,110633221__Bacteria__Alphaproteobacteria__Chelativorans_sp_BNC1__putative_monovalent_cation|H|_antiporter_subunit_A:0.21863549573003554505):0.14496707360559571431,(374330783__Bacteria__Alphaproteobacteria__Pseudovibrio_sp_FO-BEG1__monovalent_cation|H|_antiporter_subunit_A:0.37753230225235023809,328544579__Bacteria__Alphaproteobacteria__Polymorphum_gilvum_SL003B-26A1__NADH_dehydrogenase_|Quinone|:0.23527156720776176702):0.12228456477461220608):0.14612616087625621142):0.30763386468784886807,291295257__Bacteria__Deinococcus-Thermus__Meiothermus_ruber_DSM_1279__NADH|ubiquinone|plastoquinone:0.58773905429374506681):0.07190704695827508652):0.03778576552992135573):0.05383684435861115641,((374334323__Bacteria__Gammaproteobacteria__Oceanimonas_sp_GK1__putative_monovalent_cation|H|_antiporter_subunit_A:0.43853896028676481178,(307546103__Bacteria__Gammaproteobacteria__Halomonas_elongata_DSM_2581__monovalent_cation|H|_antiporter_subunit_A:0.44976230456106969235,(((114321239__Bacteria__Gammaproteobacteria__Alkalilimnicola_ehrlichii_MLHE-1__monovalent_cation|H|_antiporter_subunit_A:0.20076712840593272102,121998814__Bacteria__Gammaproteobacteria__Halorhodospira_halophila_SL1__putative_monovalent_cation|H|_antiporter_subunit_A:0.30526836480541003072):0.08196866727882967663,((387815147__Bacteria__Gammaproteobacteria__Marinobacter_hydrocarbonoclasticus_ATCC_49840__Na||||H|||_antiporter_subunit_A_|Multiple_resistance_and_pH_homeostasis_protein_A|_|Mrp_complex_subunit_A|:0.00358010618509269941,120555766__Bacteria__Gammaproteobacteria__Marinobacter_aquaeolei_VT8__monovalent_cation|H|_antiporter_subunit_A:0.00302383384620452883):0.09625845964048040937,385332328__Bacteria__Gammaproteobacteria__Marinobacter_adhaerens_HP15__monovalent_cation|H|_antiporter_subunit_A:0.09067097778845691070):0.35366002698457149611):0.04856446809171896528,(220935694__Bacteria__Gammaproteobacteria__Thioalkalivibrio_sulfidophilus_HL-EbGr7__monovalent_cation|H|_antiporter_subunit_A:0.20442888290328090073,289207933__Bacteria__Gammaproteobacteria__Thioalkalivibrio_sp_K90mix__NADH|ubiquinone|plastoquinone_|complex_I|:0.18486736730195310607):0.16248097271044462109):0.04867268832706999476):0.07399545935331124091):0.16388423491405107457,(83816417__Bacteria__Bacteroidetes__Salinibacter_ruber_DSM_13855__monovalent_cation|H|_antiporter_subunit_A:0.65058870962849435493,297624893__Bacteria__Deinococcus-Thermus__Truepera_radiovictrix_DSM_17093__multisubunit_sodium|proton_antiporter_subunit_MrpA:0.43441068828609569197):0.14107607623446230538):0.06702385794316098599):0.05531121531831392768):0.06463810312972655125):0.04429419799661047513):0.11064122095467082696):0.13203181248111428570,((((269128819__Bacteria__Actinobacteria__Thermomonospora_curvata_DSM_43183__NADH|Ubiquinone|plastoquinone_|complex_I|:0.67511884839441360651,((257055509__Bacteria__Actinobacteria__Saccharomonospora_viridis_DSM_43017__NADH|ubiquinone_oxidoreductase_subunit_5_|chain_L||multisubunit_Na||H|_antiporter|_MnhA_subunit:0.50995971240082849096,134102977__Bacteria__Actinobacteria__Saccharopolyspora_erythraea_NRRL_2338__NADH_dehydrogenase_|quinone|:0.39027225205834470412):0.05250060148974372565,158316970__Bacteria__Actinobacteria__Frankia_sp_EAN1pec__NADH_dehydrogenase_|quinone|:0.40976138135495471237):0.10187924310209627021):0.11133760655576376009,((((182435353__Bacteria__Actinobacteria__Streptomyces_griseus_subsp_griseus_NBRC_13350__monovalent_cation|H|_antiporter_subunit_A:0.09416239415841208549,(345002623__Bacteria__Actinobacteria__Streptomyces_sp_SirexAA-E__NADH|Ubiquinone|plastoquinone_|complex_I|:0.09208208503271543555,357410593__Bacteria__Actinobacteria__Streptomyces_flavogriseus_ATCC_33331__NADH|ubiquinone|plastoquinone:0.08657404623301950819):0.03353379366232107917):0.05680774788153543364,21225241__Bacteria__Actinobacteria__Streptomyces_coelicolor_A3-2__monovalent_cation|H|_antiporter_subunit_A:0.22385108100870612646):0.34696739183904129478,(72160754__Bacteria__Actinobacteria__Thermobifida_fusca_YX__monovalent_cation|H|_antiporter_subunit_A:0.45269689499165499669,271967912__Bacteria__Actinobacteria__Streptosporangium_roseum_DSM_43021__monovalent_cation|H|_antiporter_subunit_A:0.50114129804037388372):0.09784646587949356877):0.09422951813698053625,((((315502572__Bacteria__Actinobacteria__Micromonospora_sp_L5__NADH|ubiquinone|plastoquinone_|complex_i|:0.00000122123005994819,302866012__Bacteria__Actinobacteria__Micromonospora_aurantiaca_ATCC_27029__NADH|Ubiquinone|plastoquinone_|complex_I|:0.00219681177077717116):0.17327234879287620184,330466405__Bacteria__Actinobacteria__Verrucosispora_maris_AB-18-032__putative_monovalent_cation|H|_antiporter_subunit_A:0.22474344130857315527):0.19483031077736429060,(330467952__Bacteria__Actinobacteria__Verrucosispora_maris_AB-18-032__putative_monovalent_cation|H|_antiporter_subunit_A:0.11945297652646570674,(302867135__Bacteria__Actinobacteria__Micromonospora_aurantiaca_ATCC_27029__NADH|Ubiquinone|plastoquinone_|complex_I|:0.00000122123005994819,315506456__Bacteria__Actinobacteria__Micromonospora_sp_L5__NADH|ubiquinone|plastoquinone_|complex_i|:0.00214775015076215051):0.11663829452412863286):0.18947846031775078535):0.12054845625369789430,(((258654075__Bacteria__Actinobacteria__Nakamurella_multipartita_DSM_44233__NADH|ubiquinone|plastoquinone:0.66127833573479655183,(284989093__Bacteria__Actinobacteria__Geodermatophilus_obscurus_DSM_43160__NADH_dehydrogenase_|quinone|:0.11902627394302560393,379733999__Bacteria__Actinobacteria__Blastococcus_saxobsidens_DD2__NADH|ubiquinone_oxidoreductase_subunit_5_|Chain_L||multisubunit_Na||H|_antiporter|_MnhA_subunit:0.10593141375477244104):0.25773595106188013082):0.05191849537024370576,((((337291648__Bacteria__Actinobacteria__Corynebacterium_ulcerans_BR-AD22__multicomponent_Na||H|_antiporter_subunit_A:0.03335242429382254126,379716107__Bacteria__Actinobacteria__Corynebacterium_pseudotuberculosis_316__Na||||H|||_antiporter_subunit_A:0.06603012831258613102):0.23461239883413656515,(227834088__Bacteria__Actinobacteria__Corynebacterium_aurimucosum_ATCC_700975__monovalent_cation|H|_antiporter_subunit_A:0.30879696060028405391,(19553922__Bacteria__Actinobacteria__Corynebacterium_glutamicum_ATCC_13032__monovalent_cation|H|_antiporter_subunit_A:0.10687334629944122977,25029123__Bacteria__Actinobacteria__Corynebacterium_efficiens_YS-314__monovalent_cation|H|_antiporter_subunit_A:0.12461421981064303710):0.15858988079431807217):0.05102985891614498365):0.40407672961203022766,(296392805__Bacteria__Actinobacteria__Segniliparus_rotundus_DSM_44985__NADH|Ubiquinone|plastoquinone_complex_I:0.67736447329791116267,(333918235__Bacteria__Actinobacteria__Amycolicicoccus_subflavus_DQS3-9A1__NADH|Ubiquinone|plastoquinone:0.38074119694954255966,((296141388__Bacteria__Actinobacteria__Tsukamurella_paurometabola_DSM_20162__NADH|ubiquinone|plastoquinone:0.37922305264477029763,(262200681__Bacteria__Actinobacteria__Gordonia_bronchialis_DSM_43247__NADH|ubiquinone|plastoquinone_|complex_I|_oxidoreductase:0.13570229330007002599,378716369__Bacteria__Actinobacteria__Gordonia_polyisoprenivorans_VH2__putative_monovalent_cation|H|_antiporter_subunit_A:0.12156705522314574519):0.27393386457403484657):0.06304227534159337343,((333989554__Bacteria__Actinobacteria__Mycobacterium_sp_JDM601__NADH_ubiquinone_oxidoreductase_subunit_5:0.34082237147066485328,(169627739__Bacteria__Actinobacteria__Mycobacterium_abscessus_ATCC_19977_1__Putative_cation_antiporter_NADH_dehydrogenase_subunit:0.23268348180453951590,((375138417__Bacteria__Actinobacteria__Mycobacterium_rhodesiae_NBB3__NADH|ubiquinone_oxidoreductase_subunit_5_|chain_L||multisubunit_Na||H|_antiporter|_MnhA_subunit:0.11895646462805507804,(108797566__Bacteria__Actinobacteria__Mycobacterium_sp_MCS__putative_monovalent_cation|H|_antiporter_subunit_A:0.11503046356381078918,161598320__Bacteria__Actinobacteria__Mycobacterium_smegmatis_str_MC2_155__monovalent_cation|H|_antiporter_subunit_A:0.13124730158552011527):0.03916439563829676035):0.03229788331611887359,(120401759__Bacteria__Actinobacteria__Mycobacterium_vanbaalenii_PYR-1__putative_monovalent_cation|H|_antiporter_subunit_A:0.03804792086707127485,(315442280__Bacteria__Actinobacteria__Mycobacterium_sp_Spyr1__NADH|ubiquinone_oxidoreductase_subunit_5:0.00000122123005994819,145220767__Bacteria__Actinobacteria__Mycobacterium_gilvum_PYR-GCK__putative_monovalent_cation|H|_antiporter_subunit_A:0.00000122123005994819):0.04997824424499493906):0.08828003615693802431):0.07924677759196135929):0.04791524947475572088):0.15887645707749623036,((54027264__Bacteria__Actinobacteria__Nocardia_farcinica_IFM_10152__monovalent_cation|H|_antiporter_subunit_A:0.13150507260641555729,379711290__Bacteria__Actinobacteria__Nocardia_cyriacigeorgica_GUH-2__putative_monovalent_cation|H|_antiporter_subunit_A:0.17442996568765800625):0.21089460239244300910,(312141203__Bacteria__Actinobacteria__Rhodococcus_equi_103S__multisubunit_sodium|proton_antiporter_mnhb_subunit:0.10426530389550338340,((226361295__Bacteria__Actinobacteria__Rhodococcus_opacus_B4__monovalent_cation|H|_antiporter_subunit_A:0.01634082218441513384,111019158__Bacteria__Actinobacteria__Rhodococcus_jostii_RHA1__monovalent_cation|H|_antiporter_subunit_A:0.01612212420749458558):0.11106705161728611109,226304992__Bacteria__Actinobacteria__Rhodococcus_erythropolis_PR4__putative_Na||||H|||_antiporter_subunit_A|B:0.10113566252506829557):0.04003684688115816126):0.09497013956558979231):0.06018224816975084601):0.04816226662815847881):0.05082455707078235158):0.06469725890194957807):0.07160196285970313324):0.19737592376473200861,((148272267__Bacteria__Actinobacteria__Clavibacter_michiganensis_subsp_michiganensis_NCPPB_382__putative_monovalent_cation|H|_antiporter_subunit_A:0.29259048575839019524,323357917__Bacteria__Actinobacteria__Microbacterium_testaceum_StLB037__NADH|ubiquinone_oxidoreductase_subunit_5_|chain_L||Multisubunit_Na||H|_antiporter|_MnhA_subunit:0.43787738576545426339):0.19159054361324259763,((308178332__Bacteria__Actinobacteria__Arthrobacter_arilaitensis_Re117__Na||||H|||_antiporter_subunit_A|B:0.51033468620804733895,239918376__Bacteria__Actinobacteria__Micrococcus_luteus_NCTC_2665__NADH|ubiquinone_oxidoreductase_subunit_5_|chain_L||multisubunit_Na||H|_antiporter|_MnhA_subunit:0.47010637478465877592):0.07852284234110577799,(184200027__Bacteria__Actinobacteria__Kocuria_rhizophila_DC2201__putative_monovalent_cation|H|_antiporter_subunit_A:0.43675794920251509446,(163840951__Bacteria__Actinobacteria__Renibacterium_salmoninarum_ATCC_33209__monovalent_cation|H|_antiporter_subunit_A:0.27005904036818639824,((325965048__Bacteria__Actinobacteria__Arthrobacter_phenanthrenivorans_Sphe3__NADH|ubiquinone_oxidoreductase_subunit_5:0.06278360352235207165,220914395__Bacteria__Actinobacteria__Arthrobacter_chlorophenolicus_A6__monovalent_cation|H|_antiporter_subunit_A:0.06792297655888468455):0.04473997698377141924,(119962588__Bacteria__Actinobacteria__Arthrobacter_aurescens_TC1__monovalent_cation|H|_antiporter_subunit_A:0.11944955029428125370,116672415__Bacteria__Actinobacteria__Arthrobacter_sp_FB24__putative_monovalent_cation|H|_antiporter_subunit_A:0.08646173282781867420):0.02444194897255504151):0.15013954091093900667):0.14819854583201008680):0.05690435350719724034):0.14272621747562844186):0.04990417113080096445):0.06857689342486149309):0.05262656165928458057,((336119279__Bacteria__Actinobacteria__Microlunatus_phosphovorus_NM-1__Na||||H|||_antiporter_subunit_A|B:0.51783806507023055765,257069637__Bacteria__Actinobacteria__Brachybacterium_faecium_DSM_4810__NADH|ubiquinone_oxidoreductase_subunit_5_|chain_L||multisubunit_Na||H|_antiporter|_MnhA_subunit:0.63375426214719610130):0.09695804066226906825,((256824390__Bacteria__Actinobacteria__Kytococcus_sedentarius_DSM_20547__NADH|ubiquinone_oxidoreductase_subunit_5_|chain_L||multisubunit_Na||H|_antiporter_subunit_MnhA:0.43593825438248606785,256825500__Bacteria__Actinobacteria__Kytococcus_sedentarius_DSM_20547__NADH|ubiquinone_oxidoreductase_subunit_5_|chain_L||multisubunit_Na||H|_antiporter_subunit_MnhA:0.55730781545332586102):0.15737580351038149562,(152964017__Bacteria__Actinobacteria__Kineococcus_radiotolerans_SRS30216__monovalent_cation|H|_antiporter_subunit_A:0.40336967309653393166,((297570756__Bacteria__Actinobacteria__Arcanobacterium_haemolyticum_DSM_20595__multisubunit_sodium|proton_antiporter_MrpBA:0.64315976338993319228,229822296__Bacteria__Actinobacteria__Beutenbergia_cavernae_DSM_12333__monovalent_cation|H|_antiporter_subunit_A:0.25898174655224054375):0.08937210643971911506,(((256833647__Bacteria__Actinobacteria__Jonesia_denitrificans_DSM_20603__NADH_dehydrogenase_|quinone|:0.40551535249937414873,269796813__Bacteria__Actinobacteria__Sanguibacter_keddieii_DSM_10542__NADH|ubiquinone_oxidoreductase_5_|chain_L||multisubunit_Na||H|_antiporter_subunit_MnhA:0.14903752526140270906):0.09878969520063314580,(296128076__Bacteria__Actinobacteria__Cellulomonas_flavigena_DSM_20109__NADH|ubiquinone|plastoquinone:0.15575687873518856419,(332668850__Bacteria__Actinobacteria__Cellulomonas_fimi_ATCC_484__NADH|Ubiquinone|plastoquinone_|complex_I|:0.10141823840542990576,336322143__Bacteria__Actinobacteria__Cellvibrio_gilvus_ATCC_13127__NADH|Ubiquinone|plastoquinone_|complex_I|:0.14974643355118336108):0.06889444821005615005):0.11085281251942047387):0.04605331203471023371,(334335832__Bacteria__Actinobacteria__Isoptericola_variabilis_225__NADH_dehydrogenase_|quinone|:0.21302340735398805904,269957956__Bacteria__Actinobacteria__Xylanimonas_cellulosilytica_DSM_15894__NADH_dehydrogenase_|quinone|:0.25117924312996303682):0.10171129685000968035):0.06829974462109318634):0.10705064454843213340):0.03156897857574671867):0.04439725857875853610):0.03323750017023936049):0.02974176853961444517):0.04496722664429105010):0.11052319352077094594):0.38908774314132188454,((284991362__Bacteria__Actinobacteria__Geodermatophilus_obscurus_DSM_43160__NADH_dehydrogenase_|quinone|:0.40732549269947820880,(145595746__Bacteria__Actinobacteria__Salinispora_tropica_CNB-440__NADH_dehydrogenase_|quinone|:0.09020248987212906022,159038997__Bacteria__Actinobacteria__Salinispora_arenicola_CNS-205__NADH_dehydrogenase_|quinone|:0.04369330257681630636):0.51909475602081123213):0.24804166261729937437,((333917910__Bacteria__Actinobacteria__Amycolicicoccus_subflavus_DQS3-9A1__NADH_dehydrogenase_|Quinone|:0.34606312465906474696,297560689__Bacteria__Actinobacteria__Nocardiopsis_dassonvillei_subsp_dassonvillei_DSM_43111__NADH_dehydrogenase_|quinone|:0.37147417172649582762):0.12394746766992636999,(237786567__Bacteria__Actinobacteria__Corynebacterium_kroppenstedtii_DSM_44385__putative_monovalent_cation|H|_antiporter_subunit_A:0.34734128378459655506,(38232914__Bacteria__Actinobacteria__Corynebacterium_diphtheriae_NCTC_13129__monovalent_cation|H|_antiporter_subunit_A:0.43863469531478277430,(340795440__Bacteria__Actinobacteria__Corynebacterium_variabile_DSM_44702__Na||||H|||_antiporter_subunit_B:0.33692024791594282762,(68537081__Bacteria__Actinobacteria__Corynebacterium_jeikeium_K411__monovalent_cation|H|_antiporter_subunit_A:0.19362630616304116193,(172041556__Bacteria__Actinobacteria__Corynebacterium_urealyticum_DSM_7109__monovalent_cation|H|_antiporter_subunit_A:0.27520975422704546665,336326587__Bacteria__Actinobacteria__Corynebacterium_resistens_DSM_45100__multicomponent_Na||H|_antiporter_subunit_A|B:0.23291176954419756662):0.05044071351374724427):0.10671298354991874680):0.22198766637410197178):0.08360057198388279320):0.59139119222860769831):0.12688216594373774582):0.38314762321055045868):0.11589457485604041931,(383459961__Bacteria__Deltaproteobacteria__Corallococcus_coralloides_DSM_2259__NADH|ubiquinone_oxidoreductase|_chain_5:0.58860184264063919457,((284042666__Bacteria__Actinobacteria__Conexibacter_woesei_DSM_14684__NADH|ubiquinone|plastoquinone:0.35547350715547387789,257057004__Bacteria__Actinobacteria__Saccharomonospora_viridis_DSM_43017__NADH|ubiquinone_oxidoreductase_subunit_5_|chain_L||multisubunit_Na||H|_antiporter|_MnhA_subunit:0.47074819939525358592):0.18571893814015896784,(269837361__Bacteria__Chloroflexi__Sphaerobacter_thermophilus_DSM_20745__NADH_dehydrogenase_|quinone|:0.63556276779780551678,(108804634__Bacteria__Actinobacteria__Rubrobacter_xylanophilus_DSM_9941__NADH_dehydrogenase_|quinone|:0.20098849230540485888,108805930__Bacteria__Actinobacteria__Rubrobacter_xylanophilus_DSM_9941__NADH_dehydrogenase_|quinone|:0.16794826707706617119):0.21519323168811688163):0.11954702372583847492):0.16359038932010291911):0.93691967826165944988):0.12293644269697331928):0.11958571697559766678):0.10730454951772816496,383765750__Bacteria__Planctomycetes__Phycisphaera_mikurensis_NBRC_102666__Na||||H|||_antiporter_subunit_A:1.61971582748925602147):0.26017884042390010402,((316933754__Bacteria__Alphaproteobacteria__Rhodopseudomonas_palustris_DX-1__NADH|ubiquinone|plastoquinone:0.15591569996123497144,((90425339__Bacteria__Alphaproteobacteria__Rhodopseudomonas_palustris_BisB18__putative_monovalent_cation|H|_antiporter_subunit_A:0.06612671489670399194,162134979__Bacteria__Alphaproteobacteria__Rhodopseudomonas_palustris_BisA53__putative_monovalent_cation|H|_antiporter_subunit_A:0.03402666447194141464):0.05043319538592409834,(91975156__Bacteria__Alphaproteobacteria__Rhodopseudomonas_palustris_BisB5__putative_monovalent_cation|H|_antiporter_subunit_A:0.05362837378807208677,86747275__Bacteria__Alphaproteobacteria__Rhodopseudomonas_palustris_HaA2__putative_monovalent_cation|H|_antiporter_subunit_A:0.09245680344995373112):0.02536495130960981711):0.04833854281290946714):0.27483846922323423856,((302383170__Bacteria__Alphaproteobacteria__Brevundimonas_subvibrioides_ATCC_15264__NADH|ubiquinone|plastoquinone_|complex_I|:0.20284917706760663414,347528074__Bacteria__Alphaproteobacteria__Sphingobium_sp_SYK-6__putative_K||||H|||_antiporter_subunit_A|B:0.29016804878285973324):0.12870521539652568510,(((119383449__Bacteria__Alphaproteobacteria__Paracoccus_denitrificans_PD1222__monovalent_cation|H|_antiporter_subunit_A:0.27444371098108027995,(77464572__Bacteria__Alphaproteobacteria__Rhodobacter_sphaeroides_2-4-1__multisubunit_potassium|proton_antiporter|_PhaA_subunit_|multisubunit_potassium|proton_antiporter|_PhaB_subunit_|TC_2|A|63|1|1|:0.21257241047361519204,89056206__Bacteria__Alphaproteobacteria__Jannaschia_sp_CCS1__putative_monovalent_cation|H|_antiporter_subunit_A:0.23439537616765940276):0.03597894926115249165):0.04994612494034746109,((56697731__Bacteria__Alphaproteobacteria__Ruegeria_pomeroyi_DSS-3__pH_adaption_potassium_efflux_system_protein_PhaA:0.16033554700665866855,99081379__Bacteria__Alphaproteobacteria__Ruegeria_sp_TM1040__monovalent_cation|H|_antiporter_subunit_A:0.14113105568522316124):0.05667466912130642021,(110680712__Bacteria__Alphaproteobacteria__Roseobacter_denitrificans_OCh_114__monovalent_cation|H|_antiporter_subunit_A:0.01894254289241294881,339504120__Bacteria__Alphaproteobacteria__Roseobacter_litoralis_Och_149__monovalent_cation|proton_antiporter_subunit_A|B:0.01662803435854336501):0.29025116649557797244):0.09411854272667589949):0.11316250601849209279,217969521__Bacteria__Betaproteobacteria__Thauera_sp_MZ1T__monovalent_cation|H|_antiporter_subunit_A:0.28113879601295849175):0.04193180381567336579):0.07179643614101538507):0.20952307874845102487):0.08306494009956451319,((319788095__Bacteria__Gammaproteobacteria__Pseudoxanthomonas_suwonensis_11-1__NADH|Ubiquinone|plastoquinone_|complex_I|:0.17196796166889691260,((190576143__Bacteria__Gammaproteobacteria__Stenotrophomonas_maltophilia_K279a__monovalent_cation|H|_antiporter_subunit_A:0.14913522239167342764,(357418780__Bacteria__Gammaproteobacteria__Pseudoxanthomonas_spadix_BD-a59__putative_monovalent_cation|H|_antiporter_subunit_A:0.25035575947235871874,((21241235__Bacteria__Gammaproteobacteria__Xanthomonas_axonopodis_pv_citri_str_306__monovalent_cation|H|_antiporter_subunit_A:0.01954147696891348970,58583687__Bacteria__Gammaproteobacteria__Xanthomonas_oryzae_pv_oryzae_KACC10331__monovalent_cation|H|_antiporter_subunit_A:0.02711117250483036437):0.04207130714961424683,21229923__Bacteria__Gammaproteobacteria__Xanthomonas_campestris_pv_campestris_str_ATCC_33913__monovalent_cation|H|_antiporter_subunit_A:0.04902477446272038297):0.10580264378975670625):0.04912125296802639235):0.03735044129253514006,285017091__Bacteria__Gammaproteobacteria__Xanthomonas_albilineans_GPE_PC73__monovalent_cation|proton_antiporter_subunit_A:0.21075095628042728180):0.04535090871074642233):0.39328526929694818115,((((152981941__Bacteria__Betaproteobacteria__Janthinobacterium_sp_Marseille__monovalent_cation|H|_antiporter_subunit_A:0.06535608970729360478,134096164__Bacteria__Betaproteobacteria__Herminiimonas_arsenicoxydans__monovalent_cation|H|_antiporter_subunit_A:0.09230359967359257067):0.15798008542796407316,237653111__Bacteria__Betaproteobacteria__Thauera_sp_MZ1T__monovalent_cation|H|_antiporter_subunit_A:0.16715429680082632968):0.24842304015505622949,((389872150__Bacteria__Betaproteobacteria__Advenella_kashmirensis_WT001__putative_monovalent_cation|H|_antiporter_subunit_A:0.48811779478931188736,(348590184__Bacteria__Betaproteobacteria__Taylorella_asinigenitalis_MCE3__Na|||_H|||_antiporter_subunit_A|Na|||_H|||_antiporter_subunit_B:0.04480325277128425349,319779579__Bacteria__Betaproteobacteria__Taylorella_equigenitalis_MCE9__Na|||_H|||_antiporter_subunit_A|_Na|||_H|||_antiporter_subunit_B:0.07841893406919281384):0.38883424885031597773):0.19252361234723452954,(82702718__Bacteria__Betaproteobacteria__Nitrosospira_multiformis_ATCC_25196__putative_monovalent_cation|H|_antiporter_subunit_A:0.29289305000461962614,(56475724__Bacteria__Betaproteobacteria__Aromatoleum_aromaticum_EbN1__monovalent_cation|H|_antiporter_subunit_A:0.26285375679851774589,(332283877__Bacteria__Betaproteobacteria__Pusillimonas_sp_T7-7__monovalent_cation|H|_antiporter_subunit_A:0.27302910451878076303,(163856886__Bacteria__Betaproteobacteria__Bordetella_petrii_DSM_12804__monovalent_cation|H|_antiporter_subunit_A:0.12763489233497660180,((187478494__Bacteria__Betaproteobacteria__Bordetella_avium_197N__putative_monovalent_cation|H|_antiporter_subunit_A:0.13806358178247929436,(33592764__Bacteria__Betaproteobacteria__Bordetella_pertussis_Tohama_I__monovalent_cation|H|_antiporter_subunit_A:0.00275944509207694082,(33597618__Bacteria__Betaproteobacteria__Bordetella_parapertussis_12822__monovalent_cation|H|_antiporter_subunit_A:0.00200842466291604798,33602021__Bacteria__Betaproteobacteria__Bordetella_bronchiseptica_RB50__monovalent_cation|H|_antiporter_subunit_A:0.00100044079322579517):0.00126586271929504798):0.06394738525972587517):0.04323109886836851157,311106630__Bacteria__Betaproteobacteria__Achromobacter_xylosoxidans_A8__NADH|ubiquinone|plastoquinone|_various_chains_family_protein_2:0.10428494941089788695):0.02652321654532177261):0.07333645681262340732):0.05504464028613954840):0.04499440877805190725):0.04578293760804597046):0.10832282470174404987):0.03044599352602980410,((((162456860__Bacteria__Deltaproteobacteria__Sorangium_cellulosum_So_ce_56__monovalent_cation|H|_antiporter_subunit_A:0.25715528652841218582,(383759579__Bacteria__Betaproteobacteria__Rubrivivax_gelatinosus_IL144__putative_K||||H|||_antiporter_subunit_A|B_PhaAB:0.18771194571035426657,304312326__Bacteria__Gammaproteobacteria__Gamma_proteobacterium_HdN1__pH_adaptation_potassium_efflux_protein:0.18079059746066419856):0.14831016657527917868):0.08117046777898673238,((104782561__Bacteria__Gammaproteobacteria__Pseudomonas_entomophila_L48__putative_monovalent_cation|H|_antiporter_subunit_A:0.03034852068932843497,26988954__Bacteria__Gammaproteobacteria__Pseudomonas_putida_KT2440__monovalent_cation|H|_antiporter_subunit_A:0.02924930439789115086):0.04623515228819790462,(28870632__Bacteria__Gammaproteobacteria__Pseudomonas_syringae_pv_tomato_str_DC3000__putative_monovalent_cation|H|_antiporter_subunit_A:0.11871973395182730537,(387894402__Bacteria__Gammaproteobacteria__Pseudomonas_fluorescens_A506__monovalent_cation|proton_antiporter|_MnhAB|PhaAB_subunit:0.05914551297009392611,((378950313__Bacteria__Gammaproteobacteria__Pseudomonas_fluorescens_F113__Na|||_H|||_antiporter_subunit_A|_Na|||_H|||_antiporter_subunit_B:0.00411082745967996255,330810191__Bacteria__Gammaproteobacteria__Pseudomonas_brassicacearum_subsp_brassicacearum_NFM421__K||||H|||_antiporter_subunit_A|B:0.00590588437770497420):0.04611487697858648177,(77459532__Bacteria__Gammaproteobacteria__Pseudomonas_fluorescens_Pf0-1__monovalent_cation|H|_antiporter_subunit_A:0.03418788969878115702,70729979__Bacteria__Gammaproteobacteria__Pseudomonas_fluorescens_Pf-5__monovalent_cation|H|_antiporter_subunit_A:0.07670612641818477795):0.00884615041816742831):0.01254895877937378321):0.03471366886225024651):0.01998785125174689856):0.15298740002248342740):0.04589133757857952189,(239814612__Bacteria__Betaproteobacteria__Variovorax_paradoxus_S110__monovalent_cation|H|_antiporter_subunit_A:0.21628672911766713693,(121610827__Bacteria__Betaproteobacteria__Verminephrobacter_eiseniae_EF01-2__putative_monovalent_cation|H|_antiporter_subunit_A:0.17071320375053530838,(((264677503__Bacteria__Betaproteobacteria__Comamonas_testosteroni_CNB-2__NADH|Ubiquinone|plastoquinone_|complex_I|:0.10320728397299909485,(160900161__Bacteria__Betaproteobacteria__Delftia_acidovorans_SPH-1__putative_monovalent_cation|H|_antiporter_subunit_A:0.00000122123005994819,333913769__Bacteria__Betaproteobacteria__Delftia_sp_Cs1-4__NADH_dehydrogenase_|quinone|:0.00000122123005994819):0.05950447494960861561):0.11417088594511447253,((326316775__Bacteria__Betaproteobacteria__Acidovorax_avenae_subsp_avenae_ATCC_19860__NADH_dehydrogenase_|quinone|:0.02069304350372673518,120611945__Bacteria__Betaproteobacteria__Acidovorax_citrulli_AAC00-1__putative_monovalent_cation|H|_antiporter_subunit_A:0.02580946022744411497):0.09460704760306887229,((121594815__Bacteria__Betaproteobacteria__Acidovorax_sp_JS42__putative_monovalent_cation|H|_antiporter_subunit_A:0.00386403745004794364,222110586__Bacteria__Betaproteobacteria__Acidovorax_ebreus_TPSY__monovalent_cation|h|_antiporter_subunit_a:0.00000122123005994819):0.06288843709583584463,319762258__Bacteria__Betaproteobacteria__Alicycliphilus_denitrificans_BC__NADH|ubiquinone|plastoquinone_|complex_i|:0.09101212179479187259):0.06178722268604760343):0.02554236895780612193):0.04362619509036139848,121604430__Bacteria__Betaproteobacteria__Polaromonas_naphthalenivorans_CJ2__putative_monovalent_cation|H|_antiporter_subunit_A:0.11971726931431295182):0.02802392902425256821):0.07448499778441222685):0.05660213226801513037):0.10346899037336697302,(337278239__Bacteria__Betaproteobacteria__Ramlibacter_tataouinensis_TTB310__NADH|ubiquinone_oxidoreductase_subunit_5|_chain_L:0.35770710841099828681,((39935856__Bacteria__Alphaproteobacteria__Rhodopseudomonas_palustris_CGA009__monovalent_cation|H|_antiporter_subunit_A:0.25220851867500015953,((75676838__Bacteria__Alphaproteobacteria__Nitrobacter_winogradskyi_Nb-255__monovalent_cation|H|_antiporter_subunit_A:0.10907464378912676284,92116590__Bacteria__Alphaproteobacteria__Nitrobacter_hamburgensis_X14__monovalent_cation|H|_antiporter_subunit_A:0.04648746992032566638):0.09646266593112283461,209884340__Bacteria__Alphaproteobacteria__Oligotropha_carboxidovorans_OM5__monovalent_cation|H|_antiporter_subunit_A:0.19449283263291491930):0.11864015500881294751):0.08019832679835801892,(((188584341__Bacteria__Alphaproteobacteria__Methylobacterium_populi_BJ001__monovalent_cation|H|_antiporter_subunit_A:0.03911475224199530143,(163854012__Bacteria__Alphaproteobacteria__Methylobacterium_extorquens_PA1__putative_monovalent_cation|H|_antiporter_subunit_A:0.00098908844660673461,218532957__Bacteria__Alphaproteobacteria__Methylobacterium_chloromethanicum_CM4__monovalent_cation|H|_antiporter_subunit_A:0.00295845646222722301):0.02197549328776809280):0.35301816307668992811,298292381__Bacteria__Alphaproteobacteria__Starkeya_novella_DSM_506__NADH_dehydrogenase_|quinone|:0.25650437337521481140):0.06640265683872963176,(((114331681__Bacteria__Betaproteobacteria__Nitrosomonas_eutropha_C91__monovalent_cation|H|_antiporter_subunit_A:0.09738213768178292928,30249853__Bacteria__Betaproteobacteria__Nitrosomonas_europaea_ATCC_19718__monovalent_cation|H|_antiporter_subunit_A:0.08186050269648534328):0.15475301442150760090,(((325291901__Bacteria__Alphaproteobacteria__Agrobacterium_sp_H13-3_circ-linear__monovalent_cation|H|_antiporter_subunit_A:0.01517376459531610475,15887860__Bacteria__Alphaproteobacteria__Agrobacterium_tumefaciens_str_C58_circ-lin__pH_adaption_potassium_efflux_system_protein:0.02303299073607301475):0.18876090076857429678,222106347__Bacteria__Alphaproteobacteria__Agrobacterium_vitis_S4__putative_monovalent_cation|H|_antiporter_subunit_A:0.20192086822059515661):0.06529177800518690122,(((121602391__Bacteria__Alphaproteobacteria__Bartonella_bacilliformis_KC583__putative_monovalent_cation|H|_antiporter_subunit_A:0.07503064455645092057,(163869356__Bacteria__Alphaproteobacteria__Bartonella_tribocorum_CIP_105476__putative_monovalent_cation|H|_antiporter_subunit_A:0.07338958371696245597,(240851380__Bacteria__Alphaproteobacteria__Bartonella_grahamii_as4aup__putative_monovalent_cation|H|_antiporter_subunit_A:0.03017992011945500389,(49476296__Bacteria__Alphaproteobacteria__Bartonella_henselae_str_Houston-1__monovalent_cation|H|_antiporter_subunit_A:0.05578280509042155000,49474808__Bacteria__Alphaproteobacteria__Bartonella_quintana_str_Toulouse__monovalent_cation|H|_antiporter_subunit_A:0.05030676540321953050):0.01187323877148095154):0.01623135074838608083):0.06795672069227400025):0.26622852858468804005,(153010852__Bacteria__Alphaproteobacteria__Ochrobactrum_anthropi_ATCC_49188__putative_monovalent_cation|H|_antiporter_subunit_A:0.04250853112922583360,(340792229__Bacteria__Alphaproteobacteria__Brucella_pinnipedialis_B2-94__monovalent_cation|proton_antiporter_subunit_A_and_B:0.00199750187592709436,((23500247__Bacteria__Alphaproteobacteria__Brucella_suis_1330__monovalent_cation|H|_antiporter_subunit_A:0.00000122123005994819,161620564__Bacteria__Alphaproteobacteria__Brucella_canis_ATCC_23365__putative_monovalent_cation|H|_antiporter_subunit_A:0.00000122123005994819):0.00099837218619599566,((148558689__Bacteria__Alphaproteobacteria__Brucella_ovis_ATCC_25840__putative_monovalent_cation|H|_antiporter_subunit_A:0.00501408908750952502,(62317636__Bacteria__Alphaproteobacteria__Brucella_abortus_bv_1_str_9-941__monovalent_cation|H|_antiporter_subunit_A:0.00000122123005994819,83269619__Bacteria__Alphaproteobacteria__Brucella_melitensis_biovar_Abortus_2308__putative_monovalent_cation|H|_antiporter_subunit_A:0.00000122123005994819):0.00299728414959966362):0.00000122123005994819,256015280__Bacteria__Alphaproteobacteria__Brucella_microti_CCM_4915__putative_monovalent_cation|H|_antiporter_subunit_A:0.00000122123005994819):0.00000122123005994819):0.00000122123005994819):0.05683711531110991616):0.14811864111589506665):0.07578338658847359743,((378827562__Bacteria__Alphaproteobacteria__Sinorhizobium_fredii_HH103__putative_monovalent_cation|proton_antiporter:0.00699198376062389569,227823491__Bacteria__Alphaproteobacteria__Sinorhizobium_fredii_NGR234__monovalent_cation|H|_antiporter_subunit_A:0.01232583530936124001):0.07007187704681579199,(150398004__Bacteria__Alphaproteobacteria__Sinorhizobium_medicae_WSM419__putative_monovalent_cation|H|_antiporter_subunit_A:0.03294947350087608362,(((384530791__Bacteria__Alphaproteobacteria__Sinorhizobium_meliloti_BL225C__monovalent_cation|H|_antiporter|_subunit_1:0.00000122123005994819,384537502__Bacteria__Alphaproteobacteria__Sinorhizobium_meliloti_SM11__putative_monovalent_cation|H|_antiporter_subunit_A:0.00000122123005994819):0.00000122123005994819,334317666__Bacteria__Alphaproteobacteria__Sinorhizobium_meliloti_AK83__monovalent_cation|H|_antiporter_subunit_1:0.00000122123005994819):0.00000122123005994819,15966663__Bacteria__Alphaproteobacteria__Sinorhizobium_meliloti_1021__monovalent_cation|H|_antiporter_subunit_A:0.00095907005867934222):0.03167456133338963226):0.03205403603675301832):0.19404269597383200230):0.03343337944345396717):0.03625598763207401459):0.05156642911362682713,(197105606__Bacteria__Alphaproteobacteria__Phenylobacterium_zucineum_HLK1__monovalent_cation|H|_antiporter_subunit_A:0.52017652856333218558,((((77465722__Bacteria__Alphaproteobacteria__Rhodobacter_sphaeroides_2-4-1__multisubunit_potassium|proton_antiporter|_PhaAB_subunits:0.00000122123005994819,126464201__Bacteria__Alphaproteobacteria__Rhodobacter_sphaeroides_ATCC_17029__putative_monovalent_cation|H|_antiporter_subunit_A:0.00101565847681971762):0.00115483096211998430,221369786__Bacteria__Alphaproteobacteria__Rhodobacter_sphaeroides_KD131__putative_monovalent_cation|H|_antiporter_subunit_A:0.00189655560676294183):0.14073937419914503422,294677654__Bacteria__Alphaproteobacteria__Rhodobacter_capsulatus_SB_1003__monovalent_cation|proton_antiporter_subunit_A|B:0.21907540278907219888):0.10856882319881953902,((310815466__Bacteria__Alphaproteobacteria__Ketogulonicigenium_vulgare_Y25__monovalent_cation|H|_antiporter_subunit_A:0.03393304587339720374,385232990__Bacteria__Alphaproteobacteria__Ketogulonigenium_vulgarum_WSH-001__NADH_dehydrogenase_|Quinone|:0.00000122123005994819):0.26483463621710456870,119384034__Bacteria__Alphaproteobacteria__Paracoccus_denitrificans_PD1222__monovalent_cation|H|_antiporter_subunit_A:0.30525079878247579623):0.07479493924391615589):0.15209309520176525488):0.07687933812121637567):0.03157464605560758586):0.02562871815646419055):0.05622156558283022271):0.09804918809674212365):0.01629432478774917384):0.27104953671381132319):0.14837660467261987174):0.05845002127477139098):0.03756108890513534110,(320354200__Bacteria__Deltaproteobacteria__Desulfobulbus_propionicus_DSM_2032__multisubunit_potassium|proton_antiporter_subunit_PhaA|B:0.28989531586312894396,256830251__Bacteria__Deltaproteobacteria__Desulfomicrobium_baculatum_DSM_4028__NADH_dehydrogenase_|quinone|:0.22208764135037120657):0.21280537279432218400):0.02914526324998215415):0.05395339271926711394,(((348029603__Bacteria__Gammaproteobacteria__Glaciecola_nitratireducens_FR1064__NADH|ubiquinone_oxidoreductase_subunit_5_|chain_L||Multisubunit_Na||H|_antiporter|_MnhA_subunit:0.25391769664336005796,((83643689__Bacteria__Gammaproteobacteria__Hahella_chejuensis_KCTC_2396__putative_monovalent_cation|H|_antiporter_subunit_A:0.19391779863525351879,119945101__Bacteria__Gammaproteobacteria__Psychromonas_ingrahamii_37__putative_monovalent_cation|H|_antiporter_subunit_A:0.29619827336138165874):0.03202149847317861675,((152997978__Bacteria__Gammaproteobacteria__Marinomonas_sp_MWYL1__putative_monovalent_cation|H|_antiporter_subunit_A:0.06081755879363578282,333906735__Bacteria__Gammaproteobacteria__Marinomonas_posidonica_IVIA-Po-181__NADH_dehydrogenase_|quinone|:0.04499030533361422779):0.06674943785206112479,326793864__Bacteria__Gammaproteobacteria__Marinomonas_mediterranea_MMB-1__NADH_dehydrogenase_|quinone|:0.09140574465472614540):0.14726237271325462452):0.02992322796012804320):0.04695573446507971677,(71278639__Bacteria__Gammaproteobacteria__Colwellia_psychrerythraea_34H__monovalent_cation|H|_antiporter_subunit_A:0.14276877341472929417,(315126165__Bacteria__Gammaproteobacteria__Pseudoalteromonas_sp_SM9913__monovalent_cation|H|_antiporter_subunit_A:0.06426831378138782302,77359950__Bacteria__Gammaproteobacteria__Pseudoalteromonas_haloplanktis_TAC125__monovalent_cation|H|_antiporter_subunit_A:0.05914828213460772421):0.08251439197384190238):0.19888814146241215464):0.07544195949583265559,((92113031__Bacteria__Gammaproteobacteria__Chromohalobacter_salexigens_DSM_3043__putative_monovalent_cation|H|_antiporter_subunit_A:0.25551394512272801451,307546104__Bacteria__Gammaproteobacteria__Halomonas_elongata_DSM_2581__multicomponent_K||H|_antiporter_subunit_A:0.31270389858309138864):0.08842944122510416893,56461007__Bacteria__Gammaproteobacteria__Idiomarina_loihiensis_L2TR__monovalent_cation|H|_antiporter_subunit_A:0.41399377986819307917):0.06766894473987339342):0.11708108903144322233):0.02844785211612467848,((385332322__Bacteria__Gammaproteobacteria__Marinobacter_adhaerens_HP15__monovalent_cation|H|_antiporter_subunit_A:0.04401766996273082794,(387815141__Bacteria__Gammaproteobacteria__Marinobacter_hydrocarbonoclasticus_ATCC_49840__pH_adaptation_potassium_efflux_system_transmembrane_protein|_Na||||H|||_antiporter_subunit_A|B:0.00107831100267472067,120555760__Bacteria__Gammaproteobacteria__Marinobacter_aquaeolei_VT8__monovalent_cation|H|_antiporter_subunit_A:0.00000122123005994819):0.05440854717461254125):0.33962843625398630998,192360945__Bacteria__Gammaproteobacteria__Cellvibrio_japonicus_Ueda107__putative_monovalent_cation|H|_antiporter_subunit_A:0.33663641300530972034):0.05504800782527920905):0.05561145343181437412,110835519__Bacteria__Gammaproteobacteria__Alcanivorax_borkumensis_SK2__monovalent_cation|H|_antiporter_subunit_A:0.34128450935722293158):0.06989952947805823380,(295676121__Bacteria__Betaproteobacteria__Burkholderia_sp_CCGE1002__NADH|ubiquinone|plastoquinone:0.37188638218398517576,(73541367__Bacteria__Betaproteobacteria__Ralstonia_eutropha_JMP134__monovalent_cation|H|_antiporter_subunit_A:0.11900992133687075814,(194289681__Bacteria__Betaproteobacteria__Cupriavidus_taiwanensis_LMG_19424__monovalent_cation|h|_antiporter_subunit_a:0.04240421418158728251,(113867861__Bacteria__Betaproteobacteria__Ralstonia_eutropha_H16__monovalent_cation|H|_antiporter_subunit_A:0.00719829328373466741,339325990__Bacteria__Betaproteobacteria__Cupriavidus_necator_N-1__multisubunit_Na||H|_antiporter|_MnhA_and_MhnB_subunits:0.01439758892478014592):0.02756983714463170226):0.07330409546815919164):0.15810850418012509233):0.29218489138895603618):0.05450625327579862456,15596251__Bacteria__Gammaproteobacteria__Pseudomonas_aeruginosa_PAO1__monovalent_cation|H|_antiporter_subunit_A:0.16213878934548409116):0.0;
