# Supplementary material for: The last universal common ancestor between ancient Earth chemistry and the onset of genetics
Source: PLoS Genet. 2018 Aug 16;14(8):e1007518. doi: 10.1371/journal.pgen.1007518 (PMC6095482; doi:10.1371/journal.pgen.1007518)
Supplement: S1 Appendix — The trees are for the 355 clusters that, after alignment and tree construction, generated ML trees that preserve domain monophyly while also having homologues in ≥2 archaeal and ≥2 bacterial lineages. These 355 proteins trace to LUCA by those phylogenetic criteria [78]. LUCA, last universal common ancestor; ML, maximum likelihood. (ZIP) [file pgen.1007518.s001.zip › renamed_trees_LUCA/2683.tree]

(73668308__Archaea__Methanosarcinales__Methanosarcina_barkeri_str_Fusaro__hypothetical_protein:0.05585455874284295935,(((((((375133589__Bacteria__Gammaproteobacteria__Vibrio_furnissii_NCTC_11218__hypothetical_protein:0.23084219605981495804,375263442__Bacteria__Gammaproteobacteria__Vibrio_sp_EJY3__hypothetical_protein:0.10424913159039009281):0.20804581226039495223,237808608__Bacteria__Gammaproteobacteria__Tolumonas_auensis_DSM_9187__hypothetical_protein:0.35193878642294273984):0.14876905716939278768,((119025654__Bacteria__Actinobacteria__Bifidobacterium_adolescentis_ATCC_15703__hypothetical_protein:0.37330565530806630870,238924682__Bacteria__Clostridia__Eubacterium_rectale_ATCC_33656__hydrogenase|4_component_C:0.24610618248593027491):0.17108595653639588341,((157164358__Bacteria__Epsilonproteobacteria__Campylobacter_concisus_13826__hydrogenase|4_component_C:0.55563615802697441381,154174216__Bacteria__Epsilonproteobacteria__Campylobacter_curvus_525-92__hypothetical_protein:0.32787165148545821536):0.06582362898558938302,(219683939__Bacteria__Actinobacteria__Bifidobacterium_animalis_subsp_lactis_AD011__hypothetical_protein:0.47618380132910426150,((116332971__Bacteria__Bacilli__Lactobacillus_brevis_ATCC_367__hypothetical_protein:0.40221674422704395413,(254557484__Bacteria__Bacilli__Lactobacillus_plantarum_JDM1__hypothetical_protein:0.27299188892089304437,(336064065__Bacteria__Bacilli__Streptococcus_pasteurianus_ATCC_43144__hypothetical_protein:0.02229132094914832926,288905082__Bacteria__Bacilli__Streptococcus_gallolyticus_UCN34__hypothetical_protein:0.01067488162700202387):0.48210052859871849185):0.03117989610370952569):0.06290207597192824795,(((258508340__Bacteria__Bacilli__Lactobacillus_rhamnosus_GG__hypothetical_protein:0.01167733820920370882,(258539550__Bacteria__Bacilli__Lactobacillus_rhamnosus_Lc_705__hypothetical_protein:0.00000122123005994819,385835200__Bacteria__Bacilli__Lactobacillus_rhamnosus_ATCC_8530__hypothetical_protein:0.00000122123005994819):0.00708636682005419748):0.32287623869446868685,331701005__Bacteria__Bacilli__Lactobacillus_buchneri_NRRL_B-30929__hypothetical_protein:0.15227170424892513823):0.05187307520040285863,((42518839__Bacteria__Bacilli__Lactobacillus_johnsonii_NCC_533__hypothetical_protein:0.40453033955966843926,(336054144__Bacteria__Bacilli__Lactobacillus_kefiranofaciens_ZW3__hypothetical_protein:0.09669213796757848700,((315037970__Bacteria__Bacilli__Lactobacillus_amylovorus_GRL_1112__hypothetical_protein:0.01993730208547304233,(325956441__Bacteria__Bacilli__Lactobacillus_acidophilus_30SC__hypothetical_protein:0.00311087517041343329,385817331__Bacteria__Bacilli__Lactobacillus_amylovorus_GRL1118__hypothetical_protein:0.00000122123005994819):0.00702905973889626692):0.05341853892535494003,(58337056__Bacteria__Bacilli__Lactobacillus_acidophilus_NCFM__hypothetical_protein:0.11321273451362527662,295692609__Bacteria__Bacilli__Lactobacillus_crispatus_ST1__hypothetical_protein:0.09287662614722816401):0.02549885120813583789):0.08288501236361461855):0.16243303076583806566):0.16397695277529852897,148545114__Bacteria__Bacilli__Lactobacillus_reuteri_DSM_20016__hypothetical_protein:0.27088044570202685080):0.06855140595608208431):0.10800355283835562370):0.13395277473090438924):0.09508457303212329570):0.00000122123005994819):0.51009075769849199222):0.10519601431581690476,(187736284__Bacteria__others_bacteria__Akkermansia_muciniphila_ATCC_BAA-835__hypothetical_protein:0.24977751865480049553,(29346809__Bacteria__Bacteroidetes__Bacteroides_thetaiotaomicron_VPI-5482__hypothetical_protein:0.10432909266179130059,((53713368__Bacteria__Bacteroidetes__Bacteroides_fragilis_YCH46__hypothetical_protein:0.03081401245917525858,(150006658__Bacteria__Bacteroidetes__Bacteroides_vulgatus_ATCC_8482__hypothetical_protein:0.04486177870376507199,(325300358__Bacteria__Bacteroidetes__Bacteroides_salanitronis_DSM_18170__hypothetical_protein:0.03689587585433770633,(387132784__Bacteria__Bacteroidetes__Prevotella_intermedia_17__PF12541_family_protein:0.26308665154947447062,294674950__Bacteria__Bacteroidetes__Prevotella_ruminicola_23__hypothetical_protein:0.11562023844830168762):0.28620983038043185109):0.11564275172194560248):0.12450266011371494135):0.37130587242354456956,150007628__Bacteria__Bacteroidetes__Parabacteroides_distasonis_ATCC_8503__hypothetical_protein:0.11401322484382633848):0.07635910137047695334):0.11622745395018581338):0.18922432818957704570):0.62539066897762241037,317056232__Bacteria__Clostridia__Ruminococcus_albus_7__hypothetical_protein:0.76210726663220362820):0.07806772644361822944,297619095__Archaea__Methanococcales__Methanococcus_voltae_A3__hypothetical_protein:0.14177055457590548304):0.06607974563171137294,45358356__Archaea__Methanococcales__Methanococcus_maripaludis_S2__hypothetical_protein:0.08812971417185593015):0.15939145378578079004,20089305__Archaea__Methanosarcinales__Methanosarcina_acetivorans_C2A__hypothetical_protein:0.09238138106196149002):0.0;
