# Supplementary material for: The last universal common ancestor between ancient Earth chemistry and the onset of genetics
Source: PLoS Genet. 2018 Aug 16;14(8):e1007518. doi: 10.1371/journal.pgen.1007518 (PMC6095482; doi:10.1371/journal.pgen.1007518)
Supplement: S1 Appendix — The trees are for the 355 clusters that, after alignment and tree construction, generated ML trees that preserve domain monophyly while also having homologues in ≥2 archaeal and ≥2 bacterial lineages. These 355 proteins trace to LUCA by those phylogenetic criteria [78]. LUCA, last universal common ancestor; ML, maximum likelihood. (ZIP) [file pgen.1007518.s001.zip › renamed_trees_LUCA/2379.tree]

(48477217__Archaea__Thermoplasmatales__Picrophilus_torridus_DSM_9790__potassium_channel_protein:0.93211460913390387084,(((189423524__Bacteria__Deltaproteobacteria__Geobacter_lovleyi_SZ__ion_transport_2_domain|containing_protein:1.20763908852921120207,(((229917136__Bacteria__Bacilli__Exiguobacterium_sp_AT1b__Ion_transport_2_domain|containing_protein:0.54015919571658577159,337750790__Bacteria__Bacilli__Paenibacillus_mucilaginosus_KNP414__potassium_channel_protein:0.59960864722245099667):0.15556548118244356571,(((23100733__Bacteria__Bacilli__Oceanobacillus_iheyensis_HTE831__potassium_channel_protein:0.48384722000519131413,188585528__Bacteria__Clostridia__Natranaerobius_thermophilus_JW-NM-WN-LF__Ion_transport_2_domain|containing_protein:0.73154673635515765628):0.17748312192420817590,386715132__Bacteria__Bacilli__Halobacillus_halophilus_DSM_2266__potassium_channel_protein:0.40549523563978634444):0.07204779142937368930,(172057283__Bacteria__Bacilli__Exiguobacterium_sibiricum_255-15__Ion_transport_2_domain|containing_protein:0.76981161722675395254,(261405873__Bacteria__Bacilli__Paenibacillus_sp_Y412MC10__Ion_transport_2_domain|containing_protein:0.21485914794157609520,251796975__Bacteria__Bacilli__Paenibacillus_sp_JDR-2__ion_transport_2_domain_protein:0.29555208577344427301):0.18044037116015582134):0.11006926524860441430):0.07704777196532804073):0.61280842868319496120,(317130065__Bacteria__Bacilli__Bacillus_cellulosilyticus_DSM_2522__ion_transport_2_domain|containing_protein:0.69597914590375653532,(((((294501648__Bacteria__Bacilli__Bacillus_megaterium_QM_B1551__potassium_channel_protein:0.59829512092750836150,(157693552__Bacteria__Bacilli__Bacillus_pumilus_SAFR-032__VIC_family_voltage_gated_ion_channel:0.22456960224282054850,(52787007__Bacteria__Bacilli__Bacillus_licheniformis_ATCC_14580_Xa__hypothetical_protein:0.29139349589453511502,((386759715__Bacteria__Bacilli__Bacillus_sp_JS__TrkA|N_domain|containing_protein:0.02154708049779633858,255767712__Bacteria__Bacilli__Bacillus_subtilis_subsp_subtilis_str_168__potassium_channel_protein_YugO:0.00797235788186357805):0.17268359164529586969,(154687241__Bacteria__Bacilli__Bacillus_amyloliquefaciens_FZB42__hypothetical_protein:0.14409312796260792533,311069631__Bacteria__Bacilli__Bacillus_atrophaeus_1942__YugO_protein:0.06719567032423420794):0.03848735419249165596):0.16281445556826412702):0.08828688407141135897):0.39206185539989463207):0.15018169105362338955,(336114822__Bacteria__Bacilli__Bacillus_coagulans_2-6__Ion_transport_2_domain|containing_protein:0.53692192637312086134,(212640205__Bacteria__Bacilli__Anoxybacillus_flavithermus_WK1__Potassium_channel_protein:0.49136292727570973771,(((312109692__Bacteria__Bacilli__Geobacillus_sp_Y4_1MC1__TrkA|N_domain|containing_protein:0.00276706765577032195,336234118__Bacteria__Bacilli__Geobacillus_thermoglucosidasius_C56-YS93__Ion_transport_2_domain|containing_protein:0.00000122123005994819):0.10492680659803338417,239828177__Bacteria__Bacilli__Geobacillus_sp_WCH70__TrkA|N_domain|containing_protein:0.06541015884258558066):0.13148212430719377619,(((297528935__Bacteria__Bacilli__Geobacillus_sp_C56-T3__ion_transport_2_domain|containing_protein:0.00284427854758352323,(261420360__Bacteria__Bacilli__Geobacillus_sp_Y412MC61__ion_transport_2_domain_protein:0.00000122123005994819,319768027__Bacteria__Bacilli__Geobacillus_sp_Y412MC52__ion_transport_2_domain_protein:0.00000122123005994819):0.00571051023233701098):0.01056907978663852027,(56421457__Bacteria__Bacilli__Geobacillus_kaustophilus_HTA426__potassium_channel_protein:0.00269111707315732376,375010040__Bacteria__Bacilli__Geobacillus_thermoleovorans_CCB_US3_UF5__trkA|N_domain|containing_protein:0.00000122123005994819):0.01535742126753527649):0.09518851659691955625,138896512__Bacteria__Bacilli__Geobacillus_thermodenitrificans_NG80-2__hypothetical_protein:0.19568275539119411865):0.36644347526790738145):0.19735439979908589447):0.16661657346007649472):0.04146504288636797264):0.06074422720593445485,(152977190__Bacteria__Bacilli__Bacillus_cytotoxicus_NVH_391-98__Ion_transport_2_domain|containing_protein:0.12801440830160781825,((49478804__Bacteria__Bacilli__Bacillus_thuringiensis_serovar_konkukian_str_97-27__potassium_channel_protein:0.00000122123005994819,30264937__Bacteria__Bacilli__Bacillus_anthracis_str_Ames__hypothetical_protein:0.00000122123005994819):0.01611791877226751921,(42784081__Bacteria__Bacilli__Bacillus_cereus_ATCC_10987__hypothetical_protein:0.02222812828079871739,163942612__Bacteria__Bacilli__Bacillus_weihenstephanensis_KBAB4__Ion_transport_2_domain|containing_protein:0.02921362964234591048):0.01306457766552114250):0.07151319572965733617):0.62337258166654130331):0.05500089016472176767,(23099789__Bacteria__Bacilli__Oceanobacillus_iheyensis_HTE831__potassium_channel_protein:0.42445765735955282016,386715174__Bacteria__Bacilli__Halobacillus_halophilus_DSM_2266__potassium_channel_protein:0.53654841725431945409):0.50358193156503405774):0.06277528425457643002,(15615902__Bacteria__Bacilli__Bacillus_halodurans_C-125__potassium_channel_protein:0.36460167228961620767,288553936__Bacteria__Bacilli__Bacillus_pseudofirmus_OF4__potassium_channel_2:0.32586560141195647367):0.29299546255657943350):0.13023040233827937184):0.23532646028425729945):0.18209587642504829197):0.22215654729755016095,224368861__Bacteria__Deltaproteobacteria__Desulfobacterium_autotrophicum_HRM2__putative_calcium|activated_potassium_channel_|Kef|type_K|_transport_protein|:0.73254632622245474671):0.19122866487181675033,(126466366__Archaea__Desulfurococcales__Staphylothermus_marinus_F1__TrkA_domain|containing_protein:1.43181517790202428309,(159041558__Archaea__Thermoproteales__Caldivirga_maquilingensis_IC-167__Ion_transport_2_domain|containing_protein:0.49467263108183551212,(325969350__Archaea__Thermoproteales__Vulcanisaeta_moutnovskia_768-28__ion_transport_2_domain_protein:0.08383273169560463700,307595122__Archaea__Thermoproteales__Vulcanisaeta_distributa_DSM_14429__Ion_transport_2_domain|containing_protein:0.11486732137589489300):0.30048953262405531106):0.27617519147815461356):0.19408760721737486343):0.17705413867775243730,13541819__Archaea__Thermoplasmatales__Thermoplasma_volcanium_GSS1__Kef|type_K|_transporter_NAD|binding_component:0.82579744432704882406):0.0;
