# Supplementary material for: The last universal common ancestor between ancient Earth chemistry and the onset of genetics
Source: PLoS Genet. 2018 Aug 16;14(8):e1007518. doi: 10.1371/journal.pgen.1007518 (PMC6095482; doi:10.1371/journal.pgen.1007518)
Supplement: S1 Appendix — The trees are for the 355 clusters that, after alignment and tree construction, generated ML trees that preserve domain monophyly while also having homologues in ≥2 archaeal and ≥2 bacterial lineages. These 355 proteins trace to LUCA by those phylogenetic criteria [78]. LUCA, last universal common ancestor; ML, maximum likelihood. (ZIP) [file pgen.1007518.s001.zip › renamed_trees_LUCA/130.tree]

(327400887__Archaea__Archaeoglobales__Archaeoglobus_veneficus_SNP6__phosphoribosylformylglycinamidine_cyclo|ligase:0.18369456575722173386,(284161505__Archaea__Archaeoglobales__Archaeoglobus_profundus_DSM_5631__phosphoribosylformylglycinamidine_cyclo|ligase:0.12029036332131722020,(288932574__Archaea__Archaeoglobales__Ferroglobus_placidus_DSM_10642__phosphoribosylformylglycinamidine_cyclo|ligase:0.26301611641480915349,((((386001010__Archaea__Methanosarcinales__Methanosaeta_harundinacea_6Ac__Phosphoribosylformylglycinamidine_cyclo|ligase:0.21175346487202814649,(116754553__Archaea__Methanosarcinales__Methanosaeta_thermophila_PT__phosphoribosylaminoimidazole_synthetase:0.15177025794184567653,330507666__Archaea__Methanosarcinales__Methanosaeta_concilii_GP6__phosphoribosylformylglycinamidine_cyclo|ligase:0.19004627241056398779):0.07702465121562165895):0.15555329150192093168,(298675901__Archaea__Methanosarcinales__Methanohalobium_evestigatum_Z-7303__phosphoribosylformylglycinamidine_cyclo|ligase:0.17263658128095257793,(336477641__Archaea__Methanosarcinales__Methanosalsum_zhilinae_DSM_4017__phosphoribosylformylglycinamidine_cyclo|ligase:0.15614343011217732271,(294494905__Archaea__Methanosarcinales__Methanohalophilus_mahii_DSM_5219__phosphoribosylformylglycinamidine_cyclo|ligase:0.20180325285768324628,(91773916__Archaea__Methanosarcinales__Methanococcoides_burtonii_DSM_6242__phosphoribosylaminoimidazole_synthetase:0.10537915074871959109,(73668401__Archaea__Methanosarcinales__Methanosarcina_barkeri_str_Fusaro__phosphoribosylformylglycinamidine_cyclo|ligase:0.04279242114565225824,(21227518__Archaea__Methanosarcinales__Methanosarcina_mazei_Go1__phosphoribosylaminoimidazole_synthetase:0.04020303107182258973,20089029__Archaea__Methanosarcinales__Methanosarcina_acetivorans_C2A__phosphoribosylaminoimidazole_synthetase:0.04462643676263983172):0.01584543087373101872):0.11218233985342203340):0.03204792245063878969):0.02902873172714583866):0.05131352881136157923):0.08176420093909747555):0.11234698413203744738,((147919909__Archaea__Methanocellales__Uncultured_methanogenic_archaeon_RC-I__phosphoribosylaminoimidazole_synthetase:0.18958651528240122452,(383318500__Archaea__Methanocellales__Methanocella_sp_HZ254__phosphoribosylformylglycinamidine_cyclo|ligase:0.10314615591288228691,282165399__Archaea__Methanocellales__Methanocella_paludicola_SANAE__phosphoribosylformylglycinamidine_cyclo|ligase:0.07867373841659290601):0.07135320523151600369):0.23437493261961636626,(307354781__Archaea__Methanomicrobiales__Methanoplanus_petrolearius_DSM_11571__phosphoribosylformylglycinamidine_cyclo|ligase:0.26149115625399060869,(88604283__Archaea__Methanomicrobiales__Methanospirillum_hungatei_JF-1__phosphoribosylformylglycinamidine_cyclo|ligase:0.33107519218863917798,(126178174__Archaea__Methanomicrobiales__Methanoculleus_marisnigri_JR1__phosphoribosylformylglycinamidine_cyclo|ligase:0.14490456372918875116,((154149637__Archaea__Methanomicrobiales__Methanoregula_boonei_6A8__phosphoribosylformylglycinamidine_cyclo|ligase:0.21842583932413059400,219851065__Archaea__Methanomicrobiales__Methanosphaerula_palustris_E1-9c__phosphoribosylformylglycinamidine_cyclo|ligase:0.30264960813548474894):0.06071719187211806895,124484971__Archaea__Methanomicrobiales__Methanocorpusculum_labreanum_Z__phosphoribosylformylglycinamidine_cyclo|ligase:0.41045729137044223434):0.03974823217665116037):0.08721890855401033538):0.06563500295916940841):0.24943380280962809681):0.12612972460914140260):0.09564895885676978626,((76802605__Archaea__Halobacteria__Natronomonas_pharaonis_DSM_2160__phosphoribosylaminoimidazole_synthetase:0.13593978906183748490,(((257388785__Archaea__Halobacteria__Halomicrobium_mukohataei_DSM_12286__phosphoribosylaminoimidazole_synthetase:0.09864860441313291761,((344211478__Archaea__Halobacteria__Haloarcula_hispanica_ATCC_33960__phosphoribosylaminoimidazole_synthetase:0.03111746932203098351,2508582761__Archaea__Halobacteria__Haloarcula_vallismortis_ATCC_29715__phosphoribosylaminoimidazole_synthetase|_EC|6|3|3|1_|:0.02346119882820488917):0.01459424536349465847,(2508579519__Archaea__Halobacteria__Haloarcula_sinaiiensis_ATCC_33800__phosphoribosylaminoimidazole_synthetase|_EC|6|3|3|1_|:0.00261245164657040617,(55377328__Archaea__Halobacteria__Haloarcula_marismortui_ATCC_43049__phosphoribosylaminoimidazole_synthetase:0.00266808593553903486,2508573184__Archaea__Halobacteria__Haloarcula_californiae_ATCC_33799__phosphoribosylaminoimidazole_synthetase|_EC|6|3|3|1_|:0.00000122123005994819):0.00272340401848078419):0.03065866370682967731):0.07988313363746639417):0.04513298970106414260,257051520__Archaea__Halobacteria__Halorhabdus_utahensis_DSM_12940__phosphoribosylaminoimidazole_synthetase:0.22179750933393369006):0.04843028748195809391,((284164905__Archaea__Halobacteria__Haloterrigena_turkmenica_DSM_5511__phosphoribosylformylglycinamidine_cyclo|ligase:0.05674875259635478453,(336254610__Archaea__Halobacteria__Halopiger_xanaduensis_SH-6__phosphoribosylformylglycinamidine_cyclo|ligase:0.04123680728376768329,289583139__Archaea__Halobacteria__Natrialba_magadii_ATCC_43099__phosphoribosylformylglycinamidine_cyclo|ligase:0.13682002134333745569):0.01747391475107594114):0.16978060374939610289,((300711517__Archaea__Halobacteria__Halalkalicoccus_jeotgali_B3__phosphoribosylaminoimidazole_synthetase:0.20864879542703221316,(169235738__Archaea__Halobacteria__Halobacterium_salinarum_R1__phosphoribosylaminoimidazole_synthetase:0.00000122123005994819,15790015__Archaea__Halobacteria__Halobacterium_sp_NRC-1__phosphoribosylaminoimidazole_synthetase:0.00000122123005994819):0.28047787792587020039):0.07310844017919482241,((222479293__Archaea__Halobacteria__Halorubrum_lacusprofundi_ATCC_49239__phosphoribosylaminoimidazole_synthetase:0.11855464207614392624,((292655707__Archaea__Halobacteria__Haloferax_volcanii_DS2__phosphoribosylformylglycinamidine_cyclo|ligase:0.00566014693514833682,((389847073__Archaea__Halobacteria__Haloferax_mediterranei_ATCC_33500__phosphoribosylaminoimidazole_synthetase:0.02834424279515708814,2508591689__Archaea__Halobacteria__Haloferax_mucosum_ATCC_BAA-1512__phosphoribosylaminoimidazole_synthetase|_EC|6|3|3|1_|:0.04716744329601390423):0.03302329820172387326,(2508569421__Archaea__Halobacteria__Haloferax_sulfurifontis_ATCC_BAA-897__phosphoribosylaminoimidazole_synthetase|_EC|6|3|3|1_|:0.00303073551744154198,2508567986__Archaea__Halobacteria__Haloferax_denitrificans_ATCC_35960__phosphoribosylaminoimidazole_synthetase|_EC|6|3|3|1_|:0.00301163496134291371):0.00307440819043316039):0.00658680907669945918):0.18460728780978716279,313126415__Archaea__Halobacteria__Halogeometricum_borinquense_DSM_11551__phosphoribosylformylglycinamidine_cyclo|ligase:0.06684571085237341059):0.03216138126622852117):0.04052981931870742321,110668571__Archaea__Halobacteria__Haloquadratum_walsbyi_DSM_16790__phosphoribosylaminoimidazole_synthetase:0.28351212204024806018):0.02460311934140634038):0.05360486319826233276):0.06982593072365103626):0.04704878374123060147):0.52134815812028800774,((((16081260__Archaea__Thermoplasmatales__Thermoplasma_acidophilum_DSM_1728__phosphoribosylaminoimidazole_synthetase:0.09987153260453379700,13540995__Archaea__Thermoplasmatales__Thermoplasma_volcanium_GSS1__phosphoribosylaminoimidazole_synthetase:0.07318167663847502391):0.14891671258835070812,48477540__Archaea__Thermoplasmatales__Picrophilus_torridus_DSM_9790__phosphoribosylaminoimidazole_synthetase:0.19007561566556907540):0.48394490133743295335,289596831__Archaea__Thermoplasmatales__Aciduliprofundum_boonei_T469__phosphoribosylformylglycinamidine_cyclo|ligase:0.31492401080561494009):0.20891809045566056557,(((333910449__Archaea__Methanococcales__Methanotorris_igneus_Kol_5__phosphoribosylformylglycinamidine_cyclo|ligase:0.04965226894788496437,((336121352__Archaea__Methanococcales__Methanothermococcus_okinawensis_IH1__phosphoribosylformylglycinamidine_cyclo|ligase:0.05303847627883620519,(150401239__Archaea__Methanococcales__Methanococcus_aeolicus_Nankai-3__phosphoribosylaminoimidazole_synthetase:0.12425523040959043919,(297619176__Archaea__Methanococcales__Methanococcus_voltae_A3__phosphoribosylformylglycinamidine_cyclo|ligase:0.11953897220298181914,(45358817__Archaea__Methanococcales__Methanococcus_maripaludis_S2__phosphoribosylaminoimidazole_synthetase:0.04193384816943770965,150399320__Archaea__Methanococcales__Methanococcus_vannielii_SB__phosphoribosylaminoimidazole_synthetase:0.08649159218414281813):0.05072351635115567720):0.02587995245842343930):0.04118124529993911348):0.04613403442685490297,(296109086__Archaea__Methanococcales__Methanocaldococcus_infernus_ME__phosphoribosylformylglycinamidine_cyclo|ligase:0.16024289472426592185,(261402479__Archaea__Methanococcales__Methanocaldococcus_vulcanius_M7__phosphoribosylaminoimidazole_synthetase:0.07896616353853176673,(15668375__Archaea__Methanococcales__Methanocaldococcus_jannaschii_DSM_2661__phosphoribosylaminoimidazole_synthetase:0.00806369001514647098,(256810432__Archaea__Methanococcales__Methanocaldococcus_fervens_AG86__phosphoribosylaminoimidazole_synthetase:0.04843975539144837472,289191568__Archaea__Methanococcales__Methanocaldococcus_sp_FS406-22__phosphoribosylformylglycinamidine_cyclo|ligase:0.01192807794501990482):0.00554416287670679055):0.02170406236572839861):0.04338857197110999181):0.06504351146756634505):0.04233038333964111305):0.29420615194418048288,((312136617__Archaea__Methanobacteriales__Methanothermus_fervidus_DSM_2088__phosphoribosylformylglycinamidine_cyclo|ligase:0.29645352398860541632,(((148643099__Archaea__Methanobacteriales__Methanobrevibacter_smithii_ATCC_35061__phosphoribosylaminoimidazole_synthetase:0.14200184367895721249,288561235__Archaea__Methanobacteriales__Methanobrevibacter_ruminantium_M1__phosphoribosylformylglycinamidine_cyclo|ligase_PurM:0.15761612305049807481):0.14213069020902524553,(304315327__Archaea__Methanobacteriales__Methanothermobacter_marburgensis_str_Marburg__phosphoribosylformylglycinamidine_cyclo|ligase:0.10020522624966424208,15679215__Archaea__Methanobacteriales__Methanothermobacter_thermautotrophicus_str_Delta_H__phosphoribosylaminoimidazole_synthetase:0.08937711783214390138):0.29039606383827115677):0.04952111346018153032,(84489101__Archaea__Methanobacteriales__Methanosphaera_stadtmanae_DSM_3091__phosphoribosylaminoimidazole_synthetase:0.35658591721246196693,(325958079__Archaea__Methanobacteriales__Methanobacterium_sp_AL-21__phosphoribosylformylglycinamidine_cyclo|ligase:0.15133239047067600924,333988302__Archaea__Methanobacteriales__Methanobacterium_sp_SWAN-1__phosphoribosylformylglycinamidine_cyclo|ligase:0.11883817495922902041):0.06545697776438971771):0.03895369946384298621):0.06535059952162536323):0.17352357657164488303,(((((188585095__Bacteria__Clostridia__Natranaerobius_thermophilus_JW-NM-WN-LF__phosphoribosylformylglycinamidine_cyclo|ligase:0.62831960223343241712,(78044305__Bacteria__Clostridia__Carboxydothermus_hydrogenoformans_Z-2901__phosphoribosylformylglycinamidine_cyclo|ligase:0.38238288405041825913,(((225849576__Bacteria__Aquificae__Persephonella_marina_EX-H1__phosphoribosylformylglycinamidine_cyclo|ligase:0.13394268916471252506,(188996583__Bacteria__Aquificae__Sulfurihydrogenibium_sp_YO3AOP1__phosphoribosylformylglycinamidine_cyclo|ligase:0.04605358317322499201,225847967__Bacteria__Aquificae__Sulfurihydrogenibium_azorense_Az-Fu1__phosphoribosylformylglycinamidine_cyclo|ligase:0.07686650163579619721):0.11211851291076162240):0.22972023928233109569,(((330813921__Bacteria__Alphaproteobacteria__Candidatus_Pelagibacter_sp_IMCC9063__phosphoribosylformylglycinamidine_cyclo|ligase:0.28969743069646708422,71083422__Bacteria__Alphaproteobacteria__Candidatus_Pelagibacter_ubique_HTCC1062__phosphoribosylformylglycinamidine_cyclo|ligase:0.36376642157490346463):0.46268378631330214779,((((269958530__Bacteria__Alphaproteobacteria__Anaplasma_centrale_str_Israel__phosphoribosylaminoimidazole_synthetase:0.09202701642119517911,56417057__Bacteria__Alphaproteobacteria__Anaplasma_marginale_str_St_Maries__phosphoribosylaminoimidazole_synthetase:0.07249913735008842175):0.24941561398545084027,88607219__Bacteria__Alphaproteobacteria__Anaplasma_phagocytophilum_HZ__phosphoribosylaminoimidazole_synthetase:0.33540495762015137826):0.14548063685559292635,(((42520834__Bacteria__Alphaproteobacteria__Wolbachia_endosymbiont_of_Drosophila_melanogaster__phosphoribosylaminoimidazole_synthetase:0.00251024688216755498,225630687__Bacteria__Alphaproteobacteria__Wolbachia_sp_wRi__phosphoribosylaminoimidazole_synthetase:0.00000122123005994819):0.02167720138911250621,(190571273__Bacteria__Alphaproteobacteria__Wolbachia_endosymbiont_of_Culex_quinquefasciatus_Pel__phosphoribosylaminoimidazole_synthetase:0.08554582516807660020,58584486__Bacteria__Alphaproteobacteria__Wolbachia_endosymbiont_strain_TRS_of_Brugia_malayi__phosphoribosylaminoimidazole_synthetase:0.12984824185507629069):0.03487624593223936226):0.35277920988743732833,((88657860__Bacteria__Alphaproteobacteria__Ehrlichia_chaffeensis_str_Arkansas__phosphoribosylaminoimidazole_synthetase:0.05292895734205781827,73667279__Bacteria__Alphaproteobacteria__Ehrlichia_canis_str_Jake__phosphoribosylaminoimidazole_synthetase:0.06062400151511845164):0.07186516959312060082,57239386__Bacteria__Alphaproteobacteria__Ehrlichia_ruminantium_str_Welgevonden__phosphoribosylaminoimidazole_synthetase:0.14495210414629031148):0.26266145067832402660):0.05864846178374523433):0.09758580994277081533,(88607996__Bacteria__Alphaproteobacteria__Neorickettsia_sennetsu_str_Miyayama__phosphoribosylformylglycinamidine_cyclo|ligase:0.00224135980127279470,254796429__Bacteria__Alphaproteobacteria__Neorickettsia_risticii_str_Illinois__phosphoribosylformylglycinamidine_cyclo|ligase:0.03078680646996974357):0.57733345438325789356):0.06051071218718660077):0.09553954541504484921,(((374339390__Bacteria__Thermotogae__Marinitoga_piezophila_KA3__phosphoribosylaminoimidazole_synthetase:0.49425184025520191300,160903211__Bacteria__Thermotogae__Petrotoga_mobilis_SJ95__phosphoribosylformylglycinamidine_cyclo|ligase:0.36540673479579066640):0.24317212961301726271,((222100297__Bacteria__Thermotogae__Thermotoga_neapolitana_DSM_4359__phosphoribosylaminoimidazole_synthetase:0.15782788502847244771,(15644007__Bacteria__Thermotogae__Thermotoga_maritima_MSB8__phosphoribosylaminoimidazole_synthetase:0.00000122123005994819,(281412954__Bacteria__Thermotogae__Thermotoga_naphthophila_RKU-10__phosphoribosylformylglycinamidine_cyclo|ligase:0.00000122123005994819,(170289350__Bacteria__Thermotogae__Thermotoga_sp_RQ2__phosphoribosylaminoimidazole_synthetase:0.00000122123005994819,148270644__Bacteria__Thermotogae__Thermotoga_petrophila_RKU-1__phosphoribosylaminoimidazole_synthetase:0.00000122123005994819):0.00000122123005994819):0.00000122123005994819):0.08108190413745457181):0.20275964879786856354,((383787567__Bacteria__Thermotogae__Fervidobacterium_pennivorans_DSM_9078__phosphoribosylaminoimidazole_|AIR|_synthetase:0.19748469477862151678,154250338__Bacteria__Thermotogae__Fervidobacterium_nodosum_Rt17-B1__phosphoribosylaminoimidazole_synthetase:0.22817302867163863356):0.28700003988440142555,(150020285__Bacteria__Thermotogae__Thermosipho_melanesiensis_BI429__phosphoribosylaminoimidazole_synthetase:0.21140454490932766851,217076831__Bacteria__Thermotogae__Thermosipho_africanus_TCF52B__phosphoribosylaminoimidazole_synthetase:0.18680351628429503474):0.25324566040850493565):0.13047779646401860831):0.84460566285464633296):0.13902236728746741878,((206900366__Bacteria__others_bacteria__Dictyoglomus_thermophilum_H-6-12__phosphoribosylformylglycinamidine_cyclo|ligase:0.07703611365854594328,217967800__Bacteria__others_bacteria__Dictyoglomus_turgidum_DSM_6724__phosphoribosylformylglycinamidine_cyclo|ligase:0.11850726392505239737):0.39528987995002762279,332295466__Bacteria__Clostridia__Thermodesulfobium_narugense_DSM_14796__phosphoribosylformylglycinamidine_cyclo|ligase:0.72852955485920567469):0.10863091035139232909):0.08107577607147743726):0.07133455617984617303):0.06392000041433446023,((319790455__Bacteria__Aquificae__Thermovibrio_ammonificans_HB-1__phosphoribosylformylglycinamidine_cyclo|ligase:0.10938493666608997690,325295377__Bacteria__Aquificae__Desulfurobacterium_thermolithotrophum_DSM_11699__phosphoribosylformylglycinamidine_cyclo|ligase:0.11735993481057853394):0.29892615984329001799,((42524397__Bacteria__Deltaproteobacteria__Bdellovibrio_bacteriovorus_HD100__phosphoribosylaminoimidazole_synthetase:0.52519190909411694879,374288336__Bacteria__Deltaproteobacteria__Bacteriovorax_marinus_SJ__putative_Phosphoribosylformylglycinamidine_cyclo|ligase:0.71880233773667967512):0.33255367868161894718,((((((((383753576__Bacteria__Negativicutes__Selenomonas_ruminantium_subsp_lactilytica_TAM6421__putative_phosphoribosylformylglycinamidine_cyclo|ligase:0.10291073808665809897,330838856__Bacteria__Negativicutes__Selenomonas_sputigena_ATCC_35185__phosphoribosylformylglycinamidine_cyclo|ligase:0.13704084624311155260):0.09257678148297203424,(284048616__Bacteria__Negativicutes__Acidaminococcus_fermentans_DSM_20731__phosphoribosylformylglycinamidine_cyclo|ligase:0.03194309946928608479,352684452__Bacteria__Negativicutes__Acidaminococcus_intestini_RyC-MR95__phosphoribosylformylglycinamidine_cyclo|ligase:0.06807085657739449236):0.15064687638282375781):0.06209363392224949429,(269797433__Bacteria__Negativicutes__Veillonella_parvula_DSM_2008__phosphoribosylformylglycinamidine_cyclo|ligase:0.21655110679648645333,348026868__Bacteria__Negativicutes__Megasphaera_elsdenii_DSM_20460__phosphoribosylformylglycinamidine_cyclo|ligase:0.21160647997866999237):0.08955766547027280144):0.20011508267737787570,((332982195__Bacteria__Clostridia__Mahella_australiensis_50-1_BON__phosphoribosylformylglycinamidine_cyclo|ligase:0.40809654575636455931,((376261838__Bacteria__Clostridia__Clostridium_sp_BNL1100__phosphoribosylaminoimidazole_synthetase:0.01879736851347250937,220929596__Bacteria__Clostridia__Clostridium_cellulolyticum_H10__phosphoribosylaminoimidazole_synthetase:0.04929178669949996899):0.14465697830902016219,(125973763__Bacteria__Clostridia__Clostridium_thermocellum_ATCC_27405__phosphoribosylaminoimidazole_synthetase:0.11194593225331408992,374297331__Bacteria__Clostridia__Clostridium_clariflavum_DSM_19732__phosphoribosylaminoimidazole_synthetase:0.12025801687619491753):0.06901008993809500114):0.14789077658703175810):0.05424708695720333040,(((379011496__Bacteria__Clostridia__Acetobacterium_woodii_DSM_1030__phosphoribosylformylglycinamidine_cyclo|ligase_PurM:0.14111613229743980025,310826796__Bacteria__Clostridia__Eubacterium_limosum_KIST612__hypothetical_protein:0.12151133988665391295):0.31188012109876700473,((317131195__Bacteria__Clostridia__Ethanoligenens_harbinense_YUAN-3__phosphoribosylformylglycinamidine_cyclo|ligase:0.26050141928299802574,((350269048__Bacteria__Clostridia__Oscillibacter_valericigenes_Sjm18-20__phosphoribosylformylglycinamidine_cyclo|ligase:0.33490153379174458781,317054984__Bacteria__Clostridia__Ruminococcus_albus_7__phosphoribosylformylglycinamidine_cyclo|ligase:0.21020361385551536437):0.06143737135113494507,(325971975__Bacteria__Spirochaetes__Spirochaeta_sp_Buddy__phosphoribosylformylglycinamidine_cyclo|ligase:0.33430926364537777440,374317002__Bacteria__Spirochaetes__Sphaerochaeta_pleomorpha_str_Grapes__phosphoribosylaminoimidazole_synthetase:0.24931349720048553986):0.10276661175501283774):0.05772085571647644214):0.08368272172906686401,(160881591__Bacteria__Clostridia__Clostridium_phytofermentans_ISDg__phosphoribosylformylglycinamidine_cyclo|ligase:0.17712150557863484690,((302386006__Bacteria__Clostridia__Clostridium_saccharolyticum_WM1__phosphoribosylformylglycinamidine_cyclo|ligase:0.14520964758648238768,339441576__Bacteria__Clostridia__Clostridium_sp_SY8519__phosphoribosylaminoimidazole_synthetase:0.06764297576394912026):0.03316917949446063218,(347531134__Bacteria__Clostridia__Roseburia_hominis_A2-183__phosphoribosylformylglycinamidine_cyclo|ligase:0.07194530028579705638,((238916492__Bacteria__Clostridia__Eubacterium_eligens_ATCC_27750__phosphoribosylformylglycinamidine_cyclo|ligase:0.12062877950956323037,302670232__Bacteria__Clostridia__Butyrivibrio_proteoclasticus_B316__phosphoribosylformylglycinamidine_cyclo|ligase_PurM:0.15628441849202584502):0.07767376517739699171,238923505__Bacteria__Clostridia__Eubacterium_rectale_ATCC_33656__phosphoribosylformylglycinamidine_cyclo|ligase:0.04566121643432174970):0.05594687673791110677):0.06279287554395640569):0.05426026882567085846):0.18415302187893170527):0.09669113851084699951):0.03805551800963630216,((((((56962806__Bacteria__Bacilli__Bacillus_clausii_KSM-K16__phosphoribosylaminoimidazole_synthetase:0.20863657247799660688,288554949__Bacteria__Bacilli__Bacillus_pseudofirmus_OF4__phosphoribosylaminoimidazole_synthetase:0.19473954148607977577):0.05735232491686437228,15613194__Bacteria__Bacilli__Bacillus_halodurans_C-125__phosphoribosylaminoimidazole_synthetase:0.17904699943049201538):0.08374802705291468918,((172056494__Bacteria__Bacilli__Exiguobacterium_sibiricum_255-15__phosphoribosylaminoimidazole_synthetase:0.16066276478684690665,229917952__Bacteria__Bacilli__Exiguobacterium_sp_AT1b__phosphoribosylaminoimidazole_synthetase:0.17818317426032231898):0.21760561057409638641,(222150944__Bacteria__Bacilli__Macrococcus_caseolyticus_JCSC5402__phosphoribosylaminoimidazole_synthetase:0.27985519216685572630,(319892067__Bacteria__Bacilli__Staphylococcus_pseudintermedius_HKU10-03__phosphoribosylformylglycinamidine_cyclo|ligase:0.17149052523106844692,((73663028__Bacteria__Bacilli__Staphylococcus_saprophyticus_subsp_saprophyticus_ATCC_15305__phosphoribosylaminoimidazole_synthetase:0.11787857315797824198,((27467687__Bacteria__Bacilli__Staphylococcus_epidermidis_ATCC_12228__phosphoribosylaminoimidazole_synthetase:0.14192970456409997881,(379795443__Bacteria__Bacilli__Staphylococcus_aureus_subsp_aureus_MSHR1132__phosphoribosylformylglycinamidine_cyclo|ligase:0.05183063950103876383,15924061__Bacteria__Bacilli__Staphylococcus_aureus_subsp_aureus_Mu50__phosphoribosylaminoimidazole_synthetase:0.04883704413602624889):0.09038589915960550114):0.02203070762151306330,(70726887__Bacteria__Bacilli__Staphylococcus_haemolyticus_JCSC1435__phosphoribosylaminoimidazole_synthetase:0.07874165753410135304,289551116__Bacteria__Bacilli__Staphylococcus_lugdunensis_HKU09-01__phosphoribosylformylglycinamidine_cyclo|ligase:0.17146295815893677905):0.01982747699503324343):0.06263147748152303462):0.03029885918862088023,224476183__Bacteria__Bacilli__Staphylococcus_carnosus_subsp_carnosus_TM300__phosphoribosylaminoimidazole_synthetase:0.10122610621819866372):0.02759247888067211871):0.11224828430242732302):0.19717551025837565248):0.09653191064579640102):0.05418758056095219350,((336115336__Bacteria__Bacilli__Bacillus_coagulans_2-6__phosphoribosylformylglycinamidine_cyclo|ligase:0.33567170104048821289,(390947532__Bacteria__Bacteroidetes__Alistipes_finegoldii_DSM_17242__phosphoribosylformylglycinamidine_cyclo|ligase:0.34342690569910766518,(((((384197377__Bacteria__Actinobacteria__Bifidobacterium_breve_ACS-071-V-Sch8b__phosphoribosylformylglycinamidine_cyclo|ligase:0.00582526759741663989,23465690__Bacteria__Actinobacteria__Bifidobacterium_longum_NCC2705__phosphoribosylaminoimidazole_synthetase:0.00789691248454538371):0.06202609002293697771,(310287790__Bacteria__Actinobacteria__Bifidobacterium_bifidum_S17__phosphoribosylformylglycinamidine_cyclo|ligase:0.07254798273805022901,(283455642__Bacteria__Actinobacteria__Bifidobacterium_dentium_Bd1__phosphoribosylformylglycinamidine_cyclo|ligase:0.02523488653481145011,119025538__Bacteria__Actinobacteria__Bifidobacterium_adolescentis_ATCC_15703__phosphoribosylaminoimidazole_synthetase:0.03629125575131365855):0.04338754661721471589):0.02210680604778803363):0.06306677915887340391,((384190884__Bacteria__Actinobacteria__Bifidobacterium_animalis_subsp_lactis_BB-12__Phosphoribosylformylglycinamidine_cyclo|ligase:0.00000122123005994819,384192028__Bacteria__Actinobacteria__Bifidobacterium_animalis_subsp_lactis_CNCM_I-2494__Phosphoribosylformylglycinamidine_cyclo|ligase:0.00000122123005994819):0.00000122123005994819,219683608__Bacteria__Actinobacteria__Bifidobacterium_animalis_subsp_lactis_AD011__phosphoribosylaminoimidazole_synthetase:0.00000122123005994819):0.15364686673601835043):0.04126227895777554583,311114760__Bacteria__Actinobacteria__Gardnerella_vaginalis_ATCC_14019__phosphoribosylaminoimidazole_synthetase:0.18159780791047316906):0.20910112997526203449,(((297583017__Bacteria__Bacilli__Bacillus_selenitireducens_MLS10__phosphoribosylformylglycinamidine_cyclo|ligase:0.29776403002941925768,317127152__Bacteria__Bacilli__Bacillus_cellulosilyticus_DSM_2522__phosphoribosylformylglycinamidine_cyclo|ligase:0.26643428404709934565):0.19661181383124484712,(((((90961645__Bacteria__Bacilli__Lactobacillus_salivarius_UCC118__phosphoribosylaminoimidazole_synthetase:0.23815896212718759561,347525579__Bacteria__Bacilli__Lactobacillus_ruminis_ATCC_27782__phosphoribosylformylglycinamidine_cyclo|ligase:0.19568065256357206061):0.03548422742059462176,(184154605__Bacteria__Bacilli__Lactobacillus_fermentum_IFO_3956__phosphoribosylaminoimidazole_synthetase:0.19214899401338653151,148543381__Bacteria__Bacilli__Lactobacillus_reuteri_DSM_20016__phosphoribosylaminoimidazole_synthetase:0.24539070429375117732):0.05594212340882801643):0.05431014682204047400,((58337817__Bacteria__Bacilli__Lactobacillus_acidophilus_NCFM__phosphoribosylaminoimidazole_synthetase:0.06263768303362804435,(315038892__Bacteria__Bacilli__Lactobacillus_amylovorus_GRL_1112__phosphoribosylaminoimidazole_synthetase:0.00819781921106501298,385813358__Bacteria__Bacilli__Lactobacillus_helveticus_H10__Phosphoribosylformylglycinamidine_cyclo|ligase:0.01365490285204646118):0.02537817608309840198):0.09714473827579635234,(336055054__Bacteria__Bacilli__Lactobacillus_kefiranofaciens_ZW3__phosphoribosylformylglycinamidine_cyclo|ligase:0.00256608390497100334,161507806__Bacteria__Bacilli__Lactobacillus_helveticus_DPC_4571__phosphoribosylaminoimidazole_synthetase:0.00000122123005994819):0.22570568202652088741):0.08412946075168836746):0.05709394149895011955,104774300__Bacteria__Bacilli__Lactobacillus_delbrueckii_subsp_bulgaricus_ATCC_11842__phosphoribosylaminoimidazole_synthetase:0.24197377933973449049):0.14777115503325571888,((254557348__Bacteria__Bacilli__Lactobacillus_plantarum_JDM1__phosphoribosylaminoimidazole_synthetase:0.32842174077578295543,331700750__Bacteria__Bacilli__Lactobacillus_buchneri_NRRL_B-30929__phosphoribosylformylglycinamidine_cyclo|ligase:0.29576655514683336534):0.24027989808697464147,(116493198__Bacteria__Bacilli__Pediococcus_pentosaceus_ATCC_25745__phosphoribosylformylglycinamidine_cyclo|ligase:0.60607515914103371468,((116491149__Bacteria__Bacilli__Oenococcus_oeni_PSU-1__phosphoribosylformylglycinamidine_cyclo|ligase:0.40446048937604450746,(116617837__Bacteria__Bacilli__Leuconostoc_mesenteroides_subsp_mesenteroides_ATCC_8293__phosphoribosylformylglycinamidine_cyclo|ligase:0.15115077356595199576,(300173507__Bacteria__Bacilli__Leuconostoc_gasicomitatum_LMG_18811__phosphoribosylformylglycinamidine_cyclo|ligase:0.11160612440481328111,(170016967__Bacteria__Bacilli__Leuconostoc_citreum_KM20__phosphoribosylaminoimidazole_|AIR|_synthetase:0.13114364073017736878,(296110453__Bacteria__Bacilli__Leuconostoc_kimchii_IMSNU_11154__phosphoribosylaminoimidazole_synthetase:0.00000122123005994819,339490394__Bacteria__Bacilli__Leuconostoc_sp_C2__phosphoribosylaminoimidazole_synthetase:0.00000122123005994819):0.12787448845088300597):0.03069879477364522921):0.04653711404743469948):0.32672747485291286917):0.14630590561041884046,(116495229__Bacteria__Bacilli__Lactobacillus_casei_ATCC_334__phosphoribosylaminoimidazole_|AIR|_synthetase:0.10348888151904181432,(258508802__Bacteria__Bacilli__Lactobacillus_rhamnosus_GG__phosphoribosylformylglycinamidine_cyclo|ligase:0.00542128087705308695,258539979__Bacteria__Bacilli__Lactobacillus_rhamnosus_Lc_705__phosphoribosylformylglycinamidine_cyclo|ligase:0.01367649358887740481):0.04706861364076048854):0.63939629528788965995):0.06577874977174921756):0.05872021965550938694):0.13773078796478965824):0.03711935277638633152):0.05383440888266748103,(((29376327__Bacteria__Bacilli__Enterococcus_faecalis_V583__phosphoribosylaminoimidazole_synthetase:0.28012186697565893967,((332686817__Bacteria__Bacilli__Melissococcus_plutonius_ATCC_35311__phosphoribosylformylglycinamidine_cyclo|ligase:0.00887983693708542347,379727184__Bacteria__Bacilli__Melissococcus_plutonius_DAT561_1__phosphoribosylformylglycinamidine_cyclo|ligase:0.00400085774661109502):0.38662498118793708901,(389868394__Bacteria__Bacilli__Enterococcus_faecium_DO__phosphoribosylformylglycinamidine_cyclo|ligase:0.17401986077858400126,81428275__Bacteria__Bacilli__Lactobacillus_sakei_subsp_sakei_23K__phosphoribosylformylglycinamidine_cyclo|ligase:0.36873700632473904726):0.04834249165168928025):0.05002684261821679218):0.04600734037411360888,(((195977182__Bacteria__Bacilli__Streptococcus_equi_subsp_zooepidemicus_MGCS10565__phosphoribosylaminoimidazole_synthetase:0.13019609423427563888,(((389855741__Bacteria__Bacilli__Streptococcus_suis_ST1__phosphoribosylaminoimidazole_synthetase:0.00000122123005994819,146317689__Bacteria__Bacilli__Streptococcus_suis_05ZYH33__phosphoribosylaminoimidazole_synthetase:0.00000122123005994819):0.10047947535493187421,251781493__Bacteria__Bacilli__Streptococcus_dysgalactiae_subsp_equisimilis_GGS_124_1__phosphoribosylaminoimidazole_synthetase:0.06879976736590028008):0.00672688242749297245,((((((15899992__Bacteria__Bacilli__Streptococcus_pneumoniae_TIGR4__phosphoribosylaminoimidazole_synthetase:0.01341687420245968668,(289166973__Bacteria__Bacilli__Streptococcus_mitis_B6__phosphoribosylformylglycinamide_cyclo|ligase:0.01083839418127691308,342162820__Bacteria__Bacilli__Streptococcus_pseudopneumoniae_IS7493__phosphoribosylaminoimidazole_synthetase:0.00805453594967328081):0.00401746578800701078):0.00423246032183667142,331265474__Bacteria__Bacilli__Streptococcus_oralis_Uo5__phosphoribosylaminoimidazole_synthetase|_phosphoribosylformylglycinamidine_cyclo|ligase:0.00000122123005994819):0.00268856651485730076,157150745__Bacteria__Bacilli__Streptococcus_gordonii_str_Challis_substr_CH1__phosphoribosylaminoimidazole_synthetase:0.00000122123005994819):0.01386189688296452296,(55820136__Bacteria__Bacilli__Streptococcus_thermophilus_LMG_18311__phosphoribosylaminoimidazole_synthetase:0.02239250790079156880,(337282994__Bacteria__Bacilli__Streptococcus_parasanguinis_ATCC_15912__phosphoribosylaminoimidazole_synthetase:0.01086998938920974607,340397894__Bacteria__Bacilli__Streptococcus_salivarius_CCHSS3__phosphoribosylformylglycinamidine_cyclo|ligase:0.00000122123005994819):0.00249580563647904376):0.01974072224852275320):0.00844359528778459816,(((94987656__Bacteria__Bacilli__Streptococcus_pyogenes_MGAS9429__phosphoribosylaminoimidazole_synthetase:0.04091610778018468092,22536212__Bacteria__Bacilli__Streptococcus_agalactiae_2603V-R__phosphoribosylaminoimidazole_synthetase:0.01139260604608841737):0.02879941257957882930,((290579555__Bacteria__Bacilli__Streptococcus_mutans_NN2025__phosphoribosylformylglycinamide_cyclo|ligase_|AIRS||_phosphoribosyl_aminoimidazole_synthetase:0.00842116500600210809,24378562__Bacteria__Bacilli__Streptococcus_mutans_UA159__phosphoribosylaminoimidazole_synthetase:0.00817323443687633343):0.02810806489835552396,(379704421__Bacteria__Bacilli__Streptococcus_infantarius_subsp_infantarius_CJ18__phosphoribosylaminoimidazole_synthetase:0.01924736210406286299,(288904251__Bacteria__Bacilli__Streptococcus_gallolyticus_UCN34__phosphoribosylaminoimidazole_synthetase:0.00000122123005994819,(336063397__Bacteria__Bacilli__Streptococcus_pasteurianus_ATCC_43144__phosphoribosylformylglycinamidine_cyclo|ligase:0.00548306078642255609,374337073__Bacteria__Bacilli__Streptococcus_macedonicus_ACA-DC_198__phosphoribosylformylglycinamidine_cyclo|ligase:0.01104015432761122628):0.00000122123005994819):0.00000122123005994819):0.02993306692445501724):0.00896420608556118374):0.00633180511123851257,(222152229__Bacteria__Bacilli__Streptococcus_uberis_0140J__phosphoribosylaminoimidazole_synthetase:0.05100187344104472470,333904276__Bacteria__Bacilli__Streptococcus_parauberis_KCTC_11537__phosphoribosylaminoimidazole_synthetase:0.04010339286039014961):0.01567294222796927761):0.00334690063923159115):0.01140253206636757805,125716916__Bacteria__Bacilli__Streptococcus_sanguinis_SK36__phosphoribosylaminoimidazole_synthetase:0.04855267273548836277):0.01766395556969256597):0.03451891568696893731):0.11109168546016576218,(347521785__Bacteria__Bacilli__Lactococcus_garvieae_ATCC_49156__phosphoribosylaminoimidazole_synthetase:0.17951100143657536257,125623825__Bacteria__Bacilli__Lactococcus_lactis_subsp_cremoris_MG1363__phosphoribosylaminoimidazole_synthetase:0.13692674307146349144):0.05271220074864679112):0.11319911190930005696,(347549166__Bacteria__Bacilli__Listeria_ivanovii_subsp_ivanovii_PAM_55__putative_phosphoribosylaminoimidazole_synthetase:0.03629625550580265619,((116873201__Bacteria__Bacilli__Listeria_welshimeri_serovar_6b_str_SLCC5334__phosphoribosylaminoimidazole_synthetase:0.01977297640949115046,(16800945__Bacteria__Bacilli__Listeria_innocua_Clip11262__phosphoribosylaminoimidazole_synthetase:0.03165916507399332142,16803807__Bacteria__Bacilli__Listeria_monocytogenes_EGD-e__phosphoribosylaminoimidazole_synthetase:0.04648956634847523084):0.00664066274267494615):0.07302775772848221769,289435104__Bacteria__Bacilli__Listeria_seeligeri_serovar_1-2b_str_SLCC3954__phosphoribosylformylglycinamidine_cyclo|ligase:0.05074642516009855719):0.03361659037087641466):0.22053053286893256613):0.02267720784890995059):0.02558939055448674130,(328958666__Bacteria__Bacilli__Carnobacterium_sp_17-4__phosphoribosylformylglycinamidine_cyclo|ligase:0.27490236536002110590,326803404__Bacteria__Bacilli__Aerococcus_urinae_ACS-120-V-Col10a__phosphoribosylformylglycinamidine_cyclo|ligase:0.37267523197761948106):0.03412877270943257685):0.07502803427520997326):0.03245696731439674104):0.09102069323612395346):0.05777798260472801622):0.05401387538285356421,((23098202__Bacteria__Bacilli__Oceanobacillus_iheyensis_HTE831__phosphoribosylaminoimidazole_synthetase:0.31670382360013138445,386712920__Bacteria__Bacilli__Halobacillus_halophilus_DSM_2266__phosphoribosylformylglycinamidine_cyclo|ligase:0.23297368714506658249):0.13831324013411702700,(((152974116__Bacteria__Bacilli__Bacillus_cytotoxicus_NVH_391-98__phosphoribosylaminoimidazole_synthetase:0.06425368852855226076,(163938287__Bacteria__Bacilli__Bacillus_weihenstephanensis_KBAB4__phosphoribosylaminoimidazole_synthetase:0.01911595880834721442,((49476776__Bacteria__Bacilli__Bacillus_thuringiensis_serovar_konkukian_str_97-27__phosphoribosylaminoimidazole_synthetase:0.00263971786304274597,30260469__Bacteria__Bacilli__Bacillus_anthracis_str_Ames__phosphoribosylaminoimidazole_synthetase:0.00000122123005994819):0.00892520708093500446,30018539__Bacteria__Bacilli__Bacillus_cereus_ATCC_14579__phosphoribosylaminoimidazole_synthetase:0.01101796026218903289):0.01038948011590786966):0.02210566167088569983):0.20595097327105060803,(169825819__Bacteria__Bacilli__Lysinibacillus_sphaericus_C3-41__phosphoribosylformylglycinamidine_cyclo|ligase:0.31876946414866669244,((157691394__Bacteria__Bacilli__Bacillus_pumilus_SAFR-032__phosphoribosylaminoimidazole_synthetase:0.07290883383933709216,((((255767166__Bacteria__Bacilli__Bacillus_subtilis_subsp_subtilis_str_168__phosphoribosylformylglycinamidine_cyclo|ligase:0.00552464454844809293,386757304__Bacteria__Bacilli__Bacillus_sp_JS__phosphoribosylaminoimidazole_synthetase:0.00788450622723636807):0.01245853751778979585,154685147__Bacteria__Bacilli__Bacillus_amyloliquefaciens_FZB42__phosphoribosylaminoimidazole_synthetase:0.05804159395509710800):0.03226195025941618055,311067123__Bacteria__Bacilli__Bacillus_atrophaeus_1942__phosphoribosylaminoimidazole_synthetase:0.01771167881206264089):0.03075769732410651644,52784502__Bacteria__Bacilli__Bacillus_licheniformis_ATCC_14580_Xa__phosphoribosylaminoimidazole_synthetase:0.08687106404319319686):0.02266510648894524624):0.12884688074561201354,294497101__Bacteria__Bacilli__Bacillus_megaterium_QM_B1551__phosphoribosylformylglycinamidine_cyclo|ligase:0.18715504320708492569):0.04470494365108044349):0.07937104056757088300):0.02834903826182606432,(212638085__Bacteria__Bacilli__Anoxybacillus_flavithermus_WK1__phosphoribosylaminoimidazole_synthetase:0.21075049515912866460,((138893921__Bacteria__Bacilli__Geobacillus_thermodenitrificans_NG80-2__phosphoribosylaminoimidazole_synthetase:0.04170370340177649571,(297528679__Bacteria__Bacilli__Geobacillus_sp_C56-T3__phosphoribosylformylglycinamidine_cyclo|ligase:0.00518853842187574649,(56418800__Bacteria__Bacilli__Geobacillus_kaustophilus_HTA426__phosphoribosylaminoimidazole_synthetase:0.00275375141863682489,((261418593__Bacteria__Bacilli__Geobacillus_sp_Y412MC61__phosphoribosylaminoimidazole_synthetase:0.00000122123005994819,319765408__Bacteria__Bacilli__Geobacillus_sp_Y412MC52__phosphoribosylformylglycinamidine_cyclo|ligase:0.00000122123005994819):0.01392834381074932112,375007146__Bacteria__Bacilli__Geobacillus_thermoleovorans_CCB_US3_UF5__phosphoribosylformylglycinamidine_cyclo|ligase:0.00552084287309528767):0.00000122123005994819):0.01983358973653071358):0.03756826024839685085):0.15675386061136492577,(239825832__Bacteria__Bacilli__Geobacillus_sp_WCH70__phosphoribosylaminoimidazole_synthetase:0.02639890919341936898,336236943__Bacteria__Bacilli__Geobacillus_thermoglucosidasius_C56-YS93__phosphoribosylformylglycinamidine_cyclo|ligase:0.06436229307694972535):0.08024756435141179589):0.05925791057474789209):0.05517177949729836633):0.03618509634648961470):0.02637295750733683122):0.00877716230753795498):0.05947101992484483957,(226310189__Bacteria__Bacilli__Brevibacillus_brevis_NBRC_100599__phosphoribosylformylglycinamidine_cyclo|ligase:0.20849534729224170060,(261404809__Bacteria__Bacilli__Paenibacillus_sp_Y412MC10__phosphoribosylformylglycinamidine_cyclo|ligase:0.08151230772915613043,((308067552__Bacteria__Bacilli__Paenibacillus_polymyxa_E681__phosphoribosylformylglycinamidine_cyclo|ligase:0.01016431317710052643,374322212__Bacteria__Bacilli__Paenibacillus_terrae_HPL-003__phosphoribosylformylglycinamidine_cyclo|ligase:0.00577294042529972497):0.07905351520054476611,(251794903__Bacteria__Bacilli__Paenibacillus_sp_JDR-2__phosphoribosylformylglycinamidine_cyclo|ligase:0.12280236846952886920,(337751539__Bacteria__Bacilli__Paenibacillus_mucilaginosus_KNP414__protein_PurM:0.00268586842928587519,(379724499__Bacteria__Bacilli__Paenibacillus_mucilaginosus_3016__protein_PurM:0.00000122123005994819,386727240__Bacteria__Bacilli__Paenibacillus_mucilaginosus_K02__phosphoribosylaminoimidazole_synthetase:0.00260268920012955967):0.00000122123005994819):0.11646370553559939887):0.08004950651388388627):0.05823805822910539665):0.09087746135030573547):0.15774236727710908013):0.03847269041896652503,(336452721__Bacteria__Epsilonproteobacteria__Helicobacter_bizzozeronii_CIII-1__phosphoribosylformylglycinamidine_cyclo|ligase:0.20621754708837763959,315453049__Bacteria__Epsilonproteobacteria__Helicobacter_felis_ATCC_49179__phosphoribosylformylglycinamidine_cyclo|ligase:0.24906884061425649257):0.39710341010668076533):0.05024778583955363115):0.05000479445012759316):0.06415581069105344425):0.04071833195962688140,((((260892226__Bacteria__Clostridia__Ammonifex_degensii_KC4__phosphoribosylformylglycinamidine_cyclo|ligase:0.41078468012212576710,((325290463__Bacteria__Clostridia__Syntrophobotulus_glycolicus_DSM_8271__phosphoribosylformylglycinamidine_cyclo|ligase:0.23193992209407152116,(374993416__Bacteria__Clostridia__Desulfosporosinus_orientis_DSM_765__phosphoribosylaminoimidazole_synthetase:0.18818509880749850760,89896675__Bacteria__Clostridia__Desulfitobacterium_hafniense_Y51__phosphoribosylaminoimidazole_synthetase:0.21594649897746487355):0.05552037916592020977):0.19894726294590792115,(296132349__Bacteria__Clostridia__Thermincola_potens_JR__phosphoribosylformylglycinamidine_cyclo|ligase:0.24565555688165427450,((167631121__Bacteria__Clostridia__Heliobacterium_modesticaldum_Ice1__phosphoribosylaminoimidazole_synthetase:0.28079807213225776996,((333979132__Bacteria__Clostridia__Desulfotomaculum_kuznetsovii_DSM_6115__phosphoribosylformylglycinamidine_cyclo|ligase:0.12011269736537180663,147678879__Bacteria__Clostridia__Pelotomaculum_thermopropionicum_SI__phosphoribosylaminoimidazole_synthetase:0.20300897427111591620):0.05786622916053876797,((333923934__Bacteria__Clostridia__Desulfotomaculum_carboxydivorans_CO-1-SRB__phosphoribosylformylglycinamidine_cyclo|ligase:0.11491685462263416528,(134300203__Bacteria__Clostridia__Desulfotomaculum_reducens_MI-1__phosphoribosylaminoimidazole_synthetase:0.16000278331557332701,334339863__Bacteria__Clostridia__Desulfotomaculum_ruminis_DSM_2154__phosphoribosylformylglycinamidine_cyclo|ligase:0.10443480450650906299):0.03653132067153097573):0.10404310795992410821,258514047__Bacteria__Clostridia__Desulfotomaculum_acetoxidans_DSM_771__phosphoribosylaminoimidazole_synthetase:0.18929164244789786764):0.03746087866843938324):0.03085582939054313731):0.05069681195156675035,(83590876__Bacteria__Clostridia__Moorella_thermoacetica_ATCC_39073__phosphoribosylaminoimidazole_synthetase:0.34776077390654130950,169831783__Bacteria__Clostridia__Candidatus_Desulforudis_audaxviator_MP104C__phosphoribosylaminoimidazole_synthetase:0.29354718612540603440):0.03101708423777020315):0.04700920664488648926):0.05907575135276762340):0.03274698104271768495):0.02968778669648468663,(((((52841905__Bacteria__Gammaproteobacteria__Legionella_pneumophila_subsp_pneumophila_str_Philadelphia_1__phosphoribosylaminoimidazole_synthetase:0.18808596916198197513,289166581__Bacteria__Gammaproteobacteria__Legionella_longbeachae_NSW150__phosphoribosylformylglycinamidine_cyclo_ligase:0.21868985934042670105):0.32270776350262964094,(374312528__Bacteria__Acidobacteria__Granulicella_mallensis_MP5ACTX8__phosphoribosylformylglycinamidine_cyclo|ligase:0.50476373357795223384,(385792344__Bacteria__Gammaproteobacteria__Francisella_cf_novicida_Fx1__hypothetical_protein:0.00384116430464542932,((118497026__Bacteria__Gammaproteobacteria__Francisella_novicida_U112__phosphoribosylaminoimidazole_synthetase:0.00000122123005994819,56707994__Bacteria__Gammaproteobacteria__Francisella_tularensis_subsp_tularensis_SCHU_S4__phosphoribosylaminoimidazole_synthetase:0.00000122123005994819):0.00000122123005994819,((387886117__Bacteria__Gammaproteobacteria__Francisella_noatunensis_subsp_orientalis_str_Toba_04__phosphoribosylaminoimidazole_synthetase:0.02044913593510101768,167626638__Bacteria__Gammaproteobacteria__Francisella_philomiragia_subsp_philomiragia_ATCC_25017__phosphoribosylaminoimidazole_synthetase:0.01832560163833744232):0.01116154398081020856,337754449__Bacteria__Gammaproteobacteria__Francisella_sp_TX077308__phosphoribosylformylglycinamidine_cyclo|ligase:0.02358045010947041817):0.04204616283952584271):0.00129433647873738664):0.38477839195231178238):0.10413196981589488421):0.07472286386567579541,330836823__Bacteria__Spirochaetes__Spirochaeta_coccoides_DSM_17374__phosphoribosylformylglycinamidine_cyclo|ligase:0.55674219471755326261):0.24386748879076800001,(((261415868__Bacteria__others_bacteria__Fibrobacter_succinogenes_subsp_succinogenes_S85__phosphoribosylformylglycinamidine_cyclo|ligase:0.66654878558381380760,(((385809716__Bacteria__others_bacteria__Ignavibacterium_album_JCM_16511__phosphoribosylaminoimidazole_synthetase:0.43837899347303832531,(83816662__Bacteria__Bacteroidetes__Salinibacter_ruber_DSM_13855__phosphoribosylaminoimidazole_synthetase:0.40358778519421500963,268316827__Bacteria__Bacteroidetes__Rhodothermus_marinus_DSM_4252__phosphoribosylformylglycinamidine_cyclo|ligase:0.17230733326266023386):0.18867295628996710866):0.05225018137121607148,(193216189__Bacteria__Chlorobi__Chloroherpeton_thalassium_ATCC_35110__phosphoribosylaminoimidazole_synthetase:0.28121457633465746229,((194334965__Bacteria__Chlorobi__Prosthecochloris_aestuarii_DSM_271__phosphoribosylaminoimidazole_synthetase:0.14388864748872629007,189501350__Bacteria__Chlorobi__Chlorobium_phaeobacteroides_BS1__phosphoribosylaminoimidazole_synthetase:0.14032649767689628351):0.06267778148700120511,((193213638__Bacteria__Chlorobi__Chlorobaculum_parvum_NCIB_8327__phosphoribosylaminoimidazole_synthetase:0.01276755343989457829,21672935__Bacteria__Chlorobi__Chlorobium_tepidum_TLS__phosphoribosylaminoimidazole_synthetase:0.01470364764392722602):0.09642386637523760184,((78187901__Bacteria__Chlorobi__Chlorobium_luteolum_DSM_273__phosphoribosylaminoimidazole_synthetase:0.12680155425446887341,145220504__Bacteria__Chlorobi__Chlorobium_phaeovibrioides_DSM_265__phosphoribosylaminoimidazole_synthetase:0.10838766372367501789):0.06676244058331422260,((194337789__Bacteria__Chlorobi__Pelodictyon_phaeoclathratiforme_BU-1__phosphoribosylaminoimidazole_synthetase:0.10257343821367310988,(119358350__Bacteria__Chlorobi__Chlorobium_phaeobacteroides_DSM_266__phosphoribosylaminoimidazole_synthetase:0.09206743451538325351,189347889__Bacteria__Chlorobi__Chlorobium_limicola_DSM_245__phosphoribosylaminoimidazole_synthetase:0.12757607340424109710):0.04063957507765075111):0.04347804840660717679,78189977__Bacteria__Chlorobi__Chlorobium_chlorochromatii_CaD3__phosphoribosylaminoimidazole_synthetase:0.16634756393970109856):0.03243337046613660457):0.02140158636970048919):0.06131005354299855215):0.14153809088718466436):0.16655802171172870429):0.15634299424129208256,((218960927__Bacteria__others_bacteria__Candidatus_Cloacamonas_acidaminovorans__phosphoribosylformylglycinamidine_cyclo|ligase_|AIRS|_|phosphoribosyl|aminoimidazole_synthetase|_|AIR_synthase|:0.62411354557014875333,226226875__Bacteria__others_bacteria__Gemmatimonas_aurantiaca_T-27__phosphoribosylformylglycinamidine_cyclo|ligase:0.68770210842235390825):0.19360770299529461713,(116625772__Bacteria__Acidobacteria__Candidatus_Solibacter_usitatus_Ellin6076__phosphoribosylformylglycinamidine_cyclo|ligase:0.43685989354731497025,((225873001__Bacteria__Acidobacteria__Acidobacterium_capsulatum_ATCC_51196__phosphoribosylformylglycinamidine_cyclo|ligase:0.17285210745497203710,(320105744__Bacteria__Acidobacteria__Terriglobus_saanensis_SP1PR4__phosphoribosylformylglycinamidine_cyclo|ligase:0.13347337736507636219,(374313271__Bacteria__Acidobacteria__Granulicella_mallensis_MP5ACTX8__phosphoribosylformylglycinamidine_cyclo|ligase:0.42971064319560658973,(390956889__Bacteria__Acidobacteria__Terriglobus_roseus_DSM_18391__phosphoribosylformylglycinamidine_cyclo|ligase:0.09199224799415044174,322437146__Bacteria__Acidobacteria__Granulicella_tundricola__phosphoribosylformylglycinamidine_cyclo|ligase:0.13362757815960091268):0.03536010629032955432):0.03221063892702601128):0.06518570931761780152):0.06357234421261424850,94970038__Bacteria__Acidobacteria__Candidatus_Koribacter_versatilis_Ellin345__phosphoribosylformylglycinamidine_cyclo|ligase:0.27711639573373686440):0.16448702725795133484):0.14363501984422477609):0.05613585042520978508):0.02589026889330341835):0.05825523920958666085,(((297623816__Bacteria__Deinococcus-Thermus__Truepera_radiovictrix_DSM_17093__phosphoribosylformylglycinamidine_cyclo|ligase:0.43789185013658243895,((313679582__Bacteria__Deinococcus-Thermus__Oceanithermus_profundus_DSM_14977__phosphoribosylformylglycinamidine_cyclo|ligase:0.42237432224673676640,((46199921__Bacteria__Deinococcus-Thermus__Thermus_thermophilus_HB27__phosphoribosylaminoimidazole_synthetase:0.07189971779204828994,(320449251__Bacteria__Deinococcus-Thermus__Thermus_scotoductus_SA-01__phosphoribosylformylglycinamidine_cyclo|ligase:0.09791155187074841726,384440525__Bacteria__Deinococcus-Thermus__Thermus_sp_CCB_US3_UF1__Phosphoribosylformylglycinamidine_cyclo|ligase:0.08981319995498622533):0.06045890458714144045):0.23676603140528654223,(291294478__Bacteria__Deinococcus-Thermus__Meiothermus_ruber_DSM_1279__phosphoribosylformylglycinamidine_cyclo|ligase:0.18108646392195887342,(328951708__Bacteria__Deinococcus-Thermus__Marinithermus_hydrothermalis_DSM_14884__phosphoribosylformylglycinamidine_cyclo|ligase:0.21436530010072718522,297567167__Bacteria__Deinococcus-Thermus__Meiothermus_silvanus_DSM_9946__phosphoribosylformylglycinamidine_cyclo|ligase:0.13016864955449697350):0.06774551874887257963):0.11533570375507261330):0.08206994434969841490):0.10161700697382518299,(159901366__Bacteria__Chloroflexi__Herpetosiphon_aurantiacus_DSM_785__phosphoribosylaminoimidazole_synthetase:0.37407193676925964976,((219849070__Bacteria__Chloroflexi__Chloroflexus_aggregans_DSM_9485__phosphoribosylaminoimidazole_synthetase:0.11657279541363660402,(163846835__Bacteria__Chloroflexi__Chloroflexus_aurantiacus_J-10-fl__phosphoribosylaminoimidazole_synthetase:0.00000122123005994819,222524655__Bacteria__Chloroflexi__Chloroflexus_sp_Y-400-fl__phosphoribosylaminoimidazole_synthetase:0.00000122123005994819):0.04606880674680340071):0.23061396937357750425,(156741824__Bacteria__Chloroflexi__Roseiflexus_castenholzii_DSM_13941__phosphoribosylaminoimidazole_synthetase:0.09011477349717686436,148656675__Bacteria__Chloroflexi__Roseiflexus_sp_RS-1__phosphoribosylaminoimidazole_synthetase:0.12183236162036685524):0.21367486728965476295):0.12114720613694868190):0.14976113446538441565):0.07270385680113312932):0.09706816912304667977,(108803839__Bacteria__Actinobacteria__Rubrobacter_xylanophilus_DSM_9941__phosphoribosylformylglycinamidine_cyclo|ligase:0.57801384859086757384,(320333938__Bacteria__Deinococcus-Thermus__Deinococcus_maricopensis_DSM_21211__phosphoribosylformylglycinamidine_cyclo|ligase:0.26016020316478732921,((226356372__Bacteria__Deinococcus-Thermus__Deinococcus_deserti_VCD115__phosphoribosylaminoimidazole_synthetase:0.08716735824645618913,15806411__Bacteria__Deinococcus-Thermus__Deinococcus_radiodurans_R1__phosphoribosylaminoimidazole_synthetase:0.09064901079761364389):0.03333332254590588850,(386857394__Bacteria__Deinococcus-Thermus__Deinococcus_gobiensis_I-0__Phosphoribosylformylglycinamidine_cyclo|ligase:0.08474403655864973239,(325283374__Bacteria__Deinococcus-Thermus__Deinococcus_proteolyticus_MRP__phosphoribosylformylglycinamidine_cyclo|ligase:0.11246828344110773590,94985716__Bacteria__Deinococcus-Thermus__Deinococcus_geothermalis_DSM_11300__phosphoribosylaminoimidazole_synthetase:0.10075338280649677458):0.04999632493486978746):0.03582916514517506257):0.08806867365192842800):0.27973214163659104736):0.13681277409431463754):0.09437192323903106916,(42526775__Bacteria__Spirochaetes__Treponema_denticola_ATCC_35405__phosphoribosylaminoimidazole_synthetase:0.54053189523356193202,383762346__Bacteria__Chloroflexi__Caldilinea_aerophila_DSM_14535_NBRC_104270__phosphoribosylformylglycinamidine_cyclo|ligase:0.54811182633923782870):0.09097165396941268856):0.11700179701599221216):0.02478969204135183027,((386724205__Bacteria__Bacilli__Paenibacillus_mucilaginosus_K02__phosphoribosylaminoimidazole_synthetase:1.06767099565130463290,(189219231__Bacteria__others_bacteria__Methylacidiphilum_infernorum_V4__phosphoribosylaminoimidazole_|AIR|_synthetase:0.69424160466103512768,347754551__Bacteria__Acidobacteria__Candidatus_Chloracidobacterium_thermophilum_B__phosphoribosylformylglycinamidine_cyclo|ligase:0.39799226893754297008):0.08837472698724339881):0.10193341730077451479,((221632865__Bacteria__Chloroflexi__Thermomicrobium_roseum_DSM_5159__phosphoribosylformylglycinamidine_cyclo|ligase:0.63622355262168694967,269837595__Bacteria__Chloroflexi__Sphaerobacter_thermophilus_DSM_20745__phosphoribosylformylglycinamidine_cyclo|ligase:0.45555224317957726532):0.32453047020030029168,(147669862__Bacteria__Chloroflexi__Dehalococcoides_sp_BAV1__phosphoribosylaminoimidazole_synthetase:0.02668105785429651655,57233808__Bacteria__Chloroflexi__Dehalococcoides_ethenogenes_195__phosphoribosylaminoimidazole_synthetase:0.02361014743959915368):0.54507140689781552467):0.05720201756593130960):0.05878574131473462278):0.03145753343724860124):0.09572109016043596486,((((257062924__Bacteria__Actinobacteria__Slackia_heliotrinireducens_DSM_20476__phosphoribosylformylglycinamidine_cyclo|ligase:0.20014893279120093972,(256826867__Bacteria__Actinobacteria__Cryptobacterium_curtum_DSM_15641__phosphoribosylformylglycinamidine_cyclo|ligase:0.16974634903859700530,(257790487__Bacteria__Actinobacteria__Eggerthella_lenta_DSM_2243__phosphoribosylformylglycinamidine_cyclo|ligase:0.05550247519265343737,339444344__Bacteria__Actinobacteria__Eggerthella_sp_YY7918__hypothetical_protein:0.03692632146601462079):0.10592094782689068233):0.17965228291927773374):0.09559465470024966494,(328956333__Bacteria__Actinobacteria__Coriobacterium_glomerans_PW2__phosphoribosylformylglycinamidine_cyclo|ligase:0.36004646235983334135,(257783847__Bacteria__Actinobacteria__Atopobium_parvulum_DSM_20469__phosphoribosylformylglycinamidine_cyclo|ligase:0.17000522727696942837,302334844__Bacteria__Actinobacteria__Olsenella_uli_DSM_7084__phosphoribosylformylglycinamidine_cyclo|ligase:0.16717079919875699190):0.04695744755767360806):0.12929899683207596306):0.35161595866282890910,(((291303579__Bacteria__Actinobacteria__Stackebrandtia_nassauensis_DSM_44728__phosphoribosylformylglycinamidine_cyclo|ligase:0.19121534405218318375,((386845191__Bacteria__Actinobacteria__Actinoplanes_sp_SE50-110__phosphoribosylformylglycinamidine_cyclo|ligase:0.02201345965116853834,383775293__Bacteria__Actinobacteria__Actinoplanes_missouriensis_431__putative_phosphoribosylaminoimidazole_synthetase:0.02873658644969368306):0.04712542067163730253,(330465058__Bacteria__Actinobacteria__Verrucosispora_maris_AB-18-032__phosphoribosylformylglycinamidine_cyclo|ligase:0.01444840690444964930,((315501019__Bacteria__Actinobacteria__Micromonospora_sp_L5__phosphoribosylformylglycinamidine_cyclo|ligase:0.00000122123005994819,302864725__Bacteria__Actinobacteria__Micromonospora_aurantiaca_ATCC_27029__phosphoribosylformylglycinamidine_cyclo|ligase:0.00000122123005994819):0.00892150010799587501,(145592721__Bacteria__Actinobacteria__Salinispora_tropica_CNB-440__phosphoribosylformylglycinamidine_cyclo|ligase:0.01134935900882794342,159035837__Bacteria__Actinobacteria__Salinispora_arenicola_CNS-205__phosphoribosylformylglycinamidine_cyclo|ligase:0.01550557353813529493):0.03627264366408126245):0.01669546945695802795):0.06351379690072453399):0.20813066596867124680):0.14460921758781697388,((258655152__Bacteria__Actinobacteria__Nakamurella_multipartita_DSM_44233__phosphoribosylformylglycinamidine_cyclo|ligase:0.25524843396204938140,((331694324__Bacteria__Actinobacteria__Pseudonocardia_dioxanivorans_CB1190__phosphoribosylformylglycinamidine_cyclo|ligase:0.19187912899634262942,((300790834__Bacteria__Actinobacteria__Amycolatopsis_mediterranei_U32__phosphoribosylformylglycinamidine_cyclo|ligase:0.11280293349128650560,257057726__Bacteria__Actinobacteria__Saccharomonospora_viridis_DSM_43017__phosphoribosylformylglycinamidine_cyclo|ligase:0.11066852669472640458):0.03877744227863307719,(134103546__Bacteria__Actinobacteria__Saccharopolyspora_erythraea_NRRL_2338__phosphoribosylaminoimidazole_synthetase:0.10962895470707625933,256380840__Bacteria__Actinobacteria__Actinosynnema_mirum_DSM_43827__phosphoribosylaminoimidazole_synthetase:0.08479559504933441294):0.02668386087217274397):0.02798304911391100158):0.04168021710767683130,(((262200945__Bacteria__Actinobacteria__Gordonia_bronchialis_DSM_43247__phosphoribosylformylglycinamidine_cyclo|ligase:0.08840923447993968842,378719560__Bacteria__Actinobacteria__Gordonia_polyisoprenivorans_VH2__phosphoribosylformylglycinamidine_cyclo|ligase_PurM:0.06216130645089434914):0.10831625674099980283,296141249__Bacteria__Actinobacteria__Tsukamurella_paurometabola_DSM_20162__phosphoribosylformylglycinamidine_cyclo|ligase:0.10971433502904701096):0.05115548385772223511,((296395398__Bacteria__Actinobacteria__Segniliparus_rotundus_DSM_44985__phosphoribosylformylglycinamidine_cyclo|ligase:0.27864228095427784337,(((38234486__Bacteria__Actinobacteria__Corynebacterium_diphtheriae_NCTC_13129__phosphoribosylaminoimidazole_synthetase:0.04675126179717330882,(337291500__Bacteria__Actinobacteria__Corynebacterium_ulcerans_BR-AD22__phosphoribosylformylglycinamidine_cyclo|ligase:0.00000122123005994819,300859138__Bacteria__Actinobacteria__Corynebacterium_pseudotuberculosis_FRC41__phosphoribosylformylglycinamidine_cyclo|ligase:0.02940039746104828114):0.03576189891216976363):0.05088328682921516855,(227833986__Bacteria__Actinobacteria__Corynebacterium_aurimucosum_ATCC_700975__phosphoribosylaminoimidazole_synthetase:0.14841406284729019571,(19553779__Bacteria__Actinobacteria__Corynebacterium_glutamicum_ATCC_13032__phosphoribosylaminoimidazole_synthetase:0.02230068233709375791,25029031__Bacteria__Actinobacteria__Corynebacterium_efficiens_YS-314__phosphoribosylaminoimidazole_synthetase:0.08262602542902472424):0.04770452768919271336):0.02862959049801718989):0.05284178955678549283,(237785002__Bacteria__Actinobacteria__Corynebacterium_kroppenstedtii_DSM_44385__phosphoribosylaminoimidazole_synthetase:0.21177530057695920229,(340793531__Bacteria__Actinobacteria__Corynebacterium_variabile_DSM_44702__phosphoribosylformylglycinamidine_cyclo|ligase:0.10216606468377595340,(336324679__Bacteria__Actinobacteria__Corynebacterium_resistens_DSM_45100__phosphoribosylformylglycinamidine_cyclo|ligase:0.06972655976922897958,(172041296__Bacteria__Actinobacteria__Corynebacterium_urealyticum_DSM_7109__phosphoribosylaminoimidazole_synthetase:0.14552414411863789923,68535424__Bacteria__Actinobacteria__Corynebacterium_jeikeium_K411__phosphoribosylaminoimidazole_synthetase:0.08016878910241471978):0.02183832531153579934):0.06361201705599399403):0.03732474928416564669):0.02839491192977859277):0.10949515907625162470):0.04040596425206555153,((169627829__Bacteria__Actinobacteria__Mycobacterium_abscessus_ATCC_19977_1__Probable_phosphoribosylformylglycinamidine_cyclo|ligase_PurM:0.07128364826081505512,((((120406059__Bacteria__Actinobacteria__Mycobacterium_vanbaalenii_PYR-1__phosphoribosylaminoimidazole_synthetase:0.00944701815851574193,(145222228__Bacteria__Actinobacteria__Mycobacterium_gilvum_PYR-GCK__phosphoribosylaminoimidazole_synthetase:0.00000122123005994819,315442668__Bacteria__Actinobacteria__Mycobacterium_sp_Spyr1__phosphoribosylformylglycinamidine_cyclo|ligase:0.00000122123005994819):0.04066462738148780842):0.03887890471038184942,375139683__Bacteria__Actinobacteria__Mycobacterium_rhodesiae_NBB3__phosphoribosylaminoimidazole_synthetase:0.06881809424291673860):0.02273762393977246318,((333992191__Bacteria__Actinobacteria__Mycobacterium_sp_JDM601__5||phosphoribosyl|5|aminoimidazole_synthetase_PurM:0.06457083914812521142,((183984848__Bacteria__Actinobacteria__Mycobacterium_marinum_M__phosphoribosylaminoimidazole_synthetase:0.00000122123005994819,118616271__Bacteria__Actinobacteria__Mycobacterium_ulcerans_Agy99__phosphoribosylaminoimidazole_synthetase:0.00254520681525161659):0.03720107428838271418,(((379752668__Bacteria__Actinobacteria__Mycobacterium_intracellulare_MOTT-02__phosphoribosylaminoimidazole_synthetase:0.00254834666384700726,387874049__Bacteria__Actinobacteria__Mycobacterium_sp_MOTT36Y__phosphoribosylaminoimidazole_synthetase:0.00000122123005994819):0.00977416819658937820,41406737__Bacteria__Actinobacteria__Mycobacterium_avium_subsp_paratuberculosis_K-10__phosphoribosylaminoimidazole_synthetase:0.00313753047332004757):0.01899655665765664914,((340625824__Bacteria__Actinobacteria__Mycobacterium_canettii_CIPT_140010059__putative_phosphoribosylformylglycinamidine_cyclo|ligase_PURM:0.00000122123005994819,((15607949__Bacteria__Actinobacteria__Mycobacterium_tuberculosis_H37Rv__phosphoribosylformylglycinamidine_cyclo|ligase_PurM:0.00000122123005994819,339630875__Bacteria__Actinobacteria__Mycobacterium_africanum_GM041182__phosphoribosylformylglycinamidine_cyclo|ligase:0.00000122123005994819):0.00000122123005994819,31791997__Bacteria__Actinobacteria__Mycobacterium_bovis_AF2122-97__phosphoribosylaminoimidazole_synthetase:0.00000122123005994819):0.00255602336936664983):0.07607176404392967939,15828183__Bacteria__Actinobacteria__Mycobacterium_leprae_TN__phosphoribosylaminoimidazole_synthetase:0.07018581691015217394):0.00499989477947827832):0.00906662003390102181):0.04203450886930811675):0.04134605508987929112,118467597__Bacteria__Actinobacteria__Mycobacterium_smegmatis_str_MC2_155__phosphoribosylaminoimidazole_synthetase:0.03716750495633131673):0.02619981413670166917):0.01545532618475600230,108801501__Bacteria__Actinobacteria__Mycobacterium_sp_MCS__phosphoribosylaminoimidazole_synthetase:0.02520365444090334750):0.06719755657728773701):0.05860739479403807850,(((226308311__Bacteria__Actinobacteria__Rhodococcus_erythropolis_PR4__aminoimidazole_ribonucleotide_synthetase:0.02971728713325556478,(111021812__Bacteria__Actinobacteria__Rhodococcus_jostii_RHA1__phosphoribosylaminoimidazole_synthetase:0.00000122123005994819,226364334__Bacteria__Actinobacteria__Rhodococcus_opacus_B4__phosphoribosylaminoimidazole_synthetase:0.00000122123005994819):0.03768652064778080929):0.01379905888326631372,312138305__Bacteria__Actinobacteria__Rhodococcus_equi_103S__phosphoribosylformylglycinamidine_cyclo|ligase_purm:0.03031316951523185810):0.06442935556468715186,(333918373__Bacteria__Actinobacteria__Amycolicicoccus_subflavus_DQS3-9A1__phosphoribosylformylglycinamidine_cyclo|ligase:0.11518407188393799123,(379706847__Bacteria__Actinobacteria__Nocardia_cyriacigeorgica_GUH-2__phosphoribosylaminoimidazole_synthetase:0.04272863205952738552,54022547__Bacteria__Actinobacteria__Nocardia_farcinica_IFM_10152__phosphoribosylaminoimidazole_synthetase:0.01932374589103636603):0.03182361179709248394):0.01365312806927269570):0.03477968408960410707):0.02061478855021188147):0.02113262457723215013):0.05148923332254351504):0.06900924104495305411):0.09991629134338457507,(((158318926__Bacteria__Actinobacteria__Frankia_sp_EAN1pec__phosphoribosylaminoimidazole_synthetase:0.15859317657906807364,(312200857__Bacteria__Actinobacteria__Frankia_sp_EuI1c__phosphoribosylformylglycinamidine_cyclo|ligase:0.16499879763157138113,(86738818__Bacteria__Actinobacteria__Frankia_sp_CcI3__phosphoribosylaminoimidazole_synthetase:0.09454574736406197444,111219630__Bacteria__Actinobacteria__Frankia_alni_ACN14a__phosphoribosylaminoimidazole_synthetase:0.09778805643083517130):0.09161843140042959244):0.08579314317650385546):0.07923575062304480388,336176392__Bacteria__Actinobacteria__Frankia_symbiont_of_Datisca_glomerata__phosphoribosylformylglycinamidine_cyclo|ligase:0.18447736145348075931):0.08064857473243298991,((117929278__Bacteria__Actinobacteria__Acidothermus_cellulolyticus_11B__phosphoribosylformylglycinamidine_cyclo|ligase:0.29211931579565836303,((((296271295__Bacteria__Actinobacteria__Thermobispora_bispora_DSM_43833__phosphoribosylformylglycinamidine_cyclo|ligase:0.12379780694225436810,271970171__Bacteria__Actinobacteria__Streptosporangium_roseum_DSM_43021__phosphoribosylformylglycinamidine_cyclo|ligase:0.12438341189037500911):0.06623268539245341646,(297563309__Bacteria__Actinobacteria__Nocardiopsis_dassonvillei_subsp_dassonvillei_DSM_43111__phosphoribosylformylglycinamidine_cyclo|ligase:0.18783108587109142995,72163147__Bacteria__Actinobacteria__Thermobifida_fusca_YX__phosphoribosylaminoimidazole_synthetase:0.08607001326785697348):0.17803597217285679899):0.05735241080429421406,269124571__Bacteria__Actinobacteria__Thermomonospora_curvata_DSM_43183__phosphoribosylformylglycinamidine_cyclo|ligase:0.18335225203896157731):0.11100486463951279859,((((336116342__Bacteria__Actinobacteria__Microlunatus_phosphovorus_NM-1__phosphoribosylformylglycinamidine_cyclo|ligase:0.14888080605942663470,(50843416__Bacteria__Actinobacteria__Propionibacterium_acnes_KPA171202__phosphoribosylaminoimidazole_synthetase:0.22498482322685736667,297625694__Bacteria__Actinobacteria__Propionibacterium_freudenreichii_subsp_shermanii_CIRM-BIA1__phosphoribosylformylglycinamidine_cyclo|ligase:0.24341927506021440730):0.09016013715696920283):0.09642615641142596172,119718534__Bacteria__Actinobacteria__Nocardioides_sp_JS614__phosphoribosylformylglycinamidine_cyclo|ligase:0.25358187647108487717):0.01450840988006633046,(284028614__Bacteria__Actinobacteria__Kribbella_flavida_DSM_17836__phosphoribosylformylglycinamidine_cyclo|ligase:0.16140224645486908606,(256389527__Bacteria__Actinobacteria__Catenulispora_acidiphila_DSM_44928__phosphoribosylaminoimidazole_synthetase:0.17558332961098579994,((((182437671__Bacteria__Actinobacteria__Streptomyces_griseus_subsp_griseus_NBRC_13350__phosphoribosylaminoimidazole_synthetase:0.01466436127188006783,(345001053__Bacteria__Actinobacteria__Streptomyces_sp_SirexAA-E__phosphoribosylformylglycinamidine_cyclo|ligase:0.02353698720272796516,357412210__Bacteria__Actinobacteria__Streptomyces_flavogriseus_ATCC_33331__phosphoribosylformylglycinamidine_cyclo|ligase:0.01730832072508316222):0.00825546050917677111):0.01709551901786708628,(29830677__Bacteria__Actinobacteria__Streptomyces_avermitilis_MA-4680__phosphoribosylaminoimidazole_synthetase:0.07794602762778743421,(290959201__Bacteria__Actinobacteria__Streptomyces_scabiei_87-22__phosphoribosylformylglycinamidine_cyclo|ligase:0.02796221642007171160,(21222489__Bacteria__Actinobacteria__Streptomyces_coelicolor_A3-2__phosphoribosylaminoimidazole_synthetase:0.04793447977730643655,386841093__Bacteria__Actinobacteria__Streptomyces_hygroscopicus_subsp_jinggangensis_5008__phosphoribosylaminoimidazole_synthetase:0.05850296446168693626):0.01804202655461047133):0.02364245632684776680):0.04567367890752650067):0.04718628641271215701,((345008236__Bacteria__Actinobacteria__Streptomyces_violaceusniger_Tu_4113__phosphoribosylformylglycinamidine_cyclo|ligase:0.04999605045226392097,374988486__Bacteria__Actinobacteria__Streptomyces_bingchenggensis_BCW-1__phosphoribosylaminoimidazole_synthetase:0.05571172638930960153):0.04328096097569478912,357400934__Bacteria__Actinobacteria__Streptomyces_cattleya_NRRL_8057__phosphoribosylaminoimidazole_synthetase:0.09638727498062678312):0.02598805714943813391):0.10496581510079966426,357391059__Bacteria__Actinobacteria__Kitasatospora_setae_KM-6054__putative_phosphoribosylformylglycinamidine_cyclo|ligase:0.14923170063307134026):0.06068758647700672054):0.06216664489129773707):0.05464721339880549561):0.04111647478090468127,((256824477__Bacteria__Actinobacteria__Kytococcus_sedentarius_DSM_20547__phosphoribosylformylglycinamidine_cyclo|ligase:0.25126119891588827304,317126323__Bacteria__Actinobacteria__Intrasporangium_calvum_DSM_43043__phosphoribosylformylglycinamidine_cyclo|ligase:0.19817224278157041795):0.11554479446309451340,(152967983__Bacteria__Actinobacteria__Kineococcus_radiotolerans_SRS30216__phosphoribosylformylglycinamidine_cyclo|ligase:0.29039649520994459397,((257068086__Bacteria__Actinobacteria__Brachybacterium_faecium_DSM_4810__phosphoribosylformylglycinamidine_cyclo|ligase:0.29435098478749638362,((28493691__Bacteria__Actinobacteria__Tropheryma_whipplei_str_Twist__phosphoribosylaminoimidazole_synthetase:0.72064440623553471799,298346043__Bacteria__Actinobacteria__Mobiluncus_curtisii_ATCC_43063__phosphoribosylformylglycinamidine_cyclo|ligase:0.49848307384591522551):0.05783173567009459309,(323357627__Bacteria__Actinobacteria__Microbacterium_testaceum_StLB037__phosphoribosylaminoimidazole_|AIR|_synthetase:0.16544639327631213699,(50955760__Bacteria__Actinobacteria__Leifsonia_xyli_subsp_xyli_str_CTCB07__phosphoribosylaminoimidazole_synthetase:0.11741370636435979891,148271937__Bacteria__Actinobacteria__Clavibacter_michiganensis_subsp_michiganensis_NCPPB_382__phosphoribosylaminoimidazole_synthetase:0.19833735403162283673):0.05965762127053950842):0.14477089293439174278):0.11939438011375627657):0.05498525277909552950,((163840605__Bacteria__Actinobacteria__Renibacterium_salmoninarum_ATCC_33209__phosphoribosylaminoimidazole_synthetase:0.06769290077945490369,((220914211__Bacteria__Actinobacteria__Arthrobacter_chlorophenolicus_A6__phosphoribosylaminoimidazole_synthetase:0.01957385659577808718,((116672278__Bacteria__Actinobacteria__Arthrobacter_sp_FB24__phosphoribosylaminoimidazole_synthetase:0.03251298869179950618,325964919__Bacteria__Actinobacteria__Arthrobacter_phenanthrenivorans_Sphe3__phosphoribosylformylglycinamidine_cyclo|ligase:0.02904991481279768292):0.01048021350388093388,119964519__Bacteria__Actinobacteria__Arthrobacter_aurescens_TC1__phosphoribosylaminoimidazole_synthetase:0.01519030930855284553):0.01505452191311134474):0.05553414055305599950,(((239918340__Bacteria__Actinobacteria__Micrococcus_luteus_NCTC_2665__phosphoribosylaminoimidazole_synthetase:0.20404205159365637612,308178299__Bacteria__Actinobacteria__Arthrobacter_arilaitensis_Re117__phosphoribosylformylglycinamidine_cyclo|ligase:0.14259059684238700738):0.08358395937945936605,184200069__Bacteria__Actinobacteria__Kocuria_rhizophila_DC2201__phosphoribosylaminoimidazole_synthetase:0.09914480487644868056):0.04733644215159257818,(311112182__Bacteria__Actinobacteria__Rothia_dentocariosa_ATCC_17931__phosphoribosylaminoimidazole_synthetase:0.05260701135149124102,283457370__Bacteria__Actinobacteria__Rothia_mucilaginosa_DY-18__phosphoribosylaminoimidazole_synthetase:0.06359251464014570310):0.11308871344309744111):0.07581964912645904053):0.03230331703967211782):0.11649651343201773701,((256833561__Bacteria__Actinobacteria__Jonesia_denitrificans_DSM_20603__phosphoribosylformylglycinamidine_cyclo|ligase:0.24662848790329466864,269796678__Bacteria__Actinobacteria__Sanguibacter_keddieii_DSM_10542__phosphoribosylformylglycinamidine_cyclo|ligase:0.05568817380619520141):0.05777928541628123138,((229821993__Bacteria__Actinobacteria__Beutenbergia_cavernae_DSM_12333__phosphoribosylaminoimidazole_synthetase:0.17886411299678789399,(296130739__Bacteria__Actinobacteria__Cellulomonas_flavigena_DSM_20109__phosphoribosylformylglycinamidine_cyclo|ligase:0.11070910712572458456,(336321815__Bacteria__Actinobacteria__Cellvibrio_gilvus_ATCC_13127__phosphoribosylformylglycinamidine_cyclo|ligase:0.13256387901238816940,332671673__Bacteria__Actinobacteria__Cellulomonas_fimi_ATCC_484__phosphoribosylformylglycinamidine_cyclo|ligase:0.03394959648376019018):0.05802772540371392562):0.05082475488114626683):0.06709121756380086177,(269957859__Bacteria__Actinobacteria__Xylanimonas_cellulosilytica_DSM_15894__phosphoribosylformylglycinamidine_cyclo|ligase:0.07906945039058256575,334335890__Bacteria__Actinobacteria__Isoptericola_variabilis_225__phosphoribosylformylglycinamidine_cyclo|ligase:0.07082822074479970531):0.07260376324156335437):0.03847798975625894846):0.03743193990613816885):0.05079930393969216834):0.05771590459490904407):0.02060722047982557759):0.05299856217255066032):0.08531258160751238606):0.04625536352258286660):0.04574994649070846658,(379737958__Bacteria__Actinobacteria__Blastococcus_saxobsidens_DD2__phosphoribosylformylglycinamidine_cyclo|ligase:0.04172405466102754173,284993112__Bacteria__Actinobacteria__Geodermatophilus_obscurus_DSM_43160__phosphoribosylformylglycinamidine_cyclo|ligase:0.10739862352957986469):0.27298119433829198810):0.01746652081672373999):0.07697846736636773657):0.05740029655482647986):0.26858053309848273216,256372696__Bacteria__Actinobacteria__Acidimicrobium_ferrooxidans_DSM_10331__phosphoribosylformylglycinamidine_cyclo|ligase:1.07965414089594613500):0.04407295261996408559):0.11430897945099717516,(((51893991__Bacteria__Clostridia__Symbiobacterium_thermophilum_IAM_14863__phosphoribosylaminoimidazole_synthetase:0.47060707375598875846,(((((220908716__Bacteria__Cyanobacteria__Cyanothece_sp_PCC_7425__phosphoribosylaminoimidazole_synthetase:0.22010622064670529174,158333629__Bacteria__Cyanobacteria__Acaryochloris_marina_MBIC11017__phosphoribosylaminoimidazole_synthetase:0.27783317045148830937):0.05412532457027641880,(((170076973__Bacteria__Cyanobacteria__Synechococcus_sp_PCC_7002__phosphoribosylaminoimidazole_synthetase:0.19508897762457180769,56750698__Bacteria__Cyanobacteria__Synechococcus_elongatus_PCC_6301__phosphoribosylaminoimidazole_synthetase:0.29152526147367857634):0.09778129181167011241,(((218442224__Bacteria__Cyanobacteria__Cyanothece_sp_PCC_7424__phosphoribosylaminoimidazole_synthetase:0.08610416825525447904,307155363__Bacteria__Cyanobacteria__Cyanothece_sp_PCC_7822__phosphoribosylformylglycinamidine_cyclo|ligase:0.08384614109728398545):0.07239819028791502631,(172038870__Bacteria__Cyanobacteria__Cyanothece_sp_ATCC_51142_lin-circ__phosphoribosylaminoimidazole_synthetase:0.15346085570602432946,(257060426__Bacteria__Cyanobacteria__Cyanothece_sp_PCC_8802__phosphoribosylaminoimidazole_synthetase:0.00000122123005994819,218248249__Bacteria__Cyanobacteria__Cyanothece_sp_PCC_8801__phosphoribosylaminoimidazole_synthetase:0.00266662766011698926):0.14571911086942768154):0.06014521394600698401):0.03029296151650335417,(16331723__Bacteria__Cyanobacteria__Synechocystis_sp_PCC_6803__phosphoribosylaminoimidazole_synthetase:0.30075696906341847781,166367177__Bacteria__Cyanobacteria__Microcystis_aeruginosa_NIES-843__phosphoribosylaminoimidazole_synthetase:0.16941784582758431799):0.02344752134855314363):0.04588119154241099978):0.05235668039599326168,(298491828__Bacteria__Cyanobacteria__Nostoc_azollae_0708__phosphoribosylformylglycinamidine_cyclo|ligase:0.24040567149756922327,113476389__Bacteria__Cyanobacteria__Trichodesmium_erythraeum_IMS101__phosphoribosylaminoimidazole_synthetase:0.26663972804313113008):0.04898002962939154020):0.03770871102925717894):0.11565338795033598684,22299354__Bacteria__Cyanobacteria__Thermosynechococcus_elongatus_BP-1__phosphoribosylaminoimidazole_synthetase:0.26478823678552360077):0.08989255155251800466,((148243170__Bacteria__Cyanobacteria__Synechococcus_sp_RCC307__phosphoribosylaminoimidazole_synthetase:0.22266305617601739320,((113955314__Bacteria__Cyanobacteria__Synechococcus_sp_CC9311__phosphoribosylaminoimidazole_synthetase:0.15684068197009823353,148238808__Bacteria__Cyanobacteria__Synechococcus_sp_WH_7803__phosphoribosylaminoimidazole_synthetase:0.21988551843283360432):0.04255135779853280731,((33866561__Bacteria__Cyanobacteria__Synechococcus_sp_WH_8102__phosphoribosylaminoimidazole_synthetase:0.19950648370935139542,(78211966__Bacteria__Cyanobacteria__Synechococcus_sp_CC9605__phosphoribosylaminoimidazole_synthetase:0.15523324628735063468,78185482__Bacteria__Cyanobacteria__Synechococcus_sp_CC9902__phosphoribosylaminoimidazole_synthetase:0.14547046022924237096):0.06069921147181318866):0.05215534328335744846,((33863958__Bacteria__Cyanobacteria__Prochlorococcus_marinus_str_MIT_9313__phosphoribosylaminoimidazole_synthetase:0.00085716378476076601,124023942__Bacteria__Cyanobacteria__Prochlorococcus_marinus_str_MIT_9303__phosphoribosylaminoimidazole_synthetase:0.01830693420650505998):0.18663466454931243454,((((123967009__Bacteria__Cyanobacteria__Prochlorococcus_marinus_str_MIT_9515__phosphoribosylaminoimidazole_synthetase:0.04652988382595932282,33862145__Bacteria__Cyanobacteria__Prochlorococcus_marinus_subsp_pastoris_str_CCMP1986__phosphoribosylaminoimidazole_synthetase:0.07472207429145075186):0.07387064751883155866,(123969330__Bacteria__Cyanobacteria__Prochlorococcus_marinus_str_AS9601__phosphoribosylaminoimidazole_synthetase:0.01754287325844866921,(78780066__Bacteria__Cyanobacteria__Prochlorococcus_marinus_str_MIT_9312__phosphoribosylaminoimidazole_synthetase:0.02424398769132283388,(157414195__Bacteria__Cyanobacteria__Prochlorococcus_marinus_str_MIT_9215__phosphoribosylaminoimidazole_synthetase:0.03203193782271879231,126697119__Bacteria__Cyanobacteria__Prochlorococcus_marinus_str_MIT_9301__phosphoribosylaminoimidazole_synthetase:0.02767300944347251754):0.00188628208730626007):0.01607462274104408395):0.06917291424973487368):0.53980762734369980294,(124026744__Bacteria__Cyanobacteria__Prochlorococcus_marinus_str_NATL1A__phosphoribosylaminoimidazole_synthetase:0.00567871818549621314,72383002__Bacteria__Cyanobacteria__Prochlorococcus_marinus_str_NATL2A__phosphoribosylaminoimidazole_synthetase:0.01299513934044110516):0.17659751829631367692):0.09510646485746471201,(33241194__Bacteria__Cyanobacteria__Prochlorococcus_marinus_subsp_marinus_str_CCMP1375__Phosphoribosylaminoimidazole_|AIR|_synthetase:0.19201768316578779472,159904251__Bacteria__Cyanobacteria__Prochlorococcus_marinus_str_MIT_9211__phosphoribosylaminoimidazole_synthetase:0.24175672542421977607):0.05889022438846367585):0.15868668331429447438):0.05848255666021511673):0.04349231039908674906):0.10589231528693210382):0.23381341849570350111,(86607483__Bacteria__Cyanobacteria__Synechococcus_sp_JA-3-3Ab__phosphoribosylaminoimidazole_synthetase:0.04704726089594081506,86609116__Bacteria__Cyanobacteria__Synechococcus_sp_JA-2-3Ba-2-13__phosphoribosylaminoimidazole_synthetase:0.07486097511336106680):0.37470974047025590314):0.04328657486554933487):0.11610355418053727727,(302339610__Bacteria__Spirochaetes__Spirochaeta_smaragdinae_DSM_11293__phosphoribosylformylglycinamidine_cyclo|ligase:0.62919042576723416271,37520289__Bacteria__Cyanobacteria__Gloeobacter_violaceus_PCC_7421__phosphoribosylaminoimidazole_synthetase:0.30780022724137051648):0.04424725511826627794):0.14071941196315959632):0.02618836330766009454,((((((340781748__Bacteria__Gammaproteobacteria__Acidithiobacillus_caldus_SM-1__phosphoribosylformylglycinamidine_cyclo|ligase:0.17646215906914938798,(344199583__Bacteria__Gammaproteobacteria__Acidithiobacillus_ferrivorans_SS3__phosphoribosylformylglycinamidine_cyclo|ligase:0.04882653378762034230,198283681__Bacteria__Gammaproteobacteria__Acidithiobacillus_ferrooxidans_ATCC_53993__phosphoribosylformylglycinamidine_cyclo|ligase:0.04832806567816181481):0.14325696177014338173):0.29188380658099377651,261855883__Bacteria__Gammaproteobacteria__Halothiobacillus_neapolitanus_c2__phosphoribosylformylglycinamidine_cyclo|ligase:0.28224333766249160016):0.08425051637361312407,((((((((90020541__Bacteria__Gammaproteobacteria__Saccharophagus_degradans_2-40__phosphoribosylformylglycinamidine_cyclo|ligase:0.14145677249314517199,254786963__Bacteria__Gammaproteobacteria__Teredinibacter_turnerae_T7901__phosphoribosylaminoimidazole_synthetase:0.13410135121718250173):0.07634860460461001530,(83644731__Bacteria__Gammaproteobacteria__Hahella_chejuensis_KCTC_2396__phosphoribosylaminoimidazole_synthetase:0.16271094276264863598,256822903__Bacteria__Gammaproteobacteria__Kangiella_koreensis_DSM_16069__phosphoribosylformylglycinamidine_cyclo|ligase:0.26275126825263095398):0.03310308626230805407):0.02387685543282235673,((304312875__Bacteria__Gammaproteobacteria__Gamma_proteobacterium_HdN1__phosphoribosylformylglycinamidine_cyclo|ligase:0.24054711545365373149,((((((296112803__Bacteria__Gammaproteobacteria__Moraxella_catarrhalis_RH4__phosphoribosylformylglycinamidine_cyclo|ligase:0.13263021033422395245,(148653242__Bacteria__Gammaproteobacteria__Psychrobacter_sp_PRwf-1__phosphoribosylaminoimidazole_synthetase:0.10280333857895235239,(71066179__Bacteria__Gammaproteobacteria__Psychrobacter_arcticus_273-4__phosphoribosylaminoimidazole_synthetase:0.02306954713002629109,93006680__Bacteria__Gammaproteobacteria__Psychrobacter_cryohalolentis_K5__phosphoribosylaminoimidazole_synthetase:0.00000122123005994819):0.11023229066011128174):0.05625739045213664496):0.16472276776416144850,(375135660__Bacteria__Gammaproteobacteria__Acinetobacter_calcoaceticus_PHEA-2__phosphoribosylaminoimidazole_synthetase:0.00902497678813927832,((50085704__Bacteria__Gammaproteobacteria__Acinetobacter_sp_ADP1__phosphoribosylaminoimidazole_synthetase:0.03304529945120006362,(126642640__Bacteria__Gammaproteobacteria__Acinetobacter_baumannii_ATCC_17978__phosphoribosylaminoimidazole_synthetase:0.00000122123005994819,((169795047__Bacteria__Gammaproteobacteria__Acinetobacter_baumannii_AYE__phosphoribosylaminoimidazole_synthetase:0.00000122123005994819,384144278__Bacteria__Gammaproteobacteria__Acinetobacter_baumannii_MDR-ZJ06__phosphoribosylaminoimidazole_synthetase:0.00000122123005994819):0.00000122123005994819,(169632702__Bacteria__Gammaproteobacteria__Acinetobacter_baumannii_SDF__phosphoribosylaminoimidazole_synthetase:0.00000122123005994819,(((387122903__Bacteria__Gammaproteobacteria__Acinetobacter_baumannii_MDR-TJ__phosphoribosylaminoimidazole_synthetase:0.00000122123005994819,((213158291__Bacteria__Gammaproteobacteria__Acinetobacter_baumannii_AB0057__phosphoribosylaminoimidazole_synthetase:0.00000122123005994819,215482596__Bacteria__Gammaproteobacteria__Acinetobacter_baumannii_AB307-0294__phosphoribosylaminoimidazole_synthetase:0.00000122123005994819):0.00000122123005994819,385238612__Bacteria__Gammaproteobacteria__Acinetobacter_baumannii_TCDC-AB0715__phosphoribosylaminoimidazole_synthetase:0.00000122123005994819):0.00000122123005994819):0.00000122123005994819,384132863__Bacteria__Gammaproteobacteria__Acinetobacter_baumannii_1656-2__purM:0.00000122123005994819):0.00000122123005994819,184159169__Bacteria__Gammaproteobacteria__Acinetobacter_baumannii_ACICU__phosphoribosylaminoimidazole_synthetase:0.00000122123005994819):0.00000122123005994819):0.00000122123005994819):0.00000122123005994819):0.00485034466091456649):0.00696050398135549149,299769103__Bacteria__Gammaproteobacteria__Acinetobacter_oleivorans_DR1__phosphoribosylaminoimidazole_synthetase:0.00285587465924887597):0.00773806846385275381):0.19270805853127778717):0.06411489049304727739,110834434__Bacteria__Gammaproteobacteria__Alcanivorax_borkumensis_SK2__phosphoribosylformylglycinamidine_cyclo|ligase:0.28093902928104996786):0.02841625253855000963,(((237807690__Bacteria__Gammaproteobacteria__Tolumonas_auensis_DSM_9187__phosphoribosylaminoimidazole_synthetase:0.05392417113441893423,(330830285__Bacteria__Gammaproteobacteria__Aeromonas_veronii_B565__phosphoribosylformylglycinamidine_cyclo|ligase:0.00587894653715837021,(117619011__Bacteria__Gammaproteobacteria__Aeromonas_hydrophila_subsp_hydrophila_ATCC_7966__phosphoribosylaminoimidazole_synthetase:0.01066789142564628957,145298507__Bacteria__Gammaproteobacteria__Aeromonas_salmonicida_subsp_salmonicida_A449__phosphoribosylaminoimidazole_synthetase:0.01067388803703419112):0.00743733807930981212):0.07528022447118908056):0.03318775655916174350,(119944827__Bacteria__Gammaproteobacteria__Psychromonas_ingrahamii_37__phosphoribosylformylglycinamidine_cyclo|ligase:0.20776688646792554338,374335091__Bacteria__Gammaproteobacteria__Oceanimonas_sp_GK1__phosphoribosylaminoimidazole_synthetase:0.11154733485139949056):0.03342624645469535749):0.03992528525362522979,(((71279275__Bacteria__Gammaproteobacteria__Colwellia_psychrerythraea_34H__phosphoribosylaminoimidazole_synthetase:0.16625506079578061813,(77360879__Bacteria__Gammaproteobacteria__Pseudoalteromonas_haloplanktis_TAC125__phosphoribosylaminoimidazole_synthetase:0.03039447757832667088,315126196__Bacteria__Gammaproteobacteria__Pseudoalteromonas_sp_SM9913__phosphoribosylaminoimidazole_synthetase:0.02589821305745096391):0.05417196425151645650):0.06353799867893851483,56460762__Bacteria__Gammaproteobacteria__Idiomarina_loihiensis_L2TR__phosphoribosylaminoimidazole_synthetase:0.15092048070866995180):0.05036130514567579292,((308048971__Bacteria__Gammaproteobacteria__Ferrimonas_balearica_DSM_9799__phosphoribosylformylglycinamidine_cyclo|ligase:0.17584639932158727116,(91793448__Bacteria__Gammaproteobacteria__Shewanella_denitrificans_OS217__phosphoribosylaminoimidazole_synthetase:0.03130642423063982605,((119775232__Bacteria__Gammaproteobacteria__Shewanella_amazonensis_SB2B__phosphoribosylaminoimidazole_synthetase:0.04055384607075078474,(114562629__Bacteria__Gammaproteobacteria__Shewanella_frigidimarina_NCIMB_400__phosphoribosylaminoimidazole_synthetase:0.05039770540665582110,(127512442__Bacteria__Gammaproteobacteria__Shewanella_loihica_PV-4__phosphoribosylaminoimidazole_synthetase:0.05490457003162180910,((157374984__Bacteria__Gammaproteobacteria__Shewanella_sediminis_HAW-EB3__phosphoribosylaminoimidazole_synthetase:0.02485587335785482965,(294140550__Bacteria__Gammaproteobacteria__Shewanella_violacea_DSS12__phosphoribosylformylglycinamidine_cyclo|ligase:0.02362943722603259855,170727089__Bacteria__Gammaproteobacteria__Shewanella_woodyi_ATCC_51908__phosphoribosylaminoimidazole_synthetase:0.04214284201013135389):0.01813816531230524193):0.01436261946006261656,(212634644__Bacteria__Gammaproteobacteria__Shewanella_piezotolerans_WP3__Phosphoribosylformylglycinamidine_cyclo|ligase:0.02159854125619018947,(157962398__Bacteria__Gammaproteobacteria__Shewanella_pealeana_ATCC_700345__phosphoribosylaminoimidazole_synthetase:0.00558323296875086385,167623611__Bacteria__Gammaproteobacteria__Shewanella_halifaxensis_HAW-EB4__phosphoribosylaminoimidazole_synthetase:0.02000542136182830236):0.00669060877659583345):0.06457820303766946546):0.02602783736792501496):0.03691404599347137411):0.02816548591022451087):0.01143585053280412808,((146292696__Bacteria__Gammaproteobacteria__Shewanella_putrefaciens_CN-32__phosphoribosylaminoimidazole_synthetase:0.00386024516796970585,126173964__Bacteria__Gammaproteobacteria__Shewanella_baltica_OS155__phosphoribosylaminoimidazole_synthetase:0.00998988089574212590):0.00510032933141635857,(24374299__Bacteria__Gammaproteobacteria__Shewanella_oneidensis_MR-1__phosphoribosylaminoimidazole_synthetase:0.00805011836520611382,113970715__Bacteria__Gammaproteobacteria__Shewanella_sp_MR-4__phosphoribosylaminoimidazole_synthetase:0.00254583998805098764):0.00585107995187200951):0.03837226032370032180):0.02499466162826263424):0.07860139174403746321):0.08366955267131163942,(((54310035__Bacteria__Gammaproteobacteria__Photobacterium_profundum_SS9__phosphoribosylaminoimidazole_synthetase:0.06810558512179482049,((59712535__Bacteria__Gammaproteobacteria__Vibrio_fischeri_ES114__phosphoribosylaminoimidazole_synthetase:0.01544501375581613239,209695815__Bacteria__Gammaproteobacteria__Aliivibrio_salmonicida_LFI1238__phosphoribosylaminoimidazole_synthetase:0.02231335083824332807):0.03613547182962961041,(218710284__Bacteria__Gammaproteobacteria__Vibrio_splendidus_LGP32__phosphoribosylaminoimidazole_synthetase:0.02833310003795192281,((27365246__Bacteria__Gammaproteobacteria__Vibrio_vulnificus_CMCP6__phosphoribosylaminoimidazole_synthetase:0.03858306256813627544,(336123532__Bacteria__Gammaproteobacteria__Vibrio_anguillarum_775__phosphoribosylformylglycinamidine_cyclo|ligase:0.03319020833127187681,(375130202__Bacteria__Gammaproteobacteria__Vibrio_furnissii_NCTC_11218__phosphoribosylaminoimidazole_synthetase:0.03220635488326779872,15642224__Bacteria__Gammaproteobacteria__Vibrio_cholerae_O1_biovar_El_Tor_str_N16961__phosphoribosylaminoimidazole_synthetase:0.05212121001233263606):0.01577689129024734474):0.02984243501166392726):0.01414499616862910716,(262393554__Bacteria__Gammaproteobacteria__Vibrio_sp_Ex25__phosphoribosylformylglycinamidine_cyclo|ligase:0.00578368244927982781,(28899059__Bacteria__Gammaproteobacteria__Vibrio_parahaemolyticus_RIMD_2210633__phosphoribosylaminoimidazole_synthetase:0.00258195152860516601,156975469__Bacteria__Gammaproteobacteria__Vibrio_harveyi_ATCC_BAA-1116__phosphoribosylaminoimidazole_synthetase:0.00522214775607425692):0.00723094944927031580):0.01405316751960609088):0.02413250046362756807):0.03542167815112531176):0.05548817501347966252):0.04654549346817334760,((109898804__Bacteria__Gammaproteobacteria__Pseudoalteromonas_atlantica_T6c__phosphoribosylaminoimidazole_synthetase:0.03515876209966062316,332306900__Bacteria__Gammaproteobacteria__Glaciecola_sp_4H-3-7YE-5__phosphoribosylformylglycinamidine_cyclo|ligase:0.01729728454548141656):0.10079515556851495472,(348029176__Bacteria__Gammaproteobacteria__Glaciecola_nitratireducens_FR1064__phosphoribosylaminoimidazole_synthetase:0.15406231390670893644,(332141574__Bacteria__Gammaproteobacteria__Alteromonas_macleodii_str_Deep_ecotype__phosphoribosylaminoimidazole_synthetase:0.05230345687970006097,333893235__Bacteria__Gammaproteobacteria__Alteromonas_sp_SN2__phosphoribosylaminoimidazole_synthetase:0.05035188898066994545):0.08850338960890417883):0.04124002190830594605):0.08627690794367380567):0.03056552697292232168,((((253989260__Bacteria__Gammaproteobacteria__Photorhabdus_asymbiotica_subsp_asymbiotica_ATCC_43949__phosphoribosylformylglycinamidine_cyclo|ligase:0.01436912819449832554,37526650__Bacteria__Gammaproteobacteria__Photorhabdus_luminescens_subsp_laumondii_TTO1__phosphoribosylaminoimidazole_synthetase:0.03539480959444626235):0.03534336298368362383,((197285434__Bacteria__Gammaproteobacteria__Proteus_mirabilis_HI4320__phosphoribosylformylglycinamidine_cyclo|ligase:0.13517522639491244552,386741654__Bacteria__Gammaproteobacteria__Providencia_stuartii_MRSN_2154__phosphoribosylaminoimidazole_synthetase:0.07657782322836921562):0.02437726075406954768,(300723568__Bacteria__Gammaproteobacteria__Xenorhabdus_nematophila_ATCC_19061__phosphoribosylaminoimidazole_synthetase:0.04288510666479002087,290475088__Bacteria__Gammaproteobacteria__Xenorhabdus_bovienii_SS-2004__phosphoribosylaminoimidazole_synthetase:0.06086503885993549412):0.03860006846945528147):0.01528630616723616539):0.02252086639397350709,(((238919120__Bacteria__Gammaproteobacteria__Edwardsiella_ictaluri_93-146__phosphoribosylformylglycinamidine_cyclo|ligase|_putative:0.01809797270317767270,269138442__Bacteria__Gammaproteobacteria__Edwardsiella_tarda_EIB202__phosphoribosylformylglycinamidine_cyclo|ligase:0.00937263477276191297):0.13872957776256544804,85059710__Bacteria__Gammaproteobacteria__Sodalis_glossinidius_str_morsitans__phosphoribosylaminoimidazole_synthase:0.09816931057893034385):0.03787108068019536672,((((146312629__Bacteria__Gammaproteobacteria__Enterobacter_sp_638__phosphoribosylaminoimidazole_synthetase:0.01115899552866353103,(296104128__Bacteria__Gammaproteobacteria__Enterobacter_cloacae_subsp_cloacae_ATCC_13047__phosphoribosylaminoimidazole_synthetase:0.00655543624304698747,(345300352__Bacteria__Gammaproteobacteria__Enterobacter_asburiae_LF7a__phosphoribosylformylglycinamidine_cyclo|ligase:0.01021498737441977819,(((((283786115__Bacteria__Gammaproteobacteria__Citrobacter_rodentium_ICC168__phosphoribosylaminoimidazole_synthetase:0.02863020644436280876,157144571__Bacteria__Gammaproteobacteria__Citrobacter_koseri_ATCC_BAA-895__hypothetical_protein:0.01770955116671084698):0.01222676783938312847,(218548068__Bacteria__Gammaproteobacteria__Escherichia_fergusonii_ATCC_35469__phosphoribosylaminoimidazole_synthetase:0.03922052178670998313,(((74313025__Bacteria__Gammaproteobacteria__Shigella_sonnei_Ss046__phosphoribosylaminoimidazole_synthetase:0.00000122123005994819,(386705766__Bacteria__Gammaproteobacteria__Escherichia_coli_P12b__Phosphoribosylformylglycinamidine_cyclo|ligase:0.00294531661995217154,(24113827__Bacteria__Gammaproteobacteria__Shigella_flexneri_2a_str_301__phosphoribosylaminoimidazole_synthetase:0.00000122123005994819,117624683__Bacteria__Gammaproteobacteria__Escherichia_coli_APEC_O1__phosphoribosylaminoimidazole_synthetase:0.00509602500137389721):0.00000122123005994819):0.00271070903032179624):0.00000122123005994819,82544946__Bacteria__Gammaproteobacteria__Shigella_boydii_Sb227__phosphoribosylaminoimidazole_synthetase:0.00000122123005994819):0.00000122123005994819,82777878__Bacteria__Gammaproteobacteria__Shigella_dysenteriae_Sd197__phosphoribosylaminoimidazole_synthetase:0.00260993997048984423):0.01594981107259213146):0.01491497733102873681):0.00742829093566816333,(161502348__Bacteria__Gammaproteobacteria__Salmonella_enterica_subsp_arizonae_serovar_62_z4z23_str__phosphoribosylaminoimidazole_synthetase:0.02824987714216508836,340000223__Bacteria__Gammaproteobacteria__Salmonella_bongori_NCTC_12419__phosphoribosylformylglycinamidine_cyclo|ligase:0.01098568830695317161):0.02349549530510730913):0.00853754088291294212,((156932959__Bacteria__Gammaproteobacteria__Cronobacter_sakazakii_ATCC_BAA-894__phosphoribosylaminoimidazole_synthetase:0.00313640145754041791,260598874__Bacteria__Gammaproteobacteria__Cronobacter_turicensis_z3032__phosphoribosylaminoimidazole_synthetase:0.00742299574392369429):0.01607230650443113723,387888384__Bacteria__Gammaproteobacteria__Escherichia_blattae_DSM_4481__phosphoribosylaminoimidazole_synthetase:0.07721960085942579377):0.03162204987245075677):0.00511376079353218806,((375262207__Bacteria__Gammaproteobacteria__Klebsiella_oxytoca_KCTC_1686__phosphoribosylaminoimidazole_synthetase:0.01866216838782503579,((322833967__Bacteria__Gammaproteobacteria__Rahnella_sp_Y9602__phosphoribosylformylglycinamidine_cyclo|ligase:0.00053958565433221578,383191165__Bacteria__Gammaproteobacteria__Rahnella_aquatilis_CIP_78-65_ATCC_33071__phosphoribosylaminoimidazole_synthetase:0.00466415088071454615):0.07998886271482029409,336246625__Bacteria__Gammaproteobacteria__Enterobacter_aerogenes_KCTC_2190__phosphoribosylaminoimidazole_synthetase:0.00910924017334812167):0.01191219268681771581):0.00760690904498075894,(152971355__Bacteria__Gammaproteobacteria__Klebsiella_pneumoniae_subsp_pneumoniae_MGH_78578__phosphoribosylaminoimidazole_synthetase:0.00777432766614794164,288934111__Bacteria__Gammaproteobacteria__Klebsiella_variicola_At-22__phosphoribosylformylglycinamidine_cyclo|ligase:0.00000122123005994819):0.01154925478618014367):0.01779298490129777380):0.00801922203624610280):0.00943915630546829365):0.02882066057526902481):0.03447801664456327103,((308187744__Bacteria__Gammaproteobacteria__Pantoea_vagans_C9-1__phosphoribosylaminoimidazole_synthetase:0.01967683699371279224,(291618380__Bacteria__Gammaproteobacteria__Pantoea_ananatis_LMG_20103__PurM:0.00000122123005994819,386016700__Bacteria__Gammaproteobacteria__Pantoea_ananatis_AJ13355__phosphoribosylformylglycinamidine_cyclo|ligase_PurM:0.00000122123005994819):0.02712364579896496541):0.03720860045329948268,(317049106__Bacteria__Gammaproteobacteria__Pantoea_sp_At-9b__phosphoribosylformylglycinamidine_cyclo|ligase:0.01675352930190954215,(300717929__Bacteria__Gammaproteobacteria__Erwinia_billingiae_Eb661__phosphoribosylaminoimidazole_synthetase:0.02168062009762160985,(188533202__Bacteria__Gammaproteobacteria__Erwinia_tasmaniensis_Et1-99__phosphoribosylaminoimidazole_synthetase:0.00770767923151624394,(292489010__Bacteria__Gammaproteobacteria__Erwinia_amylovora_CFBP1430__phosphoribosylformylglycinamidine_cyclo|ligase:0.01027511514141114975,(385785463__Bacteria__Gammaproteobacteria__Erwinia_sp_Ejp617__phosphoribosylaminoimidazole_synthetase:0.00000122123005994819,259907758__Bacteria__Gammaproteobacteria__Erwinia_pyrifoliae_Ep1-96__phosphoribosylaminoimidazole_synthetase:0.00000122123005994819):0.00256143083798496306):0.01051836565240730006):0.02710829124720088787):0.01628749248510700381):0.01294632509187304201):0.00398006462808475278):0.03549444239193107892,(((251790572__Bacteria__Gammaproteobacteria__Dickeya_zeae_Ech1591__phosphoribosylaminoimidazole_synthetase:0.03833614857492938927,242238510__Bacteria__Gammaproteobacteria__Dickeya_dadantii_Ech703__phosphoribosylaminoimidazole_synthetase:0.02667025323076597718):0.04831574240697978501,(253687523__Bacteria__Gammaproteobacteria__Pectobacterium_carotovorum_subsp_carotovorum_PC1__phosphoribosylformylglycinamidine_cyclo|ligase:0.00000122123005994819,(50120193__Bacteria__Gammaproteobacteria__Pectobacterium_atrosepticum_SCRI1043__phosphoribosylaminoimidazole_synthetase:0.00777982348982664707,261822430__Bacteria__Gammaproteobacteria__Pectobacterium_wasabiae_WPP163__phosphoribosylaminoimidazole_synthetase:0.00252564942483858882):0.00776024392816876060):0.03069792694057421958):0.03390090223977874906,((333928568__Bacteria__Gammaproteobacteria__Serratia_sp_AS12__phosphoribosylformylglycinamidine_cyclo|ligase:0.00678203542154764277,157371761__Bacteria__Gammaproteobacteria__Serratia_proteamaculans_568__phosphoribosylformylglycinamidine_cyclo|ligase:0.01726283528977289039):0.04348928264354046808,(123441469__Bacteria__Gammaproteobacteria__Yersinia_enterocolitica_subsp_enterocolitica_8081__phosphoribosylaminoimidazole_synthetase:0.01273345872574304510,(22125305__Bacteria__Gammaproteobacteria__Yersinia_pestis_KIM_10__phosphoribosylaminoimidazole_synthetase:0.00000122123005994819,51597111__Bacteria__Gammaproteobacteria__Yersinia_pseudotuberculosis_IP_32953__phosphoribosylaminoimidazole_synthetase:0.00255005550325641860):0.01636570475081017967):0.05752984063755443855):0.01883818283681102865):0.01166333619418383552):0.00894087091669770045,(238897893__Bacteria__Gammaproteobacteria__Candidatus_Hamiltonella_defensa_5AT_Acyrthosiphon_pisum__phosphoribosylaminoimidazole_synthetase_|AIR_synthetase|:0.26642593154204996519,(((32491081__Bacteria__Gammaproteobacteria__Wigglesworthia_glossinidia_endosymbiont_of_Glossina_brevipalpis__phosphoribosylaminoimidazole_synthetase:0.22913952893287861667,379009676__Bacteria__Gammaproteobacteria__Wigglesworthia_glossinidia_endosymbiont_of_Glossina_morsitans__phosphoribosylaminoimidazole_synthetase:0.33395942064863526344):0.26681171385758656323,94676544__Bacteria__Gammaproteobacteria__Baumannia_cicadellinicola_str_Hc_Homalodisca_coagulata__phosphoribosylformylglycinamidine_cyclo|ligase:0.20289185943553661451):0.11233267195586743581,374314048__Bacteria__Gammaproteobacteria__Serratia_symbiotica_str_Cinara_cedri__phosphoribosylformylglycinamidine_cyclo|ligase:0.21274153924622668521):0.07333521044007848544):0.03726429049995768489):0.01598763383884959158):0.01992477014612675790):0.05240429947120368165,((((((345429632__Bacteria__Gammaproteobacteria__Haemophilus_parainfluenzae_T3T1__phosphoribosylaminoimidazole_synthetase:0.06237390769399454860,(152978407__Bacteria__Gammaproteobacteria__Actinobacillus_succinogenes_130Z__phosphoribosylaminoimidazole_synthetase:0.05529464949396708379,52424681__Bacteria__Gammaproteobacteria__Mannheimia_succiniciproducens_MBEL55E__phosphoribosylaminoimidazole_synthetase:0.05408771315357048526):0.04344843998905464216):0.02948542173203246367,113461687__Bacteria__Gammaproteobacteria__Haemophilus_somnus_129PT__phosphoribosylaminoimidazole_synthetase:0.10924522425916957657):0.02314105198576416403,15601886__Bacteria__Gammaproteobacteria__Pasteurella_multocida_subsp_multocida_str_Pm70__phosphoribosylaminoimidazole_synthetase:0.04631601677269707451):0.02864593637575587465,(251793447__Bacteria__Gammaproteobacteria__Aggregatibacter_aphrophilus_NJ8700__phosphoribosylformylglycinamidine_cyclo|ligase:0.04965767662526952841,261867255__Bacteria__Gammaproteobacteria__Aggregatibacter_actinomycetemcomitans_D11S-1__phosphoribosylformylglycinamidine_cyclo|ligase:0.07328153235552473110):0.06040677083271690090):0.02053682381703131679,332288490__Bacteria__Gammaproteobacteria__Gallibacterium_anatis_UMN179__phosphoribosylaminoimidazole_synthetase:0.10696144174185077957):0.04577228908113545325,((16273334__Bacteria__Gammaproteobacteria__Haemophilus_influenzae_Rd_KW20__phosphoribosylaminoimidazole_synthetase:0.05167487763848323257,(190150420__Bacteria__Gammaproteobacteria__Actinobacillus_pleuropneumoniae_serovar_7_str_AP76__phosphoribosylformylglycinamidine_cyclo|ligase:0.05294366199439232146,33151755__Bacteria__Gammaproteobacteria__Haemophilus_ducreyi_35000HP__phosphoribosylaminoimidazole_synthetase:0.09633551050856076214):0.02008460169108487042):0.01785264995067054050,219871121__Bacteria__Gammaproteobacteria__Haemophilus_parasuis_SH0165__phosphoribosylaminoimidazole_synthetase:0.08944902537250945529):0.05350915770495946744):0.11942056849517601602):0.07939856062626052258):0.03056761873701987348):0.02300782540870519380):0.02099620577273476549):0.07247536689549313738):0.01201254157240644847,192359337__Bacteria__Gammaproteobacteria__Cellvibrio_japonicus_Ueda107__phosphoribosylformylglycinamidine_cyclo|ligase:0.21229749581997925389):0.02364016499424612464,(((326794788__Bacteria__Gammaproteobacteria__Marinomonas_mediterranea_MMB-1__phosphoribosylformylglycinamidine_cyclo|ligase:0.09781844397823391546,(333907640__Bacteria__Gammaproteobacteria__Marinomonas_posidonica_IVIA-Po-181__phosphoribosylformylglycinamidine_cyclo|ligase:0.03752417115841599066,152996820__Bacteria__Gammaproteobacteria__Marinomonas_sp_MWYL1__phosphoribosylformylglycinamidine_cyclo|ligase:0.04475369664043721968):0.06450802976264606581):0.12465161629404840349,(92114234__Bacteria__Gammaproteobacteria__Chromohalobacter_salexigens_DSM_3043__phosphoribosylformylglycinamidine_cyclo|ligase:0.10257344100903233175,307544882__Bacteria__Gammaproteobacteria__Halomonas_elongata_DSM_2581__phosphoribosylaminoimidazole_synthetase:0.11219196902051531417):0.09893703193212713409):0.04944644248019624405,((((378952317__Bacteria__Gammaproteobacteria__Pseudomonas_fluorescens_F113__protein_PurM:0.00000122123005994819,330811203__Bacteria__Gammaproteobacteria__Pseudomonas_brassicacearum_subsp_brassicacearum_NFM421__phosphoribosylformylglycinamidine_cyclo|ligase:0.00000122123005994819):0.00904577850871989518,28868906__Bacteria__Gammaproteobacteria__Pseudomonas_syringae_pv_tomato_str_DC3000__phosphoribosylformylglycinamidine_cyclo|ligase:0.03316359749639782861):0.03853723629268890338,(146308018__Bacteria__Gammaproteobacteria__Pseudomonas_mendocina_ymp__phosphoribosylaminoimidazole_synthetase:0.03549629696406349233,(339494931__Bacteria__Gammaproteobacteria__Pseudomonas_stutzeri_ATCC_17588_LMG_11199__phosphoribosylaminoimidazole_synthetase:0.03772576909087803354,((152983893__Bacteria__Gammaproteobacteria__Pseudomonas_aeruginosa_PA7__phosphoribosylaminoimidazole_synthetase:0.01827869018593746009,15596142__Bacteria__Gammaproteobacteria__Pseudomonas_aeruginosa_PAO1__phosphoribosylaminoimidazole_synthetase:0.00596594082655660038):0.06296988092910017765,(333899701__Bacteria__Gammaproteobacteria__Pseudomonas_fulva_12-X__phosphoribosylformylglycinamidine_cyclo|ligase:0.02323833306280949362,(26988397__Bacteria__Gammaproteobacteria__Pseudomonas_putida_KT2440__phosphoribosylaminoimidazole_synthetase:0.01617854383160127058,104780559__Bacteria__Gammaproteobacteria__Pseudomonas_entomophila_L48__phosphoribosylaminoimidazole_synthetase:0.02353271036209171607):0.02186286673447899315):0.01394694119785094485):0.01490749673996421762):0.00573285049946240660):0.00448063895466416402):0.04642001659502469069,226945737__Bacteria__Gammaproteobacteria__Azotobacter_vinelandii_DJ__phosphoribosylaminoimidazole_synthetase:0.07211744843407660865):0.14171486306901537322):0.05365874445113014840):0.02895937911636762771):0.02858361815669950221,((120553878__Bacteria__Gammaproteobacteria__Marinobacter_aquaeolei_VT8__phosphoribosylformylglycinamidine_cyclo|ligase:0.00499240033343472615,387814750__Bacteria__Gammaproteobacteria__Marinobacter_hydrocarbonoclasticus_ATCC_49840__phosphoribosylaminoimidazole_synthetase:0.00000122123005994819):0.07375374200408296721,385331040__Bacteria__Gammaproteobacteria__Marinobacter_adhaerens_HP15__phosphoribosylaminoimidazole_synthetase:0.09328356740324442176):0.22938041879865120332):0.02970408749167768522):0.07624591091363398798,((334143688__Bacteria__Gammaproteobacteria__Thioalkalimicrobium_cyclicum_ALM1__phosphoribosylformylglycinamidine_cyclo|ligase:0.11868554435759536003,78485390__Bacteria__Gammaproteobacteria__Thiomicrospira_crunogena_XCL-2__phosphoribosylformylglycinamidine_cyclo|ligase:0.18824624410919948980):0.07449408546783223284,(118602304__Bacteria__Gammaproteobacteria__Candidatus_Ruthia_magnifica_str_Cm_Calyptogena_magnifica__phosphoribosylformylglycinamidine_cyclo|ligase:0.05513878041434985139,148244410__Bacteria__Gammaproteobacteria__Candidatus_Vesicomyosocius_okutanii_HA__phosphoribosylformylglycinamidine_cyclo|ligase:0.09090859807839027362):0.36560755743628109427):0.05109882318669366208):0.04680635255382985249,(387131553__Bacteria__Gammaproteobacteria__Methylophaga_sp_JAM7__Phosphoribosylformylglycinamidine_cyclo|ligase:0.13603739241823742390,387127917__Bacteria__Gammaproteobacteria__Methylophaga_sp_JAM1__Phosphoribosylformylglycinamidine_cyclo|ligase:0.09079560250351637052):0.13817935999566133276):0.06069296438123348431,((209363738__Bacteria__Gammaproteobacteria__Coxiella_burnetii_Dugway_5J108-111__phosphoribosylaminoimidazole_synthetase:0.38283486110408482261,(292490997__Bacteria__Gammaproteobacteria__Nitrosococcus_halophilus_Nc4__phosphoribosylformylglycinamidine_cyclo|ligase:0.06494938848482055549,(300114437__Bacteria__Gammaproteobacteria__Nitrosococcus_watsonii_C-113__phosphoribosylformylglycinamidine_cyclo|ligase:0.05449185843808518337,77164689__Bacteria__Gammaproteobacteria__Nitrosococcus_oceani_ATCC_19707__phosphoribosylaminoimidazole_synthetase:0.02420433027428749856):0.10569718295445591771):0.19853492366034433680):0.06489318828385075288,((333982595__Bacteria__Gammaproteobacteria__Methylomonas_methanica_MC09__phosphoribosylformylglycinamidine_cyclo|ligase:0.17009980650025502413,357406739__Bacteria__Gammaproteobacteria__Methylomicrobium_alcaliphilum__phosphoribosylformylglycinamidine_cyclo|ligase:0.12367038253558677863):0.09499113574665345172,53802455__Bacteria__Gammaproteobacteria__Methylococcus_capsulatus_str_Bath__phosphoribosylaminoimidazole_synthetase:0.25839001236292824526):0.08411438934857159988):0.05420706134286641664):0.03669384018367271433,((288941360__Bacteria__Gammaproteobacteria__Allochromatium_vinosum_DSM_180__phosphoribosylformylglycinamidine_cyclo|ligase:0.10855842717826443000,390949535__Bacteria__Gammaproteobacteria__Thiocystis_violascens_DSM_198__phosphoribosylformylglycinamidine_cyclo|ligase:0.18854054026221711560):0.12099542684982889096,(220935421__Bacteria__Gammaproteobacteria__Thioalkalivibrio_sulfidophilus_HL-EbGr7__phosphoribosylformylglycinamidine_cyclo|ligase:0.20389844044392496647,289207738__Bacteria__Gammaproteobacteria__Thioalkalivibrio_sp_K90mix__phosphoribosylformylglycinamidine_cyclo|ligase:0.24865892852427803894):0.11157018453677577940):0.04209263394640015699):0.06460209527642150895,((383316240__Bacteria__Gammaproteobacteria__Frateuria_aurantia_DSM_6220__phosphoribosylaminoimidazole_synthetase:0.16272060913948860339,(190573152__Bacteria__Gammaproteobacteria__Stenotrophomonas_maltophilia_K279a__phosphoribosylaminoimidazole_synthetase:0.07369913288551944996,((170730818__Bacteria__Gammaproteobacteria__Xylella_fastidiosa_M12__phosphoribosylaminoimidazole_synthetase:0.00617195549135881715,386083493__Bacteria__Gammaproteobacteria__Xylella_fastidiosa_subsp_fastidiosa_GB514__phosphoribosylaminoimidazole_synthetase:0.00625476928506016328):0.14890893479540767697,((77747900__Bacteria__Gammaproteobacteria__Xanthomonas_campestris_pv_campestris_str_ATCC_33913__phosphoribosylaminoimidazole_synthetase:0.01095202992222070112,(346725774__Bacteria__Gammaproteobacteria__Xanthomonas_axonopodis_pv_citrumelo_F1__phosphoribosylaminoimidazole_synthetase:0.02799996236410076320,122879084__Bacteria__Gammaproteobacteria__Xanthomonas_oryzae_pv_oryzae_KACC10331__phosphoribosylaminoimidazole_synthetase:0.01891249304957991900):0.02796034150461011031):0.04955015336982884072,(357416810__Bacteria__Gammaproteobacteria__Pseudoxanthomonas_spadix_BD-a59__phosphoribosylaminoimidazole_synthetase:0.16867063180728303351,(319786684__Bacteria__Gammaproteobacteria__Pseudoxanthomonas_suwonensis_11-1__phosphoribosylformylglycinamidine_cyclo|ligase:0.11172548969228821014,285018890__Bacteria__Gammaproteobacteria__Xanthomonas_albilineans_GPE_PC73__phosphoribosylaminoimidazole_synthetase:0.05528432859433911328):0.01438222678460543760):0.04515171986372800567):0.02855746567071612910):0.05786450487156603179):0.11572949971154966597):0.20157962244339500124,((74318685__Bacteria__Betaproteobacteria__Thiobacillus_denitrificans_ATCC_25259__phosphoribosylformylglycinamidine_cyclo|ligase:0.18918987939079662253,((((253997934__Bacteria__Betaproteobacteria__Methylovorus_glucosetrophus_SIP3-4__phosphoribosylformylglycinamidine_cyclo|ligase:0.00670163242721841679,313199999__Bacteria__Betaproteobacteria__Methylovorus_sp_MP688__phosphoribosylformylglycinamidine_cyclo|ligase:0.00000122123005994819):0.07623122390595961362,(253997587__Bacteria__Betaproteobacteria__Methylotenera_mobilis_JLW8__phosphoribosylformylglycinamidine_cyclo|ligase:0.08188147200610003396,297537446__Bacteria__Betaproteobacteria__Methylotenera_versatilis_301__phosphoribosylformylglycinamidine_cyclo|ligase:0.04077013052866241410):0.05320592303139792811):0.04288451458610306744,91774561__Bacteria__Betaproteobacteria__Methylobacillus_flagellatus_KT__phosphoribosylformylglycinamidine_cyclo|ligase:0.10016451006640077204):0.10233487782088515616,(((((71908787__Bacteria__Betaproteobacteria__Dechloromonas_aromatica_RCB__phosphoribosylformylglycinamidine_cyclo|ligase:0.12792256277117969310,(372488184__Bacteria__Betaproteobacteria__Dechlorosoma_suillum_PS__phosphoribosylaminoimidazole_synthetase:0.08278370533747399229,257094036__Bacteria__Betaproteobacteria__Candidatus_Accumulibacter_phosphatis_clade_IIA_str_UW-1__phosphoribosylformylglycinamidine_cyclo|ligase:0.23199382149403494080):0.03138328056281652206):0.03010375517570180320,(((347538604__Bacteria__Betaproteobacteria__Pseudogulbenkiania_sp_NH8B__phosphoribosylformylglycinamidine_cyclo|ligase:0.04085609244247333238,((194098965__Bacteria__Betaproteobacteria__Neisseria_gonorrhoeae_NCCP11945__phosphoribosylaminoimidazole_synthetase:0.01411735988487995870,313668367__Bacteria__Betaproteobacteria__Neisseria_lactamica_020-06__phosphoribosylformylglycinamidine_cyclo|ligase:0.00252106528034843095):0.01790092075712347228,15677123__Bacteria__Betaproteobacteria__Neisseria_meningitidis_MC58__phosphoribosylaminoimidazole_synthetase:0.00482790384351947273):0.12962305606542173786):0.02267396836115308234,(34499070__Bacteria__Betaproteobacteria__Chromobacterium_violaceum_ATCC_12472__phosphoribosylaminoimidazole_synthetase:0.06495521724868266733,226939437__Bacteria__Betaproteobacteria__Laribacter_hongkongensis_HLHK9__phosphoribosylaminoimidazole_synthetase:0.06090065244371929004):0.03273145500301632288):0.08575689854093238029,(302879575__Bacteria__Betaproteobacteria__Gallionella_capsiferriformans_ES-2__phosphoribosylformylglycinamidine_cyclo|ligase:0.05937936780498655892,291613411__Bacteria__Betaproteobacteria__Sideroxydans_lithotrophicus_ES-1__phosphoribosylformylglycinamidine_cyclo|ligase:0.12492829908320621235):0.03667135231078478413):0.09210519070437751810):0.05723192029133743197,((((((163855130__Bacteria__Betaproteobacteria__Bordetella_petrii_DSM_12804__phosphoribosylaminoimidazole_synthetase:0.04637865059579297788,((311104117__Bacteria__Betaproteobacteria__Achromobacter_xylosoxidans_A8__phosphoribosylformylglycinamidine_cyclo|ligase:0.09433024990537709764,187477232__Bacteria__Betaproteobacteria__Bordetella_avium_197N__phosphoribosylaminoimidazole_synthetase:0.02379206782871270964):0.01288135768367879366,((33603034__Bacteria__Betaproteobacteria__Bordetella_bronchiseptica_RB50__phosphoribosylaminoimidazole_synthetase:0.00000122123005994819,33591483__Bacteria__Betaproteobacteria__Bordetella_pertussis_Tohama_I__phosphoribosylformylglycinamidine_cyclo|ligase:0.00000122123005994819):0.00000122123005994819,33598141__Bacteria__Betaproteobacteria__Bordetella_parapertussis_12822__phosphoribosylaminoimidazole_synthetase:0.00260817388878629378):0.03922717997899046599):0.02035597939814239379):0.01640487856214781909,332283316__Bacteria__Betaproteobacteria__Pusillimonas_sp_T7-7__phosphoribosylformylglycinamidine_cyclo|ligase:0.14334301189497586360):0.07771654589400003865,((319778437__Bacteria__Betaproteobacteria__Taylorella_equigenitalis_MCE9__phosphoribosylformylglycinamidine_cyclo|ligase:0.09255086121107228281,348590547__Bacteria__Betaproteobacteria__Taylorella_asinigenitalis_MCE3__phosphoribosylformylglycinamidine_cyclo|ligase:0.06308358678396969177):0.35319112935941110454,((337280431__Bacteria__Betaproteobacteria__Ramlibacter_tataouinensis_TTB310__phosphoribosylformylglycinamidine_cyclo|ligase:0.08419160988457666250,((120610650__Bacteria__Betaproteobacteria__Acidovorax_citrulli_AAC00-1__phosphoribosylaminoimidazole_synthetase:0.00301180764560697286,326317990__Bacteria__Betaproteobacteria__Acidovorax_avenae_subsp_avenae_ATCC_19860__phosphoribosylformylglycinamidine_cyclo|ligase:0.00482191559930473124):0.03247966773041681410,((264679764__Bacteria__Betaproteobacteria__Comamonas_testosteroni_CNB-2__phosphoribosylformylglycinamidine_cyclo|ligase:0.05106570290814375218,(160897628__Bacteria__Betaproteobacteria__Delftia_acidovorans_SPH-1__phosphoribosylaminoimidazole_synthetase:0.00000122123005994819,333916104__Bacteria__Betaproteobacteria__Delftia_sp_Cs1-4__phosphoribosylformylglycinamidine_cyclo|ligase:0.00261176056780435418):0.04790822550017383857):0.02694015967981983409,((222111593__Bacteria__Betaproteobacteria__Acidovorax_ebreus_TPSY__phosphoribosylaminoimidazole_synthetase:0.00601808879419850080,121595309__Bacteria__Betaproteobacteria__Acidovorax_sp_JS42__phosphoribosylaminoimidazole_synthetase:0.00490929872962509936):0.03263063618078781980,(((121608737__Bacteria__Betaproteobacteria__Verminephrobacter_eiseniae_EF01-2__phosphoribosylaminoimidazole_synthetase:0.13273986287419872743,(91789420__Bacteria__Betaproteobacteria__Polaromonas_sp_JS666__phosphoribosylaminoimidazole_synthetase:0.03118180534504965545,(121605885__Bacteria__Betaproteobacteria__Polaromonas_naphthalenivorans_CJ2__phosphoribosylaminoimidazole_synthetase:0.05681689097368806257,89901289__Bacteria__Betaproteobacteria__Rhodoferax_ferrireducens_T118__phosphoribosylaminoimidazole_synthetase:0.05562229659803261811):0.01672796458735116565):0.02722014524386793394):0.01524984152826148846,239814472__Bacteria__Betaproteobacteria__Variovorax_paradoxus_S110__phosphoribosylaminoimidazole_synthetase:0.07146802955183402528):0.02775705443805800282,319762111__Bacteria__Betaproteobacteria__Alicycliphilus_denitrificans_BC__phosphoribosylformylglycinamidine_cyclo|ligase:0.03823142366486951410):0.01127790529395230820):0.01852531590828635638):0.02141483494750311828):0.04201252058217055246):0.11581329817490464140,296135513__Bacteria__Betaproteobacteria__Thiomonas_intermedia_K12__phosphoribosylformylglycinamidine_cyclo|ligase:0.21851969236872820224):0.09263749088530091880):0.02795678067688184276):0.04788930100261486883,171464070__Bacteria__Betaproteobacteria__Polynucleobacter_necessarius_subsp_necessarius_STIR1__phosphoribosylformylglycinamidine_cyclo|ligase:0.19422043925372736717):0.08934510960899530452,(((187929926__Bacteria__Betaproteobacteria__Ralstonia_pickettii_12J__phosphoribosylaminoimidazole_synthetase:0.03641982571397740787,300703167__Bacteria__Betaproteobacteria__Ralstonia_solanacearum_CFBP2957__phosphoribosylaminoimidazole_synthetase_|AIR_synthetase|:0.03336127109343114960):0.04994161851019533055,(339327133__Bacteria__Betaproteobacteria__Cupriavidus_necator_N-1__phosphoribosylformylglycinamidine_cyclo|ligase_PurM:0.00813799516614860906,((94311843__Bacteria__Betaproteobacteria__Cupriavidus_metallidurans_CH34__phosphoribosylaminoimidazole_synthetase:0.02978936530426398721,73542458__Bacteria__Betaproteobacteria__Ralstonia_eutropha_JMP134__phosphoribosylaminoimidazole_synthetase:0.02119116188161409425):0.01002870320009365337,194290637__Bacteria__Betaproteobacteria__Cupriavidus_taiwanensis_LMG_19424__phosphoribosylaminoimidazole_synthetase:0.00274814981321553015):0.00488184735350127765):0.07424665368425556466):0.05883873552260556611,(312795200__Bacteria__Betaproteobacteria__Burkholderia_rhizoxinica_HKI_454__phosphoribosylformylglycinamidine_cyclo|ligase:0.10704522328042775925,((186477236__Bacteria__Betaproteobacteria__Burkholderia_phymatum_STM815__phosphoribosylaminoimidazole_synthetase:0.03540653600088177616,((187922754__Bacteria__Betaproteobacteria__Burkholderia_phytofirmans_PsJN__phosphoribosylaminoimidazole_synthetase:0.00000122123005994819,91781909__Bacteria__Betaproteobacteria__Burkholderia_xenovorans_LB400__phosphoribosylaminoimidazole_synthetase:0.00761840860474333539):0.02424785084075326697,295675602__Bacteria__Betaproteobacteria__Burkholderia_sp_CCGE1002__phosphoribosylformylglycinamidine_cyclo|ligase:0.01523047904153527685):0.01771056647010263441):0.03066538961784285450,(((161525793__Bacteria__Betaproteobacteria__Burkholderia_multivorans_ATCC_17616__phosphoribosylaminoimidazole_synthetase:0.00404488108323850740,(107021837__Bacteria__Betaproteobacteria__Burkholderia_cenocepacia_AU_1054__phosphoribosylaminoimidazole_synthetase:0.00636114791638665161,(134294833__Bacteria__Betaproteobacteria__Burkholderia_vietnamiensis_G4__phosphoribosylaminoimidazole_synthetase:0.01295441019069363403,115350709__Bacteria__Betaproteobacteria__Burkholderia_ambifaria_AMMD__phosphoribosylaminoimidazole_synthetase:0.00099833420416170059):0.00654531286084354159):0.01133052284450751859):0.01629472706974037510,(83721293__Bacteria__Betaproteobacteria__Burkholderia_thailandensis_E264__phosphoribosylaminoimidazole_synthetase:0.00346256231354586568,(53720427__Bacteria__Betaproteobacteria__Burkholderia_pseudomallei_K96243__phosphoribosylaminoimidazole_synthetase:0.00261565147010513633,53725783__Bacteria__Betaproteobacteria__Burkholderia_mallei_ATCC_23344__phosphoribosylaminoimidazole_synthetase:0.00000122123005994819):0.00978452577447746011):0.02282045626836091273):0.01651523450888129491,(330815628__Bacteria__Betaproteobacteria__Burkholderia_gladioli_BSR3__Phosphoribosylaminoimidazole_synthetase:0.02444698543179985722,238026309__Bacteria__Betaproteobacteria__Burkholderia_glumae_BGR1__phosphoribosylaminoimidazole_synthetase:0.01931983228304008302):0.02960535436999126718):0.02283194137850469430):0.03046480346344763307):0.08001993792708553266):0.02365457600543527036):0.01041865340819033738,(300309968__Bacteria__Betaproteobacteria__Herbaspirillum_seropedicae_SmR1__phosphoribosylformylglycinamidine_cyclo|ligase:0.04907042672935507666,(340789025__Bacteria__Betaproteobacteria__Collimonas_fungivorans_Ter331__phosphoribosylformylglycinamidine_cyclo|ligase:0.04301128683599735741,(134095802__Bacteria__Betaproteobacteria__Herminiimonas_arsenicoxydans__phosphoribosylaminoimidazole_synthetase:0.03139584917093017624,152980447__Bacteria__Betaproteobacteria__Janthinobacterium_sp_Marseille__phosphoribosylformylglycinamidine_cyclo|ligase:0.03048010691918937032):0.04231980471268889654):0.01955851416299100518):0.09310527790455119801):0.01716615148918169270):0.01420536398194701018,((237653421__Bacteria__Betaproteobacteria__Thauera_sp_MZ1T__phosphoribosylaminoimidazole_synthetase:0.13507828268803226401,119899426__Bacteria__Betaproteobacteria__Azoarcus_sp_BH72__phosphoribosylaminoimidazole_synthetase:0.05969404091407683188):0.03686418953336890320,56479466__Bacteria__Betaproteobacteria__Aromatoleum_aromaticum_EbN1__phosphoribosylaminoimidazole_synthetase:0.11008317960380578637):0.09458805742501742719):0.03468489859794788438,((339482016__Bacteria__Betaproteobacteria__Nitrosomonas_sp_Is79A3__phosphoribosylformylglycinamidine_cyclo|ligase:0.08944769552035249094,325981406__Bacteria__Betaproteobacteria__Nitrosomonas_sp_AL212__phosphoribosylformylglycinamidine_cyclo|ligase:0.11372267972732566510):0.10531215112724499894,82703730__Bacteria__Betaproteobacteria__Nitrosospira_multiformis_ATCC_25196__phosphoribosylformylglycinamidine_cyclo|ligase:0.19839238971388967192):0.11169283678057193021):0.01385763931176830881):0.05312315989441622477):0.04599240332477810833,(30248119__Bacteria__Betaproteobacteria__Nitrosomonas_europaea_ATCC_19718__phosphoribosylaminoimidazole_synthetase:0.07001899853025443654,114332237__Bacteria__Betaproteobacteria__Nitrosomonas_eutropha_C91__phosphoribosylaminoimidazole_synthetase:0.09643213132066644211):0.21849592109756851843):0.08604344532018774749):0.05856933004591943770):0.02697415034993668956):0.03649741940717046024,(114319677__Bacteria__Gammaproteobacteria__Alkalilimnicola_ehrlichii_MLHE-1__phosphoribosylaminoimidazole_synthetase:0.22649623596788903690,121997507__Bacteria__Gammaproteobacteria__Halorhodospira_halophila_SL1__phosphoribosylaminoimidazole_synthetase:0.31845396542894099934):0.10600346614361982889):0.05694010668455063567,(((((119386633__Bacteria__Alphaproteobacteria__Paracoccus_denitrificans_PD1222__phosphoribosylaminoimidazole_synthetase:0.15064636397165562243,310815758__Bacteria__Alphaproteobacteria__Ketogulonicigenium_vulgare_Y25__phosphoribosylaminoimidazole_synthetase:0.14631490420578524558):0.04525051563873559030,((159044438__Bacteria__Alphaproteobacteria__Dinoroseobacter_shibae_DFL_12__phosphoribosylaminoimidazole_synthetase:0.16395690865926834667,89054327__Bacteria__Alphaproteobacteria__Jannaschia_sp_CCS1__phosphoribosylaminoimidazole_synthetase:0.15089580227938675927):0.04233387905698152154,(((110679518__Bacteria__Alphaproteobacteria__Roseobacter_denitrificans_OCh_114__phosphoribosylaminoimidazole_synthetase:0.01943283322829888332,339503783__Bacteria__Alphaproteobacteria__Roseobacter_litoralis_Och_149__phosphoribosylformylglycinamidine_cyclo|ligase_PurM:0.03919901514457457825):0.13649316024644633782,(99081317__Bacteria__Alphaproteobacteria__Ruegeria_sp_TM1040__phosphoribosylaminoimidazole_synthetase:0.08888094338247083670,56697034__Bacteria__Alphaproteobacteria__Ruegeria_pomeroyi_DSS-3__phosphoribosylformylglycinamidine_cyclo|ligase:0.10526131094372295771):0.03512016538184371123):0.04071975068589143987,(77462514__Bacteria__Alphaproteobacteria__Rhodobacter_sphaeroides_2-4-1__phosphoribosylformylglycinamidine_cyclo|ligase:0.07966555124738791682,294677025__Bacteria__Alphaproteobacteria__Rhodobacter_capsulatus_SB_1003__phosphoribosylformylglycinamidine_cyclo|ligase:0.07601999419213069376):0.07802528371017726505):0.02975161684963958594):0.04183334133067298510):0.12949718031355775261,((148261520__Bacteria__Alphaproteobacteria__Acidiphilium_cryptum_JF-5__phosphoribosylformylglycinamidine_cyclo|ligase:0.00000122123005994819,326405007__Bacteria__Alphaproteobacteria__Acidiphilium_multivorum_AIU301__phosphoribosylformylglycinamidine_cyclo|ligase:0.00000122123005994819):0.25143482345328976857,(114328701__Bacteria__Alphaproteobacteria__Granulibacter_bethesdensis_CGDNIH1__phosphoribosylaminoimidazole_synthetase:0.16383316041416384756,(258541972__Bacteria__Alphaproteobacteria__Acetobacter_pasteurianus_IFO_3283-01__phosphoribosyl_formylglycinamidine_cyclo|ligase:0.18558408548747432065,((347761905__Bacteria__Alphaproteobacteria__Gluconacetobacter_xylinus_NBRC_3288__phosphoribosyl_formylglycinamidine_cyclo|ligase:0.15959314223631979046,(209542418__Bacteria__Alphaproteobacteria__Gluconacetobacter_diazotrophicus_PAl_5_Xi__phosphoribosylformylglycinamidine_cyclo|ligase:0.00000122123005994819,162147796__Bacteria__Alphaproteobacteria__Gluconacetobacter_diazotrophicus_PAl_5__phosphoribosylformylglycinamidine_cyclo|ligase:0.00000122123005994819):0.14957360887334200661):0.06199046687155713997,58040364__Bacteria__Alphaproteobacteria__Gluconobacter_oxydans_621H__phosphoribosylaminoimidazole_synthetase:0.22845226705867285877):0.05590166752377199316):0.13272479485097568586):0.05751107709625050135):0.14483559610822333008):0.04779463992596375693,((((85374597__Bacteria__Alphaproteobacteria__Erythrobacter_litoralis_HTCC2594__phosphoribosylaminoimidazole_synthetase:0.11214616597098107931,((334141538__Bacteria__Alphaproteobacteria__Novosphingobium_sp_PP1Y__phosphoribosylformylglycinamidine_cyclo|ligase:0.09564755808215102961,87198921__Bacteria__Alphaproteobacteria__Novosphingobium_aromaticivorans_DSM_12444__phosphoribosylaminoimidazole_synthetase:0.08500639397366574479):0.03241124500467892910,((334346407__Bacteria__Alphaproteobacteria__Sphingobium_chlorophenolicum_L-1__phosphoribosylformylglycinamidine_cyclo|ligase:0.01214567497386074592,294012893__Bacteria__Alphaproteobacteria__Sphingobium_japonicum_UT26S__phosphoribosylformylglycinamidine_cyclo|ligase:0.00793811045702776281):0.08225785418122841253,(((148552963__Bacteria__Alphaproteobacteria__Sphingomonas_wittichii_RW1__phosphoribosylaminoimidazole_synthetase:0.08485267110709528160,347527887__Bacteria__Alphaproteobacteria__Sphingobium_sp_SYK-6__phosphoribosylformylglycinamidine_cyclo|ligase:0.08396787064837848980):0.01738764849683228225,103487242__Bacteria__Alphaproteobacteria__Sphingopyxis_alaskensis_RB2256__phosphoribosylaminoimidazole_synthetase:0.08244583452313668237):0.03841897208655838114,(56551605__Bacteria__Alphaproteobacteria__Zymomonas_mobilis_subsp_mobilis_ZM4__phosphoribosylaminoimidazole_synthetase:0.07656794707674360878,338707520__Bacteria__Alphaproteobacteria__Zymomonas_mobilis_subsp_pomaceae_ATCC_29192__phosphoribosylformylglycinamidine_cyclo|ligase:0.06447509480764822276):0.24879672887720247210):0.03841324906620231794):0.03058915246987558081):0.05429565937671841647):0.27749813291615310629,154253768__Bacteria__Alphaproteobacteria__Parvibaculum_lavamentivorans_DS-1__phosphoribosylformylglycinamidine_cyclo|ligase:0.29257952177963081342):0.04627443681074692311,(((384261876__Bacteria__Alphaproteobacteria__Rhodospirillum_photometricum_DSM_122__Phosphoribosylformylglycinamidine_cyclo|ligase:0.19821954493240109829,83593502__Bacteria__Alphaproteobacteria__Rhodospirillum_rubrum_ATCC_11170__phosphoribosylformylglycinamidine_cyclo|ligase:0.14865663582414320731):0.17834499973439466025,(209964852__Bacteria__Alphaproteobacteria__Rhodospirillum_centenum_SW__phosphoribosylformylglycinamidine_cyclo|ligase:0.14862211523763754761,(288958151__Bacteria__Alphaproteobacteria__Azospirillum_sp_B510__phosphoribosylformylglycinamidine_cyclo|ligase:0.01729507102965484322,374291714__Bacteria__Alphaproteobacteria__Azospirillum_lipoferum_4B__phosphoribosylformylglycinamidine_cyclo|ligase:0.00987360170328152251):0.15027900874435151657):0.11432598204461578983):0.04657628956281435056,(83311945__Bacteria__Alphaproteobacteria__Magnetospirillum_magneticum_AMB-1__phosphoribosylaminoimidazole_|AIR|_synthetase:0.19509369073320895205,389877698__Bacteria__Alphaproteobacteria__Tistrella_mobilis_KA081020-065__Phosphoribosylformylglycinamidine_cyclo|ligase:0.30108530867153904254):0.04992836239159307438):0.05733489930500924175):0.04959051633766278083,((338740932__Bacteria__Alphaproteobacteria__Hyphomicrobium_sp_MC1__phosphoribosylaminoimidazole_synthetase:0.07656649368784500254,300024353__Bacteria__Alphaproteobacteria__Hyphomicrobium_denitrificans_ATCC_51888__phosphoribosylformylglycinamidine_cyclo|ligase:0.09599336039488830241):0.28136739441187208488,((((92117646__Bacteria__Alphaproteobacteria__Nitrobacter_hamburgensis_X14__phosphoribosylaminoimidazole_synthetase:0.03478661843812003163,75675789__Bacteria__Alphaproteobacteria__Nitrobacter_winogradskyi_Nb-255__phosphoribosylaminoimidazole_synthetase:0.08314784289902359127):0.02486376713348989118,(((39936114__Bacteria__Alphaproteobacteria__Rhodopseudomonas_palustris_CGA009__phosphoribosylaminoimidazole_synthetase:0.09070354000577038334,(90423829__Bacteria__Alphaproteobacteria__Rhodopseudomonas_palustris_BisB18__phosphoribosylaminoimidazole_synthetase:0.01678521876746199432,115525286__Bacteria__Alphaproteobacteria__Rhodopseudomonas_palustris_BisA53__phosphoribosylaminoimidazole_synthetase:0.02966433824600877081):0.01518530938966990672):0.03751716271689858190,((383772378__Bacteria__Alphaproteobacteria__Bradyrhizobium_sp_S23321__phosphoribosylformylglycinamidine_cyclo|ligase:0.01748423671438437133,27379236__Bacteria__Alphaproteobacteria__Bradyrhizobium_japonicum_USDA_110__phosphoribosylaminoimidazole_synthetase:0.02450995765516315178):0.03077699326742762073,146340321__Bacteria__Alphaproteobacteria__Bradyrhizobium_sp_ORS_278__phosphoribosylaminoimidazole_synthetase:0.09257364219597288835):0.02174341398298055075):0.02009507043630653564,209885464__Bacteria__Alphaproteobacteria__Oligotropha_carboxidovorans_OM5__phosphoribosylaminoimidazole_synthetase:0.16394108454757538862):0.03154319617768187867):0.19326862934942529160,((158425785__Bacteria__Alphaproteobacteria__Azorhizobium_caulinodans_ORS_571__phosphoribosylformylglycinamidine_cyclo|ligase:0.09302734522237308956,154246265__Bacteria__Alphaproteobacteria__Xanthobacter_autotrophicus_Py2__phosphoribosylformylglycinamidine_cyclo|ligase:0.11994244508303092411):0.06110289057253379119,298291112__Bacteria__Alphaproteobacteria__Starkeya_novella_DSM_506__phosphoribosylformylglycinamidine_cyclo|ligase:0.11339833083815493986):0.11522454818507496532):0.03755674178481002712,(((357384630__Bacteria__Alphaproteobacteria__Pelagibacterium_halotolerans_B2__phosphoribosylformylglycinamidine_cyclo|ligase:0.25561955016839066346,((374331112__Bacteria__Alphaproteobacteria__Pseudovibrio_sp_FO-BEG1__phosphoribosylaminoimidazole_synthetase:0.15433148170956303979,328544001__Bacteria__Alphaproteobacteria__Polymorphum_gilvum_SL003B-26A1__phosphoribosylglycinamide_formyltransferase:0.18546122911657816901):0.04637558926593905034,312114072__Bacteria__Alphaproteobacteria__Rhodomicrobium_vannielii_ATCC_17100__phosphoribosylformylglycinamidine_cyclo|ligase:0.29820714370276624194):0.03355830865672611990):0.05836681213279906050,((((222148177__Bacteria__Alphaproteobacteria__Agrobacterium_vitis_S4__phosphoribosylaminoimidazole_synthetase:0.06868817761277391798,((86357126__Bacteria__Alphaproteobacteria__Rhizobium_etli_cf_42__phosphoribosylaminoimidazole_synthetase:0.03196746803995563491,116251362__Bacteria__Alphaproteobacteria__Rhizobium_leguminosarum_bv_viciae_3841__phosphoribosylaminoimidazole_synthetase:0.02049276548429002781):0.01814840347786860625,222085483__Bacteria__Alphaproteobacteria__Agrobacterium_radiobacter_K84__phosphoribosylaminoimidazole_synthetase:0.02774998582448576223):0.01992971288111797246):0.01098030795900466726,((227821506__Bacteria__Alphaproteobacteria__Sinorhizobium_fredii_NGR234__phosphoribosylaminoimidazole_synthetase:0.01873951953128957099,(15964937__Bacteria__Alphaproteobacteria__Sinorhizobium_meliloti_1021__phosphoribosylaminoimidazole_synthetase:0.00334651501202539543,150396016__Bacteria__Alphaproteobacteria__Sinorhizobium_medicae_WSM419__phosphoribosylaminoimidazole_synthetase:0.03175350140971792273):0.01433527358433748372):0.05496256261266145582,(159184635__Bacteria__Alphaproteobacteria__Agrobacterium_tumefaciens_str_C58_circ-lin__Phosphoribosylglycinamide_synthetase:0.01082416748824362174,325292515__Bacteria__Alphaproteobacteria__Agrobacterium_sp_H13-3_circ-linear__5||phosphoribosyl|5|aminoimidazole_synthetase:0.03342767547668984429):0.04100506649772696355):0.01580691603271927592):0.06345895951358736242,(153009903__Bacteria__Alphaproteobacteria__Ochrobactrum_anthropi_ATCC_49188__phosphoribosylaminoimidazole_synthetase:0.03222270838166810258,((((340790341__Bacteria__Alphaproteobacteria__Brucella_pinnipedialis_B2-94__phosphoribosylaminoimidazole_synthetase:0.00000122123005994819,(148560268__Bacteria__Alphaproteobacteria__Brucella_ovis_ATCC_25840__phosphoribosylaminoimidazole_synthetase:0.00000122123005994819,256369144__Bacteria__Alphaproteobacteria__Brucella_microti_CCM_4915__phosphoribosylaminoimidazole_synthetase:0.00000122123005994819):0.00000122123005994819):0.00000122123005994819,161618680__Bacteria__Alphaproteobacteria__Brucella_canis_ATCC_23365__phosphoribosylaminoimidazole_synthetase:0.00000122123005994819):0.00000122123005994819,(62289672__Bacteria__Alphaproteobacteria__Brucella_abortus_bv_1_str_9-941__phosphoribosylaminoimidazole_synthetase:0.00000122123005994819,23501597__Bacteria__Alphaproteobacteria__Brucella_suis_1330__phosphoribosylaminoimidazole_synthetase:0.00000122123005994819):0.00000122123005994819):0.00000122123005994819,17987523__Bacteria__Alphaproteobacteria__Brucella_melitensis_bv_1_str_16M__phosphoribosylaminoimidazole_synthetase:0.00255502796998383986):0.03667684309041658458):0.09037978500170294749):0.04453737678973920810,((110634316__Bacteria__Alphaproteobacteria__Chelativorans_sp_BNC1__phosphoribosylaminoimidazole_synthetase:0.12773106554022650716,(319784362__Bacteria__Alphaproteobacteria__Mesorhizobium_ciceri_biovar_biserrulae_WSM1271__phosphoribosylformylglycinamidine_cyclo|ligase:0.00700595419213319130,(13476593__Bacteria__Alphaproteobacteria__Mesorhizobium_loti_MAFF303099__phosphoribosylaminoimidazole_synthetase:0.00819740075448063821,337269624__Bacteria__Alphaproteobacteria__Mesorhizobium_opportunistum_WSM2075__phosphoribosylformylglycinamidine_cyclo|ligase:0.01830494010726223947):0.00494618177977911716):0.12179263339916328313):0.05242056120638283190,((315121762__Bacteria__Alphaproteobacteria__Candidatus_Liberibacter_solanacearum_CLso-ZC1__phosphoribosylaminoimidazole_synthetase:0.13492162829602166729,254780569__Bacteria__Alphaproteobacteria__Candidatus_Liberibacter_asiaticus_str_psy62__phosphoribosylaminoimidazole_synthetase:0.09877685545415275381):0.37762491459686725603,((240850721__Bacteria__Alphaproteobacteria__Bartonella_grahamii_as4aup__phosphoribosylaminoimidazole_synthetase:0.03091696136801707143,163868489__Bacteria__Alphaproteobacteria__Bartonella_tribocorum_CIP_105476__phosphoribosylaminoimidazole_synthetase:0.03291261379737001058):0.04104417593910127116,(49475710__Bacteria__Alphaproteobacteria__Bartonella_henselae_str_Houston-1__phosphoribosylaminoimidazole_synthetase:0.05505679754417849847,((121602342__Bacteria__Alphaproteobacteria__Bartonella_bacilliformis_KC583__phosphoribosylaminoimidazole_synthetase:0.14036308246277373613,319898868__Bacteria__Alphaproteobacteria__Bartonella_clarridgeiae_73__5||phosphoribosyl|5|aminoimidazole_synthetase:0.10884280864250703291):0.06188363770000247788,49474325__Bacteria__Alphaproteobacteria__Bartonella_quintana_str_Toulouse__phosphoribosylaminoimidazole_synthetase:0.04774625931981824750):0.02015399947280660173):0.02696068099256224843):0.16335955541395622004):0.09883915216843863760):0.04326198321762535909):0.07489401870868064859):0.04799094680108594718,(((220925390__Bacteria__Alphaproteobacteria__Methylobacterium_nodulans_ORS_2060__phosphoribosylaminoimidazole_synthetase:0.02199340789866471163,170743268__Bacteria__Alphaproteobacteria__Methylobacterium_sp_4-46__phosphoribosylaminoimidazole_synthetase:0.07378058738265350081):0.02812299006929507017,((188581277__Bacteria__Alphaproteobacteria__Methylobacterium_populi_BJ001__phosphoribosylaminoimidazole_synthetase:0.01065517520663687538,(218530295__Bacteria__Alphaproteobacteria__Methylobacterium_chloromethanicum_CM4__phosphoribosylaminoimidazole_synthetase:0.00360125520624273582,163851487__Bacteria__Alphaproteobacteria__Methylobacterium_extorquens_PA1__phosphoribosylaminoimidazole_synthetase:0.00772722134501829284):0.01720203001385187461):0.05614361372399936934,170746925__Bacteria__Alphaproteobacteria__Methylobacterium_radiotolerans_JCM_2831__phosphoribosylaminoimidazole_synthetase:0.07360777055073859654):0.04137400942640191009):0.07062397623719081363,(182678277__Bacteria__Alphaproteobacteria__Beijerinckia_indica_subsp_indica_ATCC_9039__phosphoribosylaminoimidazole_synthetase:0.20431449375086416231,217977147__Bacteria__Alphaproteobacteria__Methylocella_silvestris_BL2__phosphoribosylformylglycinamidine_cyclo|ligase:0.17743562805652163261):0.05142172839500763065):0.10299958156147967503):0.03435812754969361921):0.02699523059811307149):0.04104125194423011158):0.01236384979043137454):0.08475791646608972496,((197105156__Bacteria__Alphaproteobacteria__Phenylobacterium_zucineum_HLK1__phosphoribosylaminoimidazole_synthetase:0.13949391032779417943,((167646507__Bacteria__Alphaproteobacteria__Caulobacter_sp_K31__phosphoribosylaminoimidazole_synthetase:0.08701678858628732194,(295689659__Bacteria__Alphaproteobacteria__Caulobacter_segnis_ATCC_21756__phosphoribosylformylglycinamidine_cyclo|ligase:0.00358364909965986061,16125947__Bacteria__Alphaproteobacteria__Caulobacter_crescentus_CB15__phosphoribosylaminoimidazole_synthetase:0.03472700719007613263):0.03064994521497413707):0.09378204981383303496,(315500005__Bacteria__Alphaproteobacteria__Asticcacaulis_excentricus_CB_48__phosphoribosylformylglycinamidine_cyclo|ligase:0.13312356326581759047,302383326__Bacteria__Alphaproteobacteria__Brevundimonas_subvibrioides_ATCC_15264__phosphoribosylformylglycinamidine_cyclo|ligase:0.17233576851721132961):0.06767472026240572980):0.06678396937222960683):0.12945768731761625459,(((114798932__Bacteria__Alphaproteobacteria__Hyphomonas_neptunium_ATCC_15444__phosphoribosylformylglycinamidine_cyclo|ligase:0.28731347322807226918,254294275__Bacteria__Alphaproteobacteria__Hirschia_baltica_ATCC_49814__phosphoribosylformylglycinamidine_cyclo|ligase:0.26697391036268536268):0.09348379665177569686,114569797__Bacteria__Alphaproteobacteria__Maricaulis_maris_MCS10__phosphoribosylaminoimidazole_synthetase:0.24401482574954816429):0.05530433318925279812,(304321313__Bacteria__Alphaproteobacteria__Parvularcula_bermudensis_HTCC2503__phosphoribosylaminoimidazole_synthetase:0.37869835617020403129,294084195__Bacteria__Alphaproteobacteria__Candidatus_Puniceispirillum_marinum_IMCC1322__phosphoribosylaminoimidazole_synthetase:0.55027790820004174321):0.07312373781902659076):0.08807593033167172847):0.05064624497394512592):0.19375648378751947343):0.10394439304505034838,((((86157681__Bacteria__Deltaproteobacteria__Anaeromyxobacter_dehalogenans_2CP-C__phosphoribosylaminoimidazole_synthetase:0.00284792276557333619,197123011__Bacteria__Deltaproteobacteria__Anaeromyxobacter_sp_K__phosphoribosylaminoimidazole_synthetase:0.01742176515005100165):0.05840835636087637894,153005372__Bacteria__Deltaproteobacteria__Anaeromyxobacter_sp_Fw109-5__phosphoribosylaminoimidazole_synthetase:0.04947648121039753544):0.16335135047542528874,(383457302__Bacteria__Deltaproteobacteria__Corallococcus_coralloides_DSM_2259__phosphoribosylaminoimidazole_synthetase:0.03974975154428370822,(310820712__Bacteria__Deltaproteobacteria__Stigmatella_aurantiaca_DW4-3-1__phosphoribosylformylglycinamidine_cyclo|ligase:0.16110630780742515866,(108763087__Bacteria__Deltaproteobacteria__Myxococcus_xanthus_DK_1622__phosphoribosylaminoimidazole_synthetase:0.01193887594901675391,338533885__Bacteria__Deltaproteobacteria__Myxococcus_fulvus_HW-1__phosphoribosylaminoimidazole_synthetase:0.00501952273450394226):0.04085433356517429587):0.02592622552742801165):0.23016019733883497089):0.15832178253920886624,(162456807__Bacteria__Deltaproteobacteria__Sorangium_cellulosum_So_ce_56__phosphoribosylformylglycinamidine_cyclo|ligase:0.31613285265584489814,262196943__Bacteria__Deltaproteobacteria__Haliangium_ochraceum_DSM_14365__phosphoribosylformylglycinamidine_cyclo|ligase:0.52057941070640878500):0.07929534302449571526):0.05529688334412460882):0.04271091270755707214):0.03007864515755586179,((258510413__Bacteria__Bacilli__Alicyclobacillus_acidocaldarius_subsp_acidocaldarius_DSM_446__phosphoribosylformylglycinamidine_cyclo|ligase:0.46885231033477398066,295695479__Bacteria__Bacilli__Kyrpidia_tusciae_DSM_2912__phosphoribosylformylglycinamidine_cyclo|ligase:0.33563523104266135277):0.14588007667132138478,((339627266__Bacteria__Clostridia__Sulfobacillus_acidophilus_TPY__phosphoribosylamine||glycine_ligase:0.82947841348661888183,(187734964__Bacteria__others_bacteria__Akkermansia_muciniphila_ATCC_BAA-835__phosphoribosylformylglycinamidine_cyclo|ligase:1.28709810588634421258,317122257__Bacteria__Clostridia__Thermaerobacter_marianensis_DSM_12885__phosphoribosylformylglycinamidine_cyclo|ligase:0.52317992175039440550):0.21083409638729078139):0.05180631467652215688,(((325109491__Bacteria__Planctomycetes__Planctomyces_brasiliensis_DSM_5305__phosphoribosylformylglycinamidine_cyclo|ligase:0.42455561968228150427,296121005__Bacteria__Planctomycetes__Planctomyces_limnophilus_DSM_3776__phosphoribosylformylglycinamidine_cyclo|ligase:0.34039776477131344912):0.11363114527949459698,((283779939__Bacteria__Planctomycetes__Pirellula_staleyi_DSM_6068__phosphoribosylformylglycinamidine_cyclo|ligase:0.22782514847443327555,32477684__Bacteria__Planctomycetes__Rhodopirellula_baltica_SH_1__phosphoribosylaminoimidazole_synthetase:0.40432478287163886588):0.14416078068729459849,320104840__Bacteria__Planctomycetes__Isosphaera_pallida_ATCC_43644__phosphoribosylformylglycinamidine_cyclo|ligase:0.44337165655193200298):0.05387690987626368722):0.20067658968776846962,383765215__Bacteria__Planctomycetes__Phycisphaera_mikurensis_NBRC_102666__phosphoribosylformylglycinamidine_cyclo|ligase:0.54561736508730551698):0.12121339067778744147):0.04177469043244228658):0.03924332132686284003):0.03628153280377834772):0.07688324559657874757):0.05629331129496607106):0.05249308985619705048,(((117925605__Bacteria__Alphaproteobacteria__Magnetococcus_marinus_MC-1__phosphoribosylformylglycinamidine_cyclo|ligase:0.43086757387035662381,317052614__Bacteria__others_bacteria__Desulfurispirillum_indicum_S5__phosphoribosylformylglycinamidine_cyclo|ligase:0.46715336043006105982):0.07435141345435437865,((77918897__Bacteria__Deltaproteobacteria__Pelobacter_carbinolicus_DSM_2380__phosphoribosylaminoimidazole_synthetase:0.19889787700564634521,((118580192__Bacteria__Deltaproteobacteria__Pelobacter_propionicus_DSM_2379__phosphoribosylaminoimidazole_synthetase:0.12747947549210991713,189425165__Bacteria__Deltaproteobacteria__Geobacter_lovleyi_SZ__phosphoribosylaminoimidazole_synthetase:0.16829266411587887053):0.09977820864892152086,((78223051__Bacteria__Deltaproteobacteria__Geobacter_metallireducens_GS-15__phosphoribosylaminoimidazole_synthetase:0.08718942395964976444,39996857__Bacteria__Deltaproteobacteria__Geobacter_sulfurreducens_PCA__phosphoribosylaminoimidazole_synthetase:0.12129320830442374968):0.05121933023718171912,(148264208__Bacteria__Deltaproteobacteria__Geobacter_uraniireducens_Rf4__phosphoribosylaminoimidazole_synthetase:0.03132687014441352252,(((253700439__Bacteria__Deltaproteobacteria__Geobacter_sp_M21__phosphoribosylaminoimidazole_synthetase:0.00000122123005994819,197118781__Bacteria__Deltaproteobacteria__Geobacter_bemidjiensis_Bem__phosphoribosylaminoimidazole_synthetase:0.01862334148166079617):0.02960773331203293487,322419284__Bacteria__Deltaproteobacteria__Geobacter_sp_M18__phosphoribosylformylglycinamidine_cyclo|ligase:0.04262684879412862587):0.07950792035643092226,222055865__Bacteria__Deltaproteobacteria__Geobacter_sp_FRC-32__phosphoribosylaminoimidazole_synthetase:0.07943835858000755645):0.04110165819456496061):0.07200872486144738183):0.05698408387729237551):0.09214580688245203877):0.08871889811436134421,(((302342682__Bacteria__Deltaproteobacteria__Desulfarculus_baarsii_DSM_2075__phosphoribosylformylglycinamidine_cyclo|ligase:0.41922847910992810938,(116750699__Bacteria__Deltaproteobacteria__Syntrophobacter_fumaroxidans_MPOB__phosphoribosylformylglycinamidine_cyclo|ligase:0.32994428363029354445,((239906170__Bacteria__Deltaproteobacteria__Desulfovibrio_magneticus_RS-1__phosphoribosylaminoimidazole_synthetase:0.24835245901641270216,(((218885309__Bacteria__Deltaproteobacteria__Desulfovibrio_vulgaris_str_Miyazaki_F__phosphoribosylaminoimidazole_synthetase:0.11467018225875109938,46579817__Bacteria__Deltaproteobacteria__Desulfovibrio_vulgaris_str_Hildenborough__phosphoribosylaminoimidazole_synthetase:0.09857516982624196789):0.07998290343608137343,(78356715__Bacteria__Deltaproteobacteria__Desulfovibrio_alaskensis_G20__phosphoribosylaminoimidazole_synthetase:0.15173191611970662795,220905102__Bacteria__Deltaproteobacteria__Desulfovibrio_desulfuricans_subsp_desulfuricans_str_ATCC_27774__phosphoribosylaminoimidazole_synthetase:0.23705737334194856847):0.02610994520617665460):0.07592369362843792713,((256827864__Bacteria__Deltaproteobacteria__Desulfomicrobium_baculatum_DSM_4028__phosphoribosylformylglycinamidine_cyclo|ligase:0.21932117018891930660,((376296391__Bacteria__Deltaproteobacteria__Desulfovibrio_desulfuricans_ND132__phosphoribosylformylglycinamidine_cyclo|ligase:0.08016658489968156442,317154457__Bacteria__Deltaproteobacteria__Desulfovibrio_aespoeensis_Aspo-2__phosphoribosylformylglycinamidine_cyclo|ligase:0.14258012724751920053):0.19711812796980759943,(242280593__Bacteria__Deltaproteobacteria__Desulfovibrio_salexigens_DSM_2638__phosphoribosylaminoimidazole_synthetase:0.15289921523937877179,374301732__Bacteria__Deltaproteobacteria__Desulfovibrio_africanus_str_Walvis_Bay__phosphoribosylformylglycinamidine_cyclo|ligase:0.32169811423251215565):0.05292800388784225929):0.05160448609046106028):0.05184740920585777235,258404860__Bacteria__Deltaproteobacteria__Desulfohalobium_retbaense_DSM_5692__phosphoribosylaminoimidazole_synthetase:0.36309801795092172538):0.02003810120685324547):0.04498558427362383400):0.02652977825485935276,94986740__Bacteria__Deltaproteobacteria__Lawsonia_intracellularis_PHE-MN1-00__phosphoribosylaminoimidazole_synthetase:0.36035343262935037867):0.20847087440499095790):0.06256630880319896670):0.02856372101001618952,(((320354414__Bacteria__Deltaproteobacteria__Desulfobulbus_propionicus_DSM_2032__phosphoribosylformylglycinamidine_cyclo|ligase:0.27408005936169710370,51246386__Bacteria__Deltaproteobacteria__Desulfotalea_psychrophila_LSv54__phosphoribosylaminoimidazole_synthetase:0.30192595854391468535):0.07529344337127211184,297569054__Bacteria__Deltaproteobacteria__Desulfurivibrio_alkaliphilus_AHT2__phosphoribosylformylglycinamidine_cyclo|ligase:0.26460794261464948285):0.11589032231698537245,((328952010__Bacteria__Deltaproteobacteria__Desulfobacca_acetoxidans_DSM_11109__phosphoribosylformylglycinamidine_cyclo|ligase:0.38262642105144978322,(337288819__Bacteria__others_bacteria__Thermodesulfobacterium_sp_OPB45__phosphoribosylformylglycinamidine_cyclo|ligase:0.34542152315929897100,337286283__Bacteria__others_bacteria__Thermodesulfatator_indicus_DSM_15286__phosphoribosylformylglycinamidine_cyclo|ligase:0.23985935623685822327):0.17047782765061189614):0.06673280632918757171,(218778564__Bacteria__Deltaproteobacteria__Desulfatibacillum_alkenivorans_AK-01__phosphoribosylformylglycinamidine_cyclo|ligase:0.34070477432670348561,(158520310__Bacteria__Deltaproteobacteria__Desulfococcus_oleovorans_Hxd3__phosphoribosylformylglycinamidine_cyclo|ligase:0.27316748836576459913,224368467__Bacteria__Deltaproteobacteria__Desulfobacterium_autotrophicum_HRM2__protein_PurM:0.27670787216821435273):0.05889979642515680291):0.08011977688002674958):0.03364977859199996119):0.02773025948804406018):0.05631017126165627912,85859465__Bacteria__Deltaproteobacteria__Syntrophus_aciditrophicus_SB__phosphoribosylaminoimidazole_synthetase:0.43260572138136177411):0.04585801550917414926):0.10265601394585104067):0.02424236272662126310,((383785166__Bacteria__others_bacteria__Leptospirillum_ferrooxidans_C2-3__phosphoribosylformylglycinamidine_cyclo|ligase:0.63377978684125590991,220933043__Bacteria__Clostridia__Halothermothrix_orenii_H_168__phosphoribosylformylglycinamidine_cyclo|ligase:0.29007662938414335851):0.14998714504912757928,302036584__Bacteria__others_bacteria__Candidatus_Nitrospira_defluvii__phosphoribosylformylglycinamidine_cyclo|ligase:0.34963316582542686151):0.07622722621388647313):0.03302943819784316670):0.06447039168486377869,((((332799031__Bacteria__Clostridia__Tepidanaerobacter_sp_Re1__phosphoribosylformylglycinamidine_cyclo|ligase:0.19354865629434575558,302390051__Bacteria__Clostridia__Thermosediminibacter_oceani_DSM_16646__phosphoribosylformylglycinamidine_cyclo|ligase:0.24298622825572149808):0.08712134462023227166,(157364762__Bacteria__Thermotogae__Thermotoga_lettingae_TMO__phosphoribosylformylglycinamidine_cyclo|ligase:0.21764704995648248564,338730257__Bacteria__Thermotogae__Thermotoga_thermarum_DSM_5069__phosphoribosylformylglycinamidine_cyclo|ligase:0.23815776623264581224):0.10393942367942471394):0.06522654566233937468,(206890016__Bacteria__others_bacteria__Thermodesulfovibrio_yellowstonii_DSM_11347__phosphoribosylformylglycinamidine_cyclo|ligase:0.43102795499395618606,(297616793__Bacteria__Clostridia__Syntrophothermus_lipocalidus_DSM_12680__phosphoribosylformylglycinamidine_cyclo|ligase:0.27466035048114845196,114567292__Bacteria__Clostridia__Syntrophomonas_wolfei_subsp_wolfei_str_Goettingen__phosphoribosylformylglycinamidine_cyclo|ligase:0.30471031633852685427):0.14403394173232522690):0.04118709764054501871):0.02772724828350301568,((385799070__Bacteria__Clostridia__Halanaerobium_praevalens_DSM_2228__phosphoribosylformylglycinamidine_cyclo|ligase:0.16889539645140708157,312144564__Bacteria__Clostridia__Halanaerobium_hydrogeniformans__phosphoribosylformylglycinamidine_cyclo|ligase:0.25176462011854555678):0.13317705000501006696,302393038__Bacteria__Clostridia__Acetohalobium_arabaticum_DSM_5501__phosphoribosylformylglycinamidine_cyclo|ligase:0.32136192506285643500):0.14841112707420889283):0.01483384095815973996):0.04791377863362067391):0.03770761481681546984,(((150388753__Bacteria__Clostridia__Alkaliphilus_metalliredigens_QYMF__phosphoribosylaminoimidazole_synthetase:0.34289576489995460262,158319590__Bacteria__Clostridia__Alkaliphilus_oremlandii_OhILAs__phosphoribosylaminoimidazole_synthetase:0.25435830834292733060):0.06787692121773983289,((169824008__Bacteria__Clostridia__Finegoldia_magna_ATCC_29328__phosphoribosylformylglycinamidine_cyclo|ligase:0.23289691374102247656,257066596__Bacteria__Clostridia__Anaerococcus_prevotii_DSM_20548__phosphoribosylformylglycinamidine_cyclo|ligase:0.24968055097831437505):0.25210363660770207517,326790572__Bacteria__Clostridia__Clostridium_lentocellum_DSM_5427__phosphoribosylformylglycinamidine_cyclo|ligase:0.36542472763192690444):0.05682362718493936399):0.05288918296660508750,(126697792__Bacteria__Clostridia__Clostridium_difficile_630__phosphoribosylaminoimidazole_synthetase:0.30762165042054934183,(374307452__Bacteria__Clostridia__Filifactor_alocis_ATCC_35896__phosphoribosylformylglycinamidine_cyclo|ligase:0.28900988280235240246,310657650__Bacteria__Clostridia__Clostridium_sticklandii_DSM_519__phosphoribosylaminoimidazole_synthetase:0.23337642328411409287):0.11041233306547289239):0.20214605223509773957):0.04017594506452582676):0.04859079042423414263,(((302871756__Bacteria__Clostridia__Caldicellulosiruptor_obsidiansis_OB47__phosphoribosylformylglycinamidine_cyclo|ligase:0.04789432340548498840,(312135246__Bacteria__Clostridia__Caldicellulosiruptor_owensensis_OL__phosphoribosylformylglycinamidine_cyclo|ligase:0.02691556322449550204,((344996103__Bacteria__Clostridia__Caldicellulosiruptor_lactoaceticus_6A__phosphoribosylformylglycinamidine_cyclo|ligase:0.00272817034052750792,312793624__Bacteria__Clostridia__Caldicellulosiruptor_kristjanssonii_177R1B__phosphoribosylformylglycinamidine_cyclo|ligase:0.00000122123005994819):0.01205124158482056250,(312127503__Bacteria__Clostridia__Caldicellulosiruptor_hydrothermalis_108__phosphoribosylformylglycinamidine_cyclo|ligase:0.03566631507480121782,(312622330__Bacteria__Clostridia__Caldicellulosiruptor_kronotskyensis_2002__phosphoribosylformylglycinamidine_cyclo|ligase:0.01588600654067920045,222529436__Bacteria__Clostridia__Caldicellulosiruptor_bescii_DSM_6725__phosphoribosylaminoimidazole_synthetase:0.01163323907856915647):0.01707481604436399819):0.01791382638680365236):0.01971095874056008612):0.01035924992707678259):0.06452994580784147949,146296999__Bacteria__Clostridia__Caldicellulosiruptor_saccharolyticus_DSM_8903__phosphoribosylaminoimidazole_synthetase:0.11576760542302333423):0.27535336138424831853,((28211590__Bacteria__Clostridia__Clostridium_tetani_E88__phosphoribosylaminoimidazole_synthetase:0.21095042886724779674,((300854043__Bacteria__Clostridia__Clostridium_ljungdahlii_DSM_13528__phosphoribosylformylglycinamidine_cyclo|ligase:0.07919294765921158774,153955304__Bacteria__Clostridia__Clostridium_kluyveri_DSM_555__phosphoribosylaminoimidazole_synthetase:0.08014741700251562517):0.10055791268557534579,((15894672__Bacteria__Clostridia__Clostridium_acetobutylicum_ATCC_824__phosphoribosylaminoimidazole_synthetase:0.14295565024664022569,(331269939__Bacteria__Clostridia__Clostridium_botulinum_BKT015925__phosphoribosylformylglycinamidine_cyclo|ligase:0.09122754179970493649,118444044__Bacteria__Clostridia__Clostridium_novyi_NT__phosphoribosylaminoimidazole_synthetase:0.05248366122998524008):0.09398467065097908246):0.02304008148182438293,((302874492__Bacteria__Clostridia__Clostridium_cellulovorans_743B__phosphoribosylformylglycinamidine_cyclo|ligase:0.23834198768592140816,((328947763__Bacteria__Spirochaetes__Treponema_succinifaciens_DSM_2489__phosphoribosylformylglycinamidine_cyclo|ligase:0.34022462680828335913,332297306__Bacteria__Spirochaetes__Treponema_brennaborense_DSM_12168__phosphoribosylformylglycinamidine_cyclo|ligase:0.19893411530194321513):0.21939032484091283703,((339500997__Bacteria__Spirochaetes__Spirochaeta_caldaria_DSM_7334__phosphoribosylformylglycinamidine_cyclo|ligase:0.13189881840072784080,(333996269__Bacteria__Spirochaetes__Treponema_azotonutricium_ZAS-9__phosphoribosylformylglycinamidine_cyclo|ligase:0.18362871115216949924,333996810__Bacteria__Spirochaetes__Treponema_primitia_ZAS-2__phosphoribosylformylglycinamidine_cyclo|ligase:0.23950706621626630111):0.03890932694837740541):0.27501566003489258394,307718936__Bacteria__Spirochaetes__Spirochaeta_thermophila_DSM_6192__phosphoribosylformylglycinamidine_cyclo|ligase:0.39191027750646456607):0.10253752333400580066):0.12880778947458199069):0.06914351364034188041,(148380833__Bacteria__Clostridia__Clostridium_botulinum_A_str_ATCC_3502__phosphoribosylaminoimidazole_synthetase:0.16016451042196169774,(18309666__Bacteria__Clostridia__Clostridium_perfringens_str_13__phosphoribosylaminoimidazole_synthetase:0.16456212560051766691,(150015943__Bacteria__Clostridia__Clostridium_beijerinckii_NCIMB_8052__phosphoribosylaminoimidazole_synthetase:0.05104373030138610601,(187932343__Bacteria__Clostridia__Clostridium_botulinum_B_str_Eklund_17B__phosphoribosylaminoimidazole_synthetase:0.00571623634677303517,188588764__Bacteria__Clostridia__Clostridium_botulinum_E3_str_Alaska_E43__phosphoribosylaminoimidazole_synthetase:0.00570648537301051383):0.04915732955740445553):0.11357516938865432066):0.09062014837186709026):0.02808614940903434234):0.03446024540925556046):0.01610824790817409757):0.04985528093276504064):0.06538807810661655118,(((((325955235__Bacteria__Bacteroidetes__Weeksella_virosa_DSM_16922__phosphoribosylformylglycinamidine_cyclo|ligase:0.17360838067716680144,(255534701__Bacteria__Bacteroidetes__Flavobacteriaceae_bacterium_3519-10__phosphoribosylformylglycinamidine_cyclo|ligase:0.11173672408237735054,386322321__Bacteria__Bacteroidetes__Riemerella_anatipestifer_RA-GD__Phosphoribosylaminoimidazole_|AIR|_synthetase:0.14014136662521778365):0.11711838905878164951):0.12597496461880572372,((262341244__Bacteria__Bacteroidetes__Blattabacterium_sp_Blattella_germanica_str_Bge__phosphoribosylformylglycinamidine_cyclo|ligase:0.06628676484570929228,387906935__Bacteria__Bacteroidetes__Blattabacterium_sp_Blaberus_giganteus__phosphoribosylformylglycinamidine_cyclo|ligase:0.11015467653023276740):0.07033241918483282284,((357420900__Bacteria__Bacteroidetes__Blattabacterium_sp_Mastotermes_darwiniensis_str_MADAR__phosphoribosylaminoimidazole_synthetase:0.11834915891818001410,374290512__Bacteria__Bacteroidetes__Blattabacterium_sp_Cryptocercus_punctulatus_str_Cpu__phosphoribosylformylglycinamidine_cyclo|ligase:0.13403418747371076414):0.04184701142777792066,261749244__Bacteria__Bacteroidetes__Blattabacterium_sp_Periplaneta_americana_str_BPLAN__phosphoribosylaminoimidazole_synthetase:0.10866579055257592767):0.03068031214113810246):0.49385481057797908644):0.15545244474447264538,((269120718__Bacteria__Fusobacteria__Sebaldella_termitidis_ATCC_33386__phosphoribosylformylglycinamidine_cyclo|ligase:0.20850291259306666380,257126283__Bacteria__Fusobacteria__Leptotrichia_buccalis_C-1013-b__phosphoribosylformylglycinamidine_cyclo|ligase:0.24881748798040537185):0.06190884415731882917,146329363__Bacteria__Gammaproteobacteria__Dichelobacter_nodosus_VCS1703A__phosphoribosylformylglycinamidine_cyclo|ligase:0.51835578754759659148):0.03969612309822190266):0.04450735184428625951,(19704321__Bacteria__Fusobacteria__Fusobacterium_nucleatum_subsp_nucleatum_ATCC_25586__phosphoribosylaminoimidazole_synthetase:0.19256355026340957193,269122848__Bacteria__Fusobacteria__Streptobacillus_moniliformis_DSM_12112__phosphoribosylformylglycinamidine_cyclo|ligase:0.14427733853399357655):0.10303538785671766120):0.06149839577629050841,(((384207898__Bacteria__Spirochaetes__Brachyspira_intermedia_PWS-A__phosphoribosylaminoimidazole_synthetase:0.00328710795628516265,225620364__Bacteria__Spirochaetes__Brachyspira_hyodysenteriae_WA1__phosphoribosylaminoimidazole_synthetase:0.00481723017658265782):0.03627975428451300777,296126076__Bacteria__Spirochaetes__Brachyspira_murdochii_DSM_12563__phosphoribosylformylglycinamidine_cyclo|ligase:0.05975634648802153476):0.06871068563780867444,300870815__Bacteria__Spirochaetes__Brachyspira_pilosicoli_95-1000__phosphoribosylaminoimidazole_synthetase:0.05123223857647420110):0.14477407395999386530):0.08561522944298152749):0.14168144143849892291):0.06362265586443607845):0.05929987689291595782,(((187250931__Bacteria__others_bacteria__Elusimicrobium_minutum_Pei191__phosphoribosylformylglycinamidine_cyclo|ligase:0.57302676242654981831,189485742__Bacteria__others_bacteria__Uncultured_Termite_group_1_bacterium_phylotype_Rs-D17__phosphoribosylformylglycinamidine_cyclo|ligase:0.42030587258525192729):0.08193357341856870313,((327398675__Bacteria__Deltaproteobacteria__Hippea_maritima_DSM_10411__phosphoribosylformylglycinamidine_cyclo|ligase:0.57972993869328504069,(195952785__Bacteria__Aquificae__Hydrogenobaculum_sp_Y04AAS1__phosphoribosylaminoimidazole_synthetase:0.42897347281628173121,(15606152__Bacteria__Aquificae__Aquifex_aeolicus_VF5__phosphoribosylaminoimidazole_synthetase:0.25923122816996679862,(289548023__Bacteria__Aquificae__Thermocrinis_albus_DSM_14484__phosphoribosylformylglycinamidine_cyclo|ligase:0.39242954035642407806,288818472__Bacteria__Aquificae__Hydrogenobacter_thermophilus_TK-6__phosphoribosylformylglycinamidine_cyclo|ligase:0.21859368330736445030):0.09254076054791758599):0.10806114112929170179):0.16602970795899810175):0.11893901610854007433,((386749143__Bacteria__Epsilonproteobacteria__Helicobacter_cetorum_MIT_00-7128__phosphoribosylaminoimidazole_synthetase:0.56666462911231507693,(((118474972__Bacteria__Epsilonproteobacteria__Campylobacter_fetus_subsp_fetus_82-40__phosphoribosylaminoimidazole_synthetase:0.20657647826683980807,(154148180__Bacteria__Epsilonproteobacteria__Campylobacter_hominis_ATCC_BAA-381__phosphoribosylaminoimidazole_synthetase:0.21250252084585288803,(154175233__Bacteria__Epsilonproteobacteria__Campylobacter_curvus_525-92__phosphoribosylaminoimidazole_synthetase:0.09357454518329821891,157164168__Bacteria__Epsilonproteobacteria__Campylobacter_concisus_13826__phosphoribosylaminoimidazole_synthetase:0.06373679968154953579):0.03945534340870981982):0.03229479101849858785):0.07077116182722718862,(57238547__Bacteria__Epsilonproteobacteria__Campylobacter_jejuni_RM1221__phosphoribosylaminoimidazole_synthetase:0.05244733075417826185,222823097__Bacteria__Epsilonproteobacteria__Campylobacter_lari_RM2100__phosphoribosylaminoimidazole_synthetase:0.10360806818887155489):0.16810776747451935953):0.10289638211716635452,(224372209__Bacteria__Epsilonproteobacteria__Nautilia_profundicola_AmH__phosphoribosylaminoimidazole_synthetase:0.14255093963874632124,(152989851__Bacteria__Epsilonproteobacteria__Nitratiruptor_sp_SB155-2__phosphoribosylaminoimidazole_synthetase:0.22622835006386393664,((34558442__Bacteria__Epsilonproteobacteria__Wolinella_succinogenes_DSM_1740__phosphoribosylaminoimidazole_synthetase:0.23744283530251614200,(291277464__Bacteria__Epsilonproteobacteria__Helicobacter_mustelae_12198__phosphoribosylformylglycinamidine_cyclo|ligase:0.34723431558379741491,(386762619__Bacteria__Epsilonproteobacteria__Helicobacter_cinaedi_PAGU611__phosphoribosylaminoimidazole_synthetase:0.06837859376002962397,32266744__Bacteria__Epsilonproteobacteria__Helicobacter_hepaticus_ATCC_51449__phosphoribosylaminoimidazole_synthetase:0.20734301983570291306):0.15594969506749484234):0.07340886784299933965):0.07384779245092355782,(((319957839__Bacteria__Epsilonproteobacteria__Nitratifractor_salsuginis_DSM_16511__phosphoribosylformylglycinamidine_cyclo|ligase:0.15608925444790794357,152993932__Bacteria__Epsilonproteobacteria__Sulfurovum_sp_NBC37-1__phosphoribosylaminoimidazole_synthetase:0.12861594522413960506):0.09353762375680092778,((313681228__Bacteria__Epsilonproteobacteria__Sulfuricurvum_kujiense_DSM_16994__phosphoribosylformylglycinamidine_cyclo|ligase:0.08521459632057876155,(78778244__Bacteria__Epsilonproteobacteria__Sulfurimonas_denitrificans_DSM_1251__phosphoribosylaminoimidazole_synthetase:0.07443103266912606819,307722042__Bacteria__Epsilonproteobacteria__Sulfurimonas_autotrophica_DSM_16294__phosphoribosylformylglycinamidine_cyclo|ligase:0.06940210252055384332):0.08080763708311940186):0.13785366816029917536,(157736412__Bacteria__Epsilonproteobacteria__Arcobacter_butzleri_RM4018__phosphoribosylaminoimidazole_synthetase:0.03105403706578203915,(296271769__Bacteria__Epsilonproteobacteria__Arcobacter_nitrofigilis_DSM_7299__phosphoribosylformylglycinamidine_cyclo|ligase:0.01741913940335301780,384171006__Bacteria__Epsilonproteobacteria__Arcobacter_sp_L__phosphoribosylaminoimidazole_synthase:0.02141236547810563759):0.04769084132925502373):0.12181365930386371665):0.04095741988561180796):0.03418208585902696856,(268678712__Bacteria__Epsilonproteobacteria__Sulfurospirillum_deleyianum_DSM_6946__phosphoribosylformylglycinamidine_cyclo|ligase:0.02216178867448456019,390939255__Bacteria__Epsilonproteobacteria__Sulfurospirillum_barnesii_SES-3__phosphoribosylformylglycinamidine_cyclo|ligase:0.01067633068198023047):0.16605720998046194503):0.04957823658431259606):0.05031318191975703985):0.04721946862934846278):0.06577095253559346599):0.06910864533130614551):0.20963109082147443618,((183220318__Bacteria__Spirochaetes__Leptospira_biflexa_serovar_Patoc_strain_Patoc_1_Paris__phosphoribosylaminoimidazole_synthetase:0.32675575427692971076,((45657007__Bacteria__Spirochaetes__Leptospira_interrogans_serovar_Copenhageni_str_Fiocruz_L1-130__phosphoribosylaminoimidazole_synthetase:0.00804537772339790173,(386074833__Bacteria__Spirochaetes__Leptospira_interrogans_serovar_Lai_str_IPAV__phosphoribosylaminoimidazole_synthetase:0.00000122123005994819,294828215__Bacteria__Spirochaetes__Leptospira_interrogans_serovar_Lai_str_56601__phosphoribosylaminoimidazole_synthetase:0.00000122123005994819):0.00000122123005994819):0.11970929692245600717,116327586__Bacteria__Spirochaetes__Leptospira_borgpetersenii_serovar_Hardjo-bovis_L550__phosphoribosylaminoimidazole_synthetase:0.06065461940998981283):0.27633872632857942042):0.40891224061516656674,(291278600__Bacteria__others_bacteria__Deferribacter_desulfuricans_SSM1__phosphoribosylformylglycinamidine_cyclo|ligase:0.34704447396144011417,(336322403__Bacteria__others_bacteria__Flexistipes_sinusarabici_DSM_4947__phosphoribosylformylglycinamidine_cyclo|ligase:0.37050541616963550418,(313672622__Bacteria__others_bacteria__Calditerrivibrio_nitroreducens_DSM_19672__phosphoribosylformylglycinamidine_cyclo|ligase:0.31038655740055098864,291288909__Bacteria__others_bacteria__Denitrovibrio_acetiphilus_DSM_12809__phosphoribosylformylglycinamidine_cyclo|ligase:0.38407171456933159037):0.12190766087087993863):0.05609560727590476303):0.08779898515619291577):0.07954134244773349016):0.05744098269390855716):0.03079360150608222851):0.04128975771306118980,(206896143__Bacteria__Clostridia__Coprothermobacter_proteolyticus_DSM_5265__phosphoribosylaminoimidazole_synthetase:0.42093786797922760901,((20807085__Bacteria__Clostridia__Thermoanaerobacter_tengcongensis_MB4__phosphoribosylaminoimidazole_synthetase:0.12691604941531348105,((167039182__Bacteria__Clostridia__Thermoanaerobacter_sp_X514__phosphoribosylaminoimidazole_synthetase:0.02051065194254621596,(167038106__Bacteria__Clostridia__Thermoanaerobacter_pseudethanolicus_ATCC_33223__phosphoribosylaminoimidazole_synthetase:0.00000122123005994819,320116512__Bacteria__Clostridia__Thermoanaerobacter_brockii_subsp_finnii_Ako-1__phosphoribosylformylglycinamidine_cyclo|ligase:0.00000122123005994819):0.00530335063342469645):0.01003334083423206534,((289577810__Bacteria__Clostridia__Thermoanaerobacter_italicus_Ab9__phosphoribosylformylglycinamidine_cyclo|ligase:0.00273208636372675043,297544097__Bacteria__Clostridia__Thermoanaerobacter_mathranii_subsp_mathranii_str_A3__phosphoribosylformylglycinamidine_cyclo|ligase:0.00277033956014109553):0.01713166059801846802,345017059__Bacteria__Clostridia__Thermoanaerobacter_wiegelii_Rt8__phosphoribosylformylglycinamidine_cyclo|ligase:0.02890169569367075780):0.01951572972457409766):0.08387925139955959564):0.05106690559756800474,(304317528__Bacteria__Clostridia__Thermoanaerobacterium_thermosaccharolyticum_DSM_571__phosphoribosylformylglycinamidine_cyclo|ligase:0.06886442055097923010,(390935670__Bacteria__Clostridia__Thermoanaerobacterium_saccharolyticum_JW-SL-YS485__phosphoribosylformylglycinamidine_cyclo|ligase:0.03098657484203215864,333896557__Bacteria__Clostridia__Thermoanaerobacterium_xylanolyticum_LX-11__phosphoribosylformylglycinamidine_cyclo|ligase:0.03038087418733080580):0.11601488517412357482):0.21035660055093505227):0.04574528310691250432):0.10498751189403100759):0.01923293743275076434):0.03655816021874855326):0.01521660454298929578):0.04668140131623110811):0.06306853746410161221):0.05222421535719577040):0.04617420301830967716,(383791138__Bacteria__Spirochaetes__Spirochaeta_africana_DSM_8902__phosphoribosylaminoimidazole_synthetase:0.94060194721949996755,(357419986__Bacteria__others_bacteria__Thermovirga_lienii_DSM_17291__phosphoribosylformylglycinamidine_cyclo|ligase:0.35947264531328676496,(269792370__Bacteria__others_bacteria__Thermanaerovibrio_acidaminovorans_DSM_6589__phosphoribosylformylglycinamidine_cyclo|ligase:0.53422772377506899666,294102156__Bacteria__others_bacteria__Aminobacterium_colombiense_DSM_12261__phosphoribosylformylglycinamidine_cyclo|ligase:0.40429809569864477714):0.08530557536161244292):0.25405296098156660012):0.12446903078081145155):0.26131141701040838665,((284041877__Bacteria__Actinobacteria__Conexibacter_woesei_DSM_14684__phosphoribosylformylglycinamidine_cyclo|ligase:0.61777556418676715655,(269839658__Bacteria__others_bacteria__Thermobaculum_terrenum_ATCC_BAA-798__phosphoribosylformylglycinamidine_cyclo|ligase:0.35703329437745090491,(171058660__Bacteria__Betaproteobacteria__Leptothrix_cholodnii_SP-6__phosphoribosylformylglycinamidine_cyclo|ligase:0.13646359399868079887,383759154__Bacteria__Betaproteobacteria__Rubrivivax_gelatinosus_IL144__putative_phosphoribosylformylglycinamidine_cyclo|ligase_PurM:0.09521531261884094710):0.36679328296614377436):0.07442973672456612566):0.13590761542829860042,182415518__Bacteria__others_bacteria__Opitutus_terrae_PB90-1__phosphoribosylformylglycinamidine_cyclo|ligase:0.51311927622945918692):1.03657758740242544881):0.07794538666066304355,((118576339__Archaea__others_archaea__Cenarchaeum_symbiosum_A__phosphoribosylaminoimidazole_|AIR|_synthetase:0.42726153376508840820,161528090__Archaea__others_archaea__Nitrosopumilus_maritimus_SCM1__phosphoribosylformylglycinamidine_cyclo|ligase:0.14117732793327403273):0.46225764477366593219,(((330834165__Archaea__Sulfolobales__Metallosphaera_cuprina_Ar-4__phosphoribosylaminoimidazole_synthetase:0.23921438169383102412,146304732__Archaea__Sulfolobales__Metallosphaera_sedula_DSM_5348__phosphoribosylaminoimidazole_synthetase:0.13992803570019485271):0.11452008881922892680,(332796793__Archaea__Sulfolobales__Acidianus_hospitalis_W1__phosphoribosylformylglycinamidine_cyclo|ligase:0.20515637776889186772,((15921793__Archaea__Sulfolobales__Sulfolobus_tokodaii_str_7__phosphoribosylaminoimidazole_synthetase:0.19027565642773222598,70607349__Archaea__Sulfolobales__Sulfolobus_acidocaldarius_DSM_639__phosphoribosylaminoimidazole_synthetase:0.19057227032605422723):0.17639607341873952961,(227827767__Archaea__Sulfolobales__Sulfolobus_islandicus_M_14-25__phosphoribosylaminoimidazole_synthetase:0.05516959258700725177,15897549__Archaea__Sulfolobales__Sulfolobus_solfataricus_P2__phosphoribosylaminoimidazole_synthetase:0.05289266267933401960):0.25158926765600664321):0.05227196173994429207):0.13004388472692937628):0.18950824562827017772,((((218883839__Archaea__Desulfurococcales__Desulfurococcus_kamchatkensis_1221n__phosphoribosylformylglycinamidine_cyclo|ligase:0.01676382384672862533,390938233__Archaea__Desulfurococcales__Desulfurococcus_fermentans_DSM_16532__phosphoribosylformylglycinamidine_cyclo|ligase:0.01584575223308239481):0.43386549416519837319,305662711__Archaea__Desulfurococcales__Ignisphaera_aggregans_DSM_17230__phosphoribosylformylglycinamidine_cyclo|ligase:0.32243427469690327802):0.21076923733553989959,(347523899__Archaea__Desulfurococcales__Pyrolobus_fumarii_1A__phosphoribosylformylglycinamidine_cyclo|ligase:0.60386361753938766483,385805609__Archaea__Sulfolobales__Fervidicoccus_fontis_Kam940__phosphoribosylformylglycinamidine_cyclo|ligase:0.61555238532350242675):0.06085730992357772651):0.18921820352165363843,((159041243__Archaea__Thermoproteales__Caldivirga_maquilingensis_IC-167__phosphoribosylformylglycinamidine_cyclo|ligase:0.33684405290512281494,(307594712__Archaea__Thermoproteales__Vulcanisaeta_distributa_DSM_14429__phosphoribosylformylglycinamidine_cyclo|ligase:0.17724519040088401733,325969449__Archaea__Thermoproteales__Vulcanisaeta_moutnovskia_768-28__phosphoribosylformylglycinamidine_cyclo|ligase:0.21456845529756976565):0.14102115218218688741):0.36582097837523996908,(((171186345__Archaea__Thermoproteales__Thermoproteus_neutrophilus_V24Sta__phosphoribosylaminoimidazole_synthetase:0.02926689871361613099,119871629__Archaea__Thermoproteales__Pyrobaculum_islandicum_DSM_4184__phosphoribosylaminoimidazole_synthetase:0.09395513412409338405):0.45150077714155689712,(352683134__Archaea__Thermoproteales__Thermoproteus_tenax_Kra_1__phosphoribosylformylglycinamidine_cyclo|ligase:0.33768453996903879943,(126460503__Archaea__Thermoproteales__Pyrobaculum_calidifontis_JCM_11548__phosphoribosylformylglycinamidine_cyclo|ligase:0.21629118206841732586,(374326467__Archaea__Thermoproteales__Pyrobaculum_sp_1860__phosphoribosylaminoimidazole_synthetase:0.20779302685916042903,((145592387__Archaea__Thermoproteales__Pyrobaculum_arsenaticum_DSM_13514__phosphoribosylaminoimidazole_synthetase:0.00000122123005994819,379005659__Archaea__Thermoproteales__Pyrobaculum_oguniense_TE7__phosphoribosylaminoimidazole_|AIR|_synthetase:0.00679934759455119719):0.21211820886607324343,18311790__Archaea__Thermoproteales__Pyrobaculum_aerophilum_str_IM2__phosphoribosylaminoimidazole_synthetase:0.22513859847983647144):0.09720302292828893187):0.06699269219410058929):0.12460174907066978722):0.14102097286564491130):0.24368290624242139319,156937105__Archaea__Desulfurococcales__Ignicoccus_hospitalis_KIN4-I__phosphoribosylformylglycinamidine_cyclo|ligase:0.92474339349248690922):0.14749288039162133934):0.11613669503540811900):0.51341875431675132457):0.24161620649768375535):0.09672048668466685928):0.08629122045429311882,((332158574__Archaea__Thermococcales-pyroco__Pyrococcus_sp_NA2__phosphoribosylaminoimidazole_synthetase:0.07905462743444532925,(((223478891__Archaea__Thermococcales-pyroco__Thermococcus_sp_AM4__phosphoribosylformylglycinamidine_cyclo|ligase|_PurM|like_protein:0.04086427123387170735,240102694__Archaea__Thermococcales-pyroco__Thermococcus_gammatolerans_EJ3__phosphoribosylaminoimidazole_synthetase:0.05508977988129705461):0.04360997518731530437,(341582242__Archaea__Thermococcales-pyroco__Thermococcus_sp_4557__phosphoribosylaminoimidazole_synthetase:0.10422427758719875202,57640143__Archaea__Thermococcales-pyroco__Thermococcus_kodakarensis_KOD1__phosphoribosylaminoimidazole_synthetase:0.07838400490373470531):0.02995354015550213966):0.03312697888816095587,((14590233__Archaea__Thermococcales-pyroco__Pyrococcus_horikoshii_OT3__phosphoribosylaminoimidazole_synthetase:0.10249118822168137855,(14521850__Archaea__Thermococcales-pyroco__Pyrococcus_abyssi_GE5__phosphoribosylaminoimidazole_synthetase:0.08502122043024848419,(389851956__Archaea__Thermococcales-pyroco__Pyrococcus_sp_ST04__phosphoribosylaminoimidazole_synthetase:0.11990559709570368374,18976803__Archaea__Thermococcales-pyroco__Pyrococcus_furiosus_DSM_3638__phosphoribosylaminoimidazole_synthetase:0.09317005091099088421):0.01347105258158688181):0.02847311344209249237):0.01392323120465691066,337285065__Archaea__Thermococcales-pyroco__Pyrococcus_yayanosii_CH1__phosphoribosylaminoimidazole_synthetase:0.10918948352727102236):0.02969563743145552798):0.02778639635873005401):0.03100655552380511895,(242398057__Archaea__Thermococcales-pyroco__Thermococcus_sibiricus_MM_739__phosphoribosylaminoimidazole_synthetase:0.15598048458214927581,315231796__Archaea__Thermococcales-pyroco__Thermococcus_barophilus_MP__phosphoribosylformylglycinamidine_cyclo|ligase:0.11216606150657475183):0.02132251227478935973):0.32910366166511695329):0.08135278280789520755):0.07335266339387044865):0.08234052095277696881,20094662__Archaea__Thermococcales-pyroco__Methanopyrus_kandleri_AV19__phosphoribosylaminoimidazole_synthetase:0.54330068269088738209):0.03970643501308219331):0.07035451887351018563):0.04363991447692597281):0.15788170739316839675):0.08057101971574751054):0.03067728996878952424,11499283__Archaea__Archaeoglobales__Archaeoglobus_fulgidus_DSM_4304__phosphoribosylaminoimidazole_synthetase:0.18917881771737599106):0.0;
