# Supplementary material for: The last universal common ancestor between ancient Earth chemistry and the onset of genetics
Source: PLoS Genet. 2018 Aug 16;14(8):e1007518. doi: 10.1371/journal.pgen.1007518 (PMC6095482; doi:10.1371/journal.pgen.1007518)
Supplement: S1 Appendix — The trees are for the 355 clusters that, after alignment and tree construction, generated ML trees that preserve domain monophyly while also having homologues in ≥2 archaeal and ≥2 bacterial lineages. These 355 proteins trace to LUCA by those phylogenetic criteria [78]. LUCA, last universal common ancestor; ML, maximum likelihood. (ZIP) [file pgen.1007518.s001.zip › renamed_trees_LUCA/1105.tree]

(284162078__Archaea__Archaeoglobales__Archaeoglobus_profundus_DSM_5631__hypothetical_protein:0.32588717992235310961,(((386000867__Archaea__Methanosarcinales__Methanosaeta_harundinacea_6Ac__hypothetical_protein:0.66284086641193495915,((88602585__Archaea__Methanomicrobiales__Methanospirillum_hungatei_JF-1__hypothetical_protein:0.44154195328912604346,307352172__Archaea__Methanomicrobiales__Methanoplanus_petrolearius_DSM_11571__hypothetical_protein:0.35357490830981208596):0.36028244673419923538,(((113477786__Bacteria__Cyanobacteria__Trichodesmium_erythraeum_IMS101__hypothetical_protein:0.66489327142302545592,(152992608__Bacteria__Epsilonproteobacteria__Sulfurovum_sp_NBC37-1__hypothetical_protein:0.08335177358203307851,307721199__Bacteria__Epsilonproteobacteria__Sulfurimonas_autotrophica_DSM_16294__hypothetical_protein:0.08260152446899290957):0.62456331331695891240):0.10382292015389509021,(((((310826005__Bacteria__Clostridia__Eubacterium_limosum_KIST612__hypothetical_protein:0.24383767116512738982,379010804__Bacteria__Clostridia__Acetobacterium_woodii_DSM_1030__hypothetical_protein:0.27773871560723828456):0.45782646270840998692,(((374308900__Bacteria__Clostridia__Filifactor_alocis_ATCC_35896__membrane_protein:0.57745306811928409640,310657362__Bacteria__Clostridia__Clostridium_sticklandii_DSM_519__conserved_membrane_protein_of_unknown_function:0.33618057311754984129):0.21889950646953210134,150387875__Bacteria__Clostridia__Alkaliphilus_metalliredigens_QYMF__hypothetical_protein:0.49338598825417001592):0.11194109554444899024,((((304315567__Bacteria__Clostridia__Thermoanaerobacterium_thermosaccharolyticum_DSM_571__hypothetical_protein:0.06299101707767180980,(390933700__Bacteria__Clostridia__Thermoanaerobacterium_saccharolyticum_JW-SL-YS485__hypothetical_protein:0.00952423778502507409,333895891__Bacteria__Clostridia__Thermoanaerobacterium_xylanolyticum_LX-11__hypothetical_protein:0.01803080006747134409):0.04937407391738296569):0.17251053069327432210,(345016477__Bacteria__Clostridia__Thermoanaerobacter_wiegelii_Rt8__hypothetical_protein:0.03645569499383784218,(297543543__Bacteria__Clostridia__Thermoanaerobacter_mathranii_subsp_mathranii_str_A3__hypothetical_protein:0.00318246089068895252,289577294__Bacteria__Clostridia__Thermoanaerobacter_italicus_Ab9__hypothetical_protein:0.00391391068990900801):0.01503217671783506348):0.21520314446832927713):0.20838512786286272904,332982506__Bacteria__Clostridia__Mahella_australiensis_50-1_BON__hypothetical_protein:0.40139839341276911666):0.10913635099115025218,(18308993__Bacteria__Clostridia__Clostridium_perfringens_str_13__hypothetical_protein:0.47418036209227376609,(302872932__Bacteria__Clostridia__Clostridium_cellulovorans_743B__hypothetical_protein:0.50440579113820893653,((118443790__Bacteria__Clostridia__Clostridium_novyi_NT__hypothetical_protein:0.14421602629315569133,331270697__Bacteria__Clostridia__Clostridium_botulinum_BKT015925__membrane_protein:0.11844967690399477167):0.29174681486335035663,((148378022__Bacteria__Clostridia__Clostridium_botulinum_A_str_ATCC_3502__hypothetical_protein:0.26909859464246010941,28209858__Bacteria__Clostridia__Clostridium_tetani_E88__hypothetical_protein:0.37910388056677390978):0.04725336147223120620,(15893308__Bacteria__Clostridia__Clostridium_acetobutylicum_ATCC_824__hypothetical_protein:0.34463786865509327129,(300853242__Bacteria__Clostridia__Clostridium_ljungdahlii_DSM_13528__hypothetical_protein:0.11570608352862965518,219853353__Bacteria__Clostridia__Clostridium_kluyveri_NBRC_12016__hypothetical_protein:0.14570561722738351040):0.15698927931805550795):0.04719294471304275040):0.06893807713482535959):0.07445159451460720001):0.04985159304280527975):0.29562489759455984339):0.05873735424750466116):0.04219231425151833553):0.11289723442374906270,((89894376__Bacteria__Clostridia__Desulfitobacterium_hafniense_Y51__hypothetical_protein:0.28648548624791636552,(374995772__Bacteria__Clostridia__Desulfosporosinus_orientis_DSM_765__hypothetical_protein:0.27749862698569666142,325289905__Bacteria__Clostridia__Syntrophobotulus_glycolicus_DSM_8271__hypothetical_protein:0.42455940088800575571):0.07126369417070102519):0.48423734604940088522,((220928148__Bacteria__Clostridia__Clostridium_cellulolyticum_H10__hypothetical_protein:0.04542255398720491943,376261071__Bacteria__Clostridia__Clostridium_sp_BNL1100__hypothetical_protein:0.04013355180137782863):0.70952423054623547927,(146295900__Bacteria__Clostridia__Caldicellulosiruptor_saccharolyticus_DSM_8903__hypothetical_protein:0.07626429174613194584,((344996172__Bacteria__Clostridia__Caldicellulosiruptor_lactoaceticus_6A__hypothetical_protein:0.02555408730528755876,(302871307__Bacteria__Clostridia__Caldicellulosiruptor_obsidiansis_OB47__hypothetical_protein:0.01902237414479740138,312134597__Bacteria__Clostridia__Caldicellulosiruptor_owensensis_OL__hypothetical_protein:0.02719216826806549608):0.00874220544142860663):0.01703582481066556048,((312793690__Bacteria__Clostridia__Caldicellulosiruptor_kristjanssonii_177R1B__hypothetical_protein:0.01992473322757770324,(312622989__Bacteria__Clostridia__Caldicellulosiruptor_kronotskyensis_2002__hypothetical_protein:0.01754516441713695196,222528700__Bacteria__Clostridia__Caldicellulosiruptor_bescii_DSM_6725__hypothetical_protein:0.01508688570011082822):0.00843897828553651606):0.00683094634539868715,312128181__Bacteria__Clostridia__Caldicellulosiruptor_hydrothermalis_108__hypothetical_protein:0.01847348082352864851):0.00422815626405096973):0.06484655823200000113):0.51969652329449067540):0.27507873870085236545):0.07506223766061576042):0.06806144001118419329,(386713082__Bacteria__Bacilli__Halobacillus_halophilus_DSM_2266__hypothetical_protein:0.74167221779830083683,(188585594__Bacteria__Clostridia__Natranaerobius_thermophilus_JW-NM-WN-LF__hypothetical_protein:0.37972338237220593093,188585536__Bacteria__Clostridia__Natranaerobius_thermophilus_JW-NM-WN-LF__hypothetical_protein:0.33255950130111339158):0.43403954923323473380):0.14156592026013190000):0.12554871792808697251,((83589987__Bacteria__Clostridia__Moorella_thermoacetica_ATCC_39073__hypothetical_protein:0.63553018296088825689,((114566687__Bacteria__Clostridia__Syntrophomonas_wolfei_subsp_wolfei_str_Goettingen__hypothetical_protein:0.43137495225902855456,297617342__Bacteria__Clostridia__Syntrophothermus_lipocalidus_DSM_12680__hypothetical_protein:0.33084420217698101707):0.16942241350342104877,(((333923550__Bacteria__Clostridia__Desulfotomaculum_carboxydivorans_CO-1-SRB__hypothetical_protein:0.12563398554717911115,(334340733__Bacteria__Clostridia__Desulfotomaculum_ruminis_DSM_2154__hypothetical_protein:0.17304728496276358674,134299651__Bacteria__Clostridia__Desulfotomaculum_reducens_MI-1__hypothetical_protein:0.17373839884421959923):0.04221753503697122517):0.16499791772366098619,((147677722__Bacteria__Clostridia__Pelotomaculum_thermopropionicum_SI__hypothetical_protein:0.26558996139267315728,169831276__Bacteria__Clostridia__Candidatus_Desulforudis_audaxviator_MP104C__hypothetical_protein:0.47649693387550218215):0.08300330791149043708,(258515374__Bacteria__Clostridia__Desulfotomaculum_acetoxidans_DSM_771__hypothetical_protein:0.28939011289762056611,333978833__Bacteria__Clostridia__Desulfotomaculum_kuznetsovii_DSM_6115__hypothetical_protein:0.32827897619699208942):0.03843404734776240811):0.05054831518197530627):0.12993106821534919360,167630614__Bacteria__Clostridia__Heliobacterium_modesticaldum_Ice1__membrane_protein:0.56323099430409684363):0.04958876549176095133):0.07654398548941022951):0.07815005997159914231,(302392056__Bacteria__Clostridia__Acetohalobium_arabaticum_DSM_5501__hypothetical_protein:0.39991150939197006586,(220931913__Bacteria__Clostridia__Halothermothrix_orenii_H_168__putative_glutamate||cysteine_ligase|putative_amino_acid_ligase:0.29110974716983006871,(312143866__Bacteria__Clostridia__Halanaerobium_hydrogeniformans__hypothetical_protein:0.19591505109843315724,385799705__Bacteria__Clostridia__Halanaerobium_praevalens_DSM_2228__hypothetical_protein:0.26902911022659892204):0.22221575407080076947):0.19164921002402030004):0.13317592735258099168):0.08742964775238973307):0.07151878350365691028):0.02837090344463706962,((((383789063__Bacteria__others_bacteria__Caldisericum_exile_AZM16c01__membrane_protein:0.89272841460017515747,(116625498__Bacteria__Acidobacteria__Candidatus_Solibacter_usitatus_Ellin6076__hypothetical_protein:0.88395961182429039216,390960015__Bacteria__Acidobacteria__Terriglobus_roseus_DSM_18391__hypothetical_protein:0.77640657000567070423):0.20020260526813318802):0.11020785448125150485,(269793292__Bacteria__others_bacteria__Thermanaerovibrio_acidaminovorans_DSM_6589__hypothetical_protein:0.86017566939703149487,(294101129__Bacteria__others_bacteria__Aminobacterium_colombiense_DSM_12261__hypothetical_protein:0.40859160035616987061,357418907__Bacteria__others_bacteria__Thermovirga_lienii_DSM_17291__hypothetical_protein:0.30442837395161043146):0.17968896527455840983):0.20475809475796930004):0.07064067238115022407,((383763384__Bacteria__Chloroflexi__Caldilinea_aerophila_DSM_14535_NBRC_104270__hypothetical_protein:0.75025817511221659650,((220923377__Bacteria__Alphaproteobacteria__Methylobacterium_nodulans_ORS_2060__hypothetical_protein:0.39769510447627287597,(27382444__Bacteria__Alphaproteobacteria__Bradyrhizobium_japonicum_USDA_110__hypothetical_protein:0.32228810169564348076,(300691243__Bacteria__Betaproteobacteria__Ralstonia_solanacearum_PSI07__conserved_membrane_protein_of_unknown_function|_UPF0182_domain:0.14667452853475823615,(339325754__Bacteria__Betaproteobacteria__Cupriavidus_necator_N-1__hypothetical_protein:0.02267198379497496405,113867626__Bacteria__Betaproteobacteria__Ralstonia_eutropha_H16__hypothetical_protein:0.03085425800077665898):0.16466062925408442297):0.21571078024175169285):0.09478982424833717890):0.37248659011600226965,(((53803165__Bacteria__Gammaproteobacteria__Methylococcus_capsulatus_str_Bath__hypothetical_protein:0.50987621837418983795,(333981882__Bacteria__Gammaproteobacteria__Methylomonas_methanica_MC09__hypothetical_protein:0.26641246733023893345,357407187__Bacteria__Gammaproteobacteria__Methylomicrobium_alcaliphilum__hypothetical_protein:0.33189417124499226430):0.21419435143838505553):0.30226260981303643138,(328953067__Bacteria__Deltaproteobacteria__Desulfobacca_acetoxidans_DSM_11109__hypothetical_protein:0.44605164091767190992,(116749567__Bacteria__Deltaproteobacteria__Syntrophobacter_fumaroxidans_MPOB__hypothetical_protein:0.30484612433062513448,((77164477__Bacteria__Gammaproteobacteria__Nitrosococcus_oceani_ATCC_19707__hypothetical_protein:0.04218340593945969080,300114653__Bacteria__Gammaproteobacteria__Nitrosococcus_watsonii_C-113__hypothetical_protein:0.06126414635768202832):0.08527291158022273776,292491624__Bacteria__Gammaproteobacteria__Nitrosococcus_halophilus_Nc4__hypothetical_protein:0.10038578623662199052):0.38897543408631446438):0.09463799974260300729):0.19591067796738728668):0.63607313628939998740,83815254__Bacteria__Bacteroidetes__Salinibacter_ruber_DSM_13855__hypothetical_protein:0.79148025034678570755):0.08958476184540495324):0.07724308083505226907):0.02864664596357450674,((86607869__Bacteria__Cyanobacteria__Synechococcus_sp_JA-2-3Ba-2-13__hypothetical_protein:0.08575886995913935273,86606463__Bacteria__Cyanobacteria__Synechococcus_sp_JA-3-3Ab__hypothetical_protein:0.04218218521653494674):0.59830069226622206724,(((158333975__Bacteria__Cyanobacteria__Acaryochloris_marina_MBIC11017__hypothetical_protein:0.40794239860157477384,((113474744__Bacteria__Cyanobacteria__Trichodesmium_erythraeum_IMS101__hypothetical_protein:0.52153680945230485033,(170076698__Bacteria__Cyanobacteria__Synechococcus_sp_PCC_7002__hypothetical_protein:0.47027378276982412242,((16329231__Bacteria__Cyanobacteria__Synechocystis_sp_PCC_6803__hypothetical_protein:0.51924613152676846184,((218248872__Bacteria__Cyanobacteria__Cyanothece_sp_PCC_8801__hypothetical_protein:0.00000122123005994819,257061934__Bacteria__Cyanobacteria__Cyanothece_sp_PCC_8802__hypothetical_protein:0.00359685030172424147):0.21289362467836325798,(172038737__Bacteria__Cyanobacteria__Cyanothece_sp_ATCC_51142_lin-circ__hypothetical_protein:0.11952983179960169347,284929404__Bacteria__Cyanobacteria__Cyanobacterium_UCYN-A__hypothetical_protein:0.34131068553045829095):0.11861865997345744095):0.12221789836141094820):0.10364859952168084534,((218442066__Bacteria__Cyanobacteria__Cyanothece_sp_PCC_7424__hypothetical_protein:0.19246194558991119861,307154684__Bacteria__Cyanobacteria__Cyanothece_sp_PCC_7822__hypothetical_protein:0.14501605085862526168):0.14065416443531919555,166366877__Bacteria__Cyanobacteria__Microcystis_aeruginosa_NIES-843__hypothetical_protein:0.35635107658168008182):0.12872074762457555441):0.04704612516638382452):0.08376023014099778785):0.03214170930620537797,(220908118__Bacteria__Cyanobacteria__Cyanothece_sp_PCC_7425__hypothetical_protein:0.28896515326375910027,(298490983__Bacteria__Cyanobacteria__Nostoc_azollae_0708__hypothetical_protein:0.20845615853331261880,(186682046__Bacteria__Cyanobacteria__Nostoc_punctiforme_PCC_73102__hypothetical_protein:0.12549027015676486596,(17228532__Bacteria__Cyanobacteria__Nostoc_sp_PCC_7120__hypothetical_protein:0.03653957040502158610,75909898__Bacteria__Cyanobacteria__Anabaena_variabilis_ATCC_29413__hypothetical_protein:0.03135348871802294546):0.10268564822652956336):0.04792770779203895520):0.07795039404512285608):0.15173577840343313583):0.08376568751333249296):0.07458747865919809761,22298736__Bacteria__Cyanobacteria__Thermosynechococcus_elongatus_BP-1__hypothetical_protein:0.59174819844842940775):0.05376658265818207161,((148242591__Bacteria__Cyanobacteria__Synechococcus_sp_RCC307__hypothetical_protein:0.53414229023584014477,((33865746__Bacteria__Cyanobacteria__Synechococcus_sp_WH_8102__hypothetical_protein:0.28457037604197565894,(78212853__Bacteria__Cyanobacteria__Synechococcus_sp_CC9605__hypothetical_protein:0.36905572813317172320,78184724__Bacteria__Cyanobacteria__Synechococcus_sp_CC9902__hypothetical_protein:0.29385786743837705171):0.08741096471421523628):0.23472240417089298981,(33863027__Bacteria__Cyanobacteria__Prochlorococcus_marinus_str_MIT_9313__hypothetical_protein:0.32457893460376791017,(148239453__Bacteria__Cyanobacteria__Synechococcus_sp_WH_7803__hypothetical_protein:0.23819952957838955165,113954139__Bacteria__Cyanobacteria__Synechococcus_sp_CC9311__hypothetical_protein:0.22978519446494616307):0.11179803670504480373):0.08899199678501522326):0.32406909754163776283):0.46547567842595016785,56752319__Bacteria__Cyanobacteria__Synechococcus_elongatus_PCC_6301__hypothetical_protein:0.54633971464968356102):0.11968989448531376640):0.28110509823763540904):0.19219889672349471654):0.03279859972415716252):0.02544574290936399766,((383784758__Bacteria__others_bacteria__Leptospirillum_ferrooxidans_C2-3__hypothetical_protein:1.05852925956221866066,(337286967__Bacteria__others_bacteria__Thermodesulfatator_indicus_DSM_15286__hypothetical_protein:0.64897841491802688019,(189423883__Bacteria__Deltaproteobacteria__Geobacter_lovleyi_SZ__hypothetical_protein:0.11992207657669216869,(118581099__Bacteria__Deltaproteobacteria__Pelobacter_propionicus_DSM_2379__hypothetical_protein:0.20497978528796401143,((118581966__Bacteria__Deltaproteobacteria__Pelobacter_propionicus_DSM_2379__hypothetical_protein:0.16009156527723228391,(253700897__Bacteria__Deltaproteobacteria__Geobacter_sp_M21__hypothetical_protein:0.07817617453385423965,322419258__Bacteria__Deltaproteobacteria__Geobacter_sp_M18__hypothetical_protein:0.13720677997796776326):0.08542758554436803708):0.03612159625256345513,(39997430__Bacteria__Deltaproteobacteria__Geobacter_sulfurreducens_PCA__hypothetical_protein:0.18131079894582977086,148262975__Bacteria__Deltaproteobacteria__Geobacter_uraniireducens_Rf4__hypothetical_protein:0.09195704016981101625):0.08811753769514037160):0.03135567693741116158):0.06077498540799538412):0.50612261190254226317):0.09212701394010305855):0.05596288430390034679,(256372631__Bacteria__Actinobacteria__Acidimicrobium_ferrooxidans_DSM_10331__hypothetical_protein:0.97651190561034117987,(((291301839__Bacteria__Actinobacteria__Stackebrandtia_nassauensis_DSM_44728__hypothetical_protein:0.64113614944759766967,((386852534__Bacteria__Actinobacteria__Actinoplanes_sp_SE50-110__hypothetical_protein:0.14990725940681567940,383782493__Bacteria__Actinobacteria__Actinoplanes_missouriensis_431__hypothetical_protein:0.08498757337785661781):0.15413486888979555101,((302869724__Bacteria__Actinobacteria__Micromonospora_aurantiaca_ATCC_27029__hypothetical_protein:0.00000122123005994819,315503794__Bacteria__Actinobacteria__Micromonospora_sp_L5__hypothetical_protein:0.00000122123005994819):0.09736715868237984239,((159039638__Bacteria__Actinobacteria__Salinispora_arenicola_CNS-205__hypothetical_protein:0.02759917057254724845,145596241__Bacteria__Actinobacteria__Salinispora_tropica_CNB-440__hypothetical_protein:0.03572415816286724638):0.08160390616122689678,330469961__Bacteria__Actinobacteria__Verrucosispora_maris_AB-18-032__hypothetical_protein:0.09227763276225292577):0.03210112385698044024):0.11852590930285944459):0.26716180091611868574):0.18687741633986998391,((284992601__Bacteria__Actinobacteria__Geodermatophilus_obscurus_DSM_43160__hypothetical_protein:0.10127479680376109961,379737385__Bacteria__Actinobacteria__Blastococcus_saxobsidens_DD2__hypothetical_protein:0.12602454286688488660):0.29740949423996915213,(258651827__Bacteria__Actinobacteria__Nakamurella_multipartita_DSM_44233__hypothetical_protein:0.47988798494059858868,((((54026499__Bacteria__Actinobacteria__Nocardia_farcinica_IFM_10152__hypothetical_protein:0.08042962118238276836,379710439__Bacteria__Actinobacteria__Nocardia_cyriacigeorgica_GUH-2__hypothetical_protein:0.07633128945876960225):0.12519177758493968411,((226305718__Bacteria__Actinobacteria__Rhodococcus_erythropolis_PR4__hypothetical_protein:0.15729026542291740798,312140604__Bacteria__Actinobacteria__Rhodococcus_equi_103S__hypothetical_protein:0.14037466891567484950):0.07461668883468236535,((111023352__Bacteria__Actinobacteria__Rhodococcus_jostii_RHA1__hypothetical_protein:0.00725307645670323319,226365859__Bacteria__Actinobacteria__Rhodococcus_opacus_B4__hypothetical_protein:0.00601144457344446066):0.11413161454253445415,(333921392__Bacteria__Actinobacteria__Amycolicicoccus_subflavus_DQS3-9A1__hypothetical_protein:0.31839249069219982546,(379710299__Bacteria__Actinobacteria__Nocardia_cyriacigeorgica_GUH-2__hypothetical_protein:0.25547969836016715117,(339630147__Bacteria__Actinobacteria__Mycobacterium_africanum_GM041182__hypothetical_protein:0.00097135176413558691,((148821255__Bacteria__Actinobacteria__Mycobacterium_tuberculosis_F11__transmembrane_protein:0.00000122123005994819,15607206__Bacteria__Actinobacteria__Mycobacterium_tuberculosis_H37Rv__transmembrane_protein:0.00291942475669248807):0.00097304671592770133,(340625098__Bacteria__Actinobacteria__Mycobacterium_canettii_CIPT_140010059__hypothetical_protein:0.00097254561561606486,31791241__Bacteria__Actinobacteria__Mycobacterium_bovis_AF2122-97__hypothetical_protein:0.00097242239105274327):0.00000122123005994819):0.00000122123005994819):0.22981817282867839092):0.10749674330371701558):0.04049985771111015709):0.02701224191654087378):0.04938671801205506140):0.12736141863444480626,((169630579__Bacteria__Actinobacteria__Mycobacterium_abscessus_ATCC_19977_1__hypothetical_protein:0.20303260428078570565,((333991545__Bacteria__Actinobacteria__Mycobacterium_sp_JDM601__transmembrane_protein:0.11840176386299725020,(((118617987__Bacteria__Actinobacteria__Mycobacterium_ulcerans_Agy99__hypothetical_protein:0.00370460618921899685,183981394__Bacteria__Actinobacteria__Mycobacterium_marinum_M__hypothetical_protein:0.00000122123005994819):0.04877354117977412973,((387877358__Bacteria__Actinobacteria__Mycobacterium_sp_MOTT36Y__hypothetical_protein:0.00093838277703960169,379756008__Bacteria__Actinobacteria__Mycobacterium_intracellulare_MOTT-02__hypothetical_protein:0.00000122123005994819):0.01760138436549656127,41409389__Bacteria__Actinobacteria__Mycobacterium_avium_subsp_paratuberculosis_K-10__hypothetical_protein:0.01310105877377256388):0.03042857069357449498):0.01211695701212375798,(15827269__Bacteria__Actinobacteria__Mycobacterium_leprae_TN__hypothetical_protein:0.09471028419995006220,((386006032__Bacteria__Actinobacteria__Mycobacterium_tuberculosis_RGTB423__hypothetical_protein:0.00257800953125657348,((378772933__Bacteria__Actinobacteria__Mycobacterium_bovis_BCG_str_Mexico__hypothetical_protein:0.00000122123005994819,224991567__Bacteria__Actinobacteria__Mycobacterium_bovis_BCG_str_Tokyo_172__hypothetical_protein:0.00000122123005994819):0.00000122123005994819,121639075__Bacteria__Actinobacteria__Mycobacterium_bovis_BCG_str_Pasteur_1173P2__hypothetical_protein:0.00000122123005994819):0.00000152815489811806):0.00093530309265884724,(((385992441__Bacteria__Actinobacteria__Mycobacterium_tuberculosis_CCDC5180__hypothetical_protein:0.00000122123005994819,385996069__Bacteria__Actinobacteria__Mycobacterium_tuberculosis_CCDC5079__hypothetical_protein:0.00000122123005994819):0.00000122123005994819,((((385999975__Bacteria__Actinobacteria__Mycobacterium_tuberculosis_CTRI-2__hypothetical_protein:0.00000122123005994819,(253800226__Bacteria__Actinobacteria__Mycobacterium_tuberculosis_KZN_1435__hypothetical_protein:0.00000122123005994819,15842775__Bacteria__Actinobacteria__Mycobacterium_tuberculosis_CDC1551__hypothetical_protein:0.00000122123005994819):0.00000122123005994819):0.00000122123005994819,148824386__Bacteria__Actinobacteria__Mycobacterium_tuberculosis_F11__hypothetical_protein:0.00000122123005994819):0.00000122123005994819,375297456__Bacteria__Actinobacteria__Mycobacterium_tuberculosis_KZN_4207__hypothetical_protein:0.00000122123005994819):0.00000122123005994819,((383308931__Bacteria__Actinobacteria__Mycobacterium_tuberculosis_RGTB327__hypothetical_protein:0.00000122123005994819,15610329__Bacteria__Actinobacteria__Mycobacterium_tuberculosis_H37Rv__transmembrane_protein:0.00000122123005994819):0.00000122123005994819,148663049__Bacteria__Actinobacteria__Mycobacterium_tuberculosis_H37Ra__hypothetical_protein:0.00000122123005994819):0.00000122123005994819):0.00000122123005994819):0.00093738583683660836,((340628167__Bacteria__Actinobacteria__Mycobacterium_canettii_CIPT_140010059__hypothetical_protein:0.00000122123005994819,31794367__Bacteria__Actinobacteria__Mycobacterium_bovis_AF2122-97__hypothetical_protein:0.00000122123005994819):0.00000122123005994819,339633197__Bacteria__Actinobacteria__Mycobacterium_africanum_GM041182__hypothetical_protein:0.00000122123005994819):0.00000122123005994819):0.00000122123005994819):0.04904072442710863400):0.01266376512921331410):0.03763065012902087891):0.04225766691993621677,(375137537__Bacteria__Actinobacteria__Mycobacterium_rhodesiae_NBB3__hypothetical_protein:0.05989536459704457999,(118467503__Bacteria__Actinobacteria__Mycobacterium_smegmatis_str_MC2_155__hypothetical_protein:0.11323930934026545103,(108798386__Bacteria__Actinobacteria__Mycobacterium_sp_MCS__hypothetical_protein:0.07409685672512401899,((315445528__Bacteria__Actinobacteria__Mycobacterium_sp_Spyr1__hypothetical_protein:0.00000122123005994819,145225232__Bacteria__Actinobacteria__Mycobacterium_gilvum_PYR-GCK__hypothetical_protein:0.00000122123005994819):0.06550145029789114504,120402813__Bacteria__Actinobacteria__Mycobacterium_vanbaalenii_PYR-1__hypothetical_protein:0.03361630546821113563):0.04579046827724297941):0.02928463851467077300):0.01302395586899572286):0.04102972068208975837):0.09154343941165302145):0.25944940651866349457,((296140726__Bacteria__Actinobacteria__Tsukamurella_paurometabola_DSM_20162__hypothetical_protein:0.66714314627096715782,296394538__Bacteria__Actinobacteria__Segniliparus_rotundus_DSM_44985__hypothetical_protein:0.56119839457504716584):0.09525998127802635940,((237786033__Bacteria__Actinobacteria__Corynebacterium_kroppenstedtii_DSM_44385__hypothetical_protein:0.30228704952651452853,((340795096__Bacteria__Actinobacteria__Corynebacterium_variabile_DSM_44702__hypothetical_protein:0.21251625232271387222,((68536690__Bacteria__Actinobacteria__Corynebacterium_jeikeium_K411__hypothetical_protein:0.12735425607846809215,336326243__Bacteria__Actinobacteria__Corynebacterium_resistens_DSM_45100__hypothetical_protein:0.15627297900479328319):0.05951184645251357541,172040192__Bacteria__Actinobacteria__Corynebacterium_urealyticum_DSM_7109__hypothetical_protein:0.17107084703317348984):0.09471826768337787694):0.09260360289386669608,(((383313732__Bacteria__Actinobacteria__Corynebacterium_pseudotuberculosis_P54B96__hypothetical_protein:0.01593334158838593390,337290223__Bacteria__Actinobacteria__Corynebacterium_ulcerans_BR-AD22__hypothetical_protein:0.01162046716476318985):0.10923288364089436819,376245231__Bacteria__Actinobacteria__Corynebacterium_diphtheriae_HC01__hypothetical_protein:0.09882352708827936427):0.15081700768167530247,((23308804__Bacteria__Actinobacteria__Corynebacterium_glutamicum_ATCC_13032__hypothetical_protein:0.07217188206163240027,25027358__Bacteria__Actinobacteria__Corynebacterium_efficiens_YS-314__hypothetical_protein:0.11402568700970615312):0.11785434701990578354,227832537__Bacteria__Actinobacteria__Corynebacterium_aurimucosum_ATCC_700975__hypothetical_protein:0.24841970707027208332):0.03999775939614769876):0.12011507490202159854):0.05878398563213164257):0.28882753899947871679,(378718833__Bacteria__Actinobacteria__Gordonia_polyisoprenivorans_VH2__hypothetical_protein:0.21383036162543406222,262203365__Bacteria__Actinobacteria__Gordonia_bronchialis_DSM_43247__hypothetical_protein:0.25157578517455814193):0.17949810343196370699):0.06220626400544233131):0.05239544650048717084):0.05187638980545469791):0.12059915422127001627,(((300783172__Bacteria__Actinobacteria__Amycolatopsis_mediterranei_U32__hypothetical_protein:0.19693300117997245002,257054826__Bacteria__Actinobacteria__Saccharomonospora_viridis_DSM_43017__hypothetical_protein:0.23857484456201541456):0.10548059057884033585,134097698__Bacteria__Actinobacteria__Saccharopolyspora_erythraea_NRRL_2338__hypothetical_protein:0.33889575237615010561):0.08379246994891757783,(331694987__Bacteria__Actinobacteria__Pseudonocardia_dioxanivorans_CB1190__hypothetical_protein:0.21786319961453515237,256375086__Bacteria__Actinobacteria__Actinosynnema_mirum_DSM_43827__hypothetical_protein:0.36416219077260653103):0.04184798438813785992):0.06720903788773628651):0.05921854846357790109):0.16934522320379377658):0.07430761184735468206):0.09584242841063297935,(((((317125660__Bacteria__Actinobacteria__Intrasporangium_calvum_DSM_43043__hypothetical_protein:0.42833790117345804660,256825711__Bacteria__Actinobacteria__Kytococcus_sedentarius_DSM_20547__hypothetical_protein:0.55874242571613075281):0.13533235155617109879,(((((163839990__Bacteria__Actinobacteria__Renibacterium_salmoninarum_ATCC_33209__hypothetical_protein:0.25779830178505880323,(119962109__Bacteria__Actinobacteria__Arthrobacter_aurescens_TC1__hypothetical_protein:0.07238279782765195958,((220913216__Bacteria__Actinobacteria__Arthrobacter_chlorophenolicus_A6__hypothetical_protein:0.05410044288616699254,325963961__Bacteria__Actinobacteria__Arthrobacter_phenanthrenivorans_Sphe3__hypothetical_protein:0.05347775631185683332):0.05040358734826480558,116671295__Bacteria__Actinobacteria__Arthrobacter_sp_FB24__hypothetical_protein:0.06238301934781637775):0.03643650496879580897):0.13673394419365417218):0.06776296192782879646,((239917987__Bacteria__Actinobacteria__Micrococcus_luteus_NCTC_2665__hypothetical_protein:0.29840977989749001287,308177914__Bacteria__Actinobacteria__Arthrobacter_arilaitensis_Re117__hypothetical_protein:0.30691410746535202625):0.10389655451543071407,(184200516__Bacteria__Actinobacteria__Kocuria_rhizophila_DC2201__hypothetical_protein:0.22180845652372471744,(311111756__Bacteria__Actinobacteria__Rothia_dentocariosa_ATCC_17931__integral_membrane_protein:0.18679006864188721360,283457713__Bacteria__Actinobacteria__Rothia_mucilaginosa_DY-18__hypothetical_protein:0.13354684348358816792):0.26559723698028220307):0.10399509458975711440):0.06115867343678599993):0.12753599051179803636,(50954636__Bacteria__Actinobacteria__Leifsonia_xyli_subsp_xyli_str_CTCB07__hypothetical_protein:0.26473492895368794242,(323359575__Bacteria__Actinobacteria__Microbacterium_testaceum_StLB037__hypothetical_protein:0.36268212498330248961,(148272384__Bacteria__Actinobacteria__Clavibacter_michiganensis_subsp_michiganensis_NCPPB_382__hypothetical_protein:0.20626312694621873334,(28572789__Bacteria__Actinobacteria__Tropheryma_whipplei_TW08-27__integral_membrane_protein:0.00000122123005994819,28493593__Bacteria__Actinobacteria__Tropheryma_whipplei_str_Twist__hypothetical_protein:0.03443242273418576499):0.61667588281704455166):0.05900866175777835093):0.05912513614872325768):0.18512330538817403647):0.07891288041261956820,(257069103__Bacteria__Actinobacteria__Brachybacterium_faecium_DSM_4810__hypothetical_protein:0.59451831822588163678,((((384191301__Bacteria__Actinobacteria__Bifidobacterium_animalis_subsp_lactis_BB-12__Integral_membrane_protein:0.01596616076691566993,386867187__Bacteria__Actinobacteria__Bifidobacterium_animalis_subsp_animalis_ATCC_25527__hypothetical_protein:0.00323574371135324033):0.13666226552800284089,((283783129__Bacteria__Actinobacteria__Gardnerella_vaginalis_409-05__hypothetical_protein:0.07838964415562874044,(385801788__Bacteria__Actinobacteria__Gardnerella_vaginalis_HMP9231__hypothetical_protein:0.01483610683716837797,311114594__Bacteria__Actinobacteria__Gardnerella_vaginalis_ATCC_14019__ABC_transporter_membrane_protein:0.00671284927184000006):0.12022430574505808820):0.24838718138832596716,((310287249__Bacteria__Actinobacteria__Bifidobacterium_bifidum_S17__hypothetical_protein:0.12710122221609207460,(213692709__Bacteria__Actinobacteria__Bifidobacterium_longum_subsp_infantis_ATCC_15697__hypothetical_protein:0.03070373424082642466,384197225__Bacteria__Actinobacteria__Bifidobacterium_breve_ACS-071-V-Sch8b__hypothetical_protein:0.03449160759523570152):0.07521460888056276384):0.02893883825936327189,(283455781__Bacteria__Actinobacteria__Bifidobacterium_dentium_Bd1__hypothetical_protein:0.04642669944716119879,119025659__Bacteria__Actinobacteria__Bifidobacterium_adolescentis_ATCC_15703__hypothetical_protein:0.07657400478240870834):0.07202190720252922562):0.05086528877734763920):0.05368208239602183240):0.39461362286896506379,(297570997__Bacteria__Actinobacteria__Arcanobacterium_haemolyticum_DSM_20595__hypothetical_protein:0.43633646831362637997,298345207__Bacteria__Actinobacteria__Mobiluncus_curtisii_ATCC_43063__integral_membrane_protein:0.49071955347660795033):0.13985664508323741861):0.09293375175988184689,(229821366__Bacteria__Actinobacteria__Beutenbergia_cavernae_DSM_12333__hypothetical_protein:0.28907127280961392168,(((269955600__Bacteria__Actinobacteria__Xylanimonas_cellulosilytica_DSM_15894__hypothetical_protein:0.18878095114869325455,334336366__Bacteria__Actinobacteria__Isoptericola_variabilis_225__hypothetical_protein:0.18343847174092664520):0.08338105577803842094,(269796028__Bacteria__Actinobacteria__Sanguibacter_keddieii_DSM_10542__hypothetical_protein:0.13379566418233565517,256831965__Bacteria__Actinobacteria__Jonesia_denitrificans_DSM_20603__hypothetical_protein:0.28909437676793031669):0.07293395544205374947):0.05458236722124350931,(336320106__Bacteria__Actinobacteria__Cellvibrio_gilvus_ATCC_13127__hypothetical_protein:0.23019963861332054522,(332669695__Bacteria__Actinobacteria__Cellulomonas_fimi_ATCC_484__hypothetical_protein:0.13999092390763462346,296130298__Bacteria__Actinobacteria__Cellulomonas_flavigena_DSM_20109__hypothetical_protein:0.16884363584597619767):0.06234976749024544879):0.11526339746096371519):0.05218759943069616741):0.07855958951657328326):0.02841246303727082423):0.06165204412541720053):0.08586505786125497863,152965161__Bacteria__Actinobacteria__Kineococcus_radiotolerans_SRS30216__hypothetical_protein:0.43515370261570601729):0.03417181324430248329):0.13238502406577831727,((256397027__Bacteria__Actinobacteria__Catenulispora_acidiphila_DSM_44928__hypothetical_protein:0.59008512796698109337,(357391803__Bacteria__Actinobacteria__Kitasatospora_setae_KM-6054__hypothetical_protein:0.35209830779943424028,(357401640__Bacteria__Actinobacteria__Streptomyces_cattleya_NRRL_8057__hypothetical_protein:0.21554431786797115245,((386842395__Bacteria__Actinobacteria__Streptomyces_hygroscopicus_subsp_jinggangensis_5008__integral_membrane_protein:0.09514265738677608886,(290957530__Bacteria__Actinobacteria__Streptomyces_scabiei_87-22__hypothetical_protein:0.09083607283821894252,(32141256__Bacteria__Actinobacteria__Streptomyces_coelicolor_A3-2__hypothetical_protein:0.09868080125511741185,29829597__Bacteria__Actinobacteria__Streptomyces_avermitilis_MA-4680__integral_membrane_protein:0.05677992800094796427):0.02578274299984470788):0.02769632198199981424):0.06219796729900342602,(((182436112__Bacteria__Actinobacteria__Streptomyces_griseus_subsp_griseus_NBRC_13350__integral_membrane_protein:0.06612186381909923583,(357411300__Bacteria__Actinobacteria__Streptomyces_flavogriseus_ATCC_33331__hypothetical_protein:0.02175174812794286594,345001955__Bacteria__Actinobacteria__Streptomyces_sp_SirexAA-E__hypothetical_protein:0.04033809159931370930):0.01779300878095330454):0.11157243563251281748,345009189__Bacteria__Actinobacteria__Streptomyces_violaceusniger_Tu_4113__hypothetical_protein:0.12200972119608685662):0.05708205543856349068,374986779__Bacteria__Actinobacteria__Streptomyces_bingchenggensis_BCW-1__integral_membrane_protein:0.16861194731323386753):0.05285720815784029913):0.05435375702705558254):0.13042976780397752545):0.15492734149855566517):0.09739291862993125493,(119715766__Bacteria__Actinobacteria__Nocardioides_sp_JS614__hypothetical_protein:0.63329520971333441715,((336118791__Bacteria__Actinobacteria__Microlunatus_phosphovorus_NM-1__hypothetical_protein:0.30141718933549477288,297626196__Bacteria__Actinobacteria__Propionibacterium_freudenreichii_subsp_shermanii_CIRM-BIA1__hypothetical_protein:0.54438537866040581648):0.16792369893608294351,284033191__Bacteria__Actinobacteria__Kribbella_flavida_DSM_17836__hypothetical_protein:0.38991973608988000910):0.07650773772323336830):0.11532639493192810287):0.02630889656361270687):0.05046822268968590569,((72160945__Bacteria__Actinobacteria__Thermobifida_fusca_YX__hypothetical_protein:0.19106174501523670584,297562725__Bacteria__Actinobacteria__Nocardiopsis_dassonvillei_subsp_dassonvillei_DSM_43111__hypothetical_protein:0.22495888778647879502):0.29076299946906636329,((296270911__Bacteria__Actinobacteria__Thermobispora_bispora_DSM_43833__hypothetical_protein:0.26683935454603985304,271969538__Bacteria__Actinobacteria__Streptosporangium_roseum_DSM_43021__hypothetical_protein:0.18225211321812040399):0.24943052912352431383,269127931__Bacteria__Actinobacteria__Thermomonospora_curvata_DSM_43183__hypothetical_protein:0.35872683755889406276):0.05339240060652650222):0.08290839314555138728):0.09406246935243395280,((312194664__Bacteria__Actinobacteria__Frankia_sp_EuI1c__hypothetical_protein:0.23776344190463444273,((111225371__Bacteria__Actinobacteria__Frankia_alni_ACN14a__hypothetical_protein:0.09735960529111994943,86742461__Bacteria__Actinobacteria__Frankia_sp_CcI3__hypothetical_protein:0.09439824211875182114):0.06443164435084262898,158312799__Bacteria__Actinobacteria__Frankia_sp_EAN1pec__hypothetical_protein:0.13716418019199921874):0.08571624661705506965):0.05216593445051479622,336176989__Bacteria__Actinobacteria__Frankia_symbiont_of_Datisca_glomerata__hypothetical_protein:0.17910210662647046975):0.32715387130415801709):0.04881659755236451154):0.37283967059593592364):0.33274564465275524583):0.06767852308929293847):0.04582728454441128280):0.08652242055281457456):0.04921766546954389060):0.10864453282755791308,(336476347__Archaea__Methanosarcinales__Methanosalsum_zhilinae_DSM_4017__hypothetical_protein:0.33555159144769974855,(294495921__Archaea__Methanosarcinales__Methanohalophilus_mahii_DSM_5219__hypothetical_protein:0.23473278613245007751,298674477__Archaea__Methanosarcinales__Methanohalobium_evestigatum_Z-7303__hypothetical_protein:0.22044294808072401048):0.13939799667081043122):0.30016146299802448638):0.32844768231157206451,(327401823__Archaea__Archaeoglobales__Archaeoglobus_veneficus_SNP6__hypothetical_protein:0.08790973768407361888,284161819__Archaea__Archaeoglobales__Archaeoglobus_profundus_DSM_5631__hypothetical_protein:0.09741084137130606724):0.30032830305039615038):0.06518702793224505354,11499016__Archaea__Archaeoglobales__Archaeoglobus_fulgidus_DSM_4304__hypothetical_protein:0.60840128408231464174):0.0;
