# Supplementary material for: The last universal common ancestor between ancient Earth chemistry and the onset of genetics
Source: PLoS Genet. 2018 Aug 16;14(8):e1007518. doi: 10.1371/journal.pgen.1007518 (PMC6095482; doi:10.1371/journal.pgen.1007518)
Supplement: S1 Appendix — The trees are for the 355 clusters that, after alignment and tree construction, generated ML trees that preserve domain monophyly while also having homologues in ≥2 archaeal and ≥2 bacterial lineages. These 355 proteins trace to LUCA by those phylogenetic criteria [78]. LUCA, last universal common ancestor; ML, maximum likelihood. (ZIP) [file pgen.1007518.s001.zip › renamed_trees_LUCA/560.tree]

(337266264__Bacteria__Alphaproteobacteria__Mesorhizobium_opportunistum_WSM2075__aldo|keto_reductase:0.02256472970963048150,(319781429__Bacteria__Alphaproteobacteria__Mesorhizobium_ciceri_biovar_biserrulae_WSM1271__aldo|keto_reductase:0.01186496196261404949,(((237808746__Bacteria__Gammaproteobacteria__Tolumonas_auensis_DSM_9187__aldo|keto_reductase:0.12062246638360293871,(374331596__Bacteria__Alphaproteobacteria__Pseudovibrio_sp_FO-BEG1__oxidoreductase|_aldo|keto_reductase_family:0.14107135789839506113,((307545859__Bacteria__Gammaproteobacteria__Halomonas_elongata_DSM_2581__aldo|keto_reductase:0.25390116365519765917,(((((((121606576__Bacteria__Betaproteobacteria__Polaromonas_naphthalenivorans_CJ2__aldo|keto_reductase:0.08177201913207624018,89899156__Bacteria__Betaproteobacteria__Rhodoferax_ferrireducens_T118__aldo|keto_reductase:0.07255240292978129557):0.09146030803109150842,(((((226944269__Bacteria__Gammaproteobacteria__Azotobacter_vinelandii_DJ__oxidoreductase_aldo|keto_reductase_family:0.07559350716899067291,21243925__Bacteria__Gammaproteobacteria__Xanthomonas_axonopodis_pv_citri_str_306__oxidoreductase:0.12193846197817367893):0.04499467930389007553,(319793637__Bacteria__Betaproteobacteria__Variovorax_paradoxus_EPS__aldo|keto_reductase:0.10685568192171124302,(70733763__Bacteria__Gammaproteobacteria__Pseudomonas_fluorescens_Pf-5__L|glyceraldehyde_3|phosphate_reductase:0.03128459405372863156,(330806950__Bacteria__Gammaproteobacteria__Pseudomonas_brassicacearum_subsp_brassicacearum_NFM421__oxidoreductase:0.03587423519001003980,28867581__Bacteria__Gammaproteobacteria__Pseudomonas_syringae_pv_tomato_str_DC3000__oxidoreductase|_aldo|keto_reductase_family:0.04912952258210712131):0.01023508607758135541):0.05216456084977619950):0.01352124910715985645):0.04635796103339489410,222106256__Bacteria__Alphaproteobacteria__Agrobacterium_vitis_S4__hypothetical_protein:0.21635441269237892792):0.04829228788928519034,((((124385750__Bacteria__Betaproteobacteria__Burkholderia_mallei_NCTC_10229__aldo|keto_reductase:0.00000122123005994819,((121599929__Bacteria__Betaproteobacteria__Burkholderia_mallei_SAVP1__aldo|keto_reductase_family_oxidoreductase:0.00000122123005994819,126440407__Bacteria__Betaproteobacteria__Burkholderia_pseudomallei_668__aldo|keto_reductase:0.00000122123005994819):0.00000122123005994819,53724465__Bacteria__Betaproteobacteria__Burkholderia_mallei_ATCC_23344__aldo|keto_reductase:0.00000122123005994819):0.00000122123005994819):0.00000122123005994819,126449505__Bacteria__Betaproteobacteria__Burkholderia_mallei_NCTC_10247__aldo|keto_reductase:0.00000122123005994819):0.02511271193542499031,83720838__Bacteria__Betaproteobacteria__Burkholderia_thailandensis_E264__aldo|keto_reductase_family_oxidoreductase:0.01275502254327014542):0.02762751508220023799,((((189349043__Bacteria__Betaproteobacteria__Burkholderia_multivorans_ATCC_17616_Xp__NADP|dependent_aryl|alcohol_dehydrogenase:0.00000122123005994819,161526243__Bacteria__Betaproteobacteria__Burkholderia_multivorans_ATCC_17616__aldo|keto_reductase:0.00000122123005994819):0.00753962916829391261,((107024008__Bacteria__Betaproteobacteria__Burkholderia_cenocepacia_AU_1054__aldo|keto_reductase:0.02979603467840607686,(78067896__Bacteria__Betaproteobacteria__Burkholderia_sp_383__aldo|keto_reductase:0.01998511481700173884,(115353176__Bacteria__Betaproteobacteria__Burkholderia_ambifaria_AMMD__aldo|keto_reductase:0.00000122123005994819,172062028__Bacteria__Betaproteobacteria__Burkholderia_ambifaria_MC40-6__aldo|keto_reductase:0.00000122123005994819):0.01584428102252143783):0.00882380439332233583):0.01203772698840310101,(134297253__Bacteria__Betaproteobacteria__Burkholderia_vietnamiensis_G4__aldo|keto_reductase:0.00000122123005994819,387903590__Bacteria__Betaproteobacteria__Burkholderia_sp_KJ006__aldo|keto_reductase:0.00585017624428904072):0.02099905819037323901):0.01435839471271568336):0.01831379673704031791,((295675170__Bacteria__Betaproteobacteria__Burkholderia_sp_CCGE1002__aldo|keto_reductase:0.02393398570549096910,((91781479__Bacteria__Betaproteobacteria__Burkholderia_xenovorans_LB400__aldo|keto_reductase:0.02333947128068876789,(187922362__Bacteria__Betaproteobacteria__Burkholderia_phytofirmans_PsJN__aldo|keto_reductase:0.00614960661010301949,(323524469__Bacteria__Betaproteobacteria__Burkholderia_sp_CCGE1001__aldo|keto_reductase:0.00632606625150035178,307728190__Bacteria__Betaproteobacteria__Burkholderia_sp_CCGE1003__aldo|keto_reductase:0.01129094965099591667):0.03227034712942108280):0.00640756954641327932):0.01375766108213632120,186474853__Bacteria__Betaproteobacteria__Burkholderia_phymatum_STM815__aldo|keto_reductase:0.08285968379609022494):0.00985255738410456550):0.03478443368155881288,377822169__Bacteria__Betaproteobacteria__Burkholderia_sp_YI23__aldo|keto_reductase:0.09437296992966753839):0.03074671394507625180):0.03174500799092190573,330818636__Bacteria__Betaproteobacteria__Burkholderia_gladioli_BSR3__oxidoreductase|_aldo|keto_reductase_family:0.06424593135125568344):0.02280126532533680028):0.13367740724830903809):0.04036223204189849645,(((340788291__Bacteria__Betaproteobacteria__Collimonas_fungivorans_Ter331__aldo|keto_reductase:0.13767641031134508767,91776697__Bacteria__Betaproteobacteria__Methylobacillus_flagellatus_KT__aldo|keto_reductase:0.16635771925740511223):0.06685757247035398199,171056784__Bacteria__Betaproteobacteria__Leptothrix_cholodnii_SP-6__aldo|keto_reductase:0.15946687947998514079):0.04218836851162588442,((375134812__Bacteria__Gammaproteobacteria__Acinetobacter_calcoaceticus_PHEA-2__putative_oxidoreductase:0.01315576688878687499,(299770146__Bacteria__Gammaproteobacteria__Acinetobacter_oleivorans_DR1__putative_oxidoreductase:0.01859434728751907170,50084758__Bacteria__Gammaproteobacteria__Acinetobacter_sp_ADP1__oxidoreductase:0.00921994107761938721):0.00529876486050361983):0.51591459203726575122,((387887955__Bacteria__Gammaproteobacteria__Escherichia_blattae_DSM_4481__hypothetical_protein:0.11948766831950574652,((383188724__Bacteria__Gammaproteobacteria__Rahnella_aquatilis_CIP_78-65_ATCC_33071__putative_oxidoreductase|_aryl|alcohol_dehydrogenase_like_protein:0.01887277654422626211,322831488__Bacteria__Gammaproteobacteria__Rahnella_sp_Y9602__aldo|keto_reductase:0.00706797650226401349):0.09872622974545064434,((157148569__Bacteria__Gammaproteobacteria__Citrobacter_koseri_ATCC_BAA-895__aldo|keto_reductase:0.03464456463299568634,(283787135__Bacteria__Gammaproteobacteria__Citrobacter_rodentium_ICC168__aldo|keto_reductase:0.03151394690951930810,((218550251__Bacteria__Gammaproteobacteria__Escherichia_fergusonii_ATCC_35469__aldo|keto_reductase:0.01137596473358518274,((82545386__Bacteria__Gammaproteobacteria__Shigella_boydii_Sb227__aldo|keto_reductase:0.00566233682589629885,(24114308__Bacteria__Gammaproteobacteria__Shigella_flexneri_2a_str_301__L|glyceraldehyde_3|phosphate_reductase:0.00000122123005994819,74313545__Bacteria__Gammaproteobacteria__Shigella_sonnei_Ss046__aldo|keto_reductase:0.00282191522186523098):0.00000122123005994819):0.00565030461739154857,(82778232__Bacteria__Gammaproteobacteria__Shigella_dysenteriae_Sd197__reductase:0.01210413414843295420,15803545__Bacteria__Gammaproteobacteria__Escherichia_coli_O157_H7_str_EDL933__aldo|keto_reductase:0.00278530825267066847):0.00003513567109373587):0.00282534838016754424):0.04658168996838893405,(146313047__Bacteria__Gammaproteobacteria__Enterobacter_sp_638__aldo|keto_reductase:0.04704342519790759986,((345300814__Bacteria__Gammaproteobacteria__Enterobacter_asburiae_LF7a__aldo|keto_reductase:0.03062953996099449655,365972075__Bacteria__Gammaproteobacteria__Enterobacter_cloacae_EcWSU1__hypothetical_protein:0.03379951777042973504):0.00620291591805019558,296104656__Bacteria__Gammaproteobacteria__Enterobacter_cloacae_subsp_cloacae_ATCC_13047__aldo|keto_reductase:0.03642909751910027027):0.01429195859030936953):0.04536815583928777151):0.00976485411444178233):0.01051383040392170343):0.02873989685287720031,311278076__Bacteria__Gammaproteobacteria__Enterobacter_cloacae_SCF1__aldo|keto_reductase:0.07969548348540153593):0.02694964698616958421):0.01392715051765008698):0.06057124909559273573,(123441312__Bacteria__Gammaproteobacteria__Yersinia_enterocolitica_subsp_enterocolitica_8081__aldo|keto_reductase:0.00000122123005994819,332162738__Bacteria__Gammaproteobacteria__Yersinia_enterocolitica_subsp_palearctica_105-5R-r__aldo|keto_reductase:0.01355142404268335453):0.15680666395663361845):0.21070545229395784559):0.06757432852096095788):0.02433781767359899720):0.06679655395689235164):0.09495388636805451865,((374317578__Bacteria__Spirochaetes__Sphaerochaeta_pleomorpha_str_Grapes__putative_oxidoreductase|_aryl|alcohol_dehydrogenase_like_protein:0.14141287105552938219,325970889__Bacteria__Spirochaetes__Spirochaeta_sp_Buddy__NADP|dependent_oxidoreductase_domain:0.18226459361403213322):0.15148468347955326707,((320104622__Bacteria__Planctomycetes__Isosphaera_pallida_ATCC_43644__aldo|keto_reductase:0.27597776408565388717,296121069__Bacteria__Planctomycetes__Planctomyces_limnophilus_DSM_3776__aldo|keto_reductase:0.26526321783081813210):0.28325418515303923961,302337586__Bacteria__Spirochaetes__Spirochaeta_smaragdinae_DSM_11293__aldo|keto_reductase:0.19386536533485934641):0.04559174910288965599):0.04315545427632297426):0.05530108049993930075,(((((((315498188__Bacteria__Alphaproteobacteria__Asticcacaulis_excentricus_CB_48__aldo|keto_reductase:0.46601289619678115672,((162149223__Bacteria__Alphaproteobacteria__Gluconacetobacter_diazotrophicus_PAl_5__oxidoreductase:0.45029523736526194666,(374311423__Bacteria__Acidobacteria__Granulicella_mallensis_MP5ACTX8__NADP|dependent_oxidoreductase_domain|containing_protein:0.18117785403445613168,(390959055__Bacteria__Acidobacteria__Terriglobus_roseus_DSM_18391__putative_oxidoreductase|_aryl|alcohol_dehydrogenase_like_protein:0.25729597959693351061,320106282__Bacteria__Acidobacteria__Terriglobus_saanensis_SP1PR4__aldo|keto_reductase:0.14139692130411149473):0.08732401908187241435):0.07631301501637137441):0.05322034345097274161,(153008609__Bacteria__Alphaproteobacteria__Ochrobactrum_anthropi_ATCC_49188__aldo|keto_reductase:0.24617696512292314148,(167645247__Bacteria__Alphaproteobacteria__Caulobacter_sp_K31__aldo|keto_reductase:0.12697178063670805370,(300313828__Bacteria__Betaproteobacteria__Herbaspirillum_seropedicae_SmR1__aryl|alcohol_dehydrogenase:0.10690644519459084616,(238027813__Bacteria__Betaproteobacteria__Burkholderia_glumae_BGR1__aldo|keto_reductase:0.03588899016595254593,330816573__Bacteria__Betaproteobacteria__Burkholderia_gladioli_BSR3__Aldo|keto_reductase:0.03546029272125542781):0.13249525329536535057):0.09575445041830113468):0.03208806733432965907):0.05951278239748462179):0.06538408196382870796):0.07009935047934361119,(((340793076__Bacteria__Actinobacteria__Corynebacterium_variabile_DSM_44702__hypothetical_protein:0.14902018566670666155,237786563__Bacteria__Actinobacteria__Corynebacterium_kroppenstedtii_DSM_44385__putative_ion|channel_protein:0.15820683040243388451):0.20513827898578887443,(184200304__Bacteria__Actinobacteria__Kocuria_rhizophila_DC2201__putative_aldo|keto_reductase:0.36215389538245373879,(((300858299__Bacteria__Actinobacteria__Corynebacterium_pseudotuberculosis_FRC41__hypothetical_protein:0.03393246637294846518,337290554__Bacteria__Actinobacteria__Corynebacterium_ulcerans_BR-AD22__hypothetical_protein:0.01632296896657471283):0.10011297978098478156,38233684__Bacteria__Actinobacteria__Corynebacterium_diphtheriae_NCTC_13129__aldo|keto_reductase:0.11331662043707776966):0.14283785700502107940,(25027908__Bacteria__Actinobacteria__Corynebacterium_efficiens_YS-314__voltage|gated_potassium_channel_beta_subunit:0.12625572636475798638,(19552482__Bacteria__Actinobacteria__Corynebacterium_glutamicum_ATCC_13032__oxidoreductase:0.00197900191522827574,145295400__Bacteria__Actinobacteria__Corynebacterium_glutamicum_R__hypothetical_protein:0.01435675138598033716):0.05685516357578002805):0.03249453821554967176):0.14641437573240717596):0.05502016385631310069):0.03941605312633824493,333921116__Bacteria__Actinobacteria__Amycolicicoccus_subflavus_DQS3-9A1__oxidoreductase:0.17636430431443847477):0.04196515105081268654):0.02845302155666140295,(336119302__Bacteria__Actinobacteria__Microlunatus_phosphovorus_NM-1__aldo|keto_reductase:0.17057483078360591300,152964818__Bacteria__Actinobacteria__Kineococcus_radiotolerans_SRS30216__aldo|keto_reductase:0.21400573651758825200):0.08209138248888687983):0.04098226920642758508,(((226308074__Bacteria__Actinobacteria__Rhodococcus_erythropolis_PR4__putative_NADPH|dependent_L|glyceraldehyde_3|phosphate_reductase:0.25653619338206568035,(379737029__Bacteria__Actinobacteria__Blastococcus_saxobsidens_DD2__aldo|keto_reductase:0.08819153943976244803,284992260__Bacteria__Actinobacteria__Geodermatophilus_obscurus_DSM_43160__aldo|keto_reductase:0.09155073080783160400):0.09959668476790382863):0.03925463240451274038,(258651823__Bacteria__Actinobacteria__Nakamurella_multipartita_DSM_44233__aldo|keto_reductase:0.20103892052537555846,(284028908__Bacteria__Actinobacteria__Kribbella_flavida_DSM_17836__aldo|keto_reductase:0.11193687560111839630,317123284__Bacteria__Actinobacteria__Intrasporangium_calvum_DSM_43043__aldo|keto_reductase:0.16845973374038589188):0.03831208056346713936):0.04211819225808204753):0.02464214770903801893,(((325964094__Bacteria__Actinobacteria__Arthrobacter_phenanthrenivorans_Sphe3__oxidoreductase|_aryl|alcohol_dehydrogenase_like_protein:0.03801382066406219784,(220913360__Bacteria__Actinobacteria__Arthrobacter_chlorophenolicus_A6__aldo|keto_reductase:0.03581223001561081171,(116671452__Bacteria__Actinobacteria__Arthrobacter_sp_FB24__aldo|keto_reductase:0.03948395881919727207,119963705__Bacteria__Actinobacteria__Arthrobacter_aurescens_TC1__aldo|keto_reductase:0.02118915312688393962):0.02933081854610631103):0.03374511680036307998):0.23653362643534675547,271970128__Bacteria__Actinobacteria__Streptosporangium_roseum_DSM_43021__hypothetical_protein:0.14514244587435196077):0.04821689537233058570,((297627543__Bacteria__Actinobacteria__Propionibacterium_freudenreichii_subsp_shermanii_CIRM-BIA1__Oxidoreductase:0.36881789387849395201,(50842478__Bacteria__Actinobacteria__Propionibacterium_acnes_KPA171202__oxidoreductase:0.00000122123005994819,(295130555__Bacteria__Actinobacteria__Propionibacterium_acnes_SK137__oxidoreductase|_aldo|keto_reductase_family_protein:0.00376453295077618100,386023938__Bacteria__Actinobacteria__Propionibacterium_acnes_266__protein_YghZ:0.00000122123005994819):0.00755442462400160442):0.36605019403004357414):0.06726876518622992851,119715125__Bacteria__Actinobacteria__Nocardioides_sp_JS614__aldo|keto_reductase:0.22959905111819911561):0.07497538518473055580):0.00021177917989154024):0.03840737292761071259):0.01994167010384858760,(72162692__Bacteria__Actinobacteria__Thermobifida_fusca_YX__oxidoreductase:0.17787496967727312036,((331698738__Bacteria__Actinobacteria__Pseudonocardia_dioxanivorans_CB1190__NADP|dependent_oxidoreductase_domain|containing_protein:0.18903669389878055562,(386838088__Bacteria__Actinobacteria__Streptomyces_hygroscopicus_subsp_jinggangensis_5008__oxidoreductase:0.05994952188074220700,21225857__Bacteria__Actinobacteria__Streptomyces_coelicolor_A3-2__oxidoreductase:0.14418489892287580934):0.05126462836023164271):0.09784886954706140116,50955681__Bacteria__Actinobacteria__Leifsonia_xyli_subsp_xyli_str_CTCB07__oxidoreductase:0.17703781510632127238):0.13004873256776719459):0.05757709325465452943):0.01945163562323193665,(((323359392__Bacteria__Actinobacteria__Microbacterium_testaceum_StLB037__oxidoreductase:0.23562162141034243001,308178431__Bacteria__Actinobacteria__Arthrobacter_arilaitensis_Re117__aldo|keto_reductase_family_protein:0.27048360276902005950):0.09456051080016653065,((108799629__Bacteria__Actinobacteria__Mycobacterium_sp_MCS__aldo|keto_reductase:0.10932772693617619220,118473005__Bacteria__Actinobacteria__Mycobacterium_smegmatis_str_MC2_155__oxidoreductase|_aldo|keto_reductase:0.07499549547795487936):0.16117533104205730710,229819174__Bacteria__Actinobacteria__Beutenbergia_cavernae_DSM_12333__aldo|keto_reductase:0.27544827078990252733):0.08629494072106325131):0.14199905896160852636,284044861__Bacteria__Actinobacteria__Conexibacter_woesei_DSM_14684__aldo|keto_reductase:0.20283822646997304306):0.04330095771381015785):0.01685039510403274834,(((383783082__Bacteria__Actinobacteria__Actinoplanes_missouriensis_431__putative_aldo|keto_reductase:0.14454443460802607335,386853120__Bacteria__Actinobacteria__Actinoplanes_sp_SE50-110__Aldo|keto_reductase_family_1_member_C23|like_protein:0.10031812708857019978):0.11473958965013036915,((300784903__Bacteria__Actinobacteria__Amycolatopsis_mediterranei_U32__aldo|keto_reductase:0.00000122123005994819,384148179__Bacteria__Actinobacteria__Amycolatopsis_mediterranei_S699__aldo|keto_reductase:0.00000122123005994819):0.11983726147883180801,((386849359__Bacteria__Actinobacteria__Actinoplanes_sp_SE50-110__Aldo|keto_reductase|like_family_1_member_C1_protein:0.10614837379100351689,383779371__Bacteria__Actinobacteria__Actinoplanes_missouriensis_431__putative_aldo|keto_reductase:0.12702238464681042673):0.10896583785729273275,((145593624__Bacteria__Actinobacteria__Salinispora_tropica_CNB-440__aldo|keto_reductase:0.02697160636738300463,159036612__Bacteria__Actinobacteria__Salinispora_arenicola_CNS-205__aldo|keto_reductase:0.02130029707146654724):0.08890155552908132752,(315502091__Bacteria__Actinobacteria__Micromonospora_sp_L5__aldo|keto_reductase:0.00222550802111859273,302865541__Bacteria__Actinobacteria__Micromonospora_aurantiaca_ATCC_27029__aldo|keto_reductase:0.00773331847589679277):0.11315854783801961025):0.08586924900705850128):0.14528704341256040711):0.03546559924785418899):0.04737419535572643531,(((((163840460__Bacteria__Actinobacteria__Renibacterium_salmoninarum_ATCC_33209__oxidoreductase:0.28758990706683607019,(384150402__Bacteria__Actinobacteria__Amycolatopsis_mediterranei_S699__aldo|keto_reductase:0.00000122123005994819,300787060__Bacteria__Actinobacteria__Amycolatopsis_mediterranei_U32__aldo|keto_reductase:0.00000122123005994819):0.21864708185404410634):0.05097834351825621807,((256380171__Bacteria__Actinobacteria__Actinosynnema_mirum_DSM_43827__aldo|keto_reductase:0.21403678805197612345,297560327__Bacteria__Actinobacteria__Nocardiopsis_dassonvillei_subsp_dassonvillei_DSM_43111__aldo|keto_reductase:0.16323747524400805675):0.06111451111484410975,((182434951__Bacteria__Actinobacteria__Streptomyces_griseus_subsp_griseus_NBRC_13350__oxidoreductase:0.11098110535882381444,(345003152__Bacteria__Actinobacteria__Streptomyces_sp_SirexAA-E__aldo|keto_reductase:0.03653856651883642670,357410128__Bacteria__Actinobacteria__Streptomyces_flavogriseus_ATCC_33331__aldo|keto_reductase:0.07577168955399823935):0.02954791015729986078):0.12705470024821871600,(21225548__Bacteria__Actinobacteria__Streptomyces_coelicolor_A3-2__ion_channel_subunit:0.05273478221150965095,((290962818__Bacteria__Actinobacteria__Streptomyces_scabiei_87-22__ion_channel_subunit:0.06048681890113805776,29827703__Bacteria__Actinobacteria__Streptomyces_avermitilis_MA-4680__ion_channel_subunit:0.09793046061069685115):0.02161417633176223804,(256391274__Bacteria__Actinobacteria__Catenulispora_acidiphila_DSM_44928__aldo|keto_reductase:0.25029654557864727815,386838256__Bacteria__Actinobacteria__Streptomyces_hygroscopicus_subsp_jinggangensis_5008__ion_channel_subunit:0.02625582022512842548):0.01670477555988335999):0.02469041896729178703):0.11544407629176493824):0.11248550692329270517):0.03325956294022375248):0.04322221241228919181,((((386742835__Bacteria__Gammaproteobacteria__Providencia_stuartii_MRSN_2154__aldo|keto_reductase:0.24064255968170675248,((((157371650__Bacteria__Gammaproteobacteria__Serratia_proteamaculans_568__aldo|keto_reductase:0.03689592075690075607,333928445__Bacteria__Gammaproteobacteria__Serratia_sp_AS12__aldo|keto_reductase:0.03518956528291326130):0.10759426732692872752,((22125399__Bacteria__Gammaproteobacteria__Yersinia_pestis_KIM_10__reductase:0.00636872864938024461,51597022__Bacteria__Gammaproteobacteria__Yersinia_pseudotuberculosis_IP_32953__ion_channel_protein:0.00000122123005994819):0.05583416448683905381,((332162513__Bacteria__Gammaproteobacteria__Yersinia_enterocolitica_subsp_palearctica_105-5R-r__putative_ion_channel_protein:0.00327643427275251713,386307530__Bacteria__Gammaproteobacteria__Yersinia_enterocolitica_subsp_palearctica_Y11__putative_ion|channel_protein:0.00000122123005994819):0.00289278295492639489,123441558__Bacteria__Gammaproteobacteria__Yersinia_enterocolitica_subsp_enterocolitica_8081__ion_channel_protein:0.01002419446627730686):0.04535044291503074337):0.11553281724253162965):0.05302978114012280725,(383189097__Bacteria__Gammaproteobacteria__Rahnella_aquatilis_CIP_78-65_ATCC_33071__putative_oxidoreductase|_aryl|alcohol_dehydrogenase_like_protein:0.01729762771873931751,(384256965__Bacteria__Gammaproteobacteria__Rahnella_aquatilis_HX2__aldo|keto_reductase:0.00319202695205666239,322831847__Bacteria__Gammaproteobacteria__Rahnella_sp_Y9602__aldo|keto_reductase:0.00000122123005994819):0.02275269074384751733):0.08628932597211631805):0.07662525053259532093,((((188533258__Bacteria__Gammaproteobacteria__Erwinia_tasmaniensis_Et1-99__ion|channel_protein:0.06367439119640501410,((385788986__Bacteria__Gammaproteobacteria__Erwinia_sp_Ejp617__Putative_ion|channel_protein:0.00000122123005994819,259907829__Bacteria__Gammaproteobacteria__Erwinia_pyrifoliae_Ep1-96__ion|channel_protein:0.00961447609326930921):0.02135392064914896915,292488941__Bacteria__Gammaproteobacteria__Erwinia_amylovora_CFBP1430__hypothetical_protein:0.01777057252103747542):0.04584297709485406908):0.09627977967458750674,300717828__Bacteria__Gammaproteobacteria__Erwinia_billingiae_Eb661__oxidoreductase|_aldo|keto_reductase:0.06861930229389025249):0.05089241160561824157,(85059651__Bacteria__Gammaproteobacteria__Sodalis_glossinidius_str_morsitans__oxidoreductase:0.32686422493214672969,((291618299__Bacteria__Gammaproteobacteria__Pantoea_ananatis_LMG_20103__hypothetical_protein:0.12942027633885708204,317049027__Bacteria__Gammaproteobacteria__Pantoea_sp_At-9b__aldo|keto_reductase:0.10283898630427509846):0.03733016057114033059,308187678__Bacteria__Gammaproteobacteria__Pantoea_vagans_C9-1__hypothetical_protein:0.05250973364944868521):0.08972493849525506326):0.06104969259379257329):0.04360693121832183439,(((260598790__Bacteria__Gammaproteobacteria__Cronobacter_turicensis_z3032__hypothetical_protein:0.02790259192997053550,156933041__Bacteria__Gammaproteobacteria__Cronobacter_sakazakii_ATCC_BAA-894__hypothetical_protein:0.01308079378713918918):0.07805128425694035643,((((340000156__Bacteria__Gammaproteobacteria__Salmonella_bongori_NCTC_12419__ion|channel_protein:0.04664439027397617593,16761332__Bacteria__Gammaproteobacteria__Salmonella_enterica_subsp_enterica_serovar_Typhi_str_CT18__ion|channel_protein:0.03630748547004528093):0.06122379831810852852,157144682__Bacteria__Gammaproteobacteria__Citrobacter_koseri_ATCC_BAA-895__hypothetical_protein:0.03838627471061958896):0.04143571527146663880,((146312565__Bacteria__Gammaproteobacteria__Enterobacter_sp_638__aldo|keto_reductase:0.12093593361743017189,296104066__Bacteria__Gammaproteobacteria__Enterobacter_cloacae_subsp_cloacae_ATCC_13047__aldo|keto_reductase:0.04782950483236298594):0.00702012427569684901,345300280__Bacteria__Gammaproteobacteria__Enterobacter_asburiae_LF7a__aldo|keto_reductase:0.07820471763434556911):0.05255670490527258876):0.02310709558166631344,283786473__Bacteria__Gammaproteobacteria__Citrobacter_rodentium_ICC168__ion|channel_protein:0.10323826707945182868):0.03105928452092658609):0.02254773664471535280,(375262128__Bacteria__Gammaproteobacteria__Klebsiella_oxytoca_KCTC_1686__putative_oxidoreductase:0.06203412189684228556,(336246564__Bacteria__Gammaproteobacteria__Enterobacter_aerogenes_KCTC_2190__putative_oxidoreductase:0.05821383889469966544,(206579498__Bacteria__Gammaproteobacteria__Klebsiella_pneumoniae_342__oxidoreductase|_aldo|keto_reductase_family:0.00305751489888459729,288934188__Bacteria__Gammaproteobacteria__Klebsiella_variicola_At-22__aldo|keto_reductase:0.00000122123005994819):0.09638568223237954646):0.03902878973191949846):0.05285477071557558720):0.05618217148151152807):0.02924042762400504147):0.04382873113207438193):0.07264041549282597432,(237808867__Bacteria__Gammaproteobacteria__Tolumonas_auensis_DSM_9187__aldo|keto_reductase:0.31308450327001230429,(117621009__Bacteria__Gammaproteobacteria__Aeromonas_hydrophila_subsp_hydrophila_ATCC_7966__aldo|keto_reductase:0.09919908966683216311,145297308__Bacteria__Gammaproteobacteria__Aeromonas_salmonicida_subsp_salmonicida_A449__oxidoreductase:0.07961678653241902048):0.48343972894687403663):0.03832595890175603121):0.08840326787690101773,((383768043__Bacteria__Planctomycetes__Phycisphaera_mikurensis_NBRC_102666__putative_aldo|keto_reductase:0.73276331240730396832,171059924__Bacteria__Betaproteobacteria__Leptothrix_cholodnii_SP-6__aldo|keto_reductase:0.29037182892483592855):0.12795190937257791552,(320333736__Bacteria__Deinococcus-Thermus__Deinococcus_maricopensis_DSM_21211__NADP|dependent_oxidoreductase_domain|containing_protein:0.15222552658036231366,386857138__Bacteria__Deinococcus-Thermus__Deinococcus_gobiensis_I-0__Oxidoreductase|_aldo|keto_reductase_family_protein:0.25092523733541843844):0.10750125367409234245):0.03735213405143748833):0.03432464737791472015,((((192360126__Bacteria__Gammaproteobacteria__Cellvibrio_japonicus_Ueda107__oxidoreductase:0.21904503081367193706,(109898549__Bacteria__Gammaproteobacteria__Pseudoalteromonas_atlantica_T6c__aldo|keto_reductase:0.06056767362564155488,332306691__Bacteria__Gammaproteobacteria__Glaciecola_sp_4H-3-7YE-5__aldo|keto_reductase:0.07465088551649698423):0.20061394555906300607):0.15729820690200277400,182415644__Bacteria__others_bacteria__Opitutus_terrae_PB90-1__aldo|keto_reductase:0.24797884711535742031):0.04689060029905048332,(((251794483__Bacteria__Bacilli__Paenibacillus_sp_JDR-2__aldo|keto_reductase:0.19600900984262029092,(337744663__Bacteria__Bacilli__Paenibacillus_mucilaginosus_KNP414__hypothetical_protein:0.11796100953408954204,251795649__Bacteria__Bacilli__Paenibacillus_sp_JDR-2__aldo|keto_reductase:0.13239454777254769380):0.09346892226521566482):0.02514410361563881868,((261405463__Bacteria__Bacilli__Paenibacillus_sp_Y412MC10__aldo|keto_reductase:0.13292034504480521040,(374325330__Bacteria__Bacilli__Paenibacillus_terrae_HPL-003__oxidoreductase_aryl|alcohol_dehydrogenase:0.02047496923372227676,310643496__Bacteria__Bacilli__Paenibacillus_polymyxa_SC2__oxidoreductase_aryl|alcohol_dehydrogenase:0.03924070010316086515):0.11473179841261282874):0.09436727606212216846,269119199__Bacteria__Fusobacteria__Sebaldella_termitidis_ATCC_33386__aldo|keto_reductase:0.23042265364638736536):0.03426839667509844894):0.05177403541265965248,(383764408__Bacteria__Chloroflexi__Caldilinea_aerophila_DSM_14535_NBRC_104270__putative_aldo|keto_reductase:0.19730359292955471084,159898953__Bacteria__Chloroflexi__Herpetosiphon_aurantiacus_DSM_785__aldo|keto_reductase:0.19525634122954954597):0.12490030821643101355):0.03729929020777800197):0.03426499531838921031,(((326790257__Bacteria__Clostridia__Clostridium_lentocellum_DSM_5427__NADP|dependent_oxidoreductase_domain:0.30433056253378393263,330837198__Bacteria__Spirochaetes__Spirochaeta_coccoides_DSM_17374__NADP|dependent_oxidoreductase_domain|containing_protein:0.42154512163835988758):0.15031512416118419928,((385799230__Bacteria__Clostridia__Halanaerobium_praevalens_DSM_2228__aldo|keto_reductase:0.06815063282462700822,312142492__Bacteria__Clostridia__Halanaerobium_hydrogeniformans__aldo|keto_reductase:0.10149849165226559888):0.28863626789510921089,52079778__Bacteria__Bacilli__Bacillus_licheniformis_ATCC_14580__oxidoreductase:0.32182897070906535397):0.04686710275186758978):0.03089748670079695697,((((325102918__Bacteria__Bacteroidetes__Pedobacter_saltans_DSM_12145__aldo|keto_reductase:0.26460850918970146850,((332666231__Bacteria__Bacteroidetes__Haliscomenobacter_hydrossis_DSM_1100__aldo|keto_reductase:0.22944500898555347801,344204111__Bacteria__Bacteroidetes__Muricauda_ruestringensis_DSM_13258__NADP|dependent_oxidoreductase_domain|containing_protein:0.33715569259660260748):0.04505154008860824677,255531972__Bacteria__Bacteroidetes__Pedobacter_heparinus_DSM_2366__aldo|keto_reductase:0.28021484473277297189):0.02651810808736561331):0.06957903495668761595,((375150477__Bacteria__Bacteroidetes__Niastella_koreensis_GR20-10__aldo|keto_reductase:0.22844240424948605850,(256424563__Bacteria__Bacteroidetes__Chitinophaga_pinensis_DSM_2588__aldo|keto_reductase:0.19480727530035474304,146302687__Bacteria__Bacteroidetes__Flavobacterium_johnsoniae_UW101__aldo|keto_reductase:0.21976509428737855956):0.04667915940624153132):0.09292098441177212842,(312132191__Bacteria__Bacteroidetes__Leadbetterella_byssophila_DSM_17132__aldo|keto_reductase:0.20822800430061857990,338213085__Bacteria__Bacteroidetes__Runella_slithyformis_DSM_19594__aldo|keto_reductase:0.17116892171864980798):0.06405850355029567289):0.02558070894716372654):0.07663365762030280304,((343086224__Bacteria__Bacteroidetes__Cyclobacterium_marinum_DSM_745__aldo|keto_reductase:0.23391754706471007408,(120436043__Bacteria__Bacteroidetes__Gramella_forsetii_KT0803__aldo|keto_reductase:0.17888344472407249897,295134588__Bacteria__Bacteroidetes__Zunongwangia_profunda_SM-A87__aldo|keto_reductase:0.12770647440167057218):0.10964050807784478381):0.09271983394837898795,((319955119__Bacteria__Bacteroidetes__Cellulophaga_algicola_DSM_14237__NADP|dependent_oxidoreductase_domain|containing_protein:0.26676879881336823530,294054773__Bacteria__others_bacteria__Coraliomargarita_akajimensis_DSM_45221__aldo|keto_reductase:0.48402136040328969102):0.09736911775925136125,(302384670__Bacteria__Clostridia__Clostridium_saccharolyticum_WM1__aldo|keto_reductase:0.47673482403461819867,(150007830__Bacteria__Bacteroidetes__Parabacteroides_distasonis_ATCC_8503__oxidoreductase:0.24444424386466265253,(187736017__Bacteria__others_bacteria__Akkermansia_muciniphila_ATCC_BAA-835__aldo|keto_reductase:0.54569902747608967086,((313205077__Bacteria__Bacteroidetes__Paludibacter_propionicigenes_WB4__aldo|keto_reductase:0.38347150245183819761,(29348088__Bacteria__Bacteroidetes__Bacteroides_thetaiotaomicron_VPI-5482__ion|channel_protein:0.15412610300585430356,150003430__Bacteria__Bacteroidetes__Bacteroides_vulgatus_ATCC_8482__ion|channel_protein|_oxidoreductase:0.10299153873308476703):0.25817543046977287080):0.07328692482646671780,((325300447__Bacteria__Bacteroidetes__Bacteroides_salanitronis_DSM_18170__NADP|dependent_oxidoreductase_domain:0.20053140632992230707,(53712124__Bacteria__Bacteroidetes__Bacteroides_fragilis_YCH46__putative_oxidoreductase:0.09966921100932078781,319900127__Bacteria__Bacteroidetes__Bacteroides_helcogenes_P_36-108__aldo|keto_reductase:0.17207359738223143575):0.07178341305719576626):0.10599498352140741819,(294674163__Bacteria__Bacteroidetes__Prevotella_ruminicola_23__aldo|keto_reductase_family_oxidoreductase:0.11360034828418487385,328949201__Bacteria__Spirochaetes__Treponema_succinifaciens_DSM_2489__NADP|dependent_oxidoreductase_domain|containing_protein:0.21068228962508733781):0.27075641746636591733):0.14611205410323027665):0.02784977031162091249):0.09738422846987135340):0.04578046168825710555):0.02340864328865498514):0.03461881652678713145):0.02486296815001256058):0.04310858133345506910,((((310642029__Bacteria__Bacilli__Paenibacillus_polymyxa_SC2__oxidoreductase_aryl|alcohol_dehydrogenase:0.00000122123005994819,386041008__Bacteria__Bacilli__Paenibacillus_polymyxa_M1__aldo|keto_reductase_family_1_member_C1:0.00000122123005994819):0.50786323655955434297,(((116512910__Bacteria__Bacilli__Lactococcus_lactis_subsp_cremoris_SK11__aryl|alcohol_dehydrogenase_family_oxidoreductase:0.00000122123005994819,385839243__Bacteria__Bacilli__Lactococcus_lactis_subsp_cremoris_A76__hypothetical_protein:0.00307838926953269343):0.04086402858123375920,(281492590__Bacteria__Bacilli__Lactococcus_lactis_subsp_lactis_KF147__aldo|keto_reductase:0.01688277934293238788,(15673968__Bacteria__Bacilli__Lactococcus_lactis_subsp_lactis_Il1403__oxidoreductase:0.00000122123005994819,385831515__Bacteria__Bacilli__Lactococcus_lactis_subsp_lactis_CV56__aldo|keto_reductase:0.00000122123005994819):0.01564150206827931433):0.01772220272674990618):0.43956628889432447505,(304318037__Bacteria__Clostridia__Thermoanaerobacterium_thermosaccharolyticum_DSM_571__aldo|keto_reductase:0.02326017935552278371,(390933543__Bacteria__Clostridia__Thermoanaerobacterium_saccharolyticum_JW-SL-YS485__aldo|keto_reductase:0.01287897882933737755,333898117__Bacteria__Clostridia__Thermoanaerobacterium_xylanolyticum_LX-11__NADP|dependent_oxidoreductase:0.02195542949829481713):0.04600749551987032282):0.13109206811365384238):0.01749657394253686590):0.03385683400589878378,302876701__Bacteria__Clostridia__Clostridium_cellulovorans_743B__aldo|keto_reductase:0.23214222053843766580):0.04055106849482594672,((56964733__Bacteria__Bacilli__Bacillus_clausii_KSM-K16__oxidoreductase:0.32641732485374874706,(162447853__Bacteria__Tenericutes__Acholeplasma_laidlawii_PG-8A__surface|anchored_aldo|keto_reductase:0.46314011790265685597,((((311112723__Bacteria__Actinobacteria__Rothia_dentocariosa_ATCC_17931__dimethylsulfoxide_reductase_chain_B:0.20571503655939246680,283458912__Bacteria__Actinobacteria__Rothia_mucilaginosa_DY-18__putative_oxidoreductase:0.02397758364907717765):0.75460701711963640292,27382533__Bacteria__Alphaproteobacteria__Bradyrhizobium_japonicum_USDA_110__oxidoreductase:0.44443529981384949368):0.36602395295544287723,(48478013__Archaea__Thermoplasmatales__Picrophilus_torridus_DSM_9790__aldo|keto_reductase:0.65248017720576823031,(13542145__Archaea__Thermoplasmatales__Thermoplasma_volcanium_GSS1__oxidoreductase:0.66472300624084657006,(327310481__Archaea__Thermoproteales__Thermoproteus_uzoniensis_768-20__aldo|keto_reductase:0.37822180351743350801,(159042305__Archaea__Thermoproteales__Caldivirga_maquilingensis_IC-167__aldo|keto_reductase:0.22224992817281907787,(15899759__Archaea__Sulfolobales__Sulfolobus_solfataricus_P2__oxidoreductase:0.00000122123005994819,227828553__Archaea__Sulfolobales__Sulfolobus_islandicus_M_14-25__aldo|keto_reductase:0.00000122123005994819):0.22710604465190378787):0.10870779859288505487):0.12118523259294504413):0.05965731363105168661):0.37023225353327443576):0.13683586720975485229,((((302876492__Bacteria__Clostridia__Clostridium_cellulovorans_743B__aldo|keto_reductase:0.18765259260774427852,(((((384201932__Bacteria__Actinobacteria__Bifidobacterium_longum_subsp_longum_KACC_91563__hypothetical_protein:0.00000122123005994819,(23465681__Bacteria__Actinobacteria__Bifidobacterium_longum_NCC2705__hypothetical_protein:0.00000122123005994819,312133126__Bacteria__Actinobacteria__Bifidobacterium_longum_subsp_longum_BBMN68__tas2:0.00000122123005994819):0.00000122123005994819):0.00000122123005994819,322690691__Bacteria__Actinobacteria__Bifidobacterium_longum_subsp_longum_JCM_1217__hypothetical_protein:0.00000122123005994819):0.00000122123005994819,322688705__Bacteria__Actinobacteria__Bifidobacterium_longum_subsp_infantis_157F__hypothetical_protein:0.00000122123005994819):0.00397681902680742730,(189439732__Bacteria__Actinobacteria__Bifidobacterium_longum_DJO10A__oxidoreductase:0.00219319671677131256,384200026__Bacteria__Actinobacteria__Bifidobacterium_longum_subsp_infantis_ATCC_15697_Xb__hypothetical_protein:0.16620148007213528252):0.00032829534869179548):0.19482741126203267923,331702392__Bacteria__Bacilli__Lactobacillus_buchneri_NRRL_B-30929__NADP|dependent_oxidoreductase_domain|containing_protein:0.32475679855093214643):0.10812034370658543669):0.42438113061578619511,(((320161903__Bacteria__Chloroflexi__Anaerolinea_thermophila_UNI-1__putative_oxidoreductase:0.44610516945051764681,((((((15836969__Bacteria__Gammaproteobacteria__Xylella_fastidiosa_9a5c__voltage|gated_potassium_channel_beta_subunit:0.02242271012672602745,(((28199572__Bacteria__Gammaproteobacteria__Xylella_fastidiosa_Temecula1__voltage|gated_potassium_channel_beta_subunit:0.00000122123005994819,386083638__Bacteria__Gammaproteobacteria__Xylella_fastidiosa_subsp_fastidiosa_GB514__aldo|keto_reductase:0.00000122123005994819):0.00000122123005994819,182682308__Bacteria__Gammaproteobacteria__Xylella_fastidiosa_M23__aldo|keto_reductase:0.00000122123005994819):0.00534586531463509488,170730943__Bacteria__Gammaproteobacteria__Xylella_fastidiosa_M12__voltage|gated_potassium_channel_beta_subunit:0.00812648310678053092):0.00751051503092175360):0.22879579998728780121,((319786123__Bacteria__Gammaproteobacteria__Pseudoxanthomonas_suwonensis_11-1__aldo|keto_reductase:0.31354593462649127389,285019540__Bacteria__Gammaproteobacteria__Xanthomonas_albilineans_GPE_PC73__voltage|gated_potassium_channel_beta_subunit_protein:0.16349949903319724309):0.07186056826039437240,(21230240__Bacteria__Gammaproteobacteria__Xanthomonas_campestris_pv_campestris_str_ATCC_33913__voltage|gated_potassium_channel_beta_subunit:0.04965283897453299372,((384417901__Bacteria__Gammaproteobacteria__Xanthomonas_oryzae_pv_oryzicola_BLS256__voltage|gated_potassium_channel_beta_subunit:0.00338321079697291929,((84625220__Bacteria__Gammaproteobacteria__Xanthomonas_oryzae_pv_oryzae_MAFF_311018__voltage|gated_potassium_channel_beta_subunit:0.00000122123005994819,58583405__Bacteria__Gammaproteobacteria__Xanthomonas_oryzae_pv_oryzae_KACC10331__voltage|gated_potassium_channel_subunit_beta:0.00000122123005994819):0.00000122123005994819,188575348__Bacteria__Gammaproteobacteria__Xanthomonas_oryzae_pv_oryzae_PXO99A__voltage|gated_potassium_channel_beta_subunit:0.00000122123005994819):0.01432873098550546155):0.03529556304288510721,(78046429__Bacteria__Gammaproteobacteria__Xanthomonas_campestris_pv_vesicatoria_str_85-10__voltage|gated_potassium_channel_beta_subunit:0.00847413380200642309,21241591__Bacteria__Gammaproteobacteria__Xanthomonas_axonopodis_pv_citri_str_306__voltage|gated_potassium_channel_subunit_beta:0.01919418740960463637):0.01255474139085440387):0.06648623187047893179):0.10399471889063474639):0.06289385966921963445):0.01678593664392860271,(383315785__Bacteria__Gammaproteobacteria__Frateuria_aurantia_DSM_6220__putative_oxidoreductase|_aryl|alcohol_dehydrogenase_like_protein:2.02807281742402123470,190572838__Bacteria__Gammaproteobacteria__Stenotrophomonas_maltophilia_K279a__aldo|keto_reductase_family_protein:0.18436222031923901743):0.02990979760773377835):0.36954523667917155150,(374288143__Bacteria__Deltaproteobacteria__Bacteriovorax_marinus_SJ__putative_aldo|keto_oxidoreductase:0.41738405345230383814,((254788433__Bacteria__Gammaproteobacteria__Teredinibacter_turnerae_T7901__voltage|gated_potassium_channel_subunit_beta:0.30853241491335409163,348030037__Bacteria__Gammaproteobacteria__Glaciecola_nitratireducens_FR1064__voltage|gated_potassium_channel_beta_subunit:0.23521606179391882363):0.06446437282545537661,(86357571__Bacteria__Alphaproteobacteria__Rhizobium_etli_cf_42__voltage|gated_potassium_channel_beta_subunit_protein:0.02154031124957662968,116252036__Bacteria__Alphaproteobacteria__Rhizobium_leguminosarum_bv_viciae_3841__aldo|keto_oxidoreductase:0.05708827264505610122):0.26692033937858533621):0.06021260237159076212):0.07566202446928353698):0.04665965088721441001,((((326799062__Bacteria__Bacteroidetes__Sphingobacterium_sp_21__NADP|dependent_oxidoreductase_domain:0.27986914880937452388,375149736__Bacteria__Bacteroidetes__Niastella_koreensis_GR20-10__aldo|keto_reductase:0.21863162203967037578):0.13644763763247211297,(387790505__Bacteria__Bacteroidetes__Solitalea_canadensis_DSM_3403__putative_oxidoreductase|_aryl|alcohol_dehydrogenase_like_protein:0.33726090587612284066,255532894__Bacteria__Bacteroidetes__Pedobacter_heparinus_DSM_2366__aldo|keto_reductase:0.23128600433670656877):0.08258619047302488692):0.07148694168923802605,379731590__Bacteria__Bacteroidetes__Saprospira_grandis_str_Lewin__aldo|keto_reductase:0.29824892992726681484):0.07163219293106706798,182416007__Bacteria__others_bacteria__Opitutus_terrae_PB90-1__aldo|keto_reductase:0.41737175308411095243):0.09040857727515566600):0.09449046839396618713,((268315664__Bacteria__Bacteroidetes__Rhodothermus_marinus_DSM_4252__voltage|dependent_potassium_channel_subunit_beta:0.21443567293549928299,(338175828__Bacteria__Chlamydiae__Parachlamydia_acanthamoebae_UV-7__voltage|gated_potassium_channel_subunit_beta:0.39545821206135672865,(160902304__Bacteria__Thermotogae__Petrotoga_mobilis_SJ95__aldo|keto_reductase:0.20082892575945560099,(389844951__Bacteria__Thermotogae__Mesotoga_prima_MesG1_Ag_4-2__oxidoreductase|_aryl|alcohol_dehydrogenase_like_protein:0.27064550636133100081,(239618047__Bacteria__Thermotogae__Kosmotoga_olearia_TBF_19-5-1__aldo|keto_reductase:0.12164577410020203929,((((383786671__Bacteria__Thermotogae__Fervidobacterium_pennivorans_DSM_9078__putative_oxidoreductase|_aryl|alcohol_dehydrogenase_like_protein:0.03535095133850697791,154249494__Bacteria__Thermotogae__Fervidobacterium_nodosum_Rt17-B1__aldo|keto_reductase:0.14086783451737761030):0.21281651830793194002,(338731596__Bacteria__Thermotogae__Thermotoga_thermarum_DSM_5069__aldo|keto_reductase:0.19489821525845130168,157364596__Bacteria__Thermotogae__Thermotoga_lettingae_TMO__aldo|keto_reductase:0.10829965236961186514):0.04581760282931378325):0.04508599337017284853,((148269741__Bacteria__Thermotogae__Thermotoga_petrophila_RKU-1__aldo|keto_reductase:0.00651810097803416210,(15643082__Bacteria__Thermotogae__Thermotoga_maritima_MSB8__K|_channel|_beta_subunit:0.01314502186863537002,(222099348__Bacteria__Thermotogae__Thermotoga_neapolitana_DSM_4359__K|_channel|_beta_subunit:0.00326757708590687344,170288416__Bacteria__Thermotogae__Thermotoga_sp_RQ2__aldo|keto_reductase:0.00000122123005994819):0.00000122123005994819):0.00000122123005994819):0.00327174195482252518,281412376__Bacteria__Thermotogae__Thermotoga_naphthophila_RKU-10__aldo|keto_reductase:0.00000122123005994819):0.17505587839300046360):0.07060632078904184594,(150020056__Bacteria__Thermotogae__Thermosipho_melanesiensis_BI429__aldo|keto_reductase:0.07697184472357392060,217076501__Bacteria__Thermotogae__Thermosipho_africanus_TCF52B__K|_channel_subunit_beta:0.06099093791177354063):0.07764866151929267213):0.02296229293928729945):0.05510619651761311522):0.15390232768735739866):0.13303797208870038471):0.11050975174878384377):0.09060379280990867035,((256372227__Bacteria__Actinobacteria__Acidimicrobium_ferrooxidans_DSM_10331__aldo|keto_reductase:0.54106433749193749705,(339499438__Bacteria__Spirochaetes__Spirochaeta_caldaria_DSM_7334__NADP|dependent_oxidoreductase_domain|containing_protein:0.32739435819075274336,383761587__Bacteria__Chloroflexi__Caldilinea_aerophila_DSM_14535_NBRC_104270__putative_oxidoreductase:0.12998581951823381941):0.06469843592590555914):0.04980101533346399656,((383760328__Bacteria__Betaproteobacteria__Rubrivivax_gelatinosus_IL144__oxidoreductase|_aldo|keto_reductase_family:0.18782853832023196916,(296135729__Bacteria__Betaproteobacteria__Thiomonas_intermedia_K12__aldo|keto_reductase:0.26280873250266312269,124265448__Bacteria__Betaproteobacteria__Methylibium_petroleiphilum_PM1__aldo|keto_reductase:0.12406415074335917781):0.05014154046200110237):0.13228664260066053115,((238028105__Bacteria__Betaproteobacteria__Burkholderia_glumae_BGR1__voltage|gated_potassium_channel_subunit_beta:0.05265555862892519479,330817754__Bacteria__Betaproteobacteria__Burkholderia_gladioli_BSR3__Putative_voltage|gated_potassium_channel_subunit_beta:0.04139101260825041317):0.02839737453981870316,(((83716170__Bacteria__Betaproteobacteria__Burkholderia_thailandensis_E264__aldo|keto_reductase:0.02613844899285106341,((76818794__Bacteria__Betaproteobacteria__Burkholderia_pseudomallei_1710b__aldo|keto_reductase:0.00328829992259247177,(53717221__Bacteria__Betaproteobacteria__Burkholderia_mallei_ATCC_23344__aldo|keto_reductase:0.00000122123005994819,126447420__Bacteria__Betaproteobacteria__Burkholderia_pseudomallei_1106a__aldo|keto_reductase_family_oxidoreductase:0.00000122123005994819):0.00000122123005994819):0.00000122123005994819,(386864115__Bacteria__Betaproteobacteria__Burkholderia_pseudomallei_1026b__aldo|keto_reductase_family_oxidoreductase:0.00336987456333127976,((126456865__Bacteria__Betaproteobacteria__Burkholderia_pseudomallei_1106a__aldo|keto_reductase_family_oxidoreductase:0.00000122123005994819,53721388__Bacteria__Betaproteobacteria__Burkholderia_pseudomallei_K96243__potassium_channel_subunit:0.00000122123005994819):0.00000122123005994819,126443919__Bacteria__Betaproteobacteria__Burkholderia_pseudomallei_668__aldo|keto_reductase_family_oxidoreductase:0.00000122123005994819):0.00000122123005994819):0.00328769805013342728):0.03541637333083740707):0.07056015517278294014,((161524240__Bacteria__Betaproteobacteria__Burkholderia_multivorans_ATCC_17616__aldo|keto_reductase:0.06078581598881920706,(78067010__Bacteria__Betaproteobacteria__Burkholderia_sp_383__aldo|keto_reductase:0.02444176540381511054,(206560665__Bacteria__Betaproteobacteria__Burkholderia_cenocepacia_J2315__putative_potassium_channel_subunit:0.00335616124652737911,(107028607__Bacteria__Betaproteobacteria__Burkholderia_cenocepacia_AU_1054__aldo|keto_reductase:0.00336181543956219023,(170733573__Bacteria__Betaproteobacteria__Burkholderia_cenocepacia_MC0-3__aldo|keto_reductase:0.00000122123005994819,116690234__Bacteria__Betaproteobacteria__Burkholderia_cenocepacia_HI2424__aldo|keto_reductase:0.00000122123005994819):0.00000122123005994819):0.01014050774575857121):0.02509802510480648591):0.01863724262243133395):0.01723638980891753839,(115352302__Bacteria__Betaproteobacteria__Burkholderia_ambifaria_AMMD__aldo|keto_reductase:0.02460437268290322291,134296397__Bacteria__Betaproteobacteria__Burkholderia_vietnamiensis_G4__aldo|keto_reductase:0.05384838080518088849):0.00590492318903054151):0.10478843046080375812):0.03665156801253388608,(186476717__Bacteria__Betaproteobacteria__Burkholderia_phymatum_STM815__aldo|keto_reductase:0.09395012324653492786,(295676086__Bacteria__Betaproteobacteria__Burkholderia_sp_CCGE1002__aldo|keto_reductase:0.03622254936194935215,((187923389__Bacteria__Betaproteobacteria__Burkholderia_phytofirmans_PsJN__aldo|keto_reductase:0.03467203768736441816,91782668__Bacteria__Betaproteobacteria__Burkholderia_xenovorans_LB400__voltage|gated_potassium_channel|_beta_subunit:0.02304868349215590667):0.01414148269132666294,(323525485__Bacteria__Betaproteobacteria__Burkholderia_sp_CCGE1001__aldo|keto_reductase:0.04207349233146226442,307730294__Bacteria__Betaproteobacteria__Burkholderia_sp_CCGE1003__aldo|keto_reductase:0.02808369826268898237):0.01664825086976695970):0.02518568359377375276):0.03575252281637434498):0.02303192379383248167):0.03678091223045432123):0.14408374888292474481):0.10275571343550568559):0.17041663123674635760):0.05862260618524969824):0.20752690402011630955):0.15863084892880968679,((297624907__Bacteria__Deinococcus-Thermus__Truepera_radiovictrix_DSM_17093__aldo|keto_reductase:0.29187972021321456628,((94984487__Bacteria__Deinococcus-Thermus__Deinococcus_geothermalis_DSM_11300__aldo|keto_reductase:0.06895716909473222078,(226357144__Bacteria__Deinococcus-Thermus__Deinococcus_deserti_VCD115__aldo|keto_reductase_family_protein:0.06647061247868868428,((386857653__Bacteria__Deinococcus-Thermus__Deinococcus_gobiensis_I-0__Aldo|keto_reductase:0.06251220668162905947,15807308__Bacteria__Deinococcus-Thermus__Deinococcus_radiodurans_R1__potassium_channel_subunit_beta:0.11845470136336240519):0.05369687478147548015,325284127__Bacteria__Deinococcus-Thermus__Deinococcus_proteolyticus_MRP__NADP|dependent_oxidoreductase_domain_protein:0.13060422700080695502):0.03054084584931127111):0.02522030741519268315):0.08185764689913660463,320335176__Bacteria__Deinococcus-Thermus__Deinococcus_maricopensis_DSM_21211__NADP|dependent_oxidoreductase_domain|containing_protein:0.09357648404734153491):0.20756738031767063557):0.08586825283287269350,(313679382__Bacteria__Deinococcus-Thermus__Oceanithermus_profundus_DSM_14977__aldo|keto_reductase:0.20238946501323304417,(((((320449534__Bacteria__Deinococcus-Thermus__Thermus_scotoductus_SA-01__oxidoreductase:0.03421519576777905247,384430547__Bacteria__Deinococcus-Thermus__Thermus_thermophilus_SG0_5JP17-16__aldo|keto_reductase:0.02483623078377562854):0.02342794366397423292,384440287__Bacteria__Deinococcus-Thermus__Thermus_sp_CCB_US3_UF1__Aldo|keto_reductase:0.05407795783138125839):0.11266431617598550441,(297565007__Bacteria__Deinococcus-Thermus__Meiothermus_silvanus_DSM_9946__aldo|keto_reductase:0.00000122123005994819,291294950__Bacteria__Deinococcus-Thermus__Meiothermus_ruber_DSM_1279__aldo|keto_reductase:0.00000122123005994819):0.57564445333346303535):0.03060930972642640635,(291296534__Bacteria__Deinococcus-Thermus__Meiothermus_ruber_DSM_1279__aldo|keto_reductase:0.15414204184828761424,297565231__Bacteria__Deinococcus-Thermus__Meiothermus_silvanus_DSM_9946__aldo|keto_reductase:0.18187995793217734408):0.08337985171225016645):0.05264885089568514115,328951480__Bacteria__Deinococcus-Thermus__Marinithermus_hydrothermalis_DSM_14884__NADP|dependent_oxidoreductase_domain|containing_protein:0.09243825456067800150):0.05106327144364961046):0.09866058230925628392):0.19443075716621352478):0.08049709905955977629,((217968190__Bacteria__others_bacteria__Dictyoglomus_turgidum_DSM_6724__aldo|keto_reductase:0.01534490911950362954,206900668__Bacteria__others_bacteria__Dictyoglomus_thermophilum_H-6-12__K|_channel_beta_subunit:0.02211899032350907526):0.22213439043430383002,159898211__Bacteria__Chloroflexi__Herpetosiphon_aurantiacus_DSM_785__aldo|keto_reductase:0.32877372235324220373):0.18276445596506910030):0.08942450050736243383):0.08471597511042940065,(((((339628078__Bacteria__Clostridia__Sulfobacillus_acidophilus_TPY__aldo|keto_reductase:0.38809718201516663072,(295695016__Bacteria__Bacilli__Kyrpidia_tusciae_DSM_2912__aldo|keto_reductase:0.24718895805775983887,258512036__Bacteria__Bacilli__Alicyclobacillus_acidocaldarius_subsp_acidocaldarius_DSM_446__aldo|keto_reductase:0.19961850793816585115):0.05896255448868772259):0.12136328637893836757,51893646__Bacteria__Clostridia__Symbiobacterium_thermophilum_IAM_14863__potassium_channel_beta_subunit:0.39550207483321409008):0.11343040946160519444,((((29827413__Bacteria__Actinobacteria__Streptomyces_avermitilis_MA-4680__oxidoreductase:1.09063680587016853529,182678259__Bacteria__Alphaproteobacteria__Beijerinckia_indica_subsp_indica_ATCC_9039__aldo|keto_reductase:0.55647674109663125552):0.13889604461659696422,(117928156__Bacteria__Actinobacteria__Acidothermus_cellulolyticus_11B__aldo|keto_reductase:0.10539134700755282970,((336179053__Bacteria__Actinobacteria__Frankia_symbiont_of_Datisca_glomerata__aldo|keto_reductase:0.11523508272815449760,(312195644__Bacteria__Actinobacteria__Frankia_sp_EuI1c__aldo|keto_reductase:0.13897801994756531219,((111224514__Bacteria__Actinobacteria__Frankia_alni_ACN14a__potassium_channel_subunit_beta:0.06637558476918964390,86741810__Bacteria__Actinobacteria__Frankia_sp_CcI3__aldo|keto_reductase:0.04136270888825186592):0.02499417678827701994,158313630__Bacteria__Actinobacteria__Frankia_sp_EAN1pec__aldo|keto_reductase:0.13662514239680031980):0.02606794601544956680):0.05044758363950450214):0.13761837802253007457,((374990292__Bacteria__Actinobacteria__Streptomyces_bingchenggensis_BCW-1__oxidoreductase|_aldo|keto_reductase_family_protein:0.28492303144437819418,((256825033__Bacteria__Actinobacteria__Kytococcus_sedentarius_DSM_20547__oxidoreductase:0.39852211347184884893,(((357393746__Bacteria__Actinobacteria__Kitasatospora_setae_KM-6054__putative_aldo|keto_reductase:0.13225440529985602045,119717378__Bacteria__Actinobacteria__Nocardioides_sp_JS614__aldo|keto_reductase:0.16305553698177577271):0.03861420581097658317,((383459045__Bacteria__Deltaproteobacteria__Corallococcus_coralloides_DSM_2259__aldo|keto_reductase_family_oxidoreductase:0.14614632387162376781,(108763782__Bacteria__Deltaproteobacteria__Myxococcus_xanthus_DK_1622__aldo|keto_reductase:0.05227086301904944332,338532477__Bacteria__Deltaproteobacteria__Myxococcus_fulvus_HW-1__aldo|keto_reductase_family_oxidoreductase:0.01625173929764075001):0.10141105325012712834):0.08113630441088548473,(((315504485__Bacteria__Actinobacteria__Micromonospora_sp_L5__aldo|keto_reductase:0.00000122123005994819,302869044__Bacteria__Actinobacteria__Micromonospora_aurantiaca_ATCC_27029__aldo|keto_reductase:0.00000122123005994819):0.04676148393528634095,(330469398__Bacteria__Actinobacteria__Verrucosispora_maris_AB-18-032__aldo|keto_reductase:0.03410422420254852899,(159039082__Bacteria__Actinobacteria__Salinispora_arenicola_CNS-205__aldo|keto_reductase:0.05080429675036011311,145595825__Bacteria__Actinobacteria__Salinispora_tropica_CNB-440__aldo|keto_reductase:0.02608640054919547646):0.07432163918847047024):0.01495762771251982724):0.02099294566624708772,((386846578__Bacteria__Actinobacteria__Actinoplanes_sp_SE50-110__Voltage|gated_potassium_channel_subunit_beta|3:0.07880411384179068779,383776567__Bacteria__Actinobacteria__Actinoplanes_missouriensis_431__putative_aldo|keto_reductase:0.05924382727192994275):0.11487843980271454647,(256391054__Bacteria__Actinobacteria__Catenulispora_acidiphila_DSM_44928__aldo|keto_reductase:0.14392573172784253743,291301622__Bacteria__Actinobacteria__Stackebrandtia_nassauensis_DSM_44728__aldo|keto_reductase:0.15997035121966657334):0.03762291135418525251):0.02844285575555848336):0.04839795400001566800):0.03559319819566555271):0.03804526085394697305,((336119849__Bacteria__Actinobacteria__Microlunatus_phosphovorus_NM-1__aldo|keto_reductase:0.23928550237648152366,(298346935__Bacteria__Actinobacteria__Mobiluncus_curtisii_ATCC_43063__aldo|keto_family_dehydrogenase:0.69324583519808913312,284030646__Bacteria__Actinobacteria__Kribbella_flavida_DSM_17836__aldo|keto_reductase:0.05580250295900800184):0.06896526274116730748):0.04043845819702109740,(323358371__Bacteria__Actinobacteria__Microbacterium_testaceum_StLB037__oxidoreductase:0.22863487329302592532,((((257069961__Bacteria__Actinobacteria__Brachybacterium_faecium_DSM_4810__putative_oxidoreductase|_aryl|alcohol_dehydrogenase_like_protein:0.15084359714183209755,256832688__Bacteria__Actinobacteria__Jonesia_denitrificans_DSM_20603__aldo|keto_reductase:0.22490265569604919738):0.06240604343013633065,(((148272292__Bacteria__Actinobacteria__Clavibacter_michiganensis_subsp_michiganensis_NCPPB_382__putative_K|_channel_protein_subunit_beta:0.04780232879822241682,(148272293__Bacteria__Actinobacteria__Clavibacter_michiganensis_subsp_michiganensis_NCPPB_382__putative_potassium_channel_protein_subunit:0.04458864716005899592,170781827__Bacteria__Actinobacteria__Clavibacter_michiganensis_subsp_sepedonicus__oxidoreductase:0.01863820296588579797):0.05153136588801694729):0.11289857695880857469,(152966931__Bacteria__Actinobacteria__Kineococcus_radiotolerans_SRS30216__aldo|keto_reductase:0.12453395994134387748,152967209__Bacteria__Actinobacteria__Kineococcus_radiotolerans_SRS30216__aldo|keto_reductase:0.12251243776210986314):0.05486860181702712946):0.01611183475006266325,((((332670707__Bacteria__Actinobacteria__Cellulomonas_fimi_ATCC_484__aldo|keto_reductase:0.06513298049486569707,336320527__Bacteria__Actinobacteria__Cellvibrio_gilvus_ATCC_13127__aldo|keto_reductase:0.09336004769126358960):0.08157110938009526357,229820371__Bacteria__Actinobacteria__Beutenbergia_cavernae_DSM_12333__aldo|keto_reductase:0.14591373767789567184):0.02535165695317178128,296130781__Bacteria__Actinobacteria__Cellulomonas_flavigena_DSM_20109__aldo|keto_reductase:0.10843722072694672587):0.04284852657359505823,((269956811__Bacteria__Actinobacteria__Xylanimonas_cellulosilytica_DSM_15894__aldo|keto_reductase:0.12050165503256647648,(269794868__Bacteria__Actinobacteria__Sanguibacter_keddieii_DSM_10542__aryl|alcohol_dehydrogenase_like_protein:0.12254675981814577845,334337328__Bacteria__Actinobacteria__Isoptericola_variabilis_225__aldo|keto_reductase:0.05407700186693964461):0.02628629340991932989):0.03257846239861929283,(258652597__Bacteria__Actinobacteria__Nakamurella_multipartita_DSM_44233__aldo|keto_reductase:0.16300035100055654258,(297626523__Bacteria__Actinobacteria__Propionibacterium_freudenreichii_subsp_shermanii_CIRM-BIA1__aldo|keto_reductase:0.28622436509443710539,333989075__Bacteria__Actinobacteria__Mycobacterium_sp_JDM601__hypothetical_protein:0.15109991207894579723):0.02516588145738993601):0.03168176992592675045):0.01736980361104147746):0.02628858155558909046):0.01389083700876182423):0.01379783549509491086,(336119505__Bacteria__Actinobacteria__Microlunatus_phosphovorus_NM-1__aldo|keto_reductase:0.10661006908929200609,((325965107__Bacteria__Actinobacteria__Arthrobacter_phenanthrenivorans_Sphe3__oxidoreductase|_aryl|alcohol_dehydrogenase_like_protein:0.03966435140065375370,220914480__Bacteria__Actinobacteria__Arthrobacter_chlorophenolicus_A6__aldo|keto_reductase:0.03296004714656827761):0.04851655534160804334,116672491__Bacteria__Actinobacteria__Arthrobacter_sp_FB24__aldo|keto_reductase:0.08074825140506235177):0.09560189971941297771):0.04369860729464607879):0.02048227438918147000,317124597__Bacteria__Actinobacteria__Intrasporangium_calvum_DSM_43043__aldo|keto_reductase:0.19273550470872244378):0.00986368655488930983):0.03697803527248083588):0.04144869935067004713):0.03367266676768193578):0.01972666513649452488,((256375498__Bacteria__Actinobacteria__Actinosynnema_mirum_DSM_43827__aldo|keto_reductase:0.14219836964301516002,(257055110__Bacteria__Actinobacteria__Saccharomonospora_viridis_DSM_43017__putative_oxidoreductase|_aryl|alcohol_dehydrogenase_like_protein:0.07822946698737959226,300784099__Bacteria__Actinobacteria__Amycolatopsis_mediterranei_U32__aldo|keto_reductase:0.11585650774886400993):0.06847635349066344412):0.04324487117351361737,((284991770__Bacteria__Actinobacteria__Geodermatophilus_obscurus_DSM_43160__aldo|keto_reductase:0.08683185413560597088,379735534__Bacteria__Actinobacteria__Blastococcus_saxobsidens_DD2__putative_voltage|gated_potassium_channel_subunit_beta:0.08767934571021786250):0.12139757571878269371,((157691288__Bacteria__Bacilli__Bacillus_pumilus_SAFR-032__aldo|keto_dehydrogenase:0.10469601140912065951,(163940484__Bacteria__Bacilli__Bacillus_weihenstephanensis_KBAB4__aldo|keto_reductase:0.01832844196610937393,218897558__Bacteria__Bacilli__Bacillus_cereus_G9842__aldo|keto_family_dehydrogenase:0.03983299103617689296):0.06529691662976887245):0.36000654530622988592,134098235__Bacteria__Actinobacteria__Saccharopolyspora_erythraea_NRRL_2338__aldo|keto_reductase:0.11742674951629586411):0.05479199110939002998):0.03696284958819347211):0.04227639196850849213):0.07600271515929800381):0.04671797110885776705,(271964166__Bacteria__Actinobacteria__Streptosporangium_roseum_DSM_43021__aldo|keto_reductase_family_oxidoreductase:0.11420842620232768416,((297559926__Bacteria__Actinobacteria__Nocardiopsis_dassonvillei_subsp_dassonvillei_DSM_43111__aldo|keto_reductase:0.26629705590275043470,269127297__Bacteria__Actinobacteria__Thermomonospora_curvata_DSM_43183__aldo|keto_reductase:0.06736068986254360735):0.04874601240386637613,296269258__Bacteria__Actinobacteria__Thermobispora_bispora_DSM_43833__aldo|keto_reductase:0.07688550372054528403):0.02132890916349045041):0.03080328121244266942):0.07046740334918316639):0.04345350463817338610):0.19866514580969671377):0.13829447912057826753,108805961__Bacteria__Actinobacteria__Rubrobacter_xylanophilus_DSM_9941__aldo|keto_reductase:0.29088095360550464408):0.11019752473491477296,(((297582598__Bacteria__Bacilli__Bacillus_selenitireducens_MLS10__aldo|keto_reductase:0.18742627064282582627,317130445__Bacteria__Bacilli__Bacillus_cellulosilyticus_DSM_2522__aldo|keto_reductase:0.09408041712847096949):0.21569356720247598314,((374295482__Bacteria__Clostridia__Clostridium_clariflavum_DSM_19732__putative_oxidoreductase|_aryl|alcohol_dehydrogenase_like_protein:0.14304776782336936503,125972805__Bacteria__Clostridia__Clostridium_thermocellum_ATCC_27405__aldo|keto_reductase:0.14087322932474652393):0.10976445394269991607,((336235721__Bacteria__Bacilli__Geobacillus_thermoglucosidasius_C56-YS93__aryl|alcohol_dehydrogenase:0.06097817150872900799,((138895525__Bacteria__Bacilli__Geobacillus_thermodenitrificans_NG80-2__K|_channel_subunit_beta:0.02416330929154770005,(375009029__Bacteria__Bacilli__Geobacillus_thermoleovorans_CCB_US3_UF5__aldo|keto_reductase:0.00339146857102199609,261420183__Bacteria__Bacilli__Geobacillus_sp_Y412MC61__aldo|keto_reductase:0.00000122123005994819):0.00334947027348535958):0.00812183099920428184,56420510__Bacteria__Bacilli__Geobacillus_kaustophilus_HTA426__K|_channel_subunit_beta:0.00575335465592691307):0.03367632382417124620):0.03413236784586576311,220931113__Bacteria__Clostridia__Halothermothrix_orenii_H_168__aldo|keto_reductase:0.27564156832839570299):0.06118120775486699664):0.04023730854793938772):0.05567713146033601707,((261405012__Bacteria__Bacilli__Paenibacillus_sp_Y412MC10__aldo|keto_reductase:0.06410511164738434686,251796784__Bacteria__Bacilli__Paenibacillus_sp_JDR-2__aldo|keto_reductase:0.08189034474587658652):0.11254922749649132196,(((337748754__Bacteria__Bacilli__Paenibacillus_mucilaginosus_KNP414__aldo|keto_reductase:0.00917947640617822538,(379721750__Bacteria__Bacilli__Paenibacillus_mucilaginosus_3016__aldo|keto_reductase:0.00000122123005994819,386724490__Bacteria__Bacilli__Paenibacillus_mucilaginosus_K02__voltage|gated_potassium_channel:0.00316108564984619433):0.00678202805757467924):0.19159869354604833203,(337750208__Bacteria__Bacilli__Paenibacillus_mucilaginosus_KNP414__aldo|keto_reductase:0.00990832341403444575,(379721455__Bacteria__Bacilli__Paenibacillus_mucilaginosus_3016__aldo|keto_reductase:0.00000122123005994819,386724159__Bacteria__Bacilli__Paenibacillus_mucilaginosus_K02__voltage|gated_potassium_channel:0.00000122123005994819):0.00377590394095247625):0.25266248478940328548):0.02253765039167589940,261409759__Bacteria__Bacilli__Paenibacillus_sp_Y412MC10__aldo|keto_reductase:0.23696247314480811674):0.03932493517119687448):0.13058776394086735184):0.06902175370170951507):0.06344528527985521249):0.02311489548458876137,(251799273__Bacteria__Bacilli__Paenibacillus_sp_JDR-2__aldo|keto_reductase:0.18175985781718220768,((379719022__Bacteria__Bacilli__Paenibacillus_mucilaginosus_3016__aldo|keto_reductase:0.00000122123005994819,(337747918__Bacteria__Bacilli__Paenibacillus_mucilaginosus_KNP414__aldo|keto_reductase:0.00000122123005994819,386721609__Bacteria__Bacilli__Paenibacillus_mucilaginosus_K02__aldo|keto_reductase:0.00314082014429438406):0.00317949636903367642):0.19513654696323126658,(374321225__Bacteria__Bacilli__Paenibacillus_terrae_HPL-003__Voltage|gated_potassium_channel_beta|3_subunit:0.04093351334795461427,(308071494__Bacteria__Bacilli__Paenibacillus_polymyxa_E681__Voltage|gated_potassium_channel_beta|3_subunit:0.00749894874648929927,310644752__Bacteria__Bacilli__Paenibacillus_polymyxa_SC2__oxidoreductase:0.02546788474800481747):0.02327220370182894738):0.16425307395467356186):0.10736395544679862291):0.20305041485103583754):0.05665980718951459105,186685957__Bacteria__Cyanobacteria__Nostoc_punctiforme_PCC_73102__aldo|keto_reductase:0.53686308837043217324):0.07717363867055368476):0.07644426683933361333,383790154__Bacteria__Spirochaetes__Spirochaeta_africana_DSM_8902__putative_oxidoreductase|_aryl|alcohol_dehydrogenase_like_protein:0.66163579668118743804):0.16905084692053878870):0.57267810892304638060):0.08509587948539483471):0.08602566264768166104,((((217966952__Bacteria__others_bacteria__Dictyoglomus_turgidum_DSM_6724__aldo|keto_reductase:0.03246581086551973694,206901402__Bacteria__others_bacteria__Dictyoglomus_thermophilum_H-6-12__oxidoreductase:0.04488472741534432070):0.11734043098085690515,(312128442__Bacteria__Clostridia__Caldicellulosiruptor_hydrothermalis_108__aldo|keto_reductase:0.01494149775188393335,((312623258__Bacteria__Clostridia__Caldicellulosiruptor_kronotskyensis_2002__aldo|keto_reductase:0.00969712176580739098,222528445__Bacteria__Clostridia__Caldicellulosiruptor_bescii_DSM_6725__aldo|keto_reductase:0.00921505126946043675):0.01077393325649807741,(302871061__Bacteria__Clostridia__Caldicellulosiruptor_obsidiansis_OB47__aldo|keto_reductase:0.02617648004295152972,(146295504__Bacteria__Clostridia__Caldicellulosiruptor_saccharolyticus_DSM_8903__aldo|keto_reductase:0.02702291347976243027,(344997206__Bacteria__Clostridia__Caldicellulosiruptor_lactoaceticus_6A__aldo|keto_reductase:0.00314889701574483111,312792604__Bacteria__Clostridia__Caldicellulosiruptor_kristjanssonii_177R1B__aldo|keto_reductase:0.00000122123005994819):0.02257865761735534244):0.01293911011575221530):0.00679918157489966223):0.01427321244991465801):0.16586375208733694642):0.19448226241777105683,(160880789__Bacteria__Clostridia__Clostridium_phytofermentans_ISDg__aldo|keto_reductase:0.21171325799687307212,((((300871487__Bacteria__Spirochaetes__Brachyspira_pilosicoli_95-1000__aldo|keto_reductase:0.08193558991354916998,((384207725__Bacteria__Spirochaetes__Brachyspira_intermedia_PWS-A__aldo|keto_reductase:0.02725381637011631275,225620526__Bacteria__Spirochaetes__Brachyspira_hyodysenteriae_WA1__aldo|keto_reductase:0.03496474936624096447):0.03441008209086279801,296126804__Bacteria__Spirochaetes__Brachyspira_murdochii_DSM_12563__aldo|keto_reductase:0.07578263254669241611):0.02010330459706617667):0.23804611697459157615,150018786__Bacteria__Clostridia__Clostridium_beijerinckii_NCIMB_8052__aldo|keto_reductase:0.20335742129121833766):0.06300736018306747621,((347530763__Bacteria__Clostridia__Roseburia_hominis_A2-183__putative_oxidoreductase_protein:0.17079104395456012888,238924847__Bacteria__Clostridia__Eubacterium_rectale_ATCC_33656__putative_oxidoreductase_protein:0.21734087011091876573):0.05860644256027917193,((339634614__Bacteria__Bacilli__Weissella_koreensis_KACC_15510__aldo|keto_reductase_family_oxidoreductase:0.38458283793428948982,(((119025891__Bacteria__Actinobacteria__Bifidobacterium_adolescentis_ATCC_15703__reductase:0.04208649570785963356,283455266__Bacteria__Actinobacteria__Bifidobacterium_dentium_Bd1__oxidoreductase:0.06764142585313227818):0.07443339510146650129,(310287852__Bacteria__Actinobacteria__Bifidobacterium_bifidum_S17__Oxidoreductase:0.17882799915535904645,(23464891__Bacteria__Actinobacteria__Bifidobacterium_longum_NCC2705__reductase:0.00763700648770413489,384196570__Bacteria__Actinobacteria__Bifidobacterium_breve_ACS-071-V-Sch8b__oxidoreductase|_aldo|keto_reductase_family_protein:0.02347050512639335326):0.07567024016590551128):0.06431411549065917110):0.06893871330369519268,219682766__Bacteria__Actinobacteria__Bifidobacterium_animalis_subsp_lactis_AD011__reductase:0.27751482565921425927):0.07743257010767436166):0.12353275320977455398,302669985__Bacteria__Clostridia__Butyrivibrio_proteoclasticus_B316__aldo|keto_reductase:0.14709840157522260928):0.07558941297929912262):0.01667269097347583856):0.07311387556847154245,332298103__Bacteria__Spirochaetes__Treponema_brennaborense_DSM_12168__aldo|keto_reductase:0.26702224106950300797):0.06683574378177085940):0.15832620391832147311):0.05065017665876993952,((((347534653__Bacteria__Bacilli__Lactobacillus_sanfranciscensis_TMW_1-1304__hypothetical_protein:0.31440972188879728888,170017000__Bacteria__Bacilli__Leuconostoc_citreum_KM20__oxidoreductase:0.32209981871261300634):0.08660792927565004462,(258509625__Bacteria__Bacilli__Lactobacillus_rhamnosus_GG__aldo|keto_reductase:0.03683413881117367922,116496065__Bacteria__Bacilli__Lactobacillus_casei_ATCC_334__Aryl|alcohol_dehydrogenase_related_enzyme:0.08378737160244038862):0.48543803736877338961):0.23005978994253734049,317056244__Bacteria__Clostridia__Ruminococcus_albus_7__aldo|keto_reductase:0.40670579536823731059):0.08319683765559597599,(((81427875__Bacteria__Bacilli__Lactobacillus_sakei_subsp_sakei_23K__aldo|keto_reductase:0.18024401373017578942,389867510__Bacteria__Bacilli__Enterococcus_faecium_DO__aldo|keto_reductase_family_protein:0.34869769066576877803):0.08167123987980137723,((184155662__Bacteria__Bacilli__Lactobacillus_fermentum_IFO_3956__oxidoreductase:0.32364910648849887220,(300172864__Bacteria__Bacilli__Leuconostoc_gasicomitatum_LMG_18811__oxidoreductase|_aldo|keto_reductase_family:0.11086563955224999767,(339491013__Bacteria__Bacilli__Leuconostoc_sp_C2__oxidoreductase:0.02187461340929760037,296111717__Bacteria__Bacilli__Leuconostoc_kimchii_IMSNU_11154__oxidoreductase:0.00276868588499059763):0.11610654733177955267):0.09150562079755243661):0.05432870076973687901,((((254557947__Bacteria__Bacilli__Lactobacillus_plantarum_JDM1__oxidoreductase:0.14142642633272564656,(116333324__Bacteria__Bacilli__Lactobacillus_brevis_ATCC_367__Aryl|alcohol_dehydrogenase_related_enzyme:0.25640777685808180397,116491926__Bacteria__Bacilli__Pediococcus_pentosaceus_ATCC_25745__oxidoreductase|_aryl|alcohol_dehydrogenase_related:0.09625822992365555553):0.03324697308318564498):0.07875979107582438410,116618413__Bacteria__Bacilli__Leuconostoc_mesenteroides_subsp_mesenteroides_ATCC_8293__aryl|alcohol_dehydrogenase:0.24338566014106960411):0.06084714790748509128,116490271__Bacteria__Bacilli__Oenococcus_oeni_PSU-1__Aryl|alcohol_dehydrogenase_related_enzyme:0.19859533469078463619):0.03643780964234658720,331700533__Bacteria__Bacilli__Lactobacillus_buchneri_NRRL_B-30929__NADP|dependent_oxidoreductase_domain|containing_protein:0.12588578695480184821):0.02125540063526650328):0.15732606129538628803):0.07909506205465938189,328958548__Bacteria__Bacilli__Carnobacterium_sp_17-4__putative_aldo|keto_reductase:0.18637694564113838069):0.06243642713793053078):0.05362946678288790792):0.00832359008837239150):0.03125830024587973599):0.06235790985373269174):0.03308086635847459073):0.05166552507137244649):0.02370966707735819995):0.10913577032337930250):0.06046407344140041634,(((374984432__Bacteria__Actinobacteria__Streptomyces_bingchenggensis_BCW-1__aldo|keto_reductase:0.06132489993324257566,345011856__Bacteria__Actinobacteria__Streptomyces_violaceusniger_Tu_4113__aldo|keto_reductase:0.03437602501914378134):0.17247793031072680692,357393171__Bacteria__Actinobacteria__Kitasatospora_setae_KM-6054__putative_aldo|keto_reductase:0.27493590343982104995):0.16604686024733106287,(((257067922__Bacteria__Actinobacteria__Brachybacterium_faecium_DSM_4810__putative_oxidoreductase|_aryl|alcohol_dehydrogenase_like_protein:0.43275324748648041906,(((378715693__Bacteria__Actinobacteria__Gordonia_polyisoprenivorans_VH2__putative_oxidoreductase|_aldo|keto_reductase_family_protein:0.11604537581169388494,118471667__Bacteria__Actinobacteria__Mycobacterium_smegmatis_str_MC2_155__oxidoreductase|_aldo|keto_reductase:0.10091927156004791566):0.02869790373964896044,111017612__Bacteria__Actinobacteria__Rhodococcus_jostii_RHA1__aldo|keto_reductase:0.11276996842851531866):0.50777871381707273546,(((334336050__Bacteria__Actinobacteria__Isoptericola_variabilis_225__aldo|keto_reductase:0.09521519144558668324,269955185__Bacteria__Actinobacteria__Xylanimonas_cellulosilytica_DSM_15894__aldo|keto_reductase:0.12045605008454070284):0.06996631698845175162,((((256831703__Bacteria__Actinobacteria__Jonesia_denitrificans_DSM_20603__aldo|keto_reductase:0.23007866264382037524,269793951__Bacteria__Actinobacteria__Sanguibacter_keddieii_DSM_10542__aryl|alcohol_dehydrogenase_like_protein:0.13198443930398864876):0.07943411170776423780,332671772__Bacteria__Actinobacteria__Cellulomonas_fimi_ATCC_484__aldo|keto_reductase:0.04865363984027797073):0.04895886680305598648,336321871__Bacteria__Actinobacteria__Cellvibrio_gilvus_ATCC_13127__aldo|keto_reductase:0.11809247219634434745):0.05302719591827433077,296130817__Bacteria__Actinobacteria__Cellulomonas_flavigena_DSM_20109__aldo|keto_reductase:0.18470771495189727829):0.04639928613183397915):0.09527446492856844751,148271500__Bacteria__Actinobacteria__Clavibacter_michiganensis_subsp_michiganensis_NCPPB_382__putative_oxidoreductase:0.25972188857440303700):0.04211310116097174983):0.03834814713441932893):0.05907530931449767042,134099622__Bacteria__Actinobacteria__Saccharopolyspora_erythraea_NRRL_2338__aldo|keto_reductase:0.29010330695759861674):0.05193052490661828613,((256396014__Bacteria__Actinobacteria__Catenulispora_acidiphila_DSM_44928__aldo|keto_reductase:0.16744919701306412718,256391454__Bacteria__Actinobacteria__Catenulispora_acidiphila_DSM_44928__aldo|keto_reductase:0.16184477759832036070):0.10262112924841941541,((357411453__Bacteria__Actinobacteria__Streptomyces_flavogriseus_ATCC_33331__aldo|keto_reductase:0.07615053451176966026,345001800__Bacteria__Actinobacteria__Streptomyces_sp_SirexAA-E__aldo|keto_reductase:0.02940888705652373869):0.05236934095987078736,182436300__Bacteria__Actinobacteria__Streptomyces_griseus_subsp_griseus_NBRC_13350__oxidoreductase:0.07792763757848028550):0.19415298582641626890):0.06374350093401605355):0.04213570692045916916):0.03385907940614990563):0.03094727169145605750,117928922__Bacteria__Actinobacteria__Acidothermus_cellulolyticus_11B__aldo|keto_reductase:0.17693997506018011023):0.02109155579780619058):0.01268675249437939065):0.05478507021659875798):0.06933691757810982181,182413966__Bacteria__others_bacteria__Opitutus_terrae_PB90-1__aldo|keto_reductase:0.22799832949966727935):0.04078292443492294306,294086013__Bacteria__Alphaproteobacteria__Candidatus_Puniceispirillum_marinum_IMCC1322__hypothetical_protein:0.26874024012833502839):0.03444300400333909218,294675579__Bacteria__Alphaproteobacteria__Rhodobacter_capsulatus_SB_1003__aldo|keto_reductase_family_oxidoreductase:0.19033369842527975146):0.04104183947599730070):0.02496226975530270106,(256424137__Bacteria__Bacteroidetes__Chitinophaga_pinensis_DSM_2588__aldo|keto_reductase:0.22675872231797844503,326800812__Bacteria__Bacteroidetes__Sphingobacterium_sp_21__NADP|dependent_oxidoreductase_domain:0.11095073293791656022):0.10048286786745679044):0.02199182566717687928):0.01336394738750146423):0.03884611139555360637,110632809__Bacteria__Alphaproteobacteria__Chelativorans_sp_BNC1__aldo|keto_reductase:0.16275108547836814044):0.01577999372288066762,((325292925__Bacteria__Alphaproteobacteria__Agrobacterium_sp_H13-3_circ-linear__oxidoreductase:0.01287001100600968298,159184800__Bacteria__Alphaproteobacteria__Agrobacterium_tumefaciens_str_C58_circ-lin__hypothetical_protein:0.00182852038134445160):0.11851916127377480625,(222148766__Bacteria__Alphaproteobacteria__Agrobacterium_vitis_S4__hypothetical_protein:0.12123690446690878197,((227822322__Bacteria__Alphaproteobacteria__Sinorhizobium_fredii_NGR234__oxidoreductase_protein:0.03709592961321499238,(15965675__Bacteria__Alphaproteobacteria__Sinorhizobium_meliloti_1021__oxidoreductase:0.03086145635564794057,150396924__Bacteria__Alphaproteobacteria__Sinorhizobium_medicae_WSM419__aldo|keto_reductase:0.03533485698918931855):0.02323876920742641572):0.02959254470323498601,(222086185__Bacteria__Alphaproteobacteria__Agrobacterium_radiobacter_K84__oxidoreductase:0.02750797502650086102,(((241205047__Bacteria__Alphaproteobacteria__Rhizobium_leguminosarum_bv_trifolii_WSM1325__aldo|keto_reductase:0.01146580538681764294,116252536__Bacteria__Alphaproteobacteria__Rhizobium_leguminosarum_bv_viciae_3841__oxidoreductase:0.01833174630361662089):0.01552208475201375011,209549684__Bacteria__Alphaproteobacteria__Rhizobium_leguminosarum_bv_trifolii_WSM2304__aldo|keto_reductase:0.01553535723587809621):0.00270199912836675566,(86358066__Bacteria__Alphaproteobacteria__Rhizobium_etli_cf_42__oxidoreductase:0.03404043618250224279,190892145__Bacteria__Alphaproteobacteria__Rhizobium_etli_CIAT_652__oxidoreductase:0.01523434500475729508):0.00549216652700198777):0.03658514966146465125):0.03198649862361460650):0.02773355138155861668):0.06698061641696700930):0.03352807974835372157):0.12986095427573030037):0.02154928005073791439,13472878__Bacteria__Alphaproteobacteria__Mesorhizobium_loti_MAFF303099__hypothetical_protein:0.01894000158343294576):0.0;
