# Supplementary material for: The last universal common ancestor between ancient Earth chemistry and the onset of genetics
Source: PLoS Genet. 2018 Aug 16;14(8):e1007518. doi: 10.1371/journal.pgen.1007518 (PMC6095482; doi:10.1371/journal.pgen.1007518)
Supplement: S1 Appendix — The trees are for the 355 clusters that, after alignment and tree construction, generated ML trees that preserve domain monophyly while also having homologues in ≥2 archaeal and ≥2 bacterial lineages. These 355 proteins trace to LUCA by those phylogenetic criteria [78]. LUCA, last universal common ancestor; ML, maximum likelihood. (ZIP) [file pgen.1007518.s001.zip › renamed_trees_LUCA/2115.tree]

((327400969__Archaea__Archaeoglobales__Archaeoglobus_veneficus_SNP6__hypothetical_protein:0.17862297777243596464,(((((147920356__Archaea__Methanocellales__Uncultured_methanogenic_archaeon_RC-I__hypothetical_protein:0.13976545980723256712,(282162804__Archaea__Methanocellales__Methanocella_paludicola_SANAE__hypothetical_protein:0.07364560178157311676,383318801__Archaea__Methanocellales__Methanocella_sp_HZ254__hypothetical_protein:0.09574381433108178352):0.07720170517561801560):0.24305112125470176854,((298674989__Archaea__Methanosarcinales__Methanohalobium_evestigatum_Z-7303__ApbE_family_lipoprotein:0.20474152958653804579,(336476836__Archaea__Methanosarcinales__Methanosalsum_zhilinae_DSM_4017__ApbE_family_lipoprotein:0.22605571873173319064,(91772369__Archaea__Methanosarcinales__Methanococcoides_burtonii_DSM_6242__hypothetical_protein:0.19027570051655620653,(294495909__Archaea__Methanosarcinales__Methanohalophilus_mahii_DSM_5219__ApbE_family_lipoprotein:0.24776861179801931701,(20090567__Archaea__Methanosarcinales__Methanosarcina_acetivorans_C2A__hypothetical_protein:0.05461599784204765329,(73671125__Archaea__Methanosarcinales__Methanosarcina_barkeri_str_Fusaro__hypothetical_protein:0.07269424421374093281,21228750__Archaea__Methanosarcinales__Methanosarcina_mazei_Go1__hypothetical_protein:0.06858728816329782985):0.00642067926842415735):0.10656923401767240400):0.03413544880180570396):0.04283530827890766335):0.02893068088290398285):0.12087964811897083939,(116754597__Archaea__Methanosarcinales__Methanosaeta_thermophila_PT__hypothetical_protein:0.26633120559465933708,(330507074__Archaea__Methanosarcinales__Methanosaeta_concilii_GP6__hypothetical_protein:0.22522546261151379920,386001661__Archaea__Methanosarcinales__Methanosaeta_harundinacea_6Ac__hypothetical_protein:0.25876293811252104593):0.06932664611104771835):0.13288056972446399273):0.03802265484979868576):0.12866682196657339143,(307353749__Archaea__Methanomicrobiales__Methanoplanus_petrolearius_DSM_11571__ApbE_family_lipoprotein:0.43235893877754882908,(219851917__Archaea__Methanomicrobiales__Methanosphaerula_palustris_E1-9c__hypothetical_protein:0.22308224732916412392,(154150817__Archaea__Methanomicrobiales__Methanoregula_boonei_6A8__hypothetical_protein:0.31548043853329488240,(88601453__Archaea__Methanomicrobiales__Methanospirillum_hungatei_JF-1__hypothetical_protein:0.43128842737537964602,(124485278__Archaea__Methanomicrobiales__Methanocorpusculum_labreanum_Z__hypothetical_protein:0.37214669705970176983,126179465__Archaea__Methanomicrobiales__Methanoculleus_marisnigri_JR1__hypothetical_protein:0.19064902125939695021):0.06328348882434361999):0.02694497092867716159):0.07608358564347014741):0.03929724476852668874):0.15255116880794619694):0.10446083681191779824,((20093646__Archaea__Thermococcales-pyroco__Methanopyrus_kandleri_AV19__hypothetical_protein:0.57592415383513639870,((296109726__Archaea__Methanococcales__Methanocaldococcus_infernus_ME__ApbE_family_lipoprotein:0.23418390394670843269,(261403821__Archaea__Methanococcales__Methanocaldococcus_vulcanius_M7__hypothetical_protein:0.12131598713014089819,((289192239__Archaea__Methanococcales__Methanocaldococcus_sp_FS406-22__ApbE_family_lipoprotein:0.04158970948894495645,15669721__Archaea__Methanococcales__Methanocaldococcus_jannaschii_DSM_2661__hypothetical_protein:0.03309604700823023937):0.01135275676921447888,256811459__Archaea__Methanococcales__Methanocaldococcus_fervens_AG86__hypothetical_protein:0.04918881943337991697):0.03249400849455395118):0.09519191260194595494):0.06226697300428192527,((333910592__Archaea__Methanococcales__Methanotorris_igneus_Kol_5__hypothetical_protein:0.07607837338672644723,((297618859__Archaea__Methanococcales__Methanococcus_voltae_A3__ApbE_family_lipoprotein:0.28323050930346088672,(150399302__Archaea__Methanococcales__Methanococcus_vannielii_SB__hypothetical_protein:0.14892086286131375750,45358799__Archaea__Methanococcales__Methanococcus_maripaludis_S2__hypothetical_protein:0.09011206820305055210):0.05159901700934978186):0.08460604735360352513,(336121124__Archaea__Methanococcales__Methanothermococcus_okinawensis_IH1__hypothetical_protein:0.10160386127721811322,150400776__Archaea__Methanococcales__Methanococcus_aeolicus_Nankai-3__hypothetical_protein:0.16998530826099514379):0.06891246058281708109):0.05761159826844445414):0.05836650982112148722,((325960088__Archaea__Methanobacteriales__Methanobacterium_sp_AL-21__hypothetical_protein:0.21950601159088614645,333986526__Archaea__Methanobacteriales__Methanobacterium_sp_SWAN-1__hypothetical_protein:0.14041116517631829774):0.06193782878552294563,(312136743__Archaea__Methanobacteriales__Methanothermus_fervidus_DSM_2088__apbe_family_lipoprotein:0.18690826977792138197,((304314883__Archaea__Methanobacteriales__Methanothermobacter_marburgensis_str_Marburg__hypothetical_protein:0.05770603059222372683,15678754__Archaea__Methanobacteriales__Methanothermobacter_thermautotrophicus_str_Delta_H__hypothetical_protein:0.07235653729525801103):0.19870304974926752961,(84490110__Archaea__Methanobacteriales__Methanosphaera_stadtmanae_DSM_3091__hypothetical_protein:0.58139474053707718149,148642148__Archaea__Methanobacteriales__Methanobrevibacter_smithii_ATCC_35061__hypothetical_protein:0.42607627192786828862):0.10352188455057886873):0.01123498197786527986):0.08415038448510057945):0.21029922045699012134):0.10274418521133171778):0.14791394363901122500):0.14068994558234515502,((((337286753__Bacteria__others_bacteria__Thermodesulfatator_indicus_DSM_15286__ApbE_family_lipoprotein:0.20947563577937086676,337289157__Bacteria__others_bacteria__Thermodesulfobacterium_sp_OPB45__ApbE_family_lipoprotein:0.35670029304482742116):0.27947432924820397870,((239907702__Bacteria__Deltaproteobacteria__Desulfovibrio_magneticus_RS-1__hypothetical_protein:0.40811343595053301003,((258405863__Bacteria__Deltaproteobacteria__Desulfohalobium_retbaense_DSM_5692__hypothetical_protein:0.34564942596453968049,(242278535__Bacteria__Deltaproteobacteria__Desulfovibrio_salexigens_DSM_2638__hypothetical_protein:0.31390768746677005785,(317154274__Bacteria__Deltaproteobacteria__Desulfovibrio_aespoeensis_Aspo-2__ApbE_family_lipoprotein:0.11727687242243334254,376298011__Bacteria__Deltaproteobacteria__Desulfovibrio_desulfuricans_ND132__ApbE_family_lipoprotein:0.13760771684054379227):0.08733523886598737462):0.07353933999174799840):0.03730497912484063289,(((46579510__Bacteria__Deltaproteobacteria__Desulfovibrio_vulgaris_str_Hildenborough__hypothetical_protein:0.16969166125766585451,218885152__Bacteria__Deltaproteobacteria__Desulfovibrio_vulgaris_str_Miyazaki_F__hypothetical_protein:0.13902606359565253258):0.13013767720511679182,347360011__Bacteria__Deltaproteobacteria__Desulfovibrio_alaskensis_G20__ApbE_family_lipoprotein:0.35735624318594949589):0.14071266853825920018,(374298388__Bacteria__Deltaproteobacteria__Desulfovibrio_africanus_str_Walvis_Bay__ApbE_family_lipoprotein:0.28602803962618994493,256830097__Bacteria__Deltaproteobacteria__Desulfomicrobium_baculatum_DSM_4028__ApbE_family_lipoprotein:0.41281077868316190527):0.05178568297042378255):0.08202362438279814372):0.08784128777709690472):0.35369441172575455390,((116749555__Bacteria__Deltaproteobacteria__Syntrophobacter_fumaroxidans_MPOB__hypothetical_protein:0.39377085478234413740,(302342729__Bacteria__Deltaproteobacteria__Desulfarculus_baarsii_DSM_2075__ApbE_family_lipoprotein:0.44199601982922342991,(218781837__Bacteria__Deltaproteobacteria__Desulfatibacillum_alkenivorans_AK-01__ApbE_family_lipoprotein:0.45977762389552273570,328953745__Bacteria__Deltaproteobacteria__Desulfobacca_acetoxidans_DSM_11109__ApbE_family_lipoprotein:0.35046991193253629326):0.05226846165613951295):0.04413857448675602424):0.06596499108949824275,((224369494__Bacteria__Deltaproteobacteria__Desulfobacterium_autotrophicum_HRM2__hypothetical_protein:0.44487206539875329137,85859458__Bacteria__Deltaproteobacteria__Syntrophus_aciditrophicus_SB__hypothetical_protein:0.38708969210965027408):0.07861808571193430739,((379012630__Bacteria__Clostridia__Acetobacterium_woodii_DSM_1030__hypothetical_protein:0.42517272370163572415,310829204__Bacteria__Clostridia__Eubacterium_limosum_KIST612__hypothetical_protein:0.34045735115248454417):0.18907066475653272475,(((332800500__Bacteria__Clostridia__Tepidanaerobacter_sp_Re1__ApbE_family_lipoprotein:0.34518072988579723281,(217967125__Bacteria__others_bacteria__Dictyoglomus_turgidum_DSM_6724__ApbE_family_lipoprotein:0.07612838176323664940,206900649__Bacteria__others_bacteria__Dictyoglomus_thermophilum_H-6-12__hypothetical_protein:0.06433163521259142870):0.29316444020647208779):0.11097031748656895067,(270308190__Bacteria__Chloroflexi__Dehalococcoides_sp_VS__hypothetical_protein:0.07060109007720193064,(73748687__Bacteria__Chloroflexi__Dehalococcoides_sp_CBDB1__hypothetical_protein:0.09208571739237737808,57234311__Bacteria__Chloroflexi__Dehalococcoides_ethenogenes_195__hypothetical_protein:0.09918986003042368216):0.02149607132137012697):0.26802913091559327219):0.07561509908181429651,((296132693__Bacteria__Clostridia__Thermincola_potens_JR__ApbE_family_lipoprotein:0.29967925868034167580,(297616923__Bacteria__Clostridia__Syntrophothermus_lipocalidus_DSM_12680__ApbE_family_lipoprotein:0.22073036920264899052,114566963__Bacteria__Clostridia__Syntrophomonas_wolfei_subsp_wolfei_str_Goettingen__hypothetical_protein:0.24375791628633211583):0.17578297869972650536):0.08029797655867229600,((374993047__Bacteria__Clostridia__Desulfosporosinus_orientis_DSM_765__hypothetical_protein:0.21458562861255367493,(333979081__Bacteria__Clostridia__Desulfotomaculum_kuznetsovii_DSM_6115__ApbE_family_lipoprotein:0.15821492304202958157,((260893283__Bacteria__Clostridia__Ammonifex_degensii_KC4__ApbE_family_lipoprotein:0.24827504656229698599,169831072__Bacteria__Clostridia__Candidatus_Desulforudis_audaxviator_MP104C__hypothetical_protein:0.26161493164973326220):0.08757446686202616237,(((334338778__Bacteria__Clostridia__Desulfotomaculum_ruminis_DSM_2154__ApbE_family_lipoprotein:0.09908610188144269249,134297982__Bacteria__Clostridia__Desulfotomaculum_reducens_MI-1__hypothetical_protein:0.15141383075678616077):0.04271266823760254405,333922328__Bacteria__Clostridia__Desulfotomaculum_carboxydivorans_CO-1-SRB__ApbE_family_lipoprotein:0.06567517783367778084):0.12136222924662729006,147677809__Bacteria__Clostridia__Pelotomaculum_thermopropionicum_SI__hypothetical_protein:0.17418705909229750817):0.03173924506284941938):0.04385921098413420732):0.01480823988521838205):0.12514185639871819311,258516699__Bacteria__Clostridia__Desulfotomaculum_acetoxidans_DSM_771__ApbE_family_lipoprotein:0.26973568782403950506):0.04178753500311185864):0.11653214999725365619):0.01826819531926624288):0.06058616731899917063):0.07497679099079779252):0.01991455824576602446):0.00865282841921226169):0.09405590769676437646,((325282007__Bacteria__Bacteroidetes__Odoribacter_splanchnicus_DSM_20712__ApbE_family_lipoprotein:0.43571522357532560532,((332295122__Bacteria__Clostridia__Thermodesulfobium_narugense_DSM_14796__ApbE_family_lipoprotein:0.94804272126770261497,339500166__Bacteria__Spirochaetes__Spirochaeta_caldaria_DSM_7334__ApbE_family_lipoprotein:0.49137704918804936405):0.14914912259690021878,374316263__Bacteria__Spirochaetes__Sphaerochaeta_pleomorpha_str_Grapes__hypothetical_protein:0.46090327412032416898):0.10743120444022909166):0.13004256544270001439,((338730321__Bacteria__Thermotogae__Thermotoga_thermarum_DSM_5069__ApbE_family_lipoprotein:0.22737154458786612565,(157364216__Bacteria__Thermotogae__Thermotoga_lettingae_TMO__hypothetical_protein:0.35498771372180171202,206896015__Bacteria__Clostridia__Coprothermobacter_proteolyticus_DSM_5265__hypothetical_protein:0.29775086515976167956):0.14250653724532541533):0.11298301383076249371,(((319790186__Bacteria__Aquificae__Thermovibrio_ammonificans_HB-1__ApbE_family_lipoprotein:0.49027965287169883446,325294682__Bacteria__Aquificae__Desulfurobacterium_thermolithotrophum_DSM_11699__ApbE_family_lipoprotein:0.38124103468434455966):0.36750144676813017997,(217077178__Bacteria__Thermotogae__Thermosipho_africanus_TCF52B__hypothetical_protein:0.22885908399476029285,150020627__Bacteria__Thermotogae__Thermosipho_melanesiensis_BI429__hypothetical_protein:0.22545084496972522814):0.39279890132613859421):0.18002345965688623664,(327398332__Bacteria__Deltaproteobacteria__Hippea_maritima_DSM_10411__ApbE_family_lipoprotein:0.59095675492578114696,(383787269__Bacteria__Thermotogae__Fervidobacterium_pennivorans_DSM_9078__hypothetical_protein:0.26351157885890214017,154249959__Bacteria__Thermotogae__Fervidobacterium_nodosum_Rt17-B1__hypothetical_protein:0.35504552679314943520):0.18986650086836284745):0.05180941573128036715):0.08349439516903439662):0.08874949075922070052):0.06761337231209824106):0.16591235749930610677,(302337822__Bacteria__Spirochaetes__Spirochaeta_smaragdinae_DSM_11293__ApbE_family_lipoprotein:0.57029748741114838495,320355320__Bacteria__Deltaproteobacteria__Desulfobulbus_propionicus_DSM_2032__ApbE_family_lipoprotein:0.35053694570977073086):0.23480380019982224904):0.17431112999970280186):0.18183073998872176236):0.23772967344778228593,284161409__Archaea__Archaeoglobales__Archaeoglobus_profundus_DSM_5631__ApbE_family_lipoprotein:0.27163894355566020611):0.07547753538436975662):0.12767625745719760055,288932305__Archaea__Archaeoglobales__Ferroglobus_placidus_DSM_10642__ApbE_family_lipoprotein:0.13887989644574708081,11498257__Archaea__Archaeoglobales__Archaeoglobus_fulgidus_DSM_4304__hypothetical_protein:0.26798737657240173649):0.0;
