# Supplementary material for: The last universal common ancestor between ancient Earth chemistry and the onset of genetics
Source: PLoS Genet. 2018 Aug 16;14(8):e1007518. doi: 10.1371/journal.pgen.1007518 (PMC6095482; doi:10.1371/journal.pgen.1007518)
Supplement: S1 Appendix — The trees are for the 355 clusters that, after alignment and tree construction, generated ML trees that preserve domain monophyly while also having homologues in ≥2 archaeal and ≥2 bacterial lineages. These 355 proteins trace to LUCA by those phylogenetic criteria [78]. LUCA, last universal common ancestor; ML, maximum likelihood. (ZIP) [file pgen.1007518.s001.zip › renamed_trees_LUCA/2050.tree]

(227828555__Archaea__Sulfolobales__Sulfolobus_islandicus_M_14-25__G|D|S|L_family_lipolytic_protein:0.01402292190319803615,(((((294055623__Bacteria__others_bacteria__Coraliomargarita_akajimensis_DSM_45221__G|D|S|L_family_lipolytic_protein:0.63634751037071413116,((346722759__Bacteria__Clostridia__Caldicellulosiruptor_saccharolyticus_DSM_8903__G|D|S|L_lipolytic_protein_family:0.02384883295629377717,((312794206__Bacteria__Clostridia__Caldicellulosiruptor_kristjanssonii_177R1B__lipolytic_protein_g|d|s|l_family:0.00000122123005994819,344995620__Bacteria__Clostridia__Caldicellulosiruptor_lactoaceticus_6A__G|D|S|L_family_lipolytic_protein:0.00000122123005994819):0.01550433955167234736,(312623130__Bacteria__Clostridia__Caldicellulosiruptor_kronotskyensis_2002__lipolytic_protein_g|d|s|l_family:0.02690257987371410739,((222528570__Bacteria__Clostridia__Caldicellulosiruptor_bescii_DSM_6725__G|D|S|L_family_lipolytic_protein:0.03079887391434042720,(312128303__Bacteria__Clostridia__Caldicellulosiruptor_hydrothermalis_108__lipolytic_protein_g|d|s|l_family:0.01245070945266815894,312134456__Bacteria__Clostridia__Caldicellulosiruptor_owensensis_OL__lipolytic_protein_g|d|s|l_family:0.01643324936131583536):0.00671480884875523456):0.02610094362106930507,302871171__Bacteria__Clostridia__Caldicellulosiruptor_obsidiansis_OB47__G|D|S|L_family_lipolytic_protein:0.02922569769830853439):0.00298433365739574985):0.01258449985700765827):0.02503739797561364139):0.22064549374156661177,(((251799230__Bacteria__Bacilli__Paenibacillus_sp_JDR-2__G|D|S|L_family_lipolytic_protein:0.23517975210857047785,(138895415__Bacteria__Bacilli__Geobacillus_thermodenitrificans_NG80-2__hypothetical_protein:0.02433772570660120219,(336235642__Bacteria__Bacilli__Geobacillus_thermoglucosidasius_C56-YS93__G|D|S|L_family_lipolytic_protein:0.03743090238847113227,261420077__Bacteria__Bacilli__Geobacillus_sp_Y412MC61__G|D|S|L_family_lipolytic_protein:0.05071502275322830461):0.02091016978814596791):0.20031363859586984177):0.09862002283748196041,(310817818__Bacteria__Deltaproteobacteria__Stigmatella_aurantiaca_DW4-3-1__lipolytic_protein|_gdsl_family:0.29168439162361453620,251798180__Bacteria__Bacilli__Paenibacillus_sp_JDR-2__G|D|S|L_family_lipolytic_protein:0.31626239657873966848):0.06341821279503852271):0.05183868187521366994,258512558__Bacteria__Bacilli__Alicyclobacillus_acidocaldarius_subsp_acidocaldarius_DSM_446__G|D|S|L_family_lipolytic_protein:0.51249233031078766931):0.06461361815173795320):0.08278825156409026775):0.07269525142321194011,(160878808__Bacteria__Clostridia__Clostridium_phytofermentans_ISDg__GDSL_family_lipase:0.50908660708440733877,(332297473__Bacteria__Spirochaetes__Treponema_brennaborense_DSM_12168__G|D|S|L_family_lipolytic_protein:0.66625151928660319989,283456970__Bacteria__Actinobacteria__Bifidobacterium_dentium_Bd1__lipolytic_protein:0.60220087145093414982):0.12752421079199591225):0.04868269163016741841):0.13890047104930425270,((226355204__Bacteria__Deinococcus-Thermus__Deinococcus_deserti_VCD115__hypolipase|acylhydrolase_family_protein:0.59633805251040206130,256391245__Bacteria__Actinobacteria__Catenulispora_acidiphila_DSM_44928__G|D|S|L_family_lipolytic_protein:0.57463044058138179615):0.17270013818624765922,(((283782235__Bacteria__Planctomycetes__Pirellula_staleyi_DSM_6068__stress_responsive_alpha|beta_barrel_domain|containing_protein:0.39510757003185204006,(255036901__Bacteria__Bacteroidetes__Dyadobacter_fermentans_DSM_18053__G|D|S|L_family_lipolytic_protein:0.12360849403041818118,(338214217__Bacteria__Bacteroidetes__Runella_slithyformis_DSM_19594__G|D|S|L_family_lipolytic_protein:0.15799214533550112738,((312131932__Bacteria__Bacteroidetes__Leadbetterella_byssophila_DSM_17132__lipolytic_protein_g|d|s|l_family:0.28330664255495485726,(332668044__Bacteria__Bacteroidetes__Haliscomenobacter_hydrossis_DSM_1100__G|D|S|L_family_lipolytic_protein:0.29573011655216380200,((255530190__Bacteria__Bacteroidetes__Pedobacter_heparinus_DSM_2366__G|D|S|L_family_lipolytic_protein:0.40061777490544275837,375143750__Bacteria__Bacteroidetes__Niastella_koreensis_GR20-10__G|D|S|L_family_lipolytic_protein:0.22040553801004744705):0.04214774713484868013,387791966__Bacteria__Bacteroidetes__Solitalea_canadensis_DSM_3403__lysophospholipase_L1|like_esterase:0.29955823298873152094):0.09980602663576086664):0.04104975409534578762):0.04542994205884122449,284037345__Bacteria__Bacteroidetes__Spirosoma_linguale_DSM_74__G|D|S|L_family_lipolytic_protein:0.20244876753790327917):0.02656620864753991146):0.12289487555646891326):0.52223889757339081452):0.64777768284958270328,(317130053__Bacteria__Bacilli__Bacillus_cellulosilyticus_DSM_2522__G|D|S|L_family_lipolytic_protein:0.37883647599467679123,(386724702__Bacteria__Bacilli__Paenibacillus_mucilaginosus_K02__hydrolase:0.00000122123005994819,(379721960__Bacteria__Bacilli__Paenibacillus_mucilaginosus_3016__hypothetical_protein:0.00000122123005994819,337748991__Bacteria__Bacilli__Paenibacillus_mucilaginosus_KNP414__hypothetical_protein:0.00000122123005994819):0.02178204734590334993):0.35515066861018057542):0.21521652729463619513):0.29451505751731160698,(257069102__Bacteria__Actinobacteria__Brachybacterium_faecium_DSM_4810__lysophospholipase_L1|like_esterase:0.85453729428365010623,(((((((16802537__Bacteria__Bacilli__Listeria_monocytogenes_EGD-e__hypothetical_protein:0.01366213472652687971,16799570__Bacteria__Bacilli__Listeria_innocua_Clip11262__hypothetical_protein:0.00954523756369578605):0.01007313089962529745,((347547882__Bacteria__Bacilli__Listeria_ivanovii_subsp_ivanovii_PAM_55__putative_esterase:0.01415546685689893745,289433776__Bacteria__Bacilli__Listeria_seeligeri_serovar_1-2b_str_SLCC3954__GDSL_lipase|acylhydrolase:0.00000122123005994819):0.11191714122837245760,116871883__Bacteria__Bacilli__Listeria_welshimeri_serovar_6b_str_SLCC5334__lipase|acylhydrolase:0.02968042006514707426):0.02706988849345106848):0.46191564658797434895,((288904391__Bacteria__Bacilli__Streptococcus_gallolyticus_UCN34__lipase|acylhydrolase:0.00000122123005994819,336063520__Bacteria__Bacilli__Streptococcus_pasteurianus_ATCC_43144__GDSL|like_lipase|acylhydrolase:0.01682834079933897761):0.52265302955806081098,(328958224__Bacteria__Bacilli__Carnobacterium_sp_17-4__G|D|S|L_family_lipolytic_protein:0.35074680030709048939,389869076__Bacteria__Bacilli__Enterococcus_faecium_DO__SGNH_subfamily_hydrolase:0.43214167800924885299):0.06902865996134811832):0.13809163670713972549):0.27752907040857133225,302876021__Bacteria__Clostridia__Clostridium_cellulovorans_743B__G|D|S|L_family_lipolytic_protein:0.26304302818781105655):0.05587878603269664374,(((269793963__Bacteria__Actinobacteria__Sanguibacter_keddieii_DSM_10542__lysophospholipase_L1|like_esterase:0.45548367647081439147,(357409452__Bacteria__Actinobacteria__Streptomyces_flavogriseus_ATCC_33331__G|D|S|L_family_lipolytic_protein:0.19437041153220249723,345003924__Bacteria__Actinobacteria__Streptomyces_sp_SirexAA-E__G|D|S|L_family_lipolytic_protein:0.20911653018573686524):0.18404648793281452868):0.07209851638584587052,(229821871__Bacteria__Actinobacteria__Beutenbergia_cavernae_DSM_12333__G|D|S|L_family_lipolytic_protein:0.28815174589696862517,(291299042__Bacteria__Actinobacteria__Stackebrandtia_nassauensis_DSM_44728__G|D|S|L_family_lipolytic_protein:0.13890859627747903504,(374982872__Bacteria__Actinobacteria__Streptomyces_bingchenggensis_BCW-1__G|D|S|L_family_lipolytic_protein:0.05320632456697908796,345012309__Bacteria__Actinobacteria__Streptomyces_violaceusniger_Tu_4113__G|D|S|L_family_lipolytic_protein:0.03381966388835200288):0.05663489766724424251):0.53359092673592101175):0.09835784165862009043):0.12343902628036834690,(332669934__Bacteria__Actinobacteria__Cellulomonas_fimi_ATCC_484__G|D|S|L_family_lipolytic_protein:0.27793880100669554611,336321284__Bacteria__Actinobacteria__Cellvibrio_gilvus_ATCC_13127__lipolytic_protein_G|D|S|L_family:0.20071793722911368540):0.20229947824254249089):0.19880779960963693154):0.06502684411137379938,(((304317427__Bacteria__Clostridia__Thermoanaerobacterium_thermosaccharolyticum_DSM_571__G|D|S|L_family_lipolytic_protein:0.10187956540026503471,390935562__Bacteria__Clostridia__Thermoanaerobacterium_saccharolyticum_JW-SL-YS485__G|D|S|L_family_lipolytic_protein:0.09755864592768161148):0.16441404736706763390,(389845285__Bacteria__Thermotogae__Mesotoga_prima_MesG1_Ag_4-2__lysophospholipase_L1|like_esterase:0.49107672658194606585,(332983178__Bacteria__Clostridia__Mahella_australiensis_50-1_BON__G|D|S|L_family_lipolytic_protein:0.01719484858817910827,160901916__Bacteria__Thermotogae__Petrotoga_mobilis_SJ95__GDSL_family_lipase:0.10579601708504866864):0.20224560164510219096):0.04150578872005600967):0.12026535231584804808,((337747769__Bacteria__Bacilli__Paenibacillus_mucilaginosus_KNP414__G|D|S|L_family_lipolytic_protein:0.12295233237641994828,261407815__Bacteria__Bacilli__Paenibacillus_sp_Y412MC10__G|D|S|L_family_lipolytic_protein:0.37221886306272011780):0.12934022176473614074,261405097__Bacteria__Bacilli__Paenibacillus_sp_Y412MC10__G|D|S|L_family_lipolytic_protein:0.26490834025662468587):0.09508939778317744562):0.08422881141948700134):0.13772426067598680932,((383767124__Bacteria__Planctomycetes__Phycisphaera_mikurensis_NBRC_102666__hypothetical_protein:0.81765255957809612752,(((375254080__Bacteria__Bacteroidetes__Tannerella_forsythia_ATCC_43037__Tat_pathway_signal_sequence_domain|containing_protein:0.13393943261839055814,150009715__Bacteria__Bacteroidetes__Parabacteroides_distasonis_ATCC_8503__lysophospholipase_L1|like_protein:0.19470761038136871757):0.31997447117898303315,(326800248__Bacteria__Bacteroidetes__Sphingobacterium_sp_21__G|D|S|L_family_lipolytic_protein:0.62934626818281880212,(256422990__Bacteria__Bacteroidetes__Chitinophaga_pinensis_DSM_2588__G|D|S|L_family_lipolytic_protein:0.21639538241576009026,(325104768__Bacteria__Bacteroidetes__Pedobacter_saltans_DSM_12145__G|D|S|L_family_lipolytic_protein:0.27027797875846060194,326800462__Bacteria__Bacteroidetes__Sphingobacterium_sp_21__G|D|S|L_family_lipolytic_protein:0.26244156227027087835):0.05872804201575428790):0.07424332017944083872):0.06351693084597991035):0.15752197538178341896,325109268__Bacteria__Planctomycetes__Planctomyces_brasiliensis_DSM_5305__G|D|S|L_family_lipolytic_protein:0.33858288948303572052):0.13647431182966796026):0.15439124392567443733,(((338211754__Bacteria__Bacteroidetes__Runella_slithyformis_DSM_19594__G|D|S|L_family_lipolytic_protein:0.14241366242050174096,284036405__Bacteria__Bacteroidetes__Spirosoma_linguale_DSM_74__G|D|S|L_family_lipolytic_protein:0.15376349546577389171):0.38943390100801139608,(343086482__Bacteria__Bacteroidetes__Cyclobacterium_marinum_DSM_745__G|D|S|L_family_lipolytic_protein:0.45147783103194999432,325298038__Bacteria__Bacteroidetes__Bacteroides_salanitronis_DSM_18170__G|D|S|L_family_lipolytic_protein:0.98030168189910638077):0.11712687018512160653):0.10123918266588328996,(251797538__Bacteria__Bacilli__Paenibacillus_sp_JDR-2__G|D|S|L_family_lipolytic_protein:0.19592411783685154125,((374322501__Bacteria__Bacilli__Paenibacillus_terrae_HPL-003__lysophospholipase:0.05361203914935466774,308067797__Bacteria__Bacilli__Paenibacillus_polymyxa_E681__lysophospholipase:0.03640235628198369711):0.01538347483281007726,(386039688__Bacteria__Bacilli__Paenibacillus_polymyxa_M1__uncharacterized_protein_ypmR:0.00000122123005994819,310640548__Bacteria__Bacilli__Paenibacillus_polymyxa_SC2__lipolytic_protein_g|d|s|l_family:0.00000122123005994819):0.02477799018806397385):0.35786604236934582701):0.35856465194415459985):0.14837585283862386731):0.27562660297787389130):0.11470864100780145400):0.16653481457992916348):0.13583611104589499163):0.08538062820694028443):0.50551129805977179643,(159041026__Archaea__Thermoproteales__Caldivirga_maquilingensis_IC-167__GDSL_family_lipase:0.25015152733796813811,327311032__Archaea__Thermoproteales__Thermoproteus_uzoniensis_768-20__G|D|S|L_family_lipolytic_protein:0.17816089154535277861):0.26960866777916109305):0.20996196341350087389,305663352__Archaea__Desulfurococcales__Ignisphaera_aggregans_DSM_17230__G|D|S|L_family_lipolytic_protein:0.31624068744930999841):0.39180512554276741843,15899757__Archaea__Sulfolobales__Sulfolobus_solfataricus_P2__hypothetical_protein:0.00000122123005994819):0.0;
