# Supplementary material for: The last universal common ancestor between ancient Earth chemistry and the onset of genetics
Source: PLoS Genet. 2018 Aug 16;14(8):e1007518. doi: 10.1371/journal.pgen.1007518 (PMC6095482; doi:10.1371/journal.pgen.1007518)
Supplement: S1 Appendix — The trees are for the 355 clusters that, after alignment and tree construction, generated ML trees that preserve domain monophyly while also having homologues in ≥2 archaeal and ≥2 bacterial lineages. These 355 proteins trace to LUCA by those phylogenetic criteria [78]. LUCA, last universal common ancestor; ML, maximum likelihood. (ZIP) [file pgen.1007518.s001.zip › renamed_trees_LUCA/2953.tree]

(21229363__Archaea__Methanosarcinales__Methanosarcina_mazei_Go1__hypothetical_protein:0.11232117938133394375,(73670245__Archaea__Methanosarcinales__Methanosarcina_barkeri_str_Fusaro__hypothetical_protein:0.11692059863776758932,(91772517__Archaea__Methanosarcinales__Methanococcoides_burtonii_DSM_6242__MscS_mechanosensitive_ion_channel:0.28335649897737613667,((330508809__Archaea__Methanosarcinales__Methanosaeta_concilii_GP6__small_conductance_mechanosensitive_ion_channel_|MscS|_family_transporter:0.67039589329067061918,(386001586__Archaea__Methanosarcinales__Methanosaeta_harundinacea_6Ac__Transporter|_small_conductance_mechanosensitive_ion_channel_|MscS|_family:0.33634271163551376915,(307353283__Archaea__Methanomicrobiales__Methanoplanus_petrolearius_DSM_11571__mechanosensitive_ion_channel_MscS:0.51797024555698489845,126178736__Archaea__Methanomicrobiales__Methanoculleus_marisnigri_JR1__MscS_mechanosensitive_ion_channel:0.54909163337937316740):0.12644814831600934002):0.21379251505422211532):0.25719999634926382637,(((((((326791765__Bacteria__Clostridia__Clostridium_lentocellum_DSM_5427__mechanosensitive_ion_channel_MscS:0.83844721416684975246,(317152376__Bacteria__Deltaproteobacteria__Desulfovibrio_aespoeensis_Aspo-2__mechanosensitive_ion_channel_protein_MscS:1.31154527869717729693,((118444851__Bacteria__Clostridia__Clostridium_novyi_NT__mechanosensitive_ion_channel_protein:0.07848315243694677090,331270152__Bacteria__Clostridia__Clostridium_botulinum_BKT015925__Mechanosensitive_ion_channel_protein:0.11697895008291424312):0.26340398341033760543,28210181__Bacteria__Clostridia__Clostridium_tetani_E88__hypothetical_protein:0.40656115215434807109):0.58209546084232965946):0.22358033085126891026):0.11045271701543886433,(220931736__Bacteria__Clostridia__Halothermothrix_orenii_H_168__mechanosensitive_ion_channel_MscS:0.63899607845899331071,(379730696__Bacteria__Bacteroidetes__Saprospira_grandis_str_Lewin__mscs_mechanosensitive_ion_channel:0.75074324000191750006,(313674439__Bacteria__Bacteroidetes__Marivirga_tractuosa_DSM_4126__mscs_mechanosensitive_ion_channel:0.61678957682573565258,((390941914__Bacteria__Bacteroidetes__Belliella_baltica_DSM_15883__small|conductance_mechanosensitive_channel:0.46298666426628626303,343084122__Bacteria__Bacteroidetes__Cyclobacterium_marinum_DSM_745__mechanosensitive_ion_channel_protein_MscS:0.29831754255254799846):0.35215787616128318982,375255080__Bacteria__Bacteroidetes__Tannerella_forsythia_ATCC_43037__transporter|_small_conductance_mechanosensitive_ion_channel_MscS_family_protein:0.56299013496909566800):0.08116702137580787679):0.07842693849976764553):0.07040634645852857088):0.06535898004457141308):0.17332105918250326204,268316619__Bacteria__Bacteroidetes__Rhodothermus_marinus_DSM_4252__mechanosensitive_ion_channel_protein_MscS:0.86166307326509306019):0.11376547765983623106,(183221942__Bacteria__Spirochaetes__Leptospira_biflexa_serovar_Patoc_strain_Patoc_1_Paris__putative_small_conductance_mechanosensitive_ion_channel:0.61595039486559355346,(24217148__Bacteria__Spirochaetes__Leptospira_interrogans_serovar_Lai_str_56601__hypothetical_protein:0.02420537708904803645,116327697__Bacteria__Spirochaetes__Leptospira_borgpetersenii_serovar_Hardjo-bovis_L550__mechanosensitive_ion_channel:0.07252849350014528573):0.26699431632228515232):0.94256358402750795022):0.11790257577461091265,224477822__Bacteria__Bacilli__Staphylococcus_carnosus_subsp_carnosus_TM300__hypothetical_protein:1.68427245477659659478):0.11597213881525503254,((172039487__Bacteria__Cyanobacteria__Cyanothece_sp_ATCC_51142_lin-circ__hypothetical_protein:0.50576709493182880895,((319954530__Bacteria__Bacteroidetes__Cellulophaga_algicola_DSM_14237__mscs_mechanosensitive_ion_channel:0.19727059993240458891,340619445__Bacteria__Bacteroidetes__Zobellia_galactanivorans__small|conductance_mechanosensitive_channel:0.14255027234476044806):0.16938136731441227889,(260062328__Bacteria__Bacteroidetes__Robiginitalea_biformata_HTCC2501__hypothetical_protein:0.25465506826486072889,332292981__Bacteria__Bacteroidetes__Krokinobacter_sp_4H-3-7-5__mechanosensitive_ion_channel_MscS:0.29762943233027572276):0.13053261859706699610):0.36273857081026655846):0.43175789292930022434,((379736346__Bacteria__Actinobacteria__Blastococcus_saxobsidens_DD2__mechanosensitive_ion_channel_MscS:0.34371532619203754022,(116620753__Bacteria__Acidobacteria__Candidatus_Solibacter_usitatus_Ellin6076__mechanosensitive_ion_channel_MscS:0.36065436291691915782,170741029__Bacteria__Alphaproteobacteria__Methylobacterium_sp_4-46__mechanosensitive_ion_channel_protein_MscS:0.42913302014990273303):0.11545337322883725273):0.29897461069925723720,338535566__Bacteria__Deltaproteobacteria__Myxococcus_fulvus_HW-1__mechanosensitive_ion_channel_MscS:0.53806962781398348650):0.47764634311193976401):0.10270856647512884019):0.13387930178117990465,307353510__Archaea__Methanomicrobiales__Methanoplanus_petrolearius_DSM_11571__mechanosensitive_ion_channel_MscS:1.39187246660056818115):0.12244067544721508323):0.48992379545812686503):0.25961662230652249317):0.02647903121828022385,20092248__Archaea__Methanosarcinales__Methanosarcina_acetivorans_C2A__hypothetical_protein:0.11466622092332137695):0.0;
