# Supplementary material for: The last universal common ancestor between ancient Earth chemistry and the onset of genetics
Source: PLoS Genet. 2018 Aug 16;14(8):e1007518. doi: 10.1371/journal.pgen.1007518 (PMC6095482; doi:10.1371/journal.pgen.1007518)
Supplement: S1 Appendix — The trees are for the 355 clusters that, after alignment and tree construction, generated ML trees that preserve domain monophyly while also having homologues in ≥2 archaeal and ≥2 bacterial lineages. These 355 proteins trace to LUCA by those phylogenetic criteria [78]. LUCA, last universal common ancestor; ML, maximum likelihood. (ZIP) [file pgen.1007518.s001.zip › renamed_trees_LUCA/2791.tree]

((327312049__Archaea__Thermoproteales__Thermoproteus_uzoniensis_768-20__NADH|quinone_oxidoreductase_subunit_I:0.56062801220323743578,(171185123__Archaea__Thermoproteales__Thermoproteus_neutrophilus_V24Sta__NADH_dehydrogenase_subunit_I:0.09931758716699469469,(((145590888__Archaea__Thermoproteales__Pyrobaculum_arsenaticum_DSM_13514__NADH_dehydrogenase_subunit_I:0.01166028450659832572,379004671__Archaea__Thermoproteales__Pyrobaculum_oguniense_TE7__Formate_hydrogenlyase_subunit_6|NADH|ubiquinone_oxidoreductase_23_kD_subunit_|chain_I|:0.00000122123005994819):0.16755369850204571147,(119873120__Archaea__Thermoproteales__Pyrobaculum_islandicum_DSM_4184__NADH_dehydrogenase_subunit_I:0.39788227353080529713,126459132__Archaea__Thermoproteales__Pyrobaculum_calidifontis_JCM_11548__4Fe|4S_ferredoxin|_iron|sulfur_binding_domain_protein:0.21318836189636303224):0.02597479082702836006):0.07324990682990661917,374328292__Archaea__Thermoproteales__Pyrobaculum_sp_1860__4Fe|4S_ferredoxin:0.13403185572617487553):0.13221925421458438632):0.48918746036584526138):0.73901605404867676263,((256380639__Bacteria__Actinobacteria__Actinosynnema_mirum_DSM_43827__4Fe|4S_ferredoxin_iron|sulfur_binding_domain|containing_protein:0.74106482054544642324,(296268312__Bacteria__Actinobacteria__Thermobispora_bispora_DSM_43833__4Fe|4S_ferredoxin:0.21872502302196547563,(((317123873__Bacteria__Actinobacteria__Intrasporangium_calvum_DSM_43043__4Fe|4S_ferredoxin:0.47253636359397260813,284034103__Bacteria__Actinobacteria__Kribbella_flavida_DSM_17836__4Fe|4S_ferredoxin_iron|sulfur_binding_domain|containing_protein:0.58728278373070674778):0.12943122391645042746,((291303392__Bacteria__Actinobacteria__Stackebrandtia_nassauensis_DSM_44728__4Fe|4S_ferredoxin:0.30837912859339616789,((383775734__Bacteria__Actinobacteria__Actinoplanes_missouriensis_431__putative_NADH_dehydrogenase_I_chain_I:0.09457120513411181040,386845694__Bacteria__Actinobacteria__Actinoplanes_sp_SE50-110__NADH_dehydrogenase_I_subunit_I:0.13369455147859102273):0.24381733862830884396,((302870008__Bacteria__Actinobacteria__Micromonospora_aurantiaca_ATCC_27029__4Fe|4S_ferredoxin_iron|sulfur_binding_domain|containing_protein:0.00727217888291694856,315501489__Bacteria__Actinobacteria__Micromonospora_sp_L5__4fe|4S_ferredoxin_iron|sulfur_binding_domain|containing_protein:0.00000122123005994819):0.11611522619377165344,(330470209__Bacteria__Actinobacteria__Verrucosispora_maris_AB-18-032__4fe|4S_ferredoxin_iron|sulfur_binding_domain|containing_protein:0.06584918003720403867,(159036135__Bacteria__Actinobacteria__Salinispora_arenicola_CNS-205__4Fe|4S_ferredoxin:0.06729959312439076635,145592966__Bacteria__Actinobacteria__Salinispora_tropica_CNB-440__4Fe|4S_ferredoxin:0.06087990263787081135):0.12598401584687696220):0.07244884791792323420):0.07058540987816076806):0.04173701785472732489):0.30101159387341025475,(269128578__Bacteria__Actinobacteria__Thermomonospora_curvata_DSM_43183__4Fe|4S_ferredoxin_iron|sulfur_binding_domain|containing_protein:0.29739274212799404751,((((357401089__Bacteria__Actinobacteria__Streptomyces_cattleya_NRRL_8057__NADH|quinone_oxidoreductase_subunit_I_2:0.15073187179068953112,((290958203__Bacteria__Actinobacteria__Streptomyces_scabiei_87-22__NADH_dehydrogenase_subunit_NuoI2:0.09644385831895194161,29831428__Bacteria__Actinobacteria__Streptomyces_avermitilis_MA-4680__NADH_dehydrogenase_I_chain_I:0.10247060489197490352):0.02696659208737686719,386841827__Bacteria__Actinobacteria__Streptomyces_hygroscopicus_subsp_jinggangensis_5008__NADH_dehydrogenase_I_subunit_I:0.10237973859046593794):0.00608917866890697299):0.02625459653441584301,((21222986__Bacteria__Actinobacteria__Streptomyces_coelicolor_A3-2__NADH_dehydrogenase_subunit_NuoI2:0.16293891608881758137,((357411794__Bacteria__Actinobacteria__Streptomyces_flavogriseus_ATCC_33331__NADH_dehydrogenase_subunit_I:0.10840489402609874980,345001453__Bacteria__Actinobacteria__Streptomyces_sp_SirexAA-E__4Fe|4S_ferredoxin_iron|sulfur_binding_domain|containing_protein:0.09868324085049658134):0.10735739730761731381,182436714__Bacteria__Actinobacteria__Streptomyces_griseus_subsp_griseus_NBRC_13350__NADH_dehydrogenase_chain_I:0.11347551693389551497):0.04136527117926443176):0.03384920422080839320,(374988891__Bacteria__Actinobacteria__Streptomyces_bingchenggensis_BCW-1__NADH_dehydrogenase_subunit_NuoI2:0.08499103966437886182,345008509__Bacteria__Actinobacteria__Streptomyces_violaceusniger_Tu_4113__NAD|P|H|quinone_oxidoreductase_subunit_I:0.08545413393682801950):0.14934368900603597896):0.05163644636047623471):0.11361853031187668650,357390220__Bacteria__Actinobacteria__Kitasatospora_setae_KM-6054__putative_NADH|quinone_oxidoreductase_subunit_I:0.17391937535628787526):0.07316870487697108016,256390059__Bacteria__Actinobacteria__Catenulispora_acidiphila_DSM_44928__4Fe|4S_ferredoxin:0.43353152232825958867):0.12750538589010346202):0.09653889269143425822):0.11201823062614835180):0.26103392844426576147,271962239__Bacteria__Actinobacteria__Streptosporangium_roseum_DSM_43021__formate_hydrogenlyase_subunit_6|NADH|ubiquinone_oxidoreductase_23_kD_subunit_|chain_I||like_protein:0.34587167709729660370):0.11662711903024744475):0.16420806840750326594):0.89398987974440613513,((((153004151__Bacteria__Deltaproteobacteria__Anaeromyxobacter_sp_Fw109-5__4Fe|4S_ferredoxin:0.01994777686109357184,(197121683__Bacteria__Deltaproteobacteria__Anaeromyxobacter_sp_K__4Fe|4S_ferredoxin:0.01350516890149273432,220916479__Bacteria__Deltaproteobacteria__Anaeromyxobacter_dehalogenans_2CP-1__4Fe|4S_ferredoxin:0.00799722114453991183):0.31392828376504483545):0.88788257676256143736,162456309__Bacteria__Deltaproteobacteria__Sorangium_cellulosum_So_ce_56__NADH_dehydrogenase_|ubiquinone|:0.90387380964000796357):1.18692995609442619731,(51893910__Bacteria__Clostridia__Symbiobacterium_thermophilum_IAM_14863__NADH_dehydrogenase_I_subunit_I:0.98816109583125932847,313679552__Bacteria__Deinococcus-Thermus__Oceanithermus_profundus_DSM_14977__NADH_dehydrogenase_i_subunit_i:2.57754179476041667129):0.27665725814370084601):0.49132803557259169258,(108804038__Bacteria__Actinobacteria__Rubrobacter_xylanophilus_DSM_9941__4Fe|4S_ferredoxin:2.28782754398253951322,(297616447__Bacteria__Clostridia__Syntrophothermus_lipocalidus_DSM_12680__4Fe|4S_ferredoxin_iron|sulfur_binding_domain|containing_protein:1.68578112358295317819,339627331__Bacteria__Clostridia__Sulfobacillus_acidophilus_TPY__NADH|quinone_oxidoreductase_subunit_I:2.00637868635844229814):0.35615666926900424460):0.52582407763935945511):0.07622556083601600418):2.38591526069826631584,11500028__Archaea__Archaeoglobales__Archaeoglobus_fulgidus_DSM_4304__NADH_dehydrogenase_subunit_I:2.30615612878575815259):0.0;
