# Supplementary material for: The last universal common ancestor between ancient Earth chemistry and the onset of genetics
Source: PLoS Genet. 2018 Aug 16;14(8):e1007518. doi: 10.1371/journal.pgen.1007518 (PMC6095482; doi:10.1371/journal.pgen.1007518)
Supplement: S1 Appendix — The trees are for the 355 clusters that, after alignment and tree construction, generated ML trees that preserve domain monophyly while also having homologues in ≥2 archaeal and ≥2 bacterial lineages. These 355 proteins trace to LUCA by those phylogenetic criteria [78]. LUCA, last universal common ancestor; ML, maximum likelihood. (ZIP) [file pgen.1007518.s001.zip › renamed_trees_LUCA/2841.tree]

(((((((108762077__Bacteria__Deltaproteobacteria__Myxococcus_xanthus_DK_1622__tRNAHis_guanylyltransferase:0.56085060344057258153,162454339__Bacteria__Deltaproteobacteria__Sorangium_cellulosum_So_ce_56__hypothetical_protein:0.34885269407574265310):0.26261785739441001475,(296121767__Bacteria__Planctomycetes__Planctomyces_limnophilus_DSM_3776__hypothetical_protein:0.29136554648171575366,(((158336895__Bacteria__Cyanobacteria__Acaryochloris_marina_MBIC11017__tRNAHis_guanylyltransferase_family_protein:0.42414519014145912745,159900562__Bacteria__Chloroflexi__Herpetosiphon_aurantiacus_DSM_785__hypothetical_protein:0.52468852622582839995):0.08621735464051326348,(256424765__Bacteria__Bacteroidetes__Chitinophaga_pinensis_DSM_2588__tRNA|His||5||guanylyltransferase:0.20113165720757467114,375148405__Bacteria__Bacteroidetes__Niastella_koreensis_GR20-10__tRNA|His||5||guanylyltransferase:0.22029384944410917990):0.14936072101461231321):0.03481857270256729503,(374297023__Bacteria__Clostridia__Clostridium_clariflavum_DSM_19732__hypothetical_protein:0.17838788536355282277,383458189__Bacteria__Deltaproteobacteria__Corallococcus_coralloides_DSM_2259__tRNAHis_guanylyltransferase_family_protein:0.24370445470401846944):0.08963435516074609588):0.06004520485287102860):0.30634985406832832000):0.33093743948181392200,(54025916__Bacteria__Actinobacteria__Nocardia_farcinica_IFM_10152__hypothetical_protein:1.04731845375774113016,(269120695__Bacteria__Fusobacteria__Sebaldella_termitidis_ATCC_33386__hypothetical_protein:0.20519532657191280611,308070024__Bacteria__Bacilli__Paenibacillus_polymyxa_E681__Thg1:0.35086912267152869926):0.31672554726147544857):0.79334303293621244446):0.36160649394455057770,(20093533__Archaea__Thermococcales-pyroco__Methanopyrus_kandleri_AV19__hypothetical_protein:0.72141780148442358200,((((330508788__Archaea__Methanosarcinales__Methanosaeta_concilii_GP6__tRNAHis_guanylyltransferase:0.43026302235891777936,(386001056__Archaea__Methanosarcinales__Methanosaeta_harundinacea_6Ac__tRNA|His||5||guanylyltransferase:0.44556202766298819151,116754185__Archaea__Methanosarcinales__Methanosaeta_thermophila_PT__hypothetical_protein:0.43609032399609376496):0.12801403756951520996):0.27699896641374754935,(((336477667__Archaea__Methanosarcinales__Methanosalsum_zhilinae_DSM_4017__hypothetical_protein:0.24358106386950476030,(73669253__Archaea__Methanosarcinales__Methanosarcina_barkeri_str_Fusaro__tRNA|His||5||guanylyltransferase:0.11465202933844430289,(20089701__Archaea__Methanosarcinales__Methanosarcina_acetivorans_C2A__hypothetical_protein:0.01638498245512556156,21228066__Archaea__Methanosarcinales__Methanosarcina_mazei_Go1__hypothetical_protein:0.05373888076973370315):0.06907814170173863511):0.26317140198884436675):0.06250957091797969267,(294496410__Archaea__Methanosarcinales__Methanohalophilus_mahii_DSM_5219__tRNA|His||5||guanylyltransferase:0.41999453451647328350,(298675043__Archaea__Methanosarcinales__Methanohalobium_evestigatum_Z-7303__hypothetical_protein:0.28374996539278340979,91773429__Archaea__Methanosarcinales__Methanococcoides_burtonii_DSM_6242__hypothetical_protein:0.33506846874144391446):0.05816048595674878224):0.04223741864301031046):0.22539277580943856139,(147920979__Archaea__Methanocellales__Uncultured_methanogenic_archaeon_RC-I__hypothetical_protein:0.23174331315678609045,(383319021__Archaea__Methanocellales__Methanocella_sp_HZ254__hypothetical_protein:0.20869815547240685993,282165226__Archaea__Methanocellales__Methanocella_paludicola_SANAE__hypothetical_protein:0.20450680301961723928):0.19024795543266770359):0.31905738829553303981):0.06821742488675744398):0.08068951420134182206,((126178352__Archaea__Methanomicrobiales__Methanoculleus_marisnigri_JR1__hypothetical_protein:0.50868922225429724637,(307354270__Archaea__Methanomicrobiales__Methanoplanus_petrolearius_DSM_11571__hypothetical_protein:0.55461983279697513183,(219850835__Archaea__Methanomicrobiales__Methanosphaerula_palustris_E1-9c__hypothetical_protein:0.36010090695131730110,154151809__Archaea__Methanomicrobiales__Methanoregula_boonei_6A8__hypothetical_protein:0.22897470841527325924):0.08785345591238517826):0.04639176257984136548):0.10405050758624326268,(124485581__Archaea__Methanomicrobiales__Methanocorpusculum_labreanum_Z__hypothetical_protein:0.61629031860593885828,88601907__Archaea__Methanomicrobiales__Methanospirillum_hungatei_JF-1__hypothetical_protein:0.38941739275582748503):0.15324305612015040601):0.21447657985898679889):0.11819608096542619236,(170290817__Archaea__others_archaea__Candidatus_Korarchaeum_cryptofilum_OPF8__hypothetical_protein:1.05295530647184931716,284162827__Archaea__Archaeoglobales__Archaeoglobus_profundus_DSM_5631__hypothetical_protein:0.49560403764468208276):0.13473494510396599733):0.12073106426563783022):0.07517799764235563731):0.12918283712138786679,((288559933__Archaea__Methanobacteriales__Methanobrevibacter_ruminantium_M1__tRNA|His|_guanylyltransferase_ThgL:0.21415157059361830671,148642523__Archaea__Methanobacteriales__Methanobrevibacter_smithii_ATCC_35061__tRNA|His|_guanylyltransferase:0.36363714207119107735):0.18772292494895315151,84489939__Archaea__Methanobacteriales__Methanosphaera_stadtmanae_DSM_3091__hypothetical_protein:0.62268763230556034571):0.19443677026890338055):0.07847108636174363050,((333988158__Archaea__Methanobacteriales__Methanobacterium_sp_SWAN-1__hypothetical_protein:0.30042394737282063222,325958178__Archaea__Methanobacteriales__Methanobacterium_sp_AL-21__hypothetical_protein:0.35377807701669550244):0.19139593860204617837,312136271__Archaea__Methanobacteriales__Methanothermus_fervidus_DSM_2088__hypothetical_protein:0.40366470981201241219):0.10674221085351387472):0.38558619419067757805,304315111__Archaea__Methanobacteriales__Methanothermobacter_marburgensis_str_Marburg__hypothetical_protein:0.19794646869769033648,15678990__Archaea__Methanobacteriales__Methanothermobacter_thermautotrophicus_str_Delta_H__hypothetical_protein:0.22918287118188446216):0.0;
