# Supplementary material for: The last universal common ancestor between ancient Earth chemistry and the onset of genetics
Source: PLoS Genet. 2018 Aug 16;14(8):e1007518. doi: 10.1371/journal.pgen.1007518 (PMC6095482; doi:10.1371/journal.pgen.1007518)
Supplement: S1 Appendix — The trees are for the 355 clusters that, after alignment and tree construction, generated ML trees that preserve domain monophyly while also having homologues in ≥2 archaeal and ≥2 bacterial lineages. These 355 proteins trace to LUCA by those phylogenetic criteria [78]. LUCA, last universal common ancestor; ML, maximum likelihood. (ZIP) [file pgen.1007518.s001.zip › renamed_trees_LUCA/2292.tree]

(((386714140__Bacteria__Bacilli__Halobacillus_halophilus_DSM_2266__GNAT_family_acetyltransferase:1.08494777550088850049,(((386857512__Bacteria__Deinococcus-Thermus__Deinococcus_gobiensis_I-0__N|acetyltransferase_GCN5:1.14979841621775191740,(328957148__Bacteria__Bacilli__Carnobacterium_sp_17-4__putative_acetyltransferase:0.60544178974658302561,(347549380__Bacteria__Bacilli__Listeria_ivanovii_subsp_ivanovii_PAM_55__hypothetical_protein:0.00000122123005994819,(((16801155__Bacteria__Bacilli__Listeria_innocua_Clip11262__hypothetical_protein:0.03410952981690523744,16804021__Bacteria__Bacilli__Listeria_monocytogenes_EGD-e__hypothetical_protein:0.03155863001896030279):0.00191563711992324666,116873417__Bacteria__Bacilli__Listeria_welshimeri_serovar_6b_str_SLCC5334__acetyltransferase:0.07882059883102716935):0.08214323698548828268,289435325__Bacteria__Bacilli__Listeria_seeligeri_serovar_1-2b_str_SLCC3954__GNAT_family_acetyltransferase:0.05666217954840442605):0.03923639282242320087):0.41634295790793002245):0.27396393319967088376):0.14316757497762030993,((338213051__Bacteria__Bacteroidetes__Runella_slithyformis_DSM_19594__N|acetyltransferase_GCN5:1.04558854358222896863,(((332668106__Bacteria__Bacteroidetes__Haliscomenobacter_hydrossis_DSM_1100__N|acetyltransferase_GCN5:0.80344909166874634021,284040653__Bacteria__Bacteroidetes__Spirosoma_linguale_DSM_74__N|acetyltransferase_GCN5:0.71127142948960753177):0.17097486841075754116,(187932453__Bacteria__Clostridia__Clostridium_botulinum_B_str_Eklund_17B__acetyltransferase:0.05414390049385744280,(170755814__Bacteria__Clostridia__Clostridium_botulinum_B1_str_Okra__acetyltransferase:0.08506199103403856709,148378717__Bacteria__Clostridia__Clostridium_botulinum_A_str_ATCC_3502__acetyltransferase:0.08491725495659149803):0.04651457526271463722):0.66314386075061482195):0.15310274980704832726,(302670363__Bacteria__Clostridia__Butyrivibrio_proteoclasticus_B316__GNAT_family_acetyltransferase:0.71290909745845010281,302386966__Bacteria__Clostridia__Clostridium_saccharolyticum_WM1__N|acetyltransferase_GCN5:0.71340648009179785660):0.40635187241769038513):0.00000122123005994819):0.20260023442832883478,(((312110972__Bacteria__Bacilli__Geobacillus_sp_Y4_1MC1__GCN5|like_N|acetyltransferase:0.29716992213494169972,((384187109__Bacteria__Bacilli__Bacillus_thuringiensis_serovar_chinensis_CT-43__ribosomal|protein|alanine_acetyltransferase:0.01712919412199999727,(296503592__Bacteria__Bacilli__Bacillus_thuringiensis_BMB171__ribosomal|protein|alanine_acetyltransferase:0.00630138373664968377,30021166__Bacteria__Bacilli__Bacillus_cereus_ATCC_14579__ribosomal|protein|alanine_acetyltransferase:0.00000122123005994819):0.03018511865846599737):0.02068263766259658895,(((42782159__Bacteria__Bacilli__Bacillus_cereus_ATCC_10987__acetyltransferase|_GNAT_family:0.02710885098736584564,(384180934__Bacteria__Bacilli__Bacillus_thuringiensis_serovar_finitimus_YBT-020__GNAT_family_acetyltransferase:0.01264410134025980778,222096545__Bacteria__Bacilli__Bacillus_cereus_Q1__GNAT_family_acetyltransferase:0.00000122123005994819):0.01125834643986343454):0.03974918168495919502,((375284999__Bacteria__Bacilli__Bacillus_cereus_NC7401__GNAT_family_acetyltransferase:0.00000122123005994819,217960488__Bacteria__Bacilli__Bacillus_cereus_AH187__GNAT_family_acetyltransferase:0.00000122123005994819):0.00602672299242357646,((30263028__Bacteria__Bacilli__Bacillus_anthracis_str_Ames__acetyltransferase:0.00597991594606891910,(218904200__Bacteria__Bacilli__Bacillus_cereus_AH820__GNAT_family_acetyltransferase:0.01194553070884368448,(((52142450__Bacteria__Bacilli__Bacillus_cereus_E33L__ribosomal|protein|alanine_acetyltransferase:0.01223970679617552605,225865032__Bacteria__Bacilli__Bacillus_cereus_03BB102__acetyltransferase|_GNAT_family:0.02425435375877281127):0.00602983199962529338,49479546__Bacteria__Bacilli__Bacillus_thuringiensis_serovar_konkukian_str_97-27__ribosomal|protein|alanine_acetyltransferase:0.03039691931775529571):0.00000122123005994819,376266917__Bacteria__Bacilli__Bacillus_cereus_F837-76__GNAT_family_acetyltransferase:0.03075103452361494308):0.00621642549629822672):0.00000122123005994819):0.00000122123005994819,301054571__Bacteria__Bacilli__Bacillus_cereus_biovar_anthracis_str_CI__ribosomal|protein|alanine_acetyltransferase:0.00597694411180405786):0.01813173999709692327):0.01607605021781664464):0.04238664568603695004,163940793__Bacteria__Bacilli__Bacillus_weihenstephanensis_KBAB4__N|acetyltransferase_GCN5:0.08044441963155044006):0.02801899937376907054):0.42957505463673967272):0.32910888601567195311,(374301137__Bacteria__Deltaproteobacteria__Desulfovibrio_africanus_str_Walvis_Bay__N|acetyltransferase_GCN5:0.75582735320138050295,(256419759__Bacteria__Bacteroidetes__Chitinophaga_pinensis_DSM_2588__N|acetyltransferase_GCN5:0.80988666647380835872,((374312558__Bacteria__Acidobacteria__Granulicella_mallensis_MP5ACTX8__N|acetyltransferase_GCN5:0.77448123430776771858,322434515__Bacteria__Acidobacteria__Granulicella_tundricola__N|acetyltransferase_GCN5:0.75664860925336674402):0.33626630746377011993,(((307354486__Archaea__Methanomicrobiales__Methanoplanus_petrolearius_DSM_11571__GCN5|like_N|acetyltransferase:0.75325997354730223066,21229022__Archaea__Methanosarcinales__Methanosarcina_mazei_Go1__ribosomal|protein|alanine_acetyltransferase:0.41252518511667263246):0.24622014812942613626,88603989__Archaea__Methanomicrobiales__Methanospirillum_hungatei_JF-1__GCN5|likeN|acetyltransferase:0.79149101349276851369):0.40582002827556190594,((282163643__Archaea__Methanocellales__Methanocella_paludicola_SANAE__GCN5|related_N|acetyltransferase_family_protein:0.19003706617526053280,383319551__Archaea__Methanocellales__Methanocella_sp_HZ254__acetyltransferase|_including_N|acetylases_of_ribosomal_protein:0.23617415129608826385):0.34668930382620505304,147918994__Archaea__Methanocellales__Uncultured_methanogenic_archaeon_RC-I__GNAT_family_acetyltransferase:0.38227672427915992959):0.10563250461434839367):0.06794520136605253224):0.24005745328524949467):0.12848380926964314552):0.18788159988133962264):0.11614671301067949760,(162454189__Bacteria__Deltaproteobacteria__Sorangium_cellulosum_So_ce_56__hypothetical_protein:0.90987098162390578349,(166365149__Bacteria__Cyanobacteria__Microcystis_aeruginosa_NIES-843__acetyltransferase:0.27251674125342134625,307154627__Bacteria__Cyanobacteria__Cyanothece_sp_PCC_7822__N|acetyltransferase_GCN5:0.22088051725220508859):0.53005710399789740528):0.23431830591119448548):0.05584796891474808067):0.07578553573777269126):0.27962886732244884858,(222151921__Bacteria__Bacilli__Macrococcus_caseolyticus_JCSC5402__hypothetical_protein:1.58331615426474203723,(386723966__Bacteria__Bacilli__Paenibacillus_mucilaginosus_K02__acetyltransferase:0.20540609262381745448,(((305673909__Bacteria__Bacilli__Bacillus_subtilis_subsp_spizizenii_str_W23__acetyltransferase:0.06232154720787405622,(16078269__Bacteria__Bacilli__Bacillus_subtilis_subsp_subtilis_str_168__N|acetyltransferase_YjdG:0.04360629065514453478,386757891__Bacteria__Bacilli__Bacillus_sp_JS__putative_acetyltransferase:0.04187254146190029502):0.06064185773698420323):0.01683587716524668348,350265481__Bacteria__Bacilli__Bacillus_subtilis_subsp_spizizenii_TU-B-10__GNAT_family_acetyltransferase:0.06831517750668762712):0.22713928294467158886,311070604__Bacteria__Bacilli__Bacillus_atrophaeus_1942__acetyltransferase:0.21430815028692107305):0.14933748763382817537):0.61829888521489939635):0.00000122123005994819):0.17914840239759299845):0.13864514287687407235,(226312293__Bacteria__Bacilli__Brevibacillus_brevis_NBRC_100599__hypothetical_protein:0.32067524284786752542,387790289__Bacteria__Bacteroidetes__Solitalea_canadensis_DSM_3403__acetyltransferase|_ribosomal_protein_N|acetylase:0.41988741825346320713):0.19776204130002730808):0.21342622449040826726,376260316__Bacteria__Clostridia__Clostridium_sp_BNL1100__acetyltransferase|_ribosomal_protein_N|acetylase:0.51965565104024402654,15896664__Bacteria__Clostridia__Clostridium_acetobutylicum_ATCC_824__acetyltransferase:0.50346599648985079778):0.0;
