# Supplementary material for: The last universal common ancestor between ancient Earth chemistry and the onset of genetics
Source: PLoS Genet. 2018 Aug 16;14(8):e1007518. doi: 10.1371/journal.pgen.1007518 (PMC6095482; doi:10.1371/journal.pgen.1007518)
Supplement: S1 Appendix — The trees are for the 355 clusters that, after alignment and tree construction, generated ML trees that preserve domain monophyly while also having homologues in ≥2 archaeal and ≥2 bacterial lineages. These 355 proteins trace to LUCA by those phylogenetic criteria [78]. LUCA, last universal common ancestor; ML, maximum likelihood. (ZIP) [file pgen.1007518.s001.zip › renamed_trees_LUCA/1001.tree]

((226946825__Bacteria__Gammaproteobacteria__Azotobacter_vinelandii_DJ__hypothetical_protein:0.15199404155055046273,(152998147__Bacteria__Gammaproteobacteria__Marinomonas_sp_MWYL1__hypothetical_protein:0.47047535258673384151,(386019103__Bacteria__Gammaproteobacteria__Pseudomonas_stutzeri_DSM_4166__hypothetical_protein:0.00417857572685048292,(339492520__Bacteria__Gammaproteobacteria__Pseudomonas_stutzeri_ATCC_17588_LMG_11199__hypothetical_protein:0.00418736621082775595,146280807__Bacteria__Gammaproteobacteria__Pseudomonas_stutzeri_A1501__hypothetical_protein:0.00000122123005994819):0.00000122123005994819):0.13367430225632317975):0.05016687690522406151):0.05474633173292570848,(((((117619625__Bacteria__Gammaproteobacteria__Aeromonas_hydrophila_subsp_hydrophila_ATCC_7966__hypothetical_protein:0.00289196258068526342,(145298901__Bacteria__Gammaproteobacteria__Aeromonas_salmonicida_subsp_salmonicida_A449__hypothetical_protein:0.06914824781830172795,330829877__Bacteria__Gammaproteobacteria__Aeromonas_veronii_B565__hypothetical_protein:0.05729881953098519415):0.04154831039287619487):0.40653661652679468075,374335731__Bacteria__Gammaproteobacteria__Oceanimonas_sp_GK1__hypothetical_protein:0.46113157454185826900):0.10900584334959471933,((83648499__Bacteria__Gammaproteobacteria__Hahella_chejuensis_KCTC_2396__permease:0.39433500624177530991,((120555345__Bacteria__Gammaproteobacteria__Marinobacter_aquaeolei_VT8__hypothetical_protein:0.00000122123005994819,387813236__Bacteria__Gammaproteobacteria__Marinobacter_hydrocarbonoclasticus_ATCC_49840__hypothetical_protein:0.00000122123005994819):0.13154516286537171199,385330325__Bacteria__Gammaproteobacteria__Marinobacter_adhaerens_HP15__membrane_protein:0.24743611073136317913):0.20185314630181214191):0.09561141917212655217,(((((148654076__Bacteria__Gammaproteobacteria__Psychrobacter_sp_PRwf-1__hypothetical_protein:0.09550630852513611324,(71065408__Bacteria__Gammaproteobacteria__Psychrobacter_arcticus_273-4__transmembrane_protein:0.09377785024571562433,93005732__Bacteria__Gammaproteobacteria__Psychrobacter_cryohalolentis_K5__hypothetical_protein:0.03155172765770109661):0.02486230118628754426):0.19071828700202456131,(50084055__Bacteria__Gammaproteobacteria__Acinetobacter_sp_ADP1__hypothetical_protein:0.13317329597379312656,(299771371__Bacteria__Gammaproteobacteria__Acinetobacter_oleivorans_DR1__permease:0.00000122123005994819,(((387125012__Bacteria__Gammaproteobacteria__Acinetobacter_baumannii_MDR-TJ__putative_permease:0.00000122123005994819,(384130753__Bacteria__Gammaproteobacteria__Acinetobacter_baumannii_1656-2__permease:0.00000122123005994819,((385236342__Bacteria__Gammaproteobacteria__Acinetobacter_baumannii_TCDC-AB0715__permease:0.00000122123005994819,(384142042__Bacteria__Gammaproteobacteria__Acinetobacter_baumannii_MDR-ZJ06__hypothetical_protein:0.00000122123005994819,184157074__Bacteria__Gammaproteobacteria__Acinetobacter_baumannii_ACICU__permease:0.00000122123005994819):0.00000122123005994819):0.00000122123005994819,169634136__Bacteria__Gammaproteobacteria__Acinetobacter_baumannii_SDF__hypothetical_protein:0.00000122123005994819):0.00000122123005994819):0.00000122123005994819):0.00000122123005994819,(((169797013__Bacteria__Gammaproteobacteria__Acinetobacter_baumannii_AYE__hypothetical_protein:0.00000122123005994819,213156583__Bacteria__Gammaproteobacteria__Acinetobacter_baumannii_AB0057__hypothetical_protein:0.00000122123005994819):0.00000122123005994819,215484473__Bacteria__Gammaproteobacteria__Acinetobacter_baumannii_AB307-0294__hypothetical_protein:0.00000122123005994819):0.00000122123005994819,126640851__Bacteria__Gammaproteobacteria__Acinetobacter_baumannii_ATCC_17978__hypothetical_protein:0.00000122123005994819):0.00378751825193308434):0.01918709234343740286,375133684__Bacteria__Gammaproteobacteria__Acinetobacter_calcoaceticus_PHEA-2__hypothetical_protein:0.01520554165829041300):0.00379780399654582003):0.11218681226192772638):0.09710997194691030343):0.29114033373004566396,(296112493__Bacteria__Gammaproteobacteria__Moraxella_catarrhalis_RH4__hypothetical_protein:0.37214426060419597553,((93005178__Bacteria__Gammaproteobacteria__Psychrobacter_cryohalolentis_K5__hypothetical_protein:0.06442958775134739746,71065697__Bacteria__Gammaproteobacteria__Psychrobacter_arcticus_273-4__hypothetical_protein:0.13588827584357243694):0.15162882387961271191,148652278__Bacteria__Gammaproteobacteria__Psychrobacter_sp_PRwf-1__hypothetical_protein:0.15382378760075360313):0.11830092779618837928):0.22459445173999678658):0.27975752045789170630,(((117925601__Bacteria__Alphaproteobacteria__Magnetococcus_marinus_MC-1__hypothetical_protein:1.02098703689736591826,((300113325__Bacteria__Gammaproteobacteria__Nitrosococcus_watsonii_C-113__hypothetical_protein:0.03917541900969444962,77165969__Bacteria__Gammaproteobacteria__Nitrosococcus_oceani_ATCC_19707__hypothetical_protein:0.03294119991821133075):0.08018323793202981886,292490792__Bacteria__Gammaproteobacteria__Nitrosococcus_halophilus_Nc4__hypothetical_protein:0.09397039344346694301):0.50547725706318447081):0.11088588919748025574,((114319194__Bacteria__Gammaproteobacteria__Alkalilimnicola_ehrlichii_MLHE-1__hypothetical_protein:0.58474244379222228840,(53802665__Bacteria__Gammaproteobacteria__Methylococcus_capsulatus_str_Bath__hypothetical_protein:0.71198981255023952031,((256823626__Bacteria__Gammaproteobacteria__Kangiella_koreensis_DSM_16069__hypothetical_protein:0.67967764820940756998,387128098__Bacteria__Gammaproteobacteria__Methylophaga_sp_JAM1__permease:0.76707726897430938973):0.22170889839214252826,(357403488__Bacteria__Gammaproteobacteria__Methylomicrobium_alcaliphilum__hypothetical_protein:0.39851596388252125136,333982456__Bacteria__Gammaproteobacteria__Methylomonas_methanica_MC09__hypothetical_protein:0.66375183476310517516):0.24089824877104032419):0.06169309823577091845):0.13268205242415442857):0.09682796333142978940,(((((78486538__Bacteria__Gammaproteobacteria__Thiomicrospira_crunogena_XCL-2__hypothetical_protein:0.34753731601733656165,334144722__Bacteria__Gammaproteobacteria__Thioalkalimicrobium_cyclicum_ALM1__hypothetical_protein:0.58566096056390415381):0.14349965796506575222,261856150__Bacteria__Gammaproteobacteria__Halothiobacillus_neapolitanus_c2__hypothetical_protein:0.54213244944431004946):0.15172006691637962561,(289207575__Bacteria__Gammaproteobacteria__Thioalkalivibrio_sp_K90mix__hypothetical_protein:0.92554677003157059811,220935590__Bacteria__Gammaproteobacteria__Thioalkalivibrio_sulfidophilus_HL-EbGr7__hypothetical_protein:0.32485637113938314879):0.11277104774936778930):0.07897534863497505941,(121999111__Bacteria__Gammaproteobacteria__Halorhodospira_halophila_SL1__hypothetical_protein:0.75093121742351875980,(390952716__Bacteria__Gammaproteobacteria__Thiocystis_violascens_DSM_198__putative_permease:0.30241430001020980223,288940500__Bacteria__Gammaproteobacteria__Allochromatium_vinosum_DSM_180__hypothetical_protein:0.23457504901301456934):0.38365681942078250222):0.20620450051798430713):0.13059902592466479665,(((296136522__Bacteria__Betaproteobacteria__Thiomonas_intermedia_K12__hypothetical_protein:0.52852385879674035341,319785839__Bacteria__Gammaproteobacteria__Pseudoxanthomonas_suwonensis_11-1__hypothetical_protein:0.52780510931535140617):0.56476748783922137154,(((((33151424__Bacteria__Gammaproteobacteria__Haemophilus_ducreyi_35000HP__hypothetical_protein:0.20545741120869326357,126209356__Bacteria__Gammaproteobacteria__Actinobacillus_pleuropneumoniae_serovar_5b_str_L20__hypothetical_protein:0.09188242055228595939):0.20921916182114017047,219872260__Bacteria__Gammaproteobacteria__Haemophilus_parasuis_SH0165__permease:0.18428625442916854449):0.08213348164989087152,((52424462__Bacteria__Gammaproteobacteria__Mannheimia_succiniciproducens_MBEL55E__hypothetical_protein:0.20674843113593857624,((15601946__Bacteria__Gammaproteobacteria__Pasteurella_multocida_subsp_multocida_str_Pm70__hypothetical_protein:0.27457211449662549674,(113461757__Bacteria__Gammaproteobacteria__Haemophilus_somnus_129PT__permease:0.25162592579333287190,(332289793__Bacteria__Gammaproteobacteria__Gallibacterium_anatis_UMN179__Sulfite_exporter_TauE|SafE:0.12973653962351230917,(16272840__Bacteria__Gammaproteobacteria__Haemophilus_influenzae_Rd_KW20__hypothetical_protein:0.15384071325544812492,345428690__Bacteria__Gammaproteobacteria__Haemophilus_parainfluenzae_T3T1__hypothetical_protein:0.09823147473076715430):0.07081236910757229830):0.03731384595796942427):0.02221397970822102871):0.03433522582395334699,(251791891__Bacteria__Gammaproteobacteria__Aggregatibacter_aphrophilus_NJ8700__hypothetical_protein:0.06743086917412977055,261868756__Bacteria__Gammaproteobacteria__Aggregatibacter_actinomycetemcomitans_D11S-1__hypothetical_protein:0.05126089851223047944):0.19207491314959132533):0.07021147710036754197):0.09628559898106246739,152978405__Bacteria__Gammaproteobacteria__Actinobacillus_succinogenes_130Z__hypothetical_protein:0.34454929122024208210):0.11990251178563117451):0.48851337270554417991,(54307784__Bacteria__Gammaproteobacteria__Photobacterium_profundum_SS9__hypothetical_protein:0.28781018282333997726,((218708559__Bacteria__Gammaproteobacteria__Vibrio_splendidus_LGP32__hypothetical_protein:0.17275999611447206972,(336124988__Bacteria__Gammaproteobacteria__Vibrio_anguillarum_775__hypothetical_protein:0.11095152241379471758,((27363981__Bacteria__Gammaproteobacteria__Vibrio_vulnificus_CMCP6__hypothetical_protein:0.12254964587163766354,(28897296__Bacteria__Gammaproteobacteria__Vibrio_parahaemolyticus_RIMD_2210633__hypothetical_protein:0.01191196434394685942,(156973288__Bacteria__Gammaproteobacteria__Vibrio_harveyi_ATCC_BAA-1116__hypothetical_protein:0.02969866198412973030,262395198__Bacteria__Gammaproteobacteria__Vibrio_sp_Ex25__hypothetical_protein:0.03273606181868114751):0.01212102340722321162):0.07386073722887488702):0.07927996156143037043,(15640692__Bacteria__Gammaproteobacteria__Vibrio_cholerae_O1_biovar_El_Tor_str_N16961__hypothetical_protein:0.12762131823929989682,375130078__Bacteria__Gammaproteobacteria__Vibrio_furnissii_NCTC_11218__permease:0.12012060111081265812):0.08373170197576877694):0.04436989637745027831):0.06344187746071953959):0.24528080858129489017,(209694163__Bacteria__Gammaproteobacteria__Aliivibrio_salmonicida_LFI1238__integral_membrane_protein:0.07421756976475382683,59711065__Bacteria__Gammaproteobacteria__Vibrio_fischeri_ES114__hypothetical_protein:0.12277576645267118671):0.15931308595409818252):0.12432050688271119310):0.21297234068864373535):0.13420154132266176594,(((71278251__Bacteria__Gammaproteobacteria__Colwellia_psychrerythraea_34H__hypothetical_protein:0.44570239319367122022,56459616__Bacteria__Gammaproteobacteria__Idiomarina_loihiensis_L2TR__permease:0.93976875520366431882):0.10974056734501863586,(((333894517__Bacteria__Gammaproteobacteria__Alteromonas_sp_SN2__hypothetical_protein:0.19932388117613641931,332143104__Bacteria__Gammaproteobacteria__Alteromonas_macleodii_str_Deep_ecotype__hypothetical_protein:0.11472796117119812842):0.20244889937771876065,((332308166__Bacteria__Gammaproteobacteria__Glaciecola_sp_4H-3-7YE-5__hypothetical_protein:0.07402159387085603670,109900143__Bacteria__Gammaproteobacteria__Pseudoalteromonas_atlantica_T6c__hypothetical_protein:0.08305310000310761609):0.37765571938921038697,348028014__Bacteria__Gammaproteobacteria__Glaciecola_nitratireducens_FR1064__hypothetical_protein:0.29706256018072779712):0.05965232680761471673):0.43950986295786409475,((77359698__Bacteria__Gammaproteobacteria__Pseudoalteromonas_haloplanktis_TAC125__hypothetical_protein:0.05920925723976902533,315127382__Bacteria__Gammaproteobacteria__Pseudoalteromonas_sp_SM9913__hypothetical_protein:0.07777412545980344483):0.20622916269336408202,(((218709277__Bacteria__Gammaproteobacteria__Vibrio_splendidus_LGP32__hypothetical_protein:0.07934962227980148219,170728781__Bacteria__Gammaproteobacteria__Shewanella_woodyi_ATCC_51908__hypothetical_protein:0.11232552717564650568):0.02990417989930771459,(315122957__Bacteria__Gammaproteobacteria__Pseudoalteromonas_sp_SM9913__hypothetical_protein:0.15828481569096433668,71282040__Bacteria__Gammaproteobacteria__Colwellia_psychrerythraea_34H__hypothetical_protein:0.08161189598697735081):0.02564234852086442681):0.05619512422088164538,212633077__Bacteria__Gammaproteobacteria__Shewanella_piezotolerans_WP3__hypothetical_protein:0.06302735523256301764):0.19360755980715491087):0.49011738809347243917):0.05988758091868491562):0.07071525623042713982,(((212636536__Bacteria__Gammaproteobacteria__Shewanella_piezotolerans_WP3__hypothetical_protein:0.13761527424156363986,(157960851__Bacteria__Gammaproteobacteria__Shewanella_pealeana_ATCC_700345__hypothetical_protein:0.05836722040185112620,167623003__Bacteria__Gammaproteobacteria__Shewanella_halifaxensis_HAW-EB4__hypothetical_protein:0.08421992824969007363):0.08236956562203978649):0.12513180630093712065,(127511973__Bacteria__Gammaproteobacteria__Shewanella_loihica_PV-4__hypothetical_protein:0.35643279180987758048,(294139695__Bacteria__Gammaproteobacteria__Shewanella_violacea_DSS12__hypothetical_protein:0.21223045909557955446,(170725591__Bacteria__Gammaproteobacteria__Shewanella_woodyi_ATCC_51908__hypothetical_protein:0.14489594377149092597,157374273__Bacteria__Gammaproteobacteria__Shewanella_sediminis_HAW-EB3__hypothetical_protein:0.21329576566691085815):0.05286539882800440904):0.10464694656954803831):0.07003540908880537263):0.05307128417205619897,(((114564107__Bacteria__Gammaproteobacteria__Shewanella_frigidimarina_NCIMB_400__hypothetical_protein:0.21976022058065911025,91794131__Bacteria__Gammaproteobacteria__Shewanella_denitrificans_OS217__hypothetical_protein:0.22470307299129224643):0.09850436186653944992,(113971198__Bacteria__Gammaproteobacteria__Shewanella_sp_MR-4__hypothetical_protein:0.05529686961996580635,(126173424__Bacteria__Gammaproteobacteria__Shewanella_baltica_OS155__hypothetical_protein:0.04677657726472147365,((146292247__Bacteria__Gammaproteobacteria__Shewanella_putrefaciens_CN-32__hypothetical_protein:0.00000122123005994819,120599817__Bacteria__Gammaproteobacteria__Shewanella_sp_W3-18-1__hypothetical_protein:0.00000122123005994819):0.07948008073972191723,24372911__Bacteria__Gammaproteobacteria__Shewanella_oneidensis_MR-1__hypothetical_protein:0.02372862781169348886):0.09098623776577592637):0.03098959953091356620):0.12898615301864388427):0.04439772300143075140,119774002__Bacteria__Gammaproteobacteria__Shewanella_amazonensis_SB2B__hypothetical_protein:0.37259226635635322999):0.05123544422265039616):0.34191939748052113668):0.09681699113389413691):0.10802418325367914298):0.13042138565654096127,(((((253998207__Bacteria__Betaproteobacteria__Methylovorus_glucosetrophus_SIP3-4__hypothetical_protein:0.00473928527435849185,313200277__Bacteria__Betaproteobacteria__Methylovorus_sp_MP688__hypothetical_protein:0.00348928989808269027):0.44781435537268526881,91776589__Bacteria__Betaproteobacteria__Methylobacillus_flagellatus_KT__hypothetical_protein:0.30700123786544825100):0.11151848390932642130,((((71909635__Bacteria__Betaproteobacteria__Dechloromonas_aromatica_RCB__hypothetical_protein:0.52002789274578464784,((171061009__Bacteria__Betaproteobacteria__Leptothrix_cholodnii_SP-6__hypothetical_protein:0.48757570885036116692,(((145589361__Bacteria__Betaproteobacteria__Polynucleobacter_necessarius_subsp_asymbioticus_QLW-P1DMWA-1__hypothetical_protein:0.41274866977986801597,(171463863__Bacteria__Betaproteobacteria__Polynucleobacter_necessarius_subsp_necessarius_STIR1__hypothetical_protein:0.11484824538196902743,145588817__Bacteria__Betaproteobacteria__Polynucleobacter_necessarius_subsp_asymbioticus_QLW-P1DMWA-1__hypothetical_protein:0.05774621505977469565):0.08833271097770273306):0.49405920081350407358,(((((160898228__Bacteria__Betaproteobacteria__Delftia_acidovorans_SPH-1__hypothetical_protein:0.00000122123005994819,333915579__Bacteria__Betaproteobacteria__Delftia_sp_Cs1-4__hypothetical_protein:0.00410912548954561318):0.47314580260789035338,(121611675__Bacteria__Betaproteobacteria__Verminephrobacter_eiseniae_EF01-2__hypothetical_protein:0.15777459589229037018,((((319794038__Bacteria__Betaproteobacteria__Variovorax_paradoxus_EPS__hypothetical_protein:0.03993488293503146686,239815526__Bacteria__Betaproteobacteria__Variovorax_paradoxus_S110__hypothetical_protein:0.05664906277896412934):0.08031761785755776872,(333913413__Bacteria__Betaproteobacteria__Delftia_sp_Cs1-4__hypothetical_protein:0.18948605891867839612,121605270__Bacteria__Betaproteobacteria__Polaromonas_naphthalenivorans_CJ2__hypothetical_protein:0.08243101443432919451):0.02568404585047473834):0.04163685448655982807,(332284782__Bacteria__Betaproteobacteria__Pusillimonas_sp_T7-7__hypothetical_protein:0.26759808579699756459,337279271__Bacteria__Betaproteobacteria__Ramlibacter_tataouinensis_TTB310__permease:0.09039465242748946638):0.03888195922980936664):0.04424091494442313616,89901404__Bacteria__Betaproteobacteria__Rhodoferax_ferrireducens_T118__hypothetical_protein:0.12567857563163531420):0.04275090086594671851):0.05478389859543699586):0.09876055401317629379,(383757386__Bacteria__Betaproteobacteria__Rubrivivax_gelatinosus_IL144__hypothetical_protein:0.47798206314773006298,171059351__Bacteria__Betaproteobacteria__Leptothrix_cholodnii_SP-6__hypothetical_protein:0.16524633618051493000):0.05388344979359717402):0.12663723903346260635,(124267499__Bacteria__Betaproteobacteria__Methylibium_petroleiphilum_PM1__integral_membrane_protein:0.27277090302070022831,91788651__Bacteria__Betaproteobacteria__Polaromonas_sp_JS666__hypothetical_protein:0.31249768279774708946):0.09929164403304660547):0.08910003897184869126,(73540356__Bacteria__Betaproteobacteria__Ralstonia_eutropha_JMP134__hypothetical_protein:0.07440327755546632948,(194290538__Bacteria__Betaproteobacteria__Cupriavidus_taiwanensis_LMG_19424__membrane_lipoprotein|_cog0477|duf81:0.02147344163412714599,(339327027__Bacteria__Betaproteobacteria__Cupriavidus_necator_N-1__permease:0.00000122123005994819,113868931__Bacteria__Betaproteobacteria__Ralstonia_eutropha_H16__permease:0.01601824557558331752):0.02859689937872732235):0.03872148484392113482):0.17337125224399274614):0.05106885967133131116):0.06280483386324550721,((348589395__Bacteria__Betaproteobacteria__Taylorella_asinigenitalis_MCE3__hypothetical_protein:0.02461280871355677261,319778838__Bacteria__Betaproteobacteria__Taylorella_equigenitalis_MCE9__hypothetical_protein:0.07869509622725234799):0.63343098851565371454,(163857038__Bacteria__Betaproteobacteria__Bordetella_petrii_DSM_12804__integral_membrane_protein:0.03544773358397114438,((311105116__Bacteria__Betaproteobacteria__Achromobacter_xylosoxidans_A8__hypothetical_protein:0.11740562697364301248,((33600936__Bacteria__Betaproteobacteria__Bordetella_bronchiseptica_RB50__integral_membrane_protein:0.00000122123005994819,33597092__Bacteria__Betaproteobacteria__Bordetella_parapertussis_12822__integral_membrane_protein:0.00000122123005994819):0.00000122123005994819,33593832__Bacteria__Betaproteobacteria__Bordetella_pertussis_Tohama_I__integral_membrane_protein:0.00000122123005994819):0.02546629185531858186):0.04778480810964991915,187478637__Bacteria__Betaproteobacteria__Bordetella_avium_197N__membrane_protein:0.15077390067833576492):0.02728990164497851340):0.17725766943693951894):0.14285814674978983274):0.17003326059738538278):0.09439619601742821331,(134096092__Bacteria__Betaproteobacteria__Herminiimonas_arsenicoxydans__hypothetical_protein:0.10163440122186181980,152980923__Bacteria__Betaproteobacteria__Janthinobacterium_sp_Marseille__hypothetical_protein:0.04712508206957463641):0.60658709452576731191):0.06630667197692556580):0.05796180340555967536,((((((((390940068__Bacteria__Epsilonproteobacteria__Sulfurospirillum_barnesii_SES-3__putative_permease:0.07945236811018650813,268679507__Bacteria__Epsilonproteobacteria__Sulfurospirillum_deleyianum_DSM_6946__hypothetical_protein:0.09566802091257460561):0.23231690204752913909,((384173269__Bacteria__Epsilonproteobacteria__Arcobacter_sp_L__hypothetical_protein:0.46903160884769973249,384172946__Bacteria__Epsilonproteobacteria__Arcobacter_sp_L__hypothetical_protein:0.17484891665045504405):0.10028521248340827032,(262396789__Bacteria__Gammaproteobacteria__Vibrio_sp_Ex25__hypothetical_protein:0.44932433549246281190,296273557__Bacteria__Epsilonproteobacteria__Arcobacter_nitrofigilis_DSM_7299__hypothetical_protein:0.20685224801777915560):0.40341417432618537076):0.07539554546528068335):0.05342311354193118172,((91791973__Bacteria__Gammaproteobacteria__Shewanella_denitrificans_OS217__hypothetical_protein:0.64653424581031093687,(253996420__Bacteria__Betaproteobacteria__Methylotenera_mobilis_JLW8__hypothetical_protein:0.37769181622144487598,((339482948__Bacteria__Betaproteobacteria__Nitrosomonas_sp_Is79A3__hypothetical_protein:0.16253356798614793099,297539002__Bacteria__Betaproteobacteria__Methylotenera_versatilis_301__hypothetical_protein:0.19868968624242555610):0.08850559794840846817,(254786098__Bacteria__Gammaproteobacteria__Teredinibacter_turnerae_T7901__hypothetical_protein:1.02422063094665327654,253995635__Bacteria__Betaproteobacteria__Methylotenera_mobilis_JLW8__hypothetical_protein:0.12002004214992099962):0.07554752435669864763):0.34713200700435720147):0.05100227351274908699):0.04693824096724176498,(170728324__Bacteria__Gammaproteobacteria__Shewanella_woodyi_ATCC_51908__hypothetical_protein:0.35701271752103580504,119947276__Bacteria__Gammaproteobacteria__Psychromonas_ingrahamii_37__hypothetical_protein:0.19532517318657618977):0.06913077493744190782):0.08828128808342404488):0.26745751222011060477,(242237519__Bacteria__Gammaproteobacteria__Dickeya_dadantii_Ech703__hypothetical_protein:0.05581998314979651210,(((50119044__Bacteria__Gammaproteobacteria__Pectobacterium_atrosepticum_SCRI1043__hypothetical_protein:0.06383787952972551361,261823644__Bacteria__Gammaproteobacteria__Pectobacterium_wasabiae_WPP163__hypothetical_protein:0.02135936655397654982):0.01823095138132745791,253690529__Bacteria__Gammaproteobacteria__Pectobacterium_carotovorum_subsp_carotovorum_PC1__hypothetical_protein:0.01111715503967893037):0.06005037870901933778,(307133197__Bacteria__Gammaproteobacteria__Dickeya_dadantii_3937__Integral_membrane_protein:0.00546734455305799855,(251787692__Bacteria__Gammaproteobacteria__Dickeya_zeae_Ech1591__hypothetical_protein:0.01318958822434990880,271498621__Bacteria__Gammaproteobacteria__Dickeya_dadantii_Ech586__hypothetical_protein:0.02712656094046817304):0.00692095387276549148):0.03463833121166542961):0.03737326661536752304):0.17318986048350520912):0.06280966231461829197,(((56476420__Bacteria__Betaproteobacteria__Aromatoleum_aromaticum_EbN1__hypothetical_protein:0.17148626099935493361,237654159__Bacteria__Betaproteobacteria__Thauera_sp_MZ1T__hypothetical_protein:0.11737904979121592530):0.06242040324188262435,119896927__Bacteria__Betaproteobacteria__Azoarcus_sp_BH72__hypothetical_protein:0.08100981757381825465):0.15977277974991174747,(92114790__Bacteria__Gammaproteobacteria__Chromohalobacter_salexigens_DSM_3043__hypothetical_protein:0.20483234009317996538,192362299__Bacteria__Gammaproteobacteria__Cellvibrio_japonicus_Ueda107__hypothetical_protein:0.43824724300906314767):0.12011481725269217147):0.02492823410952303351):0.19206633783589352471,((257092761__Bacteria__Betaproteobacteria__Candidatus_Accumulibacter_phosphatis_clade_IIA_str_UW-1__hypothetical_protein:0.26145034159424745956,372487214__Bacteria__Betaproteobacteria__Dechlorosoma_suillum_PS__putative_permease:0.36239402862378600201):0.06653093978592988789,71909623__Bacteria__Betaproteobacteria__Dechloromonas_aromatica_RCB__hypothetical_protein:0.44019442404069286656):0.04987976033338744480):0.07037051418028632266,(((325982313__Bacteria__Betaproteobacteria__Nitrosomonas_sp_AL212__hypothetical_protein:0.12396007771419631505,339483226__Bacteria__Betaproteobacteria__Nitrosomonas_sp_Is79A3__hypothetical_protein:0.07038846518658704865):0.20471300784262957961,82701746__Bacteria__Betaproteobacteria__Nitrosospira_multiformis_ATCC_25196__hypothetical_protein:0.15820919065609295728):0.07955244420013603268,(30249840__Bacteria__Betaproteobacteria__Nitrosomonas_europaea_ATCC_19718__hypothetical_protein:0.08358123896634914174,114331943__Bacteria__Betaproteobacteria__Nitrosomonas_eutropha_C91__hypothetical_protein:0.16864254008752185832):0.28977685738986502795):0.21267673709558165829):0.04873293320018993319,(302877552__Bacteria__Betaproteobacteria__Gallionella_capsiferriformans_ES-2__hypothetical_protein:0.31721579267095040278,291615140__Bacteria__Betaproteobacteria__Sideroxydans_lithotrophicus_ES-1__hypothetical_protein:0.25208971507484495556):0.32089338008735368568):0.07949382687567053962):0.07314496935809883249,(((226942130__Bacteria__Betaproteobacteria__Laribacter_hongkongensis_HLHK9__hypothetical_protein:0.24327984480021602742,(34495958__Bacteria__Betaproteobacteria__Chromobacterium_violaceum_ATCC_12472__hypothetical_protein:0.13716155442515584606,347541643__Bacteria__Betaproteobacteria__Pseudogulbenkiania_sp_NH8B__sulfite_exporter_TauE|SafE:0.18313079318010919150):0.14703503446994936610):0.13667161305084851719,(146329858__Bacteria__Gammaproteobacteria__Dichelobacter_nodosus_VCS1703A__hypothetical_protein:0.52402561935510916236,(313668456__Bacteria__Betaproteobacteria__Neisseria_lactamica_020-06__hypothetical_protein:0.07752712980364334650,(59801016__Bacteria__Betaproteobacteria__Neisseria_gonorrhoeae_FA_1090__hypothetical_protein:0.02410116254997644869,121635030__Bacteria__Betaproteobacteria__Neisseria_meningitidis_FAM18__hypothetical_protein:0.00445160623860953696):0.03059786603632270660):0.42344573899950005424):0.45655480703310802326):0.28777503532582204837,74318691__Bacteria__Betaproteobacteria__Thiobacillus_denitrificans_ATCC_25259__hypothetical_protein:0.53622284702044331617):0.08963015236529456309):0.02613475806781750260,((((320354019__Bacteria__Deltaproteobacteria__Desulfobulbus_propionicus_DSM_2032__hypothetical_protein:0.15732631826581533474,317052314__Bacteria__others_bacteria__Desulfurispirillum_indicum_S5__hypothetical_protein:0.15811291868553120632):0.17050299578997557548,(51244235__Bacteria__Deltaproteobacteria__Desulfotalea_psychrophila_LSv54__hypothetical_protein:0.29201912005609331757,(46581187__Bacteria__Deltaproteobacteria__Desulfovibrio_vulgaris_str_Hildenborough__hypothetical_protein:0.10140906348375049173,218886301__Bacteria__Deltaproteobacteria__Desulfovibrio_vulgaris_str_Miyazaki_F__hypothetical_protein:0.10325878318938551403):0.11500477448717971729):0.05889733693352013078):0.04506668997082416417,((78355798__Bacteria__Deltaproteobacteria__Desulfovibrio_alaskensis_G20__hypothetical_protein:0.28409320867404164179,((242278938__Bacteria__Deltaproteobacteria__Desulfovibrio_salexigens_DSM_2638__hypothetical_protein:0.25364259849744830166,220905134__Bacteria__Deltaproteobacteria__Desulfovibrio_desulfuricans_subsp_desulfuricans_str_ATCC_27774__hypothetical_protein:0.53044341139158901477):0.11932169464563951999,(258404296__Bacteria__Deltaproteobacteria__Desulfohalobium_retbaense_DSM_5692__hypothetical_protein:0.25773014926026721616,(376298053__Bacteria__Deltaproteobacteria__Desulfovibrio_desulfuricans_ND132__hypothetical_protein:0.10825853864302882601,317154193__Bacteria__Deltaproteobacteria__Desulfovibrio_aespoeensis_Aspo-2__hypothetical_protein:0.15519248517082515071):0.23764696107057806107):0.07550713482776377772):0.02730456526020352825):0.06196100049421957023,((328951784__Bacteria__Deltaproteobacteria__Desulfobacca_acetoxidans_DSM_11109__hypothetical_protein:0.22192497131024152557,224370570__Bacteria__Deltaproteobacteria__Desulfobacterium_autotrophicum_HRM2__hypothetical_protein:0.22112188742391988838):0.05675624440277467209,(297569567__Bacteria__Deltaproteobacteria__Desulfurivibrio_alkaliphilus_AHT2__hypothetical_protein:0.27781317481139045089,256828364__Bacteria__Deltaproteobacteria__Desulfomicrobium_baculatum_DSM_4028__hypothetical_protein:0.23494058442221804617):0.04779977063098288237):0.06350577416662357699):0.01936695982558202592):0.05261375880747197475,((118579808__Bacteria__Deltaproteobacteria__Pelobacter_propionicus_DSM_2379__hypothetical_protein:0.31188976110264665653,(374299879__Bacteria__Deltaproteobacteria__Desulfovibrio_africanus_str_Walvis_Bay__hypothetical_protein:0.22135485508126284682,239906522__Bacteria__Deltaproteobacteria__Desulfovibrio_magneticus_RS-1__hypothetical_protein:0.27601522673748457581):0.07421708518756042761):0.02817222438095433323,(78222315__Bacteria__Deltaproteobacteria__Geobacter_metallireducens_GS-15__hypothetical_protein:0.20964657845624670718,(222054260__Bacteria__Deltaproteobacteria__Geobacter_sp_FRC-32__hypothetical_protein:0.21308363454453063679,((78222746__Bacteria__Deltaproteobacteria__Geobacter_metallireducens_GS-15__hypothetical_protein:0.20275149985563167832,148265534__Bacteria__Deltaproteobacteria__Geobacter_uraniireducens_Rf4__hypothetical_protein:0.03111739638546677858):0.01188443345324410177,(197118209__Bacteria__Deltaproteobacteria__Geobacter_bemidjiensis_Bem__membrane_protein:0.03739375739085476491,253701036__Bacteria__Deltaproteobacteria__Geobacter_sp_M21__hypothetical_protein:0.03194657155462803794):0.12081565529218844801):0.04740787602677306450):0.07405257949008184348):0.08863530160518987011):0.03901606263120124818):0.11238147819019803086):0.13292486190952926273):0.15164452568654734899,((((((((84489169__Archaea__Methanobacteriales__Methanosphaera_stadtmanae_DSM_3091__hypothetical_protein:0.30377451640409275369,288559630__Archaea__Methanobacteriales__Methanobrevibacter_ruminantium_M1__hypothetical_protein:0.52785009577905572797):0.41045573520985412230,330506349__Archaea__Methanosarcinales__Methanosaeta_concilii_GP6__hypothetical_protein:0.98990249825513432214):0.22452582756421904375,((134045788__Archaea__Methanococcales__Methanococcus_maripaludis_C5__hypothetical_protein:0.02549842362420036077,(159906095__Archaea__Methanococcales__Methanococcus_maripaludis_C6__hypothetical_protein:0.02142974526363466622,150402116__Archaea__Methanococcales__Methanococcus_maripaludis_C7__hypothetical_protein:0.09522705919156899956):0.01679311887990384000):0.09649099578872401273,45358505__Archaea__Methanococcales__Methanococcus_maripaludis_S2__hypothetical_protein:0.06445125988410072004):0.79850908429433586910):0.43800265130666321545,(78485755__Bacteria__Gammaproteobacteria__Thiomicrospira_crunogena_XCL-2__hypothetical_protein:0.11365038077223099666,(296271745__Bacteria__Epsilonproteobacteria__Arcobacter_nitrofigilis_DSM_7299__hypothetical_protein:0.07611907977427892491,384171840__Bacteria__Epsilonproteobacteria__Arcobacter_sp_L__hypothetical_protein:0.14201151103511369667):0.07472340487010045718):0.45769958143886863011):0.11943306384931604014,(((192361859__Bacteria__Gammaproteobacteria__Cellvibrio_japonicus_Ueda107__hypothetical_protein:0.31706005853292362762,(254786077__Bacteria__Gammaproteobacteria__Teredinibacter_turnerae_T7901__membrane_protein:0.24477780829261747142,254785410__Bacteria__Gammaproteobacteria__Teredinibacter_turnerae_T7901__membrane_protein:0.28255745473006166346):0.16529808985621660677):0.05503067649426266611,((((387130965__Bacteria__Gammaproteobacteria__Methylophaga_sp_JAM7__permease:0.11822027621826936006,77360412__Bacteria__Gammaproteobacteria__Pseudoalteromonas_haloplanktis_TAC125__hypothetical_protein:0.10151266706178489752):0.05512545100883527172,((332306576__Bacteria__Gammaproteobacteria__Glaciecola_sp_4H-3-7YE-5__hypothetical_protein:0.02604496872484538678,109898370__Bacteria__Gammaproteobacteria__Pseudoalteromonas_atlantica_T6c__hypothetical_protein:0.03033268905760195047):0.15843856403919412412,((333893598__Bacteria__Gammaproteobacteria__Alteromonas_sp_SN2__hypothetical_protein:0.05497360449875832861,332141005__Bacteria__Gammaproteobacteria__Alteromonas_macleodii_str_Deep_ecotype__membrane_protein:0.03542121577856031933):0.11824927587963916797,((152994490__Bacteria__Gammaproteobacteria__Marinomonas_sp_MWYL1__hypothetical_protein:0.05513887086989486402,333909463__Bacteria__Gammaproteobacteria__Marinomonas_posidonica_IVIA-Po-181__hypothetical_protein:0.05847362980737912108):0.08920441440753471007,326793477__Bacteria__Gammaproteobacteria__Marinomonas_mediterranea_MMB-1__hypothetical_protein:0.09680965828127975625):0.10949546880164358342):0.07571687183582655190):0.04301658571306039153):0.13785904724940159505,119946559__Bacteria__Gammaproteobacteria__Psychromonas_ingrahamii_37__hypothetical_protein:0.41926818679905730747):0.09310840043531751209,(237808701__Bacteria__Gammaproteobacteria__Tolumonas_auensis_DSM_9187__hypothetical_protein:0.31214481418242145949,261855473__Bacteria__Gammaproteobacteria__Halothiobacillus_neapolitanus_c2__hypothetical_protein:0.59147679646396056352):0.08225528603284819329):0.07182632545337352958):0.34963092283229102453,(((294085721__Bacteria__Alphaproteobacteria__Candidatus_Puniceispirillum_marinum_IMCC1322__hypothetical_protein:0.49233877271629439276,(83592684__Bacteria__Alphaproteobacteria__Rhodospirillum_rubrum_ATCC_11170__hypothetical_protein:0.28202111806807278471,319781760__Bacteria__Alphaproteobacteria__Mesorhizobium_ciceri_biovar_biserrulae_WSM1271__hypothetical_protein:0.50137692996626037623):0.17739882167708415084):0.16870692817711849254,((154251506__Bacteria__Alphaproteobacteria__Parvibaculum_lavamentivorans_DS-1__hypothetical_protein:0.39060271890510106507,(((374330897__Bacteria__Alphaproteobacteria__Pseudovibrio_sp_FO-BEG1__hypothetical_protein:0.31524383688657742209,328544450__Bacteria__Alphaproteobacteria__Polymorphum_gilvum_SL003B-26A1__Membrane_protein:0.16467018118269588500):0.14414202267126999257,((315122484__Bacteria__Alphaproteobacteria__Candidatus_Liberibacter_solanacearum_CLso-ZC1__hypothetical_protein:0.21672231788399487495,254780993__Bacteria__Alphaproteobacteria__Candidatus_Liberibacter_asiaticus_str_psy62__hypothetical_protein:0.16875881341988249740):1.16930086056776194603,(227822290__Bacteria__Alphaproteobacteria__Sinorhizobium_fredii_NGR234__hypothetical_protein:0.18900319037905216613,(325293298__Bacteria__Alphaproteobacteria__Agrobacterium_sp_H13-3_circ-linear__hypothetical_protein:0.02873277534828800120,15889204__Bacteria__Alphaproteobacteria__Agrobacterium_tumefaciens_str_C58_circ-lin__hypothetical_protein:0.01888592459981889085):0.19303725777248628703):0.09924845166727248869):0.09213966038999442387):0.13298760909817905485,(((312114497__Bacteria__Alphaproteobacteria__Rhodomicrobium_vannielii_ATCC_17100__hypothetical_protein:0.67248445474236739905,(300023379__Bacteria__Alphaproteobacteria__Hyphomicrobium_denitrificans_ATCC_51888__hypothetical_protein:0.18773837519129893403,338739150__Bacteria__Alphaproteobacteria__Hyphomicrobium_sp_MC1__hypothetical_protein:0.21070773811777085416):0.44052445619366265017):0.14873952129200840311,((154248169__Bacteria__Alphaproteobacteria__Xanthobacter_autotrophicus_Py2__hypothetical_protein:0.32212874079685360762,158423254__Bacteria__Alphaproteobacteria__Azorhizobium_caulinodans_ORS_571__permease:0.30223988439065113676):0.15318696064912470933,298290877__Bacteria__Alphaproteobacteria__Starkeya_novella_DSM_506__hypothetical_protein:0.47639077125540674196):0.20022638970824235827):0.08346325725716785549,(((209883443__Bacteria__Alphaproteobacteria__Oligotropha_carboxidovorans_OM5__membrane_protein:0.00000122123005994819,(386028496__Bacteria__Alphaproteobacteria__Oligotropha_carboxidovorans_OM4__putative_permease:0.00000122123005994819,337739477__Bacteria__Alphaproteobacteria__Oligotropha_carboxidovorans_OM5_Xh__permease:0.00000122123005994819):0.00426647932932434568):0.22935996323132851193,(27375621__Bacteria__Alphaproteobacteria__Bradyrhizobium_japonicum_USDA_110__hypothetical_protein:0.03048013036122079050,383768599__Bacteria__Alphaproteobacteria__Bradyrhizobium_sp_S23321__hypothetical_protein:0.02565848444757639138):0.21035364899128505822):0.21645272446461238935,((126464647__Bacteria__Alphaproteobacteria__Rhodobacter_sphaeroides_ATCC_17029__hypothetical_protein:0.00355371259226488958,(221369184__Bacteria__Alphaproteobacteria__Rhodobacter_sphaeroides_KD131__hypothetical_protein:0.00383298495797012922,77465186__Bacteria__Alphaproteobacteria__Rhodobacter_sphaeroides_2-4-1__putative_permease:0.00000122123005994819):0.00799404328546160850):0.39497388140965111747,(385233588__Bacteria__Alphaproteobacteria__Ketogulonigenium_vulgarum_WSH-001__membrane_protein:0.00000122123005994819,310816083__Bacteria__Alphaproteobacteria__Ketogulonicigenium_vulgare_Y25__transmembrane_protein:0.00000122123005994819):0.38118718018984754092):0.26365466012525157202):0.09046328525726257674):0.14671584441659449305):0.15844532996836155347):0.19269799114284402730,(114321195__Bacteria__Gammaproteobacteria__Alkalilimnicola_ehrlichii_MLHE-1__hypothetical_protein:0.54165443681636993301,((389873732__Bacteria__Betaproteobacteria__Advenella_kashmirensis_WT001__hypothetical_protein:0.59123325134750093213,(110633864__Bacteria__Alphaproteobacteria__Chelativorans_sp_BNC1__hypothetical_protein:0.38443732803127289577,99080207__Bacteria__Alphaproteobacteria__Ruegeria_sp_TM1040__hypothetical_protein:0.62070786307106207147):0.19656635737096897487):0.06638117064919658861,(328545124__Bacteria__Alphaproteobacteria__Polymorphum_gilvum_SL003B-26A1__hypothetical_protein:0.32862748197231789193,357386319__Bacteria__Alphaproteobacteria__Pelagibacterium_halotolerans_B2__hypothetical_protein:0.44694428654257878364):0.14201878451625105093):0.10090299862952502308):0.07313784269997014587):0.14127877579255657126):0.05699887264271036313,((357385128__Bacteria__Alphaproteobacteria__Pelagibacterium_halotolerans_B2__hypothetical_protein:0.74963329561732394701,(((114800124__Bacteria__Alphaproteobacteria__Hyphomonas_neptunium_ATCC_15444__hypothetical_protein:0.47237947306510069678,(114569506__Bacteria__Alphaproteobacteria__Maricaulis_maris_MCS10__hypothetical_protein:0.50096922832374513046,254293953__Bacteria__Alphaproteobacteria__Hirschia_baltica_ATCC_49814__hypothetical_protein:0.62666093718987303518):0.06291572117233448780):0.05875910703917461286,((114797241__Bacteria__Alphaproteobacteria__Hyphomonas_neptunium_ATCC_15444__hypothetical_protein:0.38869587901098329175,((334346204__Bacteria__Alphaproteobacteria__Sphingobium_chlorophenolicum_L-1__hypothetical_protein:0.00511714448239901365,294013133__Bacteria__Alphaproteobacteria__Sphingobium_japonicum_UT26S__putative_permease:0.02932722426897060169):0.30965408513745978913,347526810__Bacteria__Alphaproteobacteria__Sphingobium_sp_SYK-6__hypothetical_protein:0.29687354941722970958):0.18107458277151017301):0.07613843955068066993,(((332142711__Bacteria__Gammaproteobacteria__Alteromonas_macleodii_str_Deep_ecotype__permease:0.10240394037591919740,333891656__Bacteria__Gammaproteobacteria__Alteromonas_sp_SN2__membrane_protein:0.04684499977564206274):0.27923016159320623863,348028877__Bacteria__Gammaproteobacteria__Glaciecola_nitratireducens_FR1064__membrane_protein:0.11993229040769173843):0.48115708371415721878,114798514__Bacteria__Alphaproteobacteria__Hyphomonas_neptunium_ATCC_15444__hypothetical_protein:0.47846014911068857067):0.09325340130611271816):0.37543422364451117801):0.08868082768625368262,(294677315__Bacteria__Alphaproteobacteria__Rhodobacter_capsulatus_SB_1003__hypothetical_protein:0.44245536911353866572,((385233812__Bacteria__Alphaproteobacteria__Ketogulonigenium_vulgarum_WSH-001__membrane_protein:0.00000122123005994819,310816311__Bacteria__Alphaproteobacteria__Ketogulonicigenium_vulgare_Y25__membrane_protein:0.00000122123005994819):0.15498493448708011710,(56697212__Bacteria__Alphaproteobacteria__Ruegeria_pomeroyi_DSS-3__membrane_protein:0.19259891163719311535,((77462474__Bacteria__Alphaproteobacteria__Rhodobacter_sphaeroides_2-4-1__putative_permease:0.08845164711128791768,146276374__Bacteria__Alphaproteobacteria__Rhodobacter_sphaeroides_ATCC_17025__hypothetical_protein:0.07741298776874958043):0.20399995038137086478,89054668__Bacteria__Alphaproteobacteria__Jannaschia_sp_CCS1__hypothetical_protein:0.25405970446406483942):0.04938845565071431354):0.08535287726909952799):0.14262858099170450110):0.34493903727194047404):0.12133069992832554163):0.11183598032927120902,(71083883__Bacteria__Alphaproteobacteria__Candidatus_Pelagibacter_ubique_HTCC1062__hypothetical_protein:0.51150811042037780396,330813862__Bacteria__Alphaproteobacteria__Candidatus_Pelagibacter_sp_IMCC9063__hypothetical_protein:0.44854316287419587761):0.65679548292479050797):0.01926026894577320681):0.07354232107354784220):0.10476355864074091140):0.04931962863866892061,((188583433__Bacteria__Alphaproteobacteria__Methylobacterium_populi_BJ001__hypothetical_protein:0.07896165280111788753,(218529985__Bacteria__Alphaproteobacteria__Methylobacterium_chloromethanicum_CM4__hypothetical_protein:0.00877627658070869940,163851134__Bacteria__Alphaproteobacteria__Methylobacterium_extorquens_PA1__hypothetical_protein:0.01069635895329502755):0.10193055182486819576):0.94143005915619915047,212219558__Bacteria__Gammaproteobacteria__Coxiella_burnetii_CbuK_Q154__hypothetical_membrane_spanning_protein:0.73081835555993379661):0.45171351282562927087):0.08032537053123690873,347757228__Bacteria__Alphaproteobacteria__Micavibrio_aeruginosavorus_ARL-13__hypothetical_protein:0.73509340529217803706):0.24873291582109399722,(308051033__Bacteria__Gammaproteobacteria__Ferrimonas_balearica_DSM_9799__hypothetical_protein:0.66302912351371279254,(344201241__Bacteria__Gammaproteobacteria__Acidithiobacillus_ferrivorans_SS3__hypothetical_protein:0.23273383615794362989,198283044__Bacteria__Gammaproteobacteria__Acidithiobacillus_ferrooxidans_ATCC_53993__hypothetical_protein:0.10534558253599075883):0.71261239860112812750):0.05140822726244941021):0.01629978788184289346):0.04391523519780690665,((197285255__Bacteria__Gammaproteobacteria__Proteus_mirabilis_HI4320__hypothetical_protein:1.02910170805494072255,((((337755397__Bacteria__Gammaproteobacteria__Francisella_sp_TX077308__hypothetical_protein:0.07172979077129131020,387887120__Bacteria__Gammaproteobacteria__Francisella_noatunensis_subsp_orientalis_str_Toba_04__hypothetical_protein:0.11805363112568099948):0.35619534394790464127,337755111__Bacteria__Gammaproteobacteria__Francisella_sp_TX077308__hypothetical_protein:0.43984577710870909062):0.52990090962412672582,(289164145__Bacteria__Gammaproteobacteria__Legionella_longbeachae_NSW150__transmembrane_protein:0.79506390890374667446,56965825__Bacteria__Bacilli__Bacillus_clausii_KSM-K16__hypothetical_protein:0.71860322669639142834):0.20503055465351546771):0.35227547821139443274,374287656__Bacteria__Deltaproteobacteria__Bacteriovorax_marinus_SJ__hypothetical_protein:0.64249842256232714277):0.10555856291549327308):0.07525812419554886445,(209364180__Bacteria__Gammaproteobacteria__Coxiella_burnetii_Dugway_5J108-111__hypothetical_membrane_spanning_protein:1.24546244991461341201,((52843065__Bacteria__Gammaproteobacteria__Legionella_pneumophila_subsp_pneumophila_str_Philadelphia_1__hypothetical_protein:0.84338240114240614620,(158336922__Bacteria__Cyanobacteria__Acaryochloris_marina_MBIC11017__hypothetical_protein:0.41040164445987326047,(307154644__Bacteria__Cyanobacteria__Cyanothece_sp_PCC_7822__hypothetical_protein:0.09021374713810398349,218437446__Bacteria__Cyanobacteria__Cyanothece_sp_PCC_7424__hypothetical_protein:0.16157349215681854337):0.42537769918518997248):0.46048324177312632832):0.14308731391639806230,(297620756__Bacteria__Chlamydiae__Waddlia_chondrophila_WSU_86-1044__hypothetical_protein:0.98402319402613303012,338733115__Bacteria__Chlamydiae__Simkania_negevensis_Z_gsn__hypothetical_protein:0.64663204188256151461):0.29112346265664784672):0.11923156113105541631):0.02758594643925400824):0.17691663830662834878):0.04498931003947801571):0.07664172783720860083):0.03252040954706770376):0.04748549706225362738):0.04583425948273247424,307544289__Bacteria__Gammaproteobacteria__Halomonas_elongata_DSM_2581__hypothetical_protein:0.64489636125781790721):0.05753597083441577137):0.08367623138556776197,(110835207__Bacteria__Gammaproteobacteria__Alcanivorax_borkumensis_SK2__hypothetical_protein:0.61203189698148552367,304312465__Bacteria__Gammaproteobacteria__Gamma_proteobacterium_HdN1__hypothetical_protein:0.42312166552624097537):0.14938760065319142689):0.08738088927290808827):0.03554017606406661978):0.24017562764187733171,146309229__Bacteria__Gammaproteobacteria__Pseudomonas_mendocina_ymp__hypothetical_protein:0.12848242841752119392):0.05948354327833429989,(333902448__Bacteria__Gammaproteobacteria__Pseudomonas_fulva_12-X__hypothetical_protein:0.24747659193644816478,((330806920__Bacteria__Gammaproteobacteria__Pseudomonas_brassicacearum_subsp_brassicacearum_NFM421__hypothetical_protein:0.07584071466872781275,70733182__Bacteria__Gammaproteobacteria__Pseudomonas_fluorescens_Pf-5__hypothetical_protein:0.03895938665708880561):0.05798035675226492075,(26991819__Bacteria__Gammaproteobacteria__Pseudomonas_putida_KT2440__hypothetical_protein:0.04761031921164764896,104784146__Bacteria__Gammaproteobacteria__Pseudomonas_entomophila_L48__hypothetical_protein:0.03437992484293005829):0.07376318803436929250):0.04767595489511956136):0.05077662488344380359):0.02662741832532087780,15595537__Bacteria__Gammaproteobacteria__Pseudomonas_aeruginosa_PAO1__hypothetical_protein:0.15598675075328855000):0.0;
