# Supplementary material for: The last universal common ancestor between ancient Earth chemistry and the onset of genetics
Source: PLoS Genet. 2018 Aug 16;14(8):e1007518. doi: 10.1371/journal.pgen.1007518 (PMC6095482; doi:10.1371/journal.pgen.1007518)
Supplement: S1 Appendix — The trees are for the 355 clusters that, after alignment and tree construction, generated ML trees that preserve domain monophyly while also having homologues in ≥2 archaeal and ≥2 bacterial lineages. These 355 proteins trace to LUCA by those phylogenetic criteria [78]. LUCA, last universal common ancestor; ML, maximum likelihood. (ZIP) [file pgen.1007518.s001.zip › renamed_trees_LUCA/937.tree]

(((340628033__Bacteria__Actinobacteria__Mycobacterium_canettii_CIPT_140010059__putative_ATP|binding_protein_ABC_transporter:0.00353957874634048143,(((((379755744__Bacteria__Actinobacteria__Mycobacterium_intracellulare_MOTT-02__ABC|type_molybdenum_transport_system|_ATPase_component:0.00000122123005994819,387877116__Bacteria__Actinobacteria__Mycobacterium_sp_MOTT36Y__ABC|type_molybdenum_transport_system|_ATPase_component:0.00812836446940106046):0.02592255975790097589,41409187__Bacteria__Actinobacteria__Mycobacterium_avium_subsp_paratuberculosis_K-10__hypothetical_protein:0.01821496881686303013):0.05020508652928745708,15827925__Bacteria__Actinobacteria__Mycobacterium_leprae_TN__ABC_transporter_protein|_ATP|binding_component:0.11289733760892103898):0.01124678775342785771,(183981674__Bacteria__Actinobacteria__Mycobacterium_marinum_M__ABC_transporter_ATP|binding_protein:0.00000122123005994819,118617496__Bacteria__Actinobacteria__Mycobacterium_ulcerans_Agy99__ABC_transporter_ATP|binding_protein:0.00366985341665005370):0.06998433313165255965):0.01879500774126711612,((((120403079__Bacteria__Actinobacteria__Mycobacterium_vanbaalenii_PYR-1__ABC_transporter||like_protein:0.03153844559419635707,(315445182__Bacteria__Actinobacteria__Mycobacterium_sp_Spyr1__ABC|type_molybdenum_transporter|_ATPase_component|photorepair_protein_PhrA:0.00000122123005994819,145224851__Bacteria__Actinobacteria__Mycobacterium_gilvum_PYR-GCK__ABC_transporter|like_protein:0.00357474276490948829):0.05836457874888122122):0.02428657598359112990,(108798824__Bacteria__Actinobacteria__Mycobacterium_sp_MCS__ABC_transporter|like_protein:0.10624170286854124623,(375142997__Bacteria__Actinobacteria__Mycobacterium_rhodesiae_NBB3__ABC|type_molybdenum_transport_system|_ATPase_component|photorepair_protein_PhrA:0.11653747369971784176,118468212__Bacteria__Actinobacteria__Mycobacterium_smegmatis_str_MC2_155__molybdenum_ABC_transporter_ATPase:0.07021928437520814914):0.02187879410144848505):0.02442927629421716082):0.05140413567295495922,((((296140632__Bacteria__Actinobacteria__Tsukamurella_paurometabola_DSM_20162__ABC_transporter:0.26596074027532823347,((237785848__Bacteria__Actinobacteria__Corynebacterium_kroppenstedtii_DSM_44385__ABC_transporter_ATP|binding_protein:0.38828929826726116259,(340794781__Bacteria__Actinobacteria__Corynebacterium_variabile_DSM_44702__hypothetical_protein:0.24788329239101986046,(172040401__Bacteria__Actinobacteria__Corynebacterium_urealyticum_DSM_7109__ABC_transporter_ATP|binding_protein:0.20823258956914986184,(68536413__Bacteria__Actinobacteria__Corynebacterium_jeikeium_K411__ABC_transporter_ATP|binding_protein:0.17051166758138705526,336325959__Bacteria__Actinobacteria__Corynebacterium_resistens_DSM_45100__ABC_transporter_ATP|binding_protein:0.10243676459002976076):0.04809381498726817555):0.08113869843391234571):0.12005428641755216956):0.05302133668092210567,((38233661__Bacteria__Actinobacteria__Corynebacterium_diphtheriae_NCTC_13129__ABC_transporter_ATP|binding_protein:0.08864916777531044179,(337290531__Bacteria__Actinobacteria__Corynebacterium_ulcerans_BR-AD22__hypothetical_protein:0.01437910738021511842,300858277__Bacteria__Actinobacteria__Corynebacterium_pseudotuberculosis_FRC41__hypothetical_protein:0.01909050738308887621):0.06766747300966492740):0.07917663049370472772,(227832911__Bacteria__Actinobacteria__Corynebacterium_aurimucosum_ATCC_700975__ABC_transport_system|_ATP|binding_protein:0.23089535717225923017,(145295366__Bacteria__Actinobacteria__Corynebacterium_glutamicum_R__hypothetical_protein:0.06078995874375189845,25027881__Bacteria__Actinobacteria__Corynebacterium_efficiens_YS-314__hypothetical_protein:0.12246981086911515324):0.06830423732148381555):0.05526878255547092167):0.15245741273538934712):0.11117586418092624545):0.03850826711680391257,(378718562__Bacteria__Actinobacteria__Gordonia_polyisoprenivorans_VH2__ABC_transporter_ATP|binding_protein_YlmA:0.13912569720482004243,262203165__Bacteria__Actinobacteria__Gordonia_bronchialis_DSM_43247__ABC_transporter|like_protein:0.09104732262265008425):0.12650504960671626886):0.05984036054154806550,(((((331695583__Bacteria__Actinobacteria__Pseudonocardia_dioxanivorans_CB1190__ABC_transporter:0.32060863816265844362,((257056823__Bacteria__Actinobacteria__Saccharomonospora_viridis_DSM_43017__ABC|type_molybdenum_transport_system|_ATPase_component|photorepair_protein_PhrA:0.13744111311966694666,300783536__Bacteria__Actinobacteria__Amycolatopsis_mediterranei_U32__molybdenum_ABC_transporter_ATPase:0.17570756905221221467):0.10033124940004718717,(134102645__Bacteria__Actinobacteria__Saccharopolyspora_erythraea_NRRL_2338__ABC_transporter_ATP|binding_protein:0.10190965792387861322,256380059__Bacteria__Actinobacteria__Actinosynnema_mirum_DSM_43827__ABC_transporter:0.26195361518742155127):0.08022373482332798011):0.04241375195037202367):0.07067328364891750647,((((((284992478__Bacteria__Actinobacteria__Geodermatophilus_obscurus_DSM_43160__ABC_transporter:0.07175405466029509405,379737231__Bacteria__Actinobacteria__Blastococcus_saxobsidens_DD2__putative_ABC|type_transport_system|_ATP|binding_protein:0.19242781395776581421):0.32260634941056343106,72160543__Bacteria__Actinobacteria__Thermobifida_fusca_YX__ABC_transporter_ATP|binding_protein:0.38664894820807421683):0.08637032390284746231,((269129000__Bacteria__Actinobacteria__Thermomonospora_curvata_DSM_43183__ABC_transporter:0.18000702634799811697,(296268222__Bacteria__Actinobacteria__Thermobispora_bispora_DSM_43833__ABC_transporter|like_protein:0.13674736832203215897,271962081__Bacteria__Actinobacteria__Streptosporangium_roseum_DSM_43021__ABC_transporter:0.13420198914269859669):0.07728110291538312082):0.18743894466129740195,(336179418__Bacteria__Actinobacteria__Frankia_symbiont_of_Datisca_glomerata__ABC_transporter|like_protein:0.29681827412016942302,(312195049__Bacteria__Actinobacteria__Frankia_sp_EuI1c__ABC_transporter:0.17500017739506240622,(158313094__Bacteria__Actinobacteria__Frankia_sp_EAN1pec__ABC_transporter|like_protein:0.15477103263929598009,(111225050__Bacteria__Actinobacteria__Frankia_alni_ACN14a__ABC_transporter_ATP|binding_protein:0.09586548363954613960,86742182__Bacteria__Actinobacteria__Frankia_sp_CcI3__ABC_transporter:0.07354311362185243783):0.10590211452661058011):0.16844240157974799121):0.11443083589371405573):0.22759396047494476201):0.07541716072545746885):0.03353945690111339445,(((((269956227__Bacteria__Actinobacteria__Xylanimonas_cellulosilytica_DSM_15894__ABC_transporter:0.20548617476453640007,334336898__Bacteria__Actinobacteria__Isoptericola_variabilis_225__ABC_transporter|like_protein:0.13682759768004584822):0.07974543001196927883,((256832409__Bacteria__Actinobacteria__Jonesia_denitrificans_DSM_20603__ABC_transporter:0.35641906784741522740,269795470__Bacteria__Actinobacteria__Sanguibacter_keddieii_DSM_10542__molybdenum_ABC_transporter_ATPase|photorepair_protein_PhrA:0.15668953873814819855):0.05736651040563835874,(332670232__Bacteria__Actinobacteria__Cellulomonas_fimi_ATCC_484__ABC_transporter|like_protein:0.08935028330005834185,(336321000__Bacteria__Actinobacteria__Cellvibrio_gilvus_ATCC_13127__ABC_transporter_related_protein:0.08459368641472377048,296129897__Bacteria__Actinobacteria__Cellulomonas_flavigena_DSM_20109__ABC_transporter:0.18223225148875529800):0.04052742467026989454):0.09743687478452424389):0.05353243845837806630):0.04416922069908255088,229820802__Bacteria__Actinobacteria__Beutenbergia_cavernae_DSM_12333__ABC_transporter:0.29741779748696567376):0.07046318106199639386,((((((((((384201628__Bacteria__Actinobacteria__Bifidobacterium_longum_subsp_longum_KACC_91563__ABC_transporter_ATP|binding_protein:0.00364910430293293505,(213692349__Bacteria__Actinobacteria__Bifidobacterium_longum_subsp_infantis_ATCC_15697__ABC_transporter:0.00000122123005994819,384199534__Bacteria__Actinobacteria__Bifidobacterium_longum_subsp_infantis_ATCC_15697_Xb__ABC_transporter_ATP|binding_protein:0.00000122123005994819):0.00731098680317818564):0.00000122123005994819,((322690981__Bacteria__Actinobacteria__Bifidobacterium_longum_subsp_longum_JCM_1217__ABC_transporter_ATP|binding_protein:0.00000122123005994819,296454075__Bacteria__Actinobacteria__Bifidobacterium_longum_subsp_longum_JDM301__molybdenum_ABC_transporter_ATPase:0.00000122123005994819):0.00000122123005994819,189439424__Bacteria__Actinobacteria__Bifidobacterium_longum_DJO10A__molybdenum_ABC_transporter_ATPase:0.00000122123005994819):0.00000122123005994819):0.00000122123005994819,384197022__Bacteria__Actinobacteria__Bifidobacterium_breve_ACS-071-V-Sch8b__ABC_transporter_ATP|binding_protein:0.00365355391375378176):0.00371814635333976747,322689101__Bacteria__Actinobacteria__Bifidobacterium_longum_subsp_infantis_157F__ABC_transporter_ATP|binding_protein:0.00000122123005994819):0.00932933134653512151,(23465400__Bacteria__Actinobacteria__Bifidobacterium_longum_NCC2705__ABC_transporter_ATP|binding_protein:0.01860036469186901811,312132834__Bacteria__Actinobacteria__Bifidobacterium_longum_subsp_longum_BBMN68__modf:0.00000122123005994819):0.01308613362357022650):0.04541182710295332131,310287397__Bacteria__Actinobacteria__Bifidobacterium_bifidum_S17__iron_complex_transport_system|_ATP|binding_protein:0.04125419579084652066):0.18119842878231939842,((219683881__Bacteria__Actinobacteria__Bifidobacterium_animalis_subsp_lactis_AD011__ABC_transporter_ATP|binding_protein:0.00000122123005994819,(384191167__Bacteria__Actinobacteria__Bifidobacterium_animalis_subsp_lactis_BB-12__Transporter:0.00000122123005994819,384192312__Bacteria__Actinobacteria__Bifidobacterium_animalis_subsp_lactis_CNCM_I-2494__iron|chelate|transporting_ATPase:0.00000122123005994819):0.00000122123005994819):0.45057183682818313653,(283455980__Bacteria__Actinobacteria__Bifidobacterium_dentium_Bd1__ABC_transporter_ATP|binding_protein:0.03913493680710292133,119025770__Bacteria__Actinobacteria__Bifidobacterium_adolescentis_ATCC_15703__ABC_transporter_ATP|binding_protein:0.04124966802372267982):0.17420284257740722977):0.17425064041576213136):0.66510757891893856897,298346714__Bacteria__Actinobacteria__Mobiluncus_curtisii_ATCC_43063__ABC_transporter_ATP|binding_protein:0.55850592985129510204):0.13129512990897548863,(297571493__Bacteria__Actinobacteria__Arcanobacterium_haemolyticum_DSM_20595__ABC_transporter:0.53620161443998237694,((256371859__Bacteria__Actinobacteria__Acidimicrobium_ferrooxidans_DSM_10331__ABC_transporter|like_protein:1.55879410289453201877,284043030__Bacteria__Actinobacteria__Conexibacter_woesei_DSM_14684__ABC_transporter:0.70534239672363963081):0.13621253302757432846,(((((78043202__Bacteria__Clostridia__Carboxydothermus_hydrogenoformans_Z-2901__ABC_transporter_ATP|binding_protein:0.49509224682894248382,((((157692215__Bacteria__Bacilli__Bacillus_pumilus_SAFR-032__ABC_transporter_ATP|binding_protein:0.27197151600008928618,((154685950__Bacteria__Bacilli__Bacillus_amyloliquefaciens_FZB42__hypothetical_protein:0.09051465428467143914,((386758255__Bacteria__Bacilli__Bacillus_sp_JS__putative_ABC_transporter_ATP|binding_protein:0.00413487722848499689,255767355__Bacteria__Bacilli__Bacillus_subtilis_subsp_subtilis_str_168__ABC_transporter_ATP|binding_protein:0.00373138149788838046):0.08260457780974890529,311068055__Bacteria__Bacilli__Bacillus_atrophaeus_1942__ABC_transporter_ATP|binding_protein:0.05608804703581034973):0.04338902531037221177):0.15706446358780809525,52080137__Bacteria__Bacilli__Bacillus_licheniformis_ATCC_14580__ABC_transporter:0.19747238189252583340):0.06694578604656528653):0.10416925557104286804,(386716083__Bacteria__Bacilli__Halobacillus_halophilus_DSM_2266__ABC|type_transport_system_ATP|binding_protein:0.20722953504848867778,317129032__Bacteria__Bacilli__Bacillus_cellulosilyticus_DSM_2522__ABC_transporter:0.26356417423699418645):0.08453760964651908794):0.25018759533534640216,((295704259__Bacteria__Bacilli__Bacillus_megaterium_DSM_319__ABC_transporter_ATP|binding_protein:0.43548821186229180746,(251796263__Bacteria__Bacilli__Paenibacillus_sp_JDR-2__ABC_transporter:0.30505045635899474821,226311739__Bacteria__Bacilli__Brevibacillus_brevis_NBRC_100599__ABC_transporter_ATP|binding_protein:0.40507899556299875599):0.05043380881655796372):0.07451507462351304734,((337750660__Bacteria__Bacilli__Paenibacillus_mucilaginosus_KNP414__hypothetical_protein:0.00658834049942164796,(379723710__Bacteria__Bacilli__Paenibacillus_mucilaginosus_3016__hypothetical_protein:0.00373476320726794445,386726463__Bacteria__Bacilli__Paenibacillus_mucilaginosus_K02__molybdenum_ABC_transporter_ATP|binding_protein:0.00374065130009841292):0.00468557401709037129):0.42693349566680210971,(336115567__Bacteria__Bacilli__Bacillus_coagulans_2-6__ABC_transporter|like_protein:0.49114724762632594457,(261408182__Bacteria__Bacilli__Paenibacillus_sp_Y412MC10__ABC_transporter|like_protein:0.30323333753916620337,(308068972__Bacteria__Bacilli__Paenibacillus_polymyxa_E681__ABC_transporter_ATP|binding_protein:0.01497173183394526035,374324372__Bacteria__Bacilli__Paenibacillus_terrae_HPL-003__ABC_transporter_ATPase:0.03510416648836772041):0.18829127824857358475):0.09862611519264605220):0.05770772354293800949):0.14147235657526691099):0.07700745111344470262):0.07437484470379451817,((374994738__Bacteria__Clostridia__Desulfosporosinus_orientis_DSM_765__ABC|type_molybdenum_transport_system|_ATPase_component|photorepair_protein_PhrA:0.94090723451077018513,((73662040__Bacteria__Bacilli__Staphylococcus_saprophyticus_subsp_saprophyticus_ATCC_15305__ABC_transporter_ATP|binding_protein:0.30843721673847784848,((15925143__Bacteria__Bacilli__Staphylococcus_aureus_subsp_aureus_Mu50__ATP|binding_protein:0.11678116907848899719,(384548372__Bacteria__Bacilli__Staphylococcus_aureus_subsp_aureus_ED133__ATP|binding_ATP_transporter_protein:0.00476599391373417475,(384550946__Bacteria__Bacilli__Staphylococcus_aureus_subsp_aureus_JKD6159__ABC_superfamily_ATP_binding_cassette_transporter|_ABC_protein:0.01470977581936873564,379796473__Bacteria__Bacilli__Staphylococcus_aureus_subsp_aureus_MSHR1132__ABC_transporter_ATP|binding_protein:0.04434483032907794026):0.00997648930414068644):0.09302363216634823573):0.29238847572286519316,70725882__Bacteria__Bacilli__Staphylococcus_haemolyticus_JCSC1435__hypothetical_protein:0.40887041263022733117):0.09595269500253114647):0.18983829531832049908,319893105__Bacteria__Bacilli__Staphylococcus_pseudintermedius_HKU10-03__ABC_transporter_ATP|binding_protein:0.53953694961286235987):0.41518047583668715728):0.19474058709229416508,((116619033__Bacteria__Bacilli__Leuconostoc_mesenteroides_subsp_mesenteroides_ATCC_8293__molybdenum_ABC_transporter_ATPase|photorepair_protein_PhrA:0.52446545614141315550,(46908008__Bacteria__Bacilli__Listeria_monocytogenes_serotype_4b_str_F2365__ABC_transporter_ATP|binding_protein:0.02802426785623426606,(((347549177__Bacteria__Bacilli__Listeria_ivanovii_subsp_ivanovii_PAM_55__putative_ABC_transporter_ATP_binding_protein:0.07434444151993432892,289435115__Bacteria__Bacilli__Listeria_seeligeri_serovar_1-2b_str_SLCC3954__ABC_transporter_ATPase:0.04947601567909030301):0.04683127015285271089,16800956__Bacteria__Bacilli__Listeria_innocua_Clip11262__hypothetical_protein:0.03372320256859150100):0.02043215818141680407,116873212__Bacteria__Bacilli__Listeria_welshimeri_serovar_6b_str_SLCC5334__ABC_transporter_ATP|binding_protein:0.08801881331514260776):0.04054230353584568208):0.41566786187021637078):0.20201286219933167754,(((385830753__Bacteria__Bacilli__Lactococcus_lactis_subsp_lactis_CV56__iron_complex_transport_system_ATP|binding_protein:0.00484172521190956787,30024028__Bacteria__Bacilli__Lactococcus_lactis_subsp_lactis_Il1403__ABC_transporter_ATP|binding_protein:0.00000122123005994819):0.11171342420134341977,((389854456__Bacteria__Bacilli__Lactococcus_lactis_subsp_cremoris_NZ9000__putative_ABC_transporter_ATP|binding_protein:0.00000122123005994819,125624105__Bacteria__Bacilli__Lactococcus_lactis_subsp_cremoris_MG1363__ABC_transporter_ATP|binding_protein:0.00000122123005994819):0.00391926391847302689,(116512044__Bacteria__Bacilli__Lactococcus_lactis_subsp_cremoris_SK11__ABC|type_molybdenum_transport_system|_ATPase_component|photorepair_protein_PhrA:0.00391604094066496516,385838294__Bacteria__Bacilli__Lactococcus_lactis_subsp_cremoris_A76__ABC_transporter_ATP|binding_protein:0.00000122123005994819):0.00388002837848292186):0.10852991978742874968):0.34766151493790647953,(146319323__Bacteria__Bacilli__Streptococcus_suis_05ZYH33__molybdenum_ABC_transporter_ATPase:0.32012632207685154384,(337282499__Bacteria__Bacilli__Streptococcus_parasanguinis_ATCC_15912__ABC_transporter_ATP|binding_protein:0.38435504823510385775,(((379705833__Bacteria__Bacilli__Streptococcus_infantarius_subsp_infantarius_CJ18__ABC_transporter_ATP|binding_protein:0.13033757569086340533,(374338577__Bacteria__Bacilli__Streptococcus_macedonicus_ACA-DC_198__ABC_transporter_ATP|binding_protein:0.02784548624760491836,(336064843__Bacteria__Bacilli__Streptococcus_pasteurianus_ATCC_43144__iron_complex_transport_system_ATP|binding_protein:0.01597231548989772390,325978942__Bacteria__Bacilli__Streptococcus_gallolyticus_subsp_gallolyticus_ATCC_BAA-2069__iron_complex_transport_system_ATP|binding_protein:0.00396970749697259963):0.00422524449871649558):0.05132493764711403700):0.12126865892593313712,(24380071__Bacteria__Bacilli__Streptococcus_mutans_UA159__molybdenum_ABC_transporter_ATP|binding_protein:0.13910045673031790070,(55821618__Bacteria__Bacilli__Streptococcus_thermophilus_LMG_18311__ABC_transporter_ATP_binding_protein:0.00562365978707393254,340399515__Bacteria__Bacilli__Streptococcus_salivarius_CCHSS3__hemin_import_ATP|binding_protein_hmuV:0.03260068572541134635):0.36357928922201177002):0.09581393147576902636):0.10792883770790097364,(157149973__Bacteria__Bacilli__Streptococcus_gordonii_str_Challis_substr_CH1__ABC_transporter_ATP|binding_protein:0.04626402524539987432,125718562__Bacteria__Bacilli__Streptococcus_sanguinis_SK36__molybdenum_ABC_transporter_ATPase:0.05044527875213172113):0.22060954569081178689):0.03705862023730650129):0.01843248822788321264):0.11133622040569576828):0.31670297682760051305):0.19237850379616358576):0.08279905810972060243):0.04427767228619030465):0.11328183675075369219,((((257126456__Bacteria__Fusobacteria__Leptotrichia_buccalis_C-1013-b__ABC_transporter:0.41949630089879963446,269798494__Bacteria__Negativicutes__Veillonella_parvula_DSM_2008__ABC_transporter:0.39264669602745355670):0.34831618688807275408,(((138895186__Bacteria__Bacilli__Geobacillus_thermodenitrificans_NG80-2__ABC_transporter_ATP|binding_protein:0.07414154010564524833,(375008714__Bacteria__Bacilli__Geobacillus_thermoleovorans_CCB_US3_UF5__ABC_transporter:0.01265970262124093380,(56420212__Bacteria__Bacilli__Geobacillus_kaustophilus_HTA426__ABC_transporter_ATP|binding_protein:0.00000122123005994819,((261419907__Bacteria__Bacilli__Geobacillus_sp_Y412MC61__ABC_transporter:0.00000122123005994819,319766721__Bacteria__Bacilli__Geobacillus_sp_Y412MC52__ABC_transporter:0.00000122123005994819):0.00830182300842168160,297530131__Bacteria__Bacilli__Geobacillus_sp_C56-T3__ABC_transporter:0.00410796028739573906):0.00833171403007325340):0.01631090373486625625):0.08577598478551544392):0.13127208737558224150,(212639252__Bacteria__Bacilli__Anoxybacillus_flavithermus_WK1__molybdenum_ABC_transporter_ATPase:0.34574746331205480354,(239827145__Bacteria__Bacilli__Geobacillus_sp_WCH70__ABC_transporter:0.06728192451619648129,(312110894__Bacteria__Bacilli__Geobacillus_sp_Y4_1MC1__ABC_transporter:0.00000122123005994819,336235325__Bacteria__Bacilli__Geobacillus_thermoglucosidasius_C56-YS93__ABC_transporter|like_protein:0.00373488725485595285):0.08422764228163727440):0.07624974802272700691):0.14244995822559966547):0.24971015677177280101,(15614833__Bacteria__Bacilli__Bacillus_halodurans_C-125__ABC_transporter_ATP|binding_protein:0.48349387739245658357,56962457__Bacteria__Bacilli__Bacillus_clausii_KSM-K16__molybdenum_ABC_transporter_ATP|binding_protein:0.43998195637230191890):0.26607382153699282723):0.06903298138783409144):0.10373892074534357688,((339627766__Bacteria__Clostridia__Sulfobacillus_acidophilus_TPY__ABC_transporter:0.00000122123005994819,379006437__Bacteria__Clostridia__Sulfobacillus_acidophilus_DSM_10332__ABC_transporter:0.00000122123005994819):0.70949520578139768645,337747209__Bacteria__Bacilli__Paenibacillus_mucilaginosus_KNP414__ABC_transporter:0.63949729662313692380):0.09837609916250833475):0.05930851001867690903,(384134627__Bacteria__Bacilli__Alicyclobacillus_acidocaldarius_subsp_acidocaldarius_Tc-4-1__ABC_transporter:0.08583247138936024589,258510855__Bacteria__Bacilli__Alicyclobacillus_acidocaldarius_subsp_acidocaldarius_DSM_446__ABC_transporter|like_protein:0.03423328173437719529):0.65057712502993714221):0.03711065876959309534):0.08599378550879707706,116750702__Bacteria__Deltaproteobacteria__Syntrophobacter_fumaroxidans_MPOB__ABC_transporter|like_protein:0.59845886396700376242):0.03613304233457285269,((187735673__Bacteria__others_bacteria__Akkermansia_muciniphila_ATCC_BAA-835__ABC_transporter:0.80382983924392359398,(183222215__Bacteria__Spirochaetes__Leptospira_biflexa_serovar_Patoc_strain_Patoc_1_Paris__ABC_transporter_ATP|binding_protein:0.61182614211199837229,(116327990__Bacteria__Spirochaetes__Leptospira_borgpetersenii_serovar_Hardjo-bovis_L550__ATP|binding_protein_of_an_ABC_transporter_complex:0.04298646315691225656,24214424__Bacteria__Spirochaetes__Leptospira_interrogans_serovar_Lai_str_56601__ABC_transporter_ATP|binding_protein:0.09666514629592720675):0.78296141413848507895):0.37826316660439524009):0.14278425476498168845,(383765460__Bacteria__Planctomycetes__Phycisphaera_mikurensis_NBRC_102666__putative_ABC_transporter_ATP|binding_protein:1.20317721628967788661,(((((((189485206__Bacteria__others_bacteria__Uncultured_Termite_group_1_bacterium_phylotype_Rs-D17__ABC_transporter_ATP|binding_component:0.71787678484359662701,((268680146__Bacteria__Epsilonproteobacteria__Sulfurospirillum_deleyianum_DSM_6946__ABC_transporter:0.07905386899676761225,390940694__Bacteria__Epsilonproteobacteria__Sulfurospirillum_barnesii_SES-3__ABC|type_molybdenum_transport_system|_ATPase_component|photorepair_protein_PhrA:0.07778303364317230850):0.32761207699277189453,((296272136__Bacteria__Epsilonproteobacteria__Arcobacter_nitrofigilis_DSM_7299__ABC_transporter|like_protein:0.22659893749874893132,(157737285__Bacteria__Epsilonproteobacteria__Arcobacter_butzleri_RM4018__ABC_transporter_ATP|binding_protein:0.09169228919960629998,384172515__Bacteria__Epsilonproteobacteria__Arcobacter_sp_L__ABC_transporter_ATP|binding_component:0.07193548388262742399):0.13400283092169279486):0.24914953986947355191,313682917__Bacteria__Epsilonproteobacteria__Sulfuricurvum_kujiense_DSM_16994__ABC_transporter|like_protein:0.49435536740469199213):0.06646293717567446080):0.34561655981725603048):0.08416817542354056159,((374316365__Bacteria__Spirochaetes__Sphaerochaeta_pleomorpha_str_Grapes__ABC|type_molybdenum_transport_system|_ATPase_component|photorepair_protein_PhrA:0.26526364056162360372,325972800__Bacteria__Spirochaetes__Spirochaeta_sp_Buddy__ABC_transporter:0.20006231543169228360):0.18968519943663750271,330836055__Bacteria__Spirochaetes__Spirochaeta_coccoides_DSM_17374__ABC_transporter:0.42843917371571588193):0.51475468538709856503):0.08615757060704333503,((294495082__Archaea__Methanosarcinales__Methanohalophilus_mahii_DSM_5219__ABC_transporter:0.54670206557250489166,((20092476__Archaea__Methanosarcinales__Methanosarcina_acetivorans_C2A__ABC_transporter_ATP|binding_protein:0.12126965778818320219,(21226672__Archaea__Methanosarcinales__Methanosarcina_mazei_Go1__ABC_transporter_ATP|binding_protein:0.07905158493460189006,73667846__Archaea__Methanosarcinales__Methanosarcina_barkeri_str_Fusaro__ABC_transporter|_ATP|binding_protein:0.07951253983975220541):0.06820386790954716116):0.22339301855638282746,((307354919__Archaea__Methanomicrobiales__Methanoplanus_petrolearius_DSM_11571__ABC_transporter|like_protein:0.36900287016210636670,88601668__Archaea__Methanomicrobiales__Methanospirillum_hungatei_JF-1__ABC_transporter|like_protein:0.38319953327144501420):0.09782885828630782932,(219851645__Archaea__Methanomicrobiales__Methanosphaerula_palustris_E1-9c__ABC_transporter:0.28287600808235768834,(126178871__Archaea__Methanomicrobiales__Methanoculleus_marisnigri_JR1__ABC_transporter|related_protein:0.21152210680341193560,154150700__Archaea__Methanomicrobiales__Methanoregula_boonei_6A8__ABC_transporter:0.35490826540869457872):0.07521533898119367456):0.05675324702350219991):0.18253108671704337818):0.07195367666843081877):0.05692604989431251233,((57234450__Bacteria__Chloroflexi__Dehalococcoides_ethenogenes_195__ABC_transporter_ATP|binding_protein:0.06241244456248048328,(73748622__Bacteria__Chloroflexi__Dehalococcoides_sp_CBDB1__ABC_transporter_ATP|binding_protein:0.07551896521291047437,270308124__Bacteria__Chloroflexi__Dehalococcoides_sp_VS__molybdenum_ABC_transporter_ATPase:0.06434551495249046793):0.04561836085683762532):0.60209796487456435088,(116620929__Bacteria__Acidobacteria__Candidatus_Solibacter_usitatus_Ellin6076__ABC_transporter|like_protein:0.45082318219952821625,(317051335__Bacteria__others_bacteria__Desulfurispirillum_indicum_S5__ABC_transporter|like_protein:0.49524768143555741862,(94968633__Bacteria__Acidobacteria__Candidatus_Koribacter_versatilis_Ellin345__ABC_transporter_ATPase:0.54976468728327587687,(225872050__Bacteria__Acidobacteria__Acidobacterium_capsulatum_ATCC_51196__ABC_transporter_ATP|binding_protein:0.46407213539527930601,((320107268__Bacteria__Acidobacteria__Terriglobus_saanensis_SP1PR4__ABC_transporter|like_protein:0.20241043836596295247,(322435520__Bacteria__Acidobacteria__Granulicella_tundricola__ABC_transporter:0.31635544983049512791,374311016__Bacteria__Acidobacteria__Granulicella_mallensis_MP5ACTX8__Phosphonate|transporting_ATPase:0.27215576495996257611):0.08450637912766499615):0.09120607752199018370,(322436741__Bacteria__Acidobacteria__Granulicella_tundricola__ABC_transporter:0.29543903946905553104,390957585__Bacteria__Acidobacteria__Terriglobus_roseus_DSM_18391__cobalamin|Fe3||siderophore_ABC_transporter_ATPase:0.17408266095929555983):0.15078703941728005544):0.21385127656301100574):0.25357763729222282389):0.04570793089747515747):0.06974278717767046221):0.06006263455024689335):0.11112556498102638125):0.04514549082401552588):0.11867613826585733661,((162456800__Bacteria__Deltaproteobacteria__Sorangium_cellulosum_So_ce_56__ABC_transporter_ATP|binding_protein:0.42619662058706392349,(302036780__Bacteria__others_bacteria__Candidatus_Nitrospira_defluvii__putative_molybdenum_ABC_transporter_ATPase:0.57068962179139259838,((119356774__Bacteria__Chlorobi__Chlorobium_phaeobacteroides_DSM_266__ABC_transporter:0.50310759142035987868,193215595__Bacteria__Chlorobi__Chloroherpeton_thalassium_ATCC_35110__ABC_transporter|like_protein:0.46854778886212167244):0.04919724414776528026,((21673583__Bacteria__Chlorobi__Chlorobium_tepidum_TLS__ABC_transporter_ATP|binding_protein:0.22698034419838572506,193212969__Bacteria__Chlorobi__Chlorobaculum_parvum_NCIB_8327__ABC_transporter|like_protein:0.13322956899711696499):0.26050065255875648473,78186604__Bacteria__Chlorobi__Chlorobium_luteolum_DSM_273__ATPase:0.53516024204297651945):0.07323144699058767304):0.08935314121548378063):0.11929681702511595043):0.10205633053064390448,((90021098__Bacteria__Gammaproteobacteria__Saccharophagus_degradans_2-40__ABC_transporter_related:0.46942005073183795671,254786608__Bacteria__Gammaproteobacteria__Teredinibacter_turnerae_T7901__hemin_import_ATP|binding_protein_HmuV:0.60951161462635305988):0.13607899105009560459,((148242038__Bacteria__Cyanobacteria__Synechococcus_sp_RCC307__ABC_transporter_ATPase:0.36745335057495076558,((((159903490__Bacteria__Cyanobacteria__Prochlorococcus_marinus_str_MIT_9211__ABC_transporter_ATPase:0.56919185948905437478,33240338__Bacteria__Cyanobacteria__Prochlorococcus_marinus_subsp_marinus_str_CCMP1375__ABC|type_molybdenum_transport_system_ATPase_component:0.44694520885097466234):0.14400771945021481613,(((78779200__Bacteria__Cyanobacteria__Prochlorococcus_marinus_str_MIT_9312__ATPase:0.11122456828742491308,(123968404__Bacteria__Cyanobacteria__Prochlorococcus_marinus_str_AS9601__ABC_transporter_ATPase:0.03972169229253044720,(126696206__Bacteria__Cyanobacteria__Prochlorococcus_marinus_str_MIT_9301__ABC_transporter_ATPase:0.08346355007908949630,157413237__Bacteria__Cyanobacteria__Prochlorococcus_marinus_str_MIT_9215__ABC_transporter_ATPase:0.06391265603196591427):0.00653868546877396564):0.03736400079006605562):0.20128197013759951961,(123966008__Bacteria__Cyanobacteria__Prochlorococcus_marinus_str_MIT_9515__ABC_transporter_ATPase:0.14275451766310029433,33861364__Bacteria__Cyanobacteria__Prochlorococcus_marinus_subsp_pastoris_str_CCMP1986__ABC_transporter_ATPase:0.15362179777205195452):0.10908066881815858817):0.51098257783756173556,(124025556__Bacteria__Cyanobacteria__Prochlorococcus_marinus_str_NATL1A__ABC_transporter_ATPase:0.09851332612052608739,72382057__Bacteria__Cyanobacteria__Prochlorococcus_marinus_str_NATL2A__ATPase:0.06939367323095044227):0.56902291775680591268):0.18927961859046066317):0.46056488909733966919,(124023268__Bacteria__Cyanobacteria__Prochlorococcus_marinus_str_MIT_9303__ABC_transporter_ATP|binding_protein:0.09835782108230310683,33862931__Bacteria__Cyanobacteria__Prochlorococcus_marinus_str_MIT_9313__ABC_transporter_ATP|binding_protein:0.06156990436301140041):0.46913890299021487884):0.10082296751635545784,((113955573__Bacteria__Cyanobacteria__Synechococcus_sp_CC9311__ABC_transporter_ATP|binding_protein:0.41228626624182374005,(78213009__Bacteria__Cyanobacteria__Synechococcus_sp_CC9605__ATPase:0.30509942811869228407,(33865869__Bacteria__Cyanobacteria__Synechococcus_sp_WH_8102__ABC_transporter_ATP|binding_protein:0.23222125981758798274,78184589__Bacteria__Cyanobacteria__Synechococcus_sp_CC9902__ATPase:0.34283714051283226132):0.05013459995636661282):0.05561666798805781770):0.17556513338776599809,148239515__Bacteria__Cyanobacteria__Synechococcus_sp_WH_7803__ABC_transporter_ATPase:0.52687317442737890971):0.10503841638289658500):0.10208798537375866899):0.23119146777467544651,302339830__Bacteria__Spirochaetes__Spirochaeta_smaragdinae_DSM_11293__ABC_transporter:0.74645563029294903501):0.08224008242344765796):0.10412588765177170635):0.17011680215791383231):0.02549334755509921613,224372964__Bacteria__Epsilonproteobacteria__Nautilia_profundicola_AmH__ABC_transporter_ATP|binding_protein:1.55913047520780612132):0.04142332468973720233,(256827557__Bacteria__Actinobacteria__Cryptobacterium_curtum_DSM_15641__ABC|type_molybdenum_transporter_ATPase|photorepair_protein_PhrA:0.51423685548606878903,(339443754__Bacteria__Actinobacteria__Eggerthella_sp_YY7918__hypothetical_protein:0.25467564276063148210,257789792__Bacteria__Actinobacteria__Eggerthella_lenta_DSM_2243__ABC_transporter|like_protein:0.28946577164408904270):0.28036695702147956810):0.46249840915730949797):0.05920775967250639649,((357415945__Bacteria__Gammaproteobacteria__Pseudoxanthomonas_spadix_BD-a59__ABC_transporter_ATP|binding_protein:0.34979132445229405013,(319788473__Bacteria__Gammaproteobacteria__Pseudoxanthomonas_suwonensis_11-1__ABC_transporter:0.30622304051709814399,(194363819__Bacteria__Gammaproteobacteria__Stenotrophomonas_maltophilia_R551-3__ABC_transporter|like_protein:0.21595294106950249646,(((188989576__Bacteria__Gammaproteobacteria__Xanthomonas_campestris_pv_campestris_str_B100__ABC_transporter_ATP|binding_protein:0.00000122123005994819,21229639__Bacteria__Gammaproteobacteria__Xanthomonas_campestris_pv_campestris_str_ATCC_33913__ABC_transporter_ATP|binding_protein:0.00000122123005994819):0.09621413256038727213,((58584138__Bacteria__Gammaproteobacteria__Xanthomonas_oryzae_pv_oryzae_KACC10331__ABC_transporter_ATP|binding_protein:0.00541909571542412496,384417312__Bacteria__Gammaproteobacteria__Xanthomonas_oryzae_pv_oryzicola_BLS256__ABC_transporter_ATP|binding_protein:0.01268372862005330386):0.03227487508618671896,(78045719__Bacteria__Gammaproteobacteria__Xanthomonas_campestris_pv_vesicatoria_str_85-10__ABC_transporter_ATP|binding_protein:0.03602017719259723028,21240953__Bacteria__Gammaproteobacteria__Xanthomonas_axonopodis_pv_citri_str_306__ABC_transporter_ATP|binding_protein:0.00345794752205016293):0.02424327611112380917):0.05828194548894066740):0.09141776627636084840,285019928__Bacteria__Gammaproteobacteria__Xanthomonas_albilineans_GPE_PC73__ABC_transporter_ATP|binding_protein:0.22486058146654733236):0.07762262386462967512):0.07712876111484637254):0.15598946766110730056):0.27183606381920077943,383317888__Bacteria__Gammaproteobacteria__Frateuria_aurantia_DSM_6220__ABC|type_molybdenum_transport_system|_ATPase_component|photorepair_protein_PhrA:0.48515925680572169476):0.18892097674773492000):0.31468117917979698817):0.17795398188149375018):0.11614844476965291431):0.08554727692758085089,(182411843__Bacteria__others_bacteria__Opitutus_terrae_PB90-1__ABC_transporter|like_protein:0.53467490580340892858,294054935__Bacteria__others_bacteria__Coraliomargarita_akajimensis_DSM_45221__ABC_transporter:0.57126014766320121208):0.32824763939842815930):0.22051366907430300368):0.13634287549679713347):0.07985417648808246227):0.09821293566031426281,((50954842__Bacteria__Actinobacteria__Leifsonia_xyli_subsp_xyli_str_CTCB07__ABC_transporter_ATP|binding_protein:0.36694338314840446724,(170782321__Bacteria__Actinobacteria__Clavibacter_michiganensis_subsp_sepedonicus__ABC_transporter_ATP|binding_subunit:0.25623001615359120020,323360073__Bacteria__Actinobacteria__Microbacterium_testaceum_StLB037__molybdenum_ABC_transporter_ATPase:0.24145979916608265037):0.04367593303262073956):0.19023757303104740779,((116670671__Bacteria__Actinobacteria__Arthrobacter_sp_FB24__ABC_transporter|like_protein:0.02876560983651473002,(325963234__Bacteria__Actinobacteria__Arthrobacter_phenanthrenivorans_Sphe3__ABC|type_molybdenum_transporter|_ATPase_component|photorepair_protein_PhrA:0.03271019696725326747,(119963992__Bacteria__Actinobacteria__Arthrobacter_aurescens_TC1__ABC_transporter_ATP|binding_protein:0.05446055571048277755,220912630__Bacteria__Actinobacteria__Arthrobacter_chlorophenolicus_A6__ABC_transporter:0.02341023765996441686):0.02360850707373719770):0.01017675356261984326):0.20200932240246571858,((239917663__Bacteria__Actinobacteria__Micrococcus_luteus_NCTC_2665__ABC|type_molybdenum_transport_system|_ATPase_component|photorepair_protein_PhrA:0.34681237108309964645,(308177382__Bacteria__Actinobacteria__Arthrobacter_arilaitensis_Re117__ABC_transporter_ATP|binding_subunit:0.35972810276947109198,(311113578__Bacteria__Actinobacteria__Rothia_dentocariosa_ATCC_17931__ABC_transporter_ATP|binding_protein:0.14122074606767573424,283458110__Bacteria__Actinobacteria__Rothia_mucilaginosa_DY-18__molybdenum_ABC_transporter_ATPase|photorepair_protein_PhrA:0.05128716498618996616):0.25488315328586264030):0.04867904892236035036):0.06405528549699301966,184200891__Bacteria__Actinobacteria__Kocuria_rhizophila_DC2201__putative_ABC_transporter_ATP|binding_protein:0.30258024380562686950):0.05900069363421645008):0.09973419266498878555):0.03299433365312473554):0.02378906981501607842):0.05675475835914148975,(((256825190__Bacteria__Actinobacteria__Kytococcus_sedentarius_DSM_20547__molybdenum_ABC_transporter_ATPase|photorepair_protein_PhrA:0.13782897494724477561,317124859__Bacteria__Actinobacteria__Intrasporangium_calvum_DSM_43043__ABC_transporter:0.20942835314799754243):0.09368358605833435049,(257068746__Bacteria__Actinobacteria__Brachybacterium_faecium_DSM_4810__ABC|type_molybdenum_transporter_ATPase|photorepair_protein_PhrA:0.37758059992894482670,(256391508__Bacteria__Actinobacteria__Catenulispora_acidiphila_DSM_44928__ABC_transporter:0.25844628086576859616,(357392607__Bacteria__Actinobacteria__Kitasatospora_setae_KM-6054__putative_ABC_transporter_ATP|binding_protein:0.18950969310976559234,(((374990951__Bacteria__Actinobacteria__Streptomyces_bingchenggensis_BCW-1__ABC_transporter_ATP|binding_protein:0.04390641823511175212,345014184__Bacteria__Actinobacteria__Streptomyces_violaceusniger_Tu_4113__ABC_transporter:0.08018801621903746957):0.01783343016747114193,((386839337__Bacteria__Actinobacteria__Streptomyces_hygroscopicus_subsp_jinggangensis_5008__ABC_transporter_ATP|binding_protein:0.04072772438641616977,((29833022__Bacteria__Actinobacteria__Streptomyces_avermitilis_MA-4680__ABC_transporter_ATP|binding_protein:0.03072269771548077899,21220289__Bacteria__Actinobacteria__Streptomyces_coelicolor_A3-2__ABC_transporter_ATP|binding_protein:0.03340792566015920312):0.02210109001739679960,290961499__Bacteria__Actinobacteria__Streptomyces_scabiei_87-22__ABC_transporter_ATP|binding_protein:0.07358304066847023983):0.01221858069396204900):0.05822258656405507327,((357414199__Bacteria__Actinobacteria__Streptomyces_flavogriseus_ATCC_33331__ABC_transporter:0.02440145160901092958,344998834__Bacteria__Actinobacteria__Streptomyces_sp_SirexAA-E__ABC_transporter|like_protein:0.00517636312496407448):0.02380101020072253326,182439491__Bacteria__Actinobacteria__Streptomyces_griseus_subsp_griseus_NBRC_13350__ABC_transporter_ATP|binding_protein:0.03492999530537868602):0.07002129892686097257):0.01606235142844860200):0.04920772443788432732,(357398600__Bacteria__Actinobacteria__Streptomyces_cattleya_NRRL_8057__ABC_transporter_ATP|binding_protein_ylmA:0.00000122123005994819,386354638__Bacteria__Actinobacteria__Streptomyces_cattleya_NRRL_8057_DSM_46488__ABC_transporter_ATP|binding_protein:0.00000122123005994819):0.09420769086741527520):0.08746315231151434444):0.26295735072446863034):0.15018008843420721510):0.04942864610273845632):0.05004626017454638642,(152966841__Bacteria__Actinobacteria__Kineococcus_radiotolerans_SRS30216__ABC_transporter:0.31894831938023449069,((117928361__Bacteria__Actinobacteria__Acidothermus_cellulolyticus_11B__ABC_transporter|like_protein:0.43888738762881357447,(297626646__Bacteria__Actinobacteria__Propionibacterium_freudenreichii_subsp_shermanii_CIRM-BIA1__ABC_transporter_ATP|binding_protein:0.33416711100446422344,50843008__Bacteria__Actinobacteria__Propionibacterium_acnes_KPA171202__ABC_transporter_ATP|binding_protein:0.42557003859908831833):0.12739619149123079800):0.05236892339515662742,((336117129__Bacteria__Actinobacteria__Microlunatus_phosphovorus_NM-1__ABC_transporter_ATP|binding_protein:0.14828239159985270867,284031625__Bacteria__Actinobacteria__Kribbella_flavida_DSM_17836__ABC_transporter:0.20904224311452412888):0.07710282113778452184,119716802__Bacteria__Actinobacteria__Nocardioides_sp_JS614__ABC_transporter|like_protein:0.18937828089949984567):0.10182962114395797959):0.05665244471511884233):0.03387740356992197804):0.04720612516051155699):0.02928910211225554255):0.08008629503478346956,(291302308__Bacteria__Actinobacteria__Stackebrandtia_nassauensis_DSM_44728__ABC_transporter|like_protein:0.32214709980899397523,((386852342__Bacteria__Actinobacteria__Actinoplanes_sp_SE50-110__iron_complex_transport_system_ATP|binding_protein:0.06541587096500489640,383782325__Bacteria__Actinobacteria__Actinoplanes_missouriensis_431__putative_ABC_transporter_ATP|binding_protein:0.10351749080241562373):0.26396186671281179903,((330466165__Bacteria__Actinobacteria__Verrucosispora_maris_AB-18-032__ABC_transporter:0.13411951335677585462,(302865740__Bacteria__Actinobacteria__Micromonospora_aurantiaca_ATCC_27029__ABC_transporter|like_protein:0.00373599217435000496,315502296__Bacteria__Actinobacteria__Micromonospora_sp_L5__ABC_transporter|like_protein:0.00000122123005994819):0.08844594534858228607):0.02275474175008734834,(145593752__Bacteria__Actinobacteria__Salinispora_tropica_CNB-440__ABC_transporter|like_protein:0.08356670041788928638,159036739__Bacteria__Actinobacteria__Salinispora_arenicola_CNS-205__ABC_transporter|like_protein:0.06174888704921603633):0.08081151120190388504):0.07942122246322022572):0.08319835451196440357):0.05319463924499621271):0.04655438373115650119,258653255__Bacteria__Actinobacteria__Nakamurella_multipartita_DSM_44233__ABC_transporter:0.35361131244114329952):0.05643666422788130854):0.10696021285860524141,296393783__Bacteria__Actinobacteria__Segniliparus_rotundus_DSM_44985__ABC_transporter:0.34438454316700156665):0.06788947547781017111,333920896__Bacteria__Actinobacteria__Amycolicicoccus_subflavus_DQS3-9A1__ABC_transporter_ATP|binding_protein:0.25883830504272109518):0.04359187594428447915,((226305849__Bacteria__Actinobacteria__Rhodococcus_erythropolis_PR4__putative_ABC_transporter_ATP|binding_protein:0.08544825749649523350,(312140530__Bacteria__Actinobacteria__Rhodococcus_equi_103S__ABC_transporter_ATPase:0.12261982733904222553,(226365913__Bacteria__Actinobacteria__Rhodococcus_opacus_B4__ABC_transporter_ATP|binding_protein:0.00454294338744853921,111023412__Bacteria__Actinobacteria__Rhodococcus_jostii_RHA1__ABC_transporter_ATP|binding_protein:0.01877453630225291159):0.04525878736418462167):0.02606181810242744895):0.06292480905939357161,(379710244__Bacteria__Actinobacteria__Nocardia_cyriacigeorgica_GUH-2__putative_ABC_transporter_ATP|binding_protein:0.05328820934144407051,54026262__Bacteria__Actinobacteria__Nocardia_farcinica_IFM_10152__ABC_transporter_ATP|binding_protein:0.03929347847421767875):0.04947132906496232163):0.02402360424952062687):0.03931325104239190987):0.09709051691582884502,169630465__Bacteria__Actinobacteria__Mycobacterium_abscessus_ATCC_19977_1__Putative_ABC_transporter|_ATP|binding_protein:0.18454217667119954260):0.05746909298781392034):0.04317582764594159184,333991408__Bacteria__Actinobacteria__Mycobacterium_sp_JDM601__ABC_transporter_ATP|binding_protein:0.12379896656418770684):0.05058267103404372883):0.08587600135656911493):0.00000122123005994819,339633049__Bacteria__Actinobacteria__Mycobacterium_africanum_GM041182__hypothetical_protein:0.00000122123005994819):0.00000122123005994819,31794219__Bacteria__Actinobacteria__Mycobacterium_bovis_AF2122-97__ABC_transporter_ATP|binding_protein:0.00000122123005994819,15610178__Bacteria__Actinobacteria__Mycobacterium_tuberculosis_H37Rv__ABC_transporter_ATP|binding_protein:0.00000122123005994819):0.0;
