# Supplementary material for: The last universal common ancestor between ancient Earth chemistry and the onset of genetics
Source: PLoS Genet. 2018 Aug 16;14(8):e1007518. doi: 10.1371/journal.pgen.1007518 (PMC6095482; doi:10.1371/journal.pgen.1007518)
Supplement: S1 Appendix — The trees are for the 355 clusters that, after alignment and tree construction, generated ML trees that preserve domain monophyly while also having homologues in ≥2 archaeal and ≥2 bacterial lineages. These 355 proteins trace to LUCA by those phylogenetic criteria [78]. LUCA, last universal common ancestor; ML, maximum likelihood. (ZIP) [file pgen.1007518.s001.zip › renamed_trees_LUCA/2787.tree]

((((121997432__Bacteria__Gammaproteobacteria__Halorhodospira_halophila_SL1__hypothetical_protein:1.16218699648079226705,((292492840__Bacteria__Gammaproteobacteria__Nitrosococcus_halophilus_Nc4__hypothetical_protein:0.41288611347383252781,357405983__Bacteria__Gammaproteobacteria__Methylomicrobium_alcaliphilum__hypothetical_protein:0.57827979865923995195):0.41223579045640590390,(337286711__Bacteria__others_bacteria__Thermodesulfatator_indicus_DSM_15286__hypothetical_protein:0.79693119160288350411,((((108805285__Bacteria__Actinobacteria__Rubrobacter_xylanophilus_DSM_9941__hypothetical_protein:1.16133446100340420593,((159897957__Bacteria__Chloroflexi__Herpetosiphon_aurantiacus_DSM_785__hypothetical_protein:0.96775331882209725265,((163848909__Bacteria__Chloroflexi__Chloroflexus_aurantiacus_J-10-fl__hypothetical_protein:0.00000122123005994819,222526866__Bacteria__Chloroflexi__Chloroflexus_sp_Y-400-fl__hypothetical_protein:0.00000122123005994819):0.74156460590721817727,(148654546__Bacteria__Chloroflexi__Roseiflexus_sp_RS-1__hypothetical_protein:0.11401143029775760718,156740215__Bacteria__Chloroflexi__Roseiflexus_castenholzii_DSM_13941__hypothetical_protein:0.18195879353768493192):0.19620644351348173751):0.25831686486880961473):0.43863093714625400743,(((288932225__Archaea__Archaeoglobales__Ferroglobus_placidus_DSM_10642__hypothetical_protein:0.53540723120896471787,320101193__Archaea__Desulfurococcales__Desulfurococcus_mucosus_DSM_2162__hypothetical_protein:0.94592071823843482115):0.17469780702144765971,170290079__Archaea__others_archaea__Candidatus_Korarchaeum_cryptofilum_OPF8__hypothetical_protein:0.55517472648534238466):0.88266616592343583036,330509037__Archaea__Methanosarcinales__Methanosaeta_concilii_GP6__hypothetical_protein:1.13009858446148392375):0.19687615140057115881):0.13949561278113964402):0.14317353964681095446,((169831456__Bacteria__Clostridia__Candidatus_Desulforudis_audaxviator_MP104C__hypothetical_protein:0.39630146311369546241,(333980335__Bacteria__Clostridia__Desulfotomaculum_kuznetsovii_DSM_6115__hypothetical_protein:0.31360549912006641105,333922943__Bacteria__Clostridia__Desulfotomaculum_carboxydivorans_CO-1-SRB__hypothetical_protein:0.37971343178493649484):0.10030310308802124764):0.07724037397941568850,260893621__Bacteria__Clostridia__Ammonifex_degensii_KC4__hypothetical_protein:0.56550470592370905010):0.27599388135265168209):0.12181025762276366520,(((332296551__Bacteria__Clostridia__Thermodesulfobium_narugense_DSM_14796__CRISPR|associated_protein_Cas6:1.22810805127579514284,(206889918__Bacteria__others_bacteria__Thermodesulfovibrio_yellowstonii_DSM_11347__CRISPR|associated_protein_Cas6:0.36813887562941904896,206889979__Bacteria__others_bacteria__Thermodesulfovibrio_yellowstonii_DSM_11347__CRISPR|associated_protein_Cas6:0.56065293402545168799):0.30725846856196459278):0.13596373742359815773,(194334782__Bacteria__Chlorobi__Prosthecochloris_aestuarii_DSM_271__hypothetical_protein:0.02858449326707762639,(189500200__Bacteria__Chlorobi__Chlorobium_phaeobacteroides_BS1__hypothetical_protein:0.14718474372554865570,119357854__Bacteria__Chlorobi__Chlorobium_phaeobacteroides_DSM_266__hypothetical_protein:0.48401610442214132446):0.09985468123150367803):0.88546021378712791439):0.07780381134545784338,((((328953407__Bacteria__Deltaproteobacteria__Desulfobacca_acetoxidans_DSM_11109__cytoplasmic_protein:0.55084996398032914922,(85858436__Bacteria__Deltaproteobacteria__Syntrophus_aciditrophicus_SB__cytoplasmic_protein:0.45588885172569021398,158520764__Bacteria__Deltaproteobacteria__Desulfococcus_oleovorans_Hxd3__hypothetical_protein:0.56522518990403392003):0.09459234600480755095):0.38735122745399069855,((328949021__Bacteria__Spirochaetes__Treponema_succinifaciens_DSM_2489__CRISPR|associated_protein_cas6:0.78618079742989310787,(333996010__Bacteria__Spirochaetes__Treponema_azotonutricium_ZAS-9__hypothetical_protein:0.43190821359121978062,333999242__Bacteria__Spirochaetes__Treponema_primitia_ZAS-2__hypothetical_protein:0.30804563680564317485):0.45698576192655926409):0.37808222257196039129,(336323596__Bacteria__others_bacteria__Flexistipes_sinusarabici_DSM_4947__crispr|associated_protein_cas6:0.49598309640214716110,313673575__Bacteria__others_bacteria__Calditerrivibrio_nitroreducens_DSM_19672__crispr|associated_protein_cas6:0.57703192500598798897):0.31947511195138689200):0.71970354406657077728):0.11652034122421314755,(114568019__Bacteria__Clostridia__Syntrophomonas_wolfei_subsp_wolfei_str_Goettingen__hypothetical_protein:1.20906032881576597227,(37677195__Bacteria__Gammaproteobacteria__Vibrio_vulnificus_YJ016__hypothetical_protein:1.85232502002279098008,328952991__Bacteria__Deltaproteobacteria__Desulfobacca_acetoxidans_DSM_11109__hypothetical_protein:0.61464529108996401874):0.21740215412248986571):0.23422836426003049159):0.09779842238677327604,116748789__Bacteria__Deltaproteobacteria__Syntrophobacter_fumaroxidans_MPOB__hypothetical_protein:0.86880835806284761880):0.06700965409358436431):0.14189975331650192536):0.11909697950788310228,((317051206__Bacteria__others_bacteria__Desulfurispirillum_indicum_S5__hypothetical_protein:1.34347370222843509602,162453977__Bacteria__Deltaproteobacteria__Sorangium_cellulosum_So_ce_56__hypothetical_protein:1.49409106221910570333):0.18251845665558580345,167628640__Bacteria__Clostridia__Heliobacterium_modesticaldum_Ice1__hypothetical_protein:1.13592957944789429980):0.27856792744845687571):0.09264925293386024052):0.19182521742157918054):0.21954131656281761220):0.15269019660804197813,(253689627__Bacteria__Gammaproteobacteria__Pectobacterium_carotovorum_subsp_carotovorum_PC1__hypothetical_protein:0.05455811670740524921,271501751__Bacteria__Gammaproteobacteria__Dickeya_dadantii_Ech586__hypothetical_protein:0.02086516298142852485):0.74128657946866938211):0.31154798411366207977,((52425697__Bacteria__Gammaproteobacteria__Mannheimia_succiniciproducens_MBEL55E__hypothetical_protein:0.33994197785692920055,332290347__Bacteria__Gammaproteobacteria__Gallibacterium_anatis_UMN179__hypothetical_protein:0.31344410408134149026):0.48643962103976068345,257093777__Bacteria__Betaproteobacteria__Candidatus_Accumulibacter_phosphatis_clade_IIA_str_UW-1__hypothetical_protein:0.37597705931312508376):0.13532196065499690896):0.42718855766329894008,114332182__Bacteria__Betaproteobacteria__Nitrosomonas_eutropha_C91__hypothetical_protein:0.16435321959907275846,30248148__Bacteria__Betaproteobacteria__Nitrosomonas_europaea_ATCC_19718__hypothetical_protein:0.06245862709285555231):0.0;
