# Supplementary material for: The last universal common ancestor between ancient Earth chemistry and the onset of genetics
Source: PLoS Genet. 2018 Aug 16;14(8):e1007518. doi: 10.1371/journal.pgen.1007518 (PMC6095482; doi:10.1371/journal.pgen.1007518)
Supplement: S1 Appendix — The trees are for the 355 clusters that, after alignment and tree construction, generated ML trees that preserve domain monophyly while also having homologues in ≥2 archaeal and ≥2 bacterial lineages. These 355 proteins trace to LUCA by those phylogenetic criteria [78]. LUCA, last universal common ancestor; ML, maximum likelihood. (ZIP) [file pgen.1007518.s001.zip › renamed_trees_LUCA/2154.tree]

((((386004362__Bacteria__Actinobacteria__Mycobacterium_tuberculosis_RGTB423__hypothetical_protein:0.02510341536620630185,340626389__Bacteria__Actinobacteria__Mycobacterium_canettii_CIPT_140010059__hypothetical_protein:0.00000122123005994819):0.00820147159988000515,((374987162__Bacteria__Actinobacteria__Streptomyces_bingchenggensis_BCW-1__hypothetical_protein:0.57940839584666903317,(374984991__Bacteria__Actinobacteria__Streptomyces_bingchenggensis_BCW-1__hypothetical_protein:0.68494542230461308296,((((332716359__Bacteria__Alphaproteobacteria__Agrobacterium_sp_H13-3_circ-linear__hypothetical_protein:0.10621492566780993405,159185801__Bacteria__Alphaproteobacteria__Agrobacterium_tumefaciens_str_C58_circ-lin__hypothetical_protein:0.10145657473155607342):1.19420055439709860146,((227822738__Bacteria__Alphaproteobacteria__Sinorhizobium_fredii_NGR234__TPR_domain|containing_protein:0.09023050576617547280,378826681__Bacteria__Alphaproteobacteria__Sinorhizobium_fredii_HH103__hypothetical_protein:0.03899362164666691360):0.13319531133836418069,((334316981__Bacteria__Alphaproteobacteria__Sinorhizobium_meliloti_AK83__hypothetical_protein:0.08368509988766056895,150397411__Bacteria__Alphaproteobacteria__Sinorhizobium_medicae_WSM419__hypothetical_protein:0.12739570291172466754):0.08911649174081402724,(222087625__Bacteria__Alphaproteobacteria__Agrobacterium_radiobacter_K84__hypothetical_protein:0.40412431583156216419,(((116253380__Bacteria__Alphaproteobacteria__Rhizobium_leguminosarum_bv_viciae_3841__hypothetical_protein:0.05145223357915715279,241205897__Bacteria__Alphaproteobacteria__Rhizobium_leguminosarum_bv_trifolii_WSM1325__hypothetical_protein:0.02541804666528414691):0.02747868366426815812,209550534__Bacteria__Alphaproteobacteria__Rhizobium_leguminosarum_bv_trifolii_WSM2304__hypothetical_protein:0.09674784853444103050):0.02675992373813216446,(190893030__Bacteria__Alphaproteobacteria__Rhizobium_etli_CIAT_652__hypothetical_protein:0.09871165004615847782,86358805__Bacteria__Alphaproteobacteria__Rhizobium_etli_cf_42__hypothetical_protein:0.09746670862730326401):0.01732832963455364916):0.25599038975161769738):0.14084398054669641787):0.03860731334938948683):0.47410015133259009179):0.26562939651673783681,((271499527__Bacteria__Gammaproteobacteria__Dickeya_dadantii_Ech586__hypothetical_protein:1.79115310071111721868,(37520868__Bacteria__Cyanobacteria__Gloeobacter_violaceus_PCC_7421__hypothetical_protein:1.28587275492935493304,(((((154151517__Archaea__Methanomicrobiales__Methanoregula_boonei_6A8__hypothetical_protein:0.27560496936495615383,(88601828__Archaea__Methanomicrobiales__Methanospirillum_hungatei_JF-1__hypothetical_protein:0.28968208511361637214,(124485416__Archaea__Methanomicrobiales__Methanocorpusculum_labreanum_Z__NADPH|dependent_FMN_reductase:0.38245544250998558811,219851840__Archaea__Methanomicrobiales__Methanosphaerula_palustris_E1-9c__methanogenesis_marker_protein_1:0.20879687266885402219):0.03318452289587404958):0.03429299055049406936):0.06035743678304202747,126179280__Archaea__Methanomicrobiales__Methanoculleus_marisnigri_JR1__hypothetical_protein:0.20444842747942490457):0.03193666542123101831,(386001947__Archaea__Methanosarcinales__Methanosaeta_harundinacea_6Ac__Putative_methanogenesis_marker_protein_1:0.21490161020056566810,(116754698__Archaea__Methanosarcinales__Methanosaeta_thermophila_PT__hypothetical_protein:0.20086238924933452754,330508549__Archaea__Methanosarcinales__Methanosaeta_concilii_GP6__putative_methanogenesis_marker_protein_1:0.19039743067035685975):0.04849390886931890382):0.06364863352506143490):0.14464852758937019050,((((((126180177__Archaea__Methanomicrobiales__Methanoculleus_marisnigri_JR1__hypothetical_protein:0.23856675261492193973,307352253__Archaea__Methanomicrobiales__Methanoplanus_petrolearius_DSM_11571__methanogenesis_marker_protein_1:0.20444972380626791342):0.08739785984322934187,219851270__Archaea__Methanomicrobiales__Methanosphaerula_palustris_E1-9c__hypothetical_protein:0.51913075385854623445):0.26619473014104139130,(298675953__Archaea__Methanosarcinales__Methanohalobium_evestigatum_Z-7303__methanogenesis_marker_protein_1:0.25286504779601576276,(336477433__Archaea__Methanosarcinales__Methanosalsum_zhilinae_DSM_4017__methanogenesis_marker_protein_1:0.21116677206598630234,(((20089063__Archaea__Methanosarcinales__Methanosarcina_acetivorans_C2A__hypothetical_protein:0.04024850805169540718,21227560__Archaea__Methanosarcinales__Methanosarcina_mazei_Go1__hypothetical_protein:0.04324180766554690247):0.03967976560610414483,73668363__Archaea__Methanosarcinales__Methanosarcina_barkeri_str_Fusaro__hypothetical_protein:0.06152739327913959999):0.22466421444661033302,(294494951__Archaea__Methanosarcinales__Methanohalophilus_mahii_DSM_5219__methanogenesis_marker_protein_1:0.25902458152357399346,91774002__Archaea__Methanosarcinales__Methanococcoides_burtonii_DSM_6242__hypothetical_protein:0.12880798011934896374):0.07061286952222346758):0.02078957376753564484):0.04975818544915807523):0.23964977466246262239):0.07302889310248170118,(147919709__Archaea__Methanocellales__Uncultured_methanogenic_archaeon_RC-I__hypothetical_protein:0.12233266297264591693,(282163224__Archaea__Methanocellales__Methanocella_paludicola_SANAE__hypothetical_protein:0.08047668351587079771,383319401__Archaea__Methanocellales__Methanocella_sp_HZ254__methanogenesis_marker_protein_1:0.06814240294703546863):0.05694840041103940709):0.22830400281392412842):0.06506694503908251603,20093555__Archaea__Thermococcales-pyroco__Methanopyrus_kandleri_AV19__hypothetical_protein:1.31525589285656896443):0.03794447983512187067,(((312136707__Archaea__Methanobacteriales__Methanothermus_fervidus_DSM_2088__methanogenesis_marker_protein_1:0.41603084018433256208,((304315124__Archaea__Methanobacteriales__Methanothermobacter_marburgensis_str_Marburg__hypothetical_protein:0.09736543242510863061,15679005__Archaea__Methanobacteriales__Methanothermobacter_thermautotrophicus_str_Delta_H__hypothetical_protein:0.09837935722279332607):0.23450780662608036731,((148642540__Archaea__Methanobacteriales__Methanobrevibacter_smithii_ATCC_35061__YcaO|like_protein:0.25345476397535277036,288559925__Archaea__Methanobacteriales__Methanobrevibacter_ruminantium_M1__methanogenesis_marker_protein_1:0.18242444385736586443):0.17248409064058792262,(325958165__Archaea__Methanobacteriales__Methanobacterium_sp_AL-21__methanogenesis_marker_protein_1:0.18952488951436055609,333988146__Archaea__Methanobacteriales__Methanobacterium_sp_SWAN-1__methanogenesis_marker_protein_1:0.14293642597728370425):0.10505683251205044648):0.04335108373403463028):0.05545349848750971006):0.05443376437965093129,84489947__Archaea__Methanobacteriales__Methanosphaera_stadtmanae_DSM_3091__hypothetical_protein:0.33433113026387994982):0.10300303234530525098,((297618781__Archaea__Methanococcales__Methanococcus_voltae_A3__methanogenesis_marker_protein_1:0.18984342101557552529,(150399133__Archaea__Methanococcales__Methanococcus_vannielii_SB__hypothetical_protein:0.08346524694541838929,45358619__Archaea__Methanococcales__Methanococcus_maripaludis_S2__hypothetical_protein:0.05661696933586199409):0.13729254674343449594):0.04890047588693073599,(333910608__Archaea__Methanococcales__Methanotorris_igneus_Kol_5__methanogenesis_marker_protein_1:0.09629962526933180667,((336121434__Archaea__Methanococcales__Methanothermococcus_okinawensis_IH1__methanogenesis_marker_protein_1:0.12523750029479352452,150401270__Archaea__Methanococcales__Methanococcus_aeolicus_Nankai-3__hypothetical_protein:0.19764312785408755246):0.10817330452438167487,(296110084__Archaea__Methanococcales__Methanocaldococcus_infernus_ME__methanogenesis_marker_protein_1:0.27052278290386472248,(256811276__Archaea__Methanococcales__Methanocaldococcus_fervens_AG86__methanogenesis_marker_protein_1:0.05126048523540900625,(289191656__Archaea__Methanococcales__Methanocaldococcus_sp_FS406-22__methanogenesis_marker_protein_1:0.03372142912259150360,(15669282__Archaea__Methanococcales__Methanocaldococcus_jannaschii_DSM_2661__hypothetical_protein:0.02132747077863570220,261403552__Archaea__Methanococcales__Methanocaldococcus_vulcanius_M7__methanogenesis_marker_protein_1:0.04895615559305260128):0.01461714356229233507):0.03373737790035886280):0.07934150101724334048):0.24966018883762966518):0.08505187722799352479):0.04517866829745943030):0.27617841005565246792):0.09428011501371548475):0.07742600799986723570):0.15011569904423752164,337289057__Bacteria__others_bacteria__Thermodesulfobacterium_sp_OPB45__fatty|acid_binding_protein:1.34354951780640274883):0.19189539887503154203):0.07100102637228265789):0.13049844529407433891,(((326795593__Bacteria__Gammaproteobacteria__Marinomonas_mediterranea_MMB-1__YcaO|domain|containing_protein:0.55408282467539704541,374329317__Bacteria__Alphaproteobacteria__Pseudovibrio_sp_FO-BEG1__YcaO|like_protein:0.45405267479769872985):0.10809343552948671996,((162457357__Bacteria__Deltaproteobacteria__Sorangium_cellulosum_So_ce_56__hypothetical_protein:0.44843950547729100053,(119386184__Bacteria__Alphaproteobacteria__Paracoccus_denitrificans_PD1222__hypothetical_protein:0.44567569989223732030,262199465__Bacteria__Deltaproteobacteria__Haliangium_ochraceum_DSM_14365__hypothetical_protein:0.39811607073341798158):0.05444554466411768295):0.04826353373031400801,((((310818639__Bacteria__Deltaproteobacteria__Stigmatella_aurantiaca_DW4-3-1__hypothetical_protein:0.33890705083355926464,162448810__Bacteria__Deltaproteobacteria__Sorangium_cellulosum_So_ce_56__hypothetical_protein:0.27701798343702199734):0.03949563731132614552,209967026__Bacteria__Alphaproteobacteria__Rhodospirillum_centenum_SW__hypothetical_protein:0.48210586620440182282):0.05724441577642446627,162455406__Bacteria__Deltaproteobacteria__Sorangium_cellulosum_So_ce_56__hypothetical_protein:0.32282667710390478000):0.05966596543143662390,((162457038__Bacteria__Deltaproteobacteria__Sorangium_cellulosum_So_ce_56__hypothetical_protein:0.34086541142416876271,(330468892__Bacteria__Actinobacteria__Verrucosispora_maris_AB-18-032__hypothetical_protein:0.53902234393389802936,336120687__Bacteria__Actinobacteria__Microlunatus_phosphovorus_NM-1__hypothetical_protein:0.50194546284725383156):0.06507624466722949919):0.06670865902919564938,334318881__Bacteria__Alphaproteobacteria__Sinorhizobium_meliloti_AK83__hypothetical_protein:0.84583608595181136725):0.11534135242900768470):0.04004835872325092361):0.06961353560184364853):0.17106026309742036751,((288959112__Bacteria__Alphaproteobacteria__Azospirillum_sp_B510__hypothetical_protein:0.16563359769067229066,374292731__Bacteria__Alphaproteobacteria__Azospirillum_lipoferum_4B__hypothetical_protein:0.12281478780209280355):0.35831956498013817214,338732822__Bacteria__Chlamydiae__Simkania_negevensis_Z_gsn__hypothetical_protein:0.65373790190071900952):0.36045848065901986423):0.09262375168724841512):0.13490419799789352129):0.18569583776456735635,89054752__Bacteria__Alphaproteobacteria__Jannaschia_sp_CCS1__hypothetical_protein:0.93554562029515508925):0.25325725571503865385):0.13373398477941345064):0.66553779020359371543,183982509__Bacteria__Actinobacteria__Mycobacterium_marinum_M__hypothetical_protein:0.12404482008832944107):0.22770964345004149343):0.00146026970209699528,31792569__Bacteria__Actinobacteria__Mycobacterium_bovis_AF2122-97__hypothetical_protein:0.00192239017295371228):0.00000122123005994819,339631442__Bacteria__Actinobacteria__Mycobacterium_africanum_GM041182__hypothetical_protein:0.00000122123005994819,15608515__Bacteria__Actinobacteria__Mycobacterium_tuberculosis_H37Rv__hypothetical_protein:0.00192205153538358396):0.0;
