# Supplementary material for: The last universal common ancestor between ancient Earth chemistry and the onset of genetics
Source: PLoS Genet. 2018 Aug 16;14(8):e1007518. doi: 10.1371/journal.pgen.1007518 (PMC6095482; doi:10.1371/journal.pgen.1007518)
Supplement: S1 Appendix — The trees are for the 355 clusters that, after alignment and tree construction, generated ML trees that preserve domain monophyly while also having homologues in ≥2 archaeal and ≥2 bacterial lineages. These 355 proteins trace to LUCA by those phylogenetic criteria [78]. LUCA, last universal common ancestor; ML, maximum likelihood. (ZIP) [file pgen.1007518.s001.zip › renamed_trees_LUCA/3250.tree]

(227828873__Archaea__Sulfolobales__Sulfolobus_islandicus_M_14-25__binding|protein|dependent_transport_system_inner_membrane_protein:0.05411420617985712028,((159041261__Archaea__Thermoproteales__Caldivirga_maquilingensis_IC-167__binding|protein|dependent_transport_system_inner_membrane_protein:0.35632032618280140568,327310059__Archaea__Thermoproteales__Thermoproteus_uzoniensis_768-20__binding|protein|dependent_transport_system_inner_membrane_protein:0.29919597455192808999):0.18770017081559406402,(((229821879__Bacteria__Actinobacteria__Beutenbergia_cavernae_DSM_12333__binding|protein|dependent_transport_system_inner_membrane_protein:0.50613895822280818848,256390381__Bacteria__Actinobacteria__Catenulispora_acidiphila_DSM_44928__binding|protein|dependent_transporters_inner_membrane_component:0.57462912550989686533):0.25336637902426545343,(206900417__Bacteria__others_bacteria__Dictyoglomus_thermophilum_H-6-12__ABC|type_dipeptide|oligopeptide|nickel_transport_system|_permease_component:0.26042010657784753214,(((320116962__Bacteria__Clostridia__Thermoanaerobacter_brockii_subsp_finnii_Ako-1__binding|protein|dependent_transport_systems_inner_membrane_component:0.00000122123005994819,167038566__Bacteria__Clostridia__Thermoanaerobacter_pseudethanolicus_ATCC_33223__binding|protein|dependent_transport_system_inner_membrane_protein:0.00000122123005994819):0.00304157376762952342,289577311__Bacteria__Clostridia__Thermoanaerobacter_italicus_Ab9__binding|protein|dependent_transporters_inner_membrane_component:0.00293433948995423105):0.12182083952723181397,20806588__Bacteria__Clostridia__Thermoanaerobacter_tengcongensis_MB4__dipeptide|oligopeptide|nickel_ABC_transporter_permease:0.06059047344969858973):0.17529817399613178974):0.66840016126219436998):0.08862699425544290355,(((269926012__Bacteria__others_bacteria__Thermobaculum_terrenum_ATCC_BAA-798__binding|protein|dependent_transport_system_inner_membrane_protein:0.32154491275482144363,383764168__Bacteria__Chloroflexi__Caldilinea_aerophila_DSM_14535_NBRC_104270__ABC_transporter_permease:0.31576951393415975122):0.08621093705964458231,((291298151__Bacteria__Actinobacteria__Stackebrandtia_nassauensis_DSM_44728__binding|protein|dependent_transporter_inner_membrane_component:0.48052473231585635105,297559461__Bacteria__Actinobacteria__Nocardiopsis_dassonvillei_subsp_dassonvillei_DSM_43111__binding|protein|dependent_transporters_inner_membrane_component:0.39677093421576536958):0.14968748354639782594,291298662__Bacteria__Actinobacteria__Stackebrandtia_nassauensis_DSM_44728__binding|protein|dependent_transporter_inner_membrane_component:0.39853270345217939319):0.17955196384456528769):0.29596726569798914586,((271966995__Bacteria__Actinobacteria__Streptosporangium_roseum_DSM_43021__peptide_ABC_transporter_permease:0.34160557694295329290,256393659__Bacteria__Actinobacteria__Catenulispora_acidiphila_DSM_44928__peptide_ABC_transporter_permease:0.38192587135617089844):0.45066678462172143904,284032989__Bacteria__Actinobacteria__Kribbella_flavida_DSM_17836__binding|protein|dependent_transport_systems_inner_membrane_component:0.53218949196701226256):0.07212544890680666620):0.11584312393966536558):0.47888585253897703042):0.41060936082987725682,15899391__Archaea__Sulfolobales__Sulfolobus_solfataricus_P2__ABC_transporter_permease:0.00865682454623307659):0.0;
