# Supplementary material for: The last universal common ancestor between ancient Earth chemistry and the onset of genetics
Source: PLoS Genet. 2018 Aug 16;14(8):e1007518. doi: 10.1371/journal.pgen.1007518 (PMC6095482; doi:10.1371/journal.pgen.1007518)
Supplement: S1 Appendix — The trees are for the 355 clusters that, after alignment and tree construction, generated ML trees that preserve domain monophyly while also having homologues in ≥2 archaeal and ≥2 bacterial lineages. These 355 proteins trace to LUCA by those phylogenetic criteria [78]. LUCA, last universal common ancestor; ML, maximum likelihood. (ZIP) [file pgen.1007518.s001.zip › renamed_trees_LUCA/3856.tree]

(327401505__Archaea__Archaeoglobales__Archaeoglobus_veneficus_SNP6__Sec|independent_periplasmic_protein_translocase:0.46859106937295347262,((383319511__Archaea__Methanocellales__Methanocella_sp_HZ254__Sec|independent_protein_translocase_TatC:0.74237024255052097566,21228688__Archaea__Methanosarcinales__Methanosarcina_mazei_Go1__Sec|independent_protein_translocase:0.52737475181698811877):0.13672723003275780163,(332295091__Bacteria__Clostridia__Thermodesulfobium_narugense_DSM_14796__Sec|independent_periplasmic_protein_translocase:0.82666877205505684412,((297568615__Bacteria__Deltaproteobacteria__Desulfurivibrio_alkaliphilus_AHT2__Sec|independent_periplasmic_protein_translocase:0.58358486720422875216,(320355013__Bacteria__Deltaproteobacteria__Desulfobulbus_propionicus_DSM_2032__Sec|independent_periplasmic_protein_translocase:0.40435105027162610014,51245615__Bacteria__Deltaproteobacteria__Desulfotalea_psychrophila_LSv54__Sec|independent_protein_translocase_TatC:0.33484392396062573338):0.15106642945705006653):0.31682150543326381698,(337287392__Bacteria__others_bacteria__Thermodesulfatator_indicus_DSM_15286__Sec|independent_periplasmic_protein_translocase:0.42096086473031313346,337287638__Bacteria__others_bacteria__Thermodesulfobacterium_sp_OPB45__Sec|independent_periplasmic_protein_translocase:0.79519614456880738373):0.18534067965997419458):0.44609463992969550228):0.55766591824287914392):0.33298303651908611744,11498942__Archaea__Archaeoglobales__Archaeoglobus_fulgidus_DSM_4304__hypothetical_protein:0.42625854687395126064):0.0;
