# Supplementary material for: The last universal common ancestor between ancient Earth chemistry and the onset of genetics
Source: PLoS Genet. 2018 Aug 16;14(8):e1007518. doi: 10.1371/journal.pgen.1007518 (PMC6095482; doi:10.1371/journal.pgen.1007518)
Supplement: S1 Appendix — The trees are for the 355 clusters that, after alignment and tree construction, generated ML trees that preserve domain monophyly while also having homologues in ≥2 archaeal and ≥2 bacterial lineages. These 355 proteins trace to LUCA by those phylogenetic criteria [78]. LUCA, last universal common ancestor; ML, maximum likelihood. (ZIP) [file pgen.1007518.s001.zip › renamed_trees_LUCA/2178.tree]

(27382432__Bacteria__Alphaproteobacteria__Bradyrhizobium_japonicum_USDA_110__hypothetical_protein:0.21623496272823378161,(((158422591__Bacteria__Alphaproteobacteria__Azorhizobium_caulinodans_ORS_571__hypothetical_protein:0.25760765523696782520,(((((62317745__Bacteria__Alphaproteobacteria__Brucella_abortus_bv_1_str_9-941__hypothetical_protein:0.00000122123005994819,17989258__Bacteria__Alphaproteobacteria__Brucella_melitensis_bv_1_str_16M__hypothetical_protein:0.00000122123005994819):0.00587387437666903392,((340792086__Bacteria__Alphaproteobacteria__Brucella_pinnipedialis_B2-94__hypothetical_protein:0.00000122123005994819,(256015118__Bacteria__Alphaproteobacteria__Brucella_microti_CCM_4915__hypothetical_protein:0.00588279764079679707,161620409__Bacteria__Alphaproteobacteria__Brucella_canis_ATCC_23365__hypothetical_protein:0.00000122123005994819):0.00000122123005994819):0.00000122123005994819,(23500091__Bacteria__Alphaproteobacteria__Brucella_suis_1330__hypothetical_protein:0.00000122123005994819,148558295__Bacteria__Alphaproteobacteria__Brucella_ovis_ATCC_25840__hypothetical_protein:0.00000122123005994819):0.00000122123005994819):0.00000122123005994819):0.42016090431939051575,384216149__Bacteria__Alphaproteobacteria__Bradyrhizobium_japonicum_USDA_6__hypothetical_protein:0.21255457753882256444):0.07233592551412386384,(154246254__Bacteria__Alphaproteobacteria__Xanthobacter_autotrophicus_Py2__hypothetical_protein:0.43293737817751698493,(257092896__Bacteria__Betaproteobacteria__Candidatus_Accumulibacter_phosphatis_clade_IIA_str_UW-1__membrane_protein:0.57160514411925456013,((296121760__Bacteria__Planctomycetes__Planctomyces_limnophilus_DSM_3776__membrane_protein:0.29248299938298727429,(239905831__Bacteria__Deltaproteobacteria__Desulfovibrio_magneticus_RS-1__hypothetical_protein:0.18660548427970910512,(116748039__Bacteria__Deltaproteobacteria__Syntrophobacter_fumaroxidans_MPOB__hypothetical_protein:0.40673113200523075550,(220904913__Bacteria__Deltaproteobacteria__Desulfovibrio_desulfuricans_subsp_desulfuricans_str_ATCC_27774__hypothetical_protein:0.23300358677503082983,94986504__Bacteria__Deltaproteobacteria__Lawsonia_intracellularis_PHE-MN1-00__hypothetical_protein:0.22143994813601161620):0.18312876949939099758):0.00000122123005994819):0.08077864960615532830):0.03773145666375722629,((((((22299198__Bacteria__Cyanobacteria__Thermosynechococcus_elongatus_BP-1__hypothetical_protein:0.34937160718344073551,((258654855__Bacteria__Actinobacteria__Nakamurella_multipartita_DSM_44233__hypothetical_protein:0.81627877792186365191,256371262__Bacteria__Actinobacteria__Acidimicrobium_ferrooxidans_DSM_10331__hypothetical_protein:0.96650159844662009156):0.47433656995476813911,((20091273__Archaea__Methanosarcinales__Methanosarcina_acetivorans_C2A__hypothetical_protein:0.28254445224881868937,20091450__Archaea__Methanosarcinales__Methanosarcina_acetivorans_C2A__hypothetical_protein:0.06818722186797458729):0.24203014326231195308,(2508570212__Archaea__Halobacteria__Haloferax_sulfurifontis_ATCC_BAA-897__Predicted_membrane_protein:0.01462886953888336075,2508567757__Archaea__Halobacteria__Haloferax_denitrificans_ATCC_35960__Predicted_membrane_protein:0.00000122123005994819):0.58686962028159694871):0.17986257583455517173):0.14094112354957394340):0.07286736931026013830,(((218246458__Bacteria__Cyanobacteria__Cyanothece_sp_PCC_8801__hypothetical_protein:0.14708643899343207262,(307154226__Bacteria__Cyanobacteria__Cyanothece_sp_PCC_7822__hypothetical_protein:0.10231992391540663256,218440701__Bacteria__Cyanobacteria__Cyanothece_sp_PCC_7424__hypothetical_protein:0.09847553721620644351):0.03264555242002869367):0.03782663117145847187,166368659__Bacteria__Cyanobacteria__Microcystis_aeruginosa_NIES-843__hypothetical_protein:0.19766031215249710296):0.04373887020949022986,(37521167__Bacteria__Cyanobacteria__Gloeobacter_violaceus_PCC_7421__hypothetical_protein:0.26344772345219602538,16332299__Bacteria__Cyanobacteria__Synechocystis_sp_PCC_6803__hypothetical_protein:0.18184942520556376944):0.05276048126384005887):0.19173276144920425867):0.03300233416228393057,116748917__Bacteria__Deltaproteobacteria__Syntrophobacter_fumaroxidans_MPOB__hypothetical_protein:0.93610899091088362045):0.08305435309058449567,116749815__Bacteria__Deltaproteobacteria__Syntrophobacter_fumaroxidans_MPOB__hypothetical_protein:0.75397019983733026827):0.00000122123005994819,(((291299716__Bacteria__Actinobacteria__Stackebrandtia_nassauensis_DSM_44728__hypothetical_protein:0.33752663150845246820,357391510__Bacteria__Actinobacteria__Kitasatospora_setae_KM-6054__hypothetical_protein:0.47677434072166774426):0.36062178496570584940,((302870482__Bacteria__Actinobacteria__Micromonospora_aurantiaca_ATCC_27029__hypothetical_protein:0.21623781670265337929,(111220421__Bacteria__Actinobacteria__Frankia_alni_ACN14a__hypothetical_protein:1.23060249242879327092,72162379__Bacteria__Actinobacteria__Thermobifida_fusca_YX__hypothetical_protein:0.48740445556263628513):0.30393722470543421688):0.53816741899945841343,(56751417__Bacteria__Cyanobacteria__Synechococcus_elongatus_PCC_6301__hypothetical_protein:0.25039331641032441800,(148243504__Bacteria__Cyanobacteria__Synechococcus_sp_RCC307__hypothetical_protein:0.24061087311315249027,((148240760__Bacteria__Cyanobacteria__Synechococcus_sp_WH_7803__hypothetical_protein:0.10847790773599487457,113954560__Bacteria__Cyanobacteria__Synechococcus_sp_CC9311__hypothetical_protein:0.04465823294466323562):0.11460150860842527321,78185768__Bacteria__Cyanobacteria__Synechococcus_sp_CC9902__hypothetical_protein:0.18637924201118308276):0.14105208647411357492):0.13696608883442804028):0.14526908776229144338):0.10460567957266100891):0.08579647970693282666,(119385018__Bacteria__Alphaproteobacteria__Paracoccus_denitrificans_PD1222__hypothetical_protein:0.47128175944521250029,((347760838__Bacteria__Alphaproteobacteria__Gluconacetobacter_xylinus_NBRC_3288__hypothetical_protein:0.18834888778855124469,258541515__Bacteria__Alphaproteobacteria__Acetobacter_pasteurianus_IFO_3283-01__hypothetical_protein:0.15087076428359197378):0.18369234875405129892,(((187920183__Bacteria__Betaproteobacteria__Burkholderia_phytofirmans_PsJN__hypothetical_protein:0.58390568128852704533,(75910206__Bacteria__Cyanobacteria__Anabaena_variabilis_ATCC_29413__hypothetical_protein:1.28090226190660838590,(182677649__Bacteria__Alphaproteobacteria__Beijerinckia_indica_subsp_indica_ATCC_9039__hypothetical_protein:0.47660040057655317369,(188584309__Bacteria__Alphaproteobacteria__Methylobacterium_populi_BJ001__hypothetical_protein:0.09399695051421633196,((218529345__Bacteria__Alphaproteobacteria__Methylobacterium_chloromethanicum_CM4__membrane_protein:0.00000122123005994819,240137670__Bacteria__Alphaproteobacteria__Methylobacterium_extorquens_AM1__hypothetical_protein:0.00000122123005994819):0.00000122123005994819,163850621__Bacteria__Alphaproteobacteria__Methylobacterium_extorquens_PA1__hypothetical_protein:0.02032919708135235912):0.12982854207618146902):0.24460714691342758109):0.09068462879471524130):0.06411617253848607423):0.07367653999119522235,(((159184678__Bacteria__Alphaproteobacteria__Agrobacterium_tumefaciens_str_C58_circ-lin__hypothetical_protein:0.01007523330390412176,325292601__Bacteria__Alphaproteobacteria__Agrobacterium_sp_H13-3_circ-linear__hypothetical_protein:0.02416837107060721898):0.17551152856523444257,(((227820666__Bacteria__Alphaproteobacteria__Sinorhizobium_fredii_NGR234__membrane_associated_protein:0.04937466646888340888,(150395305__Bacteria__Alphaproteobacteria__Sinorhizobium_medicae_WSM419__hypothetical_protein:0.05365457982496620037,15964195__Bacteria__Alphaproteobacteria__Sinorhizobium_meliloti_1021__hypothetical_protein:0.02296905285123865617):0.06953696721586011265):0.07456069389141668780,(328541896__Bacteria__Alphaproteobacteria__Polymorphum_gilvum_SL003B-26A1__hypothetical_protein:0.11700248325776885228,182679799__Bacteria__Alphaproteobacteria__Beijerinckia_indica_subsp_indica_ATCC_9039__hypothetical_protein:0.20714758317979697910):0.14899637525524511705):0.05013450555936372482,153009774__Bacteria__Alphaproteobacteria__Ochrobactrum_anthropi_ATCC_49188__hypothetical_protein:0.36231736982118989410):0.01951381496046065284):0.06015837451898329441,82701978__Bacteria__Betaproteobacteria__Nitrosospira_multiformis_ATCC_25196__hypothetical_protein:0.45009280292566783421):0.05108115233207433104):0.05368303325513042873,82702518__Bacteria__Betaproteobacteria__Nitrosospira_multiformis_ATCC_25196__hypothetical_protein:0.39899514195427659979):0.09760286041061266848):0.20825400262507878790):0.15229155997096530117):0.05537521747379348797):0.02964658826445149692,53804644__Bacteria__Gammaproteobacteria__Methylococcus_capsulatus_str_Bath__hypothetical_protein:0.72907027493594800394):0.08920243684666318007):0.08182374395321023730):0.06500535979446958601):0.11916789280527792516):0.07410570141121348986,338738119__Bacteria__Alphaproteobacteria__Hyphomicrobium_sp_MC1__hypothetical_protein:0.18872266493526240749):0.05448768072241227250):0.05167537102043941871,(182680514__Bacteria__Alphaproteobacteria__Beijerinckia_indica_subsp_indica_ATCC_9039__hypothetical_protein:0.21650062054634641728,217977227__Bacteria__Alphaproteobacteria__Methylocella_silvestris_BL2__membrane_protein:0.11365235362965955823):0.14741923455698474621):0.03802447920960274480,334319177__Bacteria__Alphaproteobacteria__Sinorhizobium_meliloti_AK83__membrane_protein:0.29648889954377249945):0.04989640212610689518,13475609__Bacteria__Alphaproteobacteria__Mesorhizobium_loti_MAFF303099__hypothetical_protein:0.16452699263104786365):0.0;
