# Supplementary material for: The last universal common ancestor between ancient Earth chemistry and the onset of genetics
Source: PLoS Genet. 2018 Aug 16;14(8):e1007518. doi: 10.1371/journal.pgen.1007518 (PMC6095482; doi:10.1371/journal.pgen.1007518)
Supplement: S1 Appendix — The trees are for the 355 clusters that, after alignment and tree construction, generated ML trees that preserve domain monophyly while also having homologues in ≥2 archaeal and ≥2 bacterial lineages. These 355 proteins trace to LUCA by those phylogenetic criteria [78]. LUCA, last universal common ancestor; ML, maximum likelihood. (ZIP) [file pgen.1007518.s001.zip › renamed_trees_LUCA/761.tree]

(337266819__Bacteria__Alphaproteobacteria__Mesorhizobium_opportunistum_WSM2075__group_1_glycosyl_transferase:0.00992678837942419581,(((328543105__Bacteria__Alphaproteobacteria__Polymorphum_gilvum_SL003B-26A1__glycosyltransferase:0.22564712413298401716,374332474__Bacteria__Alphaproteobacteria__Pseudovibrio_sp_FO-BEG1__group_1_glycosyl_transferase:0.35317838933033612880):0.19200033340268257698,(((222086675__Bacteria__Alphaproteobacteria__Agrobacterium_radiobacter_K84__glycosyltransferase:0.21179589208254792632,(86358706__Bacteria__Alphaproteobacteria__Rhizobium_etli_cf_42__glycosyltransferase:0.03764326878846347563,116253292__Bacteria__Alphaproteobacteria__Rhizobium_leguminosarum_bv_viciae_3841__glycosylltransferase:0.04596273645985990419):0.14857757169823418431):0.06409806806508350219,(222149418__Bacteria__Alphaproteobacteria__Agrobacterium_vitis_S4__glycosyltransferase:0.23977176627716248469,(325293654__Bacteria__Alphaproteobacteria__Agrobacterium_sp_H13-3_circ-linear__glycosyltransferase:0.01087704411402926931,159185148__Bacteria__Alphaproteobacteria__Agrobacterium_tumefaciens_str_C58_circ-lin__glycosyltransferase:0.03618115132181723426):0.22909694362244381605):0.08044746732794001709):0.29613185228815769312,((312114871__Bacteria__Alphaproteobacteria__Rhodomicrobium_vannielii_ATCC_17100__group_1_glycosyl_transferase:0.58612496246205836314,(((209884486__Bacteria__Alphaproteobacteria__Oligotropha_carboxidovorans_OM5__group_1_glycosyl_transferase:0.14670564552511830558,(((383770616__Bacteria__Alphaproteobacteria__Bradyrhizobium_sp_S23321__glycosyl_transferase_family_protein:0.03367631863942328191,27381014__Bacteria__Alphaproteobacteria__Bradyrhizobium_japonicum_USDA_110__glycosyl_transferase_family_protein:0.05052885580032713542):0.24685797430870948244,92116868__Bacteria__Alphaproteobacteria__Nitrobacter_hamburgensis_X14__group_1_glycosyl_transferase:0.22682235794996061240):0.00602397881000485587,((115523485__Bacteria__Alphaproteobacteria__Rhodopseudomonas_palustris_BisA53__group_1_glycosyl_transferase:0.11287172445618019745,90422957__Bacteria__Alphaproteobacteria__Rhodopseudomonas_palustris_BisB18__group_1_glycosyl_transferase:0.12028801393838538247):0.10676926809917784700,(39937029__Bacteria__Alphaproteobacteria__Rhodopseudomonas_palustris_CGA009__group_1_glycosyl_transferase:0.07642626399261034931,(86748746__Bacteria__Alphaproteobacteria__Rhodopseudomonas_palustris_HaA2__group_1_glycosyl_transferase:0.04324278907008687750,91976110__Bacteria__Alphaproteobacteria__Rhodopseudomonas_palustris_BisB5__group_1_glycosyl_transferase:0.03933347401160453699):0.06870663218294488506):0.09530930384993173410):0.05377345267109042565):0.04114636704592892352):0.18763037014298528105,(75674892__Bacteria__Alphaproteobacteria__Nitrobacter_winogradskyi_Nb-255__group_1_glycosyl_transferase:0.16072978999547654633,(146342535__Bacteria__Alphaproteobacteria__Bradyrhizobium_sp_ORS_278__glycosyl_transferase_family_protein:0.14455948119478920222,(27381746__Bacteria__Alphaproteobacteria__Bradyrhizobium_japonicum_USDA_110__glycosyl_transferase_family_protein:0.00920799600935191809,(383769940__Bacteria__Alphaproteobacteria__Bradyrhizobium_sp_S23321__glycosyl_transferase_family_protein:0.01796074064190693667,384216490__Bacteria__Alphaproteobacteria__Bradyrhizobium_japonicum_USDA_6__hypothetical_protein:0.02245872576831822384):0.01448395296308955561):0.13877267233280765613):0.09402864091209545139):0.26971475240151587816):0.09243276933566489661,((((158423924__Bacteria__Alphaproteobacteria__Azorhizobium_caulinodans_ORS_571__glycosyltransferase:0.07991686359998803613,154248030__Bacteria__Alphaproteobacteria__Xanthobacter_autotrophicus_Py2__group_1_glycosyl_transferase:0.07199894588803192053):0.26216518224289631078,298292088__Bacteria__Alphaproteobacteria__Starkeya_novella_DSM_506__group_1_glycosyl_transferase:0.27555929895842129485):0.06288914909982623591,((27383274__Bacteria__Alphaproteobacteria__Bradyrhizobium_japonicum_USDA_110__glycosyl_transferase_family_protein:0.12142174233483432610,316935038__Bacteria__Alphaproteobacteria__Rhodopseudomonas_palustris_DX-1__glycosyl_transferase_group_1_protein:0.11148013968073186564):0.29671085866852286994,(170750071__Bacteria__Alphaproteobacteria__Methylobacterium_radiotolerans_JCM_2831__group_1_glycosyl_transferase:0.32314912841028853308,((220924830__Bacteria__Alphaproteobacteria__Methylobacterium_nodulans_ORS_2060__group_1_glycosyl_transferase:0.10270747243891192868,170743051__Bacteria__Alphaproteobacteria__Methylobacterium_sp_4-46__group_1_glycosyl_transferase:0.12499605532161317534):0.10420141472154811901,((218530088__Bacteria__Alphaproteobacteria__Methylobacterium_chloromethanicum_CM4__group_1_glycosyl_transferase:0.00000122123005994819,163851220__Bacteria__Alphaproteobacteria__Methylobacterium_extorquens_PA1__group_1_glycosyl_transferase:0.00296656863013327601):0.03546465634620695612,188580998__Bacteria__Alphaproteobacteria__Methylobacterium_populi_BJ001__group_1_glycosyl_transferase:0.05573638632971585072):0.18172290573556079685):0.03927136420609206313):0.15991653556137794268):0.06206711681801822811):0.06754904836598951690,(217977136__Bacteria__Alphaproteobacteria__Methylocella_silvestris_BL2__group_1_glycosyl_transferase:0.24704320297135495821,182677115__Bacteria__Alphaproteobacteria__Beijerinckia_indica_subsp_indica_ATCC_9039__group_1_glycosyl_transferase:0.27995984284592412283):0.26282451071658313735):0.04105035593030652991):0.06278598356400788560):0.06769572544338746389,((((300024356__Bacteria__Alphaproteobacteria__Hyphomicrobium_denitrificans_ATCC_51888__group_1_glycosyl_transferase:0.32021198693648661449,338740935__Bacteria__Alphaproteobacteria__Hyphomicrobium_sp_MC1__group_1_glycosyl_transferase:0.22614184018670088760):0.46739572323230332840,(((187476675__Bacteria__Betaproteobacteria__Bordetella_avium_197N__glycosyl_transferase:0.19368423251541491692,(163859090__Bacteria__Betaproteobacteria__Bordetella_petrii_DSM_12804__glycosyltransferase:0.16376927783651595849,(311109388__Bacteria__Betaproteobacteria__Achromobacter_xylosoxidans_A8__glycosyl_transferase_group_1:0.17735340219071168977,((33594912__Bacteria__Betaproteobacteria__Bordetella_parapertussis_12822__glycosyl_transferase_family_protein:0.00326361633060991835,33593996__Bacteria__Betaproteobacteria__Bordetella_pertussis_Tohama_I__glycosyl_transferase_family_protein:0.00000122123005994819):0.00000122123005994819,33599187__Bacteria__Betaproteobacteria__Bordetella_bronchiseptica_RB50__glycosyl_transferase_family_protein:0.00327821136013010982):0.10331869713665817190):0.06265442469632814815):0.08949222789323427185):0.45743068268382808261,(((77919899__Bacteria__Deltaproteobacteria__Pelobacter_carbinolicus_DSM_2380__glycosyltransferase:0.57975911867266816113,320102250__Bacteria__Planctomycetes__Isosphaera_pallida_ATCC_43644__group_1_glycosyl_transferase:0.58759431410465878809):0.09600279054421850811,((((261854766__Bacteria__Gammaproteobacteria__Halothiobacillus_neapolitanus_c2__group_1_glycosyl_transferase:0.59205553937757382510,((((((288939875__Bacteria__Gammaproteobacteria__Allochromatium_vinosum_DSM_180__group_1_glycosyl_transferase:0.21189538193983115111,390951985__Bacteria__Gammaproteobacteria__Thiocystis_violascens_DSM_198__glycosyltransferase:0.23358623600717406954):0.28881610472206592499,(220935897__Bacteria__Gammaproteobacteria__Thioalkalivibrio_sulfidophilus_HL-EbGr7__group_1_glycosyl_transferase:0.42733693378630088766,((385330480__Bacteria__Gammaproteobacteria__Marinobacter_adhaerens_HP15__glycoside_hydrolase_family_protein:0.12183997187724657230,(120555240__Bacteria__Gammaproteobacteria__Marinobacter_aquaeolei_VT8__group_1_glycosyl_transferase:0.00440879006582593769,387813341__Bacteria__Gammaproteobacteria__Marinobacter_hydrocarbonoclasticus_ATCC_49840__group_1_glycosyl_transferase:0.00898067279963016621):0.11174471231959788586):0.41503598045716766363,83644582__Bacteria__Gammaproteobacteria__Hahella_chejuensis_KCTC_2396__glycosyltransferase:0.45365535177054810978):0.21743812667353115686):0.07930766827682739217):0.06171885822270082450,(((92113940__Bacteria__Gammaproteobacteria__Chromohalobacter_salexigens_DSM_3043__group_1_glycosyl_transferase:0.47440616792500261978,307545122__Bacteria__Gammaproteobacteria__Halomonas_elongata_DSM_2581__group_1_glycosyl_transferase:0.42567903593187839117):0.24793284660427492017,289209059__Bacteria__Gammaproteobacteria__Thioalkalivibrio_sp_K90mix__group_1_glycosyl_transferase:0.37528879809041454374):0.06165701010287587963,(383316231__Bacteria__Gammaproteobacteria__Frateuria_aurantia_DSM_6220__glycosyltransferase:0.46027311612307120203,(357418096__Bacteria__Gammaproteobacteria__Pseudoxanthomonas_spadix_BD-a59__group_1_glycosyl_transferase:0.29571537704163075588,(319787574__Bacteria__Gammaproteobacteria__Pseudoxanthomonas_suwonensis_11-1__group_1_glycosyl_transferase:0.22892380525496994204,(190573006__Bacteria__Gammaproteobacteria__Stenotrophomonas_maltophilia_K279a__mannosyltransferase_PimB:0.12122797729946277467,(285017377__Bacteria__Gammaproteobacteria__Xanthomonas_albilineans_GPE_PC73__glycosyltransferase:0.21923611374403612073,(21241803__Bacteria__Gammaproteobacteria__Xanthomonas_axonopodis_pv_citri_str_306__glycosyl_transferase:0.00000122123005994819,((58583293__Bacteria__Gammaproteobacteria__Xanthomonas_oryzae_pv_oryzae_KACC10331__glycosyl_transferase_family_protein:0.02094183017377040240,(188992787__Bacteria__Gammaproteobacteria__Xanthomonas_campestris_pv_campestris_str_B100__hypothetical_protein:0.00000122123005994819,21230428__Bacteria__Gammaproteobacteria__Xanthomonas_campestris_pv_campestris_str_ATCC_33913__glycosyl_transferase_family_protein:0.00000122123005994819):0.08591602675679366197):0.01622462933579576008,78046624__Bacteria__Gammaproteobacteria__Xanthomonas_campestris_pv_vesicatoria_str_85-10__glycosyltransferase:0.01821254093970235688):0.01132410436761986834):0.13931680405155499880):0.05689218060514027869):0.17973238563775989496):0.06900687534720698069):0.21104689192798414821):0.13148905776869385109):0.04195780669010704123):0.08244670009061366711,(((313200334__Bacteria__Betaproteobacteria__Methylovorus_sp_MP688__group_1_glycosyl_transferase:0.00000122123005994819,253998261__Bacteria__Betaproteobacteria__Methylovorus_glucosetrophus_SIP3-4__group_1_glycosyl_transferase:0.00000122123005994819):0.58313975151750985226,(71909155__Bacteria__Betaproteobacteria__Dechloromonas_aromatica_RCB__glycosyl_transferase|_group_1:0.22747795502525675060,56478615__Bacteria__Betaproteobacteria__Aromatoleum_aromaticum_EbN1__glycoside_hydrolase_family_protein:0.26774823093290756049):0.26466919608223260507):0.08758317990514456752,((148652785__Bacteria__Gammaproteobacteria__Psychrobacter_sp_PRwf-1__group_1_glycosyl_transferase:0.48568718217367784495,(50083790__Bacteria__Gammaproteobacteria__Acinetobacter_sp_ADP1__glycosyl_transferase:0.19477998401421978136,((375137025__Bacteria__Gammaproteobacteria__Acinetobacter_calcoaceticus_PHEA-2__putative_glycosyl_transferase:0.00567034678788032927,299771624__Bacteria__Gammaproteobacteria__Acinetobacter_oleivorans_DR1__glycosyltransferase:0.01527803251715200220):0.04146738010358932275,(((184156824__Bacteria__Gammaproteobacteria__Acinetobacter_baumannii_ACICU__glycosyltransferase:0.00000122123005994819,(384130496__Bacteria__Gammaproteobacteria__Acinetobacter_baumannii_1656-2__glycosyltransferase:0.00000122123005994819,(385236093__Bacteria__Gammaproteobacteria__Acinetobacter_baumannii_TCDC-AB0715__glycosyltransferase:0.00000122123005994819,384141782__Bacteria__Gammaproteobacteria__Acinetobacter_baumannii_MDR-ZJ06__glycosyltransferase:0.00000122123005994819):0.00000122123005994819):0.00000122123005994819):0.00000122123005994819,387125261__Bacteria__Gammaproteobacteria__Acinetobacter_baumannii_MDR-TJ__glycosyltransferase:0.00000122123005994819):0.00000122123005994819,(((169634411__Bacteria__Gammaproteobacteria__Acinetobacter_baumannii_SDF__glycosyl_transferase_family_protein:0.00597563140227631504,126640565__Bacteria__Gammaproteobacteria__Acinetobacter_baumannii_ATCC_17978__glycosyl_transferase:0.02909359661478969766):0.00000122123005994819,169797250__Bacteria__Gammaproteobacteria__Acinetobacter_baumannii_AYE__glycosyl_transferase_family_protein:0.00000122123005994819):0.00000122123005994819,(215484691__Bacteria__Gammaproteobacteria__Acinetobacter_baumannii_AB307-0294__glycosyl_transferases_group_1_family_protein:0.00000122123005994819,213155956__Bacteria__Gammaproteobacteria__Acinetobacter_baumannii_AB0057__glycoside_hydrolase_family_protein:0.00000122123005994819):0.00000122123005994819):0.00396409825803205589):0.03175596292978113272):0.14473410542385214961):0.43073872705583005072):0.41021949632194781854,291614922__Bacteria__Betaproteobacteria__Sideroxydans_lithotrophicus_ES-1__glycosyl_transferase_group_1:0.46496805285449399614):0.08979713348242410187):0.03640740470210238749):0.02914960202499050634,(((372487083__Bacteria__Betaproteobacteria__Dechlorosoma_suillum_PS__glycosyltransferase:0.34049158468311241377,119897147__Bacteria__Betaproteobacteria__Azoarcus_sp_BH72__glycosyltransferase:0.30839013563051681510):0.07876445283535073172,217970215__Bacteria__Betaproteobacteria__Thauera_sp_MZ1T__group_1_glycosyl_transferase:0.29981337144018133101):0.18495561759089268472,(((171060277__Bacteria__Betaproteobacteria__Leptothrix_cholodnii_SP-6__group_1_glycosyl_transferase:0.29900095132901138850,187925972__Bacteria__Betaproteobacteria__Ralstonia_pickettii_12J__group_1_glycosyl_transferase:0.38454327964207962731):0.14379783210564009432,383758348__Bacteria__Betaproteobacteria__Rubrivivax_gelatinosus_IL144__group_1_glycosyl_transferase:0.61184749282764450129):0.03354862748468856459,(56479392__Bacteria__Betaproteobacteria__Aromatoleum_aromaticum_EbN1__glycosyl_transferase_family_protein:0.26585195388054216892,119898076__Bacteria__Betaproteobacteria__Azoarcus_sp_BH72__glycosyltransferase:0.26677890407456283928):0.29802266850714315138):0.03820003481843701337):0.06459457917764026280):0.06827374816933512447,((294055415__Bacteria__others_bacteria__Coraliomargarita_akajimensis_DSM_45221__group_1_glycosyl_transferase:0.47625420068278923047,294054580__Bacteria__others_bacteria__Coraliomargarita_akajimensis_DSM_45221__group_1_glycosyl_transferase:0.64441160220029691796):0.17106100766753726261,182414356__Bacteria__others_bacteria__Opitutus_terrae_PB90-1__group_1_glycosyl_transferase:0.57638250996296747086):0.08259454135747712478):0.06240700687962708049):0.05112496903011155142,(187735897__Bacteria__others_bacteria__Akkermansia_muciniphila_ATCC_BAA-835__group_1_glycosyl_transferase:0.74884392227114737750,(333901555__Bacteria__Gammaproteobacteria__Pseudomonas_fulva_12-X__group_1_glycosyl_transferase:0.21627722205817612178,((146306009__Bacteria__Gammaproteobacteria__Pseudomonas_mendocina_ymp__group_1_glycosyl_transferase:0.07096609248182599028,330501975__Bacteria__Gammaproteobacteria__Pseudomonas_mendocina_NK-01__group_1_glycosyl_transferase:0.10500312190677399404):0.13448298097284633323,(((77457112__Bacteria__Gammaproteobacteria__Pseudomonas_fluorescens_Pf0-1__group_1_glycosyl_transferase:0.09245369935010801232,((378952781__Bacteria__Gammaproteobacteria__Pseudomonas_fluorescens_F113__glycosyl_group_1_family_protein:0.02131254789345807601,330811678__Bacteria__Gammaproteobacteria__Pseudomonas_brassicacearum_subsp_brassicacearum_NFM421__glycosyl_transferase:0.01670379062574291890):0.11384125860493359006,((229592548__Bacteria__Gammaproteobacteria__Pseudomonas_fluorescens_SBW25__putative_glycosyltransferase:0.03712080957685665733,387895572__Bacteria__Gammaproteobacteria__Pseudomonas_fluorescens_A506__glycosyl_transferase_family_protein:0.06644595442924583484):0.12756438397071032109,346642744__Bacteria__Gammaproteobacteria__Pseudomonas_fluorescens_Pf-5__group_1_family_glycosyltransferase:0.09623771733613686874):0.02714116080288357657):0.02528238793982795496):0.06641062937906365427,((104780143__Bacteria__Gammaproteobacteria__Pseudomonas_entomophila_L48__group_1_glycosyl_transferase:0.08277371767356128673,(170723572__Bacteria__Gammaproteobacteria__Pseudomonas_putida_W619__glycosyl_transferase_group_1_protein:0.08224102329356663965,(339485765__Bacteria__Gammaproteobacteria__Pseudomonas_putida_S16__group_1_glycosyl_transferase:0.07311048636403207068,26987514__Bacteria__Gammaproteobacteria__Pseudomonas_putida_KT2440__glycoside_hydrolase_family_protein:0.06863348476842091872):0.03312527643883795420):0.03010446300165528499):0.12028850981216182570,(66044265__Bacteria__Gammaproteobacteria__Pseudomonas_syringae_pv_syringae_B728a__group_1_glycosyl_transferase:0.03619336517540450854,(28868387__Bacteria__Gammaproteobacteria__Pseudomonas_syringae_pv_tomato_str_DC3000__glycoside_hydrolase_family_protein:0.06817820986934154670,71736170__Bacteria__Gammaproteobacteria__Pseudomonas_syringae_pv_phaseolicola_1448A__group_1_glycosyl_transferase:0.02860010072285044253):0.01647528694262470270):0.17984310851159923672):0.03162275309724144751):0.09928396379684314987,(15596039__Bacteria__Gammaproteobacteria__Pseudomonas_aeruginosa_PAO1__glycosyl_transferase_family_protein:0.23215233723703851410,226943154__Bacteria__Gammaproteobacteria__Azotobacter_vinelandii_DJ__group_1_glycosyl_transferase:0.17619855390061869849):0.04872516097610646302):0.04899992349153833165):0.04911891079485501688):0.29503120336441629457):0.09856064510038511917):0.11797863136961571351,(344199449__Bacteria__Gammaproteobacteria__Acidithiobacillus_ferrivorans_SS3__group_1_glycosyl_transferase:0.46467559167795385866,198283267__Bacteria__Gammaproteobacteria__Acidithiobacillus_ferrooxidans_ATCC_53993__group_1_glycosyl_transferase:0.49247078778249231412):0.25833451920287808790):0.11906536034461324969,((((((((16125009__Bacteria__Alphaproteobacteria__Caulobacter_crescentus_CB15__glycosyl_transferase:0.47320761136466699126,(148556703__Bacteria__Alphaproteobacteria__Sphingomonas_wittichii_RW1__group_1_glycosyl_transferase:0.47251459563672559838,295690102__Bacteria__Alphaproteobacteria__Caulobacter_segnis_ATCC_21756__glycosyl_transferase_family_1:0.33091545612450434799):0.09704937601331736774):0.12525844182071085853,(347528524__Bacteria__Alphaproteobacteria__Sphingobium_sp_SYK-6__putative_glycosyltransferase:0.35457564995320500767,(85373217__Bacteria__Alphaproteobacteria__Erythrobacter_litoralis_HTCC2594__glycosyltransferase:0.32066601351524726127,(103487638__Bacteria__Alphaproteobacteria__Sphingopyxis_alaskensis_RB2256__group_1_glycosyl_transferase:0.26916964461611359027,((334140198__Bacteria__Alphaproteobacteria__Novosphingobium_sp_PP1Y__group_1_glycosyl_transferase:0.12497704509032281361,87200557__Bacteria__Alphaproteobacteria__Novosphingobium_aromaticivorans_DSM_12444__group_1_glycosyl_transferase:0.16637995601182364869):0.08053310605396933608,((294011480__Bacteria__Alphaproteobacteria__Sphingobium_japonicum_UT26S__sulfoquinovosyltransferase:0.01987502990384411999,334344071__Bacteria__Alphaproteobacteria__Sphingobium_chlorophenolicum_L-1__group_1_glycosyl_transferase:0.04383334624171204841):0.14086212643542883605,((56552853__Bacteria__Alphaproteobacteria__Zymomonas_mobilis_subsp_mobilis_ZM4__glycosyl_transferase_group_1_protein:0.04765423717629664602,338708173__Bacteria__Alphaproteobacteria__Zymomonas_mobilis_subsp_pomaceae_ATCC_29192__group_1_glycosyl_transferase:0.10859953611360941006):0.25526639410352980342,148553802__Bacteria__Alphaproteobacteria__Sphingomonas_wittichii_RW1__group_1_glycosyl_transferase:0.14819333951892893486):0.07717456835240563140):0.07313555885374789511):0.05041767158791146675):0.06759619578705974852):0.14055351569556118196):0.13912503509948148661):0.23425456008391831730,(83814917__Bacteria__Bacteroidetes__Salinibacter_ruber_DSM_13855__sulfolipid_synthase:0.34365092167485805641,268318276__Bacteria__Bacteroidetes__Rhodothermus_marinus_DSM_4252__group_1_glycosyl_transferase:0.32204345695198582922):0.12063712682416088962):0.20416412356516022708,((326801320__Bacteria__Bacteroidetes__Sphingobacterium_sp_21__group_1_glycosyl_transferase:0.59331681268190550327,312129278__Bacteria__Bacteroidetes__Leadbetterella_byssophila_DSM_17132__group_1_glycosyl_transferase:0.47152410748359696591):0.64980448149706637739,((194334712__Bacteria__Chlorobi__Prosthecochloris_aestuarii_DSM_271__group_1_glycosyl_transferase:0.31192796226928837244,189501035__Bacteria__Chlorobi__Chlorobium_phaeobacteroides_BS1__group_1_glycosyl_transferase:0.19646864851764209159):0.08314940533635890862,((193212002__Bacteria__Chlorobi__Chlorobaculum_parvum_NCIB_8327__group_1_glycosyl_transferase:0.08948655468268972013,21674694__Bacteria__Chlorobi__Chlorobium_tepidum_TLS__glycosyl_transferase_family_protein:0.11299925356423903833):0.09488291715653580927,((194337491__Bacteria__Chlorobi__Pelodictyon_phaeoclathratiforme_BU-1__group_1_glycosyl_transferase:0.20426302495027237605,((78186192__Bacteria__Chlorobi__Chlorobium_luteolum_DSM_273__glycosyl_transferase:0.17309389435162472748,145219180__Bacteria__Chlorobi__Chlorobium_phaeovibrioides_DSM_265__group_1_glycosyl_transferase:0.15684056763398881995):0.11155750892538830732,78189627__Bacteria__Chlorobi__Chlorobium_chlorochromatii_CaD3__glycosyl_transferase:0.23627945288001675483):0.01767577833134380966):0.07979134082416304563,(119357940__Bacteria__Chlorobi__Chlorobium_phaeobacteroides_DSM_266__group_1_glycosyl_transferase:0.16476167998620425137,189347560__Bacteria__Chlorobi__Chlorobium_limicola_DSM_245__group_1_glycosyl_transferase:0.15629068648227256721):0.06882659110298364191):0.06867208501510088658):0.15194073550709405462):0.54624966012552067518):0.16195828387874608434):0.15103326559425334086,(((78485944__Bacteria__Gammaproteobacteria__Thiomicrospira_crunogena_XCL-2__group_1_glycosyl_transferase:0.76377436175848023581,296274559__Bacteria__Epsilonproteobacteria__Arcobacter_nitrofigilis_DSM_7299__group_1_glycosyl_transferase:0.69972578861746037582):0.09811160618833866809,34558033__Bacteria__Epsilonproteobacteria__Wolinella_succinogenes_DSM_1740__alpha|D|mannose|alpha|1|6|phosphatidyl_myo|INOSITO:0.64270872458739558564):0.89364672697096181331,(347756653__Bacteria__Acidobacteria__Candidatus_Chloracidobacterium_thermophilum_B__glycosyltransferase:0.52159532492897142664,(225874152__Bacteria__Acidobacteria__Acidobacterium_capsulatum_ATCC_51196__glycosyl_transferase_family_protein:0.36097299342233063468,(390956387__Bacteria__Acidobacteria__Terriglobus_roseus_DSM_18391__glycosyltransferase:0.34690118198603503430,(322433872__Bacteria__Acidobacteria__Granulicella_tundricola__group_1_glycosyl_transferase:0.34572070507999425049,374309426__Bacteria__Acidobacteria__Granulicella_mallensis_MP5ACTX8__group_1_glycosyl_transferase:0.25937782165363737485):0.04823860826769035826):0.14942492798287190792):0.22167941753809883298):0.89862663744559567736):0.19158477078305019559):0.07685633268135937113,((((337745029__Bacteria__Bacilli__Paenibacillus_mucilaginosus_KNP414__group_1_glycosyl_transferase:0.37572539216274353224,((308068556__Bacteria__Bacilli__Paenibacillus_polymyxa_E681__glycosyltransferase:0.03364628461507192247,374323326__Bacteria__Bacilli__Paenibacillus_terrae_HPL-003__glycosyltransferase:0.06067539075378180352):0.47673256387132684209,251795318__Bacteria__Bacilli__Paenibacillus_sp_JDR-2__group_1_glycosyl_transferase:0.46316788331574210158):0.06151724418644141656):0.21239522445323516520,((((52081539__Bacteria__Bacilli__Bacillus_licheniformis_ATCC_14580__sugar_transferase|_glycosyl_transferase_family_4:0.37468551501199220954,(163942489__Bacteria__Bacilli__Bacillus_weihenstephanensis_KBAB4__group_1_glycosyl_transferase:0.05390926005657049186,((30264829__Bacteria__Bacilli__Bacillus_anthracis_str_Ames__glycosyl_transferase:0.02002968465958419181,118479893__Bacteria__Bacilli__Bacillus_thuringiensis_str_Al_Hakam__glycosyl_transferase_family_protein:0.01212385976752533741):0.01343806033887903935,30022829__Bacteria__Bacilli__Bacillus_cereus_ATCC_14579__glycosyltransferase:0.02826508084328821849):0.07926016511035771650):0.37039755018101200301):0.04472101699568355876,386714661__Bacteria__Bacilli__Halobacillus_halophilus_DSM_2266__group_1_glycosyltransferase:0.49236967282088195397):0.05320038534956807175,(294501596__Bacteria__Bacilli__Bacillus_megaterium_QM_B1551__glycosyl_transferase_domain|containing_protein:0.00000122123005994819,384044563__Bacteria__Bacilli__Bacillus_megaterium_WSH-002__glycosyl_transferase_family_protein:0.04828847647162684553):0.52544754072505039932):0.05756197557288358913,(317130015__Bacteria__Bacilli__Bacillus_cellulosilyticus_DSM_2522__group_1_glycosyl_transferase:0.39007875750397386083,(288553848__Bacteria__Bacilli__Bacillus_pseudofirmus_OF4__glycosyl_transferase_family_protein:0.40459154096425614666,15615251__Bacteria__Bacilli__Bacillus_halodurans_C-125__alpha|D|mannose|alpha|1|6|phosphatidyl_myo|inositol_monomannoside_transferase:0.28061178518375556878):0.11427362411243725815):0.13929112054579548263):0.15300374227369994973):0.14733788596460567488,((334341683__Bacteria__Clostridia__Desulfotomaculum_ruminis_DSM_2154__group_1_glycosyl_transferase:0.65088961718206628237,(317132610__Bacteria__Clostridia__Ethanoligenens_harbinense_YUAN-3__group_1_glycosyl_transferase:0.81590955563401956763,(89895192__Bacteria__Clostridia__Desulfitobacterium_hafniense_Y51__hypothetical_protein:0.25366083328103000705,325290088__Bacteria__Clostridia__Syntrophobotulus_glycolicus_DSM_8271__group_1_glycosyl_transferase:0.36928339331069504059):0.22045279000045306383):0.16241623408227304215):0.06006745490507286317,(220931956__Bacteria__Clostridia__Halothermothrix_orenii_H_168__group_1_glycosyl_transferase:0.42724561035808711340,(332982415__Bacteria__Clostridia__Mahella_australiensis_50-1_BON__group_1_glycosyl_transferase:0.46041049314529186587,332980936__Bacteria__Clostridia__Mahella_australiensis_50-1_BON__group_1_glycosyl_transferase:0.78953034661350052215):0.15704567290702065030):0.18830110246680734076):0.08790943708915789634):0.23061129309450070779,(226226089__Bacteria__others_bacteria__Gemmatimonas_aurantiaca_T-27__glycosyltransferase:0.96448176335901936174,(((16082094__Archaea__Thermoplasmatales__Thermoplasma_acidophilum_DSM_1728__N|acetylglucosaminyl|phosphatidylinositol_biosynthetic_protein:1.51219549023186239367,383318871__Archaea__Methanocellales__Methanocella_sp_HZ254__glycosyltransferase:0.87087417694485136366):0.10671343404596893290,((222479659__Archaea__Halobacteria__Halorubrum_lacusprofundi_ATCC_49239__glycosyl_transferase_group_1:0.30563183906311169880,(300710176__Archaea__Halobacteria__Halalkalicoccus_jeotgali_B3__group_1_glycosyl_transferase:0.19484981605179033104,(336255555__Archaea__Halobacteria__Halopiger_xanaduensis_SH-6__group_1_glycosyl_transferase:0.23505038077617773640,284166772__Archaea__Halobacteria__Haloterrigena_turkmenica_DSM_5511__group_1_glycosyl_transferase:0.15612004952428529259):0.11593946359482092123):0.16916834186136822660):0.80103590852909589692,(284163992__Archaea__Halobacteria__Haloterrigena_turkmenica_DSM_5511__group_1_glycosyl_transferase:0.46973433337602094051,((((292655323__Archaea__Halobacteria__Haloferax_volcanii_DS2__glycosyltransferase:0.01391072443886665587,(2508566128__Archaea__Halobacteria__Haloferax_denitrificans_ATCC_35960__Glycosyltransferase:0.01875421530263607361,2508569834__Archaea__Halobacteria__Haloferax_sulfurifontis_ATCC_BAA-897__Glycosyltransferase:0.01639770273807615239):0.00615040788067057996):0.02632518075868361951,(2508590894__Archaea__Halobacteria__Haloferax_mucosum_ATCC_BAA-1512__Glycosyltransferase:0.07638136841639270314,389846642__Archaea__Halobacteria__Haloferax_mediterranei_ATCC_33500__glycosyltransferase:0.03069149906461127869):0.08700734262563719623):0.17285873851283001246,(313126813__Archaea__Halobacteria__Halogeometricum_borinquense_DSM_11551__glycosyltransferase:0.18602172981200379431,110668409__Archaea__Halobacteria__Haloquadratum_walsbyi_DSM_16790__hexosyltransferase:0.52903023472652832560):0.10383209552931228770):0.10672576197331001824,((76802249__Archaea__Halobacteria__Natronomonas_pharaonis_DSM_2160__hexosyltransferase_2:0.44892664321178560316,(169235525__Archaea__Halobacteria__Halobacterium_salinarum_R1__glycosyltransferase|_type_1:0.00000122123005994819,15789805__Archaea__Halobacteria__Halobacterium_sp_NRC-1__hypothetical_protein:0.00000122123005994819):0.31048010776667644972):0.08414607079198548056,(257051177__Archaea__Halobacteria__Halorhabdus_utahensis_DSM_12940__glycosyl_transferase_group_1:0.23768778220892086694,(257388043__Archaea__Halobacteria__Halomicrobium_mukohataei_DSM_12286__group_1_glycosyl_transferase:0.24153729930136474957,(2508583011__Archaea__Halobacteria__Haloarcula_vallismortis_ATCC_29715__Glycosyltransferase:0.00683497375006734791,((55378139__Archaea__Halobacteria__Haloarcula_marismortui_ATCC_43049__glycosyltransferase:0.00271369006476111048,(2508577392__Archaea__Halobacteria__Haloarcula_sinaiiensis_ATCC_33800__Glycosyltransferase:0.00000122123005994819,2508573916__Archaea__Halobacteria__Haloarcula_californiae_ATCC_33799__Glycosyltransferase:0.00000122123005994819):0.00000122123005994819):0.03098811485619203804,344212206__Archaea__Halobacteria__Haloarcula_hispanica_ATCC_33960__glycosyltransferase:0.01945669705210517977):0.01011193315208390106):0.20057898652962224961):0.05838876252285948865):0.08320798803685700018):0.05128909481231873346):0.19229834685307434228):0.25562897369861048436):0.32049660210055042064):0.11314350229409171622,((94984666__Bacteria__Deinococcus-Thermus__Deinococcus_geothermalis_DSM_11300__group_1_glycosyl_transferase:0.09033882506738502571,((15806244__Bacteria__Deinococcus-Thermus__Deinococcus_radiodurans_R1__mannosyltransferase:0.21377798706837267129,386857422__Bacteria__Deinococcus-Thermus__Deinococcus_gobiensis_I-0__glycosyl_transferase:0.14703116408771993440):0.09625005127731009469,226355489__Bacteria__Deinococcus-Thermus__Deinococcus_deserti_VCD115__glycosyltransferase:0.13753479224820402971):0.04260048581349433483):0.97001895894499223783,(85857903__Bacteria__Deltaproteobacteria__Syntrophus_aciditrophicus_SB__glycosyltransferase:0.93679897304618009457,(320335532__Bacteria__Deinococcus-Thermus__Deinococcus_maricopensis_DSM_21211__glycosyl_transferase_family_1:0.23532900929454136918,(325282293__Bacteria__Deinococcus-Thermus__Deinococcus_proteolyticus_MRP__glycosyl_transferase_group_1:0.35763954255504198931,94986259__Bacteria__Deinococcus-Thermus__Deinococcus_geothermalis_DSM_11300__group_1_glycosyl_transferase:0.15551095296024478043):0.17005216105737877563):0.84416461639161732844):0.19274359055428094689):0.10786014951802898321):0.16552835488591693958):0.16745287041041698184):0.03121844907680625461):0.06126380029842543040,((383761043__Bacteria__Chloroflexi__Caldilinea_aerophila_DSM_14535_NBRC_104270__mannosyltransferase_MgtA:0.61611767839552555870,((383762389__Bacteria__Chloroflexi__Caldilinea_aerophila_DSM_14535_NBRC_104270__putative_glycosyltransferase:0.40641936563334307708,(148656624__Bacteria__Chloroflexi__Roseiflexus_sp_RS-1__group_1_glycosyl_transferase:0.04867207570660447846,156742648__Bacteria__Chloroflexi__Roseiflexus_castenholzii_DSM_13941__group_1_glycosyl_transferase:0.04075949512636643790):0.48930976997542502405):0.20270812392979414840,((297624173__Bacteria__Deinococcus-Thermus__Truepera_radiovictrix_DSM_17093__glycosyl_transferase_group_1_protein:0.33660603421390072887,(297625202__Bacteria__Actinobacteria__Propionibacterium_freudenreichii_subsp_shermanii_CIRM-BIA1__glycosyltransferase_family_protein:0.37114544684445599509,227832689__Bacteria__Actinobacteria__Corynebacterium_aurimucosum_ATCC_700975__glycogen_synthase:0.46172809543269832666):0.24683932531778582375):0.23789630242389653292,((225872991__Bacteria__Acidobacteria__Acidobacterium_capsulatum_ATCC_51196__glycosyl_transferase_family_protein:0.41207355431379205646,(22297961__Bacteria__Cyanobacteria__Thermosynechococcus_elongatus_BP-1__sulfolipid_sulfoquinovosyldiacylglycerol_biosynthesis_protein:0.12682988962654734300,((86605746__Bacteria__Cyanobacteria__Synechococcus_sp_JA-3-3Ab__group_1_glycosyl_transferase:0.00564782066047568240,86609837__Bacteria__Cyanobacteria__Synechococcus_sp_JA-2-3Ba-2-13__group_1_glycosyl_transferase:0.05774493005162350395):0.35922805418707914882,((113474277__Bacteria__Cyanobacteria__Trichodesmium_erythraeum_IMS101__group_1_glycosyl_transferase:0.24163630785695169867,((298492234__Bacteria__Cyanobacteria__Nostoc_azollae_0708__group_1_glycosyl_transferase:0.12331350846758808160,((17229757__Bacteria__Cyanobacteria__Nostoc_sp_PCC_7120__sulfolipid_sulfoquinovosyldiacylglycerol_biosynthesis_protein:0.01941639799949852752,75906315__Bacteria__Cyanobacteria__Anabaena_variabilis_ATCC_29413__group_1_glycosyl_transferase:0.01018603286107199780):0.04697994144351980844,186683202__Bacteria__Cyanobacteria__Nostoc_punctiforme_PCC_73102__group_1_glycosyl_transferase:0.07900760709406569327):0.02321112111981751824):0.11034220850293069427,((56750953__Bacteria__Cyanobacteria__Synechococcus_elongatus_PCC_6301__sulfolipid_sulfoquinovosyldiacylglycerol_biosynthesis_protein:0.16928153313378313527,(78183632__Bacteria__Cyanobacteria__Synechococcus_sp_CC9902__SqdX:0.03309856366153793306,(148241152__Bacteria__Cyanobacteria__Synechococcus_sp_RCC307__glycosyltransferase_family_protein:0.05520717014661426919,((33862322__Bacteria__Cyanobacteria__Prochlorococcus_marinus_str_MIT_9313__SqdX:0.00519328647935422306,124021765__Bacteria__Cyanobacteria__Prochlorococcus_marinus_str_MIT_9303__SqdX:0.00000122123005994819):0.09362680775477608131,((72383103__Bacteria__Cyanobacteria__Prochlorococcus_marinus_str_NATL2A__SqdX:0.00000122123005994819,124026841__Bacteria__Cyanobacteria__Prochlorococcus_marinus_str_NATL1A__SqdX:0.00247888364124645164):0.09429832969234440421,(159904334__Bacteria__Cyanobacteria__Prochlorococcus_marinus_str_MIT_9211__SqdX:0.08138363357294144118,(33241276__Bacteria__Cyanobacteria__Prochlorococcus_marinus_subsp_marinus_str_CCMP1375__Glycosyltransferase:0.07641749276176057482,((123967089__Bacteria__Cyanobacteria__Prochlorococcus_marinus_str_MIT_9515__SqdX:0.01768567138504827455,33862222__Bacteria__Cyanobacteria__Prochlorococcus_marinus_subsp_pastoris_str_CCMP1986__SqdX:0.03550679392631717057):0.02885495007772618387,(157414272__Bacteria__Cyanobacteria__Prochlorococcus_marinus_str_MIT_9215__SqdX:0.01610342150792282157,(78780143__Bacteria__Cyanobacteria__Prochlorococcus_marinus_str_MIT_9312__SqdX:0.01532089636606250027,(126697194__Bacteria__Cyanobacteria__Prochlorococcus_marinus_str_MIT_9301__SqdX:0.00255441328288711321,123969407__Bacteria__Cyanobacteria__Prochlorococcus_marinus_str_AS9601__SqdX:0.00761329950120675537):0.00310410397672464559):0.00927634534673096173):0.05413581331972165678):0.15324045478243583651):0.04134847420195055662):0.02935976545539212279):0.08866061800817946759):0.03479865115083214527):0.04250942517710984414):0.31616632999532562343):0.06106858890990943256,(170079069__Bacteria__Cyanobacteria__Synechococcus_sp_PCC_7002__glycoside_hydrolase_family_protein:0.15995850655107282656,((166363446__Bacteria__Cyanobacteria__Microcystis_aeruginosa_NIES-843__sulfoquinovosyldiacylglycerol_biosynthesis_protein:0.15880741807214024397,((284929071__Bacteria__Cyanobacteria__Cyanobacterium_UCYN-A__glycosyltransferase:0.20619773262750948351,((257060316__Bacteria__Cyanobacteria__Cyanothece_sp_PCC_8802__group_1_glycosyl_transferase:0.00000122123005994819,218248359__Bacteria__Cyanobacteria__Cyanothece_sp_PCC_8801__group_1_glycosyl_transferase:0.00258338211543600879):0.07728181488223226370,172036484__Bacteria__Cyanobacteria__Cyanothece_sp_ATCC_51142_lin-circ__sulfolipid_sulfoquinovosyldiacylglycerol_biosynthesis_protein:0.10041901253027135654):0.00798361822561636375):0.02440880040432211531,(218441812__Bacteria__Cyanobacteria__Cyanothece_sp_PCC_7424__group_1_glycosyl_transferase:0.07016609083031737082,307153641__Bacteria__Cyanobacteria__Cyanothece_sp_PCC_7822__group_1_glycosyl_transferase:0.07217767820030725201):0.05483546308366919753):0.02289143212161031879):0.02642234626186449817,16331306__Bacteria__Cyanobacteria__Synechocystis_sp_PCC_6803__hypothetical_protein:0.19855192082640232831):0.03499034000275288298):0.04701183091563061744):0.02833587143004938705):0.02197997041984387293):0.01210372117277734236,(220909999__Bacteria__Cyanobacteria__Cyanothece_sp_PCC_7425__group_1_glycosyl_transferase:0.13869760746778439509,158337259__Bacteria__Cyanobacteria__Acaryochloris_marina_MBIC11017__glycoside_hydrolase_family_protein:0.21368381960634011407):0.06072217685304338863):0.08172207696422689738):0.07571135055380588674):0.09841555063157753080):0.25658099459248451257,(108804137__Bacteria__Actinobacteria__Rubrobacter_xylanophilus_DSM_9941__group_1_glycosyl_transferase:0.48708142390928238497,((386714468__Bacteria__Bacilli__Halobacillus_halophilus_DSM_2266__group_1_glycosyltransferase:0.38518128415196822845,257069794__Bacteria__Actinobacteria__Brachybacterium_faecium_DSM_4810__glycosyltransferase:0.47985856559628869977):0.33208773128041274569,(339626692__Bacteria__Clostridia__Sulfobacillus_acidophilus_TPY__group_1_glycosyl_transferase:0.58278436793326093834,258511316__Bacteria__Bacilli__Alicyclobacillus_acidocaldarius_subsp_acidocaldarius_DSM_446__group_1_glycosyl_transferase:0.45386251639479102682):0.05820504976719299839):0.07140512127501562334):0.07821624078997811702):0.06203423119776412670):0.08387865258788634870):0.07840376975735334486):0.09763883171476951672,((162450021__Bacteria__Deltaproteobacteria__Sorangium_cellulosum_So_ce_56__glycosyltransferase:2.10167809807607808281,(((((323356778__Bacteria__Actinobacteria__Microbacterium_testaceum_StLB037__glycosyltransferase:0.48337995718650506038,((308175822__Bacteria__Actinobacteria__Arthrobacter_arilaitensis_Re117__glycosyl_transferase_family_1:0.42704591732520857938,184201453__Bacteria__Actinobacteria__Kocuria_rhizophila_DC2201__mannosyltransferase_PimB:0.35251383766673566322):0.08773746022838192771,(239916982__Bacteria__Actinobacteria__Micrococcus_luteus_NCTC_2665__glycosyltransferase:0.26774976394943555968,(163838990__Bacteria__Actinobacteria__Renibacterium_salmoninarum_ATCC_33209__GDP|mannose|alpha|D|mannosyl|phosphatidyl|myo|inositol_alpha|1|6|mannosyltransferase:0.30593025966943182548,(119960778__Bacteria__Actinobacteria__Arthrobacter_aurescens_TC1__glycosyl_transferase|_group_1_family_protein:0.07801653111737144597,(116669631__Bacteria__Actinobacteria__Arthrobacter_sp_FB24__group_1_glycosyl_transferase:0.06858044269838489693,(325962532__Bacteria__Actinobacteria__Arthrobacter_phenanthrenivorans_Sphe3__glycosyltransferase:0.06598116809345695721,220911931__Bacteria__Actinobacteria__Arthrobacter_chlorophenolicus_A6__group_1_glycosyl_transferase:0.08141653512892338407):0.07312097288249086446):0.04875014254308684958):0.10134450062106699353):0.19788451240363791328):0.06678398041793839890):0.05873240859860178603):0.03594645701365924845,257068420__Bacteria__Actinobacteria__Brachybacterium_faecium_DSM_4810__glycosyltransferase:0.64410296868671990111):0.06506694429795531476,(334338195__Bacteria__Actinobacteria__Isoptericola_variabilis_225__group_1_glycosyl_transferase:0.16125677804053661912,269955028__Bacteria__Actinobacteria__Xylanimonas_cellulosilytica_DSM_15894__glycosyl_transferase_group_1_protein:0.13482024405537174072):0.21616770863711923245):0.10994117746308931793,(295131320__Bacteria__Actinobacteria__Propionibacterium_acnes_SK137__glycosyltransferase|_group_1_family_protein:0.49286703027480754935,297625842__Bacteria__Actinobacteria__Propionibacterium_freudenreichii_subsp_shermanii_CIRM-BIA1__glycosyltransferase:0.45926353681143566865):0.12033755214000892153):0.13761115457824366071,((((((256392467__Bacteria__Actinobacteria__Catenulispora_acidiphila_DSM_44928__group_1_glycosyl_transferase:0.39808361967800270920,297559563__Bacteria__Actinobacteria__Nocardiopsis_dassonvillei_subsp_dassonvillei_DSM_43111__group_1_glycosyl_transferase:0.33708489804388802602):0.11263727888771535302,119717460__Bacteria__Actinobacteria__Nocardioides_sp_JS614__group_1_glycosyl_transferase:0.59718549608549531538):0.07322399146015681759,(336177770__Bacteria__Actinobacteria__Frankia_symbiont_of_Datisca_glomerata__group_1_glycosyl_transferase:0.24388577653875651019,(312198605__Bacteria__Actinobacteria__Frankia_sp_EuI1c__group_1_glycosyl_transferase:0.19594219514061939069,((111223904__Bacteria__Actinobacteria__Frankia_alni_ACN14a__glycosyl_transferase:0.09999593221963826162,86740612__Bacteria__Actinobacteria__Frankia_sp_CcI3__group_1_glycosyl_transferase:0.08086707841356728654):0.06173950435774120532,158314072__Bacteria__Actinobacteria__Frankia_sp_EAN1pec__group_1_glycosyl_transferase:0.19590998273233437010):0.04351233277556868645):0.08760712528424098589):0.25806066480890882398):0.03064539187156704869,((357393715__Bacteria__Actinobacteria__Kitasatospora_setae_KM-6054__putative_glycosyltransferase:0.27131110726773749464,((345013177__Bacteria__Actinobacteria__Streptomyces_violaceusniger_Tu_4113__group_1_glycosyl_transferase:0.12140480010570847691,374983829__Bacteria__Actinobacteria__Streptomyces_bingchenggensis_BCW-1__mannosyltransferase_PimB:0.06861679230707561084):0.11725186725455516434,(386838935__Bacteria__Actinobacteria__Streptomyces_hygroscopicus_subsp_jinggangensis_5008__glycosyl_transferase_family_protein:0.08808456578504347823,(290961921__Bacteria__Actinobacteria__Streptomyces_scabiei_87-22__mannosyltransferase_PimB:0.11532697010232567658,29833476__Bacteria__Actinobacteria__Streptomyces_avermitilis_MA-4680__glycosyl_transferase:0.07472833757813966693):0.03987065199634817064):0.06715095708300446165):0.06821593416918991792):0.10998117959847286684,(159036642__Bacteria__Actinobacteria__Salinispora_arenicola_CNS-205__group_1_glycosyl_transferase:0.38110652027482738724,(383777036__Bacteria__Actinobacteria__Actinoplanes_missouriensis_431__putative_glycosyltransferase:0.19788564788039533782,386850067__Bacteria__Actinobacteria__Actinoplanes_sp_SE50-110__phosphatidylinositol_alpha_1|_6|mannosyltransferase:0.19526160996225913613):0.17993553501504019887):0.06732101051431503558):0.20439622928979633842):0.05753435004293663835,(((300782445__Bacteria__Actinobacteria__Amycolatopsis_mediterranei_U32__glycosyl_transferase_family_protein:0.29872970867467452116,(134103333__Bacteria__Actinobacteria__Saccharopolyspora_erythraea_NRRL_2338__group_1_glycosyl_transferase:0.18816812754152659193,331699316__Bacteria__Actinobacteria__Pseudonocardia_dioxanivorans_CB1190__group_1_glycosyl_transferase:0.30466072012156769633):0.02599150544854906750):0.05156394027060798996,(296395154__Bacteria__Actinobacteria__Segniliparus_rotundus_DSM_44985__group_1_glycosyltransferase:0.31514704170867335886,((((((379711096__Bacteria__Actinobacteria__Nocardia_cyriacigeorgica_GUH-2__glycosyltransferase:0.09712081369138016174,54027102__Bacteria__Actinobacteria__Nocardia_farcinica_IFM_10152__glycosyltransferase:0.12168165855434887046):0.10565336672770683779,(226305195__Bacteria__Actinobacteria__Rhodococcus_erythropolis_PR4__mannosyltransferase_MgtA:0.19393643968165838465,(226361083__Bacteria__Actinobacteria__Rhodococcus_opacus_B4__mannosyltransferase_MgtA:0.02785559045372053288,111018988__Bacteria__Actinobacteria__Rhodococcus_jostii_RHA1__glycosyl_transferase:0.04614907980054157310):0.06390929950480228605):0.08316521736291038192):0.04745960996835211360,333918065__Bacteria__Actinobacteria__Amycolicicoccus_subflavus_DQS3-9A1__Mannosyltransferase_MgtA:0.27157496543472836592):0.05224887893674193262,296138464__Bacteria__Actinobacteria__Tsukamurella_paurometabola_DSM_20162__group_1_glycosyl_transferase:0.32699295812760398316):0.05259041559082554274,((((((387877873__Bacteria__Actinobacteria__Mycobacterium_sp_MOTT36Y__glycosyl_transferase:0.00259801374005038353,379756482__Bacteria__Actinobacteria__Mycobacterium_intracellulare_MOTT-02__glycosyl_transferase_family_protein:0.00257421812872113019):0.04433126658160416872,41410152__Bacteria__Actinobacteria__Mycobacterium_avium_subsp_paratuberculosis_K-10__hypothetical_protein:0.03455749915472433598):0.05640630946529807954,(((340625584__Bacteria__Actinobacteria__Mycobacterium_canettii_CIPT_140010059__mannosyltransferase_PIMB:0.00265388053830249238,(339630627__Bacteria__Actinobacteria__Mycobacterium_africanum_GM041182__mannosyltransferase:0.00000122123005994819,31791739__Bacteria__Actinobacteria__Mycobacterium_bovis_AF2122-97__mannosyltransferase:0.00000122123005994819):0.00000122123005994819):0.00266790941929144704,15839955__Bacteria__Actinobacteria__Mycobacterium_tuberculosis_CDC1551__glycosyl_transferase_family_protein:0.00000122123005994819):0.09751004964590946622,(183980924__Bacteria__Actinobacteria__Mycobacterium_marinum_M__mannosyltransferase|_PimB:0.00000122123005994819,118616459__Bacteria__Actinobacteria__Mycobacterium_ulcerans_Agy99__mannosyltransferase|_PimB:0.01043183741477098601):0.11667777174380582206):0.02080080631853427342):0.12139544153514818248,((118469174__Bacteria__Actinobacteria__Mycobacterium_smegmatis_str_MC2_155__glycosyl_transferase_family_protein:0.10946793920886284390,(375138208__Bacteria__Actinobacteria__Mycobacterium_rhodesiae_NBB3__glycosyltransferase:0.12992562028043511124,(120401993__Bacteria__Actinobacteria__Mycobacterium_vanbaalenii_PYR-1__group_1_glycosyl_transferase:0.03745928041990798096,(315442458__Bacteria__Actinobacteria__Mycobacterium_sp_Spyr1__glycosyltransferase:0.00000122123005994819,145225834__Bacteria__Actinobacteria__Mycobacterium_gilvum_PYR-GCK__group_1_glycosyl_transferase:0.00000122123005994819):0.06549330324198687769):0.05358875271179969896):0.01142920255260018031):0.02165193707031545789,108797740__Bacteria__Actinobacteria__Mycobacterium_sp_MCS__group_1_glycosyl_transferase:0.09191046620431500558):0.03371301272113370884):0.10874536911932472516,169631010__Bacteria__Actinobacteria__Mycobacterium_abscessus_ATCC_19977_1__Probable_glycosyl_transferase:0.19497740687164802353):0.10836205668057082019,(378716705__Bacteria__Actinobacteria__Gordonia_polyisoprenivorans_VH2__group_1_glycosyl_transferase:0.21659926366269766085,262201088__Bacteria__Actinobacteria__Gordonia_bronchialis_DSM_43247__glycosyl_transferase_group_1_protein:0.20695991718367268142):0.23564897176680135726):0.03729671438330587480):0.06072192506348683683,(340795375__Bacteria__Actinobacteria__Corynebacterium_variabile_DSM_44702__glycosyltransferase:0.43887794248477629555,((376242072__Bacteria__Actinobacteria__Corynebacterium_diphtheriae_CDCE_8392__putative_glycosyl_transferase:0.61046846669161891619,(300857715__Bacteria__Actinobacteria__Corynebacterium_pseudotuberculosis_FRC41__glycosyltransferase:0.10783664989512831145,337289965__Bacteria__Actinobacteria__Corynebacterium_ulcerans_BR-AD22__glycosyltransferase:0.04778259947497851684):0.34667004190936889785):0.20165241252330110000,((172039942__Bacteria__Actinobacteria__Corynebacterium_urealyticum_DSM_7109__glycosyltransferase:0.35262931935114771864,(336326470__Bacteria__Actinobacteria__Corynebacterium_resistens_DSM_45100__putative_glycosyl_transferase:0.24355624816616600059,68536959__Bacteria__Actinobacteria__Corynebacterium_jeikeium_K411__glycosyltransferase:0.23667016261463716398):0.09839101523019512519):0.13264957431020793499,((227832177__Bacteria__Actinobacteria__Corynebacterium_aurimucosum_ATCC_700975__glycosyltransferase:0.18322043820066030717,(25027036__Bacteria__Actinobacteria__Corynebacterium_efficiens_YS-314__hypothetical_protein:0.07296788840954114563,62389367__Bacteria__Actinobacteria__Corynebacterium_glutamicum_ATCC_13032_Xc__glycosyl_transferase:0.06981371655858673031):0.23294448972075670889):0.13347873844970320478,237786437__Bacteria__Actinobacteria__Corynebacterium_kroppenstedtii_DSM_44385__putative_glycosyltransferase:0.31355446919103807657):0.05888762112379963831):0.06851869804023576205):0.13235723700243756662):0.17554652776128565339):0.04780002622846177274):0.11597730204198769544):0.12255712346354481757,284029313__Bacteria__Actinobacteria__Kribbella_flavida_DSM_17836__glycosyl_transferase_group_1_protein:0.58512507412220426950):0.02798780049057762037):0.03759933398509920227,(148272153__Bacteria__Actinobacteria__Clavibacter_michiganensis_subsp_michiganensis_NCPPB_382__putative_mannosyl_transferase:0.47972424169703220542,(256824648__Bacteria__Actinobacteria__Kytococcus_sedentarius_DSM_20547__glycosyltransferase:0.45540763115231408520,317124337__Bacteria__Actinobacteria__Intrasporangium_calvum_DSM_43043__group_1_glycosyl_transferase:0.32967369878534369398):0.13167456808523533840):0.15387995518969693753):0.06451526648187937141):0.20517685600348642416):0.15034061582420460423,((156743083__Bacteria__Chloroflexi__Roseiflexus_castenholzii_DSM_13941__group_1_glycosyl_transferase:0.07944375684610979760,148656463__Bacteria__Chloroflexi__Roseiflexus_sp_RS-1__group_1_glycosyl_transferase:0.06507523121803555910):0.26022103765773713091,(219849047__Bacteria__Chloroflexi__Chloroflexus_aggregans_DSM_9485__group_1_glycosyl_transferase:0.05296356964979656579,(163847087__Bacteria__Chloroflexi__Chloroflexus_aurantiacus_J-10-fl__group_1_glycosyl_transferase:0.00000122123005994819,222524921__Bacteria__Chloroflexi__Chloroflexus_sp_Y-400-fl__group_1_glycosyl_transferase:0.00000122123005994819):0.14065668847758516780):0.31733693826935277515):0.19372011671187022719):0.10946965872470242054):0.21861119282357460714):0.03432796314641253788,226226090__Bacteria__others_bacteria__Gemmatimonas_aurantiaca_T-27__glycosyltransferase:0.87743588650876458424):0.15721047573630561600):0.04783741949121969594):0.65040711438063814054,383767157__Bacteria__Planctomycetes__Phycisphaera_mikurensis_NBRC_102666__putative_glycosyltransferase:0.46290956936107929831):0.08333169517572838747):0.07553348781939454859,153009435__Bacteria__Alphaproteobacteria__Ochrobactrum_anthropi_ATCC_49188__group_1_glycosyl_transferase:0.60614075265047673291):0.06220610631706821603):0.07198772217011945029,((340782090__Bacteria__Gammaproteobacteria__Acidithiobacillus_caldus_SM-1__glycosyl_transferase_family_protein:0.41909742066227489987,320353336__Bacteria__Deltaproteobacteria__Desulfobulbus_propionicus_DSM_2032__group_1_glycosyl_transferase:0.46053075219515299255):0.06446189570992565121,(387130446__Bacteria__Gammaproteobacteria__Methylophaga_sp_JAM7__glycosyltransferase:0.21351552932423939479,387126676__Bacteria__Gammaproteobacteria__Methylophaga_sp_JAM1__glycosyltransferase:0.26211074978644266498):0.47095949698622135982):0.07307262159215224817):0.07677038203414886242,((((304319839__Bacteria__Alphaproteobacteria__Parvularcula_bermudensis_HTCC2503__hypothetical_protein:0.56539842731908707130,154252439__Bacteria__Alphaproteobacteria__Parvibaculum_lavamentivorans_DS-1__group_1_glycosyl_transferase:0.37871096163441619886):0.17909256946030849278,((117925583__Bacteria__Alphaproteobacteria__Magnetococcus_marinus_MC-1__group_1_glycosyl_transferase:1.22185692198938444797,((209965588__Bacteria__Alphaproteobacteria__Rhodospirillum_centenum_SW__glycoside_hydrolase_family_protein:0.51128989495053511760,((347757380__Bacteria__Alphaproteobacteria__Micavibrio_aeruginosavorus_ARL-13__glycosyl_transferase_family_protein:0.93165271546271943848,(209965535__Bacteria__Alphaproteobacteria__Rhodospirillum_centenum_SW__glycoside_hydrolase_family_protein:0.16679698889930785755,(374291114__Bacteria__Alphaproteobacteria__Azospirillum_lipoferum_4B__putative_glycosyl_transferase|_group_1:0.04501142951032535006,288957480__Bacteria__Alphaproteobacteria__Azospirillum_sp_B510__glycosyl_transferase:0.00585041704872654028):0.28276581588103932852):0.04670128918554895120):0.08842362868817153776,((384262073__Bacteria__Alphaproteobacteria__Rhodospirillum_photometricum_DSM_122__glycosyl_transferase:0.14479608809273147862,(83591918__Bacteria__Alphaproteobacteria__Rhodospirillum_rubrum_ATCC_11170__group_1_glycosyl_transferase:0.00000122123005994819,386348612__Bacteria__Alphaproteobacteria__Rhodospirillum_rubrum_F11__group_1_glycosyl_transferase:0.00000122123005994819):0.15252969473706404213):0.28822562521080391518,83309364__Bacteria__Alphaproteobacteria__Magnetospirillum_magneticum_AMB-1__glycosyltransferase:0.25868207305402179941):0.05250852506088332650):0.04522148570751256813):0.05369025206569091185,(117926933__Bacteria__Alphaproteobacteria__Magnetococcus_marinus_MC-1__group_1_glycosyl_transferase:0.49456588549470936744,((384260882__Bacteria__Alphaproteobacteria__Rhodospirillum_photometricum_DSM_122__glycosyl_transferase:0.21085009668670171012,83591473__Bacteria__Alphaproteobacteria__Rhodospirillum_rubrum_ATCC_11170__group_1_glycosyl_transferase:0.24402625973759731193):0.06010674361313659425,83312626__Bacteria__Alphaproteobacteria__Magnetospirillum_magneticum_AMB-1__glycosyltransferase:0.32760533174044004223):0.09639863099312402650):0.17012628876393867672):0.02069923662019445762):0.03410711509740921299,((((((146306853__Bacteria__Gammaproteobacteria__Pseudomonas_mendocina_ymp__group_1_glycosyl_transferase:0.07126439099632897456,330503943__Bacteria__Gammaproteobacteria__Pseudomonas_mendocina_NK-01__group_1_glycosyl_transferase:0.11725545620398945823):0.11556423020490008691,226945335__Bacteria__Gammaproteobacteria__Azotobacter_vinelandii_DJ__group_1_glycosyl_transferase:0.19891949090276445089):0.11387352744559950390,(152989493__Bacteria__Gammaproteobacteria__Pseudomonas_aeruginosa_PA7__group_1_glycosyl_transferase:0.06353562386651866178,(116051208__Bacteria__Gammaproteobacteria__Pseudomonas_aeruginosa_UCBPP-PA14__glycosyl_transferase_family_protein:0.00326199455571541275,(386067240__Bacteria__Gammaproteobacteria__Pseudomonas_aeruginosa_NCGM2_S1_1__putative_glycosyl_transferase:0.00312008122053998842,386057820__Bacteria__Gammaproteobacteria__Pseudomonas_aeruginosa_M18__putative_glycosyl_transferase:0.00958088200676838683):0.00312291541435368025):0.10116758036200304560):0.20863533660436106576):0.41741161777175511682,78485942__Bacteria__Gammaproteobacteria__Thiomicrospira_crunogena_XCL-2__group_1_glycosyl_transferase:0.76672957731533131209):0.09593818173701509910,(124268195__Bacteria__Betaproteobacteria__Methylibium_petroleiphilum_PM1__glycosyltransferase:0.40837087165432378599,(91788116__Bacteria__Betaproteobacteria__Polaromonas_sp_JS666__group_1_glycosyl_transferase:0.22447429510745059433,337280267__Bacteria__Betaproteobacteria__Ramlibacter_tataouinensis_TTB310__a|glycosyltransferase:0.25514315624987216058):0.25708751723217126983):0.24718777404844333168):0.06235189750715832563,(((347541386__Bacteria__Betaproteobacteria__Pseudogulbenkiania_sp_NH8B__group_1_glycosyl_transferase:0.11472108820192396250,34496344__Bacteria__Betaproteobacteria__Chromobacterium_violaceum_ATCC_12472__glycosyltransferase:0.11994575529957235416):0.25366332497919896749,(((332284332__Bacteria__Betaproteobacteria__Pusillimonas_sp_T7-7__group_1_glycosyl_transferase:0.33859717523556687180,((((73540643__Bacteria__Betaproteobacteria__Ralstonia_eutropha_JMP134__group_1_glycosyl_transferase:0.12839819900429225163,(194289137__Bacteria__Betaproteobacteria__Cupriavidus_taiwanensis_LMG_19424__glycosyl_transferase:0.04249175952747551860,(113867049__Bacteria__Betaproteobacteria__Ralstonia_eutropha_H16__glycosyltransferase:0.01429114939073961553,339325116__Bacteria__Betaproteobacteria__Cupriavidus_necator_N-1__GDP|mannose|dependent_alpha|mannosyltransferase_MgtA:0.02340120732673046933):0.02356930820158379541):0.03174359388346873617):0.04795116448863593478,(((241663505__Bacteria__Betaproteobacteria__Ralstonia_pickettii_12D__group1_glycosyl_transferase:0.00000122123005994819,187929314__Bacteria__Betaproteobacteria__Ralstonia_pickettii_12J__group1_glycosyl_transferase:0.02099826488116354403):0.04560754936585312974,300703621__Bacteria__Betaproteobacteria__Ralstonia_solanacearum_CFBP2957__putative_glycosyl_transferase:0.06168181214522689554):0.05132660585482570065,94309849__Bacteria__Betaproteobacteria__Cupriavidus_metallidurans_CH34__glycosyltransferase|_group_1:0.11384629223696622613):0.02975279041355796683):0.09616547595130832404,(377821231__Bacteria__Betaproteobacteria__Burkholderia_sp_YI23__glycosyl_transferase_family_protein:0.10023550148105452029,((((323525414__Bacteria__Betaproteobacteria__Burkholderia_sp_CCGE1001__group_1_glycosyl_transferase:0.00853297057368736581,307730361__Bacteria__Betaproteobacteria__Burkholderia_sp_CCGE1003__group_1_glycosyl_transferase:0.00839313434634902586):0.01378155153670143629,(187923319__Bacteria__Betaproteobacteria__Burkholderia_phytofirmans_PsJN__group_1_glycosyl_transferase:0.01632599799745631380,(91782591__Bacteria__Betaproteobacteria__Burkholderia_xenovorans_LB400__glycosyltransferase:0.00855106510417103297,186476783__Bacteria__Betaproteobacteria__Burkholderia_phymatum_STM815__group_1_glycosyl_transferase:0.09431042260954985990):0.00498450358124909437):0.00991168254472361843):0.01774092054667401885,295676016__Bacteria__Betaproteobacteria__Burkholderia_sp_CCGE1002__group_1_glycosyl_transferase:0.05400327665143826034):0.03848223518249561242,((161524183__Bacteria__Betaproteobacteria__Burkholderia_multivorans_ATCC_17616__group_1_glycosyl_transferase:0.00760578993635752272,(206560724__Bacteria__Betaproteobacteria__Burkholderia_cenocepacia_J2315__putative_glycosyltransferase:0.00000122123005994819,((78067067__Bacteria__Betaproteobacteria__Burkholderia_sp_383__group_1_glycosyl_transferase:0.00809853330788721203,(134296455__Bacteria__Betaproteobacteria__Burkholderia_vietnamiensis_G4__group_1_glycosyl_transferase:0.02932508423607510170,115352360__Bacteria__Betaproteobacteria__Burkholderia_ambifaria_AMMD__group_1_glycosyl_transferase:0.01361842909934360933):0.00340986309540352358):0.00503426372227318807,(116690292__Bacteria__Betaproteobacteria__Burkholderia_cenocepacia_HI2424__group_1_glycosyl_transferase:0.00000122123005994819,(107023210__Bacteria__Betaproteobacteria__Burkholderia_cenocepacia_AU_1054__diacylglycerol_kinase:0.07445914834811118155,170733630__Bacteria__Betaproteobacteria__Burkholderia_cenocepacia_MC0-3__group_1_glycosyl_transferase:0.00307665722722216383):0.00000122123005994819):0.00724943424193825927):0.00568700663586291840):0.01845310023437641764):0.02380457794606546246,((238028163__Bacteria__Betaproteobacteria__Burkholderia_glumae_BGR1__group_1_family_glycosyl_transferase:0.01315771084619635559,330817813__Bacteria__Betaproteobacteria__Burkholderia_gladioli_BSR3__Glycosyl_transferase|_group_1_family_protein:0.01511382496288228051):0.04113597097406450354,(83718848__Bacteria__Betaproteobacteria__Burkholderia_thailandensis_E264__group_1_family_glycosyl_transferase:0.01064121004996250799,(53725381__Bacteria__Betaproteobacteria__Burkholderia_mallei_ATCC_23344__glycosyl_transferase_family_protein:0.00000122123005994819,53718826__Bacteria__Betaproteobacteria__Burkholderia_pseudomallei_K96243__glycosyltransferase:0.00000122123005994819):0.01819389276252237134):0.04689879717888033317):0.02019465319533503972):0.05588282814985778835):0.05200025617035472503):0.09738193306894211976):0.04711125282496887029,(145589767__Bacteria__Betaproteobacteria__Polynucleobacter_necessarius_subsp_asymbioticus_QLW-P1DMWA-1__group_1_glycosyl_transferase:0.24501391487823112603,74317098__Bacteria__Betaproteobacteria__Thiobacillus_denitrificans_ATCC_25259__hypothetical_protein:0.19903548160700357261):0.04922592348089904757):0.06934970004299173540):0.07085867682147305169,(124266646__Bacteria__Betaproteobacteria__Methylibium_petroleiphilum_PM1__hypothetical_protein:0.53105969760595805873,294086007__Bacteria__Alphaproteobacteria__Candidatus_Puniceispirillum_marinum_IMCC1322__diacylglycerol_kinase:0.52807710060716461786):0.04378945983324037533):0.05852832554790970976,296137170__Bacteria__Betaproteobacteria__Thiomonas_intermedia_K12__group_1_glycosyl_transferase:0.39801135870818099560):0.06146072292183907965):0.05968453271483195599,((134094333__Bacteria__Betaproteobacteria__Herminiimonas_arsenicoxydans__glycosyltransferase:0.08872831737136842312,152980847__Bacteria__Betaproteobacteria__Janthinobacterium_sp_Marseille__glycosyltransferase:0.08445804616328629610):0.21290413655820117356,(300310581__Bacteria__Betaproteobacteria__Herbaspirillum_seropedicae_SmR1__glycosyltransferase:0.25453193882949937121,340786958__Bacteria__Betaproteobacteria__Collimonas_fungivorans_Ter331__putative_glycosyltransferase:0.26146840978980318004):0.08121202293170261266):0.31791352527750899037):0.11459926316761873122):0.04656336046560541342):0.02503914807631880957):0.03663644831173924754,((((114328911__Bacteria__Alphaproteobacteria__Granulibacter_bethesdensis_CGDNIH1__glycosyltransferase:0.39560642182833077873,(326405410__Bacteria__Alphaproteobacteria__Acidiphilium_multivorum_AIU301__putative_glycosyltransferase:0.00000122123005994819,148261906__Bacteria__Alphaproteobacteria__Acidiphilium_cryptum_JF-5__group_1_glycosyl_transferase:0.00000122123005994819):0.38685607384494585803):0.14608353290788894663,162146494__Bacteria__Alphaproteobacteria__Gluconacetobacter_diazotrophicus_PAl_5__glycosyl_transferase:0.53121033422805419288):0.10805560518340066867,((357384940__Bacteria__Alphaproteobacteria__Pelagibacterium_halotolerans_B2__glycosyltransferase:0.55338419111173364762,389877494__Bacteria__Alphaproteobacteria__Tistrella_mobilis_KA081020-065__Glycosyltransferase:0.41557241195771871256):0.10469278734041888301,((87199751__Bacteria__Alphaproteobacteria__Novosphingobium_aromaticivorans_DSM_12444__group_1_glycosyl_transferase:0.25288616509127637144,334140264__Bacteria__Alphaproteobacteria__Novosphingobium_sp_PP1Y__group_1_glycosyl_transferase:0.35383750183243362075):0.29473178489966217475,(103486129__Bacteria__Alphaproteobacteria__Sphingopyxis_alaskensis_RB2256__group_1_glycosyl_transferase:0.37661605239443751714,(148552948__Bacteria__Alphaproteobacteria__Sphingomonas_wittichii_RW1__group_1_glycosyl_transferase:0.26365633889437151138,(347529683__Bacteria__Alphaproteobacteria__Sphingobium_sp_SYK-6__putative_glycosyltransferase:0.25989623055529575968,(85375467__Bacteria__Alphaproteobacteria__Erythrobacter_litoralis_HTCC2594__group_1_glycosyl_transferase:0.44474375473786814661,(294011236__Bacteria__Alphaproteobacteria__Sphingobium_japonicum_UT26S__putative_glycosyltransferase:0.03919612174188855103,334343880__Bacteria__Alphaproteobacteria__Sphingobium_chlorophenolicum_L-1__group_1_glycosyl_transferase:0.05220433028361236294):0.19818778205635154133):0.10312555683535858109):0.08958900728208647746):0.11828176647077912054):0.05974633031660607496):0.13129616381805131464):0.06699568977186445840):0.09525801732180091963,((292490793__Bacteria__Gammaproteobacteria__Nitrosococcus_halophilus_Nc4__group_1_glycosyl_transferase:0.43224324875889247322,53803727__Bacteria__Gammaproteobacteria__Methylococcus_capsulatus_str_Bath__glycosyl_transferase_family_protein:0.47171434312358856422):0.06802840087601536023,258404833__Bacteria__Deltaproteobacteria__Desulfohalobium_retbaense_DSM_5692__group_1_glycosyl_transferase:0.66074925067440049009):0.11693639117077087031):0.03560849439641641107):0.05608847763321506835,((((167644238__Bacteria__Alphaproteobacteria__Caulobacter_sp_K31__group_1_glycosyl_transferase:0.05771625388864531914,(295691113__Bacteria__Alphaproteobacteria__Caulobacter_segnis_ATCC_21756__glycosyl_transferase_family_1:0.02535254164222542489,(16127575__Bacteria__Alphaproteobacteria__Caulobacter_crescentus_CB15__glycosyl_transferase:0.00000122123005994819,221236391__Bacteria__Alphaproteobacteria__Caulobacter_crescentus_NA1000__GT1|family_glycosyltransferase:0.00000122123005994819):0.02308737300100922527):0.06485520695183007167):0.09957962908360321053,197106772__Bacteria__Alphaproteobacteria__Phenylobacterium_zucineum_HLK1__glycosyltransferase:0.11092900979796740946):0.09356791046166917925,(302384351__Bacteria__Alphaproteobacteria__Brevundimonas_subvibrioides_ATCC_15264__group_1_glycosyl_transferase:0.23448571948265745091,315497328__Bacteria__Alphaproteobacteria__Asticcacaulis_excentricus_CB_48__group_1_glycosyl_transferase:0.28788274860705787006):0.05582881724450658445):0.07500627721850358642,(114568948__Bacteria__Alphaproteobacteria__Maricaulis_maris_MCS10__group_1_glycosyl_transferase:0.25939600027007048144,(254293195__Bacteria__Alphaproteobacteria__Hirschia_baltica_ATCC_49814__group_1_glycosyl_transferase:0.23460130704465320672,114797590__Bacteria__Alphaproteobacteria__Hyphomonas_neptunium_ATCC_15444__glycosyl_transferase_family_protein:0.25126692911902787086):0.12600772476987506798):0.08120913086498950106):0.32817003741927686100):0.05402392445850848907):0.09128119795860895058):0.01976920614754013039):0.09035714450874308967):0.45285830830939766134,319781899__Bacteria__Alphaproteobacteria__Mesorhizobium_ciceri_biovar_biserrulae_WSM1271__group_1_glycosyl_transferase:0.02865597983886021202):0.01215014215710052102,13472389__Bacteria__Alphaproteobacteria__Mesorhizobium_loti_MAFF303099__glycosyl_transferase:0.00974572832104426100):0.0;
