# Supplementary material for: The last universal common ancestor between ancient Earth chemistry and the onset of genetics
Source: PLoS Genet. 2018 Aug 16;14(8):e1007518. doi: 10.1371/journal.pgen.1007518 (PMC6095482; doi:10.1371/journal.pgen.1007518)
Supplement: S1 Appendix — The trees are for the 355 clusters that, after alignment and tree construction, generated ML trees that preserve domain monophyly while also having homologues in ≥2 archaeal and ≥2 bacterial lineages. These 355 proteins trace to LUCA by those phylogenetic criteria [78]. LUCA, last universal common ancestor; ML, maximum likelihood. (ZIP) [file pgen.1007518.s001.zip › renamed_trees_LUCA/2656.tree]

(((37520867__Bacteria__Cyanobacteria__Gloeobacter_violaceus_PCC_7421__hypothetical_protein:2.21341384336452273729,(((147919708__Archaea__Methanocellales__Uncultured_methanogenic_archaeon_RC-I__hypothetical_protein:0.36504378598524284127,(282163225__Archaea__Methanocellales__Methanocella_paludicola_SANAE__hypothetical_protein:0.09148337497174587052,383319400__Archaea__Methanocellales__Methanocella_sp_HZ254__hypothetical_protein:0.17328653436847371583):0.05612923732924748887):0.30637547798838810076,(((288559924__Archaea__Methanobacteriales__Methanobrevibacter_ruminantium_M1__TfuA|like_protein:0.32766291855866458427,(148642541__Archaea__Methanobacteriales__Methanobrevibacter_smithii_ATCC_35061__TfuA|like_protein:0.38483127803651395737,84490062__Archaea__Methanobacteriales__Methanosphaera_stadtmanae_DSM_3091__hypothetical_protein:0.36158293368406951851):0.08219361120935791964):0.10426788683036039562,((15679007__Archaea__Methanobacteriales__Methanothermobacter_thermautotrophicus_str_Delta_H__hypothetical_protein:0.12621931337504080362,304315125__Archaea__Methanobacteriales__Methanothermobacter_marburgensis_str_Marburg__hypothetical_protein:0.10333222249896620304):0.28950640650514769536,(333986642__Archaea__Methanobacteriales__Methanobacterium_sp_SWAN-1__TfuA|like_core_domain|containing_protein:0.20888931155704937304,325959955__Archaea__Methanobacteriales__Methanobacterium_sp_AL-21__TfuA|like_core_domain|containing_protein:0.25196214642096920189):0.11898901630552882747):0.13157501479055816462):0.10426742430048821508,((333911048__Archaea__Methanococcales__Methanotorris_igneus_Kol_5__TfuA|like_core_domain|containing_protein:0.14028811594694248766,((150399181__Archaea__Methanococcales__Methanococcus_vannielii_SB__TfuA_domain|containing_protein:0.24570491509787378837,(150402281__Archaea__Methanococcales__Methanococcus_maripaludis_C7__TfuA_domain|containing_protein:0.02954516516852287097,(45358666__Archaea__Methanococcales__Methanococcus_maripaludis_S2__hypothetical_protein:0.06486661954254063778,(159905946__Archaea__Methanococcales__Methanococcus_maripaludis_C6__TfuA_domain|containing_protein:0.01869258156902286680,134045524__Archaea__Methanococcales__Methanococcus_maripaludis_C5__TfuA_domain|containing_protein:0.02987244008503567652):0.00705227695491581277):0.03753190568325098786):0.12094656908162322584):0.04843201864651920652,297619175__Archaea__Methanococcales__Methanococcus_voltae_A3__TfuA_domain|containing_protein_core:0.39190096582172717632):0.20336133093409719530):0.51882497854491849143,(294494952__Archaea__Methanosarcinales__Methanohalophilus_mahii_DSM_5219__TfuA_domain_protein_core:0.34006566273393062927,(((73668364__Archaea__Methanosarcinales__Methanosarcina_barkeri_str_Fusaro__hypothetical_protein:0.06874149284330176302,(21227559__Archaea__Methanosarcinales__Methanosarcina_mazei_Go1__hypothetical_protein:0.12019413159672645564,20089062__Archaea__Methanosarcinales__Methanosarcina_acetivorans_C2A__hypothetical_protein:0.03155181701278785694):0.02691779879333835654):0.23343844368708493997,91774003__Archaea__Methanosarcinales__Methanococcoides_burtonii_DSM_6242__TfuA|like_protein:0.17677304450216643761):0.07218024693885344290,(336477434__Archaea__Methanosarcinales__Methanosalsum_zhilinae_DSM_4017__TfuA_domain|containing_protein_core:0.33065580597335525459,298675954__Archaea__Methanosarcinales__Methanohalobium_evestigatum_Z-7303__TfuA_domain|containing_protein_core:0.24483388937802641472):0.14571077158710327160):0.05964299142940025084):0.15094707045278110691):0.08726941845519819996):0.07729997499223380253):0.10690716046864819078,((124485415__Archaea__Methanomicrobiales__Methanocorpusculum_labreanum_Z__hypothetical_protein:0.55072536564372887025,((219851839__Archaea__Methanomicrobiales__Methanosphaerula_palustris_E1-9c__TfuA_domain|containing_protein_core:0.36136454696524455965,((386001948__Archaea__Methanosarcinales__Methanosaeta_harundinacea_6Ac__TfuA|like_protein:0.28969820783694782973,(330508548__Archaea__Methanosarcinales__Methanosaeta_concilii_GP6__TfuA|like_protein:0.34731862704969984623,116754699__Archaea__Methanosarcinales__Methanosaeta_thermophila_PT__TfuA_domain|containing_protein:0.31295018511248179349):0.11835817014888132259):0.14830113787136553483,126179279__Archaea__Methanomicrobiales__Methanoculleus_marisnigri_JR1__TfuA_domain|containing_protein:0.22999256463180606236):0.09001645170598621126):0.05969979296671905356,154151516__Archaea__Methanomicrobiales__Methanoregula_boonei_6A8__TfuA_domain|containing_protein:0.43692907957286508669):0.07119903767279449347):0.05706645724444782408,88601827__Archaea__Methanomicrobiales__Methanospirillum_hungatei_JF-1__TfuA||like_protein:0.50813061388601488133):0.07836223685527216043):0.06252999627098616842):0.25174163368171181832,(((271499526__Bacteria__Gammaproteobacteria__Dickeya_dadantii_Ech586__TfuA_domain|containing_protein_core:2.40610511471023036378,89054753__Bacteria__Alphaproteobacteria__Jannaschia_sp_CCS1__hypothetical_protein:0.26054203266782449688):0.42969042193617512648,((222087626__Bacteria__Alphaproteobacteria__Agrobacterium_radiobacter_K84__hypothetical_protein:0.38956085448424132567,(334320914__Bacteria__Alphaproteobacteria__Sinorhizobium_meliloti_AK83__TfuA|like_core_domain|containing_protein:0.44571627465346613794,(241205896__Bacteria__Alphaproteobacteria__Rhizobium_leguminosarum_bv_trifolii_WSM1325__TfuA_domain|containing_protein_core:0.03274311907534210170,(((190893029__Bacteria__Alphaproteobacteria__Rhizobium_etli_CIAT_652__hypothetical_protein:0.07978454954571777280,86358804__Bacteria__Alphaproteobacteria__Rhizobium_etli_cf_42__hypothetical_protein:0.06093522890293125160):0.05868791897413113551,209550533__Bacteria__Alphaproteobacteria__Rhizobium_leguminosarum_bv_trifolii_WSM2304__TfuA_domain|containing_protein_core:0.06054971977526824728):0.03754084219125829180,116253379__Bacteria__Alphaproteobacteria__Rhizobium_leguminosarum_bv_viciae_3841__antibiotic_resistance_protein:0.04799896134857632030):0.03311621410743490618):0.35453510081855138525):0.06236822833464474025):0.15301625892350878555,(15891370__Bacteria__Alphaproteobacteria__Agrobacterium_tumefaciens_str_C58_circ-lin__hypothetical_protein:0.08097209994010749756,332716360__Bacteria__Alphaproteobacteria__Agrobacterium_sp_H13-3_circ-linear__hypothetical_protein:0.13182955610349167408):0.53914221996931743774):0.22348237443828300464):0.23190336709486439326,((310822769__Bacteria__Deltaproteobacteria__Stigmatella_aurantiaca_DW4-3-1__hypothetical_protein:0.54828519909690154321,162448811__Bacteria__Deltaproteobacteria__Sorangium_cellulosum_So_ce_56__hypothetical_protein:0.23089595903727544446):0.18320742240724657846,209967027__Bacteria__Alphaproteobacteria__Rhodospirillum_centenum_SW__hypothetical_protein:0.41075055538402277522):0.12647791660408908010):0.09639384354722808912):0.38934758950878534112,((150397191__Bacteria__Alphaproteobacteria__Sinorhizobium_medicae_WSM419__TfuA_domain|containing_protein:0.09016675780788672989,15965846__Bacteria__Alphaproteobacteria__Sinorhizobium_meliloti_1021__hypothetical_protein:0.10806148229416082107):0.07886887260345346040,(378826520__Bacteria__Alphaproteobacteria__Sinorhizobium_fredii_HH103__hypothetical_protein:0.12059738831076129151,227822545__Bacteria__Alphaproteobacteria__Sinorhizobium_fredii_NGR234__hypothetical_protein:0.15684883258435874942):0.07603208013143217259):0.31964288297739956723,13470779__Bacteria__Alphaproteobacteria__Mesorhizobium_loti_MAFF303099__hypothetical_protein:0.54977642341288524008):0.0;
