# Supplementary material for: The last universal common ancestor between ancient Earth chemistry and the onset of genetics
Source: PLoS Genet. 2018 Aug 16;14(8):e1007518. doi: 10.1371/journal.pgen.1007518 (PMC6095482; doi:10.1371/journal.pgen.1007518)
Supplement: S1 Appendix — The trees are for the 355 clusters that, after alignment and tree construction, generated ML trees that preserve domain monophyly while also having homologues in ≥2 archaeal and ≥2 bacterial lineages. These 355 proteins trace to LUCA by those phylogenetic criteria [78]. LUCA, last universal common ancestor; ML, maximum likelihood. (ZIP) [file pgen.1007518.s001.zip › renamed_trees_LUCA/736.tree]

((((300312454__Bacteria__Betaproteobacteria__Herbaspirillum_seropedicae_SmR1__selenophosphate_synthase:0.12016773511672675101,(70729646__Bacteria__Gammaproteobacteria__Pseudomonas_fluorescens_Pf-5__selenophosphate_synthetase:0.04130985256823512669,330808634__Bacteria__Gammaproteobacteria__Pseudomonas_brassicacearum_subsp_brassicacearum_NFM421__selenide|_water_dikinase:0.04158734162891882663):0.05590136433197292337):0.01469458138934803988,(((339485809__Bacteria__Gammaproteobacteria__Pseudomonas_putida_S16__selenophosphate_synthetase:0.00737058233600398124,104780212__Bacteria__Gammaproteobacteria__Pseudomonas_entomophila_L48__selenophosphate_synthetase:0.04355785987406575466):0.07378972367937332300,(333899775__Bacteria__Gammaproteobacteria__Pseudomonas_fulva_12-X__Selenide|_water_dikinase:0.06140171483642555689,28868021__Bacteria__Gammaproteobacteria__Pseudomonas_syringae_pv_tomato_str_DC3000__selenide|_water_dikinase:0.04701310454551469592):0.02343310480964053838):0.02832159480556242087,((((33603711__Bacteria__Betaproteobacteria__Bordetella_bronchiseptica_RB50__selenophosphate_synthetase:0.05342423527962195801,163858202__Bacteria__Betaproteobacteria__Bordetella_petrii_DSM_12804__selenophosphate_synthetase:0.06603860536113380364):0.07583041780286395306,((188591060__Bacteria__Betaproteobacteria__Cupriavidus_taiwanensis_LMG_19424__selenophosphate_synthetase:0.06819671418764856885,73540006__Bacteria__Betaproteobacteria__Ralstonia_eutropha_JMP134__selenophosphate_synthetase:0.08922710813320702816):0.07014174352253575717,(((117925674__Bacteria__Alphaproteobacteria__Magnetococcus_marinus_MC-1__selenophosphate_synthase:0.42089005601852680361,(332662283__Bacteria__Bacteroidetes__Haliscomenobacter_hydrossis_DSM_1100__Selenide|_water_dikinase:0.27875903329359247307,284037891__Bacteria__Bacteroidetes__Spirosoma_linguale_DSM_74__selenide|_water_dikinase:0.31743250125181776689):0.08552665374749482408):0.09973586626558592072,((((307720168__Bacteria__Epsilonproteobacteria__Sulfurimonas_autotrophica_DSM_16294__selenophosphate_synthase:0.12697991572155853390,(78777360__Bacteria__Epsilonproteobacteria__Sulfurimonas_denitrificans_DSM_1251__selenophosphate_synthetase:0.18072931778945117154,152993412__Bacteria__Epsilonproteobacteria__Sulfurovum_sp_NBC37-1__selenophosphate_synthetase:0.10210999449325371125):0.13481978782308112752):0.08677225845086918021,(317051171__Bacteria__others_bacteria__Desulfurispirillum_indicum_S5__selenide|_water_dikinase:0.26277142396831715265,334143466__Bacteria__Gammaproteobacteria__Thioalkalimicrobium_cyclicum_ALM1__Selenide|_water_dikinase:0.48670100353239076352):0.03035792700664768570):0.02125439629542803452,78485366__Bacteria__Gammaproteobacteria__Thiomicrospira_crunogena_XCL-2__selenophosphate_synthetase:0.25161521714292356400):0.13502634955060427435,((((((((33151769__Bacteria__Gammaproteobacteria__Haemophilus_ducreyi_35000HP__selenide|_water_dikinase:0.26848476422981859546,165975785__Bacteria__Gammaproteobacteria__Actinobacillus_pleuropneumoniae_serovar_3_str_JL03__selenophosphate_synthetase:0.05848931441332686637):0.07629054308135818641,219870885__Bacteria__Gammaproteobacteria__Haemophilus_parasuis_SH0165__selenophosphate_synthase:0.07302973010831914635):0.08291975394792938658,((251792707__Bacteria__Gammaproteobacteria__Aggregatibacter_aphrophilus_NJ8700__selenide|_water_dikinase:0.06918782242358371970,387120149__Bacteria__Gammaproteobacteria__Aggregatibacter_actinomycetemcomitans_D7S-1__selenide|_water_dikinase:0.03394512603782642163):0.11294767413115247567,((345428593__Bacteria__Gammaproteobacteria__Haemophilus_parainfluenzae_T3T1__selenophosphate_synthase:0.08286564003969854042,(16273684__Bacteria__Gammaproteobacteria__Haemophilus_influenzae_Rd_KW20__selenophosphate_synthetase:0.01691528109724225667,319775930__Bacteria__Gammaproteobacteria__Haemophilus_influenzae_F3047__selenide|_water_dikinase:0.00909937451186707685):0.12080194573194721896):0.04792890912491731825,((152979407__Bacteria__Gammaproteobacteria__Actinobacillus_succinogenes_130Z__selenophosphate_synthetase:0.14252569311563609289,(15602655__Bacteria__Gammaproteobacteria__Pasteurella_multocida_subsp_multocida_str_Pm70__selenophosphate_synthetase:0.11313686310436422977,332288211__Bacteria__Gammaproteobacteria__Gallibacterium_anatis_UMN179__selenophosphate_synthetase:0.20421304468704759572):0.06072010337421802906):0.04342545112384846306,52425296__Bacteria__Gammaproteobacteria__Mannheimia_succiniciproducens_MBEL55E__SelD_protein:0.17673525413017440733):0.03893597872634418228):0.02494509539522248368):0.03538779124224683548):0.12506143730319838059,(((300716989__Bacteria__Gammaproteobacteria__Erwinia_billingiae_Eb661__Selenide|_water_dikinase:0.17814411542846150804,((156934331__Bacteria__Gammaproteobacteria__Cronobacter_sakazakii_ATCC_BAA-894__selenophosphate_synthetase:0.00997025909845790891,260597602__Bacteria__Gammaproteobacteria__Cronobacter_turicensis_z3032__selenophosphate_synthetase:0.00672820231709165759):0.04511648863438848245,(((146311339__Bacteria__Gammaproteobacteria__Enterobacter_sp_638__selenophosphate_synthetase:0.02748089689784284292,296102808__Bacteria__Gammaproteobacteria__Enterobacter_cloacae_subsp_cloacae_ATCC_13047__selenophosphate_synthetase:0.01368421439338448828):0.00783504474079619977,345298868__Bacteria__Gammaproteobacteria__Enterobacter_asburiae_LF7a__Selenide|_water_dikinase:0.00837208758457434407):0.01295819429842637142,(((339999140__Bacteria__Gammaproteobacteria__Salmonella_bongori_NCTC_12419__selenophosphate_synthase:0.02849887168482975047,161503603__Bacteria__Gammaproteobacteria__Salmonella_enterica_subsp_arizonae_serovar_62_z4z23_str__selenophosphate_synthetase:0.01682171455235261306):0.01142827778773642354,(157146037__Bacteria__Gammaproteobacteria__Citrobacter_koseri_ATCC_BAA-895__selenophosphate_synthetase:0.01353391007299896767,(((26248021__Bacteria__Gammaproteobacteria__Escherichia_coli_CFT073__selenophosphate_synthetase:0.00000122123005994819,(74311918__Bacteria__Gammaproteobacteria__Shigella_sonnei_Ss046__selenophosphate_synthetase:0.00264483233562507391,(82543831__Bacteria__Gammaproteobacteria__Shigella_boydii_Sb227__selenophosphate_synthetase:0.00000122123005994819,82776789__Bacteria__Gammaproteobacteria__Shigella_dysenteriae_Sd197__selenophosphate_synthetase:0.00000122123005994819):0.00000122123005994819):0.00000122123005994819):0.00261675829106073439,(218548667__Bacteria__Gammaproteobacteria__Escherichia_fergusonii_ATCC_35469__selenophosphate_synthetase:0.00000122123005994819,30062973__Bacteria__Gammaproteobacteria__Shigella_flexneri_2a_str_2457T__selenophosphate_synthetase:0.00264457305516611679):0.00000122123005994819):0.03041581480842601992,283785014__Bacteria__Gammaproteobacteria__Citrobacter_rodentium_ICC168__Selenide|water_dikinase:0.04222134878697849508):0.01158975345537167738):0.02004018080564084689):0.04742097674168977567,(387889649__Bacteria__Gammaproteobacteria__Escherichia_blattae_DSM_4481__selenophosphate_synthase:0.10298577554249278843,(375260406__Bacteria__Gammaproteobacteria__Klebsiella_oxytoca_KCTC_1686__selenophosphate_synthetase:0.02201424788095551061,(336250807__Bacteria__Gammaproteobacteria__Enterobacter_aerogenes_KCTC_2190__selenophosphate_synthetase:0.00889270605395177903,(152969761__Bacteria__Gammaproteobacteria__Klebsiella_pneumoniae_subsp_pneumoniae_MGH_78578__selenophosphate_synthetase:0.00438489760551528072,288935965__Bacteria__Gammaproteobacteria__Klebsiella_variicola_At-22__selenide|_water_dikinase:0.00460226081512435641):0.01209679268486704186):0.00989514429093123378):0.01786904707310922602):0.01590727177736670633):0.00500010575092898427):0.03925737874998171811):0.10706875152877254331):0.02411229087113468325,((238919552__Bacteria__Gammaproteobacteria__Edwardsiella_ictaluri_93-146__selenide|_water_dikinase|_putative:0.01100441054678093916,269138842__Bacteria__Gammaproteobacteria__Edwardsiella_tarda_EIB202__selenophosphate_synthetase:0.00000122123005994819):0.10797098560932012756,((157370960__Bacteria__Gammaproteobacteria__Serratia_proteamaculans_568__selenide|_water_dikinase:0.03830236809006374449,333927601__Bacteria__Gammaproteobacteria__Serratia_sp_AS12__Selenide|_water_dikinase:0.02424699700125319823):0.07048278765391170764,(123442509__Bacteria__Gammaproteobacteria__Yersinia_enterocolitica_subsp_enterocolitica_8081__selenophosphate_synthetase:0.04170598261898596920,((145598267__Bacteria__Gammaproteobacteria__Yersinia_pestis_Pestoides_F__selenide|_water_dikinase:0.00000122123005994819,22126045__Bacteria__Gammaproteobacteria__Yersinia_pestis_KIM_10__selenophosphate_synthetase:0.00000122123005994819):0.00529341228181233730,51596416__Bacteria__Gammaproteobacteria__Yersinia_pseudotuberculosis_IP_32953__selenophosphate_synthetase:0.00000122123005994819):0.04120618665314063067):0.07607824721606516738):0.02498922896288477066):0.03458717162011419599):0.03506764281347247297,((197285356__Bacteria__Gammaproteobacteria__Proteus_mirabilis_HI4320__selenophosphate_synthetase:0.07894974585423578106,((253989461__Bacteria__Gammaproteobacteria__Photorhabdus_asymbiotica_subsp_asymbiotica_ATCC_43949__selenide|_water_dikinase:0.03691335639354166587,37526443__Bacteria__Gammaproteobacteria__Photorhabdus_luminescens_subsp_laumondii_TTO1__selenophosphate_synthetase:0.04020811566132133363):0.05150429169823819708,(300723415__Bacteria__Gammaproteobacteria__Xenorhabdus_nematophila_ATCC_19061__selenophosphate_synthase:0.08113041413874227947,290475447__Bacteria__Gammaproteobacteria__Xenorhabdus_bovienii_SS-2004__hypothetical_protein:0.38863201396261365383):0.06185978263153244644):0.05955308597226598166):0.04641587020121974716,(386741553__Bacteria__Gammaproteobacteria__Providencia_stuartii_MRSN_2154__selenophosphate_synthetase:0.20278787836235873110,317048412__Bacteria__Gammaproteobacteria__Pantoea_sp_At-9b__selenide|_water_dikinase:0.23318518204761892743):0.05683831738715942883):0.03174360642860437481):0.07421526579583465066):0.06850200051213387042,54309753__Bacteria__Gammaproteobacteria__Photobacterium_profundum_SS9__selenophosphate_synthase:0.19478882347963716315):0.06697608690585728219,119944069__Bacteria__Gammaproteobacteria__Psychromonas_ingrahamii_37__selenophosphate_synthase:0.27268783374907290540):0.06792893875366859402,(((92112644__Bacteria__Gammaproteobacteria__Chromohalobacter_salexigens_DSM_3043__selenophosphate_synthase:0.08974778304787053851,307546695__Bacteria__Gammaproteobacteria__Halomonas_elongata_DSM_2581__selenophosphate_synthetase:0.12245182686298701491):0.42865241630130357375,(348027755__Bacteria__Gammaproteobacteria__Glaciecola_nitratireducens_FR1064__selenophosphate_synthase:0.33122093526236900951,((((((108803902__Bacteria__Actinobacteria__Rubrobacter_xylanophilus_DSM_9941__selenophosphate_synthase:0.60786225806677818273,(257065220__Bacteria__Actinobacteria__Slackia_heliotrinireducens_DSM_20476__selenium_donor_protein:0.24984363948822824186,(256827542__Bacteria__Actinobacteria__Cryptobacterium_curtum_DSM_15641__selenium_donor_protein:0.22236372959974373686,(339444915__Bacteria__Actinobacteria__Eggerthella_sp_YY7918__selenophosphate_synthase:0.06626859283163190339,257791433__Bacteria__Actinobacteria__Eggerthella_lenta_DSM_2243__selenide|_water_dikinase:0.14081696043079908187):0.09553605146874043219):0.06015201663364215523):0.58503855417890582302):0.05800929941373236809,((((((258516229__Bacteria__Clostridia__Desulfotomaculum_acetoxidans_DSM_771__selenide|_water_dikinase:0.35636954542857085526,(334341367__Bacteria__Clostridia__Desulfotomaculum_ruminis_DSM_2154__selenide_water_dikinase:0.18309462819078367590,(333924141__Bacteria__Clostridia__Desulfotomaculum_carboxydivorans_CO-1-SRB__Selenide|_water_dikinase:0.10668348517872595915,134299104__Bacteria__Clostridia__Desulfotomaculum_reducens_MI-1__selenide|_water_dikinase:0.16580933766781250083):0.04360138040722101593):0.17633921178286970921):0.06463466794343172839,333980019__Bacteria__Clostridia__Desulfotomaculum_kuznetsovii_DSM_6115__Selenide|_water_dikinase:0.28165420753695596945):0.03414516084932327222,302390503__Bacteria__Clostridia__Thermosediminibacter_oceani_DSM_16646__selenophosphate_synthase:0.41402889899559952580):0.08927246952227252397,(((((269797382__Bacteria__Negativicutes__Veillonella_parvula_DSM_2008__selenide|_water_dikinase:0.61185871393817781172,(320104446__Bacteria__Planctomycetes__Isosphaera_pallida_ATCC_43644__selenide|_water_dikinase:0.68092698138475293845,(42523994__Bacteria__Deltaproteobacteria__Bdellovibrio_bacteriovorus_HD100__selenide|_water_dikinase:0.10142636146096700722,(114331639__Bacteria__Betaproteobacteria__Nitrosomonas_eutropha_C91__selenide|_water_dikinase:0.09628356703492935154,30248742__Bacteria__Betaproteobacteria__Nitrosomonas_europaea_ATCC_19718__AIR_synthase:0.07206178023896180063):0.15823706327408607053):0.64099337734577765957):0.13847282597623161715):0.12761773214371865959,(269792422__Bacteria__others_bacteria__Thermanaerovibrio_acidaminovorans_DSM_6589__selenide|_water_dikinase:0.41741391356410711966,(294102046__Bacteria__others_bacteria__Aminobacterium_colombiense_DSM_12261__selenide|_water_dikinase:0.59579277398043561931,357418903__Bacteria__others_bacteria__Thermovirga_lienii_DSM_17291__selenide|_water_dikinase:0.36226160532378182122):0.08351495528853589145):0.38637875674750671307):0.05498689289882360831,(((379010682__Bacteria__Clostridia__Acetobacterium_woodii_DSM_1030__selenophosphate_synthetase_SelD:0.39340202343077868008,310828021__Bacteria__Clostridia__Eubacterium_limosum_KIST612__hypothetical_protein:0.28120912118641328004):0.30482615862056544609,(302391141__Bacteria__Clostridia__Acetohalobium_arabaticum_DSM_5501__selenide|_water_dikinase:0.41899028117343339872,385799046__Bacteria__Clostridia__Halanaerobium_praevalens_DSM_2228__selenophosphate_synthase:0.45531352117388956824):0.14699099183119254675):0.01798042309191824964,((302385435__Bacteria__Clostridia__Clostridium_saccharolyticum_WM1__selenide|_water_dikinase:0.39566844082517521608,((((347542197__Bacteria__Clostridia__Candidatus_Arthromitus_sp_SFB-rat-Yit__selenide|_water_dikinase:0.11968395290710545642,(342732113__Bacteria__Clostridia__Candidatus_Arthromitus_sp_SFB-mouse-Japan__selenide|_water_dikinase:0.00000122123005994819,384455526__Bacteria__Clostridia__Candidatus_Arthromitus_sp_SFB-mouse-Yit__selenide|_water_dikinase:0.00000122123005994819):0.11599509119318349160):0.50653645093035437608,(269120273__Bacteria__Fusobacteria__Sebaldella_termitidis_ATCC_33386__selenide|_water_dikinase:0.33144386743078990687,((300853934__Bacteria__Clostridia__Clostridium_ljungdahlii_DSM_13528__selenide|_water_dikinase:0.16168476824617594723,(170761716__Bacteria__Clostridia__Clostridium_botulinum_A3_str_Loch_Maree__selenide|_water_dikinase:0.00000122123005994819,((153934289__Bacteria__Clostridia__Clostridium_botulinum_A_str_ATCC_19397__selenide|_water_dikinase:0.00268532889011963280,387819256__Bacteria__Clostridia__Clostridium_botulinum_H04402_065__selenide|water_dikinase:0.00000122123005994819):0.00000122123005994819,(226950401__Bacteria__Clostridia__Clostridium_botulinum_A2_str_Kyoto__selenide|_water_dikinase:0.00270284986870925493,170754564__Bacteria__Clostridia__Clostridium_botulinum_B1_str_Okra__selenide|_water_dikinase:0.00000122123005994819):0.00000122123005994819):0.00537918659730717875):0.11836256119351350191):0.04397596781621985335,((110801763__Bacteria__Clostridia__Clostridium_perfringens_SM101__selenide|_water_dikinase|_selenocysteine|containing:0.01219109043001801590,(110799564__Bacteria__Clostridia__Clostridium_perfringens_ATCC_13124__selenide|_water_dikinase:0.00000122123005994819,18311100__Bacteria__Clostridia__Clostridium_perfringens_str_13__selenophosphate_synthetase:0.00330392759458659861):0.00121260031057057326):0.25678554112102464080,300855944__Bacteria__Clostridia__Clostridium_ljungdahlii_DSM_13528__selenide|_water_dikinase:0.12316578468118172252):0.02365327451225505972):0.05576804726899681208):0.07474732687975113588):0.08618673901642848190,(206895899__Bacteria__Clostridia__Coprothermobacter_proteolyticus_DSM_5265__selenide|_water_dikinase:0.33890711002755530279,20808285__Bacteria__Clostridia__Thermoanaerobacter_tengcongensis_MB4__selenophosphate_synthase:0.22144715570292142215):0.21144293682038695081):0.05344486565310663934,(((187935480__Bacteria__Clostridia__Clostridium_botulinum_B_str_Eklund_17B__selenide|_water_dikinase:0.00128916695078817043,188589950__Bacteria__Clostridia__Clostridium_botulinum_E3_str_Alaska_E43__selenide|_water_dikinase:0.03134161569259563684):0.25860584019371357645,(325970064__Bacteria__Spirochaetes__Spirochaeta_sp_Buddy__Selenide|_water_dikinase:0.27198097046819136313,374314534__Bacteria__Spirochaetes__Sphaerochaeta_pleomorpha_str_Grapes__selenium_donor_protein:0.25037488483584457999):0.28049613836198461492):0.23789397332875333868,((150390088__Bacteria__Clostridia__Alkaliphilus_metalliredigens_QYMF__selenide|_water_dikinase:0.25044025007977960273,158320767__Bacteria__Clostridia__Alkaliphilus_oremlandii_OhILAs__selenide|_water_dikinase:0.19373525046778317105):0.16316444526332576914,((310658663__Bacteria__Clostridia__Clostridium_sticklandii_DSM_519__selenophosphate_synthase:0.39524480952896368091,126700112__Bacteria__Clostridia__Clostridium_difficile_630__selenide|water_dikinase:0.27033300642067259467):0.07494977236279584676,169824409__Bacteria__Clostridia__Finegoldia_magna_ATCC_29328__selenophosphate_synthetase:0.41583893416069295235):0.05796156296250393192):0.03440999584280411000):0.05568873932160231521):0.00618006930360930073):0.07174978933818831894,(((42527961__Bacteria__Spirochaetes__Treponema_denticola_ATCC_35405__selenide|_water_dikinase:0.44965037905798921347,(348025921__Bacteria__Negativicutes__Megasphaera_elsdenii_DSM_20460__selenide:0.42233423779119738661,(257784057__Bacteria__Actinobacteria__Atopobium_parvulum_DSM_20469__selenide|_water_dikinase:0.44891547913384405311,350270986__Bacteria__Clostridia__Oscillibacter_valericigenes_Sjm18-20__selenide|_water_dikinase:0.22911263383420402140):0.13563004110051193885):0.07836884727895689073):0.14276269931984719719,(((300870928__Bacteria__Spirochaetes__Brachyspira_pilosicoli_95-1000__selenophosphate_synthetase:0.08512911575724975421,((225620113__Bacteria__Spirochaetes__Brachyspira_hyodysenteriae_WA1__PRK00943|_selenophosphate_synthetase:0.00659719752040218311,384208156__Bacteria__Spirochaetes__Brachyspira_intermedia_PWS-A__PRK00943|_selenophosphate_synthetase:0.01459339928567779908):0.04466844888262642976,296125890__Bacteria__Spirochaetes__Brachyspira_murdochii_DSM_12563__selenide|_water_dikinase:0.03803025105895355140):0.04995449419653481132):0.53980485620475970876,34541377__Bacteria__Bacteroidetes__Porphyromonas_gingivalis_W83__selenide|_water_dikinase:0.60608433152264518107):0.30776956911924208127,(((((339441471__Bacteria__Clostridia__Clostridium_sp_SY8519__selenophosphate_synthase:0.28863375261096380076,238925503__Bacteria__Clostridia__Eubacterium_rectale_ATCC_33656__selenide|_water_dikinase:0.24509101422948900706):0.09668544709121572323,332798435__Bacteria__Clostridia__Tepidanaerobacter_sp_Re1__Selenide|_water_dikinase:0.22801073052671536057):0.05936478292305687882,160879631__Bacteria__Clostridia__Clostridium_phytofermentans_ISDg__selenide|_water_dikinase:0.24126673138433255006):0.16419543432034314212,257065882__Bacteria__Clostridia__Anaerococcus_prevotii_DSM_20548__selenide|_water_dikinase:0.69845333954089250383):0.07411356956210400637,(333997436__Bacteria__Spirochaetes__Treponema_primitia_ZAS-2__selenide|_water_dikinase:0.38160321085208631642,((374996684__Bacteria__Clostridia__Desulfosporosinus_orientis_DSM_765__selenium_donor_protein:0.17897271247973897679,89897440__Bacteria__Clostridia__Desulfitobacterium_hafniense_Y51__hypothetical_protein:0.13059561851519213560):0.19813177216173885609,(352516795__Bacteria__Bacilli__Tetragenococcus_halophilus_NBRC_12172__selenide|_water_dikinase:0.33358486964006611730,29377054__Bacteria__Bacilli__Enterococcus_faecalis_V583__selenide|_water_dikinase:0.37692519964886933570):0.12491180705848962951):0.03923761420725530025):0.18505068698169307995):0.11936824586275922300):0.06795678958742572273):0.07295609771333351479,((((288818682__Bacteria__Aquificae__Hydrogenobacter_thermophilus_TK-6__selenide|_water_dikinase|selenophosphate_synthase:0.22967329023256419229,(15606323__Bacteria__Aquificae__Aquifex_aeolicus_VF5__selenophosphate_synthase:0.46917176173603658551,289548797__Bacteria__Aquificae__Thermocrinis_albus_DSM_14484__selenide|_water_dikinase:0.31491770562903864672):0.07061675671303396795):0.72664851195733271005,(336324269__Bacteria__others_bacteria__Flexistipes_sinusarabici_DSM_4947__selenide|_water_dikinase:0.32590178602359964888,(291278767__Bacteria__others_bacteria__Deferribacter_desulfuricans_SSM1__selenide|_water_dikinase:0.26664923201873996783,(291288489__Bacteria__others_bacteria__Denitrovibrio_acetiphilus_DSM_12809__selenide|_water_dikinase:0.42944463124073772864,313672768__Bacteria__others_bacteria__Calditerrivibrio_nitroreducens_DSM_19672__selenide|_water_dikinase:0.36371144563682178408):0.09517673171216453620):0.12251460947823183956):0.22422928223511509604):0.08614533370465693451,((((222823398__Bacteria__Epsilonproteobacteria__Campylobacter_lari_RM2100__selenide|_water_dikinase_|_start_at_335663|:0.29393222161756443755,(((315124931__Bacteria__Epsilonproteobacteria__Campylobacter_jejuni_subsp_jejuni_ICDCCJ07001__selenide|_water_dikinase:0.00000122123005994819,((384448729__Bacteria__Epsilonproteobacteria__Campylobacter_jejuni_subsp_jejuni_IA3902__putative_selenide|water_dikinase:0.00000122123005994819,218563104__Bacteria__Epsilonproteobacteria__Campylobacter_jejuni_subsp_jejuni_NCTC_11168__selenide|water_dikinase:0.00000122123005994819):0.00285671429402691371,121612650__Bacteria__Epsilonproteobacteria__Campylobacter_jejuni_subsp_jejuni_81-176__selenide|_water_dikinase:0.00285682589524898422):0.00000122123005994819):0.01112743651139423869,57238527__Bacteria__Epsilonproteobacteria__Campylobacter_jejuni_RM1221__selenide|_water_dikinase:0.02274465339086603408):0.00949637055360752665,(384442084__Bacteria__Epsilonproteobacteria__Campylobacter_jejuni_subsp_jejuni_M1__Selenide|_water_dikinase:0.00000122123005994819,157415726__Bacteria__Epsilonproteobacteria__Campylobacter_jejuni_subsp_jejuni_81116__putative_selenide|water_dikinase:0.00000122123005994819):0.00000122123005994819):0.27310934333169245569):0.20967129705035156273,(154148991__Bacteria__Epsilonproteobacteria__Campylobacter_hominis_ATCC_BAA-381__selenide|_water_dikinase:0.44508324349533906483,(157164928__Bacteria__Epsilonproteobacteria__Campylobacter_concisus_13826__selenide|_water_dikinase:0.24448438005725423028,118475701__Bacteria__Epsilonproteobacteria__Campylobacter_fetus_subsp_fetus_82-40__selenide|_water_dikinase:0.35171582549377555793):0.10227284512246026527):0.11095587552938560028):0.20415650019401584969,((157737753__Bacteria__Epsilonproteobacteria__Arcobacter_butzleri_RM4018__selenide|_water_dikinase:0.18801882887660856247,(296272526__Bacteria__Epsilonproteobacteria__Arcobacter_nitrofigilis_DSM_7299__selenide|_water_dikinase:0.16370195441112714296,78777029__Bacteria__Epsilonproteobacteria__Sulfurimonas_denitrificans_DSM_1251__selenophosphate_synthase:0.19613888002352677931):0.10936856322150172172):0.27560909379222287008,(224373308__Bacteria__Epsilonproteobacteria__Nautilia_profundicola_AmH__selenide|_water_dikinase:0.35787715512650936089,(319956066__Bacteria__Epsilonproteobacteria__Nitratifractor_salsuginis_DSM_16511__selenophosphate_synthase:0.35041724146235847526,(268680669__Bacteria__Epsilonproteobacteria__Sulfurospirillum_deleyianum_DSM_6946__selenide|_water_dikinase:0.03877060030191700757,390941307__Bacteria__Epsilonproteobacteria__Sulfurospirillum_barnesii_SES-3__selenophosphate_synthase:0.00000122123005994819):0.23221811495455565999):0.12814435027592391281):0.05570468701028759989):0.06384635681836348109):0.05382197819922709958,(34557385__Bacteria__Epsilonproteobacteria__Wolinella_succinogenes_DSM_1740__selenophosphate_synthetase:0.33343592463362536904,((386761619__Bacteria__Epsilonproteobacteria__Helicobacter_cinaedi_PAGU611__selenophosphate_synthase:0.10234193144239171758,32267233__Bacteria__Epsilonproteobacteria__Helicobacter_hepaticus_ATCC_51449__selenophosphate_synthase:0.16951857095166869560):0.23231451669029731799,((386748111__Bacteria__Epsilonproteobacteria__Helicobacter_cetorum_MIT_99-5656__Selenophosphate_synthetase|water_dikinase:0.39754550508058977831,(315452547__Bacteria__Epsilonproteobacteria__Helicobacter_felis_ATCC_49179__Selenophosphate_synthetase|water_dikinase:0.12851750916443818729,336453069__Bacteria__Epsilonproteobacteria__Helicobacter_bizzozeronii_CIII-1__selenide|_water_dikinase:0.14121284511157972119):0.36252831948638031268):0.22385601576426580883,291277037__Bacteria__Epsilonproteobacteria__Helicobacter_mustelae_12198__selenide|water_dikinase:0.52797540882058568990):0.13540933168353283533):0.11330161990557438556):0.18361446846468143512):0.17418129249899358402):0.02694103384745395041,(325295704__Bacteria__Aquificae__Desulfurobacterium_thermolithotrophum_DSM_11699__Selenide|_water_dikinase:0.17587381311163638453,319790597__Bacteria__Aquificae__Thermovibrio_ammonificans_HB-1__selenide|_water_dikinase:0.32614984297417520809):0.34345065063353957813):0.09076133893351147341):0.03095948643420318169):0.08407048878200064357):0.06723335243819672513):0.02954869295831089038,((114568047__Bacteria__Clostridia__Syntrophomonas_wolfei_subsp_wolfei_str_Goettingen__selenophosphate_synthase:0.43136707635288440432,297618495__Bacteria__Clostridia__Syntrophothermus_lipocalidus_DSM_12680__selenide|_water_dikinase:0.33958455277825416729):0.22996887893010950488,((((239906726__Bacteria__Deltaproteobacteria__Desulfovibrio_magneticus_RS-1__selenide|_water_dikinase:0.28072020977380707230,258406156__Bacteria__Deltaproteobacteria__Desulfohalobium_retbaense_DSM_5692__selenide|_water_dikinase:0.35833400080267280297):0.04704580613062761540,((78357268__Bacteria__Deltaproteobacteria__Desulfovibrio_alaskensis_G20__selenide|_water_dikinase:0.35979627013981990702,242278116__Bacteria__Deltaproteobacteria__Desulfovibrio_salexigens_DSM_2638__selenide|_water_dikinase:0.24822762096199310622):0.07591131981592982858,((317154767__Bacteria__Deltaproteobacteria__Desulfovibrio_aespoeensis_Aspo-2__selenide|_water_dikinase:0.14964910720703633595,376297281__Bacteria__Deltaproteobacteria__Desulfovibrio_desulfuricans_ND132__selenide|_water_dikinase:0.15682474441841492974):0.32372428454109275497,((256830510__Bacteria__Deltaproteobacteria__Desulfomicrobium_baculatum_DSM_4028__selenide|_water_dikinase:0.38055740199171955718,374300571__Bacteria__Deltaproteobacteria__Desulfovibrio_africanus_str_Walvis_Bay__Selenide|_water_dikinase:0.23417887239650539422):0.08050726908523143932,(46579743__Bacteria__Deltaproteobacteria__Desulfovibrio_vulgaris_str_Hildenborough__selenide|_water_dikinase|_selenocysteine|containing:0.29571038964716350739,(218885215__Bacteria__Deltaproteobacteria__Desulfovibrio_vulgaris_str_Miyazaki_F__selenide|_water_dikinase:0.17323650778203034117,220903963__Bacteria__Deltaproteobacteria__Desulfovibrio_desulfuricans_subsp_desulfuricans_str_ATCC_27774__selenide|_water_dikinase:0.45671736906585091997):0.09155156950072954047):0.12823250040466546706):0.04796602362834010563):0.04431770956166087433):0.05994496751387830280):0.27836059869877755046,302344591__Bacteria__Deltaproteobacteria__Desulfarculus_baarsii_DSM_2075__selenide|_water_dikinase:0.32879615144721968667):0.16343874730416987906,(((297570050__Bacteria__Deltaproteobacteria__Desulfurivibrio_alkaliphilus_AHT2__selenide|_water_dikinase:0.36987007916899927729,320354807__Bacteria__Deltaproteobacteria__Desulfobulbus_propionicus_DSM_2032__selenophosphate_synthase:0.39562008847703583614):0.18605321757527326643,(((337286801__Bacteria__others_bacteria__Thermodesulfatator_indicus_DSM_15286__selenide|_water_dikinase:0.22315278944584066023,337288980__Bacteria__others_bacteria__Thermodesulfobacterium_sp_OPB45__Selenide|_water_dikinase:0.63664043566878325553):0.16759642403536473276,(332296374__Bacteria__Clostridia__Thermodesulfobium_narugense_DSM_14796__Selenide|_water_dikinase:0.97327360692300657341,206890440__Bacteria__others_bacteria__Thermodesulfovibrio_yellowstonii_DSM_11347__selenide|_water_dikinase:0.45075142765939446576):0.04294818009703483402):0.12640179242990359776,((116750822__Bacteria__Deltaproteobacteria__Syntrophobacter_fumaroxidans_MPOB__selenide|_water_dikinase:0.29019737679351503834,(218778325__Bacteria__Deltaproteobacteria__Desulfatibacillum_alkenivorans_AK-01__selenide|_water_dikinase:0.42627209660023501758,224368889__Bacteria__Deltaproteobacteria__Desulfobacterium_autotrophicum_HRM2__protein_SelD1:0.48096451236485082692):0.15019551740641787219):0.03083437712909922745,328952194__Bacteria__Deltaproteobacteria__Desulfobacca_acetoxidans_DSM_11109__Selenide|_water_dikinase:0.44606261278557135519):0.05842383957386199089):0.04962178465761928059):0.05467212242091123303,(((94967130__Bacteria__Acidobacteria__Candidatus_Koribacter_versatilis_Ellin345__selenophosphate_synthase:0.31973853754284353723,116623813__Bacteria__Acidobacteria__Candidatus_Solibacter_usitatus_Ellin6076__selenophosphate_synthase:0.39801942158822339879):0.35290157353166018428,(300088583__Bacteria__Chloroflexi__Dehalogenimonas_lykanthroporepellens_BL-DC-9__selenide_water_dikinase:0.48227025910229831540,(189425817__Bacteria__Deltaproteobacteria__Geobacter_lovleyi_SZ__selenide|_water_dikinase:0.33190147724860963319,(((322418171__Bacteria__Deltaproteobacteria__Geobacter_sp_M18__selenide|_water_dikinase:0.03050269313933390292,(197119822__Bacteria__Deltaproteobacteria__Geobacter_bemidjiensis_Bem__selenide|_water_dikinase|_selenocysteine|containing_protein:0.02272132026430094889,253702116__Bacteria__Deltaproteobacteria__Geobacter_sp_M21__selenide|_water_dikinase:0.03062406174052896210):0.07212976908937761278):0.24575595647111433961,(78224103__Bacteria__Deltaproteobacteria__Geobacter_metallireducens_GS-15__selenophosphate_synthase:0.19513729329580772887,39995714__Bacteria__Deltaproteobacteria__Geobacter_sulfurreducens_PCA__selenide|_water_dikinase:0.12914374641952025558):0.04477531792897682106):0.06970806682731835180,((77918434__Bacteria__Deltaproteobacteria__Pelobacter_carbinolicus_DSM_2380__selenide|_water_dikinase:0.33952650757370705925,148265866__Bacteria__Deltaproteobacteria__Geobacter_uraniireducens_Rf4__selenide|_water_dikinase:0.15013550085133159362):0.06130635744885239852,222054519__Bacteria__Deltaproteobacteria__Geobacter_sp_FRC-32__selenide|_water_dikinase:0.18982136502256299893):0.01913816098755963951):0.13495581501922196410):0.31855355559673953492):0.08204038211435549233):0.05810768230106178045,((302339430__Bacteria__Spirochaetes__Spirochaeta_smaragdinae_DSM_11293__selenide|_water_dikinase:0.63971066806216481115,85858905__Bacteria__Deltaproteobacteria__Syntrophus_aciditrophicus_SB__selenide_water_dikinase:0.39907783125393914148):0.08063944754083689215,(((224370558__Bacteria__Deltaproteobacteria__Desulfobacterium_autotrophicum_HRM2__protein_SelD2:0.26397504909881946977,158523259__Bacteria__Deltaproteobacteria__Desulfococcus_oleovorans_Hxd3__selenide|_water_dikinase:0.27794865121016315568):0.06369021046468065217,118580127__Bacteria__Deltaproteobacteria__Pelobacter_propionicus_DSM_2379__selenide|_water_dikinase:0.29230570681498441177):0.11017189629255308425,51244821__Bacteria__Deltaproteobacteria__Desulfotalea_psychrophila_LSv54__selenide|water_dikinase:0.42978311460520918219):0.07465297351102392898):0.04675479854236130883):0.09639154081354184278):0.02310593634320612377):0.04999750355743762253):0.02872801747804523340):0.05776093294081904167,(83590461__Bacteria__Clostridia__Moorella_thermoacetica_ATCC_39073__selenophosphate_synthase:0.33798824907993485489,(260892220__Bacteria__Clostridia__Ammonifex_degensii_KC4__selenide|_water_dikinase:0.20158845076287310039,169831688__Bacteria__Clostridia__Candidatus_Desulforudis_audaxviator_MP104C__selenide|_water_dikinase:0.39497226977439686690):0.08691286506465846495):0.08929125864569893711):0.02837342082065946736):0.04640056538933595709,((320160353__Bacteria__Chloroflexi__Anaerolinea_thermophila_UNI-1__selenide|_water_dikinase:0.46500035177163306921,54303214__Bacteria__Gammaproteobacteria__Photobacterium_profundum_SS9__selenophosphate_synthase:0.47956111391309658165):0.10841273374609657065,(((269836869__Bacteria__Chloroflexi__Sphaerobacter_thermophilus_DSM_20745__selenide|_water_dikinase:0.18663600294735313567,221633285__Bacteria__Chloroflexi__Thermomicrobium_roseum_DSM_5159__selenide|_water_dikinase:0.39176064597007242973):0.12897125837784920166,(383763217__Bacteria__Chloroflexi__Caldilinea_aerophila_DSM_14535_NBRC_104270__selenide|_water_dikinase:0.55006696731094995023,(159897757__Bacteria__Chloroflexi__Herpetosiphon_aurantiacus_DSM_785__selenide|_water_dikinase:0.29972355671728928561,(163846434__Bacteria__Chloroflexi__Chloroflexus_aurantiacus_J-10-fl__selenide|_water_dikinase:0.00000122123005994819,222524207__Bacteria__Chloroflexi__Chloroflexus_sp_Y-400-fl__selenide|_water_dikinase:0.00000122123005994819):0.38581503493701996277):0.14030785765928563413):0.11003834522004937724):0.08702297926484033053,269925570__Bacteria__others_bacteria__Thermobaculum_terrenum_ATCC_BAA-798__selenide|_water_dikinase:0.51791807430887493169):0.03794904900065713266):0.21639708812194635712):0.05729551792216832501,(((20094805__Archaea__Thermococcales-pyroco__Methanopyrus_kandleri_AV19__selenophosphate_synthetase:0.49785540267615291388,(307354172__Archaea__Methanomicrobiales__Methanoplanus_petrolearius_DSM_11571__selenide|_water_dikinase:0.44562084962495523977,((150398777__Archaea__Methanococcales__Methanococcus_vannielii_SB__selenophosphate_synthetase:0.10816628495953106714,(45358467__Archaea__Methanococcales__Methanococcus_maripaludis_S2__selenophosphate_synthetase:0.01404695324407869393,((150402078__Archaea__Methanococcales__Methanococcus_maripaludis_C7__selenophosphate_synthetase:0.01937175065008037156,134045750__Archaea__Methanococcales__Methanococcus_maripaludis_C5__selenophosphate_synthetase:0.03413739591756705799):0.00909144585889525361,159906132__Archaea__Methanococcales__Methanococcus_maripaludis_C6__selenophosphate_synthetase:0.01246067580908610112):0.00356171552021962521):0.13404339784755725518):0.06277945529354078680,(150401153__Archaea__Methanococcales__Methanococcus_aeolicus_Nankai-3__selenophosphate_synthetase:0.18818001604355322209,(((296109284__Archaea__Methanococcales__Methanocaldococcus_infernus_ME__selenide|_water_dikinase:0.18385759551393776601,(289191561__Archaea__Methanococcales__Methanocaldococcus_sp_FS406-22__selenide|_water_dikinase:0.05286571915902129465,256810775__Archaea__Methanococcales__Methanocaldococcus_fervens_AG86__selenophosphate_synthetase:0.03648472917621339850):0.03331526840514418414):0.02587176890829521320,(333909936__Archaea__Methanococcales__Methanotorris_igneus_Kol_5__Selenide|_water_dikinase:0.15858496199395133441,261402378__Archaea__Methanococcales__Methanocaldococcus_vulcanius_M7__selenophosphate_synthetase:0.10669918038735824728):0.01494924141713577237):0.14305002821463652651,(297618956__Archaea__Methanococcales__Methanococcus_voltae_A3__selenide|_water_dikinase:0.28560896391645534953,336121412__Archaea__Methanococcales__Methanothermococcus_okinawensis_IH1__Selenide|_water_dikinase:0.11390914772717465608):0.04569123178976702143):0.04090618698649292617):0.02760062768323900614):0.33774730299477395690):0.18270059877607164323):0.07864771518183916177,(2508585545__Archaea__Halobacteria__Haloarcula_vallismortis_ATCC_29715__selenium_donor_protein|_EC|2|7|9|3_|:0.05760509637760950069,(2508576354__Archaea__Halobacteria__Haloarcula_californiae_ATCC_33799__selenium_donor_protein|_EC|2|7|9|3_|:0.00267692604503946569,2508581271__Archaea__Halobacteria__Haloarcula_sinaiiensis_ATCC_33800__selenium_donor_protein|_EC|2|7|9|3_|:0.00000122123005994819):0.03580242303377991625):0.65279302121600435438):0.66649981041271622040,((379007141__Bacteria__Clostridia__Sulfobacillus_acidophilus_DSM_10332__Selenide|_water_dikinase:0.82027993390041065158,317121634__Bacteria__Clostridia__Thermaerobacter_marianensis_DSM_12885__selenophosphate_synthase:0.30825064821280917515):0.09965179282711587871,((((297582672__Bacteria__Bacilli__Bacillus_selenitireducens_MLS10__selenide|_water_dikinase:0.34929008980558601261,(288556859__Bacteria__Bacilli__Bacillus_pseudofirmus_OF4__selenide|_water_dikinase:0.18481677368340115875,317128844__Bacteria__Bacilli__Bacillus_cellulosilyticus_DSM_2522__selenide|_water_dikinase:0.22672301605634093136):0.12202881032799997585):0.14269465945609000057,((336114132__Bacteria__Bacilli__Bacillus_coagulans_2-6__selenide|_water_dikinase:0.17453110925930548358,(261408076__Bacteria__Bacilli__Paenibacillus_sp_Y412MC10__selenide|_water_dikinase:0.14137263851449488605,(337746865__Bacteria__Bacilli__Paenibacillus_mucilaginosus_KNP414__selenide|_water_dikinase:0.09527561244243419603,251798130__Bacteria__Bacilli__Paenibacillus_sp_JDR-2__selenide|_water_dikinase:0.11536697248426802664):0.04477179659417172830):0.02877391423307322504):0.22498060104014672156,51893728__Bacteria__Clostridia__Symbiobacterium_thermophilum_IAM_14863__selenophosphate_synthetase:0.40066956819931798250):0.07691124915682046037):0.03134670148151360441,188585742__Bacteria__Clostridia__Natranaerobius_thermophilus_JW-NM-WN-LF__selenophosphate_synthase:0.57601905661546159987):0.05308287023926953202,(296132274__Bacteria__Clostridia__Thermincola_potens_JR__selenide|_water_dikinase:0.35149016258713350336,167630568__Bacteria__Clostridia__Heliobacterium_modesticaldum_Ice1__selenide|_water_dikinase:0.33470536790492022572):0.04446687086351961554):0.08336562717193507499):0.03169484728577575544):0.00629557962380484799):0.06203638525774000240):0.06671758547601812361,(((222055599__Bacteria__Deltaproteobacteria__Geobacter_sp_FRC-32__selenide|_water_dikinase:0.33179562533558271120,(78044963__Bacteria__Clostridia__Carboxydothermus_hydrogenoformans_Z-2901__selenide|_water_dikinase:0.42787827758828439473,147678183__Bacteria__Clostridia__Pelotomaculum_thermopropionicum_SI__selenophosphate_synthase:0.41271197050279123664):0.06362096682699530659):0.07778184407538882295,(169832128__Bacteria__Clostridia__Candidatus_Desulforudis_audaxviator_MP104C__selenide|_water_dikinase:0.31443949203555110472,258514182__Bacteria__Clostridia__Desulfotomaculum_acetoxidans_DSM_771__selenide|_water_dikinase:0.32583537647655436142):0.30432309197412599211):0.04984903111725981495,((153006270__Bacteria__Deltaproteobacteria__Anaeromyxobacter_sp_Fw109-5__selenide|_water_dikinase:0.08922648103764735383,(86159782__Bacteria__Deltaproteobacteria__Anaeromyxobacter_dehalogenans_2CP-C__selenophosphate_synthase:0.02305956630137803720,(197123836__Bacteria__Deltaproteobacteria__Anaeromyxobacter_sp_K__selenide|_water_dikinase:0.00002342085882720421,220918601__Bacteria__Deltaproteobacteria__Anaeromyxobacter_dehalogenans_2CP-1__selenide|_water_dikinase:0.00836427228449306177):0.00908547169674226059):0.18120530519453292850):0.21160177763850257504,(310820085__Bacteria__Deltaproteobacteria__Stigmatella_aurantiaca_DW4-3-1__selenide|_water_dikinase:0.05882037079857048434,((338533207__Bacteria__Deltaproteobacteria__Myxococcus_fulvus_HW-1__selenide|_water_dikinase:0.01569763561606639379,108758025__Bacteria__Deltaproteobacteria__Myxococcus_xanthus_DK_1622__selenide|_water_dikinase:0.01210865700518413621):0.06231158852621709182,383454028__Bacteria__Deltaproteobacteria__Corallococcus_coralloides_DSM_2259__selenide|_water_dikinase:0.11418133895520531096):0.10192060687983972578):0.38927435714397562450):0.15938787917007843364):0.03474462122867105762):0.08878724067624824134,((347756152__Bacteria__Acidobacteria__Candidatus_Chloracidobacterium_thermophilum_B__selenophosphate_synthase:0.43485917927635520108,262199746__Bacteria__Deltaproteobacteria__Haliangium_ochraceum_DSM_14365__selenide|_water_dikinase:0.66619374149316668010):0.14027623651213927403,(331695386__Bacteria__Actinobacteria__Pseudonocardia_dioxanivorans_CB1190__Selenide|_water_dikinase:0.45820420319068672077,(227832794__Bacteria__Actinobacteria__Corynebacterium_aurimucosum_ATCC_700975__Selenophosphate_synthase:0.25464080861594562410,(256824303__Bacteria__Actinobacteria__Kytococcus_sedentarius_DSM_20547__selenophosphate_synthase:0.29291333963285770547,((152965573__Bacteria__Actinobacteria__Kineococcus_radiotolerans_SRS30216__selenide|_water_dikinase:0.20679812092664878742,((386850692__Bacteria__Actinobacteria__Actinoplanes_sp_SE50-110__selenide|_water_dikinase:0.07569665373186368340,383781077__Bacteria__Actinobacteria__Actinoplanes_missouriensis_431__putative_selenophosphate_synthase:0.10752915619480203635):0.06169273041436001276,(((379735036__Bacteria__Actinobacteria__Blastococcus_saxobsidens_DD2__Selenophosphate_synthase:0.07019304978411819440,284990161__Bacteria__Actinobacteria__Geodermatophilus_obscurus_DSM_43160__selenide|_water_dikinase:0.05250654364064254176):0.18773775846196746886,((134100098__Bacteria__Actinobacteria__Saccharopolyspora_erythraea_NRRL_2338__selenide|_water_dikinase:0.16130704479500673765,(257055719__Bacteria__Actinobacteria__Saccharomonospora_viridis_DSM_43017__selenophosphate_synthase:0.16458609253498723834,(300786994__Bacteria__Actinobacteria__Amycolatopsis_mediterranei_U32__selenophosphate_synthase:0.12321068347045062430,(118469594__Bacteria__Actinobacteria__Mycobacterium_smegmatis_str_MC2_155__selenide|_water_dikinase:0.06198609930641132970,(108802175__Bacteria__Actinobacteria__Mycobacterium_sp_MCS__selenophosphate_synthase:0.09374374627250564584,(183985158__Bacteria__Actinobacteria__Mycobacterium_marinum_M__thiamine|monophosphate_kinase:0.09339758281829049769,118465144__Bacteria__Actinobacteria__Mycobacterium_avium_104__selenide|_water_dikinase:0.04951990930014973230):0.02100821646448259444):0.02163956997611080069):0.06506634884255819984):0.03990463957981685988):0.04597712323003419477):0.02082098610677510925,(((256394825__Bacteria__Actinobacteria__Catenulispora_acidiphila_DSM_44928__selenide|_water_dikinase:0.19123833977018891983,256389764__Bacteria__Actinobacteria__Catenulispora_acidiphila_DSM_44928__selenide|_water_dikinase:0.19266271447780547454):0.04493238824528481001,(145593144__Bacteria__Actinobacteria__Salinispora_tropica_CNB-440__selenide|_water_dikinase:0.23036930292618237881,386838106__Bacteria__Actinobacteria__Streptomyces_hygroscopicus_subsp_jinggangensis_5008__selenide|_water_dikinase:0.18837383246268168957):0.04371952532536178132):0.03450454871199769291,(330466437__Bacteria__Actinobacteria__Verrucosispora_maris_AB-18-032__selenide|_water_dikinase:0.09158397383346940368,(315502598__Bacteria__Actinobacteria__Micromonospora_sp_L5__selenide|_water_dikinase:0.00000122123005994819,302866039__Bacteria__Actinobacteria__Micromonospora_aurantiaca_ATCC_27029__selenide|_water_dikinase:0.00640543369713969090):0.12751988797455737767):0.21967837250750391065):0.02593852985283273682):0.01356338318532869514):0.02422221109956159205,(271965201__Bacteria__Actinobacteria__Streptosporangium_roseum_DSM_43021__selenide|_water_dikinase:0.22663084439968808614,312138680__Bacteria__Actinobacteria__Rhodococcus_equi_103S__selenide|_water_dikinase_seld:0.17021965498911104109):0.02577432256898700910):0.04206848529191725694):0.02616889626145927142):0.15178971881254763043,(184200428__Bacteria__Actinobacteria__Kocuria_rhizophila_DC2201__selenide|_water_dikinase:0.12035744955815712298,(257068149__Bacteria__Actinobacteria__Brachybacterium_faecium_DSM_4810__selenophosphate_synthase:0.22042256578392871447,((336116184__Bacteria__Actinobacteria__Microlunatus_phosphovorus_NM-1__selenide|_water_dikinase:0.09632824652609597860,(378716527__Bacteria__Actinobacteria__Gordonia_polyisoprenivorans_VH2__selenide|_water_dikinase_SelD:0.12065608359656433690,262203453__Bacteria__Actinobacteria__Gordonia_bronchialis_DSM_43247__selenide|_water_dikinase:0.08183902093013538381):0.07072885384530799846):0.03603123697030809203,(258655378__Bacteria__Actinobacteria__Nakamurella_multipartita_DSM_44233__selenide|_water_dikinase:0.13941682755946196992,333988908__Bacteria__Actinobacteria__Mycobacterium_sp_JDM601__thiamine|monophosphate_kinase:0.14202890020442746066):0.03207372426912686453):0.03621539947254561603):0.02522144496235186745):0.04926226730781083085):0.04251208514456017440):0.08248230484029191178):0.36269964353757194742):0.12127290384485239771):0.06373076328301295612):0.14042773500501984363,(288942154__Bacteria__Gammaproteobacteria__Allochromatium_vinosum_DSM_180__selenide|_water_dikinase:0.24426752536833648555,288941116__Bacteria__Gammaproteobacteria__Allochromatium_vinosum_DSM_180__selenide|_water_dikinase:0.19287956169507725068):0.37426116882675219966):0.20957948856847047336,((((347539268__Bacteria__Betaproteobacteria__Pseudogulbenkiania_sp_NH8B__selenide|_water_dikinase:0.14106695960312068405,226940021__Bacteria__Betaproteobacteria__Laribacter_hongkongensis_HLHK9__SelD:0.24452258156168665826):0.07795909149021784668,302878916__Bacteria__Betaproteobacteria__Gallionella_capsiferriformans_ES-2__selenide|_water_dikinase:0.21053651106232104673):0.07489698025184836350,(((190575698__Bacteria__Gammaproteobacteria__Stenotrophomonas_maltophilia_K279a__selenide|_water_dikinase:0.27039324485908500240,((71906693__Bacteria__Betaproteobacteria__Dechloromonas_aromatica_RCB__selenophosphate_synthetase:0.25638124280307567071,257093712__Bacteria__Betaproteobacteria__Candidatus_Accumulibacter_phosphatis_clade_IIA_str_UW-1__selenophosphate_synthetase:0.22750248288732216606):0.12841282339427645409,74317039__Bacteria__Betaproteobacteria__Thiobacillus_denitrificans_ATCC_25259__selenophosphate_synthetase:0.28584668456473261156):0.02063014226388863379):0.03930066231536370053,(((((((307726391__Bacteria__Betaproteobacteria__Burkholderia_sp_CCGE1003__selenide|_water_dikinase:0.02510754047067715114,323529397__Bacteria__Betaproteobacteria__Burkholderia_sp_CCGE1001__selenide|_water_dikinase:0.03467322986133170720):0.01901366173260887055,(295700898__Bacteria__Betaproteobacteria__Burkholderia_sp_CCGE1002__selenide|_water_dikinase:0.06198831980526138541,(91777580__Bacteria__Betaproteobacteria__Burkholderia_xenovorans_LB400__selenophosphate_synthetase:0.02182813289574013493,187921201__Bacteria__Betaproteobacteria__Burkholderia_phytofirmans_PsJN__selenophosphate_synthetase:0.02232528960519965938):0.01860741887779966686):0.04072310095727997570):0.08651332436714676000,377812882__Bacteria__Betaproteobacteria__Burkholderia_sp_YI23__selenide|_water_dikinase:0.13859054848523102987):0.06368130688109999160,(((339717965__Bacteria__Betaproteobacteria__Burkholderia_glumae_BGR1__selenophosphate_synthetase:0.06460537440769502371,330819625__Bacteria__Betaproteobacteria__Burkholderia_gladioli_BSR3__Selenide|_water_dikinase:0.03570821441710109179):0.05286272553938731883,((83718102__Bacteria__Betaproteobacteria__Burkholderia_thailandensis_E264__selenophosphate_synthetase:0.02860358184537153264,(124381745__Bacteria__Betaproteobacteria__Burkholderia_mallei_NCTC_10229__selenophosphate_synthetase:0.00527314310737261264,(76817703__Bacteria__Betaproteobacteria__Burkholderia_pseudomallei_1710b__selenophosphate_synthetase:0.00253082547156595599,126458325__Bacteria__Betaproteobacteria__Burkholderia_pseudomallei_1106a__selenophosphate_synthetase:0.00000122123005994819):0.00366711865774066448):0.03841944740743977876):0.04745356143567643070,(161519916__Bacteria__Betaproteobacteria__Burkholderia_multivorans_ATCC_17616__selenophosphate_synthetase:0.02130619996698185706,((107025366__Bacteria__Betaproteobacteria__Burkholderia_cenocepacia_AU_1054__selenophosphate_synthetase:0.00606860858595179454,78061139__Bacteria__Betaproteobacteria__Burkholderia_sp_383__selenophosphate_synthetase:0.01287639982258093931):0.00834246476476340967,(115359454__Bacteria__Betaproteobacteria__Burkholderia_ambifaria_AMMD__selenophosphate_synthetase:0.00746692811294820662,134292303__Bacteria__Betaproteobacteria__Burkholderia_vietnamiensis_G4__selenophosphate_synthetase:0.01704672038809037365):0.01051159065534931943):0.00938521772208028050):0.03099320532176702211):0.04571015748565830650):0.04547151806244353889,186473441__Bacteria__Betaproteobacteria__Burkholderia_phymatum_STM815__selenophosphate_synthetase:0.09412728483946374014):0.02883585869257156500):0.08174989146452057986,((264678908__Bacteria__Betaproteobacteria__Comamonas_testosteroni_CNB-2__selenide|_water_dikinase:0.09941768259280681086,(160898920__Bacteria__Betaproteobacteria__Delftia_acidovorans_SPH-1__selenide|_water_dikinase:0.00000122123005994819,333914959__Bacteria__Betaproteobacteria__Delftia_sp_Cs1-4__Selenide|_water_dikinase:0.00262908146712947542):0.13094545257378817360):0.16330155234526533281,((187479618__Bacteria__Betaproteobacteria__Bordetella_avium_197N__selenophosphate_synthetase:0.09411148424969001391,332285609__Bacteria__Betaproteobacteria__Pusillimonas_sp_T7-7__selenide|water_dikinase:0.24191573541936120528):0.05745233539186934968,311103549__Bacteria__Betaproteobacteria__Achromobacter_xylosoxidans_A8__selenide|_water_dikinase:0.12358109488571294987):0.06401980338414174632):0.05273779639921007817):0.09718109882354347695,((((((77465723__Bacteria__Alphaproteobacteria__Rhodobacter_sphaeroides_2-4-1__selenophosphate_synthase:0.14601484882799406484,294678171__Bacteria__Alphaproteobacteria__Rhodobacter_capsulatus_SB_1003__selenide|_water_dikinase:0.28509154618733334452):0.09574737235357386189,((145589526__Bacteria__Betaproteobacteria__Polynucleobacter_necessarius_subsp_asymbioticus_QLW-P1DMWA-1__selenide|_water_dikinase:0.05057741042775321799,171463357__Bacteria__Betaproteobacteria__Polynucleobacter_necessarius_subsp_necessarius_STIR1__selenide|_water_dikinase:0.07192470417096624713):0.31174418980583934458,(383756251__Bacteria__Betaproteobacteria__Rubrivivax_gelatinosus_IL144__selenophosphate_synthase_SelD:0.17785525233073298801,171058410__Bacteria__Betaproteobacteria__Leptothrix_cholodnii_SP-6__selenophosphate_synthetase:0.07816423180802177517):0.02746941439757519601):0.02820721111071285148):0.01797056617295956019,89901615__Bacteria__Betaproteobacteria__Rhodoferax_ferrireducens_T118__selenophosphate_synthetase:0.15098725381141014923):0.01676475362140590619,(337281020__Bacteria__Betaproteobacteria__Ramlibacter_tataouinensis_TTB310__Selenium_donor_protein:0.10288830650227366592,239815052__Bacteria__Betaproteobacteria__Variovorax_paradoxus_S110__selenophosphate_synthetase:0.11523395394441664219):0.02948064384003413335):0.06854601848503920347,(319795359__Bacteria__Betaproteobacteria__Variovorax_paradoxus_EPS__selenide|_water_dikinase:0.16647859975593390369,(319764071__Bacteria__Betaproteobacteria__Alicycliphilus_denitrificans_BC__selenide|_water_dikinase:0.04883853646558228984,(121595773__Bacteria__Betaproteobacteria__Acidovorax_sp_JS42__selenophosphate_synthase:0.00236826008596706557,222111972__Bacteria__Betaproteobacteria__Acidovorax_ebreus_TPSY__selenide|_water_dikinase:0.00551166481203026106):0.05623771249160897795):0.11858927950647031591):0.10017915031404477089):0.03652136607529957169,(296135536__Bacteria__Betaproteobacteria__Thiomonas_intermedia_K12__selenide|_water_dikinase:0.28547984545423776837,((134094069__Bacteria__Betaproteobacteria__Herminiimonas_arsenicoxydans__selenide|_water_dikinase_|selenophosphate_synthase|:0.11921578020405261544,((340786886__Bacteria__Betaproteobacteria__Collimonas_fungivorans_Ter331__selenide|water_dikinase:0.11202371040097015842,152979877__Bacteria__Betaproteobacteria__Janthinobacterium_sp_Marseille__selenide|water_dikinase:0.12603534335650604103):0.05357771143749091164,(339321636__Bacteria__Betaproteobacteria__Cupriavidus_necator_N-1__selenide|_water_dikinase_SelD:0.01440042211423245982,116694249__Bacteria__Betaproteobacteria__Ralstonia_eutropha_H16__selenophosphate_synthase:0.01013941790508356318):0.24716366662063407600):0.02408533598087710809):0.09627014796993986490,(91787636__Bacteria__Betaproteobacteria__Polaromonas_sp_JS666__selenophosphate_synthetase:0.12846826928366600340,121604411__Bacteria__Betaproteobacteria__Polaromonas_naphthalenivorans_CJ2__selenophosphate_synthetase:0.14532198757367148501):0.08796016377518681151):0.02477743929305701101):0.03011649699681495998):0.07060456653249101711):0.10983009616682380682,((124267385__Bacteria__Betaproteobacteria__Methylibium_petroleiphilum_PM1__selenophosphate_synthetase:0.20095837764554083660,((119897956__Bacteria__Betaproteobacteria__Azoarcus_sp_BH72__selenophosphate_synthetase:0.12356814017668743544,(56479333__Bacteria__Betaproteobacteria__Aromatoleum_aromaticum_EbN1__selenophosphate_synthetase:0.15937389356372466676,217970644__Bacteria__Betaproteobacteria__Thauera_sp_MZ1T__selenophosphate_synthetase:0.13465566189153344023):0.04743816958656548594):0.12069236689066015211,372488946__Bacteria__Betaproteobacteria__Dechlorosoma_suillum_PS__selenium_donor_protein:0.21519948968985708193):0.03780755296152582545):0.09835139586394563149,(114570475__Bacteria__Alphaproteobacteria__Maricaulis_maris_MCS10__selenophosphate_synthase:0.48217920883894765938,((209884309__Bacteria__Alphaproteobacteria__Oligotropha_carboxidovorans_OM5__selenide|_water_dikinase:0.24348530202189896943,(((217979451__Bacteria__Alphaproteobacteria__Methylocella_silvestris_BL2__selenide|_water_dikinase:0.19201623303535869658,338739749__Bacteria__Alphaproteobacteria__Hyphomicrobium_sp_MC1__Selenide|_water_dikinase:0.17707929526177385027):0.10757432857749754662,(119385447__Bacteria__Alphaproteobacteria__Paracoccus_denitrificans_PD1222__selenophosphate_synthetase:0.20528597292500316840,334318645__Bacteria__Alphaproteobacteria__Sinorhizobium_meliloti_AK83__selenide_water_dikinase:0.20685966446102319050):0.07832594844809172285):0.04875408527296438976,((170751763__Bacteria__Alphaproteobacteria__Methylobacterium_radiotolerans_JCM_2831__selenide|_water_dikinase:0.16337140354118276364,(170744171__Bacteria__Alphaproteobacteria__Methylobacterium_sp_4-46__selenide|_water_dikinase:0.07517393328525839857,220923400__Bacteria__Alphaproteobacteria__Methylobacterium_nodulans_ORS_2060__selenide|_water_dikinase:0.10709244439259911486):0.08282532050551487390):0.13551437868171353762,((298293455__Bacteria__Alphaproteobacteria__Starkeya_novella_DSM_506__selenide|_water_dikinase:0.17747440242951353917,153010183__Bacteria__Alphaproteobacteria__Ochrobactrum_anthropi_ATCC_49188__selenide|_water_dikinase:0.26310437150319243571):0.02682935533374043377,(154244617__Bacteria__Alphaproteobacteria__Xanthobacter_autotrophicus_Py2__selenide|_water_dikinase:0.17011339842422021351,158422787__Bacteria__Alphaproteobacteria__Azorhizobium_caulinodans_ORS_571__selenide_water_dikinase:0.23194577386486814330):0.08258989821489572114):0.04661545601180196174):0.02396308016570379215):0.05348897802000606577):0.20329372645634544159,(197104649__Bacteria__Alphaproteobacteria__Phenylobacterium_zucineum_HLK1__selenophosphate_synthetase:0.16518878061464584150,302382099__Bacteria__Alphaproteobacteria__Brevundimonas_subvibrioides_ATCC_15264__selenide|_water_dikinase:0.15962607049098101464):0.10469033211579842346):0.08592489681367332377):0.04609114871387315349):0.04490174913479538787):0.02501591394839592503):0.04095962601201883629,291613778__Bacteria__Betaproteobacteria__Sideroxydans_lithotrophicus_ES-1__selenide|_water_dikinase:0.34295730489266235130):0.03221494386933521775):0.11156948064730598524,(86608660__Bacteria__Cyanobacteria__Synechococcus_sp_JA-2-3Ba-2-13__selenide|_water_dikinase:0.07374579138624216823,86604787__Bacteria__Cyanobacteria__Synechococcus_sp_JA-3-3Ab__selenide|_water_dikinase:0.08152028481945591820):0.35783008489523904228):0.05281454982609363330):0.38090607591918468344):0.06396609606655774549):0.07281900164073203119,(261856970__Bacteria__Gammaproteobacteria__Halothiobacillus_neapolitanus_c2__selenide|_water_dikinase:0.44236334402014126921,((83643144__Bacteria__Gammaproteobacteria__Hahella_chejuensis_KCTC_2396__selenide|_water_dikinase:0.31950914891563780840,254787313__Bacteria__Gammaproteobacteria__Teredinibacter_turnerae_T7901__selenide|_water_dikinase:0.32078987557409033293):0.06632641442670368648,(375131101__Bacteria__Gammaproteobacteria__Vibrio_furnissii_NCTC_11218__selenide|_water_dikinase:0.22512706882100133599,(((119773331__Bacteria__Gammaproteobacteria__Shewanella_amazonensis_SB2B__selenophosphate_synthetase:0.19014759895802596512,(((24371796__Bacteria__Gammaproteobacteria__Shewanella_oneidensis_MR-1__selenophosphate_synthase_SelD:0.02593292034795875028,113968520__Bacteria__Gammaproteobacteria__Shewanella_sp_MR-4__selenophosphate_synthetase:0.03068924236055338428):0.03021100263575570571,(126176367__Bacteria__Gammaproteobacteria__Shewanella_baltica_OS155__selenophosphate_synthetase:0.01567818389512459082,146294627__Bacteria__Gammaproteobacteria__Shewanella_putrefaciens_CN-32__selenophosphate_synthetase:0.02073266431980020849):0.02963689087756437440):0.08530323505160111730,(114561308__Bacteria__Gammaproteobacteria__Shewanella_frigidimarina_NCIMB_400__selenophosphate_synthetase:0.11808795871689500845,91791597__Bacteria__Gammaproteobacteria__Shewanella_denitrificans_OS217__selenophosphate_synthetase:0.13641800640769849440):0.05162409516126555825):0.03190689865620304627):0.03488161375770972711,(127511069__Bacteria__Gammaproteobacteria__Shewanella_loihica_PV-4__selenophosphate_synthetase:0.11853255888787300742,((212633108__Bacteria__Gammaproteobacteria__Shewanella_piezotolerans_WP3__Selenide|_water_dikinase:0.03882220023347667665,(167626062__Bacteria__Gammaproteobacteria__Shewanella_halifaxensis_HAW-EB4__selenophosphate_synthetase:0.02457551698439323223,157959991__Bacteria__Gammaproteobacteria__Shewanella_pealeana_ATCC_700345__selenophosphate_synthetase:0.02280757424813128001):0.04060381985111503195):0.09386497380978939264,((170729032__Bacteria__Gammaproteobacteria__Shewanella_woodyi_ATCC_51908__selenophosphate_synthetase:0.10706144902797672114,157377471__Bacteria__Gammaproteobacteria__Shewanella_sediminis_HAW-EB3__selenophosphate_synthetase:0.05535075564609978627):0.03310388522798163313,294142956__Bacteria__Gammaproteobacteria__Shewanella_violacea_DSS12__selenide|_water_dikinase:0.07436568438806676062):0.03971294537590584761):0.05670116391393658500):0.03692655504076292755):0.04620738561525637722,308047950__Bacteria__Gammaproteobacteria__Ferrimonas_balearica_DSM_9799__selenophosphate_synthase:0.19884473843856975694):0.06319998515401489825):0.09541094286259321766):0.04649260824539734605):0.05659943435911241050):0.04232739178284605081):0.03060140173447500195,(((387813823__Bacteria__Gammaproteobacteria__Marinobacter_hydrocarbonoclasticus_ATCC_49840__selenophosphate_synthase:0.00000122123005994819,120554813__Bacteria__Gammaproteobacteria__Marinobacter_aquaeolei_VT8__selenide|_water_dikinase:0.00837659494699265900):0.42660487618074310889,71279082__Bacteria__Gammaproteobacteria__Colwellia_psychrerythraea_34H__selenide|_water_dikinase:0.29946859665977121345):0.05030680112235289686,(374335767__Bacteria__Gammaproteobacteria__Oceanimonas_sp_GK1__selenophosphate_synthetase:0.23984020197112512762,((117620533__Bacteria__Gammaproteobacteria__Aeromonas_hydrophila_subsp_hydrophila_ATCC_7966__selenophosphate_synthetase:0.00902853542460068173,330829591__Bacteria__Gammaproteobacteria__Aeromonas_veronii_B565__Selenide|_water_dikinase:0.04910654114878224008):0.01715930255808826091,145299050__Bacteria__Gammaproteobacteria__Aeromonas_salmonicida_subsp_salmonicida_A449__selenophosphate_synthetase:0.01630339307398219820):0.13889611686891301101):0.07480798187440304559):0.02699416774817688450):0.06681722652979940613):0.04407710396510616802):0.13681738396910728128,304310822__Bacteria__Gammaproteobacteria__Gamma_proteobacterium_HdN1__Selenide|_water_dikinase|_synthesises_selenophosphate:0.19080431735154118611):0.07777331797900380317):0.05055245619751380648):0.01156275046509264853,121608590__Bacteria__Betaproteobacteria__Verminephrobacter_eiseniae_EF01-2__selenophosphate_synthetase:0.20261001505776166098):0.01602027713573819789,146282266__Bacteria__Gammaproteobacteria__Pseudomonas_stutzeri_A1501__selenophosphate_synthetase:0.08350579039622589572):0.02336726259329361191):0.01583748300678797585):0.01505823612438097689,146307478__Bacteria__Gammaproteobacteria__Pseudomonas_mendocina_ymp__selenophosphate_synthetase:0.05630086284658326196):0.01817789869564337413,226943152__Bacteria__Gammaproteobacteria__Azotobacter_vinelandii_DJ__selenophosphate_synthetase:0.08921395644741689224,15596839__Bacteria__Gammaproteobacteria__Pseudomonas_aeruginosa_PAO1__selenophosphate_synthetase:0.05645179023793411160):0.0;
