# Supplementary material for: The last universal common ancestor between ancient Earth chemistry and the onset of genetics
Source: PLoS Genet. 2018 Aug 16;14(8):e1007518. doi: 10.1371/journal.pgen.1007518 (PMC6095482; doi:10.1371/journal.pgen.1007518)
Supplement: S1 Appendix — The trees are for the 355 clusters that, after alignment and tree construction, generated ML trees that preserve domain monophyly while also having homologues in ≥2 archaeal and ≥2 bacterial lineages. These 355 proteins trace to LUCA by those phylogenetic criteria [78]. LUCA, last universal common ancestor; ML, maximum likelihood. (ZIP) [file pgen.1007518.s001.zip › renamed_trees_LUCA/3114.tree]

(253987863__Bacteria__Gammaproteobacteria__Photorhabdus_asymbiotica_subsp_asymbiotica_ATCC_43949__4|aminobutyrate_aminotransferase_activity:0.02578536471340310207,((((((308069114__Bacteria__Bacilli__Paenibacillus_polymyxa_E681__acetylornithine_aminotransferase:0.19813310349527427090,337746158__Bacteria__Bacilli__Paenibacillus_mucilaginosus_KNP414__class_III_aminotransferase:0.15175363016553800044):0.19511170709457265060,256421194__Bacteria__Bacteroidetes__Chitinophaga_pinensis_DSM_2588__class_III_aminotransferase:0.29941797923404295245):0.21918524358838403776,(((336178515__Bacteria__Actinobacteria__Frankia_symbiont_of_Datisca_glomerata__acetylornithine_transaminase:0.30019411684020091968,(310820397__Bacteria__Deltaproteobacteria__Stigmatella_aurantiaca_DW4-3-1__aminotransferase:0.38546255440976223694,(256376130__Bacteria__Actinobacteria__Actinosynnema_mirum_DSM_43827__class_III_aminotransferase:0.29482948897416438871,386836366__Bacteria__Actinobacteria__Streptomyces_hygroscopicus_subsp_jinggangensis_5008__aminotransferase:0.16998068609029448606):0.13519394628565703509):0.29720729746987722963):0.13397943667515979649,(387896678__Bacteria__Bacilli__Bacillus_amyloliquefaciens_Y2__4|aminobutyrate_aminotransferase:0.02128745056451418136,(311070807__Bacteria__Bacilli__Bacillus_atrophaeus_1942__GabT1_protein:0.02631891846923352374,(386756740__Bacteria__Bacilli__Bacillus_sp_JS__4|aminobutyrate_aminotransferase:0.00669333780275779746,350264395__Bacteria__Bacilli__Bacillus_subtilis_subsp_spizizenii_TU-B-10__acetylornithine_aminotransferase:0.00257340472911019632):0.03709207591389587083):0.02991529373410762443):0.25196531690789214508):0.16485895153925886336,((170290493__Archaea__others_archaea__Candidatus_Korarchaeum_cryptofilum_OPF8__4|aminobutyrate_aminotransferase:0.40291069929002598649,(307596478__Archaea__Thermoproteales__Vulcanisaeta_distributa_DSM_14429__class_III_aminotransferase:0.01069858319549374902,325968246__Archaea__Thermoproteales__Vulcanisaeta_moutnovskia_768-28__class_III_aminotransferase:0.05158808689180115203):0.33628431030948507940):0.47632796353992512550,(341581644__Archaea__Thermococcales-pyroco__Thermococcus_sp_4557__4|aminobutyrate_aminotransferase:0.72896138600755666648,385774520__Archaea__Sulfolobales__Sulfolobus_islandicus_HVE10-4__class_III_aminotransferase:1.01509503894809172131):0.11317966461234198194):0.33675760520143183108):0.25969371417767356247):0.34823702897471348061,150018707__Bacteria__Clostridia__Clostridium_beijerinckii_NCIMB_8052__class_III_aminotransferase:0.30333299226121585024):0.44721624961569161893,188535019__Bacteria__Gammaproteobacteria__Erwinia_tasmaniensis_Et1-99__4|aminobutyrate_aminotransferase:0.21857519956127088867):0.13470049409283302300,(290477001__Bacteria__Gammaproteobacteria__Xenorhabdus_bovienii_SS-2004__4|aminobutyrate_aminotransferase:0.06799260859416053626,300725050__Bacteria__Gammaproteobacteria__Xenorhabdus_nematophila_ATCC_19061__4|aminobutyrate_aminotransferase:0.09523094474441408386):0.05277304589631163362):0.03385712039572703197,37524482__Bacteria__Gammaproteobacteria__Photorhabdus_luminescens_subsp_laumondii_TTO1__hypothetical_protein:0.03323168248455971724):0.0;
