# Supplementary material for: The last universal common ancestor between ancient Earth chemistry and the onset of genetics
Source: PLoS Genet. 2018 Aug 16;14(8):e1007518. doi: 10.1371/journal.pgen.1007518 (PMC6095482; doi:10.1371/journal.pgen.1007518)
Supplement: S1 Appendix — The trees are for the 355 clusters that, after alignment and tree construction, generated ML trees that preserve domain monophyly while also having homologues in ≥2 archaeal and ≥2 bacterial lineages. These 355 proteins trace to LUCA by those phylogenetic criteria [78]. LUCA, last universal common ancestor; ML, maximum likelihood. (ZIP) [file pgen.1007518.s001.zip › renamed_trees_LUCA/2093.tree]

(284162037__Archaea__Archaeoglobales__Archaeoglobus_profundus_DSM_5631__reverse_gyrase:0.15397652850038640038,(327400795__Archaea__Archaeoglobales__Archaeoglobus_veneficus_SNP6__reverse_gyrase:0.22966715578038029988,((289596626__Archaea__Thermoplasmatales__Aciduliprofundum_boonei_T469__reverse_gyrase:0.61767568503138248204,(170290686__Archaea__others_archaea__Candidatus_Korarchaeum_cryptofilum_OPF8__reverse_gyrase:0.73587367592142871597,(((333910471__Archaea__Methanococcales__Methanotorris_igneus_Kol_5__reverse_gyrase:0.18399811557046080734,(296109363__Archaea__Methanococcales__Methanocaldococcus_infernus_ME__reverse_gyrase:0.18610987437298256997,(261403376__Archaea__Methanococcales__Methanocaldococcus_vulcanius_M7__reverse_gyrase:0.18738307340727611283,(336121641__Archaea__Methanococcales__Methanothermococcus_okinawensis_IH1__Reverse_gyrase:0.16350259103104317071,(256810022__Archaea__Methanococcales__Methanocaldococcus_fervens_AG86__reverse_gyrase:0.04279049469903761088,(289192008__Archaea__Methanococcales__Methanocaldococcus_sp_FS406-22__reverse_gyrase:0.02280227818690754027,15669706__Archaea__Methanococcales__Methanocaldococcus_jannaschii_DSM_2661__reverse_gyrase:0.02195748188083352509):0.02538199539755797013):0.01877024059161901820):0.02412324390358638881):0.02389336419668889114):0.09981290005916633457):0.36823248210968761995,(312136330__Archaea__Methanobacteriales__Methanothermus_fervidus_DSM_2088__reverse_gyrase:0.42885401333025457982,((315230527__Archaea__Thermococcales-pyroco__Thermococcus_barophilus_MP__DNA_reverse_gyrase:0.05633559574835391576,242398521__Archaea__Thermococcales-pyroco__Thermococcus_sibiricus_MM_739__reverse_gyrase:0.14057146181346247271):0.04212685883886194138,(((223478253__Archaea__Thermococcales-pyroco__Thermococcus_sp_AM4__DNA_reverse_gyrase:0.02616709598698423525,240103736__Archaea__Thermococcales-pyroco__Thermococcus_gammatolerans_EJ3__reverse_gyrase:0.01214014970052417972):0.10932212670272113686,((341581805__Archaea__Thermococcales-pyroco__Thermococcus_sp_4557__reverse_gyrase:0.07269610269241505440,212223477__Archaea__Thermococcales-pyroco__Thermococcus_onnurineus_NA1__reverse_gyrase:0.06126167798573578516):0.03434388053245517047,57640405__Archaea__Thermococcales-pyroco__Thermococcus_kodakarensis_KOD1__reverse_gyrase:0.06428182667378253001):0.02545088451933041548):0.09689202909082277049,(337284160__Archaea__Thermococcales-pyroco__Pyrococcus_yayanosii_CH1__reverse_gyrase:0.10852849634275174573,((18976867__Archaea__Thermococcales-pyroco__Pyrococcus_furiosus_DSM_3638__reverse_gyrase:0.07024236462003143056,389852121__Archaea__Thermococcales-pyroco__Pyrococcus_sp_ST04__reverse_gyrase:0.06826809326728144889):0.01831032328772034048,((332159082__Archaea__Thermococcales-pyroco__Pyrococcus_sp_NA2__reverse_gyrase:0.05458906980407625398,14521467__Archaea__Thermococcales-pyroco__Pyrococcus_abyssi_GE5__reverse_gyrase:0.06139628504785538815):0.01189561144076591026,14590668__Archaea__Thermococcales-pyroco__Pyrococcus_horikoshii_OT3__reverse_gyrase:0.05868413898600141620):0.02986610997349989013):0.07242618119808991173):0.05620199582803920429):0.02671092455024995371):0.15139972968067508252):0.16175804782022354389):0.07421242039435010929,(((((((347523205__Archaea__Desulfurococcales__Pyrolobus_fumarii_1A__reverse_gyrase:0.38104730611537684926,124027115__Archaea__Desulfurococcales__Hyperthermus_butylicus_DSM_5456__reverse_gyrase:0.32580749674826464668):0.15613346835174635174,118431415__Archaea__Desulfurococcales__Aeropyrum_pernix_K1__reverse_gyrase:0.55079858269788728453):0.10886274848661560422,156937309__Archaea__Desulfurococcales__Ignicoccus_hospitalis_KIN4-I__reverse_gyrase:0.59980030284524310513):0.07391524062134627315,((389860478__Archaea__Desulfurococcales__Thermogladius_sp_1633__reverse_gyrase:0.49877732620595155444,((126466016__Archaea__Desulfurococcales__Staphylothermus_marinus_F1__reverse_gyrase:0.05018861900095594741,297527313__Archaea__Desulfurococcales__Staphylothermus_hellenicus_DSM_12710__reverse_gyrase:0.03674273192637177859):0.28836652037482368716,(296242920__Archaea__Desulfurococcales__Thermosphaera_aggregans_DSM_11486__reverse_gyrase:0.29204099553954143698,((218884137__Archaea__Desulfurococcales__Desulfurococcus_kamchatkensis_1221n__reverse_gyrase:0.02185137720084485979,390938680__Archaea__Desulfurococcales__Desulfurococcus_fermentans_DSM_16532__reverse_gyrase:0.01980361454667174323):0.16080653624160998194,320101071__Archaea__Desulfurococcales__Desulfurococcus_mucosus_DSM_2162__reverse_gyrase:0.22921809108102927932):0.21235512170567244494):0.06923852445798694966):0.09290205646496518810):0.20909056024676378471,305664334__Archaea__Desulfurococcales__Ignisphaera_aggregans_DSM_17230__reverse_gyrase:0.81608569262024055480):0.05139571289764405249):0.05994398237906265609,(385806343__Archaea__Sulfolobales__Fervidicoccus_fontis_Kam940__reverse_gyrase:0.58930914141498480507,((332796392__Archaea__Sulfolobales__Acidianus_hospitalis_W1__reverse_gyrase:0.22581860684243379445,(146304982__Archaea__Sulfolobales__Metallosphaera_sedula_DSM_5348__reverse_gyrase:0.16565780122330295288,330833938__Archaea__Sulfolobales__Metallosphaera_cuprina_Ar-4__reverse_gyrase:0.21803640852674147088):0.20266272690215908492):0.08418736456769915222,((15920576__Archaea__Sulfolobales__Sulfolobus_tokodaii_str_7__reverse_gyrase:0.23479126917020845533,70606629__Archaea__Sulfolobales__Sulfolobus_acidocaldarius_DSM_639__reverse_gyrase:0.30100691154067349409):0.14890074372012637727,(15897352__Archaea__Sulfolobales__Sulfolobus_solfataricus_P2__reverse_gyrase:0.04719281445446475015,227827952__Archaea__Sulfolobales__Sulfolobus_islandicus_M_14-25__reverse_gyrase:0.03645778230464270797):0.40145915557892358771):0.04828768057623424731):0.43373642225542791140):0.10809621434002551765):0.07349170003426906683,(((20093489__Archaea__Thermococcales-pyroco__Methanopyrus_kandleri_AV19__Reverse_gyrase:1.04238749789935347678,302349040__Archaea__Desulfurococcales__Acidilobus_saccharovorans_345-15__Reverse_gyrase_2:0.93996666553726360149):0.09209045898628780147,(((307596371__Archaea__Thermoproteales__Vulcanisaeta_distributa_DSM_14429__reverse_gyrase:0.05052520136981209636,325968164__Archaea__Thermoproteales__Vulcanisaeta_moutnovskia_768-28__reverse_gyrase:0.08137172693084875064):0.34804700697125784403,159041384__Archaea__Thermoproteales__Caldivirga_maquilingensis_IC-167__reverse_gyrase:0.47594677985309058466):0.13458218044092912224,((327311378__Archaea__Thermoproteales__Thermoproteus_uzoniensis_768-20__reverse_gyrase:0.16350398734735152595,352683152__Archaea__Thermoproteales__Thermoproteus_tenax_Kra_1__reverse_gyrase:0.13434912032651147307):0.19582798581948251959,(((145590522__Archaea__Thermoproteales__Pyrobaculum_arsenaticum_DSM_13514__reverse_gyrase:0.00774718248478705601,379005164__Archaea__Thermoproteales__Pyrobaculum_oguniense_TE7__reverse_gyrase:0.00773586466282941143):0.11123820653460166075,((374327944__Archaea__Thermoproteales__Pyrobaculum_sp_1860__reverse_gyrase:0.09585924178608028201,18312412__Archaea__Thermoproteales__Pyrobaculum_aerophilum_str_IM2__reverse_gyrase:0.09670963685964316381):0.02220629738688870494,(119872746__Archaea__Thermoproteales__Pyrobaculum_islandicum_DSM_4184__reverse_gyrase:0.12959486926347751901,171184686__Archaea__Thermoproteales__Thermoproteus_neutrophilus_V24Sta__reverse_gyrase:0.08899702073897702848):0.04947216321174648102):0.02592382889191141571):0.03399822587897755044,126459306__Archaea__Thermoproteales__Pyrobaculum_calidifontis_JCM_11548__Reverse_gyrase:0.11756342918685418197):0.21272382139560119807):0.23557079280678541733):0.25735821953080356694):0.05768110080994707373,119719488__Archaea__Thermoproteales__Thermofilum_pendens_Hrk_5__reverse_gyrase:0.66094007507456309369):0.04868946904216055888):0.08135325657162165158,(((((383787147__Bacteria__Thermotogae__Fervidobacterium_pennivorans_DSM_9078__reverse_gyrase:0.18322095365558421776,((206900538__Bacteria__others_bacteria__Dictyoglomus_thermophilum_H-6-12__reverse_gyrase:0.05900568226781402470,217966463__Bacteria__others_bacteria__Dictyoglomus_turgidum_DSM_6724__reverse_gyrase:0.05978730116857793042):0.06440929791822558315,154250042__Bacteria__Thermotogae__Fervidobacterium_nodosum_Rt17-B1__reverse_gyrase:0.13232189561105350828):0.08304206714004457035):0.31739480215025789311,(15606221__Bacteria__Aquificae__Aquifex_aeolicus_VF5__reverse_gyrase:0.28625027076740283682,((225848097__Bacteria__Aquificae__Sulfurihydrogenibium_azorense_Az-Fu1__reverse_gyrase:0.31440685402050011499,188997564__Bacteria__Aquificae__Sulfurihydrogenibium_sp_YO3AOP1__reverse_gyrase:0.24965619278004144710):0.07180728949514190995,(289547865__Bacteria__Aquificae__Thermocrinis_albus_DSM_14484__reverse_gyrase:0.26235779847481471849,288818658__Bacteria__Aquificae__Hydrogenobacter_thermophilus_TK-6__reverse_gyrase:0.27988515070646102778):0.05187273066834015983):0.09613777244909629816):0.07043115287402260116):0.13165544177321741870,(383789217__Bacteria__others_bacteria__Caldisericum_exile_AZM16c01__reverse_gyrase:0.61081116771223087358,(224373099__Bacteria__Epsilonproteobacteria__Nautilia_profundicola_AmH__reverse_gyrase:0.63345903740814557548,(152991499__Bacteria__Epsilonproteobacteria__Nitratiruptor_sp_SB155-2__reverse_gyrase:0.48082261194618985956,225849958__Bacteria__Aquificae__Persephonella_marina_EX-H1__reverse_gyrase:0.32400429040417705329):0.06645653786184746448):0.04279742897093936904):0.17671637786057284303):0.09414522483975415468,((319789881__Bacteria__Aquificae__Thermovibrio_ammonificans_HB-1__reverse_gyrase:0.19291685108691600248,325294573__Bacteria__Aquificae__Desulfurobacterium_thermolithotrophum_DSM_11699__reverse_gyrase:0.18582733540041493359):0.34496974421484971618,((15606410__Bacteria__Aquificae__Aquifex_aeolicus_VF5__reverse_gyrase:0.34732097692247376752,(337287807__Bacteria__others_bacteria__Thermodesulfobacterium_sp_OPB45__reverse_gyrase:0.51924934287070079186,(260893272__Bacteria__Clostridia__Ammonifex_degensii_KC4__reverse_gyrase:0.53119778038249887420,337286805__Bacteria__others_bacteria__Thermodesulfatator_indicus_DSM_15286__reverse_gyrase:0.34351484052658892709):0.07514061652757675347):0.13021903764976081042):0.15316226645877087376,338730823__Bacteria__Thermotogae__Thermotoga_thermarum_DSM_5069__reverse_gyrase:0.78475301851653411767):0.06609664675506257692):0.10099191794248757459):0.15501604434297064361,(217076247__Bacteria__Thermotogae__Thermosipho_africanus_TCF52B__rgy_reverse_gyrase:0.44664087022174120412,((20808164__Bacteria__Clostridia__Thermoanaerobacter_tengcongensis_MB4__reverse_gyrase:0.27453016340667873996,(146296592__Bacteria__Clostridia__Caldicellulosiruptor_saccharolyticus_DSM_8903__reverse_gyrase:0.19159444441041495466,(312134973__Bacteria__Clostridia__Caldicellulosiruptor_owensensis_OL__reverse_gyrase:0.04121338335870081832,(((222529123__Bacteria__Clostridia__Caldicellulosiruptor_bescii_DSM_6725__reverse_gyrase:0.01393980030424469413,(302872042__Bacteria__Clostridia__Caldicellulosiruptor_obsidiansis_OB47__reverse_gyrase:0.05428222391653927947,(344995830__Bacteria__Clostridia__Caldicellulosiruptor_lactoaceticus_6A__reverse_gyrase:0.01028614891571099331,312793310__Bacteria__Clostridia__Caldicellulosiruptor_kristjanssonii_177R1B__reverse_gyrase:0.01443383813922636053):0.00840227718808357095):0.01888661544133403772):0.01909248475315893784,312622625__Bacteria__Clostridia__Caldicellulosiruptor_kronotskyensis_2002__reverse_gyrase:0.01846949759502599861):0.01803452112527113502,312127813__Bacteria__Clostridia__Caldicellulosiruptor_hydrothermalis_108__reverse_gyrase:0.02845271824444021991):0.01990968653696286589):0.26122397586551315829):0.08007182492096877324):0.21783581606044902235,(222099488__Bacteria__Thermotogae__Thermotoga_neapolitana_DSM_4359__reverse_gyrase:0.13765882487236075216,(((170288572__Bacteria__Thermotogae__Thermotoga_sp_RQ2__reverse_gyrase:0.00434567331233579567,15642947__Bacteria__Thermotogae__Thermotoga_maritima_MSB8__reverse_gyrase:0.02272714777291767047):0.00926111681081416040,148269887__Bacteria__Thermotogae__Thermotoga_petrophila_RKU-1__reverse_gyrase:0.01612511995855687302):0.01507733077576070384,281412232__Bacteria__Thermotogae__Thermotoga_naphthophila_RKU-10__reverse_gyrase:0.02749293665664075473):0.08887578293230467830):0.27207340909404997831):0.07537573875962402803):0.46634481692026591437):0.07792362717474435319):0.02746376588463263907):0.12666206877997004954):0.14467382406329076794):0.23184157770292998513,288931171__Archaea__Archaeoglobales__Ferroglobus_placidus_DSM_10642__reverse_gyrase:0.17584097788534333584):0.06506408262247243002):0.04358958799327184580,11498629__Archaea__Archaeoglobales__Archaeoglobus_fulgidus_DSM_4304__reverse_gyrase:0.34364120182595553343):0.0;
