# Supplementary material for: The last universal common ancestor between ancient Earth chemistry and the onset of genetics
Source: PLoS Genet. 2018 Aug 16;14(8):e1007518. doi: 10.1371/journal.pgen.1007518 (PMC6095482; doi:10.1371/journal.pgen.1007518)
Supplement: S1 Appendix — The trees are for the 355 clusters that, after alignment and tree construction, generated ML trees that preserve domain monophyly while also having homologues in ≥2 archaeal and ≥2 bacterial lineages. These 355 proteins trace to LUCA by those phylogenetic criteria [78]. LUCA, last universal common ancestor; ML, maximum likelihood. (ZIP) [file pgen.1007518.s001.zip › renamed_trees_LUCA/3378.tree]

((29375366__Bacteria__Bacilli__Enterococcus_faecalis_V583__hypothetical_protein:0.25054804254365814487,389867525__Bacteria__Bacilli__Enterococcus_faecium_DO__membrane_protein:0.67434345282767627072):0.15257305985991892472,(((148263364__Bacteria__Deltaproteobacteria__Geobacter_uraniireducens_Rf4__hypothetical_protein:0.87351659313991869560,((379730170__Bacteria__Bacteroidetes__Saprospira_grandis_str_Lewin__hypothetical_protein:1.37351109320840625294,(((150007671__Bacteria__Bacteroidetes__Parabacteroides_distasonis_ATCC_8503__hypothetical_protein:0.04968791200182864909,150005657__Bacteria__Bacteroidetes__Bacteroides_vulgatus_ATCC_8482__hypothetical_protein:0.13916009373843590824):0.01642727833569222057,(53713653__Bacteria__Bacteroidetes__Bacteroides_fragilis_YCH46__hypothetical_protein:0.08392585974741384458,29345580__Bacteria__Bacteroidetes__Bacteroides_thetaiotaomicron_VPI-5482__hypothetical_protein:0.32815695995875865387):0.04299604534899112429):0.12839766593864335165,332297169__Bacteria__Spirochaetes__Treponema_brennaborense_DSM_12168__hypothetical_protein:0.62108673080241671993):0.17313463047654445437):0.24198846459420642052,((((20090466__Archaea__Methanosarcinales__Methanosarcina_acetivorans_C2A__hypothetical_protein:0.60741306596029109865,91772534__Archaea__Methanosarcinales__Methanococcoides_burtonii_DSM_6242__hypothetical_protein:0.47331698390633536455):0.27780715316746235066,307354186__Archaea__Methanomicrobiales__Methanoplanus_petrolearius_DSM_11571__hypothetical_protein:0.35389386000112199593):0.50314806132157652296,(325957984__Archaea__Methanobacteriales__Methanobacterium_sp_AL-21__hypothetical_protein:0.30931084308664724691,333988458__Archaea__Methanobacteriales__Methanobacterium_sp_SWAN-1__hypothetical_protein:0.37068297039922587510):0.23760529816562789285):0.38521013834849338053,126180272__Archaea__Methanomicrobiales__Methanoculleus_marisnigri_JR1__hypothetical_protein:0.62132335161242335797):0.25492340689444120683):0.23226987573604654380):0.20689685208387950666,269120342__Bacteria__Fusobacteria__Sebaldella_termitidis_ATCC_33386__hypothetical_protein:0.60887575393589665751):0.28119600833782698590,389867524__Bacteria__Bacilli__Enterococcus_faecium_DO__membrane_protein:0.75598919220016302933):0.23372808766171229711,18309925__Bacteria__Clostridia__Clostridium_perfringens_str_13__hypothetical_protein:0.60253389320674033414):0.0;
