# Supplementary material for: The last universal common ancestor between ancient Earth chemistry and the onset of genetics
Source: PLoS Genet. 2018 Aug 16;14(8):e1007518. doi: 10.1371/journal.pgen.1007518 (PMC6095482; doi:10.1371/journal.pgen.1007518)
Supplement: S1 Appendix — The trees are for the 355 clusters that, after alignment and tree construction, generated ML trees that preserve domain monophyly while also having homologues in ≥2 archaeal and ≥2 bacterial lineages. These 355 proteins trace to LUCA by those phylogenetic criteria [78]. LUCA, last universal common ancestor; ML, maximum likelihood. (ZIP) [file pgen.1007518.s001.zip › renamed_trees_LUCA/1191.tree]

((288932700__Archaea__Archaeoglobales__Ferroglobus_placidus_DSM_10642__DEAD|DEAH_box_helicase:0.16283289731792946475,(((((156937960__Archaea__Desulfurococcales__Ignicoccus_hospitalis_KIN4-I__ATP|dependent_helicase:0.54291018710341765185,(385805155__Archaea__Sulfolobales__Fervidicoccus_fontis_Kam940__ATP_dependent_helicase:0.51458063997052272409,(118431748__Archaea__Desulfurococcales__Aeropyrum_pernix_K1__ATP|dependent_helicase:0.35545695930034831855,302347824__Archaea__Desulfurococcales__Acidilobus_saccharovorans_345-15__ATP|dependent_helicase:0.34602401237843766202):0.09563386267480987468):0.05486022325735907812):0.07376596659005472956,(((((70607244__Archaea__Sulfolobales__Sulfolobus_acidocaldarius_DSM_639__ATP|dependent_helicase:0.23905325057043852466,15921693__Archaea__Sulfolobales__Sulfolobus_tokodaii_str_7__ATP|dependent_helicase:0.15295042689687501913):0.09485044999790406828,(15897072__Archaea__Sulfolobales__Sulfolobus_solfataricus_P2__ATP|dependent_helicase:0.04412862500358977896,227828272__Archaea__Sulfolobales__Sulfolobus_islandicus_M_14-25__ATP|dependent_helicase:0.04174431757027512180):0.23039541935935700656):0.05782696914380125452,((146304860__Archaea__Sulfolobales__Metallosphaera_sedula_DSM_5348__ATP|dependent_helicase:0.13509348154370209860,330834039__Archaea__Sulfolobales__Metallosphaera_cuprina_Ar-4__ATP|dependent_helicase:0.19354781296639433918):0.22024279269879001864,332796261__Archaea__Sulfolobales__Acidianus_hospitalis_W1__DEAD|DEAH_box_helicase:0.22347174389857374366):0.05065057506042646568):0.29118693963802244618,305662912__Archaea__Desulfurococcales__Ignisphaera_aggregans_DSM_17230__ATP_dependent_helicase|_Lhr_family:0.50108071769927697847):0.07529532041110595375,((347522857__Archaea__Desulfurococcales__Pyrolobus_fumarii_1A__DEAD|H_associated_domain_containing_protein:0.21047541072983311228,124027814__Archaea__Desulfurococcales__Hyperthermus_butylicus_DSM_5456__ATP|dependent_helicase:0.17084151141378781102):0.13759372662722615943,((297527079__Archaea__Desulfurococcales__Staphylothermus_hellenicus_DSM_12710__DEAD|H_associated_domain|containing_protein:0.05337537280061051964,126466236__Archaea__Desulfurococcales__Staphylothermus_marinus_F1__ATP|dependent_helicase:0.02550808029983561362):0.18485243548667018576,(389861472__Archaea__Desulfurococcales__Thermogladius_sp_1633__DEAD|DEAH_box_helicase:0.24144279910805024891,(296242424__Archaea__Desulfurococcales__Thermosphaera_aggregans_DSM_11486__ATP_dependent_helicase|_Lhr_family:0.22979462638990044709,(320100901__Archaea__Desulfurococcales__Desulfurococcus_mucosus_DSM_2162__Lhr_family_ATP_dependent_helicase:0.09575162741809127576,(218883465__Archaea__Desulfurococcales__Desulfurococcus_kamchatkensis_1221n__ATP|dependent_helicase:0.01667391100175043619,390937974__Archaea__Desulfurococcales__Desulfurococcus_fermentans_DSM_16532__DEAD|DEAH_box_helicase:0.01005630095487055134):0.12406987850496838111):0.12133110615420321377):0.08535351367905281983):0.10095866557459164115):0.11943794978619158564):0.04250062305977173743):0.03130078994687152116):0.23956856345595242685,((170290695__Archaea__others_archaea__Candidatus_Korarchaeum_cryptofilum_OPF8__ATP|dependent_helicase:0.34810129272316125970,119719839__Archaea__Thermoproteales__Thermofilum_pendens_Hrk_5__ATP|dependent_helicase:0.30782051887675737634):0.21508709379113957749,(((126179454__Archaea__Methanomicrobiales__Methanoculleus_marisnigri_JR1__ATP|dependent_helicase:0.34970846648797337952,116753846__Archaea__Methanosarcinales__Methanosaeta_thermophila_PT__ATP|dependent_helicase:0.24408553917031808322):0.17829027492463345173,(((383320759__Archaea__Methanocellales__Methanocella_sp_HZ254__ATP_dependent_helicase|_Lhr_family:0.09614454337241939985,282164944__Archaea__Methanocellales__Methanocella_paludicola_SANAE__putative_ATP|dependent_helicase:0.06854190792440806312):0.07148112902412367964,147920647__Archaea__Methanocellales__Uncultured_methanogenic_archaeon_RC-I__ATP|dependent_helicase:0.13511528038323156187):0.21141209713312059115,((300711187__Archaea__Halobacteria__Halalkalicoccus_jeotgali_B3__ATP|dependent_helicase:0.20029529698001735660,((289580696__Archaea__Halobacteria__Natrialba_magadii_ATCC_43099__DEAD|DEAH_box_helicase:0.08004222560151662280,(336253840__Archaea__Halobacteria__Halopiger_xanaduensis_SH-6__DEAD|H_associated_domain|containing_protein:0.07174091648922210906,284166133__Archaea__Halobacteria__Haloterrigena_turkmenica_DSM_5511__DEAD|DEAH_box_helicase:0.07287121068477386832):0.03218562207187979085):0.16959696860453379874,((257053880__Archaea__Halobacteria__Halorhabdus_utahensis_DSM_12940__ATP|dependent_helicase:0.16626186191863415176,(257388163__Archaea__Halobacteria__Halomicrobium_mukohataei_DSM_12286__ATP|dependent_helicase:0.13428106693090594015,(344211862__Archaea__Halobacteria__Haloarcula_hispanica_ATCC_33960__ATP|dependent_helicase|DEAD|H_associated_domain|containing_protein:0.01930658645284364164,((55377786__Archaea__Halobacteria__Haloarcula_marismortui_ATCC_43049__ATP|dependent_helicase:0.00138702463823301824,(2508579102__Archaea__Halobacteria__Haloarcula_sinaiiensis_ATCC_33800__Lhr|like_helicases|_EC|3|6|4||_|:0.00115855433033947648,2508573449__Archaea__Halobacteria__Haloarcula_californiae_ATCC_33799__Lhr|like_helicases|_EC|3|6|4||_|:0.00262383001052847236):0.00254448154517302469):0.01967470138534209434,2508582557__Archaea__Halobacteria__Haloarcula_vallismortis_ATCC_29715__Lhr|like_helicases|_EC|3|6|4||_|:0.02687452466818740504):0.01112571176630505407):0.12665321502844334445):0.05649578536534172885):0.04365233188222523986,((222479678__Archaea__Halobacteria__Halorubrum_lacusprofundi_ATCC_49239__ATP|dependent_helicase:0.38499094641704079134,385804338__Archaea__Halobacteria__Haloquadratum_walsbyi_C23__ATP|dependent_DNA_helicase:0.22529953576378100588):0.06041662062082800433,(313125998__Archaea__Halobacteria__Halogeometricum_borinquense_DSM_11551__ATP_dependent_helicase|_lhr_family:0.17041476977550501504,(((2508571199__Archaea__Halobacteria__Haloferax_sulfurifontis_ATCC_BAA-897__Lhr|like_helicases|_EC|3|6|4||_|:0.01397656058632962620,2508567049__Archaea__Halobacteria__Haloferax_denitrificans_ATCC_35960__Lhr|like_helicases|_EC|3|6|4||_|:0.01309350829782733247):0.00765566936899948411,292656884__Archaea__Halobacteria__Haloferax_volcanii_DS2__ATP|dependent_DNA_helicase:0.01774956702848349069):0.04249792816720682903,(389848200__Archaea__Halobacteria__Haloferax_mediterranei_ATCC_33500__ATP|dependent_helicase_Lhr_and_Lhr|like_helicase:0.04551638519140798617,2508592831__Archaea__Halobacteria__Haloferax_mucosum_ATCC_BAA-1512__Lhr|like_helicases|_EC|3|6|4||_|:0.06234071618533555681):0.04229385684692726216):0.09652790070420523560):0.04576651300244683612):0.06895108484210896171):0.02617985679790822001):0.05696282643318442696):0.41374200929585192021,(297619196__Archaea__Methanococcales__Methanococcus_voltae_A3__DEAD|H_associated_domain|containing_protein:0.20943138799034941022,(45358704__Archaea__Methanococcales__Methanococcus_maripaludis_S2__ATP|dependent_helicase:0.08368807140307822634,150399215__Archaea__Methanococcales__Methanococcus_vannielii_SB__ATP|dependent_helicase:0.15634075180790579784):0.15750194780031662178):0.28510723884216276902):0.06935939022040768509):0.08454367684690443363):0.43006484811688133751,(312136337__Archaea__Methanobacteriales__Methanothermus_fervidus_DSM_2088__ATP_dependent_helicase|_lhr_family:0.20935707074580972575,((84488979__Archaea__Methanobacteriales__Methanosphaera_stadtmanae_DSM_3091__ATP|dependent_helicase:0.36620711695667329533,(333986997__Archaea__Methanobacteriales__Methanobacterium_sp_SWAN-1__DEAD|H_associated_domain|containing_protein:0.09765810664002269603,325959600__Archaea__Methanobacteriales__Methanobacterium_sp_AL-21__DEAD|DEAH_box_helicase:0.10821364437204612774):0.10582155968034477611):0.05962435558360923427,((288559857__Archaea__Methanobacteriales__Methanobrevibacter_ruminantium_M1__DEAD|DEAH_box_helicase_domain|containing_protein:0.15462113976106184321,148642562__Archaea__Methanobacteriales__Methanobrevibacter_smithii_ATCC_35061__ATP|dependent_helicase:0.15157905191142664880):0.16500099512947546954,(304314140__Archaea__Methanobacteriales__Methanothermobacter_marburgensis_str_Marburg__ATP|dependent_helicase:0.04520212559255256529,15679790__Archaea__Methanobacteriales__Methanothermobacter_thermautotrophicus_str_Delta_H__ATP|dependent_helicase:0.06370734101311550934):0.12573462300423049465):0.02783581956977531149):0.09124510705736395277):0.36246270235971050910):0.09921466080545043864):0.07324644750583617081):0.11479826233137675751,((((((315498378__Bacteria__Alphaproteobacteria__Asticcacaulis_excentricus_CB_48__dead|h_associated_domain|containing_protein:0.57700502078521820337,((348030480__Bacteria__Gammaproteobacteria__Glaciecola_nitratireducens_FR1064__large_atp|dependent_helicase|like_protein:0.31795786839623207953,333895369__Bacteria__Gammaproteobacteria__Alteromonas_sp_SN2__ATP|dependent_RNA_helicase:0.32390199110774670066):0.26394193777495927877,312114826__Bacteria__Alphaproteobacteria__Rhodomicrobium_vannielii_ATCC_17100__DEAD|DEAH_box_helicase:0.39528856845907450746):0.08038981693726308941):0.29576247100187236239,((((87201324__Bacteria__Alphaproteobacteria__Novosphingobium_aromaticivorans_DSM_12444__DEAD|DEAH_box_helicase|like_protein:0.13657139182985345016,(85375572__Bacteria__Alphaproteobacteria__Erythrobacter_litoralis_HTCC2594__ATP|dependent_RNA_helicase:0.22069885038098704944,334142925__Bacteria__Alphaproteobacteria__Novosphingobium_sp_PP1Y__ATP|dependent_helicase_Lhr_and_Lhr|like_helicase:0.20728726743182099290):0.08052397840726399636):0.21787993360753463157,(((347530159__Bacteria__Alphaproteobacteria__Sphingobium_sp_SYK-6__Lhr|like_helicase:0.28313918196663567795,(334345882__Bacteria__Alphaproteobacteria__Sphingobium_chlorophenolicum_L-1__DEAD|DEAH_box_helicase:0.01099320021682066544,294010003__Bacteria__Alphaproteobacteria__Sphingobium_japonicum_UT26S__Lhr|like_helicase:0.02983739923012882281):0.20567792056612346774):0.08752271394810653971,148555702__Bacteria__Alphaproteobacteria__Sphingomonas_wittichii_RW1__DEAD|DEAH_box_helicase:0.25908607455591220470):0.07464473999317070008,103488502__Bacteria__Alphaproteobacteria__Sphingopyxis_alaskensis_RB2256__DEAD|DEAH_box_helicase:0.33897584976144207181):0.06661604137180142382):0.39030851280336759102,(((((((300021948__Bacteria__Alphaproteobacteria__Hyphomicrobium_denitrificans_ATCC_51888__DEAD|H_associated_domain|containing_protein:0.18711371896539175097,338737659__Bacteria__Alphaproteobacteria__Hyphomicrobium_sp_MC1__ATP|dependent_DNA_helicase:0.18110146887466241350):0.26974154141868683654,357383445__Bacteria__Alphaproteobacteria__Pelagibacterium_halotolerans_B2__helicase_domain|containing_protein:0.44855663294966385823):0.05141147740622779849,((374330091__Bacteria__Alphaproteobacteria__Pseudovibrio_sp_FO-BEG1__DEAD|DEAH_box_helicase:0.40766190041967598212,328544851__Bacteria__Alphaproteobacteria__Polymorphum_gilvum_SL003B-26A1__ATP|dependent_RNA|DNA_helicase:0.23864469661927367738):0.07865506798589048942,(((153011361__Bacteria__Alphaproteobacteria__Ochrobactrum_anthropi_ATCC_49188__DEAD|DEAH_box_helicase:0.03374304593039519767,((17988807__Bacteria__Alphaproteobacteria__Brucella_melitensis_bv_1_str_16M__ATP|dependent_helicase:0.00145006928419701532,62317343__Bacteria__Alphaproteobacteria__Brucella_abortus_bv_1_str_9-941__DEAD|DEAH_box_helicase:0.00000122123005994819):0.00290627992188054098,((340792604__Bacteria__Alphaproteobacteria__Brucella_pinnipedialis_B2-94__ATP|dependent_RNA_helicase:0.00000122123005994819,256015590__Bacteria__Alphaproteobacteria__Brucella_microti_CCM_4915__ATP|dependent_RNA_helicase|_DEAD|DEAH_box_family:0.00000122123005994819):0.00000122123005994819,(23500556__Bacteria__Alphaproteobacteria__Brucella_suis_1330__DEAD|box_ATP_dependent_DNA_helicase:0.00000122123005994819,161620884__Bacteria__Alphaproteobacteria__Brucella_canis_ATCC_23365__hypothetical_protein:0.00000122123005994819):0.00145147696721132139):0.00000122123005994819):0.02365884568347276923):0.18340905197957257933,((13474670__Bacteria__Alphaproteobacteria__Mesorhizobium_loti_MAFF303099__ATP_dependent_DNA_helicase:0.01981382574784536568,(337271024__Bacteria__Alphaproteobacteria__Mesorhizobium_opportunistum_WSM2075__DEAD|H_associated_domain|containing_protein:0.03837140826679814876,319785598__Bacteria__Alphaproteobacteria__Mesorhizobium_ciceri_biovar_biserrulae_WSM1271__DEAD|DEAH_box_helicase:0.04719641352743508128):0.02232115654666751506):0.22621545847782931205,110632391__Bacteria__Alphaproteobacteria__Chelativorans_sp_BNC1__DEAD|DEAH_box_helicase:0.23008617849681231582):0.06311517946665332057):0.04484108942709408296,(222147485__Bacteria__Alphaproteobacteria__Agrobacterium_vitis_S4__large_ATP|dependent_helicase|like_protein:0.18203469052394552485,(((227820758__Bacteria__Alphaproteobacteria__Sinorhizobium_fredii_NGR234__ATP|dependent_RNA_helicase:0.06823592292997959774,(150395380__Bacteria__Alphaproteobacteria__Sinorhizobium_medicae_WSM419__DEAD|DEAH_box_helicase:0.06258150028375200624,15964294__Bacteria__Alphaproteobacteria__Sinorhizobium_meliloti_1021__ATP|dependent_helicase:0.04408143250608472646):0.03661353215888476370):0.13324399863799071819,(222084809__Bacteria__Alphaproteobacteria__Agrobacterium_radiobacter_K84__ATP|dependent_RNA|DNA_helicase:0.07303687449304885337,(86356202__Bacteria__Alphaproteobacteria__Rhizobium_etli_cf_42__ATP|dependent_RNA|DNA_helicase:0.03679872933677548474,241202986__Bacteria__Alphaproteobacteria__Rhizobium_leguminosarum_bv_trifolii_WSM1325__DEAD|DEAH_box_helicase:0.03189322338961225745):0.06382355754284588234):0.06810314560748471913):0.04207966050847591899,(159184341__Bacteria__Alphaproteobacteria__Agrobacterium_tumefaciens_str_C58_circ-lin__large_atp|dependant_helicase|related_protein:0.01950327724741576438,325291885__Bacteria__Alphaproteobacteria__Agrobacterium_sp_H13-3_circ-linear__large_atp|dependent_helicase|related_protein:0.03023640213521908843):0.20198673368002906248):0.03851624227495693831):0.10708437694969756560):0.16060092038711135110):0.06465018048052344202):0.03482140454030316357,((((220924625__Bacteria__Alphaproteobacteria__Methylobacterium_nodulans_ORS_2060__DEAD|DEAH_box_helicase:0.09393465112083324020,170742379__Bacteria__Alphaproteobacteria__Methylobacterium_sp_4-46__DEAD|DEAH_box_helicase:0.05210750649434934406):0.07327268492163946378,(170746973__Bacteria__Alphaproteobacteria__Methylobacterium_radiotolerans_JCM_2831__DEAD|DEAH_box_helicase:0.12341265226213501971,(188582591__Bacteria__Alphaproteobacteria__Methylobacterium_populi_BJ001__DEAD|DEAH_box_helicase:0.01935239597560477198,(218531410__Bacteria__Alphaproteobacteria__Methylobacterium_chloromethanicum_CM4__DEAD|DEAH_box_helicase:0.00000122123005994819,163852570__Bacteria__Alphaproteobacteria__Methylobacterium_extorquens_PA1__DEAD|DEAH_box_helicase:0.00476882801374523945):0.02867748187947746774):0.12068598519370361821):0.06542838901776257265):0.32765586727111678522,(217976457__Bacteria__Alphaproteobacteria__Methylocella_silvestris_BL2__DEAD|DEAH_box_helicase:0.28719719293564582863,182677369__Bacteria__Alphaproteobacteria__Beijerinckia_indica_subsp_indica_ATCC_9039__DEAD|DEAH_box_helicase:0.29723735609213419728):0.19809687422167324145):0.04568444963040188544,((209884311__Bacteria__Alphaproteobacteria__Oligotropha_carboxidovorans_OM5__dead|deah_box_helicase:0.16194648610290268698,((92115871__Bacteria__Alphaproteobacteria__Nitrobacter_hamburgensis_X14__DEAD|DEAH_box_helicase:0.06954359294772737010,75674386__Bacteria__Alphaproteobacteria__Nitrobacter_winogradskyi_Nb-255__DEAD|DEAH_box_helicase:0.08771376324485635756):0.08953650995702729098,(((91975277__Bacteria__Alphaproteobacteria__Rhodopseudomonas_palustris_BisB5__DEAD|DEAH_box_helicase|like_protein:0.06380361059897055043,(86751711__Bacteria__Alphaproteobacteria__Rhodopseudomonas_palustris_HaA2__DEAD|DEAH_box_helicase:0.03603573673194027105,(192289303__Bacteria__Alphaproteobacteria__Rhodopseudomonas_palustris_TIE-1__DEAD|DEAH_box_helicase:0.08064685974954616254,316932345__Bacteria__Alphaproteobacteria__Rhodopseudomonas_palustris_DX-1__DEAD|DEAH_box_helicase:0.06075409519632529037):0.03164526242679089468):0.03831796463898642924):0.10603681916272776620,(115522756__Bacteria__Alphaproteobacteria__Rhodopseudomonas_palustris_BisA53__DEAD|DEAH_box_helicase:0.10817173645325994791,90422267__Bacteria__Alphaproteobacteria__Rhodopseudomonas_palustris_BisB18__DEAD|DEAH_box_helicase|like_protein:0.13005911741667286474):0.03609137841989289164):0.03714967403033157117,((383774894__Bacteria__Alphaproteobacteria__Bradyrhizobium_sp_S23321__putative_ATP|dependent_DNA_helicase:0.06935697207438741574,27376259__Bacteria__Alphaproteobacteria__Bradyrhizobium_japonicum_USDA_110__large_ATP|dependent_helicase|related_protein:0.07915221061240058920):0.05239624589895813117,(148252385__Bacteria__Alphaproteobacteria__Bradyrhizobium_sp_BTAi1__ATP_dependent_DNA_helicase:0.05174597886205000580,146343503__Bacteria__Alphaproteobacteria__Bradyrhizobium_sp_ORS_278__ATP_dependent_DNA_helicase:0.04758909375689364396):0.11385839034342812304):0.05554907032723509913):0.03339544193199506239):0.03743480128900701642):0.22661572146251199311,((158421733__Bacteria__Alphaproteobacteria__Azorhizobium_caulinodans_ORS_571__helicase:0.10024429158664420469,154245136__Bacteria__Alphaproteobacteria__Xanthobacter_autotrophicus_Py2__DEAD|DEAH_box_helicase:0.17514492493210814805):0.11000898088603987268,298290089__Bacteria__Alphaproteobacteria__Starkeya_novella_DSM_506__DEAD|DEAH_box_helicase:0.25215764088765713069):0.09244809183510908912):0.07408727628920240560):0.05646035052069806742):0.07166447974824015354,154250909__Bacteria__Alphaproteobacteria__Parvibaculum_lavamentivorans_DS-1__DEAD|DEAH_box_helicase:0.44413306920187844984):0.07845108114231058583,(304320018__Bacteria__Alphaproteobacteria__Parvularcula_bermudensis_HTCC2503__ATP|dependent_helicase:0.61482300210738971558,((114569081__Bacteria__Alphaproteobacteria__Maricaulis_maris_MCS10__DEAD|DEAH_box_helicase:0.40005799921062201729,114797507__Bacteria__Alphaproteobacteria__Hyphomonas_neptunium_ATCC_15444__DEAD|DEAH_box_helicase:0.51663654448237084083):0.09644290923295777140,(302384420__Bacteria__Alphaproteobacteria__Brevundimonas_subvibrioides_ATCC_15264__DEAD|H_associated_domain|containing_protein:0.39777993109026560381,(197106222__Bacteria__Alphaproteobacteria__Phenylobacterium_zucineum_HLK1__ATP|dependent_RNA_helicase|_DEAD|DEAH_family:0.22050640292671014331,(167645419__Bacteria__Alphaproteobacteria__Caulobacter_sp_K31__DEAD|DEAH_box_helicase:0.13360075821665667872,(295688806__Bacteria__Alphaproteobacteria__Caulobacter_segnis_ATCC_21756__DEAD|DEAH_box_helicase:0.04206663486807972474,16126283__Bacteria__Alphaproteobacteria__Caulobacter_crescentus_CB15__DEAD|DEAH_box_helicase:0.07747460118674581731):0.07109014443428808561):0.15190939882225065749):0.12259493399778151335):0.21856064488513821109):0.04489043983871107701):0.05000473921129516830):0.12084026037688211375,((114327567__Bacteria__Alphaproteobacteria__Granulibacter_bethesdensis_CGDNIH1__ATP|dependent_helicase:0.42944015678275915260,(148260611__Bacteria__Alphaproteobacteria__Acidiphilium_cryptum_JF-5__DEAD|DEAH_box_helicase:0.00347649478293251147,326403805__Bacteria__Alphaproteobacteria__Acidiphilium_multivorum_AIU301__putative_ATP|dependent_helicase:0.01075987080177508159):0.25113366501929024199):0.27025541137473307884,((209963974__Bacteria__Alphaproteobacteria__Rhodospirillum_centenum_SW__ATP|dependent_RNA_helicase|_DEAD:0.20178362106990238578,(374292337__Bacteria__Alphaproteobacteria__Azospirillum_lipoferum_4B__putative_ATP|dependent_DNA_helicase:0.02901307867020292211,288958779__Bacteria__Alphaproteobacteria__Azospirillum_sp_B510__ATP|dependent_helicase_Lhr_and_Lhr|like_helicase:0.02320812750369429661):0.21181144721124611774):0.13512135358532914586,389877920__Bacteria__Alphaproteobacteria__Tistrella_mobilis_KA081020-065__ATP|dependent_RNA_helicase|_DEAD:0.43433057969012933697):0.09528289662709697738):0.06404675505526248591):0.07516484757059781197):0.06302581903153182952,((77464229__Bacteria__Alphaproteobacteria__Rhodobacter_sphaeroides_2-4-1__putative_ATP|dependent_helicase:0.19592281396306893138,((89053477__Bacteria__Alphaproteobacteria__Jannaschia_sp_CCS1__DEAD|DEAH_box_helicase:0.34558883566746434468,(56697930__Bacteria__Alphaproteobacteria__Ruegeria_pomeroyi_DSS-3__ATP|dependent_helicase|_DEAD|DEAH_box_family:0.15089119877558215821,(339502796__Bacteria__Alphaproteobacteria__Roseobacter_litoralis_Och_149__DEAD|DEAH_box_helicase:0.01746247549711323760,110679386__Bacteria__Alphaproteobacteria__Roseobacter_denitrificans_OCh_114__DEAD|DEAH_box_helicase:0.02908403964718567561):0.21649194665074272814):0.05273059306808217800):0.06827724077985093676,159043668__Bacteria__Alphaproteobacteria__Dinoroseobacter_shibae_DFL_12__DEAD|DEAH_box_helicase:0.24915615466609664086):0.06173530489929355408):0.15248844311525885931,119383167__Bacteria__Alphaproteobacteria__Paracoccus_denitrificans_PD1222__DEAD|DEAH_box_helicase:0.39681653726811139116):0.45317141002408328765):0.08350643497691462303):0.69978279007156618530,(((46446583__Bacteria__Chlamydiae__Candidatus_Protochlamydia_amoebophila_UWE25__hypothetical_protein:0.94478478040882096778,(((148239524__Bacteria__Cyanobacteria__Synechococcus_sp_WH_7803__putative_ATP|dependent_helicase:0.27556843276334502812,(148242116__Bacteria__Cyanobacteria__Synechococcus_sp_RCC307__putative_ATP|dependent_helicase:0.18097665671626181338,(78184612__Bacteria__Cyanobacteria__Synechococcus_sp_CC9902__DEAD|DEAH_box_helicase|like:0.18467560213043082706,(78212993__Bacteria__Cyanobacteria__Synechococcus_sp_CC9605__DEAD|DEAH_box_helicase|like:0.12560725446446766029,33865856__Bacteria__Cyanobacteria__Synechococcus_sp_WH_8102__ATP|dependent_helicase:0.09072565860945987215):0.03974999847454825652):0.04820082124690259345):0.11256276795822828252):0.10745737440621327963,113953158__Bacteria__Cyanobacteria__Synechococcus_sp_CC9311__DEAD|DEAH_box_helicase:0.30068081449422018325):0.28308290972380573125,((123966093__Bacteria__Cyanobacteria__Prochlorococcus_marinus_str_MIT_9515__DEAD|DEAH_box_helicase_domain|containing_protein:0.11973615985536383011,33861285__Bacteria__Cyanobacteria__Prochlorococcus_marinus_subsp_pastoris_str_CCMP1986__DEAD|DEAH_box_helicase_domain|containing_protein:0.07248478388184817489):0.08260550726299016600,(157413151__Bacteria__Cyanobacteria__Prochlorococcus_marinus_str_MIT_9215__Lhr|like_helicase:0.01986393423849428658,(78779116__Bacteria__Cyanobacteria__Prochlorococcus_marinus_str_MIT_9312__DEAD|DEAH_box_helicase|like:0.04749174757420571158,(123968317__Bacteria__Cyanobacteria__Prochlorococcus_marinus_str_AS9601__DEAD|DEAH_box_helicase_domain|containing_protein:0.01659513276392927950,126696120__Bacteria__Cyanobacteria__Prochlorococcus_marinus_str_MIT_9301__DEAD|DEAH_box_helicase_domain|containing_protein:0.02657243692809871036):0.00782332668325883863):0.00695408226628991665):0.12971590175038236192):0.73154313215164279427):0.36382442967578898507):0.15234388110665772476,(383458567__Bacteria__Deltaproteobacteria__Corallococcus_coralloides_DSM_2259__DEAD|DEAH_box_helicase:0.12303089443312092977,((338532826__Bacteria__Deltaproteobacteria__Myxococcus_fulvus_HW-1__DEAD|box_ATP_dependent_DNA_helicase:0.04812073951572058694,108760200__Bacteria__Deltaproteobacteria__Myxococcus_xanthus_DK_1622__DEAD|box_ATP_dependent_DNA_helicase:0.06038026497545878613):0.14441964338403862067,310823994__Bacteria__Deltaproteobacteria__Stigmatella_aurantiaca_DW4-3-1__ATP|dependent_helicase|_dead|deah_box_family:0.18182080287596322221):0.06018322724876402213):0.47542210529891165693):0.13630452704884493675,(((32471495__Bacteria__Planctomycetes__Rhodopirellula_baltica_SH_1__ATP|dependent_helicase:0.66126870004410198689,383766155__Bacteria__Planctomycetes__Phycisphaera_mikurensis_NBRC_102666__putative_ATP|dependent_helicase:0.80033706478213850755):0.11004131479815548733,((226228808__Bacteria__others_bacteria__Gemmatimonas_aurantiaca_T-27__ATP|dependent_helicase:0.52446242969070844264,(148657533__Bacteria__Chloroflexi__Roseiflexus_sp_RS-1__DEAD|DEAH_box_helicase:0.12787045510610703380,156741017__Bacteria__Chloroflexi__Roseiflexus_castenholzii_DSM_13941__DEAD|DEAH_box_helicase:0.12033786503738606866):0.31527940634065287906):0.09580648758150486777,((296123243__Bacteria__Planctomycetes__Planctomyces_limnophilus_DSM_3776__DEAD|DEAH_box_helicase:0.42258110320664593607,325110163__Bacteria__Planctomycetes__Planctomyces_brasiliensis_DSM_5305__DEAD|DEAH_box_helicase:0.55443643514831264518):0.14013543940217368378,((((21242093__Bacteria__Gammaproteobacteria__Xanthomonas_axonopodis_pv_citri_str_306__helicase|like_protein:0.02568001507166247158,(58581497__Bacteria__Gammaproteobacteria__Xanthomonas_oryzae_pv_oryzae_KACC10331__helicase|like_protein:0.03120390851037184790,78046949__Bacteria__Gammaproteobacteria__Xanthomonas_campestris_pv_vesicatoria_str_85-10__ATP|dependent_helicase:0.01646934363569186113):0.00935568667929443862):0.09183829734045670379,21230746__Bacteria__Gammaproteobacteria__Xanthomonas_campestris_pv_campestris_str_ATCC_33913__helicase|like_protein:0.04406849087689836825):0.13842352215279993266,(190575397__Bacteria__Gammaproteobacteria__Stenotrophomonas_maltophilia_K279a__ATP|dependent_DNA_helicase:0.43788618331194284483,319785882__Bacteria__Gammaproteobacteria__Pseudoxanthomonas_suwonensis_11-1__DEAD|DEAH_box_helicase:0.27891472312128806621):0.07457892178755463897):0.65476151290536055427,((124266710__Bacteria__Betaproteobacteria__Methylibium_petroleiphilum_PM1__helicase:0.33526428234655547556,300311592__Bacteria__Betaproteobacteria__Herbaspirillum_seropedicae_SmR1__ATP|dependent_helicase_superfamily_II_protein:0.33258958206383343326):0.08682851721822905378,((((((323528497__Bacteria__Betaproteobacteria__Burkholderia_sp_CCGE1001__DEAD|H_associated_domain|containing_protein:0.06546044190688769804,307727227__Bacteria__Betaproteobacteria__Burkholderia_sp_CCGE1003__DEAD|H_associated_domain|containing_protein:0.05202803376655174006):0.03988916419456427220,(187919175__Bacteria__Betaproteobacteria__Burkholderia_phytofirmans_PsJN__DEAD|DEAH_box_helicase:0.03014257775683167051,91779318__Bacteria__Betaproteobacteria__Burkholderia_xenovorans_LB400__putative_DEAD|DEAH_box_helicase:0.04576350899844570941):0.03320892290707923994):0.03243730246902816472,295700062__Bacteria__Betaproteobacteria__Burkholderia_sp_CCGE1002__DEAD|DEAH_box_helicase:0.47919220976560150671):0.14362898993947895154,((238024153__Bacteria__Betaproteobacteria__Burkholderia_glumae_BGR1__putative_DEAD|DEAH_box_helicase:0.16434155374484613055,330815884__Bacteria__Betaproteobacteria__Burkholderia_gladioli_BSR3__DEAD|DEAH_box_helicase:0.18970839291465502185):0.04244900940221844887,377819964__Bacteria__Betaproteobacteria__Burkholderia_sp_YI23__DEAD|DEAH_box_helicase:0.15420078515162249921):0.06013895885807178654):0.37579069805412340655,(119896736__Bacteria__Betaproteobacteria__Azoarcus_sp_BH72__ATP|dependent_helicase:0.37125492763027090337,((((121592746__Bacteria__Betaproteobacteria__Acidovorax_sp_JS42__DEAD|DEAH_box_helicase_domain|containing_protein:0.01023523802522243072,222109527__Bacteria__Betaproteobacteria__Acidovorax_ebreus_TPSY__dead|h_associated_domain|containing_protein:0.01142355215666562493):0.18336184289207219100,((333915288__Bacteria__Betaproteobacteria__Delftia_sp_Cs1-4__DEAD|H_associated_domain|containing_protein:0.00756262512886662821,160898486__Bacteria__Betaproteobacteria__Delftia_acidovorans_SPH-1__DEAD|DEAH_box_helicase:0.00678986412569485866):0.14045370764000966735,(326315264__Bacteria__Betaproteobacteria__Acidovorax_avenae_subsp_avenae_ATCC_19860__DEAD|DEAH_box_helicase_domain|containing_protein:0.03720754224631082907,120609079__Bacteria__Betaproteobacteria__Acidovorax_citrulli_AAC00-1__DEAD|DEAH_box_helicase:0.02166392668179968270):0.13356682743150702364):0.08455476701643507842):0.19181549204055012292,(319796123__Bacteria__Betaproteobacteria__Variovorax_paradoxus_EPS__dead|h_associated_domain|containing_protein:0.07353717026776689092,239817818__Bacteria__Betaproteobacteria__Variovorax_paradoxus_S110__DEAD|H_associated_domain|containing_protein:0.05881258954647794468):0.20885812575377782352):0.15929755071986106962,(((170720318__Bacteria__Gammaproteobacteria__Pseudomonas_putida_W619__DEAD|DEAH_box_helicase:0.13807747348162763279,339489043__Bacteria__Gammaproteobacteria__Pseudomonas_putida_S16__DEAD|DEAH_box_helicase:0.14638917052894737103):0.27138012692640722801,(333900268__Bacteria__Gammaproteobacteria__Pseudomonas_fulva_12-X__DEAD|DEAH_box_helicase:0.26852777736576410872,((28871283__Bacteria__Gammaproteobacteria__Pseudomonas_syringae_pv_tomato_str_DC3000__helicase_domain|containing_protein:0.16611423674543199236,((77457432__Bacteria__Gammaproteobacteria__Pseudomonas_fluorescens_Pf0-1__DEAD|DEAH_box_helicase|like_protein:0.10376129152942435707,330807870__Bacteria__Gammaproteobacteria__Pseudomonas_brassicacearum_subsp_brassicacearum_NFM421__ATP|dependent_helicase|_Lhr|like_helicase:0.11805676225088899967):0.05703206067638491583,(229588838__Bacteria__Gammaproteobacteria__Pseudomonas_fluorescens_SBW25__putative_ATP|dependent_helicase:0.06531028421604243017,387892490__Bacteria__Gammaproteobacteria__Pseudomonas_fluorescens_A506__DEAD|DEAH_box_helicase:0.06576714770515554309):0.08516015104604021668):0.12701892625098390455):0.10703859065670578987,(146307221__Bacteria__Gammaproteobacteria__Pseudomonas_mendocina_ymp__DEAD|DEAH_box_helicase:0.23201427331908150431,((386021381__Bacteria__Gammaproteobacteria__Pseudomonas_stutzeri_DSM_4166__DEAD|DEAH_box_helicase:0.00167944731056720795,339494722__Bacteria__Gammaproteobacteria__Pseudomonas_stutzeri_ATCC_17588_LMG_11199__DEAD|box_ATP_dependent_DNA_helicase:0.00335780535470599955):0.00504367262740516246,146283002__Bacteria__Gammaproteobacteria__Pseudomonas_stutzeri_A1501__DEAD|DEAH_box_helicase:0.00000122123005994819):0.19815219433041703079):0.05173361015630712628):0.04538921282614539338):0.05596284884889064781):0.13929534800290593877,(73541542__Bacteria__Betaproteobacteria__Ralstonia_eutropha_JMP134__helicase:0.13932053306089087208,(339323147__Bacteria__Betaproteobacteria__Cupriavidus_necator_N-1__DNA_ligase_Lig:0.03875969894156420376,194292337__Bacteria__Betaproteobacteria__Cupriavidus_taiwanensis_LMG_19424__ATP|dependent_dead|deah_box_helicase:0.03867525272340838899):0.09473841014447660636):0.22276792092038497084):0.05162246621402432484):0.03995332956537459707):0.07440985067969628497):0.05590178669659092575,(383759636__Bacteria__Betaproteobacteria__Rubrivivax_gelatinosus_IL144__putative_ATP|dependent_helicase:0.40141492834576858462,337280749__Bacteria__Betaproteobacteria__Ramlibacter_tataouinensis_TTB310__large_helicase:0.30253407057899323052):0.20653639496055811731):0.03662372625961624745):0.21989253206769396320):0.10093660521943284558):0.04469523181327528932):0.09107039633834199122):0.07173415395027155084,((313674885__Bacteria__Bacteroidetes__Marivirga_tractuosa_DSM_4126__ATP_dependent_helicase|_lhr_family:0.48190115595091431722,(343087469__Bacteria__Bacteroidetes__Cyclobacterium_marinum_DSM_745__DEAD|DEAH_box_helicase:0.40980228869948231996,390944471__Bacteria__Bacteroidetes__Belliella_baltica_DSM_15883__Lhr|like_helicase:0.50717375873568104616):0.14705023870353617355):0.11485286892139420778,((387790303__Bacteria__Bacteroidetes__Solitalea_canadensis_DSM_3403__Lhr|like_helicase:0.34842530687145922830,255037087__Bacteria__Bacteroidetes__Dyadobacter_fermentans_DSM_18053__DEAD|DEAH_box_helicase:0.39952144699127123406):0.22828627233543169472,(((326798530__Bacteria__Bacteroidetes__Sphingobacterium_sp_21__DEAD|DEAH_box_helicase:0.53962268788344780468,110639891__Bacteria__Bacteroidetes__Cytophaga_hutchinsonii_ATCC_33406__ATP|dependent_helicase:0.37269038086107963981):0.15817053883954371174,((146299516__Bacteria__Bacteroidetes__Flavobacterium_johnsoniae_UW101__DEAD|DEAH_box_helicase:0.20764979596964178166,(390953908__Bacteria__Bacteroidetes__Aequorivita_sublithincola_DSM_14238__Lhr|like_helicase:0.26202682807585642166,(((332291649__Bacteria__Bacteroidetes__Krokinobacter_sp_4H-3-7-5__DEAD|H_associated_domain|containing_protein:0.18237028238832445060,298207040__Bacteria__Bacteroidetes__Croceibacter_atlanticus_HTCC2559__Helicase|_C|terminal|DEAD|DEAH_box_helicase|_N|terminal:0.19695035582822570386):0.03728057859540483132,(344202968__Bacteria__Bacteroidetes__Muricauda_ruestringensis_DSM_13258__DEAD|DEAH_box_helicase:0.17944741425332574880,(319953411__Bacteria__Bacteroidetes__Cellulophaga_algicola_DSM_14237__ATP_dependent_helicase|_lhr_family:0.11046025845311520375,(340618098__Bacteria__Bacteroidetes__Zobellia_galactanivorans__ATP|dependent_helicase:0.10025798082658797516,260060948__Bacteria__Bacteroidetes__Robiginitalea_biformata_HTCC2501__helicase:0.31107570440104803655):0.03486968911386034708):0.04841314268970756118):0.04079332791179975104):0.07003279873781201315,(120437847__Bacteria__Bacteroidetes__Gramella_forsetii_KT0803__DEAD|DEAH_box_helicase:0.09240855736268813181,295132352__Bacteria__Bacteroidetes__Zunongwangia_profunda_SM-A87__DEAD|DEAH_box_helicase:0.10374987082968432917):0.10553052856260744519):0.03344540841598792752):0.06717237045241111759):0.31040522031455897167,375013260__Bacteria__Bacteroidetes__Owenweeksia_hongkongensis_DSM_17368__Lhr|like_helicase:0.44482809349417490319):0.10151472340170986097):0.06659607040492783459,(375148272__Bacteria__Bacteroidetes__Niastella_koreensis_GR20-10__ATP_dependent_helicase|_Lhr_family:0.38244387039046590093,(256425813__Bacteria__Bacteroidetes__Chitinophaga_pinensis_DSM_2588__DEAD|DEAH_box_helicase:0.30733325278523082602,(255532457__Bacteria__Bacteroidetes__Pedobacter_heparinus_DSM_2366__DEAD|DEAH_box_helicase:0.42679258351416837769,(336173730__Bacteria__Bacteroidetes__Lacinutrix_sp_5H-3-7-4__DEAD|DEAH_box_helicase:0.34101303821584794118,(255535938__Bacteria__Bacteroidetes__Flavobacteriaceae_bacterium_3519-10__Helicase_domain_protein:0.29393004065735472974,(325104201__Bacteria__Bacteroidetes__Pedobacter_saltans_DSM_12145__ATP_dependent_helicase|_Lhr_family:0.23884145710368667737,312129497__Bacteria__Bacteroidetes__Leadbetterella_byssophila_DSM_17132__ATP_dependent_helicase|_lhr_family:0.49627067000263325180):0.06149617800143918067):0.08484556507386914470):0.22668224740007916762):0.19892331560326736994):0.04792064776261929782):0.21367223348826824836):0.05223616295226066880):0.06507465084866902172):0.39917462935366604393):0.11669278625363160851):0.58006569715401701259):0.71091004761132625678,320102247__Bacteria__Planctomycetes__Isosphaera_pallida_ATCC_43644__DEAD|DEAH_box_helicase:1.24599073039977481514):0.23090080397949835911,182414961__Bacteria__others_bacteria__Opitutus_terrae_PB90-1__DEAD|DEAH_box_helicase:0.95297968502513252798):0.66729158167620827857,((((332159437__Archaea__Thermococcales-pyroco__Pyrococcus_sp_NA2__putative_ATP|dependent_helicase_LHR:0.14190662725278577194,(14521327__Archaea__Thermococcales-pyroco__Pyrococcus_abyssi_GE5__ATP|dependent_helicase:0.07827035513986689563,(18977423__Archaea__Thermococcales-pyroco__Pyrococcus_furiosus_DSM_3638__ATP|dependent_helicase:0.08370151418745935823,389852590__Archaea__Thermococcales-pyroco__Pyrococcus_sp_ST04__ATP|dependent_helicase:0.08777157173857361161):0.02025354709291690009):0.03054742441925152596):0.06085832871852100978,14590941__Archaea__Thermococcales-pyroco__Pyrococcus_horikoshii_OT3__ATP|dependent_helicase_LHR:0.16115180633557510403):0.09094746566001521426,(((57640699__Archaea__Thermococcales-pyroco__Thermococcus_kodakarensis_KOD1__large_helicase|like_protein:0.15417580930692326158,(212223761__Archaea__Thermococcales-pyroco__Thermococcus_onnurineus_NA1__large_helicase|like_protein:0.09762187217403485440,(240102633__Archaea__Thermococcales-pyroco__Thermococcus_gammatolerans_EJ3__ATP|dependent_helicase:0.01215144725859904594,223478975__Archaea__Thermococcales-pyroco__Thermococcus_sp_AM4__Type_III_restriction_enzyme|_res_subunit_family:0.03993808888101700594):0.09185202526161262426):0.07509330702346306285):0.06033370394029769629,337284651__Archaea__Thermococcales-pyroco__Pyrococcus_yayanosii_CH1__large_helicase|like_protein:0.17499262667324011478):0.02946626923650937091,(242398158__Archaea__Thermococcales-pyroco__Thermococcus_sibiricus_MM_739__ATP|dependent_helicase:0.08405701079142416376,315230297__Archaea__Thermococcales-pyroco__Thermococcus_barophilus_MP__ATP|dependent_helicase|like_protein:0.07728771528478661779):0.08713877085772714359):0.02447276806919403136):0.13380233082948778112,((333911115__Archaea__Methanococcales__Methanotorris_igneus_Kol_5__DEAD|DEAH_box_helicase:0.13832108176490506835,((256810516__Archaea__Methanococcales__Methanocaldococcus_fervens_AG86__ATP|dependent_helicase:0.03312315179498982048,(261403176__Archaea__Methanococcales__Methanocaldococcus_vulcanius_M7__ATP|dependent_helicase:0.04400531980338000942,(289192540__Archaea__Methanococcales__Methanocaldococcus_sp_FS406-22__DEAD|H_associated_domain_protein:0.04602086895774084446,15668469__Archaea__Methanococcales__Methanocaldococcus_jannaschii_DSM_2661__ATP|dependent_helicase:0.02839898370338475586):0.00951683233228212133):0.02720966414461287522):0.10119202184696186875,296109818__Archaea__Methanococcales__Methanocaldococcus_infernus_ME__DEAD|H_associated_domain_protein:0.19555412638305388895):0.15126168795682209955):0.17267656024817915061,41614798__Archaea__others_archaea__Nanoarchaeum_equitans_Kin4-M__hypothetical_protein:0.43770296312068063260):0.05076111058941128878):0.06478328975824523828):0.05648707331372127688):0.23375651095437377514,284162753__Archaea__Archaeoglobales__Archaeoglobus_profundus_DSM_5631__XRE_family_transcriptional_regulator:0.21702338046708610775):0.11634202052424352791):0.09246726039456057422,327401953__Archaea__Archaeoglobales__Archaeoglobus_veneficus_SNP6__DEAD|H_associated_domain|containing_protein:0.15383138602746113111,11500031__Archaea__Archaeoglobales__Archaeoglobus_fulgidus_DSM_4304__ATP|dependent_helicase:0.20054455224847261841):0.0;
