# Supplementary material for: The last universal common ancestor between ancient Earth chemistry and the onset of genetics
Source: PLoS Genet. 2018 Aug 16;14(8):e1007518. doi: 10.1371/journal.pgen.1007518 (PMC6095482; doi:10.1371/journal.pgen.1007518)
Supplement: S1 Appendix — The trees are for the 355 clusters that, after alignment and tree construction, generated ML trees that preserve domain monophyly while also having homologues in ≥2 archaeal and ≥2 bacterial lineages. These 355 proteins trace to LUCA by those phylogenetic criteria [78]. LUCA, last universal common ancestor; ML, maximum likelihood. (ZIP) [file pgen.1007518.s001.zip › renamed_trees_LUCA/1938.tree]

((((((289597119__Archaea__Thermoplasmatales__Aciduliprofundum_boonei_T469__peptidase_M50:0.50240154428706518264,((13541085__Archaea__Thermoplasmatales__Thermoplasma_volcanium_GSS1__membrane|associated_Zn|dependent_protease_1:0.08067686663783613099,16082612__Archaea__Thermoplasmatales__Thermoplasma_acidophilum_DSM_1728__membrane|associated_Zn|dependent_protease:0.04859293270729309749):0.27644394925293125365,48477315__Archaea__Thermoplasmatales__Picrophilus_torridus_DSM_9790__zinc_metalloprotease:0.21122656791083813110):0.48106515115215287004):0.50460359464928405959,(((337284853__Archaea__Thermococcales-pyroco__Pyrococcus_yayanosii_CH1__metalloprotease:0.17175763286029535615,(18976764__Archaea__Thermococcales-pyroco__Pyrococcus_furiosus_DSM_3638__metalloprotease:0.14111229713757056370,(((14590262__Archaea__Thermococcales-pyroco__Pyrococcus_horikoshii_OT3__hypothetical_protein:0.09162772019013916414,332158602__Archaea__Thermococcales-pyroco__Pyrococcus_sp_NA2__hypothetical_protein:0.09450851328566718668):0.03346878302640041158,14521814__Archaea__Thermococcales-pyroco__Pyrococcus_abyssi_GE5__hypothetical_protein:0.08423612238535717334):0.06809659326951725267,389852103__Archaea__Thermococcales-pyroco__Pyrococcus_sp_ST04__hypothetical_protein:0.07398937107240792510):0.03104194119719492009):0.11780656207648479428):0.06628036703537729113,(315230655__Archaea__Thermococcales-pyroco__Thermococcus_barophilus_MP__hypothetical_protein:0.19979358118761211816,(((223477260__Archaea__Thermococcales-pyroco__Thermococcus_sp_AM4__zinc_metalloprotease:0.06866656922899193327,240103175__Archaea__Thermococcales-pyroco__Thermococcus_gammatolerans_EJ3__peptidase_M50_membrane|associated_zinc_metallopeptidase:0.04378012043342416337):0.23184885660826998199,(57641182__Archaea__Thermococcales-pyroco__Thermococcus_kodakarensis_KOD1__M50_family_metallopeptidase:0.23202125988887956076,(341581605__Archaea__Thermococcales-pyroco__Thermococcus_sp_4557__membrane|associated_metallopeptidase:0.14384082138411422025,212223660__Archaea__Thermococcales-pyroco__Thermococcus_onnurineus_NA1__membrane|associated_metallopeptidase:0.12173380613688551677):0.09110455479343533558):0.09647996380689650986):0.06555767917271350387,242399915__Archaea__Thermococcales-pyroco__Thermococcus_sibiricus_MM_739__Metalloprotease:0.20974053443337109526):0.03916873073536059069):0.04043218584914084340):0.47546066636522893445,(((118576865__Archaea__others_archaea__Cenarchaeum_symbiosum_A__membrane|associated_Zn|dependent_protease:0.19190866108022086589,161527799__Archaea__others_archaea__Nitrosopumilus_maritimus_SCM1__peptidase_M50:0.24604084517230409568):0.95326412705733476471,((118431258__Archaea__Desulfurococcales__Aeropyrum_pernix_K1__hypothetical_protein:0.56169708485699954004,302348213__Archaea__Desulfurococcales__Acidilobus_saccharovorans_345-15__peptidase_family_M50_protein:0.48321966498370610976):0.33373128934744461516,(347524482__Archaea__Desulfurococcales__Pyrolobus_fumarii_1A__peptidase_M50:0.81160850327185651842,(389860367__Archaea__Desulfurococcales__Thermogladius_sp_1633__peptidase_M50:0.37967316075964102629,((297527157__Archaea__Desulfurococcales__Staphylothermus_hellenicus_DSM_12710__peptidase_M50:0.05894896674717575724,126466160__Archaea__Desulfurococcales__Staphylothermus_marinus_F1__peptidase_M50:0.03428720767298354399):0.37743630931854948996,(((390938859__Archaea__Desulfurococcales__Desulfurococcus_fermentans_DSM_16532__peptidase_M50:0.01943127350535996806,218884346__Archaea__Desulfurococcales__Desulfurococcus_kamchatkensis_1221n__Membrane|associated_metallopeptidase|_M50_family:0.03272476419799184161):0.20637150984180854807,320101227__Archaea__Desulfurococcales__Desulfurococcus_mucosus_DSM_2162__peptidase_M50:0.23224490981579914983):0.25192705267720300055,296241914__Archaea__Desulfurococcales__Thermosphaera_aggregans_DSM_11486__peptidase_M50:0.46894661596930597991):0.23633973880497161080):0.12342881024734383977):0.56639629841327110427):0.11827231709958938022):0.40084877448477707063):0.13407760535434723459,(325958252__Archaea__Methanobacteriales__Methanobacterium_sp_AL-21__peptidase_M50:0.18454729028586985828,333988104__Archaea__Methanobacteriales__Methanobacterium_sp_SWAN-1__peptidase_M50:0.23713383008260588425):0.57164241732433096477):0.10440864467754734646):0.16416996603359435003):0.07955982367963081170,(((94968211__Bacteria__Acidobacteria__Candidatus_Koribacter_versatilis_Ellin345__peptidase_M50:0.72593597280754840195,116624251__Bacteria__Acidobacteria__Candidatus_Solibacter_usitatus_Ellin6076__peptidase_M50:0.70380337061566677903):0.29837967398389431128,(328952677__Bacteria__Deltaproteobacteria__Desulfobacca_acetoxidans_DSM_11109__peptidase_M50:0.66309019674248181886,(206889319__Bacteria__others_bacteria__Thermodesulfovibrio_yellowstonii_DSM_11347__metalloprotease:0.57566506570489361927,(302039545__Bacteria__others_bacteria__Candidatus_Nitrospira_defluvii__putative_peptidase_M50:0.78449682077017668380,383785601__Bacteria__others_bacteria__Leptospirillum_ferrooxidans_C2-3__peptidase_M50_family:0.80636751692178343376):0.16494084173342646316):0.05996940263669058024):0.09311051880791966495):0.09517308399460118473,((((325107103__Bacteria__Planctomycetes__Planctomyces_brasiliensis_DSM_5305__peptidase_M50:1.04119309957967942637,283779931__Bacteria__Planctomycetes__Pirellula_staleyi_DSM_6068__peptidase_M50:0.83013853457279040970):0.52195437497562613416,(((110637322__Bacteria__Bacteroidetes__Cytophaga_hutchinsonii_ATCC_33406__zinc_protease:0.41854933827671519930,((313675537__Bacteria__Bacteroidetes__Marivirga_tractuosa_DSM_4126__peptidase_m50:0.34406263410113907542,(390944861__Bacteria__Bacteroidetes__Belliella_baltica_DSM_15883__putative_membrane|associated_Zn|dependent_protease:0.24786395106628061891,343086126__Bacteria__Bacteroidetes__Cyclobacterium_marinum_DSM_745__peptidase_M50:0.11610271612571737565):0.34759977558547755505):0.10803577408113519687,((338213947__Bacteria__Bacteroidetes__Runella_slithyformis_DSM_19594__peptidase_M50:0.27245812304008409921,(255039351__Bacteria__Bacteroidetes__Dyadobacter_fermentans_DSM_18053__peptidase_M50:0.26953407387675920592,284037595__Bacteria__Bacteroidetes__Spirosoma_linguale_DSM_74__peptidase_M50:0.22751314684852749770):0.06003840620500906083):0.11306720271260803368,312129110__Bacteria__Bacteroidetes__Leadbetterella_byssophila_DSM_17132__peptidase_m50:0.63967413108045279024):0.10078555118795375078):0.23828259970939852375):0.36150659561738129888,(83815374__Bacteria__Bacteroidetes__Salinibacter_ruber_DSM_13855__peptidase|_M50_family_protein:0.32456327313167615545,268315833__Bacteria__Bacteroidetes__Rhodothermus_marinus_DSM_4252__peptidase_M50:0.34710434260621902958):0.34926552189829612738):0.07974076353104092574,(385809837__Bacteria__others_bacteria__Ignavibacterium_album_JCM_16511__membrane|associated_Zn|dependent_protease:0.77898081443145150704,(193214468__Bacteria__Chlorobi__Chloroherpeton_thalassium_ATCC_35110__peptidase_M50:0.38100121765728173218,((((189499474__Bacteria__Chlorobi__Chlorobium_phaeobacteroides_BS1__peptidase_M50:0.22408141529552125237,194333306__Bacteria__Chlorobi__Prosthecochloris_aestuarii_DSM_271__peptidase_M50:0.24466719500890868333):0.10086206224619197191,(189347466__Bacteria__Chlorobi__Chlorobium_limicola_DSM_245__peptidase_M50:0.21513964219257064592,119356343__Bacteria__Chlorobi__Chlorobium_phaeobacteroides_DSM_266__peptidase_M50:0.26476006794686135493):0.05612495557164630389):0.06317341038958390609,(194335659__Bacteria__Chlorobi__Pelodictyon_phaeoclathratiforme_BU-1__peptidase_M50:0.24562454989326362731,(78187529__Bacteria__Chlorobi__Chlorobium_luteolum_DSM_273__zinc_protease:0.53886837341448312610,145220264__Bacteria__Chlorobi__Chlorobium_phaeovibrioides_DSM_265__peptidase_M50:0.29514566931828389862):0.09936833406142370206):0.03760136144079331832):0.11243681383138054430,(21674522__Bacteria__Chlorobi__Chlorobium_tepidum_TLS__zinc_protease:0.28717289273138840722,193212156__Bacteria__Chlorobi__Chlorobaculum_parvum_NCIB_8327__peptidase_M50:0.37751604250676679131):0.17028689304876823418):0.09540451531362216520):0.27021002050010023421):0.05185801813941594979):0.27919193936999825434):0.10930041625645166292,(183219461__Bacteria__Spirochaetes__Leptospira_biflexa_serovar_Patoc_strain_Patoc_1_Paris__hypothetical_protein:0.49361154986153704671,(45655970__Bacteria__Spirochaetes__Leptospira_interrogans_serovar_Copenhageni_str_Fiocruz_L1-130__hypothetical_protein:0.08285728345803641814,116329531__Bacteria__Spirochaetes__Leptospira_borgpetersenii_serovar_Hardjo-bovis_L550__M50_family_peptidase:0.05197933200851832802):0.32977210004067408766):0.72994147170378875789):0.07274523049608212777,((((219848951__Bacteria__Chloroflexi__Chloroflexus_aggregans_DSM_9485__peptidase_M50:0.04148323803864619602,(163846693__Bacteria__Chloroflexi__Chloroflexus_aurantiacus_J-10-fl__peptidase_M50:0.00000122123005994819,222524499__Bacteria__Chloroflexi__Chloroflexus_sp_Y-400-fl__peptidase_M50:0.00000122123005994819):0.04833106837966867630):0.59658908554256206980,320162184__Bacteria__Chloroflexi__Anaerolinea_thermophila_UNI-1__peptidase_M50_family_protein:0.73909833311602912698):0.12057625882218547808,(383764491__Bacteria__Chloroflexi__Caldilinea_aerophila_DSM_14535_NBRC_104270__peptidase_M50_family_protein:0.46519500360953169871,(148655397__Bacteria__Chloroflexi__Roseiflexus_sp_RS-1__peptidase_M50:0.00000122123005994819,156743620__Bacteria__Chloroflexi__Roseiflexus_castenholzii_DSM_13941__peptidase_M50:0.09900178476696271102):0.77608632776958486055):0.15168720162882545766):0.17586876246220742304,(((310818457__Bacteria__Deltaproteobacteria__Stigmatella_aurantiaca_DW4-3-1__peptidase|_m50_|s2p_protease|_family:0.33482333223443810910,((338532223__Bacteria__Deltaproteobacteria__Myxococcus_fulvus_HW-1__M50_family_peptidase:0.02360694994426057805,108760121__Bacteria__Deltaproteobacteria__Myxococcus_xanthus_DK_1622__M50_family_peptidase:0.02334215145587522494):0.14546089679036930398,383459261__Bacteria__Deltaproteobacteria__Corallococcus_coralloides_DSM_2259__M50_family_peptidase:0.30396812484768898077):0.11993306575075472764):0.59245032278075027143,(153007307__Bacteria__Deltaproteobacteria__Anaeromyxobacter_sp_Fw109-5__peptidase_M50:0.25794348692343516127,(86160740__Bacteria__Deltaproteobacteria__Anaeromyxobacter_dehalogenans_2CP-C__peptidase_M50:0.02441280431784045510,197124842__Bacteria__Deltaproteobacteria__Anaeromyxobacter_sp_K__peptidase_M50:0.00891967899670407030):0.30668096053023563563):0.39358313587898685615):0.13429815114286713928,162449986__Bacteria__Deltaproteobacteria__Sorangium_cellulosum_So_ce_56__integral_membrane_protease:0.87770852786135156176):0.11798667245108078461):0.12547775269092820150):0.08087198429261434340):0.14251710371278461520):0.39970826044816687439,(((282164980__Archaea__Methanocellales__Methanocella_paludicola_SANAE__peptidase_M50_family_protein:0.14161495737685109164,383319660__Archaea__Methanocellales__Methanocella_sp_HZ254__membrane|associated_Zn|dependent_proteases_1:0.13513865603184882502):0.17405997526192365510,147921628__Archaea__Methanocellales__Uncultured_methanogenic_archaeon_RC-I__M50_family_metallopeptidase:0.24184662587446986715):0.33265672393178319366,(((300710226__Archaea__Halobacteria__Halalkalicoccus_jeotgali_B3__peptidase_M50:0.22304727020850662056,(284166739__Archaea__Halobacteria__Haloterrigena_turkmenica_DSM_5511__peptidase_M50:0.31807162793081750207,(289581186__Archaea__Halobacteria__Natrialba_magadii_ATCC_43099__peptidase_M50:0.12559718897533447834,336254851__Archaea__Halobacteria__Halopiger_xanaduensis_SH-6__peptidase_M50:0.13764017738449449424):0.08258091799376297837):0.08727398948270154166):0.11061453315615009385,(((((344210734__Archaea__Halobacteria__Haloarcula_hispanica_ATCC_33960__peptidase_M50:0.04655223748812205298,(2508575863__Archaea__Halobacteria__Haloarcula_californiae_ATCC_33799__Predicted_membrane|associated_Zn|dependent_proteases_1:0.00000122123005994819,(2508580337__Archaea__Halobacteria__Haloarcula_sinaiiensis_ATCC_33800__Predicted_membrane|associated_Zn|dependent_proteases_1:0.00000122123005994819,55379738__Archaea__Halobacteria__Haloarcula_marismortui_ATCC_43049__hypothetical_protein:0.00628415161834938989):0.00208742460277610772):0.03448173102229502157):0.38199904051697525231,257387351__Archaea__Halobacteria__Halomicrobium_mukohataei_DSM_12286__peptidase_M50:0.28775392626372514604):0.09262057277540997058,(222480791__Archaea__Halobacteria__Halorubrum_lacusprofundi_ATCC_49239__peptidase_M50:0.27516225529825966145,(((389847388__Archaea__Halobacteria__Haloferax_mediterranei_ATCC_33500__membrane_associated_metalloprotease:0.03673820379140006059,2508591968__Archaea__Halobacteria__Haloferax_mucosum_ATCC_BAA-1512__Predicted_membrane|associated_Zn|dependent_proteases_1:0.03490019934647917849):0.05128161892577244585,(2508565946__Archaea__Halobacteria__Haloferax_denitrificans_ATCC_35960__Predicted_membrane|associated_Zn|dependent_proteases_1:0.00661815980119158116,(2508569261__Archaea__Halobacteria__Haloferax_sulfurifontis_ATCC_BAA-897__Predicted_membrane|associated_Zn|dependent_proteases_1:0.00000122123005994819,292655997__Archaea__Halobacteria__Haloferax_volcanii_DS2__S2P_family_metalloprotease:0.02968072026084156087):0.00236160610887254253):0.08117090390938834499):0.10406923075053135797,(313125241__Archaea__Halobacteria__Halogeometricum_borinquense_DSM_11551__membrane|associated_zn|dependent_protease:0.16596163812086081601,110667076__Archaea__Halobacteria__Haloquadratum_walsbyi_DSM_16790__membrane_associated_metalloprotease:0.19147310121598548616):0.10516222636510423605):0.06478993391494754228):0.22398276406701839170):0.04721997457214356653,257053045__Archaea__Halobacteria__Halorhabdus_utahensis_DSM_12940__peptidase_M50:0.36871214533411067471):0.05254189515248371828,(((55378407__Archaea__Halobacteria__Haloarcula_marismortui_ATCC_43049__hypothetical_protein:0.00243386552239790261,(2508577649__Archaea__Halobacteria__Haloarcula_sinaiiensis_ATCC_33800__Predicted_membrane|associated_Zn|dependent_proteases_1:0.00243890759787696639,2508574276__Archaea__Halobacteria__Haloarcula_californiae_ATCC_33799__Predicted_membrane|associated_Zn|dependent_proteases_1:0.00000122123005994819):0.00000122123005994819):0.00000122123005994819,(344212437__Archaea__Halobacteria__Haloarcula_hispanica_ATCC_33960__putative_membrane|associated_Zn|dependent_protease:0.01811147919263942502,2508583298__Archaea__Halobacteria__Haloarcula_vallismortis_ATCC_29715__Predicted_membrane|associated_Zn|dependent_proteases_1:0.02662805271715353375):0.01454072849388061452):0.48420689314745840592,76801782__Archaea__Halobacteria__Natronomonas_pharaonis_DSM_2160__metalloprotease:0.32531565034134501957):0.12188016039915744448):0.05630141654979165661):0.04723344533038360132,(15790876__Archaea__Halobacteria__Halobacterium_sp_NRC-1__hypothetical_protein:0.00000122123005994819,169236622__Archaea__Halobacteria__Halobacterium_salinarum_R1__hypothetical_protein:0.00000122123005994819):0.42580660937241793240):0.38591533526647031627):0.07829649937460557430):0.06912465394549521802,(((336477455__Archaea__Methanosarcinales__Methanosalsum_zhilinae_DSM_4017__peptidase_M50:0.27985219064842370429,298675928__Archaea__Methanosarcinales__Methanohalobium_evestigatum_Z-7303__peptidase_M50:0.32120792766555927855):0.08119841321615318963,(91773435__Archaea__Methanosarcinales__Methanococcoides_burtonii_DSM_6242__peptidase_M50:0.30893862198925625684,294496417__Archaea__Methanosarcinales__Methanohalophilus_mahii_DSM_5219__peptidase_M50:0.29832053799163965602):0.08577744893559426098):0.07583479236955273373,(73668262__Archaea__Methanosarcinales__Methanosarcina_barkeri_str_Fusaro__zinc_metalloprotease:0.15659681982636847186,(20089141__Archaea__Methanosarcinales__Methanosarcina_acetivorans_C2A__hypothetical_protein:0.08071282869105120272,21227625__Archaea__Methanosarcinales__Methanosarcina_mazei_Go1__Zinc_metalloprotease:0.05280865736098228763):0.08016194517591057611):0.27113668621171305162):0.15017518609555130515):0.27833115065617441974,(284161803__Archaea__Archaeoglobales__Archaeoglobus_profundus_DSM_5631__peptidase_M50:0.34935511361811560915,(288930510__Archaea__Archaeoglobales__Ferroglobus_placidus_DSM_10642__peptidase_M50:0.45903824516797914201,327401588__Archaea__Archaeoglobales__Archaeoglobus_veneficus_SNP6__peptidase_M50:0.34220637070097920107):0.09213628247838072383):0.05772491861646256162,11497673__Archaea__Archaeoglobales__Archaeoglobus_fulgidus_DSM_4304__hypothetical_protein:0.28790081885809348794):0.0;
