# Supplementary material for: The last universal common ancestor between ancient Earth chemistry and the onset of genetics
Source: PLoS Genet. 2018 Aug 16;14(8):e1007518. doi: 10.1371/journal.pgen.1007518 (PMC6095482; doi:10.1371/journal.pgen.1007518)
Supplement: S1 Appendix — The trees are for the 355 clusters that, after alignment and tree construction, generated ML trees that preserve domain monophyly while also having homologues in ≥2 archaeal and ≥2 bacterial lineages. These 355 proteins trace to LUCA by those phylogenetic criteria [78]. LUCA, last universal common ancestor; ML, maximum likelihood. (ZIP) [file pgen.1007518.s001.zip › renamed_trees_LUCA/848.tree]

(((341581708__Archaea__Thermococcales-pyroco__Thermococcus_sp_4557__galactose|1|phosphate_uridylyltransferase:0.20065745939832824174,((302348588__Archaea__Desulfurococcales__Acidilobus_saccharovorans_345-15__galactose|1|phosphate_uridylyltransferase:0.44015639539083167842,(((((327310650__Archaea__Thermoproteales__Thermoproteus_uzoniensis_768-20__galactose|1|phosphate_uridylyltransferase:0.31180799680740572954,(126459391__Archaea__Thermoproteales__Pyrobaculum_calidifontis_JCM_11548__galactose|1|phosphate_uridylyltransferase:0.25340844572192633422,((18312460__Archaea__Thermoproteales__Pyrobaculum_aerophilum_str_IM2__galactose|1|phosphate_uridylyltransferase:0.19858587835215210649,(379005048__Archaea__Thermoproteales__Pyrobaculum_oguniense_TE7__galactose|1|phosphate_uridylyltransferase:0.01838840138847346733,145590577__Archaea__Thermoproteales__Pyrobaculum_arsenaticum_DSM_13514__galactose|1|phosphate_uridylyltransferase:0.00908827601721031754):0.23542189026519336204):0.07775815627321107371,374328018__Archaea__Thermoproteales__Pyrobaculum_sp_1860__galactose|1|phosphate_uridylyltransferase:0.18918889368399871564):0.08428718906220013241):0.12516273459286691994):0.24198489277736262570,((325968040__Archaea__Thermoproteales__Vulcanisaeta_moutnovskia_768-28__galactose|1|phosphate_uridylyltransferase:0.08819720936275923795,307596219__Archaea__Thermoproteales__Vulcanisaeta_distributa_DSM_14429__galactose|1|phosphate_uridylyltransferase:0.07504850661565817815):0.30332291085629292660,(305664235__Archaea__Desulfurococcales__Ignisphaera_aggregans_DSM_17230__galactose|1|phosphate_uridylyltransferase:0.24168980723150543244,(390938365__Archaea__Desulfurococcales__Desulfurococcus_fermentans_DSM_16532__galactose|1|phosphate_uridylyltransferase:0.02074802161021702812,218883569__Archaea__Desulfurococcales__Desulfurococcus_kamchatkensis_1221n__galactose|1|phosphate_uridylyltransferase:0.00789510089870072013):0.21780804547547813477):0.12879077967252602899):0.13874604332538753582):0.18682797627900912807,(((256371315__Bacteria__Actinobacteria__Acidimicrobium_ferrooxidans_DSM_10331__galactose|1|phosphate_uridylyltransferase:1.30436183888232815065,319956733__Bacteria__Epsilonproteobacteria__Nitratifractor_salsuginis_DSM_16511__galactose|1|phosphate_uridylyltransferase:0.98813367350754988117):0.12691266510879159468,(325110968__Bacteria__Planctomycetes__Planctomyces_brasiliensis_DSM_5305__UDP|glucose||hexose|1|phosphateuridylyltransferase:1.43095130002003689818,(((383788568__Bacteria__others_bacteria__Caldisericum_exile_AZM16c01__putative_galactose|1|phosphate_uridylyltransferase:0.49254577297820101300,(189423480__Bacteria__Deltaproteobacteria__Geobacter_lovleyi_SZ__galactose|1|phosphate_uridylyltransferase:0.16632497005891302977,39998346__Bacteria__Deltaproteobacteria__Geobacter_sulfurreducens_PCA__UDP|glucose||galactose|1|phosphate_uridylyltransferase:0.18700106604007041278):0.39401240407210547101):0.10068716498804081150,319789954__Bacteria__Aquificae__Thermovibrio_ammonificans_HB-1__galactose|1|phosphate_uridylyltransferase:0.73250800724108267037):0.08282384211378854277,((304317823__Bacteria__Clostridia__Thermoanaerobacterium_thermosaccharolyticum_DSM_571__galactose|1|phosphate_uridylyltransferase:0.39266486643098907905,(345016702__Bacteria__Clostridia__Thermoanaerobacter_wiegelii_Rt8__galactose|1|phosphate_uridylyltransferase:0.05153799172240722259,((297543802__Bacteria__Clostridia__Thermoanaerobacter_mathranii_subsp_mathranii_str_A3__galactose|1|phosphate_uridylyltransferase:0.00000122123005994819,289577491__Bacteria__Clostridia__Thermoanaerobacter_italicus_Ab9__galactose|1|phosphate_uridylyltransferase:0.00000122123005994819):0.03588079793204802803,(167038879__Bacteria__Clostridia__Thermoanaerobacter_sp_X514__galactose|1|phosphate_uridylyltransferase:0.00294077169623732908,(167038387__Bacteria__Clostridia__Thermoanaerobacter_pseudethanolicus_ATCC_33223__galactose|1|phosphate_uridylyltransferase:0.00000122123005994819,320116791__Bacteria__Clostridia__Thermoanaerobacter_brockii_subsp_finnii_Ako-1__galactose|1|phosphate_uridylyltransferase:0.00000122123005994819):0.00000122123005994819):0.04113502918350564475):0.02087325506879521286):0.29817527407631211345):0.63727359746779288496,(260892355__Bacteria__Clostridia__Ammonifex_degensii_KC4__galactose|1|phosphate_uridylyltransferase:0.52907732230299742149,297616708__Bacteria__Clostridia__Syntrophothermus_lipocalidus_DSM_12680__galactose|1|phosphate_uridylyltransferase:0.47218175586448640768):0.17013211392605701033):0.08351453560172825141):0.11406542229709647207):0.09079185424922069092):0.60106489364967208289,(((206900760__Bacteria__others_bacteria__Dictyoglomus_thermophilum_H-6-12__galactose|1|phosphate_uridylyltransferase:0.03586993204729187201,217967583__Bacteria__others_bacteria__Dictyoglomus_turgidum_DSM_6724__galactose|1|phosphate_uridylyltransferase:0.02503749174020585347):0.57235405270465178340,(239617340__Bacteria__Thermotogae__Kosmotoga_olearia_TBF_19-5-1__galactose|1|phosphate_uridylyltransferase:0.50599398780510218554,((383786511__Bacteria__Thermotogae__Fervidobacterium_pennivorans_DSM_9078__galactose|1|phosphate_uridylyltransferase:0.06580227037807093171,154249113__Bacteria__Thermotogae__Fervidobacterium_nodosum_Rt17-B1__galactose|1|phosphate_uridylyltransferase:0.14875427634555310474):0.24672827515608963811,((374340990__Bacteria__Thermotogae__Marinitoga_piezophila_KA3__galactose|1|phosphate_uridylyltransferase:0.13679520684354831705,150020323__Bacteria__Thermotogae__Thermosipho_melanesiensis_BI429__galactose|1|phosphate_uridylyltransferase:0.13750368912341373595):0.27202724843433412349,((217077641__Bacteria__Thermotogae__Thermosipho_africanus_TCF52B__galactose|1|phosphate_uridylyltransferase:0.20347623235711626011,((338731124__Bacteria__Thermotogae__Thermotoga_thermarum_DSM_5069__galactose|1|phosphate_uridylyltransferase:0.22451393175800546387,157363965__Bacteria__Thermotogae__Thermotoga_lettingae_TMO__galactose|1|phosphate_uridylyltransferase:0.18204519383734241167):0.08944487878382256785,(222100358__Bacteria__Thermotogae__Thermotoga_neapolitana_DSM_4359__Galactose|1|phosphate_uridylyltransferase:0.02114388982709944353,(15643947__Bacteria__Thermotogae__Thermotoga_maritima_MSB8__galactose|1|phosphate_uridylyltransferase:0.00637030493630507191,((170289408__Bacteria__Thermotogae__Thermotoga_sp_RQ2__galactose|1|phosphate_uridylyltransferase:0.00000122123005994819,281412990__Bacteria__Thermotogae__Thermotoga_naphthophila_RKU-10__galactose|1|phosphate_uridylyltransferase:0.00000122123005994819):0.00000122123005994819,148270684__Bacteria__Thermotogae__Thermotoga_petrophila_RKU-1__galactose|1|phosphate_uridylyltransferase:0.00000122123005994819):0.01558348404692064607):0.01509573933178358189):0.10327593362653436637):0.04790885352312898582):0.03194858049769772057,307718110__Bacteria__Spirochaetes__Spirochaeta_thermophila_DSM_6192__galactose|1|phosphate_uridylyltransferase:0.46403817137443670315):0.07317395145261805511):0.06759024071648836451):0.09116179643899292862):0.25398306225888722665):0.08235524019236557802,(((((146296523__Bacteria__Clostridia__Caldicellulosiruptor_saccharolyticus_DSM_8903__galactose|1|phosphate_uridylyltransferase:0.06847413915843261756,((312622792__Bacteria__Clostridia__Caldicellulosiruptor_kronotskyensis_2002__galactose|1|phosphate_uridylyltransferase:0.00000122123005994819,222528934__Bacteria__Clostridia__Caldicellulosiruptor_bescii_DSM_6725__galactose|1|phosphate_uridylyltransferase:0.00851718380203052121):0.00973062844084670968,(((312793147__Bacteria__Clostridia__Caldicellulosiruptor_kristjanssonii_177R1B__galactose|1|phosphate_uridylyltransferase:0.00565397687538115017,344996645__Bacteria__Clostridia__Caldicellulosiruptor_lactoaceticus_6A__galactose|1|phosphate_uridylyltransferase:0.00000122123005994819):0.00586066587998855960,(302872190__Bacteria__Clostridia__Caldicellulosiruptor_obsidiansis_OB47__galactose|1|phosphate_uridylyltransferase:0.01115242636729248636,312134778__Bacteria__Clostridia__Caldicellulosiruptor_owensensis_OL__galactose|1|phosphate_uridylyltransferase:0.00300012063037302570):0.00562346365679758809):0.01689013929794357799,312127978__Bacteria__Clostridia__Caldicellulosiruptor_hydrothermalis_108__galactose|1|phosphate_uridylyltransferase:0.00598514823867238657):0.00541505641404133476):0.04047015990321693735):0.12311062249619246500,((317132729__Bacteria__Clostridia__Ethanoligenens_harbinense_YUAN-3__galactose|1|phosphate_uridylyltransferase:0.05461407454251264448,317131745__Bacteria__Clostridia__Ethanoligenens_harbinense_YUAN-3__galactose|1|phosphate_uridylyltransferase:0.03443194197460926198):0.19296568497441510259,(296125744__Bacteria__Spirochaetes__Brachyspira_murdochii_DSM_12563__galactose|1|phosphate_uridylyltransferase:0.02202081636589591634,(300870367__Bacteria__Spirochaetes__Brachyspira_pilosicoli_95-1000__galactose|1|phosphate_uridylyltransferase:0.09142656078348351811,(384208501__Bacteria__Spirochaetes__Brachyspira_intermedia_PWS-A__galactose|1|phosphate_uridylyltransferase:0.00541420739452007707,225619761__Bacteria__Spirochaetes__Brachyspira_hyodysenteriae_WA1__galactose|1|phosphate_uridylyltransferase:0.00926677441888821597):0.03296559612814845691):0.01468298712908143976):0.40626018908020933296):0.03393498634624662891):0.18791346012071888372,((339628200__Bacteria__Clostridia__Sulfobacillus_acidophilus_TPY__galactose|1|phosphate_uridylyltransferase:0.55986802392684809071,258512286__Bacteria__Bacilli__Alicyclobacillus_acidocaldarius_subsp_acidocaldarius_DSM_446__galactose|1|phosphate_uridylyltransferase:0.21219821391694726476):0.13075870938387457176,160902297__Bacteria__Thermotogae__Petrotoga_mobilis_SJ95__galactose|1|phosphate_uridylyltransferase:0.36108104870531770869):0.07868501850649768647):0.29953688660242927533,(((((256420512__Bacteria__Bacteroidetes__Chitinophaga_pinensis_DSM_2588__galactose|1|phosphate_uridylyltransferase:0.27313252559791106888,325103380__Bacteria__Bacteroidetes__Pedobacter_saltans_DSM_12145__UDP|glucose|hexose|1|phosphate_uridylyltransferase|_UTP|hexose|1|phosphate_uridylyltransferase:0.19308364763713734003):0.10405785711600523680,(325287259__Bacteria__Bacteroidetes__Cellulophaga_lytica_DSM_7489__galactose|1|phosphate_uridylyltransferase:0.38506254163703179660,(((305667478__Bacteria__Bacteroidetes__Maribacter_sp_HTCC2170__galactose|1|phosphate_uridylyltransferase:0.23456430441204034754,319952034__Bacteria__Bacteroidetes__Cellulophaga_algicola_DSM_14237__UDP|glucose|hexose|1|phosphate_uridylyltransferase:0.25151860874083808994):0.04924158019804725228,(120436493__Bacteria__Bacteroidetes__Gramella_forsetii_KT0803__galactose|1|phosphate_uridylyltransferase:0.12457817728967578164,295134674__Bacteria__Bacteroidetes__Zunongwangia_profunda_SM-A87__galactose|1|phosphate_uridylyltransferase:0.12016299396543507483):0.10739755064714517907):0.05078708018893014070,332667448__Bacteria__Bacteroidetes__Haliscomenobacter_hydrossis_DSM_1100__galactose|1|phosphate_uridylyltransferase:0.28478055233906290900):0.02180642998159720847):0.07445892072781705451):0.04040263775947776359,146298874__Bacteria__Bacteroidetes__Flavobacterium_johnsoniae_UW101__galactose|1|phosphate_uridylyltransferase:0.39844487754331681106):0.09160733972637448430,(((325971532__Bacteria__Spirochaetes__Spirochaeta_sp_Buddy__galactose|1|phosphate_uridylyltransferase:0.25303466990726863894,374314487__Bacteria__Spirochaetes__Sphaerochaeta_pleomorpha_str_Grapes__galactose|1|phosphate_uridylyltransferase:0.28549106990505507264):0.24385976265481432157,(339499091__Bacteria__Spirochaetes__Spirochaeta_caldaria_DSM_7334__galactose|1|phosphate_uridylyltransferase:0.34968691549688968312,((78358691__Bacteria__Deltaproteobacteria__Desulfovibrio_alaskensis_G20__galactose|1|phosphate_uridylyltransferase:0.42806770920088649257,376297712__Bacteria__Deltaproteobacteria__Desulfovibrio_desulfuricans_ND132__galactose|1|phosphate_uridylyltransferase:0.22601363724805170752):0.12211064010636268895,242277985__Bacteria__Deltaproteobacteria__Desulfovibrio_salexigens_DSM_2638__galactose|1|phosphate_uridylyltransferase:0.27009119291704741794):0.10538109814691268284):0.05167964244587490430):0.05107237685801710447,(((156741864__Bacteria__Chloroflexi__Roseiflexus_castenholzii_DSM_13941__galactose|1|phosphate_uridylyltransferase:0.05817369730972504066,148657003__Bacteria__Chloroflexi__Roseiflexus_sp_RS-1__galactose|1|phosphate_uridylyltransferase:0.05948749705907562663):0.21214751061094733187,((268316063__Bacteria__Bacteroidetes__Rhodothermus_marinus_DSM_4252__galactose|1|phosphate_uridylyltransferase:0.21533502380174843194,(320160746__Bacteria__Chloroflexi__Anaerolinea_thermophila_UNI-1__galactose|1|phosphate_uridylyltransferase:0.34577383433147729219,((222526137__Bacteria__Chloroflexi__Chloroflexus_sp_Y-400-fl__galactose|1|phosphate_uridylyltransferase:0.00000122123005994819,163848227__Bacteria__Chloroflexi__Chloroflexus_aurantiacus_J-10-fl__galactose|1|phosphate_uridylyltransferase:0.00000122123005994819):0.05574186473444062151,219847653__Bacteria__Chloroflexi__Chloroflexus_aggregans_DSM_9485__galactose|1|phosphate_uridylyltransferase:0.10793103058526225257):0.25022144534020107631):0.08447785759897415148):0.04663165255206111470,((116626854__Bacteria__Acidobacteria__Candidatus_Solibacter_usitatus_Ellin6076__galactose|1|phosphate_uridylyltransferase:0.32580832905754614215,94968730__Bacteria__Acidobacteria__Candidatus_Koribacter_versatilis_Ellin345__galactose|1|phosphate_uridylyltransferase:0.23305341275420085601):0.06100098650762770386,((320106686__Bacteria__Acidobacteria__Terriglobus_saanensis_SP1PR4__galactose|1|phosphate_uridylyltransferase:0.27143981949946227594,(374311857__Bacteria__Acidobacteria__Granulicella_mallensis_MP5ACTX8__galactose|1|phosphate_uridylyltransferase:0.19994944600133759960,390960080__Bacteria__Acidobacteria__Terriglobus_roseus_DSM_18391__UDP|glucose|hexose|1|phosphate_uridylyltransferase|_UTP|hexose|1|phosphate_uridylyltransferase:0.17003004877211042034):0.12742943221322908243):0.11315192568650365990,(225871762__Bacteria__Acidobacteria__Acidobacterium_capsulatum_ATCC_51196__UTP||hexose|1|phosphate_uridylyltransferase:0.36118877525750464619,322436800__Bacteria__Acidobacteria__Granulicella_tundricola__galactose|1|phosphate_uridylyltransferase:0.34158712118095485577):0.14243841287996344969):0.04167834019395155742):0.06339495304954728683):0.03039121624294298732):0.06709018892306288506,((((87198567__Bacteria__Alphaproteobacteria__Novosphingobium_aromaticivorans_DSM_12444__galactose|1|phosphate_uridylyltransferase:0.48399034081851749489,((((90020745__Bacteria__Gammaproteobacteria__Saccharophagus_degradans_2-40__UTP|hexose|1|phosphate_uridylyltransferase_|_UDP|glucose|hexose|1|phosphate_uridylyltransferase:0.37501271836404553861,((385792625__Bacteria__Gammaproteobacteria__Francisella_cf_novicida_Fx1__hypothetical_protein:0.00000122123005994819,((56708515__Bacteria__Gammaproteobacteria__Francisella_tularensis_subsp_tularensis_SCHU_S4__galactose|1|phosphate_uridylyltransferase:0.00614822714435746352,(167628083__Bacteria__Gammaproteobacteria__Francisella_philomiragia_subsp_philomiragia_ATCC_25017__galactose|1|phosphate_uridylyltransferase:0.01200134311394790952,337755504__Bacteria__Gammaproteobacteria__Francisella_sp_TX077308__Galactose|1|phosphate_uridylyltransferase:0.02310845256455111227):0.04368830785161812585):0.02752547677530190265,118497282__Bacteria__Gammaproteobacteria__Francisella_novicida_U112__galactose|1|phosphate_uridylyltransferase:0.00265885865719072941):0.00498207799141116379):0.58044501838949291717,212637231__Bacteria__Gammaproteobacteria__Shewanella_piezotolerans_WP3__Galactose|1|phosphate_uridylyltransferase:0.27348454026018398366):0.09174955391861078224):0.06717024380880269596,(((((127513216__Bacteria__Gammaproteobacteria__Shewanella_loihica_PV-4__galactose|1|phosphate_uridylyltransferase:0.29863273866455342098,(157961457__Bacteria__Gammaproteobacteria__Shewanella_pealeana_ATCC_700345__galactose|1|phosphate_uridylyltransferase:0.10067255775326688916,167624551__Bacteria__Gammaproteobacteria__Shewanella_halifaxensis_HAW-EB4__galactose|1|phosphate_uridylyltransferase:0.11330799284971829199):0.14734008278945345816):0.06257029949312829797,157375478__Bacteria__Gammaproteobacteria__Shewanella_sediminis_HAW-EB3__galactose|1|phosphate_uridylyltransferase:0.19320056741510660547):0.04646344287186762734,(153001846__Bacteria__Gammaproteobacteria__Shewanella_baltica_OS185__galactose|1|phosphate_uridylyltransferase:0.14136638144426921793,(77360710__Bacteria__Gammaproteobacteria__Pseudoalteromonas_haloplanktis_TAC125__galactose|1|phosphate_uridylyltransferase:0.17307453695856025999,170726437__Bacteria__Gammaproteobacteria__Shewanella_woodyi_ATCC_51908__galactose|1|phosphate_uridylyltransferase:0.18048659292560459422):0.10049784444764518765):0.04219314440728721277):0.04917234102472416851,254786324__Bacteria__Gammaproteobacteria__Teredinibacter_turnerae_T7901__UTP||hexose|1|phosphate_uridylyltransferase:0.34721543368165880272):0.03868011020293464497,(332139636__Bacteria__Gammaproteobacteria__Alteromonas_macleodii_str_Deep_ecotype__galactose|1|phosphate_uridylyltransferase:0.06393101216164905065,333894904__Bacteria__Gammaproteobacteria__Alteromonas_sp_SN2__galactose|1|phosphate_uridylyltransferase:0.07061999817874754781):0.28614568378957366823):0.05236292671177787683):0.02922915572688932623,192359758__Bacteria__Gammaproteobacteria__Cellvibrio_japonicus_Ueda107__galactose|1|phosphate_uridylyltransferase:0.37875014824516145540):0.03436885744737733228,((126208468__Bacteria__Gammaproteobacteria__Actinobacillus_pleuropneumoniae_serovar_5b_str_L20__galactose|1|phosphate_uridylyltransferase:0.21340875570848955034,(332289957__Bacteria__Gammaproteobacteria__Gallibacterium_anatis_UMN179__galactose|1|phosphate_uridylyltransferase:0.18095933946504422218,((152979554__Bacteria__Gammaproteobacteria__Actinobacillus_succinogenes_130Z__galactose|1|phosphate_uridylyltransferase:0.09654172302507668668,(16272761__Bacteria__Gammaproteobacteria__Haemophilus_influenzae_Rd_KW20__galactose|1|phosphate_uridylyltransferase:0.05187850375371522854,(345429696__Bacteria__Gammaproteobacteria__Haemophilus_parainfluenzae_T3T1__galactose|1|phosphate_uridylyltransferase:0.03726336749902222495,(251792978__Bacteria__Gammaproteobacteria__Aggregatibacter_aphrophilus_NJ8700__galactose|1|phosphate_uridylyltransferase:0.01171296498823968038,261867544__Bacteria__Gammaproteobacteria__Aggregatibacter_actinomycetemcomitans_D11S-1__galactose|1|phosphate_uridylyltransferase:0.02924746782304607842):0.02300982820255132594):0.03032722431585987977):0.02905410595872774324):0.03146128639117232173,(52424702__Bacteria__Gammaproteobacteria__Mannheimia_succiniciproducens_MBEL55E__GalT_protein:0.06029091404931875842,(170717295__Bacteria__Gammaproteobacteria__Haemophilus_somnus_2336__galactose|1|phosphate_uridylyltransferase:0.16713831796911074457,15602901__Bacteria__Gammaproteobacteria__Pasteurella_multocida_subsp_multocida_str_Pm70__galactose|1|phosphate_uridylyltransferase:0.06335946639592490714):0.01132166587204792157):0.02148713504724098985):0.03268532147664494902):0.05834321926724304885):0.09579266220055561443,(((375263961__Bacteria__Gammaproteobacteria__Vibrio_sp_EJY3__galactose|1|phosphate_uridylyltransferase:0.07840642350713813991,((27367483__Bacteria__Gammaproteobacteria__Vibrio_vulnificus_CMCP6__galactose|1|phosphate_uridylyltransferase:0.00000122123005994819,320159333__Bacteria__Gammaproteobacteria__Vibrio_vulnificus_MO6-24-O__galactose|1|phosphate_uridylyltransferase:0.00501506899148569489):0.00798888817101199057,161486675__Bacteria__Gammaproteobacteria__Vibrio_vulnificus_YJ016__galactose|1|phosphate_uridylyltransferase:0.01225273688127896839):0.04850368296395079354):0.21383666488335231759,(294140755__Bacteria__Gammaproteobacteria__Shewanella_violacea_DSS12__galactose|1|phosphate_uridylyltransferase:0.25644039609401353408,(54309265__Bacteria__Gammaproteobacteria__Photobacterium_profundum_SS9__galactose|1|phosphate_uridylyltransferase:0.17546566078217845641,((((253988021__Bacteria__Gammaproteobacteria__Photorhabdus_asymbiotica_subsp_asymbiotica_ATCC_43949__galactose|1|phosphate_uridylyltransferase_|gal|1|uridylyltransferase|_|udp|glucose||hexose|1|phosphat_uridylyltransferase|:0.07584197245311925795,37524579__Bacteria__Gammaproteobacteria__Photorhabdus_luminescens_subsp_laumondii_TTO1__galactose|1|phosphate_uridylyltransferase:0.07526906833188300172):0.10927979990619035577,(119945699__Bacteria__Gammaproteobacteria__Psychromonas_ingrahamii_37__galactose|1|phosphate_uridylyltransferase:0.08943284242336140000,(172087801__Bacteria__Gammaproteobacteria__Vibrio_fischeri_ES114__galactose|1|phosphate_uridylyltransferase:0.05441780875387345479,((147674295__Bacteria__Gammaproteobacteria__Vibrio_cholerae_O395__galactose|1|phosphate_uridylyltransferase:0.08227269583138085984,(((262393434__Bacteria__Gammaproteobacteria__Vibrio_sp_Ex25__galactose|1|phosphate_uridylyltransferase:0.01568815316563910295,28899173__Bacteria__Gammaproteobacteria__Vibrio_parahaemolyticus_RIMD_2210633__galactose|1|phosphate_uridylyltransferase:0.00000122123005994819):0.01051262772960388781,27365127__Bacteria__Gammaproteobacteria__Vibrio_vulnificus_CMCP6__galactose|1|phosphate_uridylyltransferase:0.02475236640903601126):0.01572622089705857581,(336123431__Bacteria__Gammaproteobacteria__Vibrio_anguillarum_775__Galactose|1|phosphate_uridylyltransferase:0.04443837104135699850,156975597__Bacteria__Gammaproteobacteria__Vibrio_harveyi_ATCC_BAA-1116__galactose|1|phosphate_uridylyltransferase:0.01063773939044183187):0.00938975319200880537):0.02067188076945712660):0.02339557375552863555,375130268__Bacteria__Gammaproteobacteria__Vibrio_furnissii_NCTC_11218__galactose|1|phosphate_uridylyltransferase:0.11645741135284207179):0.02087624663209477344):0.01824047582278999491):0.02756156183696331294):0.02451104832184748672,(386742089__Bacteria__Gammaproteobacteria__Providencia_stuartii_MRSN_2154__galactose|1|phosphate_uridylyltransferase:0.20171607267596186608,197285801__Bacteria__Gammaproteobacteria__Proteus_mirabilis_HI4320__galactose|1|phosphate_uridylyltransferase:0.19024743264942653442):0.04634504996759069434):0.02257203293846046441,219872091__Bacteria__Gammaproteobacteria__Haemophilus_parasuis_SH0165__galactose|1|phosphate_uridylyltransferase:0.16365346073228040358):0.02777831514722663153):0.03086878853765370398):0.11261945940837748970):0.02933367123508780205,(((383190982__Bacteria__Gammaproteobacteria__Rahnella_aquatilis_CIP_78-65_ATCC_33071__galactose|1|phosphate_uridylyltransferase:0.01025610981640468107,322833815__Bacteria__Gammaproteobacteria__Rahnella_sp_Y9602__galactose|1|phosphate_uridylyltransferase:0.00285105851204181353):0.08246166282098592315,(((157369535__Bacteria__Gammaproteobacteria__Serratia_proteamaculans_568__galactose|1|phosphate_uridylyltransferase:0.03948974914200505115,333926133__Bacteria__Gammaproteobacteria__Serratia_sp_AS12__galactose|1|phosphate_uridylyltransferase:0.02888430693182970910):0.06354378293076903828,((242238617__Bacteria__Gammaproteobacteria__Dickeya_dadantii_Ech703__galactose|1|phosphate_uridylyltransferase:0.06883926173603298337,((307130126__Bacteria__Gammaproteobacteria__Dickeya_dadantii_3937__galactose|1|phosphate_uridylyltransferase:0.02686273690255616339,251790467__Bacteria__Gammaproteobacteria__Dickeya_zeae_Ech1591__galactose|1|phosphate_uridylyltransferase:0.02343592192656592313):0.01399075547462875872,271499779__Bacteria__Gammaproteobacteria__Dickeya_dadantii_Ech586__galactose|1|phosphate_uridylyltransferase:0.01839944720598797254):0.03700050409784724076):0.09879424065348123285,((238920729__Bacteria__Gammaproteobacteria__Edwardsiella_ictaluri_93-146__galactose|1|phosphate_uridylyltransferase|_putative:0.00952850154440234784,269139910__Bacteria__Gammaproteobacteria__Edwardsiella_tarda_EIB202__galactose|1|phosphate_uridylyltransferase:0.02163081353342456714):0.13579336954692330930,(123443133__Bacteria__Gammaproteobacteria__Yersinia_enterocolitica_subsp_enterocolitica_8081__galactose|1|phosphate_uridylyltransferase:0.03806979093427083349,(51595514__Bacteria__Gammaproteobacteria__Yersinia_pseudotuberculosis_IP_32953__galactose|1|phosphate_uridylyltransferase:0.00000122123005994819,22126921__Bacteria__Gammaproteobacteria__Yersinia_pestis_KIM_10__galactose|1|phosphate_uridylyltransferase:0.00000122123005994819):0.05027096510340277324):0.04760311314446964703):0.03010600498613226136):0.02161619499082306772):0.02194170808697149325,(((156934752__Bacteria__Gammaproteobacteria__Cronobacter_sakazakii_ATCC_BAA-894__galactose|1|phosphate_uridylyltransferase:0.00000122123005994819,260597150__Bacteria__Gammaproteobacteria__Cronobacter_turicensis_z3032__galactose|1|phosphate_uridylyltransferase:0.00789630584649742180):0.05151751568620245580,((311280371__Bacteria__Gammaproteobacteria__Enterobacter_cloacae_SCF1__galactose|1|phosphate_uridylyltransferase:0.04826338280802618119,(336249341__Bacteria__Gammaproteobacteria__Enterobacter_aerogenes_KCTC_2190__galactose|1|phosphate_uridylyltransferase:0.03573908480863177001,((288936468__Bacteria__Gammaproteobacteria__Klebsiella_variicola_At-22__galactose|1|phosphate_uridylyltransferase:0.00872378367059886348,152969329__Bacteria__Gammaproteobacteria__Klebsiella_pneumoniae_subsp_pneumoniae_MGH_78578__galactose|1|phosphate_uridylyltransferase:0.00784859045773847290):0.02094321842849435761,375259749__Bacteria__Gammaproteobacteria__Klebsiella_oxytoca_KCTC_1686__galactose|1|phosphate_uridylyltransferase:0.03329931137801579039):0.00767545159058532697):0.00870017435936771069):0.01143180726486052630,((146310907__Bacteria__Gammaproteobacteria__Enterobacter_sp_638__galactose|1|phosphate_uridylyltransferase:0.05950247966616926260,(296103318__Bacteria__Gammaproteobacteria__Enterobacter_cloacae_subsp_cloacae_ATCC_13047__galactose|1|phosphate_uridylyltransferase:0.01776222430544634537,345298403__Bacteria__Gammaproteobacteria__Enterobacter_asburiae_LF7a__galactose|1|phosphate_uridylyltransferase:0.00892108401729742491):0.02351957010246781554):0.02297476079956414438,((283784513__Bacteria__Gammaproteobacteria__Citrobacter_rodentium_ICC168__galactose|1|phosphate_uridylyltransferase:0.03878516936010627941,((16759700__Bacteria__Gammaproteobacteria__Salmonella_enterica_subsp_enterica_serovar_Typhi_str_CT18__galactose|1|phosphate_uridylyltransferase:0.01803760994136992257,339998670__Bacteria__Gammaproteobacteria__Salmonella_bongori_NCTC_12419__galactose|1|phosphate_uridylyltransferase:0.01276010788874485519):0.02306075879550885388,157146616__Bacteria__Gammaproteobacteria__Citrobacter_koseri_ATCC_BAA-895__galactose|1|phosphate_uridylyltransferase:0.01971320921522634953):0.01238770613684150694):0.02430495820970197257,(82776032__Bacteria__Gammaproteobacteria__Shigella_dysenteriae_Sd197__galactose|1|phosphate_uridylyltransferase:0.01045849948644402005,(((15800467__Bacteria__Gammaproteobacteria__Escherichia_coli_O157_H7_str_EDL933__galactose|1|phosphate_uridylyltransferase:0.00260079457381856127,24111973__Bacteria__Gammaproteobacteria__Shigella_flexneri_2a_str_301__galactose|1|phosphate_uridylyltransferase:0.00260953275221705375):0.00000122123005994819,74311276__Bacteria__Gammaproteobacteria__Shigella_sonnei_Ss046__galactose|1|phosphate_uridylyltransferase:0.00000122123005994819):0.00000122123005994819,(218549675__Bacteria__Gammaproteobacteria__Escherichia_fergusonii_ATCC_35469__galactose|1|phosphate_uridylyltransferase:0.00524842074654653570,82543178__Bacteria__Gammaproteobacteria__Shigella_boydii_Sb227__galactose|1|phosphate_uridylyltransferase:0.00260007078181776407):0.00000122123005994819):0.00000122123005994819):0.00527633359157092356):0.02121241069678806920):0.00596450228283787725):0.01550050754891206702):0.01110432444455385428,(((317047380__Bacteria__Gammaproteobacteria__Pantoea_sp_At-9b__galactose|1|phosphate_uridylyltransferase:0.04200030236384717092,(291616756__Bacteria__Gammaproteobacteria__Pantoea_ananatis_LMG_20103__GalT:0.03797273444974322981,308186099__Bacteria__Gammaproteobacteria__Pantoea_vagans_C9-1__galactose|1|phosphate_uridylyltransferase:0.04368570137791110558):0.02104704448757989052):0.03162163051913514933,(300715904__Bacteria__Gammaproteobacteria__Erwinia_billingiae_Eb661__galactose|1|phosphate_uridylyltransferase:0.05367983317072539534,((188534405__Bacteria__Gammaproteobacteria__Erwinia_tasmaniensis_Et1-99__galactose|1|phosphate_uridylyltransferase:0.04759061587887631478,292487677__Bacteria__Gammaproteobacteria__Erwinia_amylovora_CFBP1430__galactose|1|phosphate_uridylyltransferase:0.02414367916891683313):0.00805999309060153983,(259909056__Bacteria__Gammaproteobacteria__Erwinia_pyrifoliae_Ep1-96__galactose|1|phosphate_uridylyltransferase:0.01055555258673887553,385787774__Bacteria__Gammaproteobacteria__Erwinia_sp_Ejp617__galactose|1|phosphate_uridylyltransferase:0.00788317113320172874):0.01629695416978100067):0.07201181450674269680):0.01736656538294820834):0.05954240055133840775,387889939__Bacteria__Gammaproteobacteria__Escherichia_blattae_DSM_4481__galactose|1|phosphate_uridylyltransferase:0.12655795786844412087):0.01584101132062479267):0.03138440400150036697):0.01701225343210304927):0.05496273839998479932,((237809374__Bacteria__Gammaproteobacteria__Tolumonas_auensis_DSM_9187__galactose|1|phosphate_uridylyltransferase:0.12468838111263430557,((117618551__Bacteria__Gammaproteobacteria__Aeromonas_hydrophila_subsp_hydrophila_ATCC_7966__galactose|1|phosphate_uridylyltransferase:0.02653844344196946287,145297311__Bacteria__Gammaproteobacteria__Aeromonas_salmonicida_subsp_salmonicida_A449__galactose|1|phosphate_uridylyltransferase:0.03579598792884009645):0.04487214329462665963,330827808__Bacteria__Gammaproteobacteria__Aeromonas_veronii_B565__galactose|1|phosphate_uridylyltransferase:0.02961105122132116560):0.20068193362332259477):0.07295468646585873129,(((261820631__Bacteria__Gammaproteobacteria__Pectobacterium_wasabiae_WPP163__galactose|1|phosphate_uridylyltransferase:0.01782978157297466018,(253689322__Bacteria__Gammaproteobacteria__Pectobacterium_carotovorum_subsp_carotovorum_PC1__galactose|1|phosphate_uridylyltransferase:0.02644154277918122492,50122093__Bacteria__Gammaproteobacteria__Pectobacterium_atrosepticum_SCRI1043__galactose|1|phosphate_uridylyltransferase:0.02905369808337903217):0.02429630807824409086):0.14919229838075323546,145299344__Bacteria__Gammaproteobacteria__Aeromonas_salmonicida_subsp_salmonicida_A449__galactose|1|phosphate_uridylyltransferase:0.12701008057302454191):0.05764741430840452513,((332305094__Bacteria__Gammaproteobacteria__Glaciecola_sp_4H-3-7YE-5__galactose|1|phosphate_uridylyltransferase:0.01466192957569033631,109896976__Bacteria__Gammaproteobacteria__Pseudoalteromonas_atlantica_T6c__galactose|1|phosphate_uridylyltransferase:0.01852889463434390441):0.23288083122135277980,171059922__Bacteria__Betaproteobacteria__Leptothrix_cholodnii_SP-6__galactose|1|phosphate_uridylyltransferase:0.22958232565204492182):0.05806660829089237835):0.01978527942253561697):0.03161378648693739801):0.05612917136600970025):0.03957209572304804662):0.06026906022654102135):0.10031576634839162177):0.08285975107525883621,(297623226__Bacteria__Deinococcus-Thermus__Truepera_radiovictrix_DSM_17093__galactose|1|phosphate_uridylyltransferase:0.30479715533284007511,((158313141__Bacteria__Actinobacteria__Frankia_sp_EAN1pec__galactose|1|phosphate_uridylyltransferase:0.45388599801248447063,(111224990__Bacteria__Actinobacteria__Frankia_alni_ACN14a__galactose|1|phosphate_uridylyltransferase:0.18479786376587295504,86742135__Bacteria__Actinobacteria__Frankia_sp_CcI3__galactose|1|phosphate_uridylyltransferase:0.14758410028485363652):0.15832201311834784296):0.05493596077164557973,(312199444__Bacteria__Actinobacteria__Frankia_sp_EuI1c__galactose|1|phosphate_uridylyltransferase:0.24010260569366165262,(158316448__Bacteria__Actinobacteria__Frankia_sp_EAN1pec__galactose|1|phosphate_uridylyltransferase:0.16048076621176846079,312197267__Bacteria__Actinobacteria__Frankia_sp_EuI1c__galactose|1|phosphate_uridylyltransferase:0.20582692861456503008):0.31533065191534798144):0.07710864215501700425):0.32668806414059553545):0.10732500530436572816):0.08736788214110972894,383763853__Bacteria__Chloroflexi__Caldilinea_aerophila_DSM_14535_NBRC_104270__galactose|1|phosphate_uridylyltransferase:0.25238373349143145008):0.03313145247058826848,159897567__Bacteria__Chloroflexi__Herpetosiphon_aurantiacus_DSM_785__galactose|1|phosphate_uridylyltransferase:0.34582920746556278235):0.02860082191217603459):0.06892045174374883398):0.03295710783667231414):0.54232908210666219695,269839234__Bacteria__others_bacteria__Thermobaculum_terrenum_ATCC_BAA-798__galactose|1|phosphate_uridylyltransferase:0.63068751104452758227):0.31146953002114297071):0.10270885739825884320,((220932899__Bacteria__Clostridia__Halothermothrix_orenii_H_168__galactose|1|phosphate_uridylyltransferase:0.43083576386861188734,(347756064__Bacteria__Acidobacteria__Candidatus_Chloracidobacterium_thermophilum_B__galactose|1|phosphate_uridylyltransferase:0.34792941555371226237,269925672__Bacteria__others_bacteria__Thermobaculum_terrenum_ATCC_BAA-798__galactose|1|phosphate_uridylyltransferase:0.32166844758714913111):0.12451008714995985549):0.09983641105951578110,(((((((((111022457__Bacteria__Actinobacteria__Rhodococcus_jostii_RHA1__UDP|glucose||hexose|1|phosphate_uridylyltransferase:0.02490111118788800385,226364971__Bacteria__Actinobacteria__Rhodococcus_opacus_B4__galactose|1|phosphate_uridylyltransferase:0.00142749686573058021):0.19508544619526688169,(((68535355__Bacteria__Actinobacteria__Corynebacterium_jeikeium_K411__hypothetical_protein:0.14021146156558578211,336324755__Bacteria__Actinobacteria__Corynebacterium_resistens_DSM_45100__UDP|glucose|hexose|1|phosphateuridylyltransferase:0.15773991239038229195):0.07318690512778112944,((((300858227__Bacteria__Actinobacteria__Corynebacterium_pseudotuberculosis_FRC41__UDP|glucose||hexose|1|phosphateuridylyltransferase:0.05397269509189561720,337290481__Bacteria__Actinobacteria__Corynebacterium_ulcerans_BR-AD22__UDP|glucose||hexose|1|phosphateuridylyltransferase:0.04772368836712532342):0.13640886889934006332,38233609__Bacteria__Actinobacteria__Corynebacterium_diphtheriae_NCTC_13129__galactose|1|phosphate_uridylyltransferase:0.10202470774731119130):0.11998251319965821948,237784854__Bacteria__Actinobacteria__Corynebacterium_kroppenstedtii_DSM_44385__Galactose|1|phosphate_uridylyltransferase:0.26995798707228430002):0.06041930097992979226,340794228__Bacteria__Actinobacteria__Corynebacterium_variabile_DSM_44702__UDP|glucose|hexose|1|phosphateuridylyltransferase:0.19810049925178113694):0.12349597191901126592):0.25074779217703591083,312141313__Bacteria__Actinobacteria__Rhodococcus_equi_103S__UTP|glucose|1|phosphate_uridylyltransferase:0.23592246104433492460):0.03512382330504675715):0.06024027842963994989,226309027__Bacteria__Actinobacteria__Rhodococcus_erythropolis_PR4__galactose|1|phosphate_uridylyltransferase:0.43657929639494202911):0.05136650450230315773,(152967915__Bacteria__Actinobacteria__Kineococcus_radiotolerans_SRS30216__galactose|1|phosphate_uridylyltransferase:0.35541387481312214369,((296130326__Bacteria__Actinobacteria__Cellulomonas_flavigena_DSM_20109__galactose|1|phosphate_uridylyltransferase:0.13726994092050542884,(332669665__Bacteria__Actinobacteria__Cellulomonas_fimi_ATCC_484__galactose|1|phosphate_uridylyltransferase:0.09139801724412868755,336320077__Bacteria__Actinobacteria__Cellvibrio_gilvus_ATCC_13127__galactose|1|phosphate_uridylyltransferase:0.14985895655778214142):0.07141378036725923306):0.06103836049610230491,((229821440__Bacteria__Actinobacteria__Beutenbergia_cavernae_DSM_12333__galactose|1|phosphate_uridylyltransferase:0.23236136824046926819,(269796563__Bacteria__Actinobacteria__Sanguibacter_keddieii_DSM_10542__galactose|1|phosphate_uridylyltransferase|_family_1:0.10022940238115538025,256833425__Bacteria__Actinobacteria__Jonesia_denitrificans_DSM_20603__galactose|1|phosphate_uridylyltransferase:0.17214451548847573004):0.06089037012609060245):0.02463733880192672809,(298346029__Bacteria__Actinobacteria__Mobiluncus_curtisii_ATCC_43063__putative_UDP|glucose||hexose|1|phosphate_uridylyltransferase:0.36499206129614353289,(384190002__Bacteria__Actinobacteria__Bifidobacterium_animalis_subsp_lactis_BB-12__galactose|1|phosphate_uridylyltransferase:0.04319835243832188115,(((283456642__Bacteria__Actinobacteria__Bifidobacterium_dentium_Bd1__galactose|1|phosphate_uridylyltransferase:0.01305667839045237047,119026350__Bacteria__Actinobacteria__Bifidobacterium_adolescentis_ATCC_15703__galactose|1|phosphate_uridylyltransferase:0.02033462397790105486):0.03363905043319953547,(310286952__Bacteria__Actinobacteria__Bifidobacterium_bifidum_S17__galactose|1|phosphate_uridylyltransferase:0.01504070120188685973,(384197470__Bacteria__Actinobacteria__Bifidobacterium_breve_ACS-071-V-Sch8b__UTP||hexose|1|phosphate_uridylyltransferase:0.00582567805201821866,23465779__Bacteria__Actinobacteria__Bifidobacterium_longum_NCC2705__galactose|1|phosphate_uridylyltransferase:0.00453295387076197744):0.00656922156573184514):0.02330427989761742896):0.04787054691796763239,311115067__Bacteria__Actinobacteria__Gardnerella_vaginalis_ATCC_14019__putative_UDP|glucose||hexose|1|phosphate_uridylyltransferase:0.15504256343865155388):0.05515832314006473280):0.48048956783420349037):0.07473604618625942497):0.02372414578204054547):0.13778556702980207516):0.04919044432701526193):0.06149711421473898904,317125926__Bacteria__Actinobacteria__Intrasporangium_calvum_DSM_43043__galactose|1|phosphate_uridylyltransferase:0.39748913160799564936):0.09545091051307447172,(((257055465__Bacteria__Actinobacteria__Saccharomonospora_viridis_DSM_43017__galactose|1|phosphate_uridylyltransferase|_family_1:0.33057932632724323918,(284992439__Bacteria__Actinobacteria__Geodermatophilus_obscurus_DSM_43160__galactose|1|phosphate_uridylyltransferase:0.17199933346043960736,(54023131__Bacteria__Actinobacteria__Nocardia_farcinica_IFM_10152__galactose|1|phosphate_uridylyltransferase:0.18125336457333252049,169631711__Bacteria__Actinobacteria__Mycobacterium_abscessus_ATCC_19977_1__Galactose|1|phosphate_uridylyltransferase_GalT:0.24379571799823859801):0.10432915295820407997):0.15052556937710656615):0.04410906492222238517,(((296138725__Bacteria__Actinobacteria__Tsukamurella_paurometabola_DSM_20162__galactose|1|phosphate_uridylyltransferase:0.28065391530986116830,378718735__Bacteria__Actinobacteria__Gordonia_polyisoprenivorans_VH2__galactose|1|phosphate_uridylyltransferase_GalT:0.21641905767663324744):0.24074988327814081379,(333989206__Bacteria__Actinobacteria__Mycobacterium_sp_JDM601__galactose|1|phosphate_uridylyltransferase:0.13670227595490297423,(((118467060__Bacteria__Actinobacteria__Mycobacterium_avium_104__galactose|1|phosphate_uridylyltransferase:0.08755022429823185182,(379756459__Bacteria__Actinobacteria__Mycobacterium_intracellulare_MOTT-02__galactose|1|phosphate_uridylyltransferase:0.01069578879047959098,387877851__Bacteria__Actinobacteria__Mycobacterium_sp_MOTT36Y__galactose|1|phosphate_uridylyltransferase:0.00782702567290147026):0.06803241801795516241):0.09854081210131673818,(118470958__Bacteria__Actinobacteria__Mycobacterium_smegmatis_str_MC2_155__galactose|1|phosphate_uridylyltransferase:0.23591398859807852229,183980961__Bacteria__Actinobacteria__Mycobacterium_marinum_M__galactose|1|phosphate_uridylyltransferase:0.11702137926310804406):0.04106910351069622406):0.03881233545095299359,(386003651__Bacteria__Actinobacteria__Mycobacterium_tuberculosis_RGTB423__galactose|1|phosphate_uridylyltransferase:0.00000122123005994819,(340625641__Bacteria__Actinobacteria__Mycobacterium_canettii_CIPT_140010059__galactose|1|phosphate_uridylyltransferase:0.00463450916750406811,(31791801__Bacteria__Actinobacteria__Mycobacterium_bovis_AF2122-97__galactose|1|phosphate_uridylyltransferase:0.00232202373985112469,339630687__Bacteria__Actinobacteria__Mycobacterium_africanum_GM041182__galactose|1|phosphate_uridylyltransferase:0.00000122123005994819):0.00000122123005994819):0.00243763034347174333):0.12595012388793236369):0.04286196450840923378):0.22786661883112818705):0.25496866560018083270,(357392969__Bacteria__Actinobacteria__Kitasatospora_setae_KM-6054__putative_galactose|1|phosphate_uridylyltransferase:0.31887217736347533981,(357399734__Bacteria__Actinobacteria__Streptomyces_cattleya_NRRL_8057__galactose|1|phosphate_uridylyltransferase:0.13230370720817816177,((345008832__Bacteria__Actinobacteria__Streptomyces_violaceusniger_Tu_4113__galactose|1|phosphate_uridylyltransferase:0.06115722196206227479,374987118__Bacteria__Actinobacteria__Streptomyces_bingchenggensis_BCW-1__galactose|1|phosphate_uridylyltransferase:0.04503191023154314715):0.05130408794300473502,(((345000171__Bacteria__Actinobacteria__Streptomyces_sp_SirexAA-E__galactose|1|phosphate_uridylyltransferase:0.01531210401048500175,357412958__Bacteria__Actinobacteria__Streptomyces_flavogriseus_ATCC_33331__galactose|1|phosphate_uridylyltransferase:0.03838125905849251729):0.03472733385913402693,182438162__Bacteria__Actinobacteria__Streptomyces_griseus_subsp_griseus_NBRC_13350__galactose|1|phosphate_uridylyltransferase:0.07308053973497163902):0.06052488842372388128,(29830119__Bacteria__Actinobacteria__Streptomyces_avermitilis_MA-4680__galactose|1|phosphate_uridylyltransferase:0.04839386474552198614,((21221576__Bacteria__Actinobacteria__Streptomyces_coelicolor_A3-2__galactose|1|phosphate_uridylyltransferase:0.03589246267418520070,386840697__Bacteria__Actinobacteria__Streptomyces_hygroscopicus_subsp_jinggangensis_5008__galactose|1|phosphate_uridylyltransferase:0.02428409406707830037):0.01874359743365304823,290959794__Bacteria__Actinobacteria__Streptomyces_scabiei_87-22__galactose|1|phosphate_uridylyltransferase:0.04956889894015129722):0.02360195099653839002):0.09232428805512322978):0.02216156924815951626):0.10911550582188386804):0.10152942540380713310):0.16409046879109781547):0.04816182183702997360):0.04925334568355721476,((117928882__Bacteria__Actinobacteria__Acidothermus_cellulolyticus_11B__galactose|1|phosphate_uridylyltransferase:0.42344552422870507247,((269127358__Bacteria__Actinobacteria__Thermomonospora_curvata_DSM_43183__galactose|1|phosphate_uridylyltransferase:0.19751164532450204980,312195923__Bacteria__Actinobacteria__Frankia_sp_EuI1c__galactose|1|phosphate_uridylyltransferase:0.53397880921194462722):0.04617669459055393638,(((386845853__Bacteria__Actinobacteria__Actinoplanes_sp_SE50-110__galactose|1|phosphate_uridylyltransferase:0.07691782893034765367,383775896__Bacteria__Actinobacteria__Actinoplanes_missouriensis_431__putative_galactose|1|phosphate_uridylyltransferase:0.11797663223300010327):0.19030720257106412130,(330470033__Bacteria__Actinobacteria__Verrucosispora_maris_AB-18-032__galactose|1|phosphate_uridylyltransferase:0.06433707582650374790,(315501288__Bacteria__Actinobacteria__Micromonospora_sp_L5__galactose|1|phosphate_uridylyltransferase:0.01113750051996022401,302869825__Bacteria__Actinobacteria__Micromonospora_aurantiaca_ATCC_27029__galactose|1|phosphate_uridylyltransferase:0.00000122123005994819):0.08158203311102978084):0.07208763698349260340):0.08151899872721020401,(291298420__Bacteria__Actinobacteria__Stackebrandtia_nassauensis_DSM_44728__galactose|1|phosphate_uridylyltransferase:0.37824924412820332131,271968542__Bacteria__Actinobacteria__Streptosporangium_roseum_DSM_43021__UDP|glucose||hexose|1|phosphateuridylyltransferase:0.24188136526499215417):0.07167481209430588696):0.05300421540515078134):0.02693776782863342364):0.05170813976366992609,((331697449__Bacteria__Actinobacteria__Pseudonocardia_dioxanivorans_CB1190__galactose|1|phosphate_uridylyltransferase:0.36989918216217831937,284029273__Bacteria__Actinobacteria__Kribbella_flavida_DSM_17836__galactose|1|phosphate_uridylyltransferase:0.33577380241138160555):0.02291157829042375985,(257057239__Bacteria__Actinobacteria__Saccharomonospora_viridis_DSM_43017__galactose|1|phosphate_uridylyltransferase|_family_1:0.22974484604981926239,(300790138__Bacteria__Actinobacteria__Amycolatopsis_mediterranei_U32__galactose|1|phosphate_uridylyltransferase:0.15356398187136799383,(134097370__Bacteria__Actinobacteria__Saccharopolyspora_erythraea_NRRL_2338__galactose|1|phosphate_uridylyltransferase:0.15792729306722996796,256374768__Bacteria__Actinobacteria__Actinosynnema_mirum_DSM_43827__galactose|1|phosphate_uridylyltransferase:0.18873075921509771535):0.07175821413222437106):0.04193955203009380739):0.14192407909719584325):0.06384249458094831686):0.04971459725591701601):0.04721985925881382051):0.06234028256298556475,((148273702__Bacteria__Actinobacteria__Clavibacter_michiganensis_subsp_michiganensis_NCPPB_382__hypothetical_protein:0.17072637376866622860,323358517__Bacteria__Actinobacteria__Microbacterium_testaceum_StLB037__galactose|1|phosphate_uridylyltransferase:0.18016569821313282995):0.27057560070980007927,(308179109__Bacteria__Actinobacteria__Arthrobacter_arilaitensis_Re117__UDP|glucose||hexose|1|phosphate_uridylyltransferase:0.29334796978645005794,(((220912005__Bacteria__Actinobacteria__Arthrobacter_chlorophenolicus_A6__galactose|1|phosphate_uridylyltransferase:0.12224143999301509411,325962602__Bacteria__Actinobacteria__Arthrobacter_phenanthrenivorans_Sphe3__galactose|1|phosphate_uridylyltransferase:0.07019426169840803365):0.03529463001452608217,(119962307__Bacteria__Actinobacteria__Arthrobacter_aurescens_TC1__galactose|1|phosphate_uridylyltransferase:0.16348130992583639887,116669723__Bacteria__Actinobacteria__Arthrobacter_sp_FB24__galactose|1|phosphate_uridylyltransferase:0.11370902154283486774):0.01564793920308320263):0.18183076387060176371,163841785__Bacteria__Actinobacteria__Renibacterium_salmoninarum_ATCC_33209__galactose|1|phosphate_uridylyltransferase:0.35073633586322083833):0.06674953411632342237):0.12685452365533902985):0.15825328436037056079):0.15153339604817764319,256396384__Bacteria__Actinobacteria__Catenulispora_acidiphila_DSM_44928__galactose|1|phosphate_uridylyltransferase:0.45834665525078871484):0.30834731081612576364,((((85373528__Bacteria__Alphaproteobacteria__Erythrobacter_litoralis_HTCC2594__galactose|1|phosphate_uridylyltransferase:0.94874651397673803732,328951655__Bacteria__Deinococcus-Thermus__Marinithermus_hydrothermalis_DSM_14884__galactose|1|phosphate_uridylyltransferase:0.18792479405458806241):0.11385773614474764548,((297566787__Bacteria__Deinococcus-Thermus__Meiothermus_silvanus_DSM_9946__galactose|1|phosphate_uridylyltransferase:0.19395778661928531061,291297182__Bacteria__Deinococcus-Thermus__Meiothermus_ruber_DSM_1279__galactose|1|phosphate_uridylyltransferase:0.28809289776002383610):0.10545768876674031789,(384431166__Bacteria__Deinococcus-Thermus__Thermus_thermophilus_SG0_5JP17-16__galactose|1|phosphate_uridylyltransferase:0.05774222950734855808,(384439116__Bacteria__Deinococcus-Thermus__Thermus_sp_CCB_US3_UF1__galactose|1|phosphate_uridylyltransferase:0.12769361858372693663,320450986__Bacteria__Deinococcus-Thermus__Thermus_scotoductus_SA-01__galactose|1|phosphate_uridylyltransferase:0.12718214059250346204):0.05816724605238588613):0.29079140739586967213):0.06309045393221772435):0.17291912066941883541,(294084764__Bacteria__Alphaproteobacteria__Candidatus_Puniceispirillum_marinum_IMCC1322__galactose|1|phosphate_uridylyltransferase:0.92982608524112853043,154252381__Bacteria__Alphaproteobacteria__Parvibaculum_lavamentivorans_DS-1__galactose|1|phosphate_uridylyltransferase:0.54923990714619896902):0.31798442478374810971):0.20194151874184590456,(((197120376__Bacteria__Deltaproteobacteria__Geobacter_bemidjiensis_Bem__galactose|1|phosphate_uridylyltransferase:0.03045932358903711071,253702692__Bacteria__Deltaproteobacteria__Geobacter_sp_M21__galactose|1|phosphate_uridylyltransferase:0.04034350799971035684):0.21292021735172200758,((220907558__Bacteria__Cyanobacteria__Cyanothece_sp_PCC_7425__galactose|1|phosphate_uridylyltransferase:0.12848709630992205533,186680743__Bacteria__Cyanobacteria__Nostoc_punctiforme_PCC_73102__galactose|1|phosphate_uridylyltransferase:0.13100685980070536640):0.12232396233474743252,(337278127__Bacteria__Betaproteobacteria__Ramlibacter_tataouinensis_TTB310__Gal|1|P_uridylyltransferase:0.18773959821448524266,82703060__Bacteria__Betaproteobacteria__Nitrosospira_multiformis_ATCC_25196__galactose|1|phosphate_uridylyltransferase:0.19286079539379591408):0.13048132848244489712):0.03888222912026730038):0.23159843545060554426,(386856546__Bacteria__Deinococcus-Thermus__Deinococcus_gobiensis_I-0__galactose|1|phosphate_uridylyltransferase:0.25186249542593874828,320333985__Bacteria__Deinococcus-Thermus__Deinococcus_maricopensis_DSM_21211__galactose|1|phosphate_uridylyltransferase:0.23961954672740248817):0.31743677419987387234):0.19588183209877002566):0.25154203620228587912):0.13787293882483847574):0.14956387079977270793):0.05732350330203610927):0.19221678695268532011):0.17671205873366691019):0.14126825559760994300,(119720019__Archaea__Thermoproteales__Thermofilum_pendens_Hrk_5__galactose|1|phosphate_uridylyltransferase:0.53713096349048428113,(297527285__Archaea__Desulfurococcales__Staphylothermus_hellenicus_DSM_12710__galactose|1|phosphate_uridylyltransferase:0.07797901118134804854,126466048__Archaea__Desulfurococcales__Staphylothermus_marinus_F1__galactose|1|phosphate_uridylyltransferase:0.04878562244286301086):0.47894127818863502233):0.14127910320639996966):0.09521970384069221305,159041157__Archaea__Thermoproteales__Caldivirga_maquilingensis_IC-167__galactose|1|phosphate_uridylyltransferase:0.55504645441953837093):0.18548180270778488743):0.13072639213365414013,(315230727__Archaea__Thermococcales-pyroco__Thermococcus_barophilus_MP__galactose|1|phosphate_uridylyltransferase:0.12403047188832853898,242398569__Archaea__Thermococcales-pyroco__Thermococcus_sibiricus_MM_739__galactose|1|phosphate_uridylyltransferase:0.16542224833570076670):0.02677504165251270649):0.03061565198572032548):0.04866769002193994942,57641763__Archaea__Thermococcales-pyroco__Thermococcus_kodakarensis_KOD1__galactose|1|phosphate_uridylyltransferase:0.18176305877413856393):0.04624358329496818659,18976813__Archaea__Thermococcales-pyroco__Pyrococcus_furiosus_DSM_3638__galactose|1|phosphate_uridylyltransferase:0.07223671413758855908,14590273__Archaea__Thermococcales-pyroco__Pyrococcus_horikoshii_OT3__galactose|1|phosphate_uridylyltransferase:0.11182134493986436996):0.0;
