# Supplementary material for: The last universal common ancestor between ancient Earth chemistry and the onset of genetics
Source: PLoS Genet. 2018 Aug 16;14(8):e1007518. doi: 10.1371/journal.pgen.1007518 (PMC6095482; doi:10.1371/journal.pgen.1007518)
Supplement: S1 Appendix — The trees are for the 355 clusters that, after alignment and tree construction, generated ML trees that preserve domain monophyly while also having homologues in ≥2 archaeal and ≥2 bacterial lineages. These 355 proteins trace to LUCA by those phylogenetic criteria [78]. LUCA, last universal common ancestor; ML, maximum likelihood. (ZIP) [file pgen.1007518.s001.zip › renamed_trees_LUCA/2549.tree]

((319790438__Bacteria__Aquificae__Thermovibrio_ammonificans_HB-1__hypothetical_protein:0.11427564888249004682,325295394__Bacteria__Aquificae__Desulfurobacterium_thermolithotrophum_DSM_11699__hypothetical_protein:0.19292614739122032619):0.24906070297631330290,((156973663__Bacteria__Gammaproteobacteria__Vibrio_harveyi_ATCC_BAA-1116__hypothetical_protein:2.33934030557558170216,((((157165772__Bacteria__Epsilonproteobacteria__Campylobacter_concisus_13826__hypothetical_protein:0.12828023899810930830,154174567__Bacteria__Epsilonproteobacteria__Campylobacter_curvus_525-92__hypothetical_protein:0.09416637446308728787):0.16647238885325113533,((222823540__Bacteria__Epsilonproteobacteria__Campylobacter_lari_RM2100__hypothetical_protein:0.11237147474618602860,57237909__Bacteria__Epsilonproteobacteria__Campylobacter_jejuni_RM1221__hypothetical_protein:0.12740072631430246486):0.15971346176910300452,118474213__Bacteria__Epsilonproteobacteria__Campylobacter_fetus_subsp_fetus_82-40__hypothetical_protein:0.20604241733646588841):0.14707414326459769538):0.21772540703979306742,(((327398460__Bacteria__Deltaproteobacteria__Hippea_maritima_DSM_10411__hypothetical_protein:0.38720917001789401102,224372709__Bacteria__Epsilonproteobacteria__Nautilia_profundicola_AmH__hypothetical_protein:0.21774363546671651748):0.18202874893082313101,34556802__Bacteria__Epsilonproteobacteria__Wolinella_succinogenes_DSM_1740__integral_membrane_protein:0.44812903503434425856):0.08510888190648721596,((390939503__Bacteria__Epsilonproteobacteria__Sulfurospirillum_barnesii_SES-3__hypothetical_protein:0.07886884292482056191,268678959__Bacteria__Epsilonproteobacteria__Sulfurospirillum_deleyianum_DSM_6946__hypothetical_protein:0.09866074658929328833):0.30366980774692858835,((319956755__Bacteria__Epsilonproteobacteria__Nitratifractor_salsuginis_DSM_16511__hypothetical_protein:0.43945981248282450782,152990236__Bacteria__Epsilonproteobacteria__Nitratiruptor_sp_SB155-2__hypothetical_protein:0.14358104777418989606):0.14752099395002485349,(384173095__Bacteria__Epsilonproteobacteria__Arcobacter_sp_L__putative_integral_membrane_protein:0.19962902309074900820,((157738013__Bacteria__Epsilonproteobacteria__Arcobacter_butzleri_RM4018__integral_membrane_protein:0.28257137102616364244,152993200__Bacteria__Epsilonproteobacteria__Sulfurovum_sp_NBC37-1__hypothetical_protein:0.22861096441627082321):0.02869780086080327836,((307720584__Bacteria__Epsilonproteobacteria__Sulfurimonas_autotrophica_DSM_16294__hypothetical_protein:0.10511913535422126587,(78776834__Bacteria__Epsilonproteobacteria__Sulfurimonas_denitrificans_DSM_1251__hypothetical_protein:0.07333432730611315342,313683210__Bacteria__Epsilonproteobacteria__Sulfuricurvum_kujiense_DSM_16994__hypothetical_protein:0.16894479570526263479):0.10684592794571169672):0.17356105198681823221,296273759__Bacteria__Epsilonproteobacteria__Arcobacter_nitrofigilis_DSM_7299__hypothetical_protein:0.27903537727291349846):0.03542488691794610373):0.09871476759952814428):0.05674541744281141192):0.06672517055796363394):0.10114287209130672085):0.03897309553527372739):0.07714183951378053572,(((88602591__Archaea__Methanomicrobiales__Methanospirillum_hungatei_JF-1__hypothetical_protein:0.86369528341158485762,307352435__Archaea__Methanomicrobiales__Methanoplanus_petrolearius_DSM_11571__hypothetical_protein:0.46271035514381625431):0.15550684641038475808,(297619393__Archaea__Methanococcales__Methanococcus_voltae_A3__hypothetical_protein:0.47780703607448804515,(134045893__Archaea__Methanococcales__Methanococcus_maripaludis_C5__hypothetical_protein:0.05933378246247715537,45358288__Archaea__Methanococcales__Methanococcus_maripaludis_S2__integral_membrane_protein:0.04959233455502260607):0.20697781506948029207):0.13939304665707252795):0.17811512150395139575,(((33864647__Bacteria__Cyanobacteria__Synechococcus_sp_WH_8102__hypothetical_protein:0.21633924566567139247,148239818__Bacteria__Cyanobacteria__Synechococcus_sp_WH_7803__hypothetical_protein:0.09176186338132821807):0.15883038560054635324,((78185125__Bacteria__Cyanobacteria__Synechococcus_sp_CC9902__hypothetical_protein:0.19969949841466363982,113953998__Bacteria__Cyanobacteria__Synechococcus_sp_CC9311__hypothetical_protein:0.11091853880711993741):0.08360342657118523257,78212873__Bacteria__Cyanobacteria__Synechococcus_sp_CC9605__hypothetical_protein:0.88060062453005283345):0.10644418850825224099):0.85044870219529866695,218440549__Bacteria__Cyanobacteria__Cyanothece_sp_PCC_7424__hypothetical_protein:0.50158236725916771626):0.57365581626137274185):0.20114201558546143667):0.05693025891360538326):0.20631070680084517832,(((225848921__Bacteria__Aquificae__Sulfurihydrogenibium_azorense_Az-Fu1__hypothetical_protein:0.14990347221760569330,188997145__Bacteria__Aquificae__Sulfurihydrogenibium_sp_YO3AOP1__hypothetical_protein:0.10177755089194580329):0.08856730930697097326,(225849842__Bacteria__Aquificae__Persephonella_marina_EX-H1__hypothetical_protein:0.38361963323080155996,313673982__Bacteria__others_bacteria__Calditerrivibrio_nitroreducens_DSM_19672__hypothetical_protein:0.64115069131693358528):0.11852843800567107457):0.32426016695630544007,((148245106__Bacteria__Gammaproteobacteria__Candidatus_Vesicomyosocius_okutanii_HA__hypothetical_protein:0.44589553846999996356,(340783241__Bacteria__Gammaproteobacteria__Acidithiobacillus_caldus_SM-1__hypothetical_protein:0.46389893080942401493,(((254000023__Bacteria__Betaproteobacteria__Methylovorus_glucosetrophus_SIP3-4__hypothetical_protein:0.00000122123005994819,313201999__Bacteria__Betaproteobacteria__Methylovorus_sp_MP688__hypothetical_protein:0.01366506799952083885):0.28053007961070952625,(291613212__Bacteria__Betaproteobacteria__Sideroxydans_lithotrophicus_ES-1__hypothetical_protein:0.19455141300681011440,302879513__Bacteria__Betaproteobacteria__Gallionella_capsiferriformans_ES-2__hypothetical_protein:0.11794900375117292612):0.15953347755642841022):0.22603197441721073480,78484756__Bacteria__Gammaproteobacteria__Thiomicrospira_crunogena_XCL-2__hypothetical_protein:0.35956947356191515386):0.11137138875940277849):0.09888424004079342244):0.11111234631177464849,(71281739__Bacteria__Gammaproteobacteria__Colwellia_psychrerythraea_34H__hypothetical_protein:0.53192482837310606225,(119776266__Bacteria__Gammaproteobacteria__Shewanella_amazonensis_SB2B__hypothetical_protein:0.20201408947670457250,(170728648__Bacteria__Gammaproteobacteria__Shewanella_woodyi_ATCC_51908__hypothetical_protein:0.08148254777093436041,(127511389__Bacteria__Gammaproteobacteria__Shewanella_loihica_PV-4__hypothetical_protein:0.11957544912833056872,((167625698__Bacteria__Gammaproteobacteria__Shewanella_halifaxensis_HAW-EB4__hypothetical_protein:0.04419625081073862150,157963520__Bacteria__Gammaproteobacteria__Shewanella_pealeana_ATCC_700345__hypothetical_protein:0.02981975482931867316):0.03952129290054731681,212633450__Bacteria__Gammaproteobacteria__Shewanella_piezotolerans_WP3__hypothetical_protein:0.09743315769020803596):0.12337319736619967170):0.06149747402038661243):0.08381505927755400487):0.27313585139349089159):0.79620237010188987803):0.16650471898071741994):0.07071107994650449591):0.14076354408383823236,15605822__Bacteria__Aquificae__Aquifex_aeolicus_VF5__hypothetical_protein:0.85939441222811896459):0.0;
