# Supplementary material for: The last universal common ancestor between ancient Earth chemistry and the onset of genetics
Source: PLoS Genet. 2018 Aug 16;14(8):e1007518. doi: 10.1371/journal.pgen.1007518 (PMC6095482; doi:10.1371/journal.pgen.1007518)
Supplement: S1 Appendix — The trees are for the 355 clusters that, after alignment and tree construction, generated ML trees that preserve domain monophyly while also having homologues in ≥2 archaeal and ≥2 bacterial lineages. These 355 proteins trace to LUCA by those phylogenetic criteria [78]. LUCA, last universal common ancestor; ML, maximum likelihood. (ZIP) [file pgen.1007518.s001.zip › renamed_trees_LUCA/1277.tree]

(16082013__Archaea__Thermoplasmatales__Thermoplasma_acidophilum_DSM_1728__hypothetical_protein:0.53200427145445183807,((((((221632524__Bacteria__Chloroflexi__Thermomicrobium_roseum_DSM_5159__hypothetical_protein:0.14795761618644526214,269837990__Bacteria__Chloroflexi__Sphaerobacter_thermophilus_DSM_20745__hypothetical_protein:0.23630080385948157295):0.36999341864250284706,(((297618289__Bacteria__Clostridia__Syntrophothermus_lipocalidus_DSM_12680__hypothetical_protein:0.55701966077677511624,(51892188__Bacteria__Clostridia__Symbiobacterium_thermophilum_IAM_14863__hypothetical_protein:0.26506331399089771983,258511840__Bacteria__Bacilli__Alicyclobacillus_acidocaldarius_subsp_acidocaldarius_DSM_446__hypothetical_protein:0.82887303189467720355):0.11484989148968961781):0.07198903559017298670,(226314423__Bacteria__Bacilli__Brevibacillus_brevis_NBRC_100599__hypothetical_protein:0.35251573420449844321,((251799338__Bacteria__Bacilli__Paenibacillus_sp_JDR-2__hypothetical_protein:0.39352529184272544427,((261407824__Bacteria__Bacilli__Paenibacillus_sp_Y412MC10__hypothetical_protein:0.50333975951212595046,(308070485__Bacteria__Bacilli__Paenibacillus_polymyxa_E681__hypothetical_protein:0.04380808127190283230,374320006__Bacteria__Bacilli__Paenibacillus_terrae_HPL-003__hypothetical_protein:0.03578232718415232799):0.19492056560166276524):0.05449140652678141628,337751950__Bacteria__Bacilli__Paenibacillus_mucilaginosus_KNP414__hypothetical_protein:0.33334985078636064637):0.05406171781623031469):0.07594722097079015244,(15616017__Bacteria__Bacilli__Bacillus_halodurans_C-125__hypothetical_protein:0.24596337189022468572,((((((163939373__Bacteria__Bacilli__Bacillus_weihenstephanensis_KBAB4__hypothetical_protein:0.05500612804215921497,((384185469__Bacteria__Bacilli__Bacillus_thuringiensis_serovar_chinensis_CT-43__putative_cytoplasmic_protein:0.01911978277374126733,296502129__Bacteria__Bacilli__Bacillus_thuringiensis_BMB171__hypothetical_protein:0.00980391227086035814):0.00655592209374896914,(386735261__Bacteria__Bacilli__Bacillus_anthracis_str_H9401__YunF|like_protein:0.00301358443977927000,(376265400__Bacteria__Bacilli__Bacillus_cereus_F837-76__hypothetical_protein:0.00000122123005994819,118477015__Bacteria__Bacilli__Bacillus_thuringiensis_str_Al_Hakam__hypothetical_protein:0.00318350774295876777):0.00333565975050040308):0.02736737047340789819):0.02231845902958264766):0.07077977706073314279,152974983__Bacteria__Bacilli__Bacillus_cytotoxicus_NVH_391-98__hypothetical_protein:0.05324340242459744271):0.36561054726189190500,294501703__Bacteria__Bacilli__Bacillus_megaterium_QM_B1551__hypothetical_protein:0.20458971926979291345):0.09626847728835807860,(212640255__Bacteria__Bacilli__Anoxybacillus_flavithermus_WK1__hypothetical_protein:0.13225220693353431645,((239828235__Bacteria__Bacilli__Geobacillus_sp_WCH70__hypothetical_protein:0.02085990670943417905,336234053__Bacteria__Bacilli__Geobacillus_thermoglucosidasius_C56-YS93__hypothetical_protein:0.01463225267171847609):0.09541608877025618829,(138896572__Bacteria__Bacilli__Geobacillus_thermodenitrificans_NG80-2__hypothetical_protein:0.03822453581254948995,((375010110__Bacteria__Bacilli__Geobacillus_thermoleovorans_CCB_US3_UF5__hypothetical_protein:0.00000122123005994819,56421520__Bacteria__Bacilli__Geobacillus_kaustophilus_HTA426__hypothetical_protein:0.00000122123005994819):0.01246955918502568907,(297528875__Bacteria__Bacilli__Geobacillus_sp_C56-T3__hypothetical_protein:0.00000122123005994819,(261420422__Bacteria__Bacilli__Geobacillus_sp_Y412MC61__hypothetical_protein:0.00000122123005994819,319768088__Bacteria__Bacilli__Geobacillus_sp_Y412MC52__hypothetical_protein:0.00000122123005994819):0.01066083321293449099):0.01083406548294216752):0.05158614988176097454):0.02817706752553280833):0.06887554676033873224):0.12134153644731726640):0.05151891981112337315,((((311069734__Bacteria__Bacilli__Bacillus_atrophaeus_1942__hypothetical_protein:0.07880878514028315240,(386759824__Bacteria__Bacilli__Bacillus_sp_JS__hypothetical_protein:0.00690276018113874807,255767743__Bacteria__Bacilli__Bacillus_subtilis_subsp_subtilis_str_168__hypothetical_protein:0.00000122123005994819):0.04828574595732430808):0.05127670911137841708,154687349__Bacteria__Bacilli__Bacillus_amyloliquefaciens_FZB42__hypothetical_protein:0.08383925461021450587):0.04501980398738956307,(157693655__Bacteria__Bacilli__Bacillus_pumilus_SAFR-032__hypothetical_protein:0.19045877788596557445,52081736__Bacteria__Bacilli__Bacillus_licheniformis_ATCC_14580__hypothetical_protein:0.11268447777545219368):0.04764165001114793047):0.08749068459167108625,288554027__Bacteria__Bacilli__Bacillus_pseudofirmus_OF4__YunF_protein:0.27542605656853424989):0.05053381937481010028):0.03411600999113798688,(((297583460__Bacteria__Bacilli__Bacillus_selenitireducens_MLS10__hypothetical_protein:0.40108280050353328772,317130122__Bacteria__Bacilli__Bacillus_cellulosilyticus_DSM_2522__hypothetical_protein:0.29569949035569537132):0.09154991744289790734,((169826154__Bacteria__Bacilli__Lysinibacillus_sphaericus_C3-41__hypothetical_protein:0.47310450423280020482,(((((347549716__Bacteria__Bacilli__Listeria_ivanovii_subsp_ivanovii_PAM_55__hypothetical_protein:0.00779086378389992791,289435671__Bacteria__Bacilli__Listeria_seeligeri_serovar_1-2b_str_SLCC3954__hypothetical_protein:0.01609182653007541416):0.03950407799798848207,(116873769__Bacteria__Bacilli__Listeria_welshimeri_serovar_6b_str_SLCC5334__hypothetical_protein:0.01680905479045052137,(16801567__Bacteria__Bacilli__Listeria_innocua_Clip11262__hypothetical_protein:0.00997002086028059287,16804444__Bacteria__Bacilli__Listeria_monocytogenes_EGD-e__hypothetical_protein:0.02356309827577271823):0.00000122123005994819):0.01195530911027795073):0.35772844918490859234,(((((347534105__Bacteria__Bacilli__Lactobacillus_sanfranciscensis_TMW_1-1304__hypothetical_protein:0.59634086247547513082,(377808873__Bacteria__Bacilli__Pediococcus_claussenii_ATCC_BAA-344__hypothetical_protein:0.30952678659127513816,116492069__Bacteria__Bacilli__Pediococcus_pentosaceus_ATCC_25745__hypothetical_protein:0.25896922799171551155):0.27903953355423843918):0.11657675594218183668,((254555547__Bacteria__Bacilli__Lactobacillus_plantarum_JDM1__hypothetical_protein:0.37522290327619567396,331701957__Bacteria__Bacilli__Lactobacillus_buchneri_NRRL_B-30929__hypothetical_protein:0.30576661324378717755):0.09867429564379036344,(116333116__Bacteria__Bacilli__Lactobacillus_brevis_ATCC_367__hypothetical_protein:0.47264088416827659822,(90961341__Bacteria__Bacilli__Lactobacillus_salivarius_UCC118__hypothetical_protein:0.44052587343424587374,(184154661__Bacteria__Bacilli__Lactobacillus_fermentum_IFO_3956__hypothetical_protein:0.46376804459540238446,148543446__Bacteria__Bacilli__Lactobacillus_reuteri_DSM_20016__hypothetical_protein:0.23213724671966393109):0.15629372115570824842):0.11545865464274282508):0.05172625253904834103):0.06805949413243658763):0.11570004983383315456,((258509584__Bacteria__Bacilli__Lactobacillus_rhamnosus_GG__uracil|xanthine_permease:0.12092236579299839305,116496033__Bacteria__Bacilli__Lactobacillus_casei_ATCC_334__hypothetical_protein:0.12040286536618785562):0.66972326200581633326,81429271__Bacteria__Bacilli__Lactobacillus_sakei_subsp_sakei_23K__hypothetical_protein:0.38928776682386007080):0.05555946984886780265):0.09015844314161992890,(352517129__Bacteria__Bacilli__Tetragenococcus_halophilus_NBRC_12172__hypothetical_protein:0.49761612338688754331,(389869376__Bacteria__Bacilli__Enterococcus_faecium_DO__hypothetical_protein:0.30312285986206738420,(332687239__Bacteria__Bacilli__Melissococcus_plutonius_ATCC_35311__hypothetical_protein:0.30056792183927960593,29375004__Bacteria__Bacilli__Enterococcus_faecalis_V583__hypothetical_protein:0.11843992185054809385):0.17278563378418271279):0.15136361874765244528):0.24699673469531330250):0.07235515876114687051,328956552__Bacteria__Bacilli__Carnobacterium_sp_17-4__hypothetical_protein:0.48386710534486676583):0.06056224926412723253):0.19041079964545759573,((229916521__Bacteria__Bacilli__Exiguobacterium_sp_AT1b__hypothetical_protein:0.27749915148981058044,172058340__Bacteria__Bacilli__Exiguobacterium_sibiricum_255-15__hypothetical_protein:0.12646693078488990825):0.31906925643420008809,386714520__Bacteria__Bacilli__Halobacillus_halophilus_DSM_2266__hypothetical_protein:0.38197518758329168653):0.04720273421243101342):0.04367528030740645134,(222150800__Bacteria__Bacilli__Macrococcus_caseolyticus_JCSC5402__hypothetical_protein:0.32955596209207288494,(224476018__Bacteria__Bacilli__Staphylococcus_carnosus_subsp_carnosus_TM300__hypothetical_protein:0.13261805469797280366,((289551262__Bacteria__Bacilli__Staphylococcus_lugdunensis_HKU09-01__hypothetical_protein:0.19419426155978281034,(((27467532__Bacteria__Bacilli__Staphylococcus_epidermidis_ATCC_12228__hypothetical_protein:0.13105578008475321505,384868211__Bacteria__Bacilli__Staphylococcus_aureus_subsp_aureus_TCH60__hypothetical_protein:0.12127665057478682897):0.04897235680884420156,70727032__Bacteria__Bacilli__Staphylococcus_haemolyticus_JCSC1435__hypothetical_protein:0.07590117232705465011):0.03911944327308093661,73663162__Bacteria__Bacilli__Staphylococcus_saprophyticus_subsp_saprophyticus_ATCC_15305__hypothetical_protein:0.14561585171530133653):0.03536269259322795400):0.04330058093559771559,319891900__Bacteria__Bacilli__Staphylococcus_pseudintermedius_HKU10-03__hypothetical_protein:0.17128553286723563476):0.04529007274427354623):0.10491715697128178864):0.26914389652871523184):0.03128139684836984263):0.09545885095087401628,23097852__Bacteria__Bacilli__Oceanobacillus_iheyensis_HTE831__hypothetical_protein:0.22785677733979312065):0.05529554168716750706):0.04168600914848526878,56964723__Bacteria__Bacilli__Bacillus_clausii_KSM-K16__hypothetical_protein:0.32969486390343966109):0.03251976342237393458):0.03445219011569701506):0.09547713895660192573):0.15540376125861418699):0.43327786400938239630):0.16071707784183547618,(((((91778082__Bacteria__Betaproteobacteria__Burkholderia_xenovorans_LB400__hypothetical_protein:0.05965633581623486920,187920517__Bacteria__Betaproteobacteria__Burkholderia_phytofirmans_PsJN__hypothetical_protein:0.05648268102377253241):0.25257769147753067474,(186472728__Bacteria__Betaproteobacteria__Burkholderia_phymatum_STM815__hypothetical_protein:0.24740608113577167160,(323526103__Bacteria__Betaproteobacteria__Burkholderia_sp_CCGE1001__hypothetical_protein:0.13058211636715866266,(206563732__Bacteria__Betaproteobacteria__Burkholderia_cenocepacia_J2315__hypothetical_protein:0.08520501100568576847,161521132__Bacteria__Betaproteobacteria__Burkholderia_multivorans_ATCC_17616__hypothetical_protein:0.09465203798661718515):0.03161002697675979051):0.15322121811907529754):0.12854258504644447414):0.13675337502267401191,(187479030__Bacteria__Betaproteobacteria__Bordetella_avium_197N__hypothetical_protein:0.36825721772288488864,((33600794__Bacteria__Betaproteobacteria__Bordetella_bronchiseptica_RB50__hypothetical_protein:0.00000122123005994819,(33596954__Bacteria__Betaproteobacteria__Bordetella_parapertussis_12822__hypothetical_protein:0.00000122123005994819,33593010__Bacteria__Betaproteobacteria__Bordetella_pertussis_Tohama_I__hypothetical_protein:0.00997677087712368210):0.00599053903734537551):0.22122809167827428567,(311107648__Bacteria__Betaproteobacteria__Achromobacter_xylosoxidans_A8__hypothetical_protein:0.20121272155521552349,163857714__Bacteria__Betaproteobacteria__Bordetella_petrii_DSM_12804__hypothetical_protein:0.21724011630617962032):0.06181390536038706279):0.08725684518868226380):0.27735297331705804913):0.22992513270963971239,(162454262__Bacteria__Deltaproteobacteria__Sorangium_cellulosum_So_ce_56__hypothetical_protein:0.66459200448784716553,((357399927__Bacteria__Actinobacteria__Streptomyces_cattleya_NRRL_8057__hypothetical_protein:0.25504600892963241732,(344998073__Bacteria__Actinobacteria__Streptomyces_sp_SirexAA-E__hypothetical_protein:0.24453794637203546403,((386839812__Bacteria__Actinobacteria__Streptomyces_hygroscopicus_subsp_jinggangensis_5008__hypothetical_protein:0.50301186691226529302,357390933__Bacteria__Actinobacteria__Kitasatospora_setae_KM-6054__hypothetical_protein:0.17595175401111173841):0.05050256147068732382,(21224764__Bacteria__Actinobacteria__Streptomyces_coelicolor_A3-2__hypothetical_protein:0.23028326946218671822,290959161__Bacteria__Actinobacteria__Streptomyces_scabiei_87-22__hypothetical_protein:0.26634931960550950469):0.09945571059848408446):0.05853091438694271731):0.13621876180814523893):0.31859602329228947637,(256395734__Bacteria__Actinobacteria__Catenulispora_acidiphila_DSM_44928__hypothetical_protein:0.70313304551952726662,((271966796__Bacteria__Actinobacteria__Streptosporangium_roseum_DSM_43021__hypothetical_protein:0.35270663087587933449,(111219656__Bacteria__Actinobacteria__Frankia_alni_ACN14a__hypothetical_protein:0.15650108488011213459,(312200300__Bacteria__Actinobacteria__Frankia_sp_EuI1c__hypothetical_protein:0.07456232427463631296,312200282__Bacteria__Actinobacteria__Frankia_sp_EuI1c__hypothetical_protein:0.07778837952328147842):0.13134260461743835213):0.04704116946510304015):0.08333812979459061243,(330468578__Bacteria__Actinobacteria__Verrucosispora_maris_AB-18-032__hypothetical_protein:0.08934976054861053230,(386850232__Bacteria__Actinobacteria__Actinoplanes_sp_SE50-110__hypothetical_protein:0.24730826183205245616,(302867362__Bacteria__Actinobacteria__Micromonospora_aurantiaca_ATCC_27029__hypothetical_protein:0.00000122123005994819,315506233__Bacteria__Actinobacteria__Micromonospora_sp_L5__hypothetical_protein:0.00347824112965298493):0.04609750849528446159):0.03683398304626865627):0.18410852003269476129):0.21588718976049867115):0.09840007607083257890):0.11240908872304526678):0.04203815944577977970):0.14547072262068838633,((357420144__Bacteria__others_bacteria__Thermovirga_lienii_DSM_17291__hypothetical_protein:0.80473267611938092969,((197118578__Bacteria__Deltaproteobacteria__Geobacter_bemidjiensis_Bem__hypothetical_protein:0.03632175396611999479,253700651__Bacteria__Deltaproteobacteria__Geobacter_sp_M21__hypothetical_protein:0.05066879833742593542):0.17050515053580805880,322419565__Bacteria__Deltaproteobacteria__Geobacter_sp_M18__hypothetical_protein:0.17213696019402460746):0.54849782657183232537):0.15066228328846187345,(((384430951__Bacteria__Deinococcus-Thermus__Thermus_thermophilus_SG0_5JP17-16__hypothetical_protein:0.01191313698322021830,386360723__Bacteria__Deinococcus-Thermus__Thermus_thermophilus_JL-18__hypothetical_protein:0.00842895493888497736):0.05030683431672512695,(46198714__Bacteria__Deinococcus-Thermus__Thermus_thermophilus_HB27__hypothetical_protein:0.02735524266603630780,(320450541__Bacteria__Deinococcus-Thermus__Thermus_scotoductus_SA-01__hypothetical_protein:0.09700339998504843575,384439401__Bacteria__Deinococcus-Thermus__Thermus_sp_CCB_US3_UF1__hypothetical_protein:0.05396641378536608247):0.06650284362045431885):0.07600098870827641517):0.55894478623468912826,269792880__Bacteria__others_bacteria__Thermanaerovibrio_acidaminovorans_DSM_6589__hypothetical_protein:1.08721786093747918578):0.09866203364135804621):0.15439651935054585219):0.16329240648647544432):0.11879081517194181594):0.14820550502166762730,182413204__Bacteria__others_bacteria__Opitutus_terrae_PB90-1__hypothetical_protein:1.23933714299035724338):0.06213068803473480173,218780518__Bacteria__Deltaproteobacteria__Desulfatibacillum_alkenivorans_AK-01__hypothetical_protein:1.54741450358725618486):0.13079099006063274468,((((220910597__Bacteria__Cyanobacteria__Cyanothece_sp_PCC_7425__hypothetical_protein:0.71748620592229939152,(147677081__Bacteria__Clostridia__Pelotomaculum_thermopropionicum_SI__hypothetical_protein:0.42699582001638858308,(302389043__Bacteria__Clostridia__Thermosediminibacter_oceani_DSM_16646__hypothetical_protein:0.55029656188704612063,83589137__Bacteria__Clostridia__Moorella_thermoacetica_ATCC_39073__hypothetical_protein:0.43713682496180100712):0.08426806390821815762):0.10929017552483663578):0.11007378366202622000,((158520252__Bacteria__Deltaproteobacteria__Desulfococcus_oleovorans_Hxd3__hypothetical_protein:0.78683317408788022718,((302340595__Bacteria__Spirochaetes__Spirochaeta_smaragdinae_DSM_11293__hypothetical_protein:0.65496139095577754485,383790153__Bacteria__Spirochaetes__Spirochaeta_africana_DSM_8902__hypothetical_protein:0.53708399150434638081):0.14741437526303130534,(((374314689__Bacteria__Spirochaetes__Sphaerochaeta_pleomorpha_str_Grapes__hypothetical_protein:0.19280239981593583209,325971351__Bacteria__Spirochaetes__Spirochaeta_sp_Buddy__hypothetical_protein:0.24383650506776291533):0.19285205252779341611,339500029__Bacteria__Spirochaetes__Spirochaeta_caldaria_DSM_7334__hypothetical_protein:0.39740801658503405180):0.12420243590251606181,(333994905__Bacteria__Spirochaetes__Treponema_azotonutricium_ZAS-9__hypothetical_protein:0.20315966957291517470,(333994215__Bacteria__Spirochaetes__Treponema_azotonutricium_ZAS-9__hypothetical_protein:0.07753815123300165923,333998391__Bacteria__Spirochaetes__Treponema_primitia_ZAS-2__hypothetical_protein:0.12220495191662811285):0.13143821476262193548):0.29237218671329068265):0.20742781265333959384):0.09795311283772507871):0.24537309530476275610,((297623072__Bacteria__Deinococcus-Thermus__Truepera_radiovictrix_DSM_17093__hypothetical_protein:0.27222132362976181330,((313679148__Bacteria__Deinococcus-Thermus__Oceanithermus_profundus_DSM_14977__hypothetical_protein:0.47715520862590315998,328949610__Bacteria__Deinococcus-Thermus__Marinithermus_hydrothermalis_DSM_14884__hypothetical_protein:0.13244641504319012992):0.12754346560883070283,(291297358__Bacteria__Deinococcus-Thermus__Meiothermus_ruber_DSM_1279__hypothetical_protein:0.07742147389729781004,297564792__Bacteria__Deinococcus-Thermus__Meiothermus_silvanus_DSM_9946__hypothetical_protein:0.12258090293555379269):0.20159387255349933699):0.09982405536593412509):0.11841629918670264210,(((94985998__Bacteria__Deinococcus-Thermus__Deinococcus_geothermalis_DSM_11300__hypothetical_protein:0.02820822850222918718,((226356783__Bacteria__Deinococcus-Thermus__Deinococcus_deserti_VCD115__hypothetical_protein:0.23457180383943365687,(15805784__Bacteria__Deinococcus-Thermus__Deinococcus_radiodurans_R1__hypothetical_protein:0.09813820749944497657,386856331__Bacteria__Deinococcus-Thermus__Deinococcus_gobiensis_I-0__hypothetical_protein:0.04770277795294441264):0.01469083767399015014):0.00223796737579205502,325282312__Bacteria__Deinococcus-Thermus__Deinococcus_proteolyticus_MRP__hypothetical_protein:0.15902962583716795386):0.03350362348005800350):0.17613699419886644226,320333926__Bacteria__Deinococcus-Thermus__Deinococcus_maricopensis_DSM_21211__hypothetical_protein:0.12594450865384165805):0.28861805409346424911,(((71066491__Bacteria__Gammaproteobacteria__Psychrobacter_arcticus_273-4__hypothetical_protein:0.03160480422470780121,93007053__Bacteria__Gammaproteobacteria__Psychrobacter_cryohalolentis_K5__hypothetical_protein:0.03438739423550183499):0.15000340448870247423,148652122__Bacteria__Gammaproteobacteria__Psychrobacter_sp_PRwf-1__hypothetical_protein:0.17961715166216957185):0.14660431909979207421,(126208679__Bacteria__Gammaproteobacteria__Actinobacillus_pleuropneumoniae_serovar_5b_str_L20__hypothetical_protein:0.25060861242484716582,(219870969__Bacteria__Gammaproteobacteria__Haemophilus_parasuis_SH0165__hypothetical_protein:0.10562307370679767382,(15601973__Bacteria__Gammaproteobacteria__Pasteurella_multocida_subsp_multocida_str_Pm70__hypothetical_protein:0.01306893914072628643,((383310798__Bacteria__Gammaproteobacteria__Pasteurella_multocida_subsp_multocida_str_HN06__hypothetical_protein:0.02411561055766626299,386834790__Bacteria__Gammaproteobacteria__Pasteurella_multocida_subsp_multocida_str_3480__hypothetical_protein:0.02498244193387480147):0.02887962770410126834,378774826__Bacteria__Gammaproteobacteria__Pasteurella_multocida_36950__hypothetical_protein:0.01495408488864797755):0.01127604991887264443):0.12071792952685733713):0.10875951700171235248):0.31698091787037063760):0.53170567131743529110):0.07967694692174001614):0.50343385091434145195):0.09122727655077253472):0.04123039524460891253,((((336324559__Bacteria__others_bacteria__Flexistipes_sinusarabici_DSM_4947__hypothetical_protein:0.66752230204991369611,291280385__Bacteria__others_bacteria__Deferribacter_desulfuricans_SSM1__hypothetical_protein:0.33549841866058621731):0.13189858068223286880,(291288697__Bacteria__others_bacteria__Denitrovibrio_acetiphilus_DSM_12809__hypothetical_protein:0.88868565483283190609,313673503__Bacteria__others_bacteria__Calditerrivibrio_nitroreducens_DSM_19672__hypothetical_protein:0.55683151964577726201):0.08902574257370131361):0.84983848239017945048,(((338731565__Bacteria__Thermotogae__Thermotoga_thermarum_DSM_5069__hypothetical_protein:0.32112455447857957136,157364639__Bacteria__Thermotogae__Thermotoga_lettingae_TMO__hypothetical_protein:0.41590557689750645709):0.09485652780113236482,((222099801__Bacteria__Thermotogae__Thermotoga_neapolitana_DSM_4359__hypothetical_protein:0.13965717718509684797,(15644379__Bacteria__Thermotogae__Thermotoga_maritima_MSB8__hypothetical_protein:0.00345342900814413515,((148270290__Bacteria__Thermotogae__Thermotoga_petrophila_RKU-1__hypothetical_protein:0.00000122123005994819,170289084__Bacteria__Thermotogae__Thermotoga_sp_RQ2__hypothetical_protein:0.00000122123005994819):0.00000122123005994819,281412596__Bacteria__Thermotogae__Thermotoga_naphthophila_RKU-10__hypothetical_protein:0.00000122123005994819):0.01667234682101010126):0.11840631227427386718):0.36732160642565109265,(239616647__Bacteria__Thermotogae__Kosmotoga_olearia_TBF_19-5-1__hypothetical_protein:0.31807804187005594976,389843660__Bacteria__Thermotogae__Mesotoga_prima_MesG1_Ag_4-2__hypothetical_protein:0.49683599432954678177):0.32139696156926117476):0.05026428279887218409):0.08271470937292584036,((383786611__Bacteria__Thermotogae__Fervidobacterium_pennivorans_DSM_9078__hypothetical_protein:0.48523928799813936807,383789046__Bacteria__others_bacteria__Caldisericum_exile_AZM16c01__hypothetical_protein:0.76443566157135689476):0.13872287123103593798,(150020671__Bacteria__Thermotogae__Thermosipho_melanesiensis_BI429__hypothetical_protein:0.17225716498125562270,217077083__Bacteria__Thermotogae__Thermosipho_africanus_TCF52B__hypothetical_protein:0.26392012930770880619):0.40986241158001579521):0.30349650960155355461):0.08838512530418023150):0.24291803321304319963,(206895963__Bacteria__Clostridia__Coprothermobacter_proteolyticus_DSM_5265__hypothetical_protein:0.90973185479695461986,(15606592__Bacteria__Aquificae__Aquifex_aeolicus_VF5__hypothetical_protein:0.25029016464731729252,(289548967__Bacteria__Aquificae__Thermocrinis_albus_DSM_14484__hypothetical_protein:0.31395042965840369575,288817574__Bacteria__Aquificae__Hydrogenobacter_thermophilus_TK-6__hypothetical_protein:0.16537302134592637981):0.34869404276083754146):0.40794286229528803345):0.13194154808380828547):0.12714576405189970121):0.09938281986489555520,(385810597__Bacteria__others_bacteria__Ignavibacterium_album_JCM_16511__hypothetical_protein:1.00316932476063125357,(328954566__Bacteria__Deltaproteobacteria__Desulfobacca_acetoxidans_DSM_11109__hypothetical_protein:0.56189465937060512069,(310825198__Bacteria__Deltaproteobacteria__Stigmatella_aurantiaca_DW4-3-1__hypothetical_protein:0.29956871969635151531,(153006977__Bacteria__Deltaproteobacteria__Anaeromyxobacter_sp_Fw109-5__hypothetical_protein:0.24601219368860521852,(197120878__Bacteria__Deltaproteobacteria__Anaeromyxobacter_sp_K__hypothetical_protein:0.00286046083777768750,220915578__Bacteria__Deltaproteobacteria__Anaeromyxobacter_dehalogenans_2CP-1__hypothetical_protein:0.01770582896280318425):0.17759534098672211111):0.28020137771297015661):0.36713467467832983093):0.20211370285485524834):0.21367746576062002228):0.13225334763756677048):0.36406309802611508397,(383319510__Archaea__Methanocellales__Methanocella_sp_HZ254__hypothetical_protein:0.13834448535341350994,282162811__Archaea__Methanocellales__Methanocella_paludicola_SANAE__hypothetical_protein:0.26929540890136627329):0.60811963997326146103):0.77476117186689208438,13541950__Archaea__Thermoplasmatales__Thermoplasma_volcanium_GSS1__hypothetical_protein:0.44280691885923573192):0.0;
