# Supplementary material for: The last universal common ancestor between ancient Earth chemistry and the onset of genetics
Source: PLoS Genet. 2018 Aug 16;14(8):e1007518. doi: 10.1371/journal.pgen.1007518 (PMC6095482; doi:10.1371/journal.pgen.1007518)
Supplement: S1 Appendix — The trees are for the 355 clusters that, after alignment and tree construction, generated ML trees that preserve domain monophyly while also having homologues in ≥2 archaeal and ≥2 bacterial lineages. These 355 proteins trace to LUCA by those phylogenetic criteria [78]. LUCA, last universal common ancestor; ML, maximum likelihood. (ZIP) [file pgen.1007518.s001.zip › renamed_trees_LUCA/33.tree]

(327400862__Archaea__Archaeoglobales__Archaeoglobus_veneficus_SNP6__50S_ribosomal_protein_L14:0.10533145729194716422,(288931520__Archaea__Archaeoglobales__Ferroglobus_placidus_DSM_10642__50S_ribosomal_protein_L14P:0.05103481914173378653,(((((386001175__Archaea__Methanosarcinales__Methanosaeta_harundinacea_6Ac__50S_ribosomal_protein_L14:0.16606683674499275738,(116755006__Archaea__Methanosarcinales__Methanosaeta_thermophila_PT__50S_ribosomal_protein_L14P:0.09744758543790819905,330508488__Archaea__Methanosarcinales__Methanosaeta_concilii_GP6__50S_ribosomal_protein_L14b|L23e:0.08561636178023776522):0.10238023510512801739):0.07179322001547115695,((((383319764__Archaea__Methanocellales__Methanocella_sp_HZ254__50S_ribosomal_protein_L14:0.01356318549337079578,282164901__Archaea__Methanocellales__Methanocella_paludicola_SANAE__50S_ribosomal_protein_L14P:0.03822776901367121172):0.01961249759680811985,147919323__Archaea__Methanocellales__Uncultured_methanogenic_archaeon_RC-I__50S_ribosomal_protein_L14P:0.05429979047236765249):0.21467509446110569216,(124484919__Archaea__Methanomicrobiales__Methanocorpusculum_labreanum_Z__50S_ribosomal_protein_L14P:0.22903335456711498841,(88603489__Archaea__Methanomicrobiales__Methanospirillum_hungatei_JF-1__50S_ribosomal_protein_L14:0.15011667143822726711,((219851117__Archaea__Methanomicrobiales__Methanosphaerula_palustris_E1-9c__50S_ribosomal_protein_L14:0.07402311399904253075,(307354333__Archaea__Methanomicrobiales__Methanoplanus_petrolearius_DSM_11571__50S_ribosomal_protein_L14P:0.08365948218155982996,126178524__Archaea__Methanomicrobiales__Methanoculleus_marisnigri_JR1__50S_ribosomal_protein_L14:0.19309469913520999063):0.05414239024599718647):0.13997338268578396470,154150085__Archaea__Methanomicrobiales__Methanoregula_boonei_6A8__50S_ribosomal_protein_L14:0.05261284584780983459):0.05024023320296356482):0.07157822331343183242):0.24173361351698433030):0.15649974692024870571,(91772093__Archaea__Methanosarcinales__Methanococcoides_burtonii_DSM_6242__50S_ribosomal_protein_L14P:0.08928953008888119991,((336477151__Archaea__Methanosarcinales__Methanosalsum_zhilinae_DSM_4017__50S_ribosomal_protein_L14:0.03044636399645016603,(298674792__Archaea__Methanosarcinales__Methanohalobium_evestigatum_Z-7303__50S_ribosomal_protein_L14:0.23113388924420058546,294496007__Archaea__Methanosarcinales__Methanohalophilus_mahii_DSM_5219__50S_ribosomal_protein_L14P:0.09386575110347084028):0.02857306995519092244):0.06095994695466354363,(73667652__Archaea__Methanosarcinales__Methanosarcina_barkeri_str_Fusaro__LSU_ribosomal_protein_L14P:0.03843499860383971928,(161485669__Archaea__Methanosarcinales__Methanosarcina_mazei_Go1__50S_ribosomal_protein_L14:0.01735167035235624794,20089952__Archaea__Methanosarcinales__Methanosarcina_acetivorans_C2A__50S_ribosomal_protein_L14:0.01144870476043227496):0.02462551705092535723):0.10266951829484244341):0.02413064908847484952):0.09516635725287793390):0.08824751690537027682):0.10030456235539446375,(300710385__Archaea__Halobacteria__Halalkalicoccus_jeotgali_B3__50S_ribosomal_protein_L14P:0.09416419682339778607,((313125800__Archaea__Halobacteria__Halogeometricum_borinquense_DSM_11551__50S_ribosomal_protein_L14:0.02133165223985038217,(110668731__Archaea__Halobacteria__Haloquadratum_walsbyi_DSM_16790__50S_ribosomal_protein_L14:0.04054245702655914080,(389848007__Archaea__Halobacteria__Haloferax_mediterranei_ATCC_33500__50S_ribosomal_protein_L14P:0.00000122123005994819,(2508570753__Archaea__Halobacteria__Haloferax_sulfurifontis_ATCC_BAA-897__50S_ribosomal_protein_L14P:0.00000122123005994819,((2508592624__Archaea__Halobacteria__Haloferax_mucosum_ATCC_BAA-1512__50S_ribosomal_protein_L14P:0.00000122123005994819,292656675__Archaea__Halobacteria__Haloferax_volcanii_DS2__50S_ribosomal_protein_L14:0.00000122123005994819):0.00000122123005994819,2508567268__Archaea__Halobacteria__Haloferax_denitrificans_ATCC_35960__50S_ribosomal_protein_L14P:0.00000122123005994819):0.00000122123005994819):0.00927113685621745731):0.02919074966720081044):0.00977631134071139073):0.05562261731129587022,(((169236381__Archaea__Halobacteria__Halobacterium_salinarum_R1__50S_ribosomal_protein_L14:0.00000122123005994819,15790642__Archaea__Halobacteria__Halobacterium_sp_NRC-1__50S_ribosomal_protein_L14:0.00000122123005994819):0.12868336714748301874,((257387886__Archaea__Halobacteria__Halomicrobium_mukohataei_DSM_12286__50S_ribosomal_protein_L14:0.03800092624650736051,(76803067__Archaea__Halobacteria__Natronomonas_pharaonis_DSM_2160__50S_ribosomal_protein_L14P:0.03806777150735630305,(257053369__Archaea__Halobacteria__Halorhabdus_utahensis_DSM_12940__50S_ribosomal_protein_L14P:0.03693993505140777400,(((2508574240__Archaea__Halobacteria__Haloarcula_californiae_ATCC_33799__50S_ribosomal_protein_L14P:0.00000122123005994819,(2508583262__Archaea__Halobacteria__Haloarcula_vallismortis_ATCC_29715__50S_ribosomal_protein_L14P:0.00000122123005994819,55378375__Archaea__Halobacteria__Haloarcula_marismortui_ATCC_43049__50S_ribosomal_protein_L14:0.00000122123005994819):0.00000122123005994819):0.00000122123005994819,344212403__Archaea__Halobacteria__Haloarcula_hispanica_ATCC_33960__50S_ribosomal_protein_L14P:0.00000122123005994819):0.00000122123005994819,2508577613__Archaea__Halobacteria__Haloarcula_sinaiiensis_ATCC_33800__50S_ribosomal_protein_L14P:0.00000122123005994819):0.03840141245410277210):0.01089669371254419622):0.03797916647079740970):0.00000122123005994819,(284165502__Archaea__Halobacteria__Haloterrigena_turkmenica_DSM_5511__50S_ribosomal_protein_L14:0.00000122123005994819,(289579908__Archaea__Halobacteria__Natrialba_magadii_ATCC_43099__50S_ribosomal_protein_L14:0.00000122123005994819,336252430__Archaea__Halobacteria__Halopiger_xanaduensis_SH-6__50S_ribosomal_protein_L14:0.00923395518378985342):0.00920488883233521252):0.08695405860905108808):0.02052670022006932576):0.03371480360357152067,222480847__Archaea__Halobacteria__Halorubrum_lacusprofundi_ATCC_49239__50S_ribosomal_protein_L14P:0.03460765882371544255):0.02792895274335733050):0.06314772354352775341):0.46726205299216061473):0.16011827191653049685,((((312137086__Archaea__Methanobacteriales__Methanothermus_fervidus_DSM_2088__50S_ribosomal_protein_L14:0.07967085119522193670,(15678044__Archaea__Methanobacteriales__Methanothermobacter_thermautotrophicus_str_Delta_H__50S_ribosomal_protein_L14:0.00000122123005994819,(304314264__Archaea__Methanobacteriales__Methanothermobacter_marburgensis_str_Marburg__50S_ribosomal_protein_L14P:0.00000122123005994819,((325958542__Archaea__Methanobacteriales__Methanobacterium_sp_AL-21__50S_ribosomal_protein_L14:0.06143743920527504343,84489697__Archaea__Methanobacteriales__Methanosphaera_stadtmanae_DSM_3091__50S_ribosomal_protein_L14:0.10112238371415702143):0.06351819741015306275,(288560119__Archaea__Methanobacteriales__Methanobrevibacter_ruminantium_M1__50S_ribosomal_protein_L14:0.04627877412075193791,148642811__Archaea__Methanobacteriales__Methanobrevibacter_smithii_ATCC_35061__50S_ribosomal_protein_L14P:0.09261600315192926314):0.08243816934820591413):0.08855531539122113438):0.00966859347356643223):0.15434685969343922562):0.10264404213445049718,(41614889__Archaea__others_archaea__Nanoarchaeum_equitans_Kin4-M__50S_ribosomal_protein_L14P:0.63191025356827101866,((242398290__Archaea__Thermococcales-pyroco__Thermococcus_sibiricus_MM_739__50S_ribosomal_protein_L14:0.08693763497353293457,(240104049__Archaea__Thermococcales-pyroco__Thermococcus_gammatolerans_EJ3__50S_ribosomal_protein_L14P:0.00000122123005994819,(223477737__Archaea__Thermococcales-pyroco__Thermococcus_sp_AM4__50S_ribosomal_protein_L14:0.00000122123005994819,(212223222__Archaea__Thermococcales-pyroco__Thermococcus_onnurineus_NA1__50S_ribosomal_protein_L14:0.00904234594009349288,57641466__Archaea__Thermococcales-pyroco__Thermococcus_kodakarensis_KOD1__50S_ribosomal_protein_L14:0.01802044046359584442):0.01783960863450290146):0.00891124156598067756):0.04135999842364050660):0.00999903547004925460,(315229867__Archaea__Thermococcales-pyroco__Thermococcus_barophilus_MP__50S_ribosomal_protein_L14:0.07076593218693998100,(18978186__Archaea__Thermococcales-pyroco__Pyrococcus_furiosus_DSM_3638__50S_ribosomal_protein_L14:0.00895925788844229368,((161350002__Archaea__Thermococcales-pyroco__Pyrococcus_horikoshii_OT3__50S_ribosomal_protein_L14:0.01768759688396880775,337283655__Archaea__Thermococcales-pyroco__Pyrococcus_yayanosii_CH1__50S_ribosomal_protein_L14P:0.01790798355029329936):0.00902517311448327621,(14520547__Archaea__Thermococcales-pyroco__Pyrococcus_abyssi_GE5__50S_ribosomal_protein_L14:0.01778883485697713498,332158013__Archaea__Thermococcales-pyroco__Pyrococcus_sp_NA2__50S_ribosomal_protein_L14P:0.00000122123005994819):0.00885492944921897028):0.01784882647936177416):0.04806493612438231255):0.01823086598814880124):0.29159469376780156047):0.15301666611299724607):0.02002955199832045369,(((289597183__Archaea__Thermoplasmatales__Aciduliprofundum_boonei_T469__50S_ribosomal_protein_L14P:0.18563227945495403004,(48477722__Archaea__Thermoplasmatales__Picrophilus_torridus_DSM_9790__50S_ribosomal_protein_L14:0.14494055767683311498,(13541166__Archaea__Thermoplasmatales__Thermoplasma_volcanium_GSS1__50S_ribosomal_protein_L14:0.01229068446987933300,16082262__Archaea__Thermoplasmatales__Thermoplasma_acidophilum_DSM_1728__50S_ribosomal_protein_L14:0.04798607197989197826):0.04011112767900693044):0.23979013153801279068):0.12933915513421981314,(((((((47459080__Bacteria__Tenericutes__Mycoplasma_mobile_163K__50S_ribosomal_protein_L14:0.15169642683025272301,(((269115063__Bacteria__Tenericutes__Mycoplasma_hominis_ATCC_23114__50S_ribosomal_protein_L14:0.06756642430599643645,193216751__Bacteria__Tenericutes__Mycoplasma_arthritidis_158L3-1__50S_ribosomal_protein_L14:0.05796837213121423804):0.21245048935456775641,(((308190085__Bacteria__Tenericutes__Mycoplasma_fermentans_JER__50S_ribosomal_protein_L14:0.10618693721168041832,(313678375__Bacteria__Tenericutes__Mycoplasma_bovis_PG45__50S_ribosomal_protein_L14:0.00000122123005994819,148377799__Bacteria__Tenericutes__Mycoplasma_agalactiae_PG2__50S_ribosomal_protein_L14:0.00000122123005994819):0.05775889049966537875):0.03882747932088650294,(71894643__Bacteria__Tenericutes__Mycoplasma_synoviae_53__50S_ribosomal_protein_L14:0.27867022047006234642,294155425__Bacteria__Tenericutes__Mycoplasma_crocodyli_MP145__50S_ribosomal_protein_L14:0.11509815719686970759):0.14552219988710743404):0.10839174322975823894,(304373180__Bacteria__Tenericutes__Mycoplasma_hyorhinis_HUB-1__50S_ribosomal_protein_L14:0.14922031440397898194,(240047269__Bacteria__Tenericutes__Mycoplasma_conjunctivae_HRC-581__50S_ribosomal_protein_L14:0.07610672657668356156,54020080__Bacteria__Tenericutes__Mycoplasma_hyopneumoniae_232__50S_ribosomal_protein_L14:0.16714058653662486331):0.03408599731691511897):0.03998283361570147826):0.04445844118568349074):0.00749531868471370929,161723292__Bacteria__Tenericutes__Mycoplasma_pulmonis_UAB_CTIP__50S_ribosomal_protein_L14:0.13282473107236192345):0.04547665626003856432):0.17596948412792412508,(50364948__Bacteria__Tenericutes__Mesoplasma_florum_L1__50S_ribosomal_protein_L14:0.02914683187505474199,(344204909__Bacteria__Tenericutes__Mycoplasma_putrefaciens_KS1__50S_ribosomal_protein_L14:0.03606278938941872431,(313665567__Bacteria__Tenericutes__Mycoplasma_leachii_PG50__50S_ribosomal_protein_L14:0.01089083573335779612,(42561260__Bacteria__Tenericutes__Mycoplasma_mycoides_subsp_mycoides_SC_str_PG1__50S_ribosomal_protein_L14:0.00000122123005994819,83319597__Bacteria__Tenericutes__Mycoplasma_capricolum_subsp_capricolum_ATCC_27343__50S_ribosomal_protein_L14:0.00000122123005994819):0.00000122123005994819):0.02028203033129888366):0.07888944089512663072):0.29866785778662491291):0.07135392071849087914,(((((((((212637964__Bacteria__Bacilli__Anoxybacillus_flavithermus_WK1__50S_ribosomal_protein_L14:0.06697635156558229275,(138893795__Bacteria__Bacilli__Geobacillus_thermodenitrificans_NG80-2__50S_ribosomal_protein_L14:0.00000122123005994819,(336233665__Bacteria__Bacilli__Geobacillus_thermoglucosidasius_C56-YS93__50S_ribosomal_protein_L14:0.00000122123005994819,239825703__Bacteria__Bacilli__Geobacillus_sp_WCH70__50S_ribosomal_protein_L14:0.00000122123005994819):0.01091011500266219486):0.00000122123005994819):0.01111006803389302279,(56418651__Bacteria__Bacilli__Geobacillus_kaustophilus_HTA426__50S_ribosomal_protein_L14:0.00000122123005994819,375006930__Bacteria__Bacilli__Geobacillus_thermoleovorans_CCB_US3_UF5__50S_ribosomal_protein_L14:0.00000122123005994819):0.00000122123005994819):0.10666928359009480998,(((116334259__Bacteria__Bacilli__Lactobacillus_brevis_ATCC_367__50S_ribosomal_protein_L14:0.08861683636192939362,(347534773__Bacteria__Bacilli__Lactobacillus_sanfranciscensis_TMW_1-1304__50S_ribosomal_protein_L14:0.12501761027344782118,331702070__Bacteria__Bacilli__Lactobacillus_buchneri_NRRL_B-30929__50S_ribosomal_protein_L14:0.05454065356201313192):0.01550087007735075420):0.09616071026042313785,(152973966__Bacteria__Bacilli__Bacillus_cytotoxicus_NVH_391-98__50S_ribosomal_protein_L14:0.00000122123005994819,((((30260311__Bacteria__Bacilli__Bacillus_anthracis_str_Ames__50S_ribosomal_protein_L14:0.00000122123005994819,163938128__Bacteria__Bacilli__Bacillus_weihenstephanensis_KBAB4__50S_ribosomal_protein_L14:0.01111196578556895506):0.00000122123005994819,49481666__Bacteria__Bacilli__Bacillus_thuringiensis_serovar_konkukian_str_97-27__50S_ribosomal_protein_L14:0.00000122123005994819):0.00000122123005994819,30018390__Bacteria__Bacilli__Bacillus_cereus_ATCC_14579__50S_ribosomal_protein_L14:0.00000122123005994819):0.00000122123005994819,(((81429367__Bacteria__Bacilli__Lactobacillus_sakei_subsp_sakei_23K__50S_ribosomal_protein_L14:0.07258619909142682847,(((90962396__Bacteria__Bacilli__Lactobacillus_salivarius_UCC118__50S_ribosomal_protein_L14:0.04419221893943022644,347524794__Bacteria__Bacilli__Lactobacillus_ruminis_ATCC_27782__50S_ribosomal_protein_L14:0.00000122123005994819):0.02719438287610372040,((148544686__Bacteria__Bacilli__Lactobacillus_reuteri_DSM_20016__50S_ribosomal_protein_L14:0.02068886344767001395,184155981__Bacteria__Bacilli__Lactobacillus_fermentum_IFO_3956__50S_ribosomal_protein_L14:0.02361864553279752893):0.06327436973912572982,(116493153__Bacteria__Bacilli__Pediococcus_pentosaceus_ATCC_25745__50S_ribosomal_protein_L14:0.00000122123005994819,377809983__Bacteria__Bacilli__Pediococcus_claussenii_ATCC_BAA-344__50S_ribosomal_protein_L14:0.03424564463182003943):0.09681092382308779942):0.03716703825383263493):0.06429447184900843881,((116495937__Bacteria__Bacilli__Lactobacillus_casei_ATCC_334__50S_ribosomal_protein_L14:0.00000122123005994819,258509472__Bacteria__Bacilli__Lactobacillus_rhamnosus_GG__50S_ribosomal_protein_L14:0.00000122123005994819):0.02461189018510543530,(104773552__Bacteria__Bacilli__Lactobacillus_delbrueckii_subsp_bulgaricus_ATCC_11842__50S_ribosomal_protein_L14:0.05211784004262696307,((315037540__Bacteria__Bacilli__Lactobacillus_amylovorus_GRL_1112__50S_ribosomal_protein_L14:0.00000122123005994819,((336053516__Bacteria__Bacilli__Lactobacillus_kefiranofaciens_ZW3__50S_ribosomal_protein_L14:0.01065362431383149421,(295692170__Bacteria__Bacilli__Lactobacillus_crispatus_ST1__50S_ribosomal_protein_L14:0.00000122123005994819,58336640__Bacteria__Bacilli__Lactobacillus_acidophilus_NCFM__50S_ribosomal_protein_L14:0.00000122123005994819):0.01065201760661122800):0.00000122123005994819,161506883__Bacteria__Bacilli__Lactobacillus_helveticus_DPC_4571__50S_ribosomal_protein_L14:0.01068383123463884955):0.00000122123005994819):0.03447332714545392474,(116628973__Bacteria__Bacilli__Lactobacillus_gasseri_ATCC_33323__50S_ribosomal_protein_L14:0.00000122123005994819,42518439__Bacteria__Bacilli__Lactobacillus_johnsonii_NCC_533__50S_ribosomal_protein_L14:0.00000122123005994819):0.04229664930512994775):0.01338206793596261740):0.07251923518234258681):0.03297568094239684139):0.03767654148228869598):0.02143907696522011005,((254556027__Bacteria__Bacilli__Lactobacillus_plantarum_JDM1__50S_ribosomal_protein_L14:0.06093546898062071615,(116490668__Bacteria__Bacilli__Oenococcus_oeni_PSU-1__50S_ribosomal_protein_L14:0.01374303010574268354,((116617339__Bacteria__Bacilli__Leuconostoc_mesenteroides_subsp_mesenteroides_ATCC_8293__50S_ribosomal_protein_L14:0.01062172133284817674,(170017933__Bacteria__Bacilli__Leuconostoc_citreum_KM20__50S_ribosomal_protein_L14:0.00000122123005994819,(300174021__Bacteria__Bacilli__Leuconostoc_gasicomitatum_LMG_18811__50S_ribosomal_protein_L14:0.02224238247067089266,(339491290__Bacteria__Bacilli__Leuconostoc_sp_C2__50S_ribosomal_protein_L14:0.00000122123005994819,296111439__Bacteria__Bacilli__Leuconostoc_kimchii_IMSNU_11154__50S_ribosomal_protein_L14:0.00000122123005994819):0.01084801545943191690):0.01086640419036064009):0.01120239421679090040):0.05589762521995652461,339634445__Bacteria__Bacilli__Weissella_koreensis_KACC_15510__50S_ribosomal_protein_L14:0.02972149093299162811):0.04003824062239018378):0.09888055810258750133):0.03986424443518366695,((352518445__Bacteria__Bacilli__Tetragenococcus_halophilus_NBRC_12172__50S_ribosomal_protein_L14:0.05380646175581360602,(29374861__Bacteria__Bacilli__Enterococcus_faecalis_V583__50S_ribosomal_protein_L14:0.01063216863768760671,(389867251__Bacteria__Bacilli__Enterococcus_faecium_DO__50S_ribosomal_protein_L14:0.01727065266406418650,332685673__Bacteria__Bacilli__Melissococcus_plutonius_ATCC_35311__50S_ribosomal_protein_L14:0.02826402894018610612):0.01879793776267324468):0.00000122123005994819):0.01043510917430091368,((((56961942__Bacteria__Bacilli__Bacillus_clausii_KSM-K16__50S_ribosomal_protein_L14:0.02174339266076254565,15612707__Bacteria__Bacilli__Bacillus_halodurans_C-125__50S_ribosomal_protein_L14:0.01087019286043908010):0.01054620806362033085,(288554735__Bacteria__Bacilli__Bacillus_pseudofirmus_OF4__50S_ribosomal_protein_L14:0.00000122123005994819,(297582460__Bacteria__Bacilli__Bacillus_selenitireducens_MLS10__50S_ribosomal_protein_L14:0.07799846280244975005,317126871__Bacteria__Bacilli__Bacillus_cellulosilyticus_DSM_2522__50S_ribosomal_protein_L14:0.02191075820452834805):0.01566917901535843510):0.02178210245819475407):0.04486154691532516503,(386712476__Bacteria__Bacilli__Halobacillus_halophilus_DSM_2266__50S_ribosomal_protein_L14:0.11519596827893612001,23097584__Bacteria__Bacilli__Oceanobacillus_iheyensis_HTE831__50S_ribosomal_protein_L14:0.01049062017437663377):0.03400380909657123307):0.02272645057298795443,(((157690910__Bacteria__Bacilli__Bacillus_pumilus_SAFR-032__50S_ribosomal_protein_L14:0.01076425930996959164,((311070773__Bacteria__Bacilli__Bacillus_atrophaeus_1942__50S_ribosomal_protein_L14:0.01073792006547871596,154684644__Bacteria__Bacilli__Bacillus_amyloliquefaciens_FZB42__50S_ribosomal_protein_L14:0.00000122123005994819):0.02130373695382464794,(16077194__Bacteria__Bacilli__Bacillus_subtilis_subsp_subtilis_str_168__50S_ribosomal_protein_L14:0.00000122123005994819,386756706__Bacteria__Bacilli__Bacillus_sp_JS__50S_ribosomal_protein_L14:0.00000122123005994819):0.00000122123005994819):0.03216677014891777125):0.01101505914960794474,(52783981__Bacteria__Bacilli__Bacillus_licheniformis_ATCC_14580_Xa__50S_ribosomal_protein_L14:0.02186168129961772386,((294496995__Bacteria__Bacilli__Bacillus_megaterium_QM_B1551__50S_ribosomal_protein_L14:0.04270498856858331166,336112807__Bacteria__Bacilli__Bacillus_coagulans_2-6__50S_ribosomal_protein_L14:0.02717832545197663638):0.01805847212147880868,(((73661982__Bacteria__Bacilli__Staphylococcus_saprophyticus_subsp_saprophyticus_ATCC_15305__50S_ribosomal_protein_L14:0.03275713667839554727,(70725813__Bacteria__Bacilli__Staphylococcus_haemolyticus_JCSC1435__50S_ribosomal_protein_L14:0.00000122123005994819,(15925230__Bacteria__Bacilli__Staphylococcus_aureus_subsp_aureus_Mu50__50S_ribosomal_protein_L14:0.00000122123005994819,(289550153__Bacteria__Bacilli__Staphylococcus_lugdunensis_HKU09-01__50S_ribosomal_protein_L14:0.01094083195638476461,222150455__Bacteria__Bacilli__Macrococcus_caseolyticus_JCSC5402__50S_ribosomal_protein_L14:0.02175235324598736447):0.00000122123005994819):0.01086177019505248954):0.00000122123005994819):0.00000122123005994819,(27468732__Bacteria__Bacilli__Staphylococcus_epidermidis_ATCC_12228__50S_ribosomal_protein_L14:0.02114145044741217935,319893190__Bacteria__Bacilli__Staphylococcus_pseudintermedius_HKU10-03__50S_ribosomal_protein_L14:0.01761838374402605045):0.00573836165969439198):0.03296675366402458673,224477210__Bacteria__Bacilli__Staphylococcus_carnosus_subsp_carnosus_TM300__50S_ribosomal_protein_L14:0.05491351781115437480):0.01115576758372717817):0.01075566169452930008):0.02170522232310717267):0.01141938072332152575,((169830020__Bacteria__Bacilli__Lysinibacillus_sphaericus_C3-41__50S_ribosomal_protein_L14:0.08833669494597495842,(((289435888__Bacteria__Bacilli__Listeria_seeligeri_serovar_1-2b_str_SLCC3954__50S_ribosomal_protein_L14:0.00000122123005994819,(347549923__Bacteria__Bacilli__Listeria_ivanovii_subsp_ivanovii_PAM_55__putative_50S_ribosomal_protein_L14:0.00000122123005994819,16804660__Bacteria__Bacilli__Listeria_monocytogenes_EGD-e__50S_ribosomal_protein_L14:0.00000122123005994819):0.00000122123005994819):0.00000122123005994819,116873988__Bacteria__Bacilli__Listeria_welshimeri_serovar_6b_str_SLCC5334__50S_ribosomal_protein_L14:0.00000122123005994819):0.00000122123005994819,16801832__Bacteria__Bacilli__Listeria_innocua_Clip11262__50S_ribosomal_protein_L14:0.00000122123005994819):0.01351832192281918893):0.03181223543424830519,(328958718__Bacteria__Bacilli__Carnobacterium_sp_17-4__50S_ribosomal_protein_L14:0.04812939253545869822,326803043__Bacteria__Bacilli__Aerococcus_urinae_ACS-120-V-Col10a__50S_ribosomal_protein_L14:0.13979600118966453715):0.01814140177096241688):0.00000122123005994819):0.01090296202367165533):0.03393535667805969852):0.01104749055700974397):0.00973536481271409550):0.01085017909423648987,(24380359__Bacteria__Bacilli__Streptococcus_mutans_UA159__50S_ribosomal_protein_L14:0.01051144998874846415,(((374337097__Bacteria__Bacilli__Streptococcus_macedonicus_ACA-DC_198__50S_ribosomal_protein_L14:0.01124627748902737659,((288904283__Bacteria__Bacilli__Streptococcus_gallolyticus_UCN34__50S_ribosomal_protein_L14:0.00000122123005994819,336063423__Bacteria__Bacilli__Streptococcus_pasteurianus_ATCC_43144__50S_ribosomal_protein_L14:0.00000122123005994819):0.00000122123005994819,379704447__Bacteria__Bacilli__Streptococcus_infantarius_subsp_infantarius_CJ18__50S_ribosomal_protein_L14:0.00000122123005994819):0.00000122123005994819):0.01123404046792826107,(195977218__Bacteria__Bacilli__Streptococcus_equi_subsp_zooepidemicus_MGCS10565__50S_ribosomal_protein_L14:0.00000122123005994819,(((15674071__Bacteria__Bacilli__Lactococcus_lactis_subsp_lactis_Il1403__50S_ribosomal_protein_L14:0.04564924113939285155,347520769__Bacteria__Bacilli__Lactococcus_garvieae_ATCC_49156__50S_ribosomal_protein_L14:0.02300785115523519900):0.13786875745133847504,(55821895__Bacteria__Bacilli__Streptococcus_thermophilus_LMG_18311__50S_ribosomal_protein_L14:0.01123662565285312234,340399795__Bacteria__Bacilli__Streptococcus_salivarius_CCHSS3__50S_ribosomal_protein_L14:0.00000122123005994819):0.01125995352009053624):0.02277585311194464668,((333904307__Bacteria__Bacilli__Streptococcus_parauberis_KCTC_11537__50S_ribosomal_protein_L14:0.00000122123005994819,222152275__Bacteria__Bacilli__Streptococcus_uberis_0140J__50S_ribosomal_protein_L14:0.01116321285887468366):0.01123964063437334765,((22536253__Bacteria__Bacilli__Streptococcus_agalactiae_2603V-R__50S_ribosomal_protein_L14:0.00000122123005994819,15674297__Bacteria__Bacilli__Streptococcus_pyogenes_M1_GAS__50S_ribosomal_protein_L14:0.00000122123005994819):0.00000122123005994819,251781525__Bacteria__Bacilli__Streptococcus_dysgalactiae_subsp_equisimilis_GGS_124_1__50S_ribosomal_protein_L14:0.00000122123005994819):0.00000122123005994819):0.00000122123005994819):0.01126082188778910337):0.01130081166506896606):0.02353026937701011706,((289168722__Bacteria__Bacilli__Streptococcus_mitis_B6__50S_ribosomal_protein_L14:0.01098926844443686227,(331267126__Bacteria__Bacilli__Streptococcus_oralis_Uo5__50S_ribosomal_protein_L14:0.00000122123005994819,(342163030__Bacteria__Bacilli__Streptococcus_pseudopneumoniae_IS7493__50S_ribosomal_protein_L14:0.00000122123005994819,15900155__Bacteria__Bacilli__Streptococcus_pneumoniae_TIGR4__50S_ribosomal_protein_L14:0.00000122123005994819):0.00000122123005994819):0.00000122123005994819):0.00000122123005994819,(146317741__Bacteria__Bacilli__Streptococcus_suis_05ZYH33__50S_ribosomal_protein_L14:0.03396566278024261420,(337283085__Bacteria__Bacilli__Streptococcus_parasanguinis_ATCC_15912__50S_ribosomal_protein_L14:0.03430129144566621685,(125716995__Bacteria__Bacilli__Streptococcus_sanguinis_SK36__50S_ribosomal_protein_L14:0.00000122123005994819,157151544__Bacteria__Bacilli__Streptococcus_gordonii_str_Challis_substr_CH1__50S_ribosomal_protein_L14:0.00000122123005994819):0.00000122123005994819):0.01160455015588607135):0.01087656327771733926):0.02207346566260366683):0.02270165128033538662):0.05963783270172801770):0.06539521673641643384):0.01091483678115914499):0.00000122123005994819):0.02614939146619887564,(172056150__Bacteria__Bacilli__Exiguobacterium_sibiricum_255-15__50S_ribosomal_protein_L14:0.06309717929683641979,229917348__Bacteria__Bacilli__Exiguobacterium_sp_AT1b__50S_ribosomal_protein_L14:0.00419579566172284448):0.05676997922302895461):0.05038829761742220220):0.05611836647608182960,(((((((28212168__Bacteria__Clostridia__Clostridium_tetani_E88__50S_ribosomal_protein_L14:0.09597508375843487316,((331268423__Bacteria__Clostridia__Clostridium_botulinum_BKT015925__50S_ribosomal_protein_L14:0.01050144988824626771,118444292__Bacteria__Clostridia__Clostridium_novyi_NT__50S_ribosomal_protein_L14:0.00000122123005994819):0.06297515977564785428,((18311377__Bacteria__Clostridia__Clostridium_perfringens_str_13__50S_ribosomal_protein_L14:0.02170937674515866986,((148381411__Bacteria__Clostridia__Clostridium_botulinum_A_str_ATCC_3502__50S_ribosomal_protein_L14:0.04037815724506315512,302876524__Bacteria__Clostridia__Clostridium_cellulovorans_743B__50S_ribosomal_protein_L14:0.03827745554021841357):0.01195633804076516073,((219853536__Bacteria__Clostridia__Clostridium_kluyveri_NBRC_12016__50S_ribosomal_protein_L14:0.03414464448991438167,300857236__Bacteria__Clostridia__Clostridium_ljungdahlii_DSM_13528__50S_ribosomal_protein_L14:0.03592933580722518228):0.02497163284964179150,15896373__Bacteria__Clostridia__Clostridium_acetobutylicum_ATCC_824__50S_ribosomal_protein_L14:0.06797446774812983261):0.01707121323081567041):0.01870856299704241887):0.01178441547063547278,150015053__Bacteria__Clostridia__Clostridium_beijerinckii_NCIMB_8052__50S_ribosomal_protein_L14:0.03340228588063953036):0.02949048625129943244):0.03659743450057227621):0.08711785202327307354,(((((146297275__Bacteria__Clostridia__Caldicellulosiruptor_saccharolyticus_DSM_8903__50S_ribosomal_protein_L14:0.00000122123005994819,(222529720__Bacteria__Clostridia__Caldicellulosiruptor_bescii_DSM_6725__50S_ribosomal_protein_L14:0.00000122123005994819,(((302871508__Bacteria__Clostridia__Caldicellulosiruptor_obsidiansis_OB47__50S_ribosomal_protein_L14:0.00000122123005994819,344996415__Bacteria__Clostridia__Caldicellulosiruptor_lactoaceticus_6A__50S_ribosomal_protein_L14:0.00000122123005994819):0.00000122123005994819,312127236__Bacteria__Clostridia__Caldicellulosiruptor_hydrothermalis_108__50S_ribosomal_protein_L14:0.00000122123005994819):0.00000122123005994819,((312793929__Bacteria__Clostridia__Caldicellulosiruptor_kristjanssonii_177R1B__50S_ribosomal_protein_L14:0.00000122123005994819,312622055__Bacteria__Clostridia__Caldicellulosiruptor_kronotskyensis_2002__50S_ribosomal_protein_L14:0.00000122123005994819):0.00000122123005994819,312135486__Bacteria__Clostridia__Caldicellulosiruptor_owensensis_OL__50S_ribosomal_protein_L14:0.00000122123005994819):0.00000122123005994819):0.00000122123005994819):0.03400907649725408433):0.11853517045407573061,(((304315950__Bacteria__Clostridia__Thermoanaerobacterium_thermosaccharolyticum_DSM_571__50S_ribosomal_protein_L14:0.00000122123005994819,333896198__Bacteria__Clostridia__Thermoanaerobacterium_xylanolyticum_LX-11__50S_ribosomal_protein_L14:0.00000122123005994819):0.00000122123005994819,390934131__Bacteria__Clostridia__Thermoanaerobacterium_saccharolyticum_JW-SL-YS485__50S_ribosomal_protein_L14:0.01069229367945037992):0.08063009378835717111,(20808650__Bacteria__Clostridia__Thermoanaerobacter_tengcongensis_MB4__50S_ribosomal_protein_L14:0.03072611049178390966,((289579132__Bacteria__Clostridia__Thermoanaerobacter_italicus_Ab9__50S_ribosomal_protein_L14:0.00000122123005994819,297545319__Bacteria__Clostridia__Thermoanaerobacter_mathranii_subsp_mathranii_str_A3__50S_ribosomal_protein_L14:0.00000122123005994819):0.00000122123005994819,(((320115233__Bacteria__Clostridia__Thermoanaerobacter_brockii_subsp_finnii_Ako-1__50S_ribosomal_protein_L14:0.00000122123005994819,167036811__Bacteria__Clostridia__Thermoanaerobacter_pseudethanolicus_ATCC_33223__50S_ribosomal_protein_L14:0.00000122123005994819):0.00000122123005994819,167039530__Bacteria__Clostridia__Thermoanaerobacter_sp_X514__50S_ribosomal_protein_L14:0.00000122123005994819):0.00000122123005994819,345018524__Bacteria__Clostridia__Thermoanaerobacter_wiegelii_Rt8__50S_ribosomal_protein_L14:0.00000122123005994819):0.01084419437554293326):0.01261897652426151317):0.02077326579031273796):0.04793732302852957844):0.03860185364038704742,332982699__Bacteria__Clostridia__Mahella_australiensis_50-1_BON__50S_ribosomal_protein_L14:0.16559076427453978120):0.00000122123005994819,(342733048__Bacteria__Clostridia__Candidatus_Arthromitus_sp_SFB-mouse-Japan__50S_ribosomal_protein_L14:0.26383106083912089002,(339626635__Bacteria__Clostridia__Sulfobacillus_acidophilus_TPY__50S_ribosomal_protein_L14:0.10203000886658077084,317123087__Bacteria__Clostridia__Thermaerobacter_marianensis_DSM_12885__50S_ribosomal_protein_L14:0.27057444393803070648):0.04220913223597451414):0.02997503396813691948):0.02303126410058777343,(384136721__Bacteria__Bacilli__Alicyclobacillus_acidocaldarius_subsp_acidocaldarius_Tc-4-1__50S_ribosomal_protein_L14:0.00000122123005994819,295694847__Bacteria__Bacilli__Kyrpidia_tusciae_DSM_2912__50S_ribosomal_protein_L14:0.07787824603184971550):0.07390124482914944837):0.03021062847084201100):0.02921366607605683716,((269798540__Bacteria__Negativicutes__Veillonella_parvula_DSM_2008__50S_ribosomal_protein_L14:0.04241228530751965653,348026028__Bacteria__Negativicutes__Megasphaera_elsdenii_DSM_20460__50S_ribosomal_protein_L14:0.12157925264869114124):0.08222319144084636044,((352685675__Bacteria__Negativicutes__Acidaminococcus_intestini_RyC-MR95__50S_ribosomal_protein_L14:0.09635283060530300259,284049247__Bacteria__Negativicutes__Acidaminococcus_fermentans_DSM_20731__50S_ribosomal_protein_L14:0.01321210209538076913):0.06822105160481121977,(330839316__Bacteria__Negativicutes__Selenomonas_sputigena_ATCC_35185__50S_ribosomal_protein_L14:0.04946597964563523298,383753525__Bacteria__Negativicutes__Selenomonas_ruminantium_subsp_lactilytica_TAM6421__putative_50S_ribosomal_protein_L14:0.06893410554953301184):0.07859858623785667686):0.04199346226253047182):0.05930249933465011475):0.01778642917468625795,((317054776__Bacteria__Clostridia__Ruminococcus_albus_7__50S_ribosomal_protein_L14:0.09228856881991071015,317131379__Bacteria__Clostridia__Ethanoligenens_harbinense_YUAN-3__50S_ribosomal_protein_L14:0.12242263673524747536):0.02160695092248173313,350269378__Bacteria__Clostridia__Oscillibacter_valericigenes_Sjm18-20__50S_ribosomal_protein_L14:0.23050244949207893130):0.10225454658563316868):0.00000122123005994819,(((289449706__Bacteria__Clostridia__Clostridiales_genomosp_BVAB3_str_UPII9-5__50S_ribosomal_protein_L14:0.20378829924804364726,51894200__Bacteria__Clostridia__Symbiobacterium_thermophilum_IAM_14863__50S_ribosomal_protein_L14:0.13535372128998712782):0.03160415691692434331,((220928217__Bacteria__Clostridia__Clostridium_cellulolyticum_H10__50S_ribosomal_protein_L14:0.04489732598811824182,376259812__Bacteria__Clostridia__Clostridium_sp_BNL1100__50S_ribosomal_protein_L14:0.00000122123005994819):0.04080813768192995822,(125975394__Bacteria__Clostridia__Clostridium_thermocellum_ATCC_27405__50S_ribosomal_protein_L14:0.03546540886546163673,374298066__Bacteria__Clostridia__Clostridium_clariflavum_DSM_19732__50S_ribosomal_protein_L14:0.05542377170362150496):0.10371476548018444819):0.01900539412220360672):0.03003825991691640510,((((89893227__Bacteria__Clostridia__Desulfitobacterium_hafniense_Y51__50S_ribosomal_protein_L14:0.05788169770544292908,374992989__Bacteria__Clostridia__Desulfosporosinus_orientis_DSM_765__50S_ribosomal_protein_L14:0.06328133290706895731):0.08208308040359639512,(325288588__Bacteria__Clostridia__Syntrophobotulus_glycolicus_DSM_8271__50S_ribosomal_protein_L14:0.15352220965441923384,((297618374__Bacteria__Clostridia__Syntrophothermus_lipocalidus_DSM_12680__50S_ribosomal_protein_L14:0.11748756836447875329,114567831__Bacteria__Clostridia__Syntrophomonas_wolfei_subsp_wolfei_str_Goettingen__50S_ribosomal_protein_L14:0.09081244335769271536):0.10123005086766197202,(83591266__Bacteria__Clostridia__Moorella_thermoacetica_ATCC_39073__50S_ribosomal_protein_L14:0.11463570419515811682,167629477__Bacteria__Clostridia__Heliobacterium_modesticaldum_Ice1__50S_ribosomal_protein_L14:0.11682812405647347020):0.03269500609420233905):0.06690695815314225137):0.00000122123005994819):0.04770772440967029071,(260893362__Bacteria__Clostridia__Ammonifex_degensii_KC4__50S_ribosomal_protein_L14:0.09478156192903594568,(78042850__Bacteria__Clostridia__Carboxydothermus_hydrogenoformans_Z-2901__50S_ribosomal_protein_L14:0.06979950010504333557,(169830446__Bacteria__Clostridia__Candidatus_Desulforudis_audaxviator_MP104C__50S_ribosomal_protein_L14:0.10284497985743563941,(258513650__Bacteria__Clostridia__Desulfotomaculum_acetoxidans_DSM_771__50S_ribosomal_protein_L14:0.16963198904941806378,((333980399__Bacteria__Clostridia__Desulfotomaculum_kuznetsovii_DSM_6115__50S_ribosomal_protein_L14:0.09041667469443369354,147676665__Bacteria__Clostridia__Pelotomaculum_thermopropionicum_SI__50S_ribosomal_protein_L14:0.01596747176579366503):0.03974117591867624977,(333922458__Bacteria__Clostridia__Desulfotomaculum_carboxydivorans_CO-1-SRB__50S_ribosomal_protein_L14:0.03382083373680679073,(334338911__Bacteria__Clostridia__Desulfotomaculum_ruminis_DSM_2154__50S_ribosomal_protein_L14:0.06238113094171411632,134298103__Bacteria__Clostridia__Desulfotomaculum_reducens_MI-1__50S_ribosomal_protein_L14:0.02537137915937422161):0.05571454258708449792):0.03101435273903654227):0.02632830277922547021):0.03386530363259245002):0.01905638729271082535):0.01797869837279328017):0.02739234551612962018):0.10260011393723389439,(302388722__Bacteria__Clostridia__Thermosediminibacter_oceani_DSM_16646__50S_ribosomal_protein_L14:0.15905200888422446615,332798216__Bacteria__Clostridia__Tepidanaerobacter_sp_Re1__50S_ribosomal_protein_L14:0.10185855924378107995):0.03476350903147409216):0.02478766820647426358):0.01191067531026302612):0.08773870599087804645,(28493511__Bacteria__Actinobacteria__Tropheryma_whipplei_str_Twist__50S_ribosomal_protein_L14:0.34134385291421881492,326792597__Bacteria__Clostridia__Clostridium_lentocellum_DSM_5427__50S_ribosomal_protein_L14:0.06901006494934344704):0.05456967870464806553):0.02385059978080827231,((((((((((310779586__Bacteria__Fusobacteria__Ilyobacter_polytropus_DSM_2926__50S_ribosomal_protein_L14:0.02259535024036623749,19704956__Bacteria__Fusobacteria__Fusobacterium_nucleatum_subsp_nucleatum_ATCC_25586__50S_ribosomal_protein_L14:0.14278112798707787157):0.03639626395771650147,(269122571__Bacteria__Fusobacteria__Sebaldella_termitidis_ATCC_33386__50S_ribosomal_protein_L14:0.04530709688094887444,(257125046__Bacteria__Fusobacteria__Leptotrichia_buccalis_C-1013-b__50S_ribosomal_protein_L14:0.05228553373014799971,269124028__Bacteria__Fusobacteria__Streptobacillus_moniliformis_DSM_12112__50S_ribosomal_protein_L14:0.10279102159233485803):0.02863197014051041892):0.05668892234647926465):0.19145970278126167585,((((152989982__Bacteria__Epsilonproteobacteria__Nitratiruptor_sp_SB155-2__50S_ribosomal_protein_L14:0.01136221432826256886,((((386761327__Bacteria__Epsilonproteobacteria__Helicobacter_cinaedi_PAGU611__50S_ribosomal_protein_L14:0.01061842715886073853,32266887__Bacteria__Epsilonproteobacteria__Helicobacter_hepaticus_ATCC_51449__50S_ribosomal_protein_L14:0.00000122123005994819):0.03476500621558010345,(291277258__Bacteria__Epsilonproteobacteria__Helicobacter_mustelae_12198__50S_ribosomal_protein_L14:0.02292852635435441155,((315453725__Bacteria__Epsilonproteobacteria__Helicobacter_felis_ATCC_49179__50S_ribosomal_protein_L14:0.00000122123005994819,336453217__Bacteria__Epsilonproteobacteria__Helicobacter_bizzozeronii_CIII-1__50S_ribosomal_protein_L14:0.02156732877111135899):0.06854983053108539004,(386747821__Bacteria__Epsilonproteobacteria__Helicobacter_cetorum_MIT_99-5656__50S_ribosomal_protein_L14:0.00922609120291467515,(210135466__Bacteria__Epsilonproteobacteria__Helicobacter_pylori_P12__50S_ribosomal_protein_L14:0.02159458898333199706,(109946769__Bacteria__Epsilonproteobacteria__Helicobacter_acinonychis_str_Sheeba__50S_ribosomal_protein_L14:0.00000122123005994819,387908552__Bacteria__Epsilonproteobacteria__Helicobacter_pylori_XZ274__50S_ribosomal_protein_L14:0.01115144130465076100):0.00000122123005994819):0.03370659883151520125):0.02826824824596653463):0.03832122984239006575):0.02170315788675028501):0.05515648631360741544,((224373639__Bacteria__Epsilonproteobacteria__Nautilia_profundicola_AmH__50S_ribosomal_protein_L14:0.11348701436628752526,(319955866__Bacteria__Epsilonproteobacteria__Nitratifractor_salsuginis_DSM_16511__50S_ribosomal_protein_L14:0.00000122123005994819,152993903__Bacteria__Epsilonproteobacteria__Sulfurovum_sp_NBC37-1__50S_ribosomal_protein_L14:0.02188991321505758328):0.05786124083642588817):0.01012004868447952989,(((78776497__Bacteria__Epsilonproteobacteria__Sulfurimonas_denitrificans_DSM_1251__50S_ribosomal_protein_L14:0.10262473070882956183,307720146__Bacteria__Epsilonproteobacteria__Sulfurimonas_autotrophica_DSM_16294__50S_ribosomal_protein_L14:0.03250337270137116513):0.08645767939310146366,296272650__Bacteria__Epsilonproteobacteria__Arcobacter_nitrofigilis_DSM_7299__50S_ribosomal_protein_L14:0.00000122123005994819):0.01021131346292815899,(157737013__Bacteria__Epsilonproteobacteria__Arcobacter_butzleri_RM4018__50S_ribosomal_protein_L14:0.00000122123005994819,384171799__Bacteria__Epsilonproteobacteria__Arcobacter_sp_L__50S_ribosomal_protein_L14:0.01097273976849224252):0.03395421333857570612):0.06986718291529288305):0.01165925316168637919):0.01256732346491655321,((268680577__Bacteria__Epsilonproteobacteria__Sulfurospirillum_deleyianum_DSM_6946__50S_ribosomal_protein_L14:0.00000122123005994819,390941190__Bacteria__Epsilonproteobacteria__Sulfurospirillum_barnesii_SES-3__50S_ribosomal_protein_L14:0.00000122123005994819):0.01340608293045743825,(((313681329__Bacteria__Epsilonproteobacteria__Sulfuricurvum_kujiense_DSM_16994__50S_ribosomal_protein_L14p:0.11232639662186738594,34558018__Bacteria__Epsilonproteobacteria__Wolinella_succinogenes_DSM_1740__50S_ribosomal_protein_L14:0.04870787391410689310):0.00000122123005994819,(154174833__Bacteria__Epsilonproteobacteria__Campylobacter_curvus_525-92__50S_ribosomal_protein_L14:0.00000122123005994819,(154148791__Bacteria__Epsilonproteobacteria__Campylobacter_hominis_ATCC_BAA-381__50S_ribosomal_protein_L14:0.12230275415601109257,(118475201__Bacteria__Epsilonproteobacteria__Campylobacter_fetus_subsp_fetus_82-40__50S_ribosomal_protein_L14:0.01853844835789411616,157165507__Bacteria__Epsilonproteobacteria__Campylobacter_concisus_13826__50S_ribosomal_protein_L14:0.03115931746709912561):0.01690245189071035853):0.03407800132490541867):0.03352633427312167597):0.03159875099772797846,(222823113__Bacteria__Epsilonproteobacteria__Campylobacter_lari_RM2100__50S_ribosomal_protein_L14:0.01171420669869477696,57238704__Bacteria__Epsilonproteobacteria__Campylobacter_jejuni_RM1221__50S_ribosomal_protein_L14:0.00000122123005994819):0.05146664932551177352):0.01646857886862729270):0.07602449299569470631):0.02035154596734336033):0.20624631336900900447,(317050538__Bacteria__others_bacteria__Desulfurispirillum_indicum_S5__50S_ribosomal_protein_L14:0.20649658780441848549,(((291286322__Bacteria__others_bacteria__Denitrovibrio_acetiphilus_DSM_12809__50S_ribosomal_protein_L14:0.32785340149322134140,(336322762__Bacteria__others_bacteria__Flexistipes_sinusarabici_DSM_4947__50S_ribosomal_protein_L14:0.16863249572365049400,313673457__Bacteria__others_bacteria__Calditerrivibrio_nitroreducens_DSM_19672__50S_ribosomal_protein_L14:0.13259249539727188671):0.04656480958164156692):0.04823493614145651920,291280138__Bacteria__others_bacteria__Deferribacter_desulfuricans_SSM1__50S_ribosomal_protein_L14:0.06222184098711273925):0.05086527772624079707,253795624__Bacteria__Alphaproteobacteria__Candidatus_Hodgkinia_cicadicola_Dsem__50S_ribosomal_subunit_protein_L14:1.20648123578641364162):0.12030708278438913272):0.06062194480277953434):0.04641457329897265977,((((183221337__Bacteria__Spirochaetes__Leptospira_biflexa_serovar_Patoc_strain_Patoc_1_Paris__50S_ribosomal_protein_L14:0.07510455310537669793,(116327274__Bacteria__Spirochaetes__Leptospira_borgpetersenii_serovar_Hardjo-bovis_L550__50S_ribosomal_protein_L14:0.00985293445653689058,24213449__Bacteria__Spirochaetes__Leptospira_interrogans_serovar_Lai_str_56601__50S_ribosomal_protein_L14:0.00000122123005994819):0.08601107591691911636):0.31357535990031576434,(((((339499032__Bacteria__Spirochaetes__Spirochaeta_caldaria_DSM_7334__50S_ribosomal_protein_L14:0.02434642846582255049,(333996155__Bacteria__Spirochaetes__Treponema_azotonutricium_ZAS-9__50S_ribosomal_protein_L14:0.03427965832315643668,333998879__Bacteria__Spirochaetes__Treponema_primitia_ZAS-2__50S_ribosomal_protein_L14:0.00000122123005994819):0.06816470250750177040):0.00000122123005994819,(42526289__Bacteria__Spirochaetes__Treponema_denticola_ATCC_35405__50S_ribosomal_protein_L14:0.07924444955546124103,((15639192__Bacteria__Spirochaetes__Treponema_pallidum_subsp_pallidum_str_Nichols__50S_ribosomal_protein_L14:0.00000122123005994819,338706173__Bacteria__Spirochaetes__Treponema_paraluiscuniculi_Cuniculi_A__50S_ribosomal_protein_L14:0.02167201966106417285):0.10324872008395628853,(328949267__Bacteria__Spirochaetes__Treponema_succinifaciens_DSM_2489__50S_ribosomal_protein_L14:0.15967804935881549366,332298903__Bacteria__Spirochaetes__Treponema_brennaborense_DSM_12168__50S_ribosomal_protein_L14:0.04605881471818418921):0.04288660038686326059):0.04285370427763890433):0.09700544109442305052):0.11288376015198273161,(302337487__Bacteria__Spirochaetes__Spirochaeta_smaragdinae_DSM_11293__50S_ribosomal_protein_L14:0.08715343110670742410,((374316502__Bacteria__Spirochaetes__Sphaerochaeta_pleomorpha_str_Grapes__50S_ribosomal_protein_L14:0.02907562399992274019,325972651__Bacteria__Spirochaetes__Spirochaeta_sp_Buddy__50S_ribosomal_protein_L14:0.03349246014662932841):0.02253986813802337508,330837645__Bacteria__Spirochaetes__Spirochaeta_coccoides_DSM_17374__50S_ribosomal_protein_L14:0.07067895641247902427):0.09355293117651802826):0.05782888210800331968):0.08145153939767039997,(383789798__Bacteria__Spirochaetes__Spirochaeta_africana_DSM_8902__50S_ribosomal_protein_L14:0.15616612898042916968,(((119953277__Bacteria__Spirochaetes__Borrelia_turicatae_91E135__50S_ribosomal_protein_L14:0.04356637449154775188,187918354__Bacteria__Spirochaetes__Borrelia_hermsii_DAH__50S_ribosomal_protein_L14:0.02156452273904124056):0.03155265388019890677,((386859720__Bacteria__Spirochaetes__Borrelia_crocidurae_str_Achema__50S_ribosomal_protein_L14:0.00000122123005994819,203284398__Bacteria__Spirochaetes__Borrelia_duttonii_Ly__50S_ribosomal_protein_L14:0.00000122123005994819):0.00000122123005994819,203287932__Bacteria__Spirochaetes__Borrelia_recurrentis_A1__50S_ribosomal_protein_L14:0.00000122123005994819):0.01113901340017939452):0.02162929151061944097,((111115317__Bacteria__Spirochaetes__Borrelia_afzelii_PKo__50S_ribosomal_protein_L14:0.00000122123005994819,51598743__Bacteria__Spirochaetes__Borrelia_garinii_PBi_linear__50S_ribosomal_protein_L14:0.02120880833167510665):0.01052501719098371605,(161511077__Bacteria__Spirochaetes__Borrelia_burgdorferi_B31__50S_ribosomal_protein_L14:0.00000122123005994819,343127795__Bacteria__Spirochaetes__Borrelia_bissettii_DN127__50S_ribosomal_protein_L14:0.00000122123005994819):0.00000122123005994819):0.08833040763152903707):0.34386497887738137758):0.02042568060430979479):0.01053720332897375295,307718216__Bacteria__Spirochaetes__Spirochaeta_thermophila_DSM_6192__50S_ribosomal_protein_L14:0.28563400904346036846):0.11033256266265760448):0.03347917144410006429,218961423__Bacteria__others_bacteria__Candidatus_Cloacamonas_acidaminovorans__50S_ribosomal_subunit_protein_L14:0.30935580722903205375):0.09459039380905716332,((((((116624192__Bacteria__Acidobacteria__Candidatus_Solibacter_usitatus_Ellin6076__50S_ribosomal_protein_L14:0.21767917587166768500,((94968264__Bacteria__Acidobacteria__Candidatus_Koribacter_versatilis_Ellin345__50S_ribosomal_protein_L14:0.12690571766523484065,(374309533__Bacteria__Acidobacteria__Granulicella_mallensis_MP5ACTX8__50S_ribosomal_protein_L14:0.03578370234330978394,((390959502__Bacteria__Acidobacteria__Terriglobus_roseus_DSM_18391__50S_ribosomal_protein_L14:0.05926698407387690631,320108386__Bacteria__Acidobacteria__Terriglobus_saanensis_SP1PR4__50S_ribosomal_protein_L14:0.00000122123005994819):0.07287474413089159442,322436536__Bacteria__Acidobacteria__Granulicella_tundricola__50S_ribosomal_protein_L14:0.03189152712138471762):0.02031863893819788394):0.08857259376261611417):0.03751576162773941070,225873068__Bacteria__Acidobacteria__Acidobacterium_capsulatum_ATCC_51196__50S_ribosomal_protein_L14:0.01338878106499172098):0.13186468015731173109):0.33837956145830572208,(((257791914__Bacteria__Actinobacteria__Eggerthella_lenta_DSM_2243__50S_ribosomal_protein_L14:0.02397411441749803043,(256827404__Bacteria__Actinobacteria__Cryptobacterium_curtum_DSM_15641__50S_ribosomal_protein_L14P:0.08080150219784987264,339445902__Bacteria__Actinobacteria__Eggerthella_sp_YY7918__50S_ribosomal_protein_L14:0.00000122123005994819):0.04056639281527713720):0.07318724196239811963,257065023__Bacteria__Actinobacteria__Slackia_heliotrinireducens_DSM_20476__50S_ribosomal_protein_L14P:0.06445227803482678208):0.06485977117133195913,((257784953__Bacteria__Actinobacteria__Atopobium_parvulum_DSM_20469__50S_ribosomal_protein_L14:0.07581322257200155679,302336372__Bacteria__Actinobacteria__Olsenella_uli_DSM_7084__50S_ribosomal_protein_L14:0.02776111386374843781):0.13165985269429886229,328955904__Bacteria__Actinobacteria__Coriobacterium_glomerans_PW2__50S_ribosomal_protein_L14:0.18074579162673590216):0.08906117586247969120):0.04413477053367943770):0.08406567317500750203,77918325__Bacteria__Deltaproteobacteria__Pelobacter_carbinolicus_DSM_2380__50S_ribosomal_protein_L14:0.21882984510371369935):0.10316751772172907953,((302036675__Bacteria__others_bacteria__Candidatus_Nitrospira_defluvii__50S_ribosomal_protein_L14:0.27594798324384678390,383784158__Bacteria__others_bacteria__Leptospirillum_ferrooxidans_C2-3__50S_ribosomal_protein_L14:0.17892178376707720822):0.07806050110099123363,206889824__Bacteria__others_bacteria__Thermodesulfovibrio_yellowstonii_DSM_11347__50S_ribosomal_protein_L14:0.33108036097428672484):0.08789763604096256788):0.01982077852341555813,(((374289907__Bacteria__Deltaproteobacteria__Bacteriovorax_marinus_SJ__putative_50S_ribosomal_protein_L14:0.49588580256330755391,(148284204__Bacteria__Alphaproteobacteria__Orientia_tsutsugamushi_str_Boryong__50S_ribosomal_protein_L14:0.24609237080467277758,(((350273777__Bacteria__Alphaproteobacteria__Rickettsia_japonica_YH__50S_ribosomal_protein_L14:0.01088268452081183647,(383481886__Bacteria__Alphaproteobacteria__Rickettsia_rhipicephali_str_3-7-female6-CWPP__50S_ribosomal_protein_L14:0.00000122123005994819,((((379712740__Bacteria__Alphaproteobacteria__Rickettsia_philipii_str_364D__50S_ribosomal_protein_L14:0.00000122123005994819,157828850__Bacteria__Alphaproteobacteria__Rickettsia_rickettsii_str_Sheila_Smith__50S_ribosomal_protein_L14:0.00000122123005994819):0.01085004668237828616,((238650962__Bacteria__Alphaproteobacteria__Rickettsia_peacockii_str_Rustic__50S_ribosomal_protein_L14:0.00000122123005994819,(383484325__Bacteria__Alphaproteobacteria__Rickettsia_parkeri_str_Portsmouth__50S_ribosomal_protein_L14:0.00000122123005994819,374319593__Bacteria__Alphaproteobacteria__Rickettsia_slovaca_13-B__50S_ribosomal_protein_L14:0.00000122123005994819):0.00000122123005994819):0.00000122123005994819,(15892919__Bacteria__Alphaproteobacteria__Rickettsia_conorii_str_Malish_7__50S_ribosomal_protein_L14:0.00000122123005994819,229586999__Bacteria__Alphaproteobacteria__Rickettsia_africae_ESF-5__50S_ribosomal_protein_L14:0.00000122123005994819):0.00000122123005994819):0.00000122123005994819):0.01088740071708114467,157964796__Bacteria__Alphaproteobacteria__Rickettsia_massiliae_MTU5__50S_ribosomal_protein_L14:0.01094737741753055299):0.00000122123005994819,341584184__Bacteria__Alphaproteobacteria__Rickettsia_heilongjiangensis_054__50S_ribosomal_protein_L14:0.00000122123005994819):0.00000122123005994819):0.00000122123005994819):0.00000122123005994819,(383482509__Bacteria__Alphaproteobacteria__Rickettsia_montanensis_str_OSU_85-930__50S_ribosomal_protein_L14:0.00000122123005994819,(((157804025__Bacteria__Alphaproteobacteria__Rickettsia_canadensis_str_McKiel__50S_ribosomal_protein_L14:0.01083902929109628079,67458680__Bacteria__Alphaproteobacteria__Rickettsia_felis_URRWXCal2__50S_ribosomal_protein_L14:0.00000122123005994819):0.00000122123005994819,(91205867__Bacteria__Alphaproteobacteria__Rickettsia_bellii_RML369-C__50S_ribosomal_protein_L14:0.00000122123005994819,(51473829__Bacteria__Alphaproteobacteria__Rickettsia_typhi_str_Wilmington__50S_ribosomal_protein_L14:0.00000122123005994819,15604495__Bacteria__Alphaproteobacteria__Rickettsia_prowazekii_str_Madrid_E__50S_ribosomal_protein_L14:0.00000122123005994819):0.02161727272795683705):0.02174497535757217992):0.01094267810248566487,(157826053__Bacteria__Alphaproteobacteria__Rickettsia_akari_str_Hartford__50S_ribosomal_protein_L14:0.01083676361028799301,383501410__Bacteria__Alphaproteobacteria__Rickettsia_australis_str_Cutlack__50S_ribosomal_protein_L14:0.00000122123005994819):0.00000122123005994819):0.01084857892342082006):0.01097310654436954580):0.03300519416627824276,383312952__Bacteria__Alphaproteobacteria__Candidatus_Rickettsia_amblyommii_str_GAT-30V__50S_ribosomal_protein_L14:0.00000122123005994819):0.18594619057251071670):0.16201621128274334982):0.03229137723696010043,((319789248__Bacteria__Aquificae__Thermovibrio_ammonificans_HB-1__50S_ribosomal_protein_L14:0.04954249300025196506,325294406__Bacteria__Aquificae__Desulfurobacterium_thermolithotrophum_DSM_11699__50S_ribosomal_protein_L14:0.02069330682061007801):0.13884452312727832424,(((188996229__Bacteria__Aquificae__Sulfurihydrogenibium_sp_YO3AOP1__50S_ribosomal_protein_L14:0.02651083379774678631,225849538__Bacteria__Aquificae__Sulfurihydrogenibium_azorense_Az-Fu1__50S_ribosomal_protein_L14:0.01823848541113592958):0.12406057980335093160,225850745__Bacteria__Aquificae__Persephonella_marina_EX-H1__50S_ribosomal_protein_L14:0.21706550991723103095):0.14252807517116061753,(15606756__Bacteria__Aquificae__Aquifex_aeolicus_VF5__50S_ribosomal_protein_L14:0.10534119598197709544,((289548532__Bacteria__Aquificae__Thermocrinis_albus_DSM_14484__50S_ribosomal_protein_L14:0.07986468881762545657,288818026__Bacteria__Aquificae__Hydrogenobacter_thermophilus_TK-6__50S_ribosomal_protein_L14:0.05339553327671204414):0.04022366511727606259,195952653__Bacteria__Aquificae__Hydrogenobaculum_sp_Y04AAS1__50S_ribosomal_protein_L14:0.18879214721691114920):0.02785077180246073314):0.21519254056176811973):0.08806198259385683569):0.17969012687045587962):0.05300092347165737128,(((((300114726__Bacteria__Gammaproteobacteria__Nitrosococcus_watsonii_C-113__50S_ribosomal_protein_L14:0.01074104987554505217,77165777__Bacteria__Gammaproteobacteria__Nitrosococcus_oceani_ATCC_19707__50S_ribosomal_protein_L14:0.01086751137948723835):0.01636214750646932878,292492431__Bacteria__Gammaproteobacteria__Nitrosococcus_halophilus_Nc4__50S_ribosomal_protein_L14:0.01525919209897588086):0.15850898378019342982,(((29653600__Bacteria__Gammaproteobacteria__Coxiella_burnetii_RSA_493__50S_ribosomal_protein_L14:0.23571110984764359619,256821672__Bacteria__Gammaproteobacteria__Kangiella_koreensis_DSM_16069__50S_ribosomal_protein_L14:0.01444688832364328726):0.04689044919765878588,(((15837764__Bacteria__Gammaproteobacteria__Xylella_fastidiosa_9a5c__50S_ribosomal_protein_L14:0.05909479955294584530,((58583196__Bacteria__Gammaproteobacteria__Xanthomonas_oryzae_pv_oryzae_KACC10331__50S_ribosomal_protein_L14:0.01111760558076349721,190572954__Bacteria__Gammaproteobacteria__Stenotrophomonas_maltophilia_K279a__50S_ribosomal_protein_L14:0.03354721823692264487):0.01108539739672755042,((319787915__Bacteria__Gammaproteobacteria__Pseudoxanthomonas_suwonensis_11-1__50S_ribosomal_protein_L14:0.00000122123005994819,(357418220__Bacteria__Gammaproteobacteria__Pseudoxanthomonas_spadix_BD-a59__50S_ribosomal_protein_L14:0.01116970050466265137,383315981__Bacteria__Gammaproteobacteria__Frateuria_aurantia_DSM_6220__50S_ribosomal_protein_L14:0.11655641822343584812):0.00000122123005994819):0.02248524759219588942,(285017330__Bacteria__Gammaproteobacteria__Xanthomonas_albilineans_GPE_PC73__50S_ribosomal_protein_L14:0.01103784950763421480,(21241747__Bacteria__Gammaproteobacteria__Xanthomonas_axonopodis_pv_citri_str_306__50S_ribosomal_protein_L14:0.00000122123005994819,21230374__Bacteria__Gammaproteobacteria__Xanthomonas_campestris_pv_campestris_str_ATCC_33913__50S_ribosomal_protein_L14:0.00000122123005994819):0.00000122123005994819):0.01135585817951235109):0.00000122123005994819):0.00980358048964661763):0.06642330262874315827,(226942788__Bacteria__Gammaproteobacteria__Azotobacter_vinelandii_DJ__50S_ribosomal_protein_L14:0.00000122123005994819,((15599449__Bacteria__Gammaproteobacteria__Pseudomonas_aeruginosa_PAO1__50S_ribosomal_protein_L14:0.02183334125573726039,(28867864__Bacteria__Gammaproteobacteria__Pseudomonas_syringae_pv_tomato_str_DC3000__50S_ribosomal_protein_L14:0.00000122123005994819,((((70732872__Bacteria__Gammaproteobacteria__Pseudomonas_fluorescens_Pf-5__50S_ribosomal_protein_L14:0.01077126243853234952,146308913__Bacteria__Gammaproteobacteria__Pseudomonas_mendocina_ymp__50S_ribosomal_protein_L14:0.00000122123005994819):0.01079604679533378506,104779765__Bacteria__Gammaproteobacteria__Pseudomonas_entomophila_L48__50S_ribosomal_protein_L14:0.01096298224731627469):0.00000122123005994819,26987205__Bacteria__Gammaproteobacteria__Pseudomonas_putida_KT2440__50S_ribosomal_protein_L14:0.00000122123005994819):0.00000122123005994819,(333898849__Bacteria__Gammaproteobacteria__Pseudomonas_fulva_12-X__50S_ribosomal_protein_L14:0.00000122123005994819,330812065__Bacteria__Gammaproteobacteria__Pseudomonas_brassicacearum_subsp_brassicacearum_NFM421__50S_ribosomal_protein_L14:0.00000122123005994819):0.00000122123005994819):0.00000122123005994819):0.00000122123005994819):0.01092847411667202326,146281180__Bacteria__Gammaproteobacteria__Pseudomonas_stutzeri_A1501__50S_ribosomal_protein_L14:0.00000122123005994819):0.01276217591324741926):0.06604039657938652608):0.03283396374881430990,((((((315127946__Bacteria__Gammaproteobacteria__Pseudoalteromonas_sp_SM9913__50S_ribosomal_protein_L14:0.00000122123005994819,77361724__Bacteria__Gammaproteobacteria__Pseudoalteromonas_haloplanktis_TAC125__50S_ribosomal_protein_L14:0.01069250944110268844):0.09366928563948426212,71281768__Bacteria__Gammaproteobacteria__Colwellia_psychrerythraea_34H__50S_ribosomal_protein_L14:0.10709715216596688014):0.01798337190829063861,119947116__Bacteria__Gammaproteobacteria__Psychromonas_ingrahamii_37__50S_ribosomal_protein_L14:0.06808635113911283565):0.03355860215740691377,(308048001__Bacteria__Gammaproteobacteria__Ferrimonas_balearica_DSM_9799__50S_ribosomal_protein_L14:0.03589535451768066654,((114561346__Bacteria__Gammaproteobacteria__Shewanella_frigidimarina_NCIMB_400__50S_ribosomal_protein_L14:0.02122275251429451767,(91791549__Bacteria__Gammaproteobacteria__Shewanella_denitrificans_OS217__50S_ribosomal_protein_L14:0.00000122123005994819,((170728999__Bacteria__Gammaproteobacteria__Shewanella_woodyi_ATCC_51908__50S_ribosomal_protein_L14:0.00000122123005994819,(294142923__Bacteria__Gammaproteobacteria__Shewanella_violacea_DSS12__50S_ribosomal_protein_L14:0.01084768324014363794,157377439__Bacteria__Gammaproteobacteria__Shewanella_sediminis_HAW-EB3__50S_ribosomal_protein_L14:0.00000122123005994819):0.01099374145236511717):0.02353021035391017132,((212634839__Bacteria__Gammaproteobacteria__Shewanella_piezotolerans_WP3__Ribosomal_protein_L14:0.00000122123005994819,(127511102__Bacteria__Gammaproteobacteria__Shewanella_loihica_PV-4__50S_ribosomal_protein_L14:0.00000122123005994819,157960024__Bacteria__Gammaproteobacteria__Shewanella_pealeana_ATCC_700345__50S_ribosomal_protein_L14:0.00000122123005994819):0.00000122123005994819):0.00000122123005994819,167626029__Bacteria__Gammaproteobacteria__Shewanella_halifaxensis_HAW-EB4__50S_ribosomal_protein_L14:0.01121548623687247670):0.02212041748821360135):0.01127795780639678259):0.01213932077075646418):0.01125563067949766731,((((146294831__Bacteria__Gammaproteobacteria__Shewanella_putrefaciens_CN-32__50S_ribosomal_protein_L14:0.00000122123005994819,113968554__Bacteria__Gammaproteobacteria__Shewanella_sp_MR-4__50S_ribosomal_protein_L14:0.00000122123005994819):0.00000122123005994819,24371839__Bacteria__Gammaproteobacteria__Shewanella_oneidensis_MR-1__50S_ribosomal_protein_L14_RplN:0.00000122123005994819):0.00000122123005994819,126176345__Bacteria__Gammaproteobacteria__Shewanella_baltica_OS155__50S_ribosomal_protein_L14:0.00000122123005994819):0.00000122123005994819,119773364__Bacteria__Gammaproteobacteria__Shewanella_amazonensis_SB2B__50S_ribosomal_protein_L14:0.01098691871905316600):0.01235462813198994966):0.04414007356057312453):0.01708305244320938374):0.06479088164080405721,((56461006__Bacteria__Gammaproteobacteria__Idiomarina_loihiensis_L2TR__50S_ribosomal_protein_L14:0.05816112441095032393,(((332142196__Bacteria__Gammaproteobacteria__Alteromonas_macleodii_str_Deep_ecotype__50S_ribosomal_protein_L14:0.01123065136660587188,333895244__Bacteria__Gammaproteobacteria__Alteromonas_sp_SN2__50S_ribosomal_protein_L14:0.01030599749201222513):0.00000122123005994819,(348028105__Bacteria__Gammaproteobacteria__Glaciecola_nitratireducens_FR1064__50S_ribosomal_protein_L14:0.01650659063063313059,(109897324__Bacteria__Gammaproteobacteria__Pseudoalteromonas_atlantica_T6c__50S_ribosomal_protein_L14:0.00000122123005994819,332307760__Bacteria__Gammaproteobacteria__Glaciecola_sp_4H-3-7YE-5__50S_ribosomal_protein_L14:0.00000122123005994819):0.06770301191201624769):0.04150780965939097206):0.06788922833353044917,(((((375129797__Bacteria__Gammaproteobacteria__Vibrio_furnissii_NCTC_11218__50S_ribosomal_protein_L14:0.00000122123005994819,((336123183__Bacteria__Gammaproteobacteria__Vibrio_anguillarum_775__50S_ribosomal_protein_L14P:0.00000122123005994819,(54307551__Bacteria__Gammaproteobacteria__Photobacterium_profundum_SS9__50S_ribosomal_protein_L14:0.04396778198495567697,(218710739__Bacteria__Gammaproteobacteria__Vibrio_splendidus_LGP32__50S_ribosomal_protein_L14:0.04125666573629825640,(209693934__Bacteria__Gammaproteobacteria__Aliivibrio_salmonicida_LFI1238__50S_ribosomal_protein_L14:0.01070564526678734023,172087650__Bacteria__Gammaproteobacteria__Vibrio_fischeri_ES114__50S_ribosomal_protein_L14:0.00000122123005994819):0.01073527427955689104):0.01067946399604546501):0.02178851798825361119):0.02177695584581852348,(28897041__Bacteria__Gammaproteobacteria__Vibrio_parahaemolyticus_RIMD_2210633__50S_ribosomal_protein_L14:0.02176304946988552938,(27364205__Bacteria__Gammaproteobacteria__Vibrio_vulnificus_CMCP6__50S_ribosomal_protein_L14:0.00000122123005994819,(156973061__Bacteria__Gammaproteobacteria__Vibrio_harveyi_ATCC_BAA-1116__50S_ribosomal_protein_L14:0.00000122123005994819,262392506__Bacteria__Gammaproteobacteria__Vibrio_sp_Ex25__50S_ribosomal_protein_L14:0.00000122123005994819):0.01079166127849526952):0.00000122123005994819):0.03273108815457406728):0.01026306451248866665):0.02101090552432359482,15642581__Bacteria__Gammaproteobacteria__Vibrio_cholerae_O1_biovar_El_Tor_str_N16961__50S_ribosomal_protein_L14:0.00000122123005994819):0.05529992142666351890,(((((340000968__Bacteria__Gammaproteobacteria__Salmonella_bongori_NCTC_12419__50S_ribosomal_protein_L14:0.00000122123005994819,(375257671__Bacteria__Gammaproteobacteria__Klebsiella_oxytoca_KCTC_1686__50S_ribosomal_protein_L14:0.00000122123005994819,(387887639__Bacteria__Gammaproteobacteria__Escherichia_blattae_DSM_4481__50S_ribosomal_protein_L14:0.00000122123005994819,(((50122941__Bacteria__Gammaproteobacteria__Pectobacterium_atrosepticum_SCRI1043__50S_ribosomal_protein_L14:0.00000122123005994819,(((16762853__Bacteria__Gammaproteobacteria__Salmonella_enterica_subsp_enterica_serovar_Typhi_str_CT18__50S_ribosomal_subunit_protein_L14:0.00000122123005994819,(123444088__Bacteria__Gammaproteobacteria__Yersinia_enterocolitica_subsp_enterocolitica_8081__50S_ribosomal_protein_L14:0.00000122123005994819,((((((15617108__Bacteria__Gammaproteobacteria__Buchnera_aphidicola_str_APS_Acyrthosiphon_pisum__50S_ribosomal_protein_L14:0.03930811204591926761,(((((116335049__Bacteria__Gammaproteobacteria__Candidatus_Carsonella_ruddii_PV__ribosomal_protein_L14:0.41756611640830454402,307069684__Bacteria__Betaproteobacteria__Candidatus_Zinderia_insecticola_CARI__50S_ribosomal_protein_L14:0.36420612811099001282):0.22339635464968329859,295698639__Bacteria__Gammaproteobacteria__Candidatus_Riesia_pediculicola_USDA__50S_ribosomal_protein_L14:0.18009298120380082264):0.10595247534294047198,((116515249__Bacteria__Gammaproteobacteria__Buchnera_aphidicola_str_Cc_Cinara_cedri__50S_ribosomal_protein_L14:0.10116852492729717927,342648267__Bacteria__Gammaproteobacteria__Buchnera_aphidicola_Cinara_tujafilina__ribosomal_protein_L14:0.16484667162044061572):0.02919229032225623827,(32491302__Bacteria__Gammaproteobacteria__Wigglesworthia_glossinidia_endosymbiont_of_Glossina_brevipalpis__50S_ribosomal_protein_L14:0.07195964629448962924,379009453__Bacteria__Gammaproteobacteria__Wigglesworthia_glossinidia_endosymbiont_of_Glossina_morsitans__50S_ribosomal_protein_L14:0.10304663887921867993):0.09939978518256088746):0.02633700978227923942):0.01892335404289790732,((33519668__Bacteria__Gammaproteobacteria__Candidatus_Blochmannia_floridanus__50S_ribosomal_protein_L14:0.12848918537441544885,319760339__Bacteria__Gammaproteobacteria__Candidatus_Blochmannia_vafer_str_BVAF__50S_ribosomal_protein_L14:0.12668685644748101105):0.03811106589720918841,71891985__Bacteria__Gammaproteobacteria__Candidatus_Blochmannia_pennsylvanicus_str_BPEN__50S_ribosomal_protein_L14:0.04923351856418811678):0.06281582320977920075):0.08323585271095920723,27904932__Bacteria__Gammaproteobacteria__Buchnera_aphidicola_str_Bp_Baizongia_pistaciae__50S_ribosomal_protein_L14:0.09288010914807615093):0.02668290963349400843):0.05763616758147036001,238898917__Bacteria__Gammaproteobacteria__Candidatus_Hamiltonella_defensa_5AT_Acyrthosiphon_pisum__50S_ribosomal_protein_L14:0.12068618939980010896):0.03696346241019133477,((16272729__Bacteria__Gammaproteobacteria__Haemophilus_influenzae_Rd_KW20__50S_ribosomal_protein_L14:0.00000122123005994819,((15603270__Bacteria__Gammaproteobacteria__Pasteurella_multocida_subsp_multocida_str_Pm70__50S_ribosomal_protein_L14:0.00000122123005994819,152978151__Bacteria__Gammaproteobacteria__Actinobacillus_succinogenes_130Z__50S_ribosomal_protein_L14:0.00000122123005994819):0.00000122123005994819,342243405__Bacteria__Gammaproteobacteria__Aggregatibacter_actinomycetemcomitans_D11S-1__ribosomal_protein_L14:0.00000122123005994819):0.00000122123005994819):0.00000122123005994819,(332289218__Bacteria__Gammaproteobacteria__Gallibacterium_anatis_UMN179__50S_ribosomal_protein_L14:0.02080215478289322920,(((345429279__Bacteria__Gammaproteobacteria__Haemophilus_parainfluenzae_T3T1__50S_ribosomal_protein_L14:0.00000122123005994819,33152944__Bacteria__Gammaproteobacteria__Haemophilus_ducreyi_35000HP__50S_ribosomal_protein_L14:0.00000122123005994819):0.00000122123005994819,(251793838__Bacteria__Gammaproteobacteria__Aggregatibacter_aphrophilus_NJ8700__50S_ribosomal_protein_L14:0.00000122123005994819,165977206__Bacteria__Gammaproteobacteria__Actinobacillus_pleuropneumoniae_serovar_3_str_JL03__50S_ribosomal_protein_L14:0.00000122123005994819):0.00000122123005994819):0.00000122123005994819,(342827575__Bacteria__Gammaproteobacteria__Mannheimia_succiniciproducens_MBEL55E__50S_ribosomal_protein_L14:0.01037550854356726442,(219871586__Bacteria__Gammaproteobacteria__Haemophilus_parasuis_SH0165__50S_ribosomal_protein_L14:0.00000122123005994819,113460219__Bacteria__Gammaproteobacteria__Haemophilus_somnus_129PT__50S_ribosomal_protein_L14:0.00000122123005994819):0.00000122123005994819):0.01037393034674990652):0.00000122123005994819):0.01035515735949727595):0.03450413714843537927):0.02881021386728099126,(332163250__Bacteria__Gammaproteobacteria__Yersinia_enterocolitica_subsp_palearctica_105-5R-r__50S_ribosomal_protein_L14:0.00000122123005994819,386310740__Bacteria__Gammaproteobacteria__Yersinia_enterocolitica_subsp_palearctica_Y11__50S_ribosomal_protein_L14:0.00000122123005994819):0.00000122123005994819):0.00000122123005994819,51597978__Bacteria__Gammaproteobacteria__Yersinia_pseudotuberculosis_IP_32953__50S_ribosomal_protein_L14:0.00000122123005994819):0.00000122123005994819,22127869__Bacteria__Gammaproteobacteria__Yersinia_pestis_KIM_10__50S_ribosomal_protein_L14:0.00000122123005994819):0.00000122123005994819):0.01040554455456787868):0.00000122123005994819,253690173__Bacteria__Gammaproteobacteria__Pectobacterium_carotovorum_subsp_carotovorum_PC1__50S_ribosomal_protein_L14:0.00000122123005994819):0.00000122123005994819,261823222__Bacteria__Gammaproteobacteria__Pectobacterium_wasabiae_WPP163__50S_ribosomal_protein_L14:0.00000122123005994819):0.00000122123005994819):0.00000122123005994819,336247477__Bacteria__Gammaproteobacteria__Enterobacter_aerogenes_KCTC_2190__50S_ribosomal_protein_L14:0.00000122123005994819):0.00000122123005994819,311277735__Bacteria__Gammaproteobacteria__Enterobacter_cloacae_SCF1__50S_ribosomal_protein_L14:0.00000122123005994819):0.00000122123005994819):0.00000122123005994819):0.00000122123005994819):0.00000122123005994819,(374314367__Bacteria__Gammaproteobacteria__Serratia_symbiotica_str_Cinara_cedri__50S_ribosomal_protein_L14:0.05274463476504418630,((((333929456__Bacteria__Gammaproteobacteria__Serratia_sp_AS12__50S_ribosomal_protein_L14:0.00000122123005994819,157372766__Bacteria__Gammaproteobacteria__Serratia_proteamaculans_568__50S_ribosomal_protein_L14:0.00000122123005994819):0.02105496722260736739,(322831082__Bacteria__Gammaproteobacteria__Rahnella_sp_Y9602__50S_ribosomal_protein_L14:0.00000122123005994819,383188328__Bacteria__Gammaproteobacteria__Rahnella_aquatilis_CIP_78-65_ATCC_33071__50S_ribosomal_protein_L14:0.00000122123005994819):0.00000122123005994819):0.00000122123005994819,378957723__Bacteria__Gammaproteobacteria__Salmonella_enterica_subsp_enterica_serovar_Gallinarum-pullorum__50S_ribosomal_protein_L14_|_fragment:0.00000122123005994819):0.00000122123005994819,161616456__Bacteria__Gammaproteobacteria__Salmonella_enterica_subsp_enterica_serovar_Paratyphi_B_str_SPB7__hypothetical_protein:0.00000122123005994819):0.00420386849413423129):0.00724291770749595134):0.00000122123005994819,(251787981__Bacteria__Gammaproteobacteria__Dickeya_zeae_Ech1591__50S_ribosomal_protein_L14:0.01047943468931510080,(((152972217__Bacteria__Gammaproteobacteria__Klebsiella_pneumoniae_subsp_pneumoniae_MGH_78578__50S_ribosomal_protein_L14:0.00000122123005994819,(157148886__Bacteria__Gammaproteobacteria__Citrobacter_koseri_ATCC_BAA-895__50S_ribosomal_protein_L14:0.00000122123005994819,288933276__Bacteria__Gammaproteobacteria__Klebsiella_variicola_At-22__50S_ribosomal_protein_L14:0.00000122123005994819):0.00000122123005994819):0.00000122123005994819,(345301159__Bacteria__Gammaproteobacteria__Enterobacter_asburiae_LF7a__50S_ribosomal_protein_L14:0.00000122123005994819,283788054__Bacteria__Gammaproteobacteria__Citrobacter_rodentium_ICC168__50S_ribosomal_protein_L14:0.00000122123005994819):0.00000122123005994819):0.00000122123005994819,((292489839__Bacteria__Gammaproteobacteria__Erwinia_amylovora_CFBP1430__50S_ribosomal_protein_L14:0.01057412260128023571,(300718695__Bacteria__Gammaproteobacteria__Erwinia_billingiae_Eb661__50S_ribosomal_protein_L14:0.00000122123005994819,((((291619165__Bacteria__Gammaproteobacteria__Pantoea_ananatis_LMG_20103__50S_ribosomal_protein_L14:0.00000122123005994819,308188346__Bacteria__Gammaproteobacteria__Pantoea_vagans_C9-1__50S_ribosomal_protein_L14:0.00000122123005994819):0.00000122123005994819,317049830__Bacteria__Gammaproteobacteria__Pantoea_sp_At-9b__50S_ribosomal_protein_L14:0.02108789435322352968):0.01051465186623493260,146313375__Bacteria__Gammaproteobacteria__Enterobacter_sp_638__50S_ribosomal_protein_L14:0.01067573964144419990):0.00000122123005994819,188535268__Bacteria__Gammaproteobacteria__Erwinia_tasmaniensis_Et1-99__50S_ribosomal_protein_L14:0.00000122123005994819):0.00000122123005994819):0.00000122123005994819):0.00000122123005994819,(386743642__Bacteria__Gammaproteobacteria__Providencia_stuartii_MRSN_2154__50S_ribosomal_protein_L14:0.04254591290906472451,(385786316__Bacteria__Gammaproteobacteria__Erwinia_sp_Ejp617__50S_ribosomal_protein_L14:0.00000122123005994819,259909989__Bacteria__Gammaproteobacteria__Erwinia_pyrifoliae_Ep1-96__50S_ribosomal_protein_L14:0.00000122123005994819):0.00000122123005994819):0.01052500746435400432):0.01051279912112049186):0.00000122123005994819):0.01056361452757030583):0.01047550987904761165,(((((24114588__Bacteria__Gammaproteobacteria__Shigella_flexneri_2a_str_301__50S_ribosomal_protein_L14:0.00000122123005994819,15803837__Bacteria__Gammaproteobacteria__Escherichia_coli_O157_H7_str_EDL933__50S_ribosomal_protein_L14:0.00000122123005994819):0.00000122123005994819,((156932244__Bacteria__Gammaproteobacteria__Cronobacter_sakazakii_ATCC_BAA-894__50S_ribosomal_protein_L14:0.00000122123005994819,(242237869__Bacteria__Gammaproteobacteria__Dickeya_dadantii_Ech703__50S_ribosomal_protein_L14:0.00000122123005994819,((238921432__Bacteria__Gammaproteobacteria__Edwardsiella_ictaluri_93-146__50S_ribosomal_protein_L14|_putative:0.00000122123005994819,269140561__Bacteria__Gammaproteobacteria__Edwardsiella_tarda_EIB202__50S_ribosomal_protein_L14:0.00000122123005994819):0.01047642121976630897,(339478073__Bacteria__Gammaproteobacteria__Candidatus_Moranella_endobia_PCIT__putative_50S_ribosomal_protein_L14:0.13452498264275938866,(94676978__Bacteria__Gammaproteobacteria__Baumannia_cicadellinicola_str_Hc_Homalodisca_coagulata__50S_ribosomal_protein_L14:0.12877167455285998265,85060246__Bacteria__Gammaproteobacteria__Sodalis_glossinidius_str_morsitans__50S_ribosomal_protein_L14:0.00000122123005994819):0.01248510164384704010):0.01078445048769428177):0.00000122123005994819):0.00000122123005994819):0.00000122123005994819,260599629__Bacteria__Gammaproteobacteria__Cronobacter_turicensis_z3032__50S_ribosomal_protein_L14:0.00000122123005994819):0.01137323242698330683):0.00000122123005994819,(82545673__Bacteria__Gammaproteobacteria__Shigella_boydii_Sb227__50S_ribosomal_protein_L14:0.00000122123005994819,218550585__Bacteria__Gammaproteobacteria__Escherichia_fergusonii_ATCC_35469__50S_ribosomal_protein_L14:0.00000122123005994819):0.00000122123005994819):0.00000122123005994819,82778606__Bacteria__Gammaproteobacteria__Shigella_dysenteriae_Sd197__50S_ribosomal_protein_L14:0.00000122123005994819):0.00000122123005994819,74313829__Bacteria__Gammaproteobacteria__Shigella_sonnei_Ss046__50S_ribosomal_protein_L14:0.00000122123005994819):0.01143585700417602824):0.01119246970079826146,((37528533__Bacteria__Gammaproteobacteria__Photorhabdus_luminescens_subsp_laumondii_TTO1__50S_ribosomal_protein_L14:0.02089581141023554370,253991679__Bacteria__Gammaproteobacteria__Photorhabdus_asymbiotica_subsp_asymbiotica_ATCC_43949__50s_ribosomal_subunit_protein_l14:0.00000122123005994819):0.01045686591351386620,(300721376__Bacteria__Gammaproteobacteria__Xenorhabdus_nematophila_ATCC_19061__50S_ribosomal_protein_L14:0.00000122123005994819,(197287078__Bacteria__Gammaproteobacteria__Proteus_mirabilis_HI4320__50S_ribosomal_protein_L14:0.00756494443636284049,290477182__Bacteria__Gammaproteobacteria__Xenorhabdus_bovienii_SS-2004__50S_ribosomal_protein_L14:0.01455925860520639048):0.00854352110549267546):0.01030421243251646371):0.01099414418075699354):0.05874211276441479446):0.03746058568848052023,((83648842__Bacteria__Gammaproteobacteria__Hahella_chejuensis_KCTC_2396__50S_ribosomal_protein_L14:0.06850225032772559730,(((90020616__Bacteria__Gammaproteobacteria__Saccharophagus_degradans_2-40__LSU_ribosomal_protein_L14P:0.08145220257729575419,254785089__Bacteria__Gammaproteobacteria__Teredinibacter_turnerae_T7901__50S_ribosomal_protein_L14:0.02300691547346649796):0.03452417344716639247,192361879__Bacteria__Gammaproteobacteria__Cellvibrio_japonicus_Ueda107__50S_ribosomal_protein_L14:0.04332452339908231254):0.06991526135100022132,((120553662__Bacteria__Gammaproteobacteria__Marinobacter_aquaeolei_VT8__50S_ribosomal_protein_L14:0.00000122123005994819,387813027__Bacteria__Gammaproteobacteria__Marinobacter_hydrocarbonoclasticus_ATCC_49840__50S_ribosomal_protein_L14:0.00000122123005994819):0.01079814574133040883,385330131__Bacteria__Gammaproteobacteria__Marinobacter_adhaerens_HP15__ribosomal_protein_L14|_bacterial|type:0.00000122123005994819):0.02534031742957890132):0.01932956514268572082):0.01694027814781181099,(92112564__Bacteria__Gammaproteobacteria__Chromohalobacter_salexigens_DSM_3043__50S_ribosomal_protein_L14:0.04213807587729020282,307543835__Bacteria__Gammaproteobacteria__Halomonas_elongata_DSM_2581__50S_ribosomal_protein_L14:0.05266858084927332484):0.04500326283514487213):0.04197943805705610376):0.07586962380112745319,(((110833268__Bacteria__Gammaproteobacteria__Alcanivorax_borkumensis_SK2__50S_ribosomal_protein_L14:0.05496602056135484887,((50086205__Bacteria__Gammaproteobacteria__Acinetobacter_sp_ADP1__50S_ribosomal_protein_L14:0.00866406529355023131,((299768676__Bacteria__Gammaproteobacteria__Acinetobacter_oleivorans_DR1__50S_ribosomal_protein_L14:0.00000122123005994819,375136149__Bacteria__Gammaproteobacteria__Acinetobacter_calcoaceticus_PHEA-2__50S_ribosomal_protein_L14:0.00000122123005994819):0.00000122123005994819,384144697__Bacteria__Gammaproteobacteria__Acinetobacter_baumannii_MDR-ZJ06__50S_ribosomal_protein_L14:0.00000122123005994819):0.02331366185885660330):0.02416501178814829329,(296113787__Bacteria__Gammaproteobacteria__Moraxella_catarrhalis_RH4__50S_ribosomal_protein_L14:0.00000122123005994819,(148652248__Bacteria__Gammaproteobacteria__Psychrobacter_sp_PRwf-1__50S_ribosomal_protein_L14:0.02204386528516727450,(93005324__Bacteria__Gammaproteobacteria__Psychrobacter_cryohalolentis_K5__50S_ribosomal_protein_L14:0.00000122123005994819,71065069__Bacteria__Gammaproteobacteria__Psychrobacter_arcticus_273-4__50S_ribosomal_protein_L14:0.00000122123005994819):0.02204297975637815876):0.03336655286305430929):0.04330381451210132959):0.05390681094511356325):0.02619724338202636393,(152998261__Bacteria__Gammaproteobacteria__Marinomonas_sp_MWYL1__50S_ribosomal_protein_L14:0.01168486873856660474,(326793568__Bacteria__Gammaproteobacteria__Marinomonas_mediterranea_MMB-1__50S_ribosomal_protein_L14:0.03365052391069530552,333909697__Bacteria__Gammaproteobacteria__Marinomonas_posidonica_IVIA-Po-181__50S_ribosomal_protein_L14:0.01124171910336305147):0.01015249702614841668):0.12502828869899457187):0.01884110927447583267,304310026__Bacteria__Gammaproteobacteria__Gamma_proteobacterium_HdN1__50S_ribosomal_protein_L14:0.13525605367029444603):0.04763830816356315334):0.00000122123005994819):0.02525696327907128377):0.04602519807933948270,((387131334__Bacteria__Gammaproteobacteria__Methylophaga_sp_JAM7__50S_ribosomal_protein_L14:0.00000122123005994819,387128156__Bacteria__Gammaproteobacteria__Methylophaga_sp_JAM1__50S_ribosomal_protein_L14:0.62722726837136999478):0.10760425284194098661,((337754259__Bacteria__Gammaproteobacteria__Francisella_sp_TX077308__50S_ribosomal_protein_L14:0.00000122123005994819,((118496862__Bacteria__Gammaproteobacteria__Francisella_novicida_U112__50S_ribosomal_protein_L14:0.00000122123005994819,56707488__Bacteria__Gammaproteobacteria__Francisella_tularensis_subsp_tularensis_SCHU_S4__50S_ribosomal_protein_L14:0.00000122123005994819):0.00000122123005994819,385792185__Bacteria__Gammaproteobacteria__Francisella_cf_novicida_Fx1__hypothetical_protein:0.00000122123005994819):0.01081588298482243256):0.02269173475364532136,(387885963__Bacteria__Gammaproteobacteria__Francisella_noatunensis_subsp_orientalis_str_Toba_04__50S_ribosomal_protein_L14:0.00000122123005994819,167626796__Bacteria__Gammaproteobacteria__Francisella_philomiragia_subsp_philomiragia_ATCC_25017__50S_ribosomal_protein_L14:0.01067330888502933568):0.00000122123005994819):0.17081175441928625469):0.08581974169373268735):0.00000122123005994819):0.01226106711765011410,(374334001__Bacteria__Gammaproteobacteria__Oceanimonas_sp_GK1__50S_ribosomal_protein_L14:0.02880134331746422166,(237806885__Bacteria__Gammaproteobacteria__Tolumonas_auensis_DSM_9187__50S_ribosomal_protein_L14:0.06272577523421968282,((117620274__Bacteria__Gammaproteobacteria__Aeromonas_hydrophila_subsp_hydrophila_ATCC_7966__50S_ribosomal_protein_L14:0.00000122123005994819,145300925__Bacteria__Gammaproteobacteria__Aeromonas_salmonicida_subsp_salmonicida_A449__50S_ribosomal_protein_L14:0.00000122123005994819):0.00000122123005994819,330827893__Bacteria__Gammaproteobacteria__Aeromonas_veronii_B565__50S_ribosomal_protein_L14:0.00000122123005994819):0.02775115990120296736):0.03214195555444081948):0.01312525589532760779):0.02682370239330382836):0.03924620547322427155):0.03052549801733689047,(((288942062__Bacteria__Gammaproteobacteria__Allochromatium_vinosum_DSM_180__50S_ribosomal_protein_L14:0.03550290564015814998,390952390__Bacteria__Gammaproteobacteria__Thiocystis_violascens_DSM_198__50S_ribosomal_protein_L14:0.04887870607797802774):0.02808638203375575515,(146329084__Bacteria__Gammaproteobacteria__Dichelobacter_nodosus_VCS1703A__50S_ribosomal_protein_L14:0.20303820410961737064,(344200777__Bacteria__Gammaproteobacteria__Acidithiobacillus_ferrivorans_SS3__50S_ribosomal_protein_L14:0.00000122123005994819,(340781357__Bacteria__Gammaproteobacteria__Acidithiobacillus_caldus_SM-1__50S_ribosomal_protein_L14p_|L23e|:0.08960018269311474659,198282647__Bacteria__Gammaproteobacteria__Acidithiobacillus_ferrooxidans_ATCC_53993__50S_ribosomal_protein_L14:0.02207471672337874002):0.01125078709766316916):0.06277613614297676559):0.04984672922091679115):0.02683913905097943392,(((357406665__Bacteria__Gammaproteobacteria__Methylomicrobium_alcaliphilum__50S_ribosomal_protein_L14:0.02054321674539006520,333985450__Bacteria__Gammaproteobacteria__Methylomonas_methanica_MC09__50S_ribosomal_protein_L14:0.04994197271707627450):0.05173439272121652110,(53803421__Bacteria__Gammaproteobacteria__Methylococcus_capsulatus_str_Bath__50S_ribosomal_protein_L14:0.09228519175328782354,(114319629__Bacteria__Gammaproteobacteria__Alkalilimnicola_ehrlichii_MLHE-1__50S_ribosomal_protein_L14:0.00000122123005994819,121997639__Bacteria__Gammaproteobacteria__Halorhodospira_halophila_SL1__50S_ribosomal_protein_L14:0.17801886012852496943):0.08464670458507519979):0.04008151959082570381):0.03225243214312536327,((289163840__Bacteria__Gammaproteobacteria__Legionella_longbeachae_NSW150__50S_ribosomal_protein_L14:0.01123736872158837170,52840584__Bacteria__Gammaproteobacteria__Legionella_pneumophila_subsp_pneumophila_str_Philadelphia_1__50S_ribosomal_protein_L14:0.03289050356226357053):0.16941671116608050807,(261854960__Bacteria__Gammaproteobacteria__Halothiobacillus_neapolitanus_c2__50S_ribosomal_protein_L14:0.15289681839732419122,(220935482__Bacteria__Gammaproteobacteria__Thioalkalivibrio_sulfidophilus_HL-EbGr7__50S_ribosomal_protein_L14:0.02956548818066515733,289209319__Bacteria__Gammaproteobacteria__Thioalkalivibrio_sp_K90mix__50S_ribosomal_protein_L14:0.10190524629710857873):0.04190244749627156096):0.02442229855093446672):0.02813793714147676955):0.01526546923008482472):0.04044852059872092870):0.03279595728835284912):0.05159304919123201133,((148244339__Bacteria__Gammaproteobacteria__Candidatus_Vesicomyosocius_okutanii_HA__50S_ribosomal_protein_L14:0.08419299411283741319,118602223__Bacteria__Gammaproteobacteria__Candidatus_Ruthia_magnifica_str_Cm_Calyptogena_magnifica__50S_ribosomal_protein_L14:0.01735335886668391836):0.22853891538364182190,((334143231__Bacteria__Gammaproteobacteria__Thioalkalimicrobium_cyclicum_ALM1__50S_ribosomal_protein_L14:0.08323410188753292693,78484650__Bacteria__Gammaproteobacteria__Thiomicrospira_crunogena_XCL-2__50S_ribosomal_protein_L14:0.12814137274472678363):0.03065706708375896816,(((59802150__Bacteria__Betaproteobacteria__Neisseria_gonorrhoeae_FA_1090__50S_ribosomal_protein_L14:0.00000122123005994819,(194099932__Bacteria__Betaproteobacteria__Neisseria_gonorrhoeae_NCCP11945__50S_ribosomal_protein_L14:0.01744505221748612889,385336842__Bacteria__Betaproteobacteria__Neisseria_gonorrhoeae_TCDC-NG08107__50S_ribosomal_protein_L14:0.00000122123005994819):0.00000122123005994819):0.01108397061791747268,(313667451__Bacteria__Betaproteobacteria__Neisseria_lactamica_020-06__50S_ribosomal_protein_L14:0.00000122123005994819,15676079__Bacteria__Betaproteobacteria__Neisseria_meningitidis_MC58__50S_ribosomal_protein_L14:0.00000122123005994819):0.00000122123005994819):0.03876240096862888090,((237653986__Bacteria__Betaproteobacteria__Thauera_sp_MZ1T__50S_ribosomal_protein_L14:0.03960017140179860479,(119899696__Bacteria__Betaproteobacteria__Azoarcus_sp_BH72__50S_ribosomal_protein_L14:0.01305400634703805275,(56477604__Bacteria__Betaproteobacteria__Aromatoleum_aromaticum_EbN1__50S_ribosomal_protein_L14:0.01128368849597487407,((((((302877811__Bacteria__Betaproteobacteria__Gallionella_capsiferriformans_ES-2__50S_ribosomal_protein_L14:0.03684150123393338527,291613246__Bacteria__Betaproteobacteria__Sideroxydans_lithotrophicus_ES-1__50S_ribosomal_protein_L14:0.05606717962575199360):0.04624830698710503257,((82701910__Bacteria__Betaproteobacteria__Nitrosospira_multiformis_ATCC_25196__50S_ribosomal_protein_L14:0.05969367691126792330,325981815__Bacteria__Betaproteobacteria__Nitrosomonas_sp_AL212__50S_ribosomal_protein_L14:0.12906126618489716096):0.02248584858981017912,(30248428__Bacteria__Betaproteobacteria__Nitrosomonas_europaea_ATCC_19718__50S_ribosomal_protein_L14:0.02203108556413862010,114330583__Bacteria__Betaproteobacteria__Nitrosomonas_eutropha_C91__50S_ribosomal_protein_L14:0.00000122123005994819):0.15160000845699234118):0.04405485618023671779):0.01147704571613570972,(74316433__Bacteria__Betaproteobacteria__Thiobacillus_denitrificans_ATCC_25259__50S_ribosomal_protein_L14:0.03436271506304190704,71905971__Bacteria__Betaproteobacteria__Dechloromonas_aromatica_RCB__50S_ribosomal_protein_L14:0.02692204655976448632):0.03242474371206156142):0.01174315095727212696,((171060609__Bacteria__Betaproteobacteria__Leptothrix_cholodnii_SP-6__50S_ribosomal_protein_L14:0.00000122123005994819,(124268616__Bacteria__Betaproteobacteria__Methylibium_petroleiphilum_PM1__50S_ribosomal_protein_L14:0.00000122123005994819,(383756199__Bacteria__Betaproteobacteria__Rubrivivax_gelatinosus_IL144__50S_ribosomal_protein_L14:0.03373755052608318900,(((121603245__Bacteria__Betaproteobacteria__Polaromonas_naphthalenivorans_CJ2__50S_ribosomal_protein_L14:0.00000122123005994819,91786395__Bacteria__Betaproteobacteria__Polaromonas_sp_JS666__50S_ribosomal_protein_L14:0.00000122123005994819):0.03188204159151480227,(120609311__Bacteria__Betaproteobacteria__Acidovorax_citrulli_AAC00-1__50S_ribosomal_protein_L14:0.00879360612150420495,((((((264680575__Bacteria__Betaproteobacteria__Comamonas_testosteroni_CNB-2__ribosomal_protein_L14:0.04238362555321616154,121609274__Bacteria__Betaproteobacteria__Verminephrobacter_eiseniae_EF01-2__50S_ribosomal_protein_L14:0.00000122123005994819):0.01115507062281977969,(239818018__Bacteria__Betaproteobacteria__Variovorax_paradoxus_S110__50S_ribosomal_protein_L14:0.00000122123005994819,89902980__Bacteria__Betaproteobacteria__Rhodoferax_ferrireducens_T118__50S_ribosomal_protein_L14:0.02208084374082400214):0.02222333844538579642):0.01115399928201413551,337281283__Bacteria__Betaproteobacteria__Ramlibacter_tataouinensis_TTB310__50S_ribosomal_protein_L14:0.01162275727025747878):0.00000122123005994819,(160896481__Bacteria__Betaproteobacteria__Delftia_acidovorans_SPH-1__50S_ribosomal_protein_L14:0.00000122123005994819,333917082__Bacteria__Betaproteobacteria__Delftia_sp_Cs1-4__50S_ribosomal_protein_L14:0.00000122123005994819):0.05818537313095033942):0.02240318745498849282,((222109603__Bacteria__Betaproteobacteria__Acidovorax_ebreus_TPSY__50S_ribosomal_protein_L14:0.00000122123005994819,121592823__Bacteria__Betaproteobacteria__Acidovorax_sp_JS42__50S_ribosomal_protein_L14:0.00000122123005994819):0.00000122123005994819,319764629__Bacteria__Betaproteobacteria__Alicycliphilus_denitrificans_BC__50S_ribosomal_protein_L14:0.01111837795540883758):0.02248798279146352330):0.00000122123005994819,326315400__Bacteria__Betaproteobacteria__Acidovorax_avenae_subsp_avenae_ATCC_19860__50S_ribosomal_protein_L14:0.00000122123005994819):0.00437389584947807646):0.02288665444820883743):0.03300796318365074866,296137055__Bacteria__Betaproteobacteria__Thiomonas_intermedia_K12__50S_ribosomal_protein_L14:0.01579116748036294912):0.04443423495087794189):0.00000122123005994819):0.02244773921198910810):0.02386511822954696938,((((311109592__Bacteria__Betaproteobacteria__Achromobacter_xylosoxidans_A8__50S_ribosomal_protein_L14:0.01138280619092915669,187476558__Bacteria__Betaproteobacteria__Bordetella_avium_197N__50S_ribosomal_protein_L14:0.00000122123005994819):0.01124756635576167757,(33599034__Bacteria__Betaproteobacteria__Bordetella_bronchiseptica_RB50__50S_ribosomal_protein_L14:0.00000122123005994819,(33594762__Bacteria__Betaproteobacteria__Bordetella_parapertussis_12822__50S_ribosomal_protein_L14:0.00000122123005994819,(163859261__Bacteria__Betaproteobacteria__Bordetella_petrii_DSM_12804__50S_ribosomal_protein_L14:0.00000122123005994819,33594491__Bacteria__Betaproteobacteria__Bordetella_pertussis_Tohama_I__50S_ribosomal_protein_L14:0.00000122123005994819):0.00000122123005994819):0.00000122123005994819):0.00000122123005994819):0.01466882277055186513,(332286134__Bacteria__Betaproteobacteria__Pusillimonas_sp_T7-7__50S_ribosomal_protein_L14:0.02304666563190372469,(389873971__Bacteria__Betaproteobacteria__Advenella_kashmirensis_WT001__50S_ribosomal_protein_L14:0.01103842400413814102,(348590801__Bacteria__Betaproteobacteria__Taylorella_asinigenitalis_MCE3__50S_ribosomal_protein_L14p:0.00000122123005994819,(339478225__Bacteria__Betaproteobacteria__Candidatus_Tremblaya_princeps_PCIT__50S_ribosomal_protein_L14P:0.82152442524912827615,319778715__Bacteria__Betaproteobacteria__Taylorella_equigenitalis_MCE9__50S_ribosomal_protein_L14:0.00000122123005994819):0.01085031904180392727):0.04492725836953399138):0.02244860068174972870):0.02266336405747679250):0.05673917066699524919,((145588252__Bacteria__Betaproteobacteria__Polynucleobacter_necessarius_subsp_asymbioticus_QLW-P1DMWA-1__50S_ribosomal_protein_L14:0.09326481379577344910,(((94312238__Bacteria__Betaproteobacteria__Cupriavidus_metallidurans_CH34__50S_ribosomal_protein_L14:0.00000122123005994819,73542853__Bacteria__Betaproteobacteria__Ralstonia_eutropha_JMP134__50S_ribosomal_protein_L14:0.00000122123005994819):0.01099909951089283675,(339327506__Bacteria__Betaproteobacteria__Cupriavidus_necator_N-1__50S_ribosomal_protein_L14:0.00000122123005994819,194291012__Bacteria__Betaproteobacteria__Cupriavidus_taiwanensis_LMG_19424__50S_ribosomal_protein_L14:0.00000122123005994819):0.00000122123005994819):0.04563483985206578941,(17547728__Bacteria__Betaproteobacteria__Ralstonia_solanacearum_GMI1000__50S_ribosomal_protein_L14:0.00000122123005994819,187930354__Bacteria__Betaproteobacteria__Ralstonia_pickettii_12J__50S_ribosomal_protein_L14:0.00000122123005994819):0.00000122123005994819):0.02263129322245008984):0.02156075997393852237,(((((189351788__Bacteria__Betaproteobacteria__Burkholderia_multivorans_ATCC_17616_Xp__50S_ribosomal_protein_L14:0.00000122123005994819,((186477577__Bacteria__Betaproteobacteria__Burkholderia_phymatum_STM815__50S_ribosomal_protein_L14:0.02195294565317779112,312795785__Bacteria__Betaproteobacteria__Burkholderia_rhizoxinica_HKI_454__50S_ribosomal_protein_L14:0.01084530094408258857):0.01071394892673058381,(161723145__Bacteria__Betaproteobacteria__Burkholderia_thailandensis_E264__50S_ribosomal_protein_L14:0.00000122123005994819,((161523439__Bacteria__Betaproteobacteria__Burkholderia_multivorans_ATCC_17616__50S_ribosomal_protein_L14:0.00000122123005994819,53720811__Bacteria__Betaproteobacteria__Burkholderia_pseudomallei_K96243__50S_ribosomal_protein_L14:0.00000122123005994819):0.00000122123005994819,238025942__Bacteria__Betaproteobacteria__Burkholderia_glumae_BGR1__50S_ribosomal_protein_L14:0.00000122123005994819):0.00000122123005994819):0.00000122123005994819):0.00000122123005994819):0.00000122123005994819,53723844__Bacteria__Betaproteobacteria__Burkholderia_mallei_ATCC_23344__50S_ribosomal_protein_L14:0.00000122123005994819):0.01167750178759380079,(330815259__Bacteria__Betaproteobacteria__Burkholderia_gladioli_BSR3__50S_ribosomal_protein_L14:0.00000122123005994819,((116688382__Bacteria__Betaproteobacteria__Burkholderia_cenocepacia_HI2424__50S_ribosomal_protein_L14:0.00000122123005994819,78064934__Bacteria__Betaproteobacteria__Burkholderia_sp_383__50S_ribosomal_protein_L14:0.00000122123005994819):0.02205685350040910778,(115350332__Bacteria__Betaproteobacteria__Burkholderia_ambifaria_AMMD__50S_ribosomal_protein_L14:0.00000122123005994819,134294453__Bacteria__Betaproteobacteria__Burkholderia_vietnamiensis_G4__50S_ribosomal_protein_L14:0.00000122123005994819):0.00000122123005994819):0.01090971132100509652):0.00000122123005994819):0.01259190384521162269,(187925606__Bacteria__Betaproteobacteria__Burkholderia_phytofirmans_PsJN__50S_ribosomal_protein_L14:0.00000122123005994819,91785455__Bacteria__Betaproteobacteria__Burkholderia_xenovorans_LB400__50S_ribosomal_protein_L14:0.00000122123005994819):0.01081552396952482897):0.02756335957577150247,(340785606__Bacteria__Betaproteobacteria__Collimonas_fungivorans_Ter331__50S_ribosomal_protein_L14:0.00000122123005994819,((134096311__Bacteria__Betaproteobacteria__Herminiimonas_arsenicoxydans__50S_ribosomal_protein_L14:0.01116370742125512468,152981453__Bacteria__Betaproteobacteria__Janthinobacterium_sp_Marseille__50S_ribosomal_protein_L14:0.00000122123005994819):0.00000122123005994819,300309466__Bacteria__Betaproteobacteria__Herbaspirillum_seropedicae_SmR1__50S_ribosomal_protein_L14:0.02325991781016073512):0.01114496259169352188):0.03304790542621906246):0.02356680985083634342):0.06520737221801803374):0.03933382137958708197):0.02541813618985303003):0.01258901439380349235,(297537541__Bacteria__Betaproteobacteria__Methylotenera_versatilis_301__50S_ribosomal_protein_L14:0.00000122123005994819,253995728__Bacteria__Betaproteobacteria__Methylotenera_mobilis_JLW8__50S_ribosomal_protein_L14:0.01116415886601932958):0.03428624932671191922):0.01209114274483764559,((257095030__Bacteria__Betaproteobacteria__Candidatus_Accumulibacter_phosphatis_clade_IIA_str_UW-1__50S_ribosomal_protein_L14:0.11595862860118288928,(253998025__Bacteria__Betaproteobacteria__Methylovorus_glucosetrophus_SIP3-4__50S_ribosomal_protein_L14:0.00000122123005994819,313200091__Bacteria__Betaproteobacteria__Methylovorus_sp_MP688__50S_ribosomal_protein_L14:0.00000122123005994819):0.02394275875441689502):0.00000122123005994819,91774645__Bacteria__Betaproteobacteria__Methylobacillus_flagellatus_KT__50S_ribosomal_protein_L14:0.03415630757661774347):0.01226808814104695874):0.02585081736906831573):0.04891766134409948619):0.02874238503860310212):0.04135937459310357056,(372487043__Bacteria__Betaproteobacteria__Dechlorosoma_suillum_PS__50S_ribosomal_protein_L14:0.02374403008921026695,(34499631__Bacteria__Betaproteobacteria__Chromobacterium_violaceum_ATCC_12472__50S_ribosomal_protein_L14:0.02990302855478956662,(226939196__Bacteria__Betaproteobacteria__Laribacter_hongkongensis_HLHK9__50S_ribosomal_protein_L14:0.03368128627823519655,347538200__Bacteria__Betaproteobacteria__Pseudogulbenkiania_sp_NH8B__50S_ribosomal_protein_L14:0.01107110484409288935):0.00628779921713892246):0.03020435197091899879):0.01440374429576715860):0.01905301137156173441):0.06230671346378008346):0.01363698010430367154):0.05804745674359677171):0.12925934613511885773,(((254796657__Bacteria__Alphaproteobacteria__Neorickettsia_risticii_str_Illinois__50S_ribosomal_protein_L14:0.06505874423951286956,88608021__Bacteria__Alphaproteobacteria__Neorickettsia_sennetsu_str_Miyayama__50S_ribosomal_protein_L14:0.00000122123005994819):0.66656887118520324886,((((57239326__Bacteria__Alphaproteobacteria__Ehrlichia_ruminantium_str_Welgevonden__50S_ribosomal_protein_L14:0.03624058621094578686,88657900__Bacteria__Alphaproteobacteria__Ehrlichia_chaffeensis_str_Arkansas__50S_ribosomal_protein_L14:0.01197936424505208729):0.03577256975588159055,73667218__Bacteria__Alphaproteobacteria__Ehrlichia_canis_str_Jake__50S_ribosomal_protein_L14:0.00000122123005994819):0.07953917936008171596,(88606900__Bacteria__Alphaproteobacteria__Anaplasma_phagocytophilum_HZ__50S_ribosomal_protein_L14:0.07646046582173481043,(269958594__Bacteria__Alphaproteobacteria__Anaplasma_centrale_str_Israel__50S_ribosomal_protein_L14:0.02357863395959940156,56416993__Bacteria__Alphaproteobacteria__Anaplasma_marginale_str_St_Maries__50S_ribosomal_protein_L14:0.02467756383431284756):0.06573246369925032917):0.16061802761739177314):0.10794911657207571787,((58584589__Bacteria__Alphaproteobacteria__Wolbachia_endosymbiont_strain_TRS_of_Brugia_malayi__50S_ribosomal_protein_L14:0.07995550092988198965,190571556__Bacteria__Alphaproteobacteria__Wolbachia_endosymbiont_of_Culex_quinquefasciatus_Pel__50S_ribosomal_protein_L14:0.08322970807456882281):0.03334960992557401555,(42520520__Bacteria__Alphaproteobacteria__Wolbachia_endosymbiont_of_Drosophila_melanogaster__50S_ribosomal_protein_L14:0.00000122123005994819,225630291__Bacteria__Alphaproteobacteria__Wolbachia_sp_wRi__50S_ribosomal_protein_L14:0.00000122123005994819):0.03848444270232309616):0.14209685267968508171):0.22479980267958346585):0.30753274337924763060,(((209964050__Bacteria__Alphaproteobacteria__Rhodospirillum_centenum_SW__50S_ribosomal_protein_L14:0.06484568161211697046,((((326404327__Bacteria__Alphaproteobacteria__Acidiphilium_multivorum_AIU301__50S_ribosomal_protein_L14:0.00000122123005994819,148260929__Bacteria__Alphaproteobacteria__Acidiphilium_cryptum_JF-5__50S_ribosomal_protein_L14:0.00000122123005994819):0.09255199601308766733,(114327228__Bacteria__Alphaproteobacteria__Granulibacter_bethesdensis_CGDNIH1__50S_ribosomal_protein_L14:0.03197257561819571298,(58038845__Bacteria__Alphaproteobacteria__Gluconobacter_oxydans_621H__50S_ribosomal_protein_L14:0.02115045409470410823,(258542037__Bacteria__Alphaproteobacteria__Acetobacter_pasteurianus_IFO_3283-01__50S_ribosomal_protein_L14:0.04267368736014728187,(162149164__Bacteria__Alphaproteobacteria__Gluconacetobacter_diazotrophicus_PAl_5__50S_ribosomal_protein_L14:0.00000122123005994819,347760278__Bacteria__Alphaproteobacteria__Gluconacetobacter_xylinus_NBRC_3288__50S_ribosomal_protein_L14:0.00000122123005994819):0.00000122123005994819):0.01050727024945341190):0.00000122123005994819):0.03581196389544230585):0.12795097338560404432,(294085968__Bacteria__Alphaproteobacteria__Candidatus_Puniceispirillum_marinum_IMCC1322__50S_ribosomal_protein_L14:0.08345434097465656564,(83594010__Bacteria__Alphaproteobacteria__Rhodospirillum_rubrum_ATCC_11170__50S_ribosomal_protein_L14:0.04470064178630828167,(339319350__Bacteria__Alphaproteobacteria__Candidatus_Midichloria_mitochondrii_IricVA__50S_ribosomal_protein_L14:0.54252600775177961534,384261642__Bacteria__Alphaproteobacteria__Rhodospirillum_photometricum_DSM_122__50S_ribosomal_protein_L14:0.01272484420153045803):0.00864507259718348513):0.07328234306594967606):0.03076417530766583849):0.00000122123005994819,((389878479__Bacteria__Alphaproteobacteria__Tistrella_mobilis_KA081020-065__large_subunit_ribosomal_protein_L14:0.14556813979657481917,(374291062__Bacteria__Alphaproteobacteria__Azospirillum_lipoferum_4B__50S_ribosomal_protein_L14:0.00000122123005994819,288957432__Bacteria__Alphaproteobacteria__Azospirillum_sp_B510__50S_ribosomal_protein_L14:0.00000122123005994819):0.01981841098789155833):0.03322183545381209024,(347758871__Bacteria__Alphaproteobacteria__Micavibrio_aeruginosavorus_ARL-13__50S_ribosomal_protein_L14:0.30790007655713524937,83312219__Bacteria__Alphaproteobacteria__Magnetospirillum_magneticum_AMB-1__50S_ribosomal_protein_L14:0.02038993980300969275):0.03381751300340287564):0.02107869557695176907):0.04484530696210593803):0.00000122123005994819,((((334345457__Bacteria__Alphaproteobacteria__Sphingobium_chlorophenolicum_L-1__50S_ribosomal_protein_L14:0.00000122123005994819,294010623__Bacteria__Alphaproteobacteria__Sphingobium_japonicum_UT26S__50S_ribosomal_protein_L14:0.00000122123005994819):0.03331967760533617595,(347529939__Bacteria__Alphaproteobacteria__Sphingobium_sp_SYK-6__50S_ribosomal_protein_L14:0.03146979003857634100,(87199280__Bacteria__Alphaproteobacteria__Novosphingobium_aromaticivorans_DSM_12444__50S_ribosomal_protein_L14:0.02256797995086513853,((85374455__Bacteria__Alphaproteobacteria__Erythrobacter_litoralis_HTCC2594__50S_ribosomal_protein_L14:0.03467114294871155578,103488285__Bacteria__Alphaproteobacteria__Sphingopyxis_alaskensis_RB2256__50S_ribosomal_protein_L14:0.07083388987687226634):0.03272989763034490907,334141193__Bacteria__Alphaproteobacteria__Novosphingobium_sp_PP1Y__50S_ribosomal_protein_L14:0.00000122123005994819):0.01063140675724690183):0.08531136480461577742):0.02246132900839161589):0.03389284648961282675,(148554264__Bacteria__Alphaproteobacteria__Sphingomonas_wittichii_RW1__50S_ribosomal_protein_L14:0.04290791354472500013,260752964__Bacteria__Alphaproteobacteria__Zymomonas_mobilis_subsp_mobilis_NCIMB_11163__50S_ribosomal_protein_L14:0.03331119164744501121):0.03143760004946255515):0.06395685448885385371,((((((220921909__Bacteria__Alphaproteobacteria__Methylobacterium_nodulans_ORS_2060__50S_ribosomal_protein_L14:0.00000122123005994819,170738693__Bacteria__Alphaproteobacteria__Methylobacterium_sp_4-46__50S_ribosomal_protein_L14:0.00000122123005994819):0.01068837913039733314,((304321450__Bacteria__Alphaproteobacteria__Parvularcula_bermudensis_HTCC2503__50S_ribosomal_protein_L14:0.13266460301783808418,(182678347__Bacteria__Alphaproteobacteria__Beijerinckia_indica_subsp_indica_ATCC_9039__50S_ribosomal_protein_L14:0.04005788275194727827,217976757__Bacteria__Alphaproteobacteria__Methylocella_silvestris_BL2__50S_ribosomal_protein_L14:0.01644689582248969051):0.00746406183541039377):0.02123428398921256566,(170748626__Bacteria__Alphaproteobacteria__Methylobacterium_radiotolerans_JCM_2831__50S_ribosomal_protein_L14:0.01061473685611423641,(163851614__Bacteria__Alphaproteobacteria__Methylobacterium_extorquens_PA1__50S_ribosomal_protein_L14:0.00000122123005994819,(218530423__Bacteria__Alphaproteobacteria__Methylobacterium_chloromethanicum_CM4__50S_ribosomal_protein_L14:0.00000122123005994819,188581406__Bacteria__Alphaproteobacteria__Methylobacterium_populi_BJ001__50S_ribosomal_protein_L14:0.00000122123005994819):0.00000122123005994819):0.01060082184696123191):0.00000122123005994819):0.02149186018751176458):0.03120233058078934404,((154245633__Bacteria__Alphaproteobacteria__Xanthobacter_autotrophicus_Py2__50S_ribosomal_protein_L14:0.40227544749790877798,(158424168__Bacteria__Alphaproteobacteria__Azorhizobium_caulinodans_ORS_571__50S_ribosomal_protein_L14:0.00000122123005994819,298291448__Bacteria__Alphaproteobacteria__Starkeya_novella_DSM_506__50S_ribosomal_protein_L14:0.01038889110565357175):0.00000122123005994819):0.03662155390342057559,((((((((((294675867__Bacteria__Alphaproteobacteria__Rhodobacter_capsulatus_SB_1003__50S_ribosomal_protein_L14:0.01054466900878967689,(77462269__Bacteria__Alphaproteobacteria__Rhodobacter_sphaeroides_2-4-1__LSU_ribosomal_protein_L14P:0.00504521382753763108,119383521__Bacteria__Alphaproteobacteria__Paracoccus_denitrificans_PD1222__50S_ribosomal_protein_L14:0.01874570476506049257):0.00783826957046412920):0.01617965253476388518,(310817000__Bacteria__Alphaproteobacteria__Ketogulonicigenium_vulgare_Y25__50S_ribosomal_protein_L14:0.01456153951117688042,385234586__Bacteria__Alphaproteobacteria__Ketogulonigenium_vulgarum_WSH-001__50S_ribosomal_protein_L14:0.00000122123005994819):0.00885045886075444196):0.02924276918014710042,(56695409__Bacteria__Alphaproteobacteria__Ruegeria_pomeroyi_DSS-3__ribosomal_protein_L14:0.00000122123005994819,99080105__Bacteria__Alphaproteobacteria__Ruegeria_sp_TM1040__50S_ribosomal_protein_L14:0.00000122123005994819):0.00000122123005994819):0.01023104134791265503,89053092__Bacteria__Alphaproteobacteria__Jannaschia_sp_CCS1__50S_ribosomal_protein_L14:0.02061096636046991920):0.00000122123005994819,(110678738__Bacteria__Alphaproteobacteria__Roseobacter_denitrificans_OCh_114__50S_ribosomal_protein_L14:0.00000122123005994819,159042851__Bacteria__Alphaproteobacteria__Dinoroseobacter_shibae_DFL_12__50S_ribosomal_protein_L14:0.00000122123005994819):0.00000122123005994819):0.00000122123005994819,339504847__Bacteria__Alphaproteobacteria__Roseobacter_litoralis_Och_149__50S_ribosomal_protein_L14:0.01026064271417048181):0.08023448585574166625,((114799563__Bacteria__Alphaproteobacteria__Hyphomonas_neptunium_ATCC_15444__50S_ribosomal_protein_L14:0.20710703935314841995,254294430__Bacteria__Alphaproteobacteria__Hirschia_baltica_ATCC_49814__50S_ribosomal_protein_L14:0.10996040740404368352):0.04385550738758815792,114570335__Bacteria__Alphaproteobacteria__Maricaulis_maris_MCS10__50S_ribosomal_protein_L14:0.02735036085598085281):0.07460684946717957566):0.04094478056635895286,357384703__Bacteria__Alphaproteobacteria__Pelagibacterium_halotolerans_B2__50S_ribosomal_protein_L14:0.06609789928985555785):0.01200983838922478099,(328543368__Bacteria__Alphaproteobacteria__Polymorphum_gilvum_SL003B-26A1__50S_ribosomal_protein_L14:0.02138967808873196499,((110634020__Bacteria__Alphaproteobacteria__Chelativorans_sp_BNC1__50S_ribosomal_protein_L14:0.02121321551668136837,((254780251__Bacteria__Alphaproteobacteria__Candidatus_Liberibacter_asiaticus_str_psy62__50S_ribosomal_protein_L14:0.11620491558712152391,315122808__Bacteria__Alphaproteobacteria__Candidatus_Liberibacter_solanacearum_CLso-ZC1__50S_ribosomal_protein_L14:0.09354607200515524523):0.42841251067607777347,((((222148376__Bacteria__Alphaproteobacteria__Agrobacterium_vitis_S4__50S_ribosomal_protein_L14:0.01027422764333262364,(15889233__Bacteria__Alphaproteobacteria__Agrobacterium_tumefaciens_str_C58_circ-lin__50S_ribosomal_protein_L14:0.00000122123005994819,325293326__Bacteria__Alphaproteobacteria__Agrobacterium_sp_H13-3_circ-linear__50S_ribosomal_protein_L14:0.00000122123005994819):0.00000122123005994819):0.01041149673722057897,((227821766__Bacteria__Alphaproteobacteria__Sinorhizobium_fredii_NGR234__50S_ribosomal_protein_L14:0.00000122123005994819,(222085685__Bacteria__Alphaproteobacteria__Agrobacterium_radiobacter_K84__50S_ribosomal_protein_L14:0.00000122123005994819,86357315__Bacteria__Alphaproteobacteria__Rhizobium_etli_cf_42__50S_ribosomal_protein_L14:0.00000122123005994819):0.01044789620052746955):0.00000122123005994819,(116251550__Bacteria__Alphaproteobacteria__Rhizobium_leguminosarum_bv_viciae_3841__50S_ribosomal_protein_L14:0.01032134200553354482,(15965119__Bacteria__Alphaproteobacteria__Sinorhizobium_meliloti_1021__50S_ribosomal_protein_L14:0.00000122123005994819,150396217__Bacteria__Alphaproteobacteria__Sinorhizobium_medicae_WSM419__50S_ribosomal_protein_L14:0.00000122123005994819):0.00000122123005994819):0.01042077957484784795):0.02099166091836475109):0.00000122123005994819,(62290134__Bacteria__Alphaproteobacteria__Brucella_abortus_bv_1_str_9-941__50S_ribosomal_protein_L14:0.01040870688499625010,((((17987050__Bacteria__Alphaproteobacteria__Brucella_melitensis_bv_1_str_16M__50S_ribosomal_protein_L14:0.00000122123005994819,23502100__Bacteria__Alphaproteobacteria__Brucella_suis_1330__50S_ribosomal_protein_L14:0.00000122123005994819):0.00000122123005994819,148560338__Bacteria__Alphaproteobacteria__Brucella_ovis_ATCC_25840__50S_ribosomal_protein_L14:0.00000122123005994819):0.00000122123005994819,(256369647__Bacteria__Alphaproteobacteria__Brucella_microti_CCM_4915__50S_ribosomal_protein_L14:0.00000122123005994819,340790841__Bacteria__Alphaproteobacteria__Brucella_pinnipedialis_B2-94__50S_ribosomal_protein_L14:0.00000122123005994819):0.00000122123005994819):0.00000122123005994819,(161619179__Bacteria__Alphaproteobacteria__Brucella_canis_ATCC_23365__50S_ribosomal_protein_L14:0.00000122123005994819,153009296__Bacteria__Alphaproteobacteria__Ochrobactrum_anthropi_ATCC_49188__50S_ribosomal_protein_L14:0.00000122123005994819):0.00000122123005994819):0.00000122123005994819):0.01042363643788847896):0.02096227469057230022,((337269071__Bacteria__Alphaproteobacteria__Mesorhizobium_opportunistum_WSM2075__50S_ribosomal_protein_L14:0.00000122123005994819,319783330__Bacteria__Alphaproteobacteria__Mesorhizobium_ciceri_biovar_biserrulae_WSM1271__50S_ribosomal_protein_L14:0.00000122123005994819):0.00000122123005994819,13470561__Bacteria__Alphaproteobacteria__Mesorhizobium_loti_MAFF303099__50S_ribosomal_protein_L14:0.00000122123005994819):0.00000122123005994819):0.01142522806284792733):0.00943283896500478510):0.00000122123005994819,(319899089__Bacteria__Alphaproteobacteria__Bartonella_clarridgeiae_73__50S_ribosomal_protein_L14:0.02181847357427355028,((49475784__Bacteria__Alphaproteobacteria__Bartonella_henselae_str_Houston-1__50S_ribosomal_protein_L14:0.02118287997779799703,((163868640__Bacteria__Alphaproteobacteria__Bartonella_tribocorum_CIP_105476__50S_ribosomal_protein_L14:0.00000122123005994819,49474394__Bacteria__Alphaproteobacteria__Bartonella_quintana_str_Toulouse__50S_ribosomal_protein_L14:0.00000122123005994819):0.00000122123005994819,240850825__Bacteria__Alphaproteobacteria__Bartonella_grahamii_as4aup__50S_ribosomal_protein_L14:0.00000122123005994819):0.00000122123005994819):0.02124518353192020662,121602061__Bacteria__Alphaproteobacteria__Bartonella_bacilliformis_KC583__50S_ribosomal_protein_L14:0.02119469843518497973):0.00000122123005994819):0.03221822541278277635):0.02138663686560993496):0.01057824322665497883):0.01081838541780829298,374332211__Bacteria__Alphaproteobacteria__Pseudovibrio_sp_FO-BEG1__50S_ribosomal_protein_L14:0.02065180680868033969):0.00000122123005994819):0.01200981538995461034):0.01014504688490654172,((338739388__Bacteria__Alphaproteobacteria__Hyphomicrobium_sp_MC1__50S_ribosomal_protein_L14:0.01060635093133012116,300022551__Bacteria__Alphaproteobacteria__Hyphomicrobium_denitrificans_ATCC_51888__50S_ribosomal_protein_L14:0.00000122123005994819):0.16095107480561926527,154253187__Bacteria__Alphaproteobacteria__Parvibaculum_lavamentivorans_DS-1__50S_ribosomal_protein_L14:0.04177369757168848674):0.04112772911739741299):0.01605540954064357470,(312115697__Bacteria__Alphaproteobacteria__Rhodomicrobium_vannielii_ATCC_17100__50S_ribosomal_protein_L14:0.17500305228177900907,((92117108__Bacteria__Alphaproteobacteria__Nitrobacter_hamburgensis_X14__50S_ribosomal_protein_L14:0.00000122123005994819,((148256382__Bacteria__Alphaproteobacteria__Bradyrhizobium_sp_BTAi1__50S_ribosomal_protein_L14:0.00000122123005994819,(27380501__Bacteria__Alphaproteobacteria__Bradyrhizobium_japonicum_USDA_110__50S_ribosomal_protein_L14:0.01029693013803838382,39936303__Bacteria__Alphaproteobacteria__Rhodopseudomonas_palustris_CGA009__50S_ribosomal_protein_L14:0.03114056359115453809):0.00000122123005994819):0.01036298099078969068,75675566__Bacteria__Alphaproteobacteria__Nitrobacter_winogradskyi_Nb-255__50S_ribosomal_protein_L14:0.00000122123005994819):0.01027679558261971812):0.01037004453170472032,209884823__Bacteria__Alphaproteobacteria__Oligotropha_carboxidovorans_OM5__50S_ribosomal_protein_L14:0.01028849401702526707):0.03689812009328333198):0.00713604353819316702):0.02967303214866778838,(315497983__Bacteria__Alphaproteobacteria__Asticcacaulis_excentricus_CB_48__50S_ribosomal_protein_L14:0.04492052327410037127,((302382628__Bacteria__Alphaproteobacteria__Brevundimonas_subvibrioides_ATCC_15264__50S_ribosomal_protein_L14:0.08922027506759613869,(167645588__Bacteria__Alphaproteobacteria__Caulobacter_sp_K31__50S_ribosomal_protein_L14:0.03189458547598271465,(295688916__Bacteria__Alphaproteobacteria__Caulobacter_segnis_ATCC_21756__50S_ribosomal_protein_L14:0.00000122123005994819,16125507__Bacteria__Alphaproteobacteria__Caulobacter_crescentus_CB15__50S_ribosomal_protein_L14:0.00000122123005994819):0.00000122123005994819):0.07042841293907180222):0.03435007709379977320,197104706__Bacteria__Alphaproteobacteria__Phenylobacterium_zucineum_HLK1__50S_ribosomal_protein_L14:0.05420885989072252165):0.02507020452681822317):0.08817779133385272861):0.06117743578983595581):0.05980331484571353023):0.11742625113518878610,((71083794__Bacteria__Alphaproteobacteria__Candidatus_Pelagibacter_ubique_HTCC1062__50S_ribosomal_protein_L14:0.25181703323797671734,330814189__Bacteria__Alphaproteobacteria__Candidatus_Pelagibacter_sp_IMCC9063__50S_ribosomal_protein_L14:0.20172975769842296789):0.17270845246430607811,117924165__Bacteria__Alphaproteobacteria__Magnetococcus_marinus_MC-1__50S_ribosomal_protein_L14:0.24100186305528031872):0.05209146100355883935):0.10324035836008052525):0.00000122123005994819):0.09793931151971072002):0.03080681827884098820):0.02103770484490664200,((85858157__Bacteria__Deltaproteobacteria__Syntrophus_aciditrophicus_SB__50S_ribosomal_protein_L14:0.13930247651479704674,((328953148__Bacteria__Deltaproteobacteria__Desulfobacca_acetoxidans_DSM_11109__50S_ribosomal_protein_L14:0.23607058080893777996,((116749000__Bacteria__Deltaproteobacteria__Syntrophobacter_fumaroxidans_MPOB__50S_ribosomal_protein_L14:0.12621260183774987707,302344346__Bacteria__Deltaproteobacteria__Desulfarculus_baarsii_DSM_2075__50S_ribosomal_protein_L14:0.14735445300274338520):0.05414845951173394983,((224370681__Bacteria__Deltaproteobacteria__Desulfobacterium_autotrophicum_HRM2__50S_ribosomal_protein_L14:0.11318693843840647861,(158520735__Bacteria__Deltaproteobacteria__Desulfococcus_oleovorans_Hxd3__50S_ribosomal_protein_L14:0.15587678879896590955,218779752__Bacteria__Deltaproteobacteria__Desulfatibacillum_alkenivorans_AK-01__50S_ribosomal_protein_L14:0.06197338548319526741):0.00762755586117266210):0.06409021024214721363,262197178__Bacteria__Deltaproteobacteria__Haliangium_ochraceum_DSM_14365__50S_ribosomal_protein_L14:0.20800840912685525375):0.03176718966085980561):0.05948382618922042758):0.02331735043321725778,((78357290__Bacteria__Deltaproteobacteria__Desulfovibrio_alaskensis_G20__50S_ribosomal_protein_L14:0.07672526073275558189,((94987411__Bacteria__Deltaproteobacteria__Lawsonia_intracellularis_PHE-MN1-00__50S_ribosomal_protein_L14:0.04619981976865168011,220903944__Bacteria__Deltaproteobacteria__Desulfovibrio_desulfuricans_subsp_desulfuricans_str_ATCC_27774__50S_ribosomal_protein_L14:0.07671227571949323920):0.04258020794072154419,46579724__Bacteria__Deltaproteobacteria__Desulfovibrio_vulgaris_str_Hildenborough__50S_ribosomal_protein_L14:0.03378374404674279463):0.04165513928560107826):0.04330211596583741912,((((242278668__Bacteria__Deltaproteobacteria__Desulfovibrio_salexigens_DSM_2638__50S_ribosomal_protein_L14:0.07416455700597236744,376298186__Bacteria__Deltaproteobacteria__Desulfovibrio_desulfuricans_ND132__50S_ribosomal_protein_L14:0.01786679168669520062):0.03748230737321573552,317153948__Bacteria__Deltaproteobacteria__Desulfovibrio_aespoeensis_Aspo-2__50S_ribosomal_protein_L14:0.01472999795011851326):0.03685393364326917942,239905868__Bacteria__Deltaproteobacteria__Desulfovibrio_magneticus_RS-1__50S_ribosomal_protein_L14:0.11659625013529913151):0.04725301995861379278,((256830528__Bacteria__Deltaproteobacteria__Desulfomicrobium_baculatum_DSM_4028__50S_ribosomal_protein_L14:0.13210560959167741424,258406175__Bacteria__Deltaproteobacteria__Desulfohalobium_retbaense_DSM_5692__50S_ribosomal_protein_L14:0.17222816336003213267):0.07588465578308968562,374300552__Bacteria__Deltaproteobacteria__Desulfovibrio_africanus_str_Walvis_Bay__50S_ribosomal_protein_L14:0.04209406797176543091):0.03054829403697445836):0.04691096930156023886):0.12906155540636235490):0.03940094586272552268):0.05003277631315528051,((197117333__Bacteria__Deltaproteobacteria__Geobacter_bemidjiensis_Bem__50S_ribosomal_protein_L14:0.05916361858351618791,((78221856__Bacteria__Deltaproteobacteria__Geobacter_metallireducens_GS-15__50S_ribosomal_protein_L14:0.07066473532834532945,((39997939__Bacteria__Deltaproteobacteria__Geobacter_sulfurreducens_PCA__50S_ribosomal_protein_L14:0.08038139741492136836,189424420__Bacteria__Deltaproteobacteria__Geobacter_lovleyi_SZ__50S_ribosomal_protein_L14:0.02254131878229332850):0.02242904983085482543,118579129__Bacteria__Deltaproteobacteria__Pelobacter_propionicus_DSM_2379__50S_ribosomal_protein_L14:0.00000122123005994819):0.03190507964482600795):0.02184635812455775275,(222056695__Bacteria__Deltaproteobacteria__Geobacter_sp_FRC-32__50S_ribosomal_protein_L14:0.00000122123005994819,148263149__Bacteria__Deltaproteobacteria__Geobacter_uraniireducens_Rf4__50S_ribosomal_protein_L14:0.00000122123005994819):0.02210715261701300463):0.01175310182755360915):0.11228313489348804022,(42524365__Bacteria__Deltaproteobacteria__Bdellovibrio_bacteriovorus_HD100__50S_ribosomal_protein_L14:0.18941510192061486451,(((383455040__Bacteria__Deltaproteobacteria__Corallococcus_coralloides_DSM_2259__50S_ribosomal_protein_L14:0.01799359989489237102,((108762636__Bacteria__Deltaproteobacteria__Myxococcus_xanthus_DK_1622__50S_ribosomal_protein_L14:0.00000122123005994819,338534505__Bacteria__Deltaproteobacteria__Myxococcus_fulvus_HW-1__50S_ribosomal_protein_L14:0.00000122123005994819):0.02185035536170752343,310821004__Bacteria__Deltaproteobacteria__Stigmatella_aurantiaca_DW4-3-1__50S_ribosomal_protein_L14:0.01115276474152863094):0.01551487913921590148):0.09877879792852170548,(153004783__Bacteria__Deltaproteobacteria__Anaeromyxobacter_sp_Fw109-5__50S_ribosomal_protein_L14:0.04289132914598516033,86158359__Bacteria__Deltaproteobacteria__Anaeromyxobacter_dehalogenans_2CP-C__50S_ribosomal_protein_L14:0.02284371533718299735):0.07645044779331991447):0.04054483840922920579,162456236__Bacteria__Deltaproteobacteria__Sorangium_cellulosum_So_ce_56__50S_ribosomal_protein_L14:0.25286424091500842026):0.07420203391335333798):0.05009366907855263701):0.01436648259750286129):0.03787783729016945544):0.04440040070205623912):0.04499541034485395052):0.04244123870037547902,(((337286826__Bacteria__others_bacteria__Thermodesulfatator_indicus_DSM_15286__50S_ribosomal_protein_L14:0.15117393940877041358,337288320__Bacteria__others_bacteria__Thermodesulfobacterium_sp_OPB45__50S_ribosomal_protein_L14:0.12008578895554222754):0.11867158335473154684,((320352925__Bacteria__Deltaproteobacteria__Desulfobulbus_propionicus_DSM_2032__50S_ribosomal_protein_L14:0.14878152737381838966,51244986__Bacteria__Deltaproteobacteria__Desulfotalea_psychrophila_LSv54__50S_ribosomal_protein_L14:0.11236437418002948041):0.13290600578057792935,297569412__Bacteria__Deltaproteobacteria__Desulfurivibrio_alkaliphilus_AHT2__50S_ribosomal_protein_L14:0.13162275733824754798):0.12447410723003111965):0.00000122123005994819,327399513__Bacteria__Deltaproteobacteria__Hippea_maritima_DSM_10411__50S_ribosomal_protein_L14:0.23533415023068640637):0.07715199501738946586):0.02558804775760417996):0.01298419143252314660,(((269792784__Bacteria__others_bacteria__Thermanaerovibrio_acidaminovorans_DSM_6589__50S_ribosomal_protein_L14:0.10255125049100557999,294101638__Bacteria__others_bacteria__Aminobacterium_colombiense_DSM_12261__50S_ribosomal_protein_L14:0.14185678202492787991):0.06718216818265680679,357419496__Bacteria__others_bacteria__Thermovirga_lienii_DSM_17291__50S_ribosomal_protein_L14:0.08729594650276074896):0.11477171347928677436,(187251812__Bacteria__others_bacteria__Elusimicrobium_minutum_Pei191__50S_ribosomal_protein_L14:0.41154082003081216001,189485095__Bacteria__others_bacteria__Uncultured_Termite_group_1_bacterium_phylotype_Rs-D17__50S_ribosomal_protein_L14:0.23843625611497454297):0.14291498207344802140):0.02730624198322490620):0.05115096092451566073,((((383788791__Bacteria__others_bacteria__Caldisericum_exile_AZM16c01__50S_ribosomal_protein_L14:0.64801490921733218009,206895329__Bacteria__Clostridia__Coprothermobacter_proteolyticus_DSM_5265__50S_ribosomal_protein_L14:0.35052391538813332250):0.14079640269730459012,(((((389843567__Bacteria__Thermotogae__Mesotoga_prima_MesG1_Ag_4-2__50S_ribosomal_protein_L14:0.18707941116378820623,239618255__Bacteria__Thermotogae__Kosmotoga_olearia_TBF_19-5-1__50S_ribosomal_protein_L14:0.04581003492341628736):0.16287764186564721025,(160902246__Bacteria__Thermotogae__Petrotoga_mobilis_SJ95__50S_ribosomal_protein_L14:0.14913405422667161404,374339848__Bacteria__Thermotogae__Marinitoga_piezophila_KA3__50S_ribosomal_protein_L14:0.10965346955803641216):0.14479101353060758184):0.09275372083865125739,((150020855__Bacteria__Thermotogae__Thermosipho_melanesiensis_BI429__50S_ribosomal_protein_L14:0.00000122123005994819,217077293__Bacteria__Thermotogae__Thermosipho_africanus_TCF52B__50S_ribosomal_protein_L14:0.02224669725639634096):0.15347992375268615373,(154249807__Bacteria__Thermotogae__Fervidobacterium_nodosum_Rt17-B1__50S_ribosomal_protein_L14:0.04579784097577848517,383787030__Bacteria__Thermotogae__Fervidobacterium_pennivorans_DSM_9078__50S_ribosomal_protein_L14:0.00989997350235220959):0.02913004897359830134):0.05044871823785086751):0.03108292017502629553,(157363452__Bacteria__Thermotogae__Thermotoga_lettingae_TMO__50S_ribosomal_protein_L14:0.07564187264725975857,338730523__Bacteria__Thermotogae__Thermotoga_thermarum_DSM_5069__50S_ribosomal_protein_L14P:0.09301847393963104393):0.07149804341038891453):0.05870233295334315732,(222099977__Bacteria__Thermotogae__Thermotoga_neapolitana_DSM_4359__50S_ribosomal_protein_L14:0.01066818052574895759,(((170289173__Bacteria__Thermotogae__Thermotoga_sp_RQ2__50S_ribosomal_protein_L14:0.00000122123005994819,148270432__Bacteria__Thermotogae__Thermotoga_petrophila_RKU-1__50S_ribosomal_protein_L14:0.00000122123005994819):0.00000122123005994819,15644238__Bacteria__Thermotogae__Thermotoga_maritima_MSB8__50S_ribosomal_protein_L14:0.01075924785288834978):0.00000122123005994819,281412739__Bacteria__Thermotogae__Thermotoga_naphthophila_RKU-10__50S_ribosomal_protein_L14:0.00000122123005994819):0.01090179810415996785):0.04030110515445741587):0.18259306316101170387):0.07695629352155010372,(((((((89898710__Bacteria__Chlamydiae__Chlamydophila_felis_Fe-C-56__50S_ribosomal_protein_L14:0.00000122123005994819,29839871__Bacteria__Chlamydiae__Chlamydophila_caviae_GPIC__50S_ribosomal_protein_L14:0.00000122123005994819):0.01174252481998491054,(62184747__Bacteria__Chlamydiae__Chlamydophila_abortus_S26-3__50S_ribosomal_protein_L14:0.00000122123005994819,332287062__Bacteria__Chlamydiae__Chlamydophila_psittaci_6BC__50S_ribosomal_protein_L14:0.01075862623936039812):0.04286437299253351152):0.03420680955715452859,330444123__Bacteria__Chlamydiae__Chlamydophila_pecorum_E58__50S_ribosomal_protein_L14:0.03100629315083683682):0.02017716929771018811,15618547__Bacteria__Chlamydiae__Chlamydophila_pneumoniae_CWL029__50S_ribosomal_protein_L14:0.05431435188283095794):0.02870295544581547703,(15835419__Bacteria__Chlamydiae__Chlamydia_muridarum_Nigg__ribosomal_protein_L14:0.00000122123005994819,15605247__Bacteria__Chlamydiae__Chlamydia_trachomatis_D-UW-3-CX__50S_ribosomal_protein_L14:0.03261387288393863965):0.00000122123005994819):0.07449829407733278563,((46446056__Bacteria__Chlamydiae__Candidatus_Protochlamydia_amoebophila_UWE25__50S_ribosomal_protein_L14:0.10743161270723394773,(297621710__Bacteria__Chlamydiae__Waddlia_chondrophila_WSU_86-1044__50S_ribosomal_protein_L14:0.17506422851540806573,338176285__Bacteria__Chlamydiae__Parachlamydia_acanthamoebae_UV-7__50S_ribosomal_protein_L14:0.21713403405386086376):0.06135811548998314213):0.10879232603644072019,338734013__Bacteria__Chlamydiae__Simkania_negevensis_Z_gsn__50S_ribosomal_protein_L14:0.12716139140127286078):0.11563194771198488653):0.28901707655322750323,((296126875__Bacteria__Spirochaetes__Brachyspira_murdochii_DSM_12563__50S_ribosomal_protein_L14:0.00000122123005994819,(384210002__Bacteria__Spirochaetes__Brachyspira_intermedia_PWS-A__50S_ribosomal_protein_L14:0.01107765929576786865,225621038__Bacteria__Spirochaetes__Brachyspira_hyodysenteriae_WA1__50S_ribosomal_protein_L14:0.00000122123005994819):0.01104074527912980719):0.03355033392942023684,300870637__Bacteria__Spirochaetes__Brachyspira_pilosicoli_95-1000__50S_ribosomal_protein_L14:0.00000122123005994819):0.27909230997792616735):0.05205639213140652449):0.07477615854112941440,((300088187__Bacteria__Chloroflexi__Dehalogenimonas_lykanthroporepellens_BL-DC-9__50S_ribosomal_protein_L14:0.27321049881568010287,(57234668__Bacteria__Chloroflexi__Dehalococcoides_ethenogenes_195__50S_ribosomal_protein_L14:0.00000122123005994819,73748326__Bacteria__Chloroflexi__Dehalococcoides_sp_CBDB1__50S_ribosomal_protein_L14:0.02178837873343839049):0.24441865485502078936):0.25880129756797309870,(((182412041__Bacteria__others_bacteria__Opitutus_terrae_PB90-1__50S_ribosomal_protein_L14:0.32467856929265387356,294055210__Bacteria__others_bacteria__Coraliomargarita_akajimensis_DSM_45221__50S_ribosomal_protein_L14:0.20610092876337179901):0.12550054217830566849,(189218705__Bacteria__others_bacteria__Methylacidiphilum_infernorum_V4__50S_ribosomal_protein_L14:0.31663342163562824272,187734804__Bacteria__others_bacteria__Akkermansia_muciniphila_ATCC_BAA-835__50S_ribosomal_protein_L14:0.29806882926947692036):0.05671076042745946955):0.18145441938724118924,((320103627__Bacteria__Planctomycetes__Isosphaera_pallida_ATCC_43644__50S_ribosomal_protein_L14:0.37208553027273166824,(32475068__Bacteria__Planctomycetes__Rhodopirellula_baltica_SH_1__50S_ribosomal_protein_L14:0.10479451641004620954,283780384__Bacteria__Planctomycetes__Pirellula_staleyi_DSM_6068__50S_ribosomal_protein_L14:0.19293226579123831654):0.13602934524509516234):0.01885259568444870235,(325108625__Bacteria__Planctomycetes__Planctomyces_brasiliensis_DSM_5305__50S_ribosomal_protein_L14:0.30069971282329782669,(383767981__Bacteria__Planctomycetes__Phycisphaera_mikurensis_NBRC_102666__50S_ribosomal_protein_L14:0.41199210094843552454,296120757__Bacteria__Planctomycetes__Planctomyces_limnophilus_DSM_3776__50S_ribosomal_protein_L14:0.24481943923146312625):0.05533177062268307411):0.09872096864024673679):0.12063425645978397005):0.13019522307156311536):0.02245000174460587417):0.02348254390382011059):0.03072297461997370444,(((297623284__Bacteria__Deinococcus-Thermus__Truepera_radiovictrix_DSM_17093__50S_ribosomal_protein_L14:0.29955867130914110019,((206900674__Bacteria__others_bacteria__Dictyoglomus_thermophilum_H-6-12__50S_ribosomal_protein_L14:0.01063336868119528489,217967379__Bacteria__others_bacteria__Dictyoglomus_turgidum_DSM_6724__50S_ribosomal_protein_L14:0.01063122362377609542):0.37761421209323320358,(320335513__Bacteria__Deinococcus-Thermus__Deinococcus_maricopensis_DSM_21211__50S_ribosomal_protein_L14:0.04703271174600450605,(94985957__Bacteria__Deinococcus-Thermus__Deinococcus_geothermalis_DSM_11300__50S_ribosomal_protein_L14:0.00974133676753123449,((325282650__Bacteria__Deinococcus-Thermus__Deinococcus_proteolyticus_MRP__50S_ribosomal_protein_L14:0.08267219455089774849,15805350__Bacteria__Deinococcus-Thermus__Deinococcus_radiodurans_R1__50S_ribosomal_protein_L14:0.00000122123005994819):0.00974737579208452380,(386857788__Bacteria__Deinococcus-Thermus__Deinococcus_gobiensis_I-0__50S_ribosomal_protein_L14:0.00000122123005994819,226356887__Bacteria__Deinococcus-Thermus__Deinococcus_deserti_VCD115__50S_ribosomal_protein_L14:0.00000122123005994819):0.00000122123005994819):0.01968939935724208987):0.04660517354197108580):0.09998426678657805489):0.10080611837887923365):0.02254558321639322724,(((291296981__Bacteria__Deinococcus-Thermus__Meiothermus_ruber_DSM_1279__50S_ribosomal_protein_L14:0.13661897845878448465,297567274__Bacteria__Deinococcus-Thermus__Meiothermus_silvanus_DSM_9946__50S_ribosomal_protein_L14:0.03772377234772465726):0.07773881664921626633,(320451290__Bacteria__Deinococcus-Thermus__Thermus_scotoductus_SA-01__50S_ribosomal_protein_L14:0.01084715346381302445,(46199620__Bacteria__Deinococcus-Thermus__Thermus_thermophilus_HB27__50S_ribosomal_protein_L14:0.00000122123005994819,384438871__Bacteria__Deinococcus-Thermus__Thermus_sp_CCB_US3_UF1__50S_ribosomal_protein_L14:0.00000122123005994819):0.00000122123005994819):0.07160275147403577511):0.03510327858760564634,(313680505__Bacteria__Deinococcus-Thermus__Oceanithermus_profundus_DSM_14977__50S_ribosomal_protein_L14:0.21100542184601761564,328951226__Bacteria__Deinococcus-Thermus__Marinithermus_hydrothermalis_DSM_14884__50S_ribosomal_protein_L14:0.03882113529923024442):0.04993418245240817399):0.03900550037643368828):0.05167244365990269345,(332295362__Bacteria__Clostridia__Thermodesulfobium_narugense_DSM_14796__50S_ribosomal_protein_L14:0.35966559248707835605,((86610038__Bacteria__Cyanobacteria__Synechococcus_sp_JA-2-3Ba-2-13__50S_ribosomal_protein_L14:0.02411315392288932227,86605856__Bacteria__Cyanobacteria__Synechococcus_sp_JA-3-3Ab__50S_ribosomal_protein_L14:0.00923038835938316642):0.16128237654299534820,(((113476569__Bacteria__Cyanobacteria__Trichodesmium_erythraeum_IMS101__50S_ribosomal_protein_L14:0.10213722387656370971,((158337820__Bacteria__Cyanobacteria__Acaryochloris_marina_MBIC11017__50S_ribosomal_protein_L14:0.07321082415161660195,(22297635__Bacteria__Cyanobacteria__Thermosynechococcus_elongatus_BP-1__50S_ribosomal_protein_L14:0.02145466713626643582,220906729__Bacteria__Cyanobacteria__Cyanothece_sp_PCC_7425__50S_ribosomal_protein_L14:0.03267571842979706542):0.00907649485728994308):0.07773550865283468392,((166368474__Bacteria__Cyanobacteria__Microcystis_aeruginosa_NIES-843__50S_ribosomal_protein_L14:0.03295795750488202808,((307154832__Bacteria__Cyanobacteria__Cyanothece_sp_PCC_7822__50S_ribosomal_protein_L14:0.02203578685648324362,218440633__Bacteria__Cyanobacteria__Cyanothece_sp_PCC_7424__50S_ribosomal_protein_L14:0.00000122123005994819):0.03491646524685202563,((172038937__Bacteria__Cyanobacteria__Cyanothece_sp_ATCC_51142_lin-circ__50S_ribosomal_protein_L14:0.07272134538353149102,284929571__Bacteria__Cyanobacteria__Cyanobacterium_UCYN-A__50S_ribosomal_protein_L14P:0.05580040996495205796):0.07900486480514390397,(170077675__Bacteria__Cyanobacteria__Synechococcus_sp_PCC_7002__50S_ribosomal_protein_L14:0.04626025418442460818,16329931__Bacteria__Cyanobacteria__Synechocystis_sp_PCC_6803__50S_ribosomal_protein_L14:0.05708246232520384350):0.03619417432502879117):0.01444703504200101074):0.03807343968239144255):0.11885582505508318629,(298491408__Bacteria__Cyanobacteria__Nostoc_azollae_0708__50S_ribosomal_protein_L14:0.04191378218868200417,(186684500__Bacteria__Cyanobacteria__Nostoc_punctiforme_PCC_73102__50S_ribosomal_protein_L14:0.02981708811074691712,(17231697__Bacteria__Cyanobacteria__Nostoc_sp_PCC_7120__50S_ribosomal_protein_L14:0.00000122123005994819,75906924__Bacteria__Cyanobacteria__Anabaena_variabilis_ATCC_29413__50S_ribosomal_protein_L14:0.00000122123005994819):0.05694832240833191256):0.01822410775605061428):0.03769903972574845802):0.02628644839746603276):0.03633797011537267391):0.03983465271220672926,(56751884__Bacteria__Cyanobacteria__Synechococcus_elongatus_PCC_6301__50S_ribosomal_protein_L14:0.00000122123005994819,((148243225__Bacteria__Cyanobacteria__Synechococcus_sp_RCC307__50S_ribosomal_protein_L14:0.09854167831654851717,33866609__Bacteria__Cyanobacteria__Synechococcus_sp_WH_8102__50S_ribosomal_protein_L14:0.05086880477421529267):0.02499764174004205294,33241151__Bacteria__Cyanobacteria__Prochlorococcus_marinus_subsp_marinus_str_CCMP1375__Ribosomal_protein_L14:0.05588011925542351460):0.21151390755101742713):0.07809031928064892603):0.08975671833405556022,37523486__Bacteria__Cyanobacteria__Gloeobacter_violaceus_PCC_7421__50S_ribosomal_protein_L14:0.20712450924693845411):0.04632329673806871023):0.10443485638696231588):0.06428409372368822094):0.04720932724546241660):0.08403691905143098606,((256371225__Bacteria__Actinobacteria__Acidimicrobium_ferrooxidans_DSM_10331__50S_ribosomal_protein_L14:0.20391270520484094941,(((((269837076__Bacteria__Chloroflexi__Sphaerobacter_thermophilus_DSM_20745__50S_ribosomal_protein_L14:0.16617341901171703289,269925841__Bacteria__others_bacteria__Thermobaculum_terrenum_ATCC_BAA-798__50S_ribosomal_protein_L14:0.16763697536749649908):0.07138131969373257002,((148655327__Bacteria__Chloroflexi__Roseiflexus_sp_RS-1__50S_ribosomal_protein_L14:0.00000122123005994819,156743938__Bacteria__Chloroflexi__Roseiflexus_castenholzii_DSM_13941__50S_ribosomal_protein_L14:0.01121879484679593267):0.09347554711847141928,(219849877__Bacteria__Chloroflexi__Chloroflexus_aggregans_DSM_9485__50S_ribosomal_protein_L14:0.00000122123005994819,(163847933__Bacteria__Chloroflexi__Chloroflexus_aurantiacus_J-10-fl__50S_ribosomal_protein_L14:0.00000122123005994819,222525813__Bacteria__Chloroflexi__Chloroflexus_sp_Y-400-fl__50S_ribosomal_protein_L14:0.00000122123005994819):0.01104334787962577696):0.09735080987427251198):0.10846370230608855245):0.03366231401940579515,(221632968__Bacteria__Chloroflexi__Thermomicrobium_roseum_DSM_5159__50S_ribosomal_protein_L14:0.33244351169840019589,159901435__Bacteria__Chloroflexi__Herpetosiphon_aurantiacus_DSM_785__50S_ribosomal_protein_L14:0.25456920992938125714):0.00582857750779764306):0.04761895216818214788,108804964__Bacteria__Actinobacteria__Rubrobacter_xylanophilus_DSM_9941__50S_ribosomal_protein_L14:0.23670526000452493665):0.07394583328694663560,268316418__Bacteria__Bacteroidetes__Rhodothermus_marinus_DSM_4252__50S_ribosomal_protein_L14:0.20190875878306149827):0.01540386254407011615):0.01370264994704333515,((261415809__Bacteria__others_bacteria__Fibrobacter_succinogenes_subsp_succinogenes_S85__50S_ribosomal_protein_L14:0.29046735995248912365,226226289__Bacteria__others_bacteria__Gemmatimonas_aurantiaca_T-27__50S_ribosomal_protein_L14:0.34616371289816122436):0.09161770550133306601,(((332666671__Bacteria__Bacteroidetes__Haliscomenobacter_hydrossis_DSM_1100__50S_ribosomal_protein_L14:0.07078861504865842369,(379729957__Bacteria__Bacteroidetes__Saprospira_grandis_str_Lewin__50S_ribosomal_protein_L14:0.20032347743407305507,(256420669__Bacteria__Bacteroidetes__Chitinophaga_pinensis_DSM_2588__50S_ribosomal_protein_L14:0.01187133342402150495,375147891__Bacteria__Bacteroidetes__Niastella_koreensis_GR20-10__50S_ribosomal_protein_L14:0.04609824377739489554):0.18422449749961272714):0.02966767114987901854):0.04177161474626516630,((((327402773__Bacteria__Bacteroidetes__Fluviicola_taffensis_DSM_16823__50S_ribosomal_protein_L14:0.10406799722324691637,(((150008974__Bacteria__Bacteroidetes__Parabacteroides_distasonis_ATCC_8503__50S_ribosomal_protein_L14:0.10095359918271730459,(313204927__Bacteria__Bacteroidetes__Paludibacter_propionicigenes_WB4__50S_ribosomal_protein_L14:0.11307809688324775566,375255271__Bacteria__Bacteroidetes__Tannerella_forsythia_ATCC_43037__50S_ribosomal_protein_L14:0.06048237288776660281):0.00215393942618644129):0.02174379482336181654,((34541531__Bacteria__Bacteroidetes__Porphyromonas_gingivalis_W83__50S_ribosomal_protein_L14:0.04481774618395220622,((((325299122__Bacteria__Bacteroidetes__Bacteroides_salanitronis_DSM_18170__50S_ribosomal_protein_L14:0.03225872647627559681,((332299560__Bacteria__Bacteroidetes__Porphyromonas_asaccharolytica_DSM_20707__50S_ribosomal_protein_L14:0.16999064613121439571,294674761__Bacteria__Bacteroidetes__Prevotella_ruminicola_23__50S_ribosomal_protein_L14:0.07025489974532525550):0.01509220732605763907,(387132922__Bacteria__Bacteroidetes__Prevotella_intermedia_17__50S_ribosomal_protein_L14:0.01231773824227489628,(327313200__Bacteria__Bacteroidetes__Prevotella_denticola_F0289__50S_ribosomal_protein_L14:0.01076387553244480787,302345084__Bacteria__Bacteroidetes__Prevotella_melaninogenica_ATCC_25845__50S_ribosomal_protein_L14:0.00000122123005994819):0.03068272970592858181):0.05310338357745661431):0.05507063501085554535):0.00000122123005994819,150003377__Bacteria__Bacteroidetes__Bacteroides_vulgatus_ATCC_8482__50S_ribosomal_protein_L14:0.02255064205978700442):0.01100998836586842590,319900934__Bacteria__Bacteroidetes__Bacteroides_helcogenes_P_36-108__50S_ribosomal_protein_L14:0.00000122123005994819):0.02243742060208057248,(53715456__Bacteria__Bacteroidetes__Bacteroides_fragilis_YCH46__50S_ribosomal_protein_L14:0.00000122123005994819,29348126__Bacteria__Bacteroidetes__Bacteroides_thetaiotaomicron_VPI-5482__50S_ribosomal_protein_L14:0.00000122123005994819):0.01073391450308959320):0.08567047455124127131):0.00000122123005994819,212550441__Bacteria__Bacteroidetes__Candidatus_Azobacteroides_pseudotrichonymphae_genomovar_CFP2__50S_ribosomal_protein_L14:0.16897047420009114749):0.01779193655974300667):0.14763269406812823403,325280958__Bacteria__Bacteroidetes__Odoribacter_splanchnicus_DSM_20712__50S_ribosomal_protein_L14:0.16666493695187087343):0.01038004985435384865):0.04446559660062238822,(((((255536144__Bacteria__Bacteroidetes__Flavobacteriaceae_bacterium_3519-10__50S_ribosomal_protein_L14:0.10102002740078769305,313206385__Bacteria__Bacteroidetes__Riemerella_anatipestifer_DSM_15868__50S_ribosomal_protein_L14:0.00393032605791421817):0.07379606141880962200,((307128714__Bacteria__Bacteroidetes__Candidatus_Sulcia_muelleri_CARI__50S_ribosomal_protein_L14:0.05692097075892809527,(256370789__Bacteria__Bacteroidetes__Candidatus_Sulcia_muelleri_SMDSEM__50S_ribosomal_protein_L14:0.15878045386577871456,161833828__Bacteria__Bacteroidetes__Candidatus_Sulcia_muelleri_GWSS__50S_ribosomal_protein_L14:0.03036113140582529998):0.03995269987509703080):0.24829641919702766240,((387907147__Bacteria__Bacteroidetes__Blattabacterium_sp_Blaberus_giganteus__50S_ribosomal_protein_L14:0.08443943063167370922,262341023__Bacteria__Bacteroidetes__Blattabacterium_sp_Blattella_germanica_str_Bge__50S_ribosomal_protein_L14:0.06911588761213428855):0.04638304256673818349,((374290312__Bacteria__Bacteroidetes__Blattabacterium_sp_Cryptocercus_punctulatus_str_Cpu__50S_ribosomal_protein_L14:0.07461663551741161415,357421045__Bacteria__Bacteroidetes__Blattabacterium_sp_Mastotermes_darwiniensis_str_MADAR__50S_ribosomal_protein_L14:0.12233977114778651907):0.06515537705883570063,261749460__Bacteria__Bacteroidetes__Blattabacterium_sp_Periplaneta_americana_str_BPLAN__50S_ribosomal_protein_L14:0.04867535152716284674):0.03613145830049661889):0.16347300256289684639):0.10395801613436282673):0.06049355968501388819,325955002__Bacteria__Bacteroidetes__Weeksella_virosa_DSM_16922__50S_ribosomal_protein_L14:0.03606395914151767218):0.04811761257433490313,((390954648__Bacteria__Bacteroidetes__Aequorivita_sublithincola_DSM_14238__50S_ribosomal_protein_L14:0.04665524530753670934,(332292483__Bacteria__Bacteroidetes__Krokinobacter_sp_4H-3-7-5__50S_ribosomal_protein_L14:0.03207757887554375797,(((325287058__Bacteria__Bacteroidetes__Cellulophaga_lytica_DSM_7489__50S_ribosomal_protein_L14:0.02217143848593474548,319952186__Bacteria__Bacteroidetes__Cellulophaga_algicola_DSM_14237__50S_ribosomal_protein_L14:0.02314241018816237325):0.01130255591083760731,(((260061907__Bacteria__Bacteroidetes__Robiginitalea_biformata_HTCC2501__50S_ribosomal_protein_L14:0.01114937332854466605,344201999__Bacteria__Bacteroidetes__Muricauda_ruestringensis_DSM_13258__50S_ribosomal_protein_L14:0.04553406826150654951):0.03598599457594955225,(305665127__Bacteria__Bacteroidetes__Maribacter_sp_HTCC2170__50S_ribosomal_protein_L14:0.01126295212797391934,340618496__Bacteria__Bacteroidetes__Zobellia_galactanivorans__50S_ribosomal_protein_L14:0.00000122123005994819):0.00000122123005994819):0.02256968375133737784,298207737__Bacteria__Bacteroidetes__Croceibacter_atlanticus_HTCC2559__50S_ribosomal_protein_L14:0.01126942834556634264):0.00000122123005994819):0.01136895345879464746,(336171543__Bacteria__Bacteroidetes__Lacinutrix_sp_5H-3-7-4__50S_ribosomal_protein_L14:0.05611531496701316346,(((256819992__Bacteria__Bacteroidetes__Capnocytophaga_ochracea_DSM_7271__50S_ribosomal_protein_L14:0.01063682328541497128,340621230__Bacteria__Bacteroidetes__Capnocytophaga_canimorsus_Cc5__50S_ribosomal_protein_L14:0.01062130212318297684):0.02200158975877668927,((150025397__Bacteria__Bacteroidetes__Flavobacterium_psychrophilum_JIP02-86__50S_ribosomal_protein_L14:0.05479719809607056652,((347537371__Bacteria__Bacteroidetes__Flavobacterium_branchiophilum_FL-15__50S_ribosomal_protein_L14:0.00000122123005994819,146298151__Bacteria__Bacteroidetes__Flavobacterium_johnsoniae_UW101__50S_ribosomal_protein_L14:0.00000122123005994819):0.00000122123005994819,365961235__Bacteria__Bacteroidetes__Flavobacterium_columnare_ATCC_49512__50S_ribosomal_protein_L14:0.01066363661724956807):0.00000122123005994819):0.00000122123005994819,383449899__Bacteria__Bacteroidetes__Flavobacterium_indicum_GPTSA100-9__50S_ribosomal_protein_L14:0.00000122123005994819):0.03218972308313136632):0.03357884874105940276,(120437164__Bacteria__Bacteroidetes__Gramella_forsetii_KT0803__50S_ribosomal_protein_L14:0.04510234733382904176,295135691__Bacteria__Bacteroidetes__Zunongwangia_profunda_SM-A87__50S_ribosomal_protein_L14:0.00000122123005994819):0.02211064470906718218):0.01075739658351471985):0.01115946427627965282):0.01261084481558351518):0.01154080782618242991):0.03416501100553240300,375013681__Bacteria__Bacteroidetes__Owenweeksia_hongkongensis_DSM_17368__50S_ribosomal_protein_L14:0.07023818723124072849):0.01755800967781728783):0.09197961210246582975,390946969__Bacteria__Bacteroidetes__Alistipes_finegoldii_DSM_17242__50S_ribosomal_protein_L14:0.11745204845785280068):0.01998074668705645054):0.07258937938915915877,189501644__Bacteria__Bacteroidetes__Candidatus_Amoebophilus_asiaticus_5a2__50S_ribosomal_protein_L14:0.15748107615307588292):0.03418094422046195902,(387792147__Bacteria__Bacteroidetes__Solitalea_canadensis_DSM_3403__50S_ribosomal_protein_L14:0.01097011103318667330,(((((255038099__Bacteria__Bacteroidetes__Dyadobacter_fermentans_DSM_18053__50S_ribosomal_protein_L14:0.02116795767768848979,284040611__Bacteria__Bacteroidetes__Spirosoma_linguale_DSM_74__50S_ribosomal_protein_L14:0.02168549047070147257):0.01134285884782546168,((((313677130__Bacteria__Bacteroidetes__Marivirga_tractuosa_DSM_4126__50S_ribosomal_protein_L14p:0.05575224129583352534,343085274__Bacteria__Bacteroidetes__Cyclobacterium_marinum_DSM_745__50S_ribosomal_protein_L14:0.01029349736745192347):0.00000122123005994819,390943315__Bacteria__Bacteroidetes__Belliella_baltica_DSM_15883__50S_ribosomal_protein_L14:0.02042305990055773637):0.00969517277498873134,312130539__Bacteria__Bacteroidetes__Leadbetterella_byssophila_DSM_17132__50S_ribosomal_protein_L14:0.09807052359463412639):0.01187848706883585376,110639525__Bacteria__Bacteroidetes__Cytophaga_hutchinsonii_ATCC_33406__50S_ribosomal_protein_L14:0.05343159276202479047):0.02029176233778742788):0.05623855400057764520,338211194__Bacteria__Bacteroidetes__Runella_slithyformis_DSM_19594__50S_ribosomal_protein_L14:0.06397044490666127514):0.01544463010484766093,(325104858__Bacteria__Bacteroidetes__Pedobacter_saltans_DSM_12145__50S_ribosomal_protein_L14:0.03169893511070140391,255530524__Bacteria__Bacteroidetes__Pedobacter_heparinus_DSM_2366__50S_ribosomal_protein_L14:0.01127811393684091321):0.03311167602443382957):0.02070178152900054025,326799138__Bacteria__Bacteroidetes__Sphingobacterium_sp_21__50S_ribosomal_protein_L14:0.00721817002949064635):0.04120045585507487590):0.00000122123005994819):0.06934088525661262492):0.06489304828136317760,((385809506__Bacteria__others_bacteria__Ignavibacterium_album_JCM_16511__50S_ribosomal_protein_L14:0.09434547611492884178,(193214810__Bacteria__Chlorobi__Chloroherpeton_thalassium_ATCC_35110__50S_ribosomal_protein_L14:0.06247444497194903218,(78189797__Bacteria__Chlorobi__Chlorobium_chlorochromatii_CaD3__50S_ribosomal_protein_L14:0.04045701396356183449,(194335455__Bacteria__Chlorobi__Pelodictyon_phaeoclathratiforme_BU-1__50S_ribosomal_protein_L14:0.02618881855807992862,((119358181__Bacteria__Chlorobi__Chlorobium_phaeobacteroides_DSM_266__50S_ribosomal_protein_L14:0.01336000583608575737,(21674988__Bacteria__Chlorobi__Chlorobium_tepidum_TLS__50S_ribosomal_protein_L14:0.00000122123005994819,(194334851__Bacteria__Chlorobi__Prosthecochloris_aestuarii_DSM_271__50S_ribosomal_protein_L14:0.04625297247361113279,193211861__Bacteria__Chlorobi__Chlorobaculum_parvum_NCIB_8327__50S_ribosomal_protein_L14:0.02286959967992653608):0.02267042463818489881):0.04408009468340622766):0.01110965185610872895,(78186079__Bacteria__Chlorobi__Chlorobium_luteolum_DSM_273__50S_ribosomal_protein_L14:0.01393697546500442287,(145219071__Bacteria__Chlorobi__Chlorobium_phaeovibrioides_DSM_265__50S_ribosomal_protein_L14:0.01613722794638751748,189347693__Bacteria__Chlorobi__Chlorobium_limicola_DSM_245__50S_ribosomal_protein_L14:0.01815384624980276307):0.01302636545747437938):0.01808014844410638089):0.02131562436102617600):0.03065573375917119217):0.19251370204959605825):0.14935376232529076757):0.05129879652504891474,83815132__Bacteria__Bacteroidetes__Salinibacter_ruber_DSM_13855__50S_ribosomal_protein_L14:0.28400194756368557503):0.04183006370548229824):0.04647688888427280868):0.03677867134496470153):0.03770793033217158252):0.05053848694174105372,(((184200272__Bacteria__Actinobacteria__Kocuria_rhizophila_DC2201__50S_ribosomal_protein_L14:0.03207105900047085845,(170780743__Bacteria__Actinobacteria__Clavibacter_michiganensis_subsp_sepedonicus__50S_ribosomal_protein_L14:0.12774374333784296875,(239918189__Bacteria__Actinobacteria__Micrococcus_luteus_NCTC_2665__50S_ribosomal_protein_L14P:0.03981019131672806216,((((219682867__Bacteria__Actinobacteria__Bifidobacterium_animalis_subsp_lactis_AD011__50S_ribosomal_protein_L14:0.02259049596800687121,(311064887__Bacteria__Actinobacteria__Bifidobacterium_bifidum_PRL2010__50S_ribosomal_protein_L14:0.01361649747602686200,310288014__Bacteria__Actinobacteria__Bifidobacterium_bifidum_S17__50S_ribosomal_protein_L14:0.00000122123005994819):0.03385509532733767951):0.01115646240090219232,((311115157__Bacteria__Actinobacteria__Gardnerella_vaginalis_ATCC_14019__50S_ribosomal_protein_L14:0.01110172889467486365,283455376__Bacteria__Actinobacteria__Bifidobacterium_dentium_Bd1__50S_ribosomal_protein_L14:0.01113059535870116780):0.00000122123005994819,119025349__Bacteria__Actinobacteria__Bifidobacterium_adolescentis_ATCC_15703__50S_ribosomal_protein_L14:0.00000122123005994819):0.00000122123005994819):0.03254349019842867063,(384197720__Bacteria__Actinobacteria__Bifidobacterium_breve_ACS-071-V-Sch8b__50S_ribosomal_protein_L14:0.00000122123005994819,23466140__Bacteria__Actinobacteria__Bifidobacterium_longum_NCC2705__50S_ribosomal_protein_L14:0.00000122123005994819):0.02543119799667211897):0.17170775075919597619,323357362__Bacteria__Actinobacteria__Microbacterium_testaceum_StLB037__50S_ribosomal_protein_L14:0.04562555165144423219):0.03369453155626224439):0.00000122123005994819):0.02909677345153330319):0.02392399544431318692,(229821613__Bacteria__Actinobacteria__Beutenbergia_cavernae_DSM_12333__50S_ribosomal_protein_L14:0.04760474721031003609,(256825876__Bacteria__Actinobacteria__Kytococcus_sedentarius_DSM_20547__50S_ribosomal_protein_L14P:0.08741355898634106669,(298345454__Bacteria__Actinobacteria__Mobiluncus_curtisii_ATCC_43063__50S_ribosomal_protein_L14:0.08343202757469897479,((297625792__Bacteria__Actinobacteria__Propionibacterium_freudenreichii_subsp_shermanii_CIRM-BIA1__50S_ribosomal_protein_L14:0.10884290015880042357,(50843308__Bacteria__Actinobacteria__Propionibacterium_acnes_KPA171202__50S_ribosomal_protein_L14:0.00000122123005994819,386024790__Bacteria__Actinobacteria__Propionibacterium_acnes_266__50S_ribosomal_protein_L14:0.00000122123005994819):0.09918621937969263058):0.14042119395749155797,297571925__Bacteria__Actinobacteria__Arcanobacterium_haemolyticum_DSM_20595__50S_ribosomal_protein_L14:0.06746969617186912571):0.03582842563989846463):0.01710963318337746508):0.01391416117647023380):0.01803007945208048857):0.02714513965584964064,((119718115__Bacteria__Actinobacteria__Nocardioides_sp_JS614__50S_ribosomal_protein_L14:0.00000122123005994819,(((((29831479__Bacteria__Actinobacteria__Streptomyces_avermitilis_MA-4680__50S_ribosomal_protein_L14:0.00000122123005994819,(290958141__Bacteria__Actinobacteria__Streptomyces_scabiei_87-22__50S_ribosomal_protein_L14:0.01146366623144835784,((345008580__Bacteria__Actinobacteria__Streptomyces_violaceusniger_Tu_4113__50S_ribosomal_protein_L14:0.00000122123005994819,386841889__Bacteria__Actinobacteria__Streptomyces_hygroscopicus_subsp_jinggangensis_5008__50S_ribosomal_protein_L14:0.00000122123005994819):0.00000122123005994819,(((296395278__Bacteria__Actinobacteria__Segniliparus_rotundus_DSM_44985__50S_ribosomal_protein_L14:0.07109895726119871973,((269796245__Bacteria__Actinobacteria__Sanguibacter_keddieii_DSM_10542__50S_ribosomal_protein_L14P:0.02460156242052385922,(269955445__Bacteria__Actinobacteria__Xylanimonas_cellulosilytica_DSM_15894__50S_ribosomal_protein_L14:0.00000122123005994819,((332669527__Bacteria__Actinobacteria__Cellulomonas_fimi_ATCC_484__50S_ribosomal_protein_L14:0.00000122123005994819,336319945__Bacteria__Actinobacteria__Cellvibrio_gilvus_ATCC_13127__50S_ribosomal_protein_L14:0.01158069882823091826):0.01153484186285914925,296130485__Bacteria__Actinobacteria__Cellulomonas_flavigena_DSM_20109__50S_ribosomal_protein_L14:0.01155115642083339930):0.01189793107654503294):0.01167289757123663937):0.00000122123005994819,(334336196__Bacteria__Actinobacteria__Isoptericola_variabilis_225__50S_ribosomal_protein_L14:0.01163282206502939606,(257069497__Bacteria__Actinobacteria__Brachybacterium_faecium_DSM_4810__50S_ribosomal_protein_L14P:0.12512119493393963898,256831837__Bacteria__Actinobacteria__Jonesia_denitrificans_DSM_20603__50S_ribosomal_protein_L14:0.00000122123005994819):0.02329114478499657442):0.01147098307395170991):0.02326196460961265158):0.01127398688978164566,317125862__Bacteria__Actinobacteria__Intrasporangium_calvum_DSM_43043__50S_ribosomal_protein_L14:0.03679790577305299543):0.02356144960844095554,((145225613__Bacteria__Actinobacteria__Mycobacterium_gilvum_PYR-GCK__50S_ribosomal_protein_L14:0.00000122123005994819,((((169630887__Bacteria__Actinobacteria__Mycobacterium_abscessus_ATCC_19977_1__50S_ribosomal_protein_L14:0.01163410943229617120,((54022741__Bacteria__Actinobacteria__Nocardia_farcinica_IFM_10152__50S_ribosomal_protein_L14:0.00000122123005994819,379707065__Bacteria__Actinobacteria__Nocardia_cyriacigeorgica_GUH-2__50S_ribosomal_protein_L14:0.02259667915526162099):0.02275374786458026627,(((((19551758__Bacteria__Actinobacteria__Corynebacterium_glutamicum_ATCC_13032__50S_ribosomal_protein_L14:0.00000122123005994819,161485993__Bacteria__Actinobacteria__Corynebacterium_efficiens_YS-314__50S_ribosomal_protein_L14:0.02118950507573038461):0.06084642894816830183,(38233098__Bacteria__Actinobacteria__Corynebacterium_diphtheriae_NCTC_13129__50S_ribosomal_protein_L14:0.00000122123005994819,((237786369__Bacteria__Actinobacteria__Corynebacterium_kroppenstedtii_DSM_44385__50S_ribosomal_protein_L14:0.01301755347427006361,((336326428__Bacteria__Actinobacteria__Corynebacterium_resistens_DSM_45100__50S_ribosomal_protein_L14:0.02865411093995966219,(68536891__Bacteria__Actinobacteria__Corynebacterium_jeikeium_K411__50S_ribosomal_protein_L14:0.01247266970210730158,(227832252__Bacteria__Actinobacteria__Corynebacterium_aurimucosum_ATCC_700975__50S_ribosomal_protein_L14:0.12407330410407892141,172040023__Bacteria__Actinobacteria__Corynebacterium_urealyticum_DSM_7109__50S_ribosomal_protein_L14:0.10214587130064188558):0.02164820478013228591):0.01306169578573989146):0.04421401774452663608,340795325__Bacteria__Actinobacteria__Corynebacterium_variabile_DSM_44702__50S_ribosomal_protein_L14:0.13890425575218881549):0.06084357563363568949):0.03320187799185168875,(300857777__Bacteria__Actinobacteria__Corynebacterium_pseudotuberculosis_FRC41__50S_ribosomal_protein_L14:0.00000122123005994819,337290029__Bacteria__Actinobacteria__Corynebacterium_ulcerans_BR-AD22__50S_ribosomal_protein_L14:0.00000122123005994819):0.03500317702530463676):0.00894079596618627473):0.02860930141619416958):0.10712826337608778726,333918157__Bacteria__Actinobacteria__Amycolicicoccus_subflavus_DQS3-9A1__50S_ribosomal_protein_L14:0.09595322001197525985):0.03458714396341872749,296141101__Bacteria__Actinobacteria__Tsukamurella_paurometabola_DSM_20162__50S_ribosomal_protein_L14:0.01111777757861368704):0.03298823863408691104,((226305351__Bacteria__Actinobacteria__Rhodococcus_erythropolis_PR4__50S_ribosomal_protein_L14:0.03380503762808415719,(111023106__Bacteria__Actinobacteria__Rhodococcus_jostii_RHA1__50S_ribosomal_protein_L14:0.00000122123005994819,226365605__Bacteria__Actinobacteria__Rhodococcus_opacus_B4__50S_ribosomal_protein_L14:0.00000122123005994819):0.01086866959135779527):0.05466335865005138295,312140908__Bacteria__Actinobacteria__Rhodococcus_equi_103S__50S_ribosomal_protein_L14:0.01410704924849556091):0.02185622411232619050):0.01354679940471715215):0.01097664112476621698):0.01285478666977806286,(((41410275__Bacteria__Actinobacteria__Mycobacterium_avium_subsp_paratuberculosis_K-10__50S_ribosomal_protein_L14:0.00000122123005994819,((((340625735__Bacteria__Actinobacteria__Mycobacterium_canettii_CIPT_140010059__putative_50S_ribosomal_protein_L14_RPLN:0.00000122123005994819,15607854__Bacteria__Actinobacteria__Mycobacterium_tuberculosis_H37Rv__50S_ribosomal_protein_L14:0.00000122123005994819):0.00000122123005994819,15827992__Bacteria__Actinobacteria__Mycobacterium_leprae_TN__50S_ribosomal_protein_L14:0.06442514299057280902):0.00000122123005994819,379756359__Bacteria__Actinobacteria__Mycobacterium_intracellulare_MOTT-02__50S_ribosomal_protein_L14:0.00000122123005994819):0.00000122123005994819,31791900__Bacteria__Actinobacteria__Mycobacterium_bovis_AF2122-97__50S_ribosomal_protein_L14:0.00000122123005994819):0.00000122123005994819):0.00000122123005994819,339630782__Bacteria__Actinobacteria__Mycobacterium_africanum_GM041182__50S_ribosomal_protein_L14:0.00000122123005994819):0.01108426192661262320,(183981067__Bacteria__Actinobacteria__Mycobacterium_marinum_M__50S_ribosomal_protein_L14:0.00000122123005994819,118616583__Bacteria__Actinobacteria__Mycobacterium_ulcerans_Agy99__50S_ribosomal_protein_L14:0.01105865629917686735):0.00000122123005994819):0.03285796617915261175):0.03466021030654974772,((118470225__Bacteria__Actinobacteria__Mycobacterium_smegmatis_str_MC2_155__50S_ribosomal_protein_L14:0.00000122123005994819,120402343__Bacteria__Actinobacteria__Mycobacterium_vanbaalenii_PYR-1__50S_ribosomal_protein_L14:0.01075605962527094277):0.00000122123005994819,108797998__Bacteria__Actinobacteria__Mycobacterium_sp_MCS__50S_ribosomal_protein_L14:0.03239917530995684025):0.00000122123005994819):0.02219463784856005178,375137876__Bacteria__Actinobacteria__Mycobacterium_rhodesiae_NBB3__50S_ribosomal_protein_L14:0.05897819502097254724):0.01079742327994912335):0.04563821602742308692,(152964667__Bacteria__Actinobacteria__Kineococcus_radiotolerans_SRS30216__50S_ribosomal_protein_L14:0.03602542744391420970,(163840894__Bacteria__Actinobacteria__Renibacterium_salmoninarum_ATCC_33209__50S_ribosomal_protein_L14:0.00000122123005994819,((50955556__Bacteria__Actinobacteria__Leifsonia_xyli_subsp_xyli_str_CTCB07__50S_ribosomal_protein_L14:0.07162017294787836885,(283457558__Bacteria__Actinobacteria__Rothia_mucilaginosa_DY-18__50S_ribosomal_protein_L14:0.03757849406480590071,311111961__Bacteria__Actinobacteria__Rothia_dentocariosa_ATCC_17931__50S_ribosomal_protein_L14:0.02478126239341634993):0.08087014302889714013):0.01672808000778901530,((((308178122__Bacteria__Actinobacteria__Arthrobacter_arilaitensis_Re117__50S_ribosomal_protein_L14:0.07447680523744194814,325964149__Bacteria__Actinobacteria__Arthrobacter_phenanthrenivorans_Sphe3__50S_ribosomal_protein_L14:0.00000122123005994819):0.01150409690368255425,116671511__Bacteria__Actinobacteria__Arthrobacter_sp_FB24__50S_ribosomal_protein_L14:0.00000122123005994819):0.00000122123005994819,220913422__Bacteria__Actinobacteria__Arthrobacter_chlorophenolicus_A6__50S_ribosomal_protein_L14:0.00000122123005994819):0.00000122123005994819,119963146__Bacteria__Actinobacteria__Arthrobacter_aurescens_TC1__50S_ribosomal_protein_L14:0.00000122123005994819):0.00000122123005994819):0.03111264828348635561):0.04691955711577008858):0.01698604678401151313):0.03147565035198000849):0.00000122123005994819):0.00000122123005994819):0.00000122123005994819):0.00000122123005994819,((182436617__Bacteria__Actinobacteria__Streptomyces_griseus_subsp_griseus_NBRC_13350__50S_ribosomal_protein_L14:0.00000122123005994819,345001507__Bacteria__Actinobacteria__Streptomyces_sp_SirexAA-E__50S_ribosomal_protein_L14:0.00000122123005994819):0.01141002675622838393,(21223092__Bacteria__Actinobacteria__Streptomyces_coelicolor_A3-2__50S_ribosomal_protein_L14:0.00000122123005994819,357411723__Bacteria__Actinobacteria__Streptomyces_flavogriseus_ATCC_33331__50S_ribosomal_protein_L14:0.00000122123005994819):0.00000122123005994819):0.01150521458982056190):0.00000122123005994819,((378719062__Bacteria__Actinobacteria__Gordonia_polyisoprenivorans_VH2__50S_ribosomal_protein_L14:0.01107058465689482463,262203582__Bacteria__Actinobacteria__Gordonia_bronchialis_DSM_43247__50S_ribosomal_protein_L14:0.00000122123005994819):0.08485287017816685318,374988955__Bacteria__Actinobacteria__Streptomyces_bingchenggensis_BCW-1__50S_ribosomal_protein_L14:0.00000122123005994819):0.02295285456953388009):0.01591001975175352842,(357390084__Bacteria__Actinobacteria__Kitasatospora_setae_KM-6054__50S_ribosomal_protein_L14:0.03267679884903140763,(((291298720__Bacteria__Actinobacteria__Stackebrandtia_nassauensis_DSM_44728__50S_ribosomal_protein_L14:0.12612463294252354573,(331699166__Bacteria__Actinobacteria__Pseudonocardia_dioxanivorans_CB1190__50S_ribosomal_protein_L14:0.05176461449710600959,(256380588__Bacteria__Actinobacteria__Actinosynnema_mirum_DSM_43827__50S_ribosomal_protein_L14:0.01290286862797949616,((134103254__Bacteria__Actinobacteria__Saccharopolyspora_erythraea_NRRL_2338__50S_ribosomal_protein_L14:0.12549583990620757912,257054480__Bacteria__Actinobacteria__Saccharomonospora_viridis_DSM_43017__50S_ribosomal_protein_L14P:0.03925646344882988831):0.03337284359015802587,300782618__Bacteria__Actinobacteria__Amycolatopsis_mediterranei_U32__50S_ribosomal_protein_L14:0.02414224422935200634):0.02087850942798322174):0.02445470115467761676):0.01034940323005795366):0.01330664068280032301,258651373__Bacteria__Actinobacteria__Nakamurella_multipartita_DSM_44233__50S_ribosomal_protein_L14:0.04734333580613345194):0.02326007309293071090,(((284992864__Bacteria__Actinobacteria__Geodermatophilus_obscurus_DSM_43160__50S_ribosomal_protein_L14:0.01208729964104049079,379737632__Bacteria__Actinobacteria__Blastococcus_saxobsidens_DD2__50S_ribosomal_protein_L14:0.02409528212387625559):0.02487756329877702927,(((336179772__Bacteria__Actinobacteria__Frankia_symbiont_of_Datisca_glomerata__50S_ribosomal_protein_L14:0.01223625059097600484,(86739305__Bacteria__Actinobacteria__Frankia_sp_CcI3__50S_ribosomal_protein_L14:0.00000122123005994819,111220556__Bacteria__Actinobacteria__Frankia_alni_ACN14a__50S_ribosomal_protein_L14:0.00000122123005994819):0.01217020926862257858):0.06367343714480400152,((117927525__Bacteria__Actinobacteria__Acidothermus_cellulolyticus_11B__50S_ribosomal_protein_L14:0.05059438758231488836,((296268560__Bacteria__Actinobacteria__Thermobispora_bispora_DSM_43833__50S_ribosomal_protein_L14:0.01514415936714289500,271962642__Bacteria__Actinobacteria__Streptosporangium_roseum_DSM_43021__50S_ribosomal_protein_L14:0.06860554253782681633):0.04036712450908901822,269128506__Bacteria__Actinobacteria__Thermomonospora_curvata_DSM_43183__50S_ribosomal_protein_L14:0.04351287711296849409):0.01319022495250984917):0.01087963747785141919,72163035__Bacteria__Actinobacteria__Thermobifida_fusca_YX__50S_ribosomal_protein_L14:0.07980160223666300789):0.01201589127176701070):0.02695816147396641257,256390150__Bacteria__Actinobacteria__Catenulispora_acidiphila_DSM_44928__50S_ribosomal_protein_L14:0.06192479509502303581):0.01227053540355878096):0.02475205806009026996,(386845744__Bacteria__Actinobacteria__Actinoplanes_sp_SE50-110__50S_ribosomal_protein_L14:0.02340529131878721705,(((315501423__Bacteria__Actinobacteria__Micromonospora_sp_L5__50S_ribosomal_protein_L14:0.00000122123005994819,(145596424__Bacteria__Actinobacteria__Salinispora_tropica_CNB-440__50S_ribosomal_protein_L14:0.00000122123005994819,383775783__Bacteria__Actinobacteria__Actinoplanes_missouriensis_431__50S_ribosomal_protein_L14:0.00000122123005994819):0.00000122123005994819):0.00000122123005994819,(330470163__Bacteria__Actinobacteria__Verrucosispora_maris_AB-18-032__50S_ribosomal_protein_L14:0.00000122123005994819,159039824__Bacteria__Actinobacteria__Salinispora_arenicola_CNS-205__50S_ribosomal_protein_L14:0.00000122123005994819):0.00000122123005994819):0.01165860391249765732,302869962__Bacteria__Actinobacteria__Micromonospora_aurantiaca_ATCC_27029__50S_ribosomal_protein_L14:0.00000122123005994819):0.00000122123005994819):0.03685335002735658921):0.02574895398737217858):0.04827371249160394145):0.01642442807463185411):0.01569457955855375897,357401178__Bacteria__Actinobacteria__Streptomyces_cattleya_NRRL_8057__50S_ribosomal_protein_L14:0.01145380241821827155):0.01530843847785256888):0.00000122123005994819,(336116758__Bacteria__Actinobacteria__Microlunatus_phosphovorus_NM-1__50S_ribosomal_protein_L14:0.04769053250852837295,284033992__Bacteria__Actinobacteria__Kribbella_flavida_DSM_17836__50S_ribosomal_protein_L14:0.05220328730753070329):0.01026236686285345555):0.03400853255561420152):0.14524324516482817193):0.09652725400942080425,(296131846__Bacteria__Clostridia__Thermincola_potens_JR__50S_ribosomal_protein_L14:0.09968830321808895556,((320160424__Bacteria__Chloroflexi__Anaerolinea_thermophila_UNI-1__50S_ribosomal_protein_L14:0.29738580100869965728,383761355__Bacteria__Chloroflexi__Caldilinea_aerophila_DSM_14535_NBRC_104270__50S_ribosomal_protein_L14:0.11825899798270037011):0.08128478968157944184,(284042814__Bacteria__Actinobacteria__Conexibacter_woesei_DSM_14684__50S_ribosomal_protein_L14:0.23879901124313274163,((302390968__Bacteria__Clostridia__Acetohalobium_arabaticum_DSM_5501__50S_ribosomal_protein_L14:0.27254873335208040785,(188584846__Bacteria__Clostridia__Natranaerobius_thermophilus_JW-NM-WN-LF__50S_ribosomal_protein_L14:0.34565993449033410867,(385800559__Bacteria__Clostridia__Halanaerobium_praevalens_DSM_2228__50S_ribosomal_protein_L14:0.00000122123005994819,312144237__Bacteria__Clostridia__Halanaerobium_hydrogeniformans__50S_ribosomal_protein_L14:0.09772967922683170605):0.14091939015551355197):0.06377095044280545189):0.04002850580758352678,220930975__Bacteria__Clostridia__Halothermothrix_orenii_H_168__50S_ribosomal_protein_L14:0.08282473436823292734):0.07847048157834078663):0.05235506933748475256):0.06905753736334484250):0.02858432368173358801):0.05346968077268833552,((302669971__Bacteria__Clostridia__Butyrivibrio_proteoclasticus_B316__50S_ribosomal_protein_L14:0.14480800461003620616,(160881775__Bacteria__Clostridia__Clostridium_phytofermentans_ISDg__50S_ribosomal_protein_L14:0.03568337718825064647,(302388078__Bacteria__Clostridia__Clostridium_saccharolyticum_WM1__50S_ribosomal_protein_L14:0.00000122123005994819,(238916275__Bacteria__Clostridia__Eubacterium_eligens_ATCC_27750__50S_ribosomal_protein_L14:0.05569629055571910514,(238922840__Bacteria__Clostridia__Eubacterium_rectale_ATCC_33656__50S_ribosomal_protein_L14:0.00000122123005994819,347533188__Bacteria__Clostridia__Roseburia_hominis_A2-183__50S_ribosomal_protein_L14:0.01067887598212127753):0.02197426922653313366):0.02165002662779630729):0.04183910414898717872):0.00383852533016417873):0.02511471893189132568,339442862__Bacteria__Clostridia__Clostridium_sp_SY8519__50S_ribosomal_protein_L14:0.11232880270401350564):0.05545919241212979300):0.02161608825725669369):0.04378572141098023562):0.03620491667577833972,(379012682__Bacteria__Clostridia__Acetobacterium_woodii_DSM_1030__50S_ribosomal_protein_L14:0.05688996659381831411,310829575__Bacteria__Clostridia__Eubacterium_limosum_KIST612__50S_ribosomal_protein_L14:0.01197189279576088214):0.13316744230135976745):0.00000122123005994819,(226309818__Bacteria__Bacilli__Brevibacillus_brevis_NBRC_100599__50S_ribosomal_protein_L14:0.14471152479603011098,(341904753__Bacteria__Bacilli__Paenibacillus_mucilaginosus_KNP414__50S_ribosomal_protein_L14:0.07599388936355899737,(251799632__Bacteria__Bacilli__Paenibacillus_sp_JDR-2__50S_ribosomal_protein_L14:0.07338763009640113244,(261409511__Bacteria__Bacilli__Paenibacillus_sp_Y412MC10__50S_ribosomal_protein_L14:0.08392596187844925115,(374320637__Bacteria__Bacilli__Paenibacillus_terrae_HPL-003__50S_ribosomal_protein_L14:0.00000122123005994819,308070965__Bacteria__Bacilli__Paenibacillus_polymyxa_E681__50S_ribosomal_protein_L14:0.00000122123005994819):0.02340713940552839600):0.05233493746935817537):0.01955407348234043316):0.09922816714681138850):0.08834689492332070682):0.01727536553458293087,((126697650__Bacteria__Clostridia__Clostridium_difficile_630__50S_ribosomal_protein_L14:0.07479102520671837562,(374308541__Bacteria__Clostridia__Filifactor_alocis_ATCC_35896__50S_ribosomal_protein_L14:0.10444832254062977328,310659492__Bacteria__Clostridia__Clostridium_sticklandii_DSM_519__50S_ribosomal_subunit_protein_L14:0.03645962114454937009):0.03126511252466379620):0.09687856914202827574,(158319553__Bacteria__Clostridia__Alkaliphilus_oremlandii_OhILAs__50S_ribosomal_protein_L14:0.03598962383178885144,150392150__Bacteria__Clostridia__Alkaliphilus_metalliredigens_QYMF__50S_ribosomal_protein_L14:0.10374454236144756147):0.07969046653098429966):0.04314524563266667473):0.05099735948272408892,(257067050__Bacteria__Clostridia__Anaerococcus_prevotii_DSM_20548__50S_ribosomal_protein_L14:0.29714426956435430194,169823862__Bacteria__Clostridia__Finegoldia_magna_ATCC_29328__50S_ribosomal_protein_L14:0.17253106277981081207):0.09608266668586223913):0.05868036472269121812,(336066400__Bacteria__others_bacteria__Erysipelothrix_rhusiopathiae_str_Fujisawa__50S_ribosomal_protein_L14:0.21218696720687327262,(162446967__Bacteria__Tenericutes__Acholeplasma_laidlawii_PG-8A__50S_ribosomal_protein_L14:0.13223824048901969275,(((85057792__Bacteria__Tenericutes__Aster_yellows_witches-broom_phytoplasma_AYWB__50S_ribosomal_protein_L14:0.00000122123005994819,39938696__Bacteria__Tenericutes__Onion_yellows_phytoplasma_OY-M__ribosomal_protein_L14:0.02236577964878322042):0.05083531106425485946,197294621__Bacteria__Tenericutes__Candidatus_Phytoplasma_australiense__50S_ribosomal_protein_L14:0.18011032208434571422):0.22598561177264575583,194246743__Bacteria__Tenericutes__Candidatus_Phytoplasma_mali__50S_ribosomal_protein_L14:0.18242275307612218493):0.14089034023790295014):0.02718840474515915248):0.07711861105253479953):0.10774132029030056290):0.04273333548673020205,((13357801__Bacteria__Tenericutes__Ureaplasma_parvum_serovar_3_str_ATCC_700970__50S_ribosomal_protein_L14:0.00000122123005994819,209554461__Bacteria__Tenericutes__Ureaplasma_urealyticum_serovar_10_str_ATCC_33699__50S_ribosomal_protein_L14:0.00000122123005994819):0.22219130022373748123,((161511516__Bacteria__Tenericutes__Mycoplasma_gallisepticum_str_R-low__50S_ribosomal_protein_L14:0.14678770340046673470,(13507914__Bacteria__Tenericutes__Mycoplasma_pneumoniae_M129__50S_ribosomal_protein_L14:0.01042990537450525640,12045014__Bacteria__Tenericutes__Mycoplasma_genitalium_G37__50S_ribosomal_protein_L14:0.05800453628715539212):0.25129063468956447380):0.09524398269280551221,(26554455__Bacteria__Tenericutes__Mycoplasma_penetrans_HF-2__50S_ribosomal_protein_L14:0.18996692242320972754,(325989717__Bacteria__Tenericutes__Mycoplasma_suis_KI3806__50S_ribosomal_protein_L14:0.32939161422466273210,(321310970__Bacteria__Tenericutes__Mycoplasma_haemofelis_str_Langford_1__50S_ribosomal_protein_L14:0.03330367533004793129,374318672__Bacteria__Tenericutes__Mycoplasma_haemocanis_str_Illinois__50S_ribosomal_protein_L14:0.00000122123005994819):0.23958772430737115822):0.30373509438729773269):0.00336416743694103581):0.10073101698624452316):0.12545731131285969839):0.93942610600145204369,(332796538__Archaea__Sulfolobales__Acidianus_hospitalis_W1__50S_ribosomal_protein_L14:0.00000122123005994819,(((330835815__Archaea__Sulfolobales__Metallosphaera_cuprina_Ar-4__50S_ribosomal_protein_L14P:0.04420577921554559586,146302886__Archaea__Sulfolobales__Metallosphaera_sedula_DSM_5348__50S_ribosomal_protein_L14:0.08151239589058910384):0.13491559917442683125,(70606402__Archaea__Sulfolobales__Sulfolobus_acidocaldarius_DSM_639__50S_ribosomal_protein_L14:0.10697369763820592514,15920632__Archaea__Sulfolobales__Sulfolobus_tokodaii_str_7__50S_ribosomal_protein_L14:0.07188926646083362848):0.04177129165287846169):0.04637691413647516969,(15897614__Archaea__Sulfolobales__Sulfolobus_solfataricus_P2__50S_ribosomal_protein_L14:0.02365357460239621984,227827701__Archaea__Sulfolobales__Sulfolobus_islandicus_M_14-25__50S_ribosomal_protein_L14:0.01263245336459059738):0.08437629820899973654):0.08513964065364061640):0.19097145716879768140):0.22721330838233649851,((347524206__Archaea__Desulfurococcales__Pyrolobus_fumarii_1A__50S_ribosomal_protein_L14P:0.07817628029046180815,(124028165__Archaea__Desulfurococcales__Hyperthermus_butylicus_DSM_5456__50S_ribosomal_protein_L14P:0.15459470627640373164,(((14600659__Archaea__Desulfurococcales__Aeropyrum_pernix_K1__50S_ribosomal_protein_L14:0.10681986043061160452,302348028__Archaea__Desulfurococcales__Acidilobus_saccharovorans_345-15__50S_ribosomal_protein_L14:0.46038934608481402178):0.21540532804831899472,((126465926__Archaea__Desulfurococcales__Staphylothermus_marinus_F1__50S_ribosomal_protein_L14:0.01891022812071212200,297527397__Archaea__Desulfurococcales__Staphylothermus_hellenicus_DSM_12710__50S_ribosomal_protein_L14P:0.00000122123005994819):0.16169087806135962193,(389860659__Archaea__Desulfurococcales__Thermogladius_sp_1633__50S_ribosomal_protein_L14:0.12903953614263111160,(296242595__Archaea__Desulfurococcales__Thermosphaera_aggregans_DSM_11486__50S_ribosomal_protein_L14:0.02439021996199390585,(320101356__Archaea__Desulfurococcales__Desulfurococcus_mucosus_DSM_2162__50S_ribosomal_protein_L14:0.02250661158095532480,(218884476__Archaea__Desulfurococcales__Desulfurococcus_kamchatkensis_1221n__50S_ribosomal_protein_L14P:0.00000122123005994819,390938981__Archaea__Desulfurococcales__Desulfurococcus_fermentans_DSM_16532__50S_ribosomal_protein_L14:0.00899390604796994168):0.01354130962816643691):0.04460944536541791572):0.08146573595046455174):0.08215725218350863890):0.07822686953824589673):0.03640501782422535249,156938195__Archaea__Desulfurococcales__Ignicoccus_hospitalis_KIN4-I__50S_ribosomal_protein_L14:0.19425164504919201214):0.03405647749828706605):0.01029049848846294232):0.08749631509149768949,(385805554__Archaea__Sulfolobales__Fervidicoccus_fontis_Kam940__50S_ribosomal_protein_L14:0.29971248168078834517,(305662601__Archaea__Desulfurococcales__Ignisphaera_aggregans_DSM_17230__50S_ribosomal_protein_L14:0.31809807506926535137,(119719400__Archaea__Thermoproteales__Thermofilum_pendens_Hrk_5__50S_ribosomal_protein_L14P:0.31304508680392029163,(((307596037__Archaea__Thermoproteales__Vulcanisaeta_distributa_DSM_14429__50S_ribosomal_protein_L14:0.01269445851616349784,325967866__Archaea__Thermoproteales__Vulcanisaeta_moutnovskia_768-28__50S_ribosomal_protein_L14:0.02181222161850133318):0.20034587853756882780,159041894__Archaea__Thermoproteales__Caldivirga_maquilingensis_IC-167__50S_ribosomal_protein_L14:0.17996430875093505364):0.04972789034360656363,(119872027__Archaea__Thermoproteales__Pyrobaculum_islandicum_DSM_4184__50S_ribosomal_protein_L14:0.02098588487473124556,(((((352682806__Archaea__Thermoproteales__Thermoproteus_tenax_Kra_1__50S_ribosomal_protein_L14p:0.02880791860027686474,327311801__Archaea__Thermoproteales__Thermoproteus_uzoniensis_768-20__50S_ribosomal_protein_L14:0.09105563300841436336):0.17186122566059763850,171186046__Archaea__Thermoproteales__Thermoproteus_neutrophilus_V24Sta__50S_ribosomal_protein_L14:0.00000122123005994819):0.02704397001425738398,126460389__Archaea__Thermoproteales__Pyrobaculum_calidifontis_JCM_11548__LSU_ribosomal_protein_L14P:0.00898092559471808626):0.00000122123005994819,(374326824__Archaea__Thermoproteales__Pyrobaculum_sp_1860__50S_ribosomal_protein_L14:0.00000122123005994819,18313850__Archaea__Thermoproteales__Pyrobaculum_aerophilum_str_IM2__50S_ribosomal_protein_L14:0.00000122123005994819):0.00000122123005994819):0.00000122123005994819,(145591883__Archaea__Thermoproteales__Pyrobaculum_arsenaticum_DSM_13514__50S_ribosomal_protein_L14:0.00000122123005994819,379003418__Archaea__Thermoproteales__Pyrobaculum_oguniense_TE7__50S_ribosomal_protein_L14:0.00000122123005994819):0.02710022991053152516):0.01495765167301502455):0.07727222718506999988):0.11860568690543910053):0.27748123016012071762):0.06285062459939909363):0.06111656763688515931):0.02334176484242145300):0.17816229046498235911,(170291172__Archaea__others_archaea__Candidatus_Korarchaeum_cryptofilum_OPF8__50S_ribosomal_protein_L14:0.63722915631240406586,(118576061__Archaea__others_archaea__Cenarchaeum_symbiosum_A__50S_ribosomal_protein_L14:0.12440588537516268641,161528308__Archaea__others_archaea__Nitrosopumilus_maritimus_SCM1__50S_ribosomal_protein_L14:0.18068640663650065159):0.53107633928888631214):0.21893132199127432469):0.11434924333669864438):0.10101170421609489969,((333910783__Archaea__Methanococcales__Methanotorris_igneus_Kol_5__50S_ribosomal_protein_L14:0.04746448083488852276,(336121756__Archaea__Methanococcales__Methanothermococcus_okinawensis_IH1__50S_ribosomal_protein_L14:0.01090983485840091305,((45358972__Archaea__Methanococcales__Methanococcus_maripaludis_S2__50S_ribosomal_protein_L14P:0.00941731336769209559,(297619578__Archaea__Methanococcales__Methanococcus_voltae_A3__50S_ribosomal_protein_L14P:0.07140266383189317057,150399471__Archaea__Methanococcales__Methanococcus_vannielii_SB__50S_ribosomal_protein_L14P:0.03025601562876282027):0.04581618347981560035):0.12597635569326701144,150401816__Archaea__Methanococcales__Methanococcus_aeolicus_Nankai-3__50S_ribosomal_protein_L14:0.05668861395488596078):0.02722895373717083498):0.09300721309913149992):0.08683041628867990691,(296109310__Archaea__Methanococcales__Methanocaldococcus_infernus_ME__50S_ribosomal_protein_L14P:0.05592866426260085372,(289193202__Archaea__Methanococcales__Methanocaldococcus_sp_FS406-22__50S_ribosomal_protein_L14P:0.00000122123005994819,(15668643__Archaea__Methanococcales__Methanocaldococcus_jannaschii_DSM_2661__50S_ribosomal_protein_L14:0.00000122123005994819,(256810636__Archaea__Methanococcales__Methanocaldococcus_fervens_AG86__50S_ribosomal_protein_L14:0.04983158407951399776,261402346__Archaea__Methanococcales__Methanocaldococcus_vulcanius_M7__50S_ribosomal_protein_L14:0.01983866543203541971):0.00918840619143610794):0.00962436468384504293):0.04618764515938880016):0.11078789929966162409):0.08443890948678976771):0.08667075084121220185):0.01927692962719970010,20094654__Archaea__Thermococcales-pyroco__Methanopyrus_kandleri_AV19__50S_ribosomal_protein_L14:0.13262235278091374924):0.08975942991244637015):0.05389613648095747250,284162450__Archaea__Archaeoglobales__Archaeoglobus_profundus_DSM_5631__50S_ribosomal_protein_L14b|L23e:0.09587765083591122395):0.03493098341506039456):0.05456069552872494510,11499499__Archaea__Archaeoglobales__Archaeoglobus_fulgidus_DSM_4304__50S_ribosomal_protein_L14P:0.07952930642117192472):0.0;
