# Supplementary material for: The last universal common ancestor between ancient Earth chemistry and the onset of genetics
Source: PLoS Genet. 2018 Aug 16;14(8):e1007518. doi: 10.1371/journal.pgen.1007518 (PMC6095482; doi:10.1371/journal.pgen.1007518)
Supplement: S1 Appendix — The trees are for the 355 clusters that, after alignment and tree construction, generated ML trees that preserve domain monophyly while also having homologues in ≥2 archaeal and ≥2 bacterial lineages. These 355 proteins trace to LUCA by those phylogenetic criteria [78]. LUCA, last universal common ancestor; ML, maximum likelihood. (ZIP) [file pgen.1007518.s001.zip › renamed_trees_LUCA/1261.tree]

(((219870412__Bacteria__Gammaproteobacteria__Haemophilus_parasuis_SH0165__PerM_protein_permease:0.20564160625277963512,(((126208598__Bacteria__Gammaproteobacteria__Actinobacillus_pleuropneumoniae_serovar_5b_str_L20__membrane_protein:0.11564540658382459204,33151678__Bacteria__Gammaproteobacteria__Haemophilus_ducreyi_35000HP__hypothetical_protein:0.14807723275994413847):0.21086958274913805700,52424483__Bacteria__Gammaproteobacteria__Mannheimia_succiniciproducens_MBEL55E__PerM_protein:0.18940358311144570025):0.06401710444229607999,(((((333926694__Bacteria__Gammaproteobacteria__Serratia_sp_AS12__hypothetical_protein:0.04389813244102192674,157370131__Bacteria__Gammaproteobacteria__Serratia_proteamaculans_568__putative_transport_protein:0.07757130850006881129):0.17165850141198443768,(((383190829__Bacteria__Gammaproteobacteria__Rahnella_aquatilis_CIP_78-65_ATCC_33071__putative_permease:0.01617239836172349940,322833666__Bacteria__Gammaproteobacteria__Rahnella_sp_Y9602__hypothetical_protein:0.03445630721426216903):0.29063285465368465799,(387889532__Bacteria__Gammaproteobacteria__Escherichia_blattae_DSM_4481__putative_permease:0.20170028738625422893,(((339999294__Bacteria__Gammaproteobacteria__Salmonella_bongori_NCTC_12419__hypothetical_protein:0.01828412708041380827,16760382__Bacteria__Gammaproteobacteria__Salmonella_enterica_subsp_enterica_serovar_Typhi_str_CT18__hypothetical_protein:0.00518303878233058839):0.03927999873383993673,((218689547__Bacteria__Gammaproteobacteria__Escherichia_coli_ED1a__hypothetical_protein:0.00691373786788798336,(15802015__Bacteria__Gammaproteobacteria__Escherichia_coli_O157_H7_str_EDL933__transporter:0.00870896903207656579,(((74312074__Bacteria__Gammaproteobacteria__Shigella_sonnei_Ss046__transporter:0.00288438205594476142,82776830__Bacteria__Gammaproteobacteria__Shigella_dysenteriae_Sd197__transport_protein:0.00873956306215252152):0.00000122123005994819,24112988__Bacteria__Gammaproteobacteria__Shigella_flexneri_2a_str_301__pheromone_autoinducer_2_transporter:0.00000122123005994819):0.00000122123005994819,82544032__Bacteria__Gammaproteobacteria__Shigella_boydii_Sb227__transporter:0.00289083054847043362):0.00000122123005994819):0.00297122380575706550):0.08646348591565748698,((146311563__Bacteria__Gammaproteobacteria__Enterobacter_sp_638__transporter:0.03519002137021658844,(345299056__Bacteria__Gammaproteobacteria__Enterobacter_asburiae_LF7a__hypothetical_protein:0.03653439677817189868,365970271__Bacteria__Gammaproteobacteria__Enterobacter_cloacae_EcWSU1__AI|2_transport_protein_tqsA:0.02531577160159683565):0.04271407303974318614):0.06776316286151048973,(283785182__Bacteria__Gammaproteobacteria__Citrobacter_rodentium_ICC168__AI|2_transport_protein_TqsA:0.07740242949470006739,157145858__Bacteria__Gammaproteobacteria__Citrobacter_koseri_ATCC_BAA-895__putative_transport_protein:0.05207617960353127379):0.02670636845988931876):0.01299074515511236885):0.01336562682697146204):0.02656617927333381965,(311279560__Bacteria__Gammaproteobacteria__Enterobacter_cloacae_SCF1__hypothetical_protein:0.12093341277782056198,(336250135__Bacteria__Gammaproteobacteria__Enterobacter_aerogenes_KCTC_2190__pheromone_autoinducer_2_transporter:0.02847413025892831309,(375261116__Bacteria__Gammaproteobacteria__Klebsiella_oxytoca_KCTC_1686__pheromone_autoinducer_2_transporter:0.02657030181681951583,((206580879__Bacteria__Gammaproteobacteria__Klebsiella_pneumoniae_342__transporter:0.00000122123005994819,288935653__Bacteria__Gammaproteobacteria__Klebsiella_variicola_At-22__hypothetical_protein:0.00000122123005994819):0.01033351010709335389,378978632__Bacteria__Gammaproteobacteria__Klebsiella_pneumoniae_subsp_pneumoniae_HS11286__putative_transport_protein:0.00579399581319455740):0.03692673705105514737):0.01949017835825260503):0.09558381877374343139):0.04190183507012883168):0.08466003451149781145):0.21559450925913845043):0.09801792060721363498,(123441926__Bacteria__Gammaproteobacteria__Yersinia_enterocolitica_subsp_enterocolitica_8081__transport_protein:0.04704051015218664589,(51596809__Bacteria__Gammaproteobacteria__Yersinia_pseudotuberculosis_IP_32953__transporter:0.00000122123005994819,45442060__Bacteria__Gammaproteobacteria__Yersinia_pestis_biovar_Microtus_str_91001__transport_protein:0.00000122123005994819):0.02634253171552567926):0.21282827811268198448):0.05266682694356754346):0.36306424733358583223,(((((152996401__Bacteria__Gammaproteobacteria__Marinomonas_sp_MWYL1__hypothetical_protein:0.15520431053514677222,333908311__Bacteria__Gammaproteobacteria__Marinomonas_posidonica_IVIA-Po-181__hypothetical_protein:0.07976182191984150516):0.09329231646592661686,326795182__Bacteria__Gammaproteobacteria__Marinomonas_mediterranea_MMB-1__hypothetical_protein:0.17786110140465527518):0.39025466175926654122,(114320847__Bacteria__Gammaproteobacteria__Alkalilimnicola_ehrlichii_MLHE-1__hypothetical_protein:0.93185530199575272725,(334143380__Bacteria__Gammaproteobacteria__Thioalkalimicrobium_cyclicum_ALM1__hypothetical_protein:0.30368963237667828681,78486409__Bacteria__Gammaproteobacteria__Thiomicrospira_crunogena_XCL-2__hypothetical_protein:0.57910124423568842822):0.20644325382550837711):0.13290154073817136982):0.16376151454777007621,((((((218441749__Bacteria__Cyanobacteria__Cyanothece_sp_PCC_7424__hypothetical_protein:0.21162057265392994476,307151710__Bacteria__Cyanobacteria__Cyanothece_sp_PCC_7822__hypothetical_protein:0.17922927241666727904):0.14880406213412608607,220906944__Bacteria__Cyanobacteria__Cyanothece_sp_PCC_7425__hypothetical_protein:0.30109921858834537423):0.56756680572969098186,(256826100__Bacteria__Actinobacteria__Kytococcus_sedentarius_DSM_20547__permease:0.80673517567950181473,(383776951__Bacteria__Actinobacteria__Actinoplanes_missouriensis_431__hypothetical_protein:0.29262567331956973460,258655025__Bacteria__Actinobacteria__Nakamurella_multipartita_DSM_44233__hypothetical_protein:0.67161711799617351826):0.18365056096724882706):0.50484630419631149056):0.27123488097077191883,(((333988576__Archaea__Methanobacteriales__Methanobacterium_sp_SWAN-1__hypothetical_protein:0.30849297539229159071,325958841__Archaea__Methanobacteriales__Methanobacterium_sp_AL-21__hypothetical_protein:0.41924154402767721539):0.86456261967075198616,(307353307__Archaea__Methanomicrobiales__Methanoplanus_petrolearius_DSM_11571__hypothetical_protein:0.64840098797411604981,(154150834__Archaea__Methanomicrobiales__Methanoregula_boonei_6A8__hypothetical_protein:0.42220380434715848450,126178857__Archaea__Methanomicrobiales__Methanoculleus_marisnigri_JR1__hypothetical_protein:0.44622214247826719191):0.38232603492629008146):0.36242273851248413274):0.15246432901085432698,((88601670__Archaea__Methanomicrobiales__Methanospirillum_hungatei_JF-1__hypothetical_protein:0.97457469814182529078,(73670522__Archaea__Methanosarcinales__Methanosarcina_barkeri_str_Fusaro__hypothetical_protein:0.45772218304946871159,(21228854__Archaea__Methanosarcinales__Methanosarcina_mazei_Go1__hypothetical_protein:0.15084142705289171893,20091458__Archaea__Methanosarcinales__Methanosarcina_acetivorans_C2A__hypothetical_protein:0.15521731500913549251):0.28027126357767812026):0.52567759806466174410):0.05725472409538668456,126180375__Archaea__Methanomicrobiales__Methanoculleus_marisnigri_JR1__hypothetical_protein:0.92593041944478504668):0.07491736216804929793):0.26714176036572900852):0.12376371355076774827,(328544580__Bacteria__Alphaproteobacteria__Polymorphum_gilvum_SL003B-26A1__PerM_family_permease:0.94512787584250390616,(((347527286__Bacteria__Alphaproteobacteria__Sphingobium_sp_SYK-6__hypothetical_protein:1.27087205345252285404,(172035592__Bacteria__Cyanobacteria__Cyanothece_sp_ATCC_51142_lin-circ__hypothetical_protein:0.91774804065661474972,(153009777__Bacteria__Alphaproteobacteria__Ochrobactrum_anthropi_ATCC_49188__hypothetical_protein:0.78932221677607861121,(170739126__Bacteria__Alphaproteobacteria__Methylobacterium_sp_4-46__hypothetical_protein:0.48356905809550237985,((158426039__Bacteria__Alphaproteobacteria__Azorhizobium_caulinodans_ORS_571__hypothetical_protein:0.49258886496677944944,298290162__Bacteria__Alphaproteobacteria__Starkeya_novella_DSM_506__hypothetical_protein:0.42307238394397783665):0.11354335193604102316,(163856737__Bacteria__Betaproteobacteria__Bordetella_petrii_DSM_12804__hypothetical_protein:0.84701377615659212417,(217977228__Bacteria__Alphaproteobacteria__Methylocella_silvestris_BL2__hypothetical_protein:0.22946008399630421493,182680515__Bacteria__Alphaproteobacteria__Beijerinckia_indica_subsp_indica_ATCC_9039__hypothetical_protein:0.35689534792628879734):0.23466527007786619485):0.12448286676410799667):0.08938130686826693816):0.10863999704670782021):0.49925628537794525252):0.20751066629229422689):0.20712953292983968256,(((385811355__Bacteria__others_bacteria__Ignavibacterium_album_JCM_16511__permease:1.02492252195854050001,(375012517__Bacteria__Bacteroidetes__Owenweeksia_hongkongensis_DSM_17368__putative_permease:0.41903594875281757748,(336171184__Bacteria__Bacteroidetes__Lacinutrix_sp_5H-3-7-4__hypothetical_protein:0.51011539931149696425,313675599__Bacteria__Bacteroidetes__Marivirga_tractuosa_DSM_4126__hypothetical_protein:0.45573718930487233658):0.16425682628165050314):0.79843837454557786693):0.22510617932012491615,(((((302381466__Bacteria__Alphaproteobacteria__Brevundimonas_subvibrioides_ATCC_15264__hypothetical_protein:0.50276068649002170208,(197106958__Bacteria__Alphaproteobacteria__Phenylobacterium_zucineum_HLK1__permease:0.40578435163476306302,(167648743__Bacteria__Alphaproteobacteria__Caulobacter_sp_K31__hypothetical_protein:0.16449848730056171320,(295687537__Bacteria__Alphaproteobacteria__Caulobacter_segnis_ATCC_21756__hypothetical_protein:0.10279443623717303413,221233026__Bacteria__Alphaproteobacteria__Caulobacter_crescentus_NA1000__conserved_membrane_spanning_protein:0.19954677632932163456):0.10308099970729862893):0.21055456838622113591):0.15805062636026437350):0.37977217575549976347,(254294786__Bacteria__Alphaproteobacteria__Hirschia_baltica_ATCC_49814__hypothetical_protein:0.36985742131071819294,114798684__Bacteria__Alphaproteobacteria__Hyphomonas_neptunium_ATCC_15444__hypothetical_protein:0.49383810496125818412):0.37202461704700423573):0.36820537575651590689,((56697039__Bacteria__Alphaproteobacteria__Ruegeria_pomeroyi_DSS-3__hypothetical_protein:0.87678038361007848422,((221369354__Bacteria__Alphaproteobacteria__Rhodobacter_sphaeroides_KD131__hypothetical_protein:0.00000122123005994819,77465347__Bacteria__Alphaproteobacteria__Rhodobacter_sphaeroides_2-4-1__hypothetical_protein:0.00242239368404400905):0.32664293730228127766,119386571__Bacteria__Alphaproteobacteria__Paracoccus_denitrificans_PD1222__hypothetical_protein:0.49562936285901476596):0.60396844894067502896):0.28941165375068156340,(((295680560__Bacteria__Betaproteobacteria__Burkholderia_sp_CCGE1002__hypothetical_protein:0.58143747808632528784,295681027__Bacteria__Betaproteobacteria__Burkholderia_sp_CCGE1002__hypothetical_protein:0.49536522014223305366):0.61138781997381330680,304320819__Bacteria__Alphaproteobacteria__Parvularcula_bermudensis_HTCC2503__hypothetical_protein:0.87864315652938884682):0.09325665015353741538,(((52842249__Bacteria__Gammaproteobacteria__Legionella_pneumophila_subsp_pneumophila_str_Philadelphia_1__transporter_permease:0.22844338010600559463,289164121__Bacteria__Gammaproteobacteria__Legionella_longbeachae_NSW150__transporter:0.33124847393226614090):0.34120277303527463131,297621135__Bacteria__Chlamydiae__Waddlia_chondrophila_WSU_86-1044__hypothetical_protein:0.67501947375312099098):0.16509319195942329106,((328542894__Bacteria__Alphaproteobacteria__Polymorphum_gilvum_SL003B-26A1__hypothetical_protein:0.39655049738617043076,374332687__Bacteria__Alphaproteobacteria__Pseudovibrio_sp_FO-BEG1__hypothetical_protein:0.33785788064551869336):0.49442741968469400282,29654244__Bacteria__Gammaproteobacteria__Coxiella_burnetii_RSA_493__hypothetical_protein:0.95905817984605779003):0.04934933790927593933):0.11101519752013046249):0.06583827074937585733):0.06742652611576976929):0.13190267741477554320,(384172009__Bacteria__Epsilonproteobacteria__Arcobacter_sp_L__putative_transport_protein:0.13246518663099021706,157737199__Bacteria__Epsilonproteobacteria__Arcobacter_butzleri_RM4018__permease:0.15502920963347874284):0.86758416082485390053):0.09823984588809085705,256423124__Bacteria__Bacteroidetes__Chitinophaga_pinensis_DSM_2588__hypothetical_protein:1.66395224466185132073):0.06867955615218068743):0.11983249200101053766,(((374289122__Bacteria__Deltaproteobacteria__Bacteriovorax_marinus_SJ__hypothetical_protein:0.54007417369003885010,187250591__Bacteria__others_bacteria__Elusimicrobium_minutum_Pei191__putative_permease:0.81994247519611918040):0.26360824398587001660,32475947__Bacteria__Planctomycetes__Rhodopirellula_baltica_SH_1__membrane_protein|_a_permease:0.81716170171721325133):0.48286629742394365783,(86157493__Bacteria__Deltaproteobacteria__Anaeromyxobacter_dehalogenans_2CP-C__hypothetical_protein:1.77674656329636526664,(294102743__Bacteria__others_bacteria__Aminobacterium_colombiense_DSM_12261__hypothetical_protein:0.88831078698924681447,((383790924__Bacteria__Spirochaetes__Spirochaeta_africana_DSM_8902__putative_permease:0.61578839930618223253,307719112__Bacteria__Spirochaetes__Spirochaeta_thermophila_DSM_6192__hypothetical_protein:0.58760902891092248179):0.14530849761494835093,((51598269__Bacteria__Spirochaetes__Borrelia_garinii_PBi_linear__hypothetical_protein:0.00485738565818277616,(111114828__Bacteria__Spirochaetes__Borrelia_afzelii_PKo__hypothetical_protein:0.01057006899850022191,(218249870__Bacteria__Spirochaetes__Borrelia_burgdorferi_ZS7__hypothetical_protein:0.01325958999564057390,343127330__Bacteria__Spirochaetes__Borrelia_bissettii_DN127__hypothetical_protein:0.01355451665345314659):0.01898370447305239989):0.01160104098820957316):1.13212645447715631875,(((374315545__Bacteria__Spirochaetes__Sphaerochaeta_pleomorpha_str_Grapes__putative_permease:0.17484328863618714411,325970710__Bacteria__Spirochaetes__Spirochaeta_sp_Buddy__hypothetical_protein:0.14749891246659055377):0.28059164946471698565,330836258__Bacteria__Spirochaetes__Spirochaeta_coccoides_DSM_17374__hypothetical_protein:0.35166845257722983975):0.54894449675124645793,302338794__Bacteria__Spirochaetes__Spirochaeta_smaragdinae_DSM_11293__hypothetical_protein:0.50308632580416312585):0.11528333881435318120):0.08594389747415991099):0.10125619185586727522):0.21923520503849519558):0.08001486539327946901):0.12634794924198700095):0.11279180733891616684):0.22060949290679379708,(162451781__Bacteria__Deltaproteobacteria__Sorangium_cellulosum_So_ce_56__transporter:1.01718967940042692710,187735225__Bacteria__others_bacteria__Akkermansia_muciniphila_ATCC_BAA-835__hypothetical_protein:1.02490855787537937793):0.19880548745822773649):0.05008340054837267380):0.09502066848162708801):0.13082666322803865322,((((307721500__Bacteria__Epsilonproteobacteria__Sulfurimonas_autotrophica_DSM_16294__hypothetical_protein:0.55051081966914394705,152992184__Bacteria__Epsilonproteobacteria__Sulfurovum_sp_NBC37-1__hypothetical_protein:0.51541793786589207294):0.19466328296351789739,256823487__Bacteria__Gammaproteobacteria__Kangiella_koreensis_DSM_16069__hypothetical_protein:0.54853182869831140778):0.14216303039289807097,(325110550__Bacteria__Planctomycetes__Planctomyces_brasiliensis_DSM_5305__hypothetical_protein:0.87244415349419912609,((((157165001__Bacteria__Epsilonproteobacteria__Campylobacter_concisus_13826__hypothetical_protein:0.51579781028761095829,118474515__Bacteria__Epsilonproteobacteria__Campylobacter_fetus_subsp_fetus_82-40__transporter:0.28511059527867177454):0.42145552502012734175,(296271616__Bacteria__Epsilonproteobacteria__Arcobacter_nitrofigilis_DSM_7299__hypothetical_protein:0.26204338200181159779,157737983__Bacteria__Epsilonproteobacteria__Arcobacter_butzleri_RM4018__hypothetical_protein:0.23230012769417615615):0.54176579126052260005):0.14024389400383865945,152992436__Bacteria__Epsilonproteobacteria__Sulfurovum_sp_NBC37-1__hypothetical_protein:0.89697046216218057069):0.09279789379298095109,225851199__Bacteria__Aquificae__Persephonella_marina_EX-H1__PerM_protein:0.64370441031509106899):0.12221968348300200902):0.08478024337032810664):0.09215510606690109630,((390949773__Bacteria__Gammaproteobacteria__Thiocystis_violascens_DSM_198__putative_permease:0.86405059241390036462,(262195294__Bacteria__Deltaproteobacteria__Haliangium_ochraceum_DSM_14365__hypothetical_protein:0.70915456434454349210,77920680__Bacteria__Deltaproteobacteria__Pelobacter_carbinolicus_DSM_2380__transport_protein:0.42968345338850949533):0.07550364692122030208):0.06910063374994986074,(83643881__Bacteria__Gammaproteobacteria__Hahella_chejuensis_KCTC_2396__permease:0.43006708224297890419,(254784901__Bacteria__Gammaproteobacteria__Teredinibacter_turnerae_T7901__hypothetical_protein:0.19711470277785655969,90022162__Bacteria__Gammaproteobacteria__Saccharophagus_degradans_2-40__protein_of_unknown_function_UPF0118:0.28638290669857974224):0.37493912600911322164):0.09130514568364070382):0.08451905564917913671):0.02862072014887010601):0.04703880765648492390):0.09989103052371295366,(((71281300__Bacteria__Gammaproteobacteria__Colwellia_psychrerythraea_34H__hypothetical_protein:0.37685957596718777651,(308050275__Bacteria__Gammaproteobacteria__Ferrimonas_balearica_DSM_9799__hypothetical_protein:0.35084162932743206964,(((294140385__Bacteria__Gammaproteobacteria__Shewanella_violacea_DSS12__hypothetical_protein:0.07669712421038925310,(170727235__Bacteria__Gammaproteobacteria__Shewanella_woodyi_ATCC_51908__hypothetical_protein:0.08155258616813700068,157374839__Bacteria__Gammaproteobacteria__Shewanella_sediminis_HAW-EB3__hypothetical_protein:0.05385250539364044159):0.06615065037978178075):0.07743101701988797103,((((91793712__Bacteria__Gammaproteobacteria__Shewanella_denitrificans_OS217__hypothetical_protein:0.18467009487763796916,114563724__Bacteria__Gammaproteobacteria__Shewanella_frigidimarina_NCIMB_400__hypothetical_protein:0.14566956047925688766):0.09422003488806143801,(126174889__Bacteria__Gammaproteobacteria__Shewanella_baltica_OS155__hypothetical_protein:0.06479975980154560611,((120598439__Bacteria__Gammaproteobacteria__Shewanella_sp_W3-18-1__hypothetical_protein:0.00254587997597930087,146293482__Bacteria__Gammaproteobacteria__Shewanella_putrefaciens_CN-32__hypothetical_protein:0.00000122123005994819):0.05545193012175379799,(24374447__Bacteria__Gammaproteobacteria__Shewanella_oneidensis_MR-1__autoinducer|2_transport_protein_TqsA:0.03879174638664670965,113969827__Bacteria__Gammaproteobacteria__Shewanella_sp_MR-4__hypothetical_protein:0.01237134615449288384):0.04375308597207762384):0.02314416895369120902):0.06751218311562251495):0.05131173549659686500,119774627__Bacteria__Gammaproteobacteria__Shewanella_amazonensis_SB2B__hypothetical_protein:0.09632634790043483053):0.06592779443206342460,127513326__Bacteria__Gammaproteobacteria__Shewanella_loihica_PV-4__hypothetical_protein:0.16985190661935858913):0.02148725599268791822):0.04953351444992191988,(212634763__Bacteria__Gammaproteobacteria__Shewanella_piezotolerans_WP3__hypothetical_protein:0.05401988918846734045,(157961490__Bacteria__Gammaproteobacteria__Shewanella_pealeana_ATCC_700345__hypothetical_protein:0.04531941803683395276,167624521__Bacteria__Gammaproteobacteria__Shewanella_halifaxensis_HAW-EB4__hypothetical_protein:0.02456423561537908126):0.08329955256898127769):0.06929226805603547201):0.18131591826768825304):0.09699005996060446055):0.04868906504511870403,((315126793__Bacteria__Gammaproteobacteria__Pseudoalteromonas_sp_SM9913__integral_membrane_transport_protein:0.05101996968486047918,77360222__Bacteria__Gammaproteobacteria__Pseudoalteromonas_haloplanktis_TAC125__integral_membrane_transporter:0.10161987165640536113):0.28519017186546419262,((109899216__Bacteria__Gammaproteobacteria__Pseudoalteromonas_atlantica_T6c__hypothetical_protein:0.04229508430287984982,332305794__Bacteria__Gammaproteobacteria__Glaciecola_sp_4H-3-7YE-5__hypothetical_protein:0.04050140508024098474):0.18578590548652310077,((333893788__Bacteria__Gammaproteobacteria__Alteromonas_sp_SN2__hypothetical_protein:0.08024594599548401375,332140771__Bacteria__Gammaproteobacteria__Alteromonas_macleodii_str_Deep_ecotype__membrane_protein:0.07100008164575639935):0.17427911452853328544,348028849__Bacteria__Gammaproteobacteria__Glaciecola_nitratireducens_FR1064__hypothetical_protein:0.18973539169524267223):0.15309855243255873769):0.12493115405889215763):0.03925799698326795650):0.12994335028339049076,119946920__Bacteria__Gammaproteobacteria__Psychromonas_ingrahamii_37__hypothetical_protein:0.56082928577133694947):0.07394711738172395077):0.16314733018404112275):0.19710954613893549858,332288141__Bacteria__Gammaproteobacteria__Gallibacterium_anatis_UMN179__putative_transport_protein:0.35073874007081889959):0.24947619614042354508,(345428730__Bacteria__Gammaproteobacteria__Haemophilus_parainfluenzae_T3T1__inner_membrane_protein:0.14298836427291128359,16272290__Bacteria__Gammaproteobacteria__Haemophilus_influenzae_Rd_KW20__hypothetical_protein:0.18451501068597733757):0.02884207677845996784):0.03500359425906185429):0.02236646702852979410):0.04551325718413098964,113461497__Bacteria__Gammaproteobacteria__Haemophilus_somnus_129PT__permease:0.31795090478369664178):0.05611510130836390442,251793230__Bacteria__Gammaproteobacteria__Aggregatibacter_aphrophilus_NJ8700__PerM_protein:0.26788104168228776825,15603870__Bacteria__Gammaproteobacteria__Pasteurella_multocida_subsp_multocida_str_Pm70__hypothetical_protein:0.18536642155716312463):0.0;
