# Supplementary material for: The last universal common ancestor between ancient Earth chemistry and the onset of genetics
Source: PLoS Genet. 2018 Aug 16;14(8):e1007518. doi: 10.1371/journal.pgen.1007518 (PMC6095482; doi:10.1371/journal.pgen.1007518)
Supplement: S1 Appendix — The trees are for the 355 clusters that, after alignment and tree construction, generated ML trees that preserve domain monophyly while also having homologues in ≥2 archaeal and ≥2 bacterial lineages. These 355 proteins trace to LUCA by those phylogenetic criteria [78]. LUCA, last universal common ancestor; ML, maximum likelihood. (ZIP) [file pgen.1007518.s001.zip › renamed_trees_LUCA/1631.tree]

((((((19703696__Bacteria__Fusobacteria__Fusobacterium_nucleatum_subsp_nucleatum_ATCC_25586__hypothetical_protein:0.88856496048244271169,269119962__Bacteria__Fusobacteria__Sebaldella_termitidis_ATCC_33386__hypothetical_protein:0.62087115612904175688):0.15657790782239924821,(325972005__Bacteria__Spirochaetes__Spirochaeta_sp_Buddy__hypothetical_protein:0.74460737872443860663,42527705__Bacteria__Spirochaetes__Treponema_denticola_ATCC_35405__membrane_protein:0.91101371031004108048):0.07642503707401532287):0.73135827199000913446,((((337755400__Bacteria__Gammaproteobacteria__Francisella_sp_TX077308__drug|metabolite_transporter_superfamily_permease:0.03986942920568826293,167627954__Bacteria__Gammaproteobacteria__Francisella_philomiragia_subsp_philomiragia_ATCC_25017__drug|metabolite_transporter_superfamily_protein:0.02710590661650193536):0.09179215936173518164,(((56708094__Bacteria__Gammaproteobacteria__Francisella_tularensis_subsp_tularensis_SCHU_S4__hypothetical_protein:0.00000122123005994819,(379725940__Bacteria__Gammaproteobacteria__Francisella_tularensis_TI0902__permease_of_the_drug_or_metabolite_transporter_|DMT|_superfamily:0.00000122123005994819,379717336__Bacteria__Gammaproteobacteria__Francisella_tularensis_TIGB03__Permease_of_the_drug_or_metabolite_transporter_|DMT|_superfamily:0.00000122123005994819):0.00000122123005994819):0.00000122123005994819,385794760__Bacteria__Gammaproteobacteria__Francisella_tularensis_subsp_tularensis_NE061598__hypothetical_protein:0.00000122123005994819):0.01852116961080700272,(118497476__Bacteria__Gammaproteobacteria__Francisella_novicida_U112__drug|metabolite_transporter_superfamily_protein:0.00000122123005994819,385792834__Bacteria__Gammaproteobacteria__Francisella_cf_novicida_Fx1__hypothetical_protein:0.00000122123005994819):0.00000122123005994819):0.04667693374349288910):1.13611629075054176852,289166176__Bacteria__Gammaproteobacteria__Legionella_longbeachae_NSW150__hypothetical_protein:0.74091778334726199340):0.23878914628862690783,(((70729279__Bacteria__Gammaproteobacteria__Pseudomonas_fluorescens_Pf-5__hypothetical_protein:0.22892638320632333060,((229591986__Bacteria__Gammaproteobacteria__Pseudomonas_fluorescens_SBW25__hypothetical_protein:0.06980409383271665713,387895023__Bacteria__Gammaproteobacteria__Pseudomonas_fluorescens_A506__hypothetical_protein:0.10604165078963347091):0.24165930050015752006,(378950195__Bacteria__Gammaproteobacteria__Pseudomonas_fluorescens_F113__drug|metabolite_transporter_permease:0.04109874448912373412,330810321__Bacteria__Gammaproteobacteria__Pseudomonas_brassicacearum_subsp_brassicacearum_NFM421__hypothetical_protein:0.00770018611151963850):0.40873086775508954416):0.11051007047307957742):0.22532279603992538819,(((184159641__Bacteria__Gammaproteobacteria__Acinetobacter_baumannii_ACICU__DMT_family_permease:0.00000122123005994819,387122442__Bacteria__Gammaproteobacteria__Acinetobacter_baumannii_MDR-TJ__DMT|drug|metabolite_transporter|_superfamily_permease:0.00000122123005994819):0.00000122123005994819,((385239070__Bacteria__Gammaproteobacteria__Acinetobacter_baumannii_TCDC-AB0715__DMT_family_permease:0.00000122123005994819,384144751__Bacteria__Gammaproteobacteria__Acinetobacter_baumannii_MDR-ZJ06__DMT_family_permease:0.00000122123005994819):0.00000122123005994819,384133331__Bacteria__Gammaproteobacteria__Acinetobacter_baumannii_1656-2__DMT_family_permease:0.00000122123005994819):0.00000122123005994819):0.00000122123005994819,(169632308__Bacteria__Gammaproteobacteria__Acinetobacter_baumannii_SDF__hypothetical_protein:0.00642042588966753799,((299768621__Bacteria__Gammaproteobacteria__Acinetobacter_oleivorans_DR1__hypothetical_protein:0.03588534026878834049,50086263__Bacteria__Gammaproteobacteria__Acinetobacter_sp_ADP1__hypothetical_protein:0.03702257465705000722):0.01240902570586907214,(375136202__Bacteria__Gammaproteobacteria__Acinetobacter_calcoaceticus_PHEA-2__transporter|_10_TMS_drug|metabolite_exporter_|DME|_family:0.02222289174912115209,((213158877__Bacteria__Gammaproteobacteria__Acinetobacter_baumannii_AB0057__hypothetical_protein:0.00000122123005994819,169794551__Bacteria__Gammaproteobacteria__Acinetobacter_baumannii_AYE__hypothetical_protein:0.00000122123005994819):0.00000122123005994819,215482139__Bacteria__Gammaproteobacteria__Acinetobacter_baumannii_AB307-0294__hypothetical_protein:0.00000122123005994819):0.00529974253413788374):0.00780013888860422652):0.01814379289672078677):0.01246844331295972677):0.79607362665399972190):0.67620470890389072771,(297622803__Bacteria__Deinococcus-Thermus__Truepera_radiovictrix_DSM_17093__hypothetical_protein:0.78003492948993602418,(((320106136__Bacteria__Acidobacteria__Terriglobus_saanensis_SP1PR4__hypothetical_protein:0.78594223006464580816,(((378825857__Bacteria__Alphaproteobacteria__Sinorhizobium_fredii_HH103__transporter|_drug|metabolite_exporter_family:0.74103038079474359279,334319337__Bacteria__Alphaproteobacteria__Sinorhizobium_meliloti_AK83__hypothetical_protein:0.56350524176501459728):0.20578146479611778008,((330821645__Bacteria__Betaproteobacteria__Burkholderia_gladioli_BSR3__hypothetical_protein:0.34424507126016518077,(330821484__Bacteria__Betaproteobacteria__Burkholderia_gladioli_BSR3__hypothetical_protein:0.22134751315777159708,((115360799__Bacteria__Betaproteobacteria__Burkholderia_ambifaria_AMMD__hypothetical_protein:0.05077295072402057685,387906738__Bacteria__Betaproteobacteria__Burkholderia_sp_KJ006__drug|metabolite_transporter_permease:0.10057259835819218341):0.01628398405142206240,(78060804__Bacteria__Betaproteobacteria__Burkholderia_sp_383__hypothetical_protein:0.09715992968438766364,107028527__Bacteria__Betaproteobacteria__Burkholderia_cenocepacia_AU_1054__hypothetical_protein:0.07296597568999368955):0.02902459479670884551):0.10964676340331561133):0.05125866295435852621):0.28929773825131821496,(258541140__Bacteria__Alphaproteobacteria__Acetobacter_pasteurianus_IFO_3283-01__hypothetical_protein:0.58164227010004798668,((162146646__Bacteria__Alphaproteobacteria__Gluconacetobacter_diazotrophicus_PAl_5__hypothetical_protein:0.20604499786226118663,58040077__Bacteria__Alphaproteobacteria__Gluconobacter_oxydans_621H__hypothetical_protein:0.31572630176408972291):0.11069234724340629161,347759636__Bacteria__Alphaproteobacteria__Gluconacetobacter_xylinus_NBRC_3288__hypothetical_protein:0.34461636890708008396):0.09623897990746568820):0.33809276789413522657):0.08365430360700241985):0.17992924732310833225,(337269498__Bacteria__Alphaproteobacteria__Mesorhizobium_opportunistum_WSM2075__hypothetical_protein:0.03448132357384301599,(319784253__Bacteria__Alphaproteobacteria__Mesorhizobium_ciceri_biovar_biserrulae_WSM1271__hypothetical_protein:0.03993117505298432457,13476837__Bacteria__Alphaproteobacteria__Mesorhizobium_loti_MAFF303099__hypothetical_protein:0.03355324604051870135):0.03133312673689030853):0.68392123523046355338):0.12230450857452228319):0.16028930293913976057,(256393242__Bacteria__Actinobacteria__Catenulispora_acidiphila_DSM_44928__hypothetical_protein:0.94788888658671099918,((152966771__Bacteria__Actinobacteria__Kineococcus_radiotolerans_SRS30216__hypothetical_protein:0.53706992251387586368,330468797__Bacteria__Actinobacteria__Verrucosispora_maris_AB-18-032__hypothetical_protein:0.42526746193251141470):0.15892511121541103014,(((262204227__Bacteria__Actinobacteria__Gordonia_bronchialis_DSM_43247__hypothetical_protein:0.40311157097735950128,(378716180__Bacteria__Actinobacteria__Gordonia_polyisoprenivorans_VH2__hypothetical_protein:0.25873276248219784224,(118616344__Bacteria__Actinobacteria__Mycobacterium_ulcerans_Agy99__hypothetical_protein:0.00315606789180563826,183984871__Bacteria__Actinobacteria__Mycobacterium_marinum_M__hypothetical_protein:0.00000122123005994819):0.32929230859989966351):0.18545101641162006767):0.19848196414659535769,296137957__Bacteria__Actinobacteria__Tsukamurella_paurometabola_DSM_20162__hypothetical_protein:0.72915914319794927767):0.08090336854142321510,(((119964347__Bacteria__Actinobacteria__Arthrobacter_aurescens_TC1__hypothetical_protein:0.16400977438921854334,((220911390__Bacteria__Actinobacteria__Arthrobacter_chlorophenolicus_A6__hypothetical_protein:0.11722771483155337846,325961945__Bacteria__Actinobacteria__Arthrobacter_phenanthrenivorans_Sphe3__drug|metabolite_transporter_permease:0.11778814132585795071):0.09539446236166324034,116668959__Bacteria__Actinobacteria__Arthrobacter_sp_FB24__hypothetical_protein:0.09792569966026498651):0.05809364740172377750):0.42317950089058231633,((((21220199__Bacteria__Actinobacteria__Streptomyces_coelicolor_A3-2__hypothetical_protein:0.10830998026638247178,(29833139__Bacteria__Actinobacteria__Streptomyces_avermitilis_MA-4680__hypothetical_protein:0.12220830392785218821,290961608__Bacteria__Actinobacteria__Streptomyces_scabiei_87-22__hypothetical_protein:0.13861083363087658982):0.04137982408979761634):0.07735428108967370986,((357414303__Bacteria__Actinobacteria__Streptomyces_flavogriseus_ATCC_33331__hypothetical_protein:0.10183600008421699046,(344998757__Bacteria__Actinobacteria__Streptomyces_sp_SirexAA-E__hypothetical_protein:0.12743143594287392739,182439590__Bacteria__Actinobacteria__Streptomyces_griseus_subsp_griseus_NBRC_13350__integral_membrane_protein:0.23197795260714931809):0.06363052887914635858):0.10043386493377136348,374990829__Bacteria__Actinobacteria__Streptomyces_bingchenggensis_BCW-1__hypothetical_protein:0.35852207586386253269):0.04844952675271944204):0.09384716796721238874,(271961925__Bacteria__Actinobacteria__Streptosporangium_roseum_DSM_43021__hypothetical_protein:0.20317715832814370325,(291300571__Bacteria__Actinobacteria__Stackebrandtia_nassauensis_DSM_44728__hypothetical_protein:0.35492099620940403826,383777409__Bacteria__Actinobacteria__Actinoplanes_missouriensis_431__hypothetical_protein:0.28347777133514939774):0.07427168472379672148):0.04537461544056909518):0.36418442490123681399,((119718266__Bacteria__Actinobacteria__Nocardioides_sp_JS614__hypothetical_protein:0.55648787424898626952,(284034739__Bacteria__Actinobacteria__Kribbella_flavida_DSM_17836__hypothetical_protein:0.31302333880342120276,284034781__Bacteria__Actinobacteria__Kribbella_flavida_DSM_17836__hypothetical_protein:0.18014758806485967058):0.20860287941314187288):0.06347938054007577768,386850975__Bacteria__Actinobacteria__Actinoplanes_sp_SE50-110__putative_amino|acid_metabolite_efflux_pump:0.50361428182781553531):0.07377555184424752777):0.06639729257678161911):0.08891033272284998290,257055606__Bacteria__Actinobacteria__Saccharomonospora_viridis_DSM_43017__DMT|drug|metabolite_transporter|_superfamily_permease:0.60601946641536874605):0.05922358621896994801):0.05906169023689294278):0.58402111982610516172):0.13413243622181902914):0.12747421680397613697,(((226313920__Bacteria__Bacilli__Brevibacillus_brevis_NBRC_100599__hypothetical_protein:0.44656653476402025094,((161508375__Bacteria__Bacilli__Staphylococcus_aureus_subsp_aureus_USA300_TCH1516__DMT_family_permease:0.87671243769536011392,(163940420__Bacteria__Bacilli__Bacillus_weihenstephanensis_KBAB4__hypothetical_protein:0.07436255138529543340,((30262654__Bacteria__Bacilli__Bacillus_anthracis_str_Ames__EamA_family_protein:0.03606570606169873933,((30020805__Bacteria__Bacilli__Bacillus_cereus_ATCC_14579__drug|metabolite_exporter_family_protein:0.00000122123005994819,384186732__Bacteria__Bacilli__Bacillus_thuringiensis_serovar_chinensis_CT-43__drug|metabolite_exporter_family:0.01059003183587893700):0.00350091353871210230,296503237__Bacteria__Bacilli__Bacillus_thuringiensis_BMB171__drug|metabolite_exporter_family_protein:0.00351146911570014058):0.02296550542584897825):0.05891560990608329940,(49479667__Bacteria__Bacilli__Bacillus_thuringiensis_serovar_konkukian_str_97-27__drug|metabolite_exporter_family_protein:0.00717549059013200367,((301054206__Bacteria__Bacilli__Bacillus_cereus_biovar_anthracis_str_CI__drug|metabolite_exporter_family_transporter:0.01081187522988314755,(222096193__Bacteria__Bacilli__Bacillus_cereus_Q1__transporter|_drug|metabolite_exporter_family:0.00356246641586733083,(375284644__Bacteria__Bacilli__Bacillus_cereus_NC7401__EamA_family_transporter:0.00000122123005994819,217960129__Bacteria__Bacilli__Bacillus_cereus_AH187__drug|metabolite_transporter_superfamily_permease:0.00000122123005994819):0.00000122123005994819):0.00357227747435614031):0.00358267316551336276,(225864656__Bacteria__Bacilli__Bacillus_cereus_03BB102__permease|_drug|metabolite_transporter_superfamily:0.00357767420978891918,376266546__Bacteria__Bacilli__Bacillus_cereus_F837-76__drug|metabolite_transporter_permease:0.00000122123005994819):0.00357672845157643547):0.00000122123005994819):0.10020052787859573540):0.09356451771309939880):0.34811841477525146127):0.12234697209746739355,(56962058__Bacteria__Bacilli__Bacillus_clausii_KSM-K16__DMT_family_permease:0.63050898674470090555,(((384267592__Bacteria__Bacilli__Bacillus_amyloliquefaciens_subsp_plantarum_YAU_B9601-Y2__permease:0.00000122123005994819,387900735__Bacteria__Bacilli__Bacillus_amyloliquefaciens_Y2__putative_permease:0.00000122123005994819):0.11498069655404147271,((16077603__Bacteria__Bacilli__Bacillus_subtilis_subsp_subtilis_str_168__transporter:0.08831324298303799836,((386757164__Bacteria__Bacilli__Bacillus_sp_JS__eama_family_transporter:0.03543338164869268975,384174202__Bacteria__Bacilli__Bacillus_subtilis_subsp_subtilis_RO-NN-1__transporter|_eama_family:0.07262766467562149775):0.05054526588564806078,(305673226__Bacteria__Bacilli__Bacillus_subtilis_subsp_spizizenii_str_W23__permease:0.06247682495340767944,350264791__Bacteria__Bacilli__Bacillus_subtilis_subsp_spizizenii_TU-B-10__eama_family_transporter:0.03428537605064067156):0.05339207244707312727):0.04078527895411539206):0.07432522828392582048,(384161672__Bacteria__Bacilli__Bacillus_amyloliquefaciens_TA208__putative_permease:0.11888625967851820797,311067028__Bacteria__Bacilli__Bacillus_atrophaeus_1942__permease:0.08753552781055397303):0.05708449676706092019):0.04929080990097477882):0.30821751782034401135,(384046964__Bacteria__Bacilli__Bacillus_megaterium_WSH-002__permease|_drug|metabolite_transporter_superfamily:0.04751868221051180202,(295704526__Bacteria__Bacilli__Bacillus_megaterium_DSM_319__drug|metabolite_exporter_family_transporter:0.03898447704381662049,294499185__Bacteria__Bacilli__Bacillus_megaterium_QM_B1551__Transporter_|drug|metabolite_exporter_family|:0.21899436894995333303):0.04116144066594712436):0.44651982002582707443):0.17518419820666822351):0.03022143337379170139):0.09821183827219751028):0.38246645143047763860,(57234167__Bacteria__Chloroflexi__Dehalococcoides_ethenogenes_195__hypothetical_protein:0.07109370017151526999,73748814__Bacteria__Chloroflexi__Dehalococcoides_sp_CBDB1__transporter:0.05717363987528303187):0.41707156602532924339):0.15526707516333501657,(((317120973__Bacteria__Clostridia__Thermaerobacter_marianensis_DSM_12885__hypothetical_protein:0.95740929325294144014,(288556307__Bacteria__Bacilli__Bacillus_pseudofirmus_OF4__DMT_family_transport_protein:0.61912351373569785018,295696023__Bacteria__Bacilli__Kyrpidia_tusciae_DSM_2912__hypothetical_protein:0.45049918715287784465):0.23025130214143613161):0.09867321528300235234,((83720552__Bacteria__Betaproteobacteria__Burkholderia_thailandensis_E264__hypothetical_protein:1.20872798690073923744,(15805539__Bacteria__Deinococcus-Thermus__Deinococcus_radiodurans_R1__hypothetical_protein:0.31409202772638677992,((94984220__Bacteria__Deinococcus-Thermus__Deinococcus_geothermalis_DSM_11300__hypothetical_protein:0.09943669150420091085,(226355057__Bacteria__Deinococcus-Thermus__Deinococcus_deserti_VCD115__hypothetical_protein:0.13678570249683588700,(320333400__Bacteria__Deinococcus-Thermus__Deinococcus_maricopensis_DSM_21211__hypothetical_protein:0.25255475005120042731,386858106__Bacteria__Deinococcus-Thermus__Deinococcus_gobiensis_I-0__Permease_DMT_superfamily:0.14845795210770107442):0.04056203228394881372):0.05367119566430277044):0.05556881324631178509,325283915__Bacteria__Deinococcus-Thermus__Deinococcus_proteolyticus_MRP__hypothetical_protein:0.58124917253521857230):0.05075650555450166024):0.26340281876669213723):0.14416727249687030787,((291296561__Bacteria__Deinococcus-Thermus__Meiothermus_ruber_DSM_1279__hypothetical_protein:0.44893972931923026293,(320449881__Bacteria__Deinococcus-Thermus__Thermus_scotoductus_SA-01__permease|_drug|metabolite_transporter_superfamily:0.11130295909419626876,(384439296__Bacteria__Deinococcus-Thermus__Thermus_sp_CCB_US3_UF1__Permease_DMT_superfamily:0.12183152520992335255,46199203__Bacteria__Deinococcus-Thermus__Thermus_thermophilus_HB27__hypothetical_protein:0.10815129613547608267):0.04610442577949382809):0.29755657843901583970):0.08014503499163314060,(328950398__Bacteria__Deinococcus-Thermus__Marinithermus_hydrothermalis_DSM_14884__hypothetical_protein:0.25252010894612675340,313679757__Bacteria__Deinococcus-Thermus__Oceanithermus_profundus_DSM_14977__hypothetical_protein:0.28891154116229106341):0.07214275302611740381):0.04128654201051823458):0.06573761115872468752):0.05014830967513653204,300087678__Bacteria__Chloroflexi__Dehalogenimonas_lykanthroporepellens_BL-DC-9__hypothetical_protein:0.75021467198476721183):0.00412135974898101675):0.09211904962518931150):0.03885926807091005103):0.14075359121443253851):0.12688903355878980439):0.10910177603665485724):0.28289645760187193124,310830081__Bacteria__Clostridia__Eubacterium_limosum_KIST612__hypothetical_protein:1.91391556979614807510):0.09727029701969254483,(269838457__Bacteria__Chloroflexi__Sphaerobacter_thermophilus_DSM_20745__hypothetical_protein:1.32898060003721973921,383788270__Bacteria__others_bacteria__Caldisericum_exile_AZM16c01__membrane_protein:1.22092405981781881863):0.21938025694401691590):0.15953429100788230066,282163482__Archaea__Methanocellales__Methanocella_paludicola_SANAE__hypothetical_protein:1.11863547038124289124,11497882__Archaea__Archaeoglobales__Archaeoglobus_fulgidus_DSM_4304__hypothetical_protein:0.88391646887301322799):0.0;
