# Supplementary material for: The last universal common ancestor between ancient Earth chemistry and the onset of genetics
Source: PLoS Genet. 2018 Aug 16;14(8):e1007518. doi: 10.1371/journal.pgen.1007518 (PMC6095482; doi:10.1371/journal.pgen.1007518)
Supplement: S1 Appendix — The trees are for the 355 clusters that, after alignment and tree construction, generated ML trees that preserve domain monophyly while also having homologues in ≥2 archaeal and ≥2 bacterial lineages. These 355 proteins trace to LUCA by those phylogenetic criteria [78]. LUCA, last universal common ancestor; ML, maximum likelihood. (ZIP) [file pgen.1007518.s001.zip › renamed_trees_LUCA/25.tree]

(284161994__Archaea__Archaeoglobales__Archaeoglobus_profundus_DSM_5631__50S_ribosomal_protein_L11:0.09606151628258974284,((288931717__Archaea__Archaeoglobales__Ferroglobus_placidus_DSM_10642__50S_ribosomal_protein_L11:0.16790036630834728748,327401543__Archaea__Archaeoglobales__Archaeoglobus_veneficus_SNP6__50S_ribosomal_protein_L11:0.16115789042873912562):0.05633964006804385166,((((((((347523538__Archaea__Desulfurococcales__Pyrolobus_fumarii_1A__50S_ribosomal_protein_L11:0.21594157847362563385,((156937968__Archaea__Desulfurococcales__Ignicoccus_hospitalis_KIN4-I__50S_ribosomal_protein_L11:0.41027526421037840976,((305663813__Archaea__Desulfurococcales__Ignisphaera_aggregans_DSM_17230__50S_ribosomal_protein_L11:0.31141309432365404941,385806314__Archaea__Sulfolobales__Fervidicoccus_fontis_Kam940__50S_ribosomal_protein_L11:1.05499228310519677088):0.16351028959295446641,(14601892__Archaea__Desulfurococcales__Aeropyrum_pernix_K1__50S_ribosomal_protein_L11:0.18927917626005369423,124028449__Archaea__Desulfurococcales__Hyperthermus_butylicus_DSM_5456__50S_ribosomal_protein_L11P:0.12628322773355041275):0.09726744451665590707):0.07147424130456088431):0.04592111785518066674,(((126460437__Archaea__Thermoproteales__Pyrobaculum_calidifontis_JCM_11548__LSU_ribosomal_protein_L11P:0.14188560602955935241,((171186105__Archaea__Thermoproteales__Thermoproteus_neutrophilus_V24Sta__50S_ribosomal_protein_L11:0.18508353462668197809,119871978__Archaea__Thermoproteales__Pyrobaculum_islandicum_DSM_4184__50S_ribosomal_protein_L17:0.09868477936312641807):0.05243588299856785651,((374326923__Archaea__Thermoproteales__Pyrobaculum_sp_1860__50S_ribosomal_protein_L11:0.11497439480204971196,18313825__Archaea__Thermoproteales__Pyrobaculum_aerophilum_str_IM2__50S_ribosomal_protein_L11:0.09806746050528565573):0.06090934951063496638,(379003523__Archaea__Thermoproteales__Pyrobaculum_oguniense_TE7__50S_ribosomal_protein_L11:0.00857060780764609849,145591806__Archaea__Thermoproteales__Pyrobaculum_arsenaticum_DSM_13514__50S_ribosomal_protein_L17:0.00000122123005994819):0.11634630360984898889):0.02355645434631351703):0.11346173647612388391):0.18188672240439854311,(327311563__Archaea__Thermoproteales__Thermoproteus_uzoniensis_768-20__50S_ribosomal_protein_L11:0.23522705869336985041,352682981__Archaea__Thermoproteales__Thermoproteus_tenax_Kra_1__50S_ribosomal_protein_L11p:0.13120312981039750078):0.16205665292202323102):0.46358005963650605885,(159041254__Archaea__Thermoproteales__Caldivirga_maquilingensis_IC-167__50S_ribosomal_protein_L11:0.59406666506728811328,(325968427__Archaea__Thermoproteales__Vulcanisaeta_moutnovskia_768-28__50S_ribosomal_protein_L11:0.10956747049695425567,307594169__Archaea__Thermoproteales__Vulcanisaeta_distributa_DSM_14429__50S_ribosomal_protein_L11:0.06793921446140897824):0.51523203408341722298):0.32220456665408198083):0.57336889538364399499):0.10201986971301035823):0.13357270428195885947,302348044__Archaea__Desulfurococcales__Acidilobus_saccharovorans_345-15__50S_ribosomal_protein_L17:0.46330413498305361708):0.05538136272072399779,(70607203__Archaea__Sulfolobales__Sulfolobus_acidocaldarius_DSM_639__50S_ribosomal_protein_L11:0.28419521282653098515,((227828024__Archaea__Sulfolobales__Sulfolobus_islandicus_M_14-25__50S_ribosomal_protein_L11:0.02858951677487957949,15897280__Archaea__Sulfolobales__Sulfolobus_solfataricus_P2__50S_ribosomal_protein_L11:0.04258637654756185220):0.14223239740631021810,((332796976__Archaea__Sulfolobales__Acidianus_hospitalis_W1__50S_ribosomal_protein_L11:0.18536924582965730313,(146304397__Archaea__Sulfolobales__Metallosphaera_sedula_DSM_5348__50S_ribosomal_protein_L11:0.09347968276290678780,330834456__Archaea__Sulfolobales__Metallosphaera_cuprina_Ar-4__50S_ribosomal_protein_L11P:0.10450875350796939856):0.18535450795814290004):0.07228316437714345233,15921652__Archaea__Sulfolobales__Sulfolobus_tokodaii_str_7__50S_ribosomal_protein_L17:0.12073169530232101543):0.05601459806140995229):0.06000062341901655355):0.14740147422398489074):0.10549909919673260139,((296242676__Archaea__Desulfurococcales__Thermosphaera_aggregans_DSM_11486__50S_ribosomal_protein_L11:0.14334689453974508444,(320101302__Archaea__Desulfurococcales__Desulfurococcus_mucosus_DSM_2162__50S_ribosomal_protein_L11:0.05562611534645207217,(390938926__Archaea__Desulfurococcales__Desulfurococcus_fermentans_DSM_16532__50S_ribosomal_protein_L11:0.00784525454615252714,218884415__Archaea__Desulfurococcales__Desulfurococcus_kamchatkensis_1221n__50S_ribosomal_protein_L11P:0.00765919196535635224):0.06471998953885510497):0.11273222228438824211):0.10433609214406586174,((297527347__Archaea__Desulfurococcales__Staphylothermus_hellenicus_DSM_12710__50S_ribosomal_protein_L11:0.00919930859472964206,126465989__Archaea__Desulfurococcales__Staphylothermus_marinus_F1__50S_ribosomal_protein_L17:0.01293699124908409548):0.17628833829270870726,389860709__Archaea__Desulfurococcales__Thermogladius_sp_1633__50S_ribosomal_protein_L11:0.25069343880460898122):0.05159647661605953201):0.09087407575905982748):0.35164942082367012244,(170290958__Archaea__others_archaea__Candidatus_Korarchaeum_cryptofilum_OPF8__50S_ribosomal_protein_L11:0.53714203049942788049,(119719142__Archaea__Thermoproteales__Thermofilum_pendens_Hrk_5__50S_ribosomal_protein_L11:0.50398498544310355030,(((320101664__Bacteria__Planctomycetes__Isosphaera_pallida_ATCC_43644__50S_ribosomal_protein_L11:0.28922535187412395929,((325108568__Bacteria__Planctomycetes__Planctomyces_brasiliensis_DSM_5305__50S_ribosomal_protein_L11:0.29245908470844278471,(283780330__Bacteria__Planctomycetes__Pirellula_staleyi_DSM_6068__50S_ribosomal_protein_L11:0.31646697314852617611,32475091__Bacteria__Planctomycetes__Rhodopirellula_baltica_SH_1__50S_ribosomal_protein_L11:0.16183705431662662177):0.35376725221798971388):0.07360276261743796400,296120710__Bacteria__Planctomycetes__Planctomyces_limnophilus_DSM_3776__50S_ribosomal_protein_L11:0.48838956627005397637):0.05088046453649985867):0.19811015702222939394,((307718196__Bacteria__Spirochaetes__Spirochaeta_thermophila_DSM_6192__50S_ribosomal_protein_L11:0.18729715297761670434,((383789778__Bacteria__Spirochaetes__Spirochaeta_africana_DSM_8902__50S_ribosomal_protein_L11:0.18892865329365315930,302337467__Bacteria__Spirochaetes__Spirochaeta_smaragdinae_DSM_11293__50S_ribosomal_protein_L11:0.20086030342742963728):0.07973960028288290536,(((325972672__Bacteria__Spirochaetes__Spirochaeta_sp_Buddy__50S_ribosomal_protein_L11:0.04599580269550895828,374316482__Bacteria__Spirochaetes__Sphaerochaeta_pleomorpha_str_Grapes__50S_ribosomal_protein_L11:0.13049302087420788787):0.13623036579993866302,330837665__Bacteria__Spirochaetes__Spirochaeta_coccoides_DSM_17374__50S_ribosomal_protein_L17:0.15075968250428722905):0.12415245388268603133,((((((187918259__Bacteria__Spirochaetes__Borrelia_hermsii_DAH__50S_ribosomal_protein_L11:0.03580419535884286908,119953184__Bacteria__Spirochaetes__Borrelia_turicatae_91E135__50S_ribosomal_protein_L11:0.04872714123549872628):0.03649417193873860654,((386859625__Bacteria__Spirochaetes__Borrelia_crocidurae_str_Achema__50S_ribosomal_protein_L11:0.00000122123005994819,203284305__Bacteria__Spirochaetes__Borrelia_duttonii_Ly__50S_ribosomal_protein_L11:0.00000122123005994819):0.00000122123005994819,203287841__Bacteria__Spirochaetes__Borrelia_recurrentis_A1__50S_ribosomal_protein_L11:0.01031390120304270970):0.05218586149253040540):0.06739744949924358908,((51598650__Bacteria__Spirochaetes__Borrelia_garinii_PBi_linear__50S_ribosomal_protein_L11:0.02079370485495087018,111115222__Bacteria__Spirochaetes__Borrelia_afzelii_PKo__50S_ribosomal_protein_L11:0.01027662479633345040):0.02083864700981319373,(343127705__Bacteria__Spirochaetes__Borrelia_bissettii_DN127__50S_ribosomal_protein_L11:0.02079996045847169392,15594738__Bacteria__Spirochaetes__Borrelia_burgdorferi_B31__50S_ribosomal_protein_L11:0.01033840615670621361):0.00000122123005994819):0.05132718512794328530):0.68747155728715603207,(333999395__Bacteria__Spirochaetes__Treponema_primitia_ZAS-2__50S_ribosomal_protein_L11:0.06522690690108126632,333993986__Bacteria__Spirochaetes__Treponema_azotonutricium_ZAS-9__50S_ribosomal_protein_L11:0.07790512553016103181):0.10048154424219034320):0.06873917333845569466,339499012__Bacteria__Spirochaetes__Spirochaeta_caldaria_DSM_7334__50S_ribosomal_protein_L11:0.11924225914893318845):0.05456801628417565220,(328949287__Bacteria__Spirochaetes__Treponema_succinifaciens_DSM_2489__50S_ribosomal_protein_L11:0.17634309612090171004,(332298923__Bacteria__Spirochaetes__Treponema_brennaborense_DSM_12168__50S_ribosomal_protein_L11:0.11663673913810328198,((338706212__Bacteria__Spirochaetes__Treponema_paraluiscuniculi_Cuniculi_A__50S_ribosomal_protein_L11:0.00000122123005994819,15639229__Bacteria__Spirochaetes__Treponema_pallidum_subsp_pallidum_str_Nichols__50S_ribosomal_protein_L11:0.00000122123005994819):0.30260401870617975595,42527926__Bacteria__Spirochaetes__Treponema_denticola_ATCC_35405__50S_ribosomal_protein_L11:0.07737495582809980621):0.09835368049261726531):0.02856175098670378151):0.04093204230759027451):0.03941439281202172018):0.08742437242134000475):0.05704705550657344915):0.13343345066061113036,((((((((310777979__Bacteria__Fusobacteria__Ilyobacter_polytropus_DSM_2926__50S_ribosomal_protein_L11:0.10530035042346447272,19705331__Bacteria__Fusobacteria__Fusobacterium_nucleatum_subsp_nucleatum_ATCC_25586__50S_ribosomal_protein_L17:0.12205028945041966615):0.10148150497818313187,(269123301__Bacteria__Fusobacteria__Streptobacillus_moniliformis_DSM_12112__50S_ribosomal_protein_L11:0.26808718801279046717,(269121550__Bacteria__Fusobacteria__Sebaldella_termitidis_ATCC_33386__50S_ribosomal_protein_L11:0.07623273770284112738,257126638__Bacteria__Fusobacteria__Leptotrichia_buccalis_C-1013-b__50S_ribosomal_protein_L11:0.10061386962235947806):0.07037266268124636737):0.06413871651105589045):0.23796668267387549589,((((24216123__Bacteria__Spirochaetes__Leptospira_interrogans_serovar_Lai_str_56601__50S_ribosomal_protein_L11:0.00000122123005994819,116327512__Bacteria__Spirochaetes__Leptospira_borgpetersenii_serovar_Hardjo-bovis_L550__50S_ribosomal_protein_L11:0.01090152543973249392):0.08954854321658083094,183221358__Bacteria__Spirochaetes__Leptospira_biflexa_serovar_Patoc_strain_Patoc_1_Paris__50S_ribosomal_protein_L11:0.10934610499360314373):0.36843388255086156891,((162447036__Bacteria__Tenericutes__Acholeplasma_laidlawii_PG-8A__50S_ribosomal_protein_L11:0.36324696882009238630,(((85057745__Bacteria__Tenericutes__Aster_yellows_witches-broom_phytoplasma_AYWB__50S_ribosomal_protein_L11:0.01101845215214055339,39938742__Bacteria__Tenericutes__Onion_yellows_phytoplasma_OY-M__ribosomal_protein_L11:0.00000122123005994819):0.09876344687409903400,197294703__Bacteria__Tenericutes__Candidatus_Phytoplasma_australiense__50S_ribosomal_protein_L11:0.10758953541717260205):0.17080835485061623968,194246778__Bacteria__Tenericutes__Candidatus_Phytoplasma_mali__50S_ribosomal_protein_L11:0.37608833065521046768):0.08239939457347937590):0.18785845465617254102,108804985__Bacteria__Actinobacteria__Rubrobacter_xylanophilus_DSM_9941__50S_ribosomal_protein_L11:0.53310317856998978847):0.06664940332734554940):0.09031161897569862929,(224372228__Bacteria__Epsilonproteobacteria__Nautilia_profundicola_AmH__50S_ribosomal_protein_L11:0.18175082834689892941,(152990013__Bacteria__Epsilonproteobacteria__Nitratiruptor_sp_SB155-2__50S_ribosomal_protein_L11:0.11750705708869765842,((34556888__Bacteria__Epsilonproteobacteria__Wolinella_succinogenes_DSM_1740__50S_ribosomal_protein_L11:0.17558306967792086661,(((109948065__Bacteria__Epsilonproteobacteria__Helicobacter_acinonychis_str_Sheeba__50S_ribosomal_protein_L11:0.00000122123005994819,(15612190__Bacteria__Epsilonproteobacteria__Helicobacter_pylori_J99__50S_ribosomal_protein_L11:0.01078638846088683829,386747596__Bacteria__Epsilonproteobacteria__Helicobacter_cetorum_MIT_99-5656__50S_ribosomal_protein_L11:0.03237753234976332994):0.01078634886714447197):0.04933242915720827126,(315452936__Bacteria__Epsilonproteobacteria__Helicobacter_felis_ATCC_49179__50S_ribosomal_protein_L11:0.14042184715406333395,336452732__Bacteria__Epsilonproteobacteria__Helicobacter_bizzozeronii_CIII-1__50S_ribosomal_protein_L19:0.04547303796461354269):0.05647227998127803128):0.09546418092427925994,((32265864__Bacteria__Epsilonproteobacteria__Helicobacter_hepaticus_ATCC_51449__50S_ribosomal_protein_L11:0.01089630706014196350,386762193__Bacteria__Epsilonproteobacteria__Helicobacter_cinaedi_PAGU611__50S_ribosomal_protein_L11:0.03216918967008631364):0.06460047482530198448,291276548__Bacteria__Epsilonproteobacteria__Helicobacter_mustelae_12198__50S_ribosomal_protein_L11:0.07673467983240846169):0.05247581586209051907):0.05549053328352505920):0.11620771136388573230,((((((57237528__Bacteria__Epsilonproteobacteria__Campylobacter_jejuni_RM1221__50S_ribosomal_protein_L11:0.04386839765921751039,222823475__Bacteria__Epsilonproteobacteria__Campylobacter_lari_RM2100__50S_ribosomal_protein_L11:0.01154016816664951185):0.05455527194491648080,118474174__Bacteria__Epsilonproteobacteria__Campylobacter_fetus_subsp_fetus_82-40__50S_ribosomal_protein_L11:0.05892093401895604626):0.06914684319705895199,154149278__Bacteria__Epsilonproteobacteria__Campylobacter_hominis_ATCC_BAA-381__50S_ribosomal_protein_L11:0.13676144906450962702):0.01100486588839393216,(154175096__Bacteria__Epsilonproteobacteria__Campylobacter_curvus_525-92__50S_ribosomal_protein_L11:0.02181358216067024944,157165495__Bacteria__Epsilonproteobacteria__Campylobacter_concisus_13826__50S_ribosomal_protein_L11:0.00000122123005994819):0.05306219223424316761):0.03871028400201612790,(268678990__Bacteria__Epsilonproteobacteria__Sulfurospirillum_deleyianum_DSM_6946__50S_ribosomal_protein_L11:0.04917022642584191472,390939541__Bacteria__Epsilonproteobacteria__Sulfurospirillum_barnesii_SES-3__50S_ribosomal_protein_L11:0.07214328755460497344):0.11748267018898651826):0.11319666426097660383,(((157738107__Bacteria__Epsilonproteobacteria__Arcobacter_butzleri_RM4018__50S_ribosomal_protein_L11:0.06008485537250936315,384173288__Bacteria__Epsilonproteobacteria__Arcobacter_sp_L__50S_ribosomal_protein_L11:0.04317685186303348022):0.11360536015070239746,296274145__Bacteria__Epsilonproteobacteria__Arcobacter_nitrofigilis_DSM_7299__50S_ribosomal_protein_L11:0.13498900510669259445):0.24918319427863705462,((319957697__Bacteria__Epsilonproteobacteria__Nitratifractor_salsuginis_DSM_16511__50S_ribosomal_protein_L11:0.11816164822370053833,152991723__Bacteria__Epsilonproteobacteria__Sulfurovum_sp_NBC37-1__50S_ribosomal_protein_L11:0.20723179886225234769):0.13523773240980832555,(313683396__Bacteria__Epsilonproteobacteria__Sulfuricurvum_kujiense_DSM_16994__50S_ribosomal_protein_L11p:0.26795270738048077019,(307720235__Bacteria__Epsilonproteobacteria__Sulfurimonas_autotrophica_DSM_16294__50S_ribosomal_protein_L11:0.17759558206344655540,78776550__Bacteria__Epsilonproteobacteria__Sulfurimonas_denitrificans_DSM_1251__50S_ribosomal_protein_L11:0.13935948860801397609):0.05956047072554733479):0.10152876536869719082):0.04599975272351017330):0.07777828219100262064):0.11103527728104922723):0.04280899223505867796):0.03488070920814725223):0.16412939739898410596):0.05496792432175760801):0.06513158971000269915,(((220930953__Bacteria__Clostridia__Halothermothrix_orenii_H_168__50S_ribosomal_protein_L11:0.07024528102275015562,(312144259__Bacteria__Clostridia__Halanaerobium_hydrogeniformans__50S_ribosomal_protein_L11:0.04298787097088998393,385800580__Bacteria__Clostridia__Halanaerobium_praevalens_DSM_2228__50S_ribosomal_protein_L11:0.04684635279013264764):0.34641037399425111953):0.04640539934157458801,302390947__Bacteria__Clostridia__Acetohalobium_arabaticum_DSM_5501__50S_ribosomal_protein_L11:0.22045572449334724374):0.14775381637333001583,((((((182412061__Bacteria__others_bacteria__Opitutus_terrae_PB90-1__50S_ribosomal_protein_L11:0.30460968484270173340,294056233__Bacteria__others_bacteria__Coraliomargarita_akajimensis_DSM_45221__50S_ribosomal_protein_L11:0.27912795811616830655):0.15434124345446101345,(187735540__Bacteria__others_bacteria__Akkermansia_muciniphila_ATCC_BAA-835__50S_ribosomal_protein_L11:0.54680766194037189187,189218812__Bacteria__others_bacteria__Methylacidiphilum_infernorum_V4__50S_ribosomal_protein_L11:0.25190205307125562717):0.16825848659031042431):0.11777660744834637929,(((((187251893__Bacteria__others_bacteria__Elusimicrobium_minutum_Pei191__50S_ribosomal_protein_L11:0.49191071918016676667,261415674__Bacteria__others_bacteria__Fibrobacter_succinogenes_subsp_succinogenes_S85__50S_ribosomal_protein_L11:0.31331569266220110626):0.02185072526955874131,189485234__Bacteria__others_bacteria__Uncultured_Termite_group_1_bacterium_phylotype_Rs-D17__50S_ribosomal_protein_L11:0.40938064844327426428):0.04156948093985442932,(116625381__Bacteria__Acidobacteria__Candidatus_Solibacter_usitatus_Ellin6076__50S_ribosomal_protein_L11:0.43678195975141820284,(118579108__Bacteria__Deltaproteobacteria__Pelobacter_propionicus_DSM_2379__50S_ribosomal_protein_L11:0.03438152632297322708,(189424399__Bacteria__Deltaproteobacteria__Geobacter_lovleyi_SZ__50S_ribosomal_protein_L11:0.04105620510763107606,((78221835__Bacteria__Deltaproteobacteria__Geobacter_metallireducens_GS-15__50S_ribosomal_protein_L11:0.05587364461572156410,39997958__Bacteria__Deltaproteobacteria__Geobacter_sulfurreducens_PCA__50S_ribosomal_protein_L11:0.05781512887251007843):0.04529205853994551501,((197117312__Bacteria__Deltaproteobacteria__Geobacter_bemidjiensis_Bem__50S_ribosomal_protein_L11:0.07063781152408268871,222056716__Bacteria__Deltaproteobacteria__Geobacter_sp_FRC-32__50S_ribosomal_protein_L11:0.05519687838941540747):0.01561141377831656331,148263130__Bacteria__Deltaproteobacteria__Geobacter_uraniireducens_Rf4__50S_ribosomal_protein_L11:0.05728170715232085153):0.04906627060274012381):0.07080554435439037619):0.05092870720315703648):0.11915840851266580602):0.06513109008847095538):0.06928370262846794692,(((338733411__Bacteria__Chlamydiae__Simkania_negevensis_Z_gsn__50S_ribosomal_protein_L11:0.37354426863096296119,(297620825__Bacteria__Chlamydiae__Waddlia_chondrophila_WSU_86-1044__50S_ribosomal_protein_L11:0.21555694051661633548,(46446234__Bacteria__Chlamydiae__Candidatus_Protochlamydia_amoebophila_UWE25__50S_ribosomal_protein_L11:0.18437489226245326601,338175979__Bacteria__Chlamydiae__Parachlamydia_acanthamoebae_UV-7__50S_ribosomal_protein_L11:0.11836108562378612474):0.11499061336210612827):0.16490980012487121975):0.07296095198910669544,((385243525__Bacteria__Chlamydiae__Chlamydia_trachomatis_D-EC__50S_ribosomal_protein_L11:0.02223922676830720341,15835210__Bacteria__Chlamydiae__Chlamydia_muridarum_Nigg__ribosomal_protein_L11:0.01089383511914805008):0.08619390573816328172,(((89898123__Bacteria__Chlamydiae__Chlamydophila_felis_Fe-C-56__50S_ribosomal_protein_L11:0.01096035051968546545,(62185278__Bacteria__Chlamydiae__Chlamydophila_abortus_S26-3__50S_ribosomal_protein_L11:0.00000122123005994819,332287623__Bacteria__Chlamydiae__Chlamydophila_psittaci_6BC__50S_ribosomal_protein_L11:0.00000122123005994819):0.00000122123005994819):0.00000122123005994819,29840453__Bacteria__Chlamydiae__Chlamydophila_caviae_GPIC__50S_ribosomal_protein_L11:0.01089778757665938944):0.01087079732864731918,(330444704__Bacteria__Chlamydiae__Chlamydophila_pecorum_E58__50S_ribosomal_protein_L11:0.06442083076500651484,15618001__Bacteria__Chlamydiae__Chlamydophila_pneumoniae_CWL029__50S_ribosomal_protein_L11:0.05476453604265565933):0.01503041331675653361):0.01610442775226375578):0.43456509338670090692):0.21153363428913715683,(42524387__Bacteria__Deltaproteobacteria__Bdellovibrio_bacteriovorus_HD100__50S_ribosomal_protein_L11:0.44366495931572935696,347753956__Bacteria__Acidobacteria__Candidatus_Chloracidobacterium_thermophilum_B__50S_ribosomal_protein_L11:0.37510876156217465294):0.12067033839861074362):0.12537923991215146891):0.05800603855127935832,((94971706__Bacteria__Acidobacteria__Candidatus_Koribacter_versatilis_Ellin345__50S_ribosomal_protein_L11:0.23514068756191575105,(((390956805__Bacteria__Acidobacteria__Terriglobus_roseus_DSM_18391__50S_ribosomal_protein_L11:0.08609097782760319340,320108600__Bacteria__Acidobacteria__Terriglobus_saanensis_SP1PR4__50S_ribosomal_protein_L11:0.08651394219793996643):0.04372445894687163048,(374309717__Bacteria__Acidobacteria__Granulicella_mallensis_MP5ACTX8__50S_ribosomal_protein_L11:0.28973403498600069916,322434557__Bacteria__Acidobacteria__Granulicella_tundricola__50S_ribosomal_protein_L11:0.07511032937889497441):0.11389709953665598519):0.18614460976802596481,225874475__Bacteria__Acidobacteria__Acidobacterium_capsulatum_ATCC_51196__50S_ribosomal_protein_L11:0.13840375986972755507):0.05888344720183466552):0.17281452506340774788,(206890731__Bacteria__others_bacteria__Thermodesulfovibrio_yellowstonii_DSM_11347__50S_ribosomal_protein_L11:0.41888324704044505031,302036654__Bacteria__others_bacteria__Candidatus_Nitrospira_defluvii__50S_ribosomal_protein_L11:0.23894344101522285717):0.19081627055683345051):0.00614581609144582066):0.11433308698402576409):0.01615028403973908788,((162448676__Bacteria__Deltaproteobacteria__Sorangium_cellulosum_So_ce_56__50S_ribosomal_protein_L11:0.42401645697924428280,(383784136__Bacteria__others_bacteria__Leptospirillum_ferrooxidans_C2-3__50S_ribosomal_protein_L11:0.35291388263379408485,(297569433__Bacteria__Deltaproteobacteria__Desulfurivibrio_alkaliphilus_AHT2__50S_ribosomal_protein_L11:0.27427987862060149160,(51244965__Bacteria__Deltaproteobacteria__Desulfotalea_psychrophila_LSv54__50S_ribosomal_protein_L11:0.19796829286807621218,320352906__Bacteria__Deltaproteobacteria__Desulfobulbus_propionicus_DSM_2032__50S_ribosomal_protein_L11:0.20768690259480782068):0.07476922406134133003):0.11523381434410080726):0.16673993266086642451):0.07319792672238124853,((((78484629__Bacteria__Gammaproteobacteria__Thiomicrospira_crunogena_XCL-2__50S_ribosomal_protein_L11:0.08332964386714139526,((148244882__Bacteria__Gammaproteobacteria__Candidatus_Vesicomyosocius_okutanii_HA__50S_ribosomal_protein_L11:0.12900749179925838361,118602792__Bacteria__Gammaproteobacteria__Candidatus_Ruthia_magnifica_str_Cm_Calyptogena_magnifica__50S_ribosomal_protein_L11:0.05635910414952940983):0.37067809098387927147,334143210__Bacteria__Gammaproteobacteria__Thioalkalimicrobium_cyclicum_ALM1__50S_ribosomal_protein_L11:0.19001622933978498664):0.05656320545915745346):0.05509993157255028973,(((((256821651__Bacteria__Gammaproteobacteria__Kangiella_koreensis_DSM_16069__50S_ribosomal_protein_L11:0.18375584912781686708,((56459452__Bacteria__Gammaproteobacteria__Idiomarina_loihiensis_L2TR__50S_ribosomal_protein_L11:0.03587169940663774426,(((332305046__Bacteria__Gammaproteobacteria__Glaciecola_sp_4H-3-7YE-5__50S_ribosomal_protein_L11:0.01216993366529968597,109896922__Bacteria__Gammaproteobacteria__Pseudoalteromonas_atlantica_T6c__50S_ribosomal_protein_L11:0.02188535784301665413):0.10965686577348258968,348030451__Bacteria__Gammaproteobacteria__Glaciecola_nitratireducens_FR1064__50S_ribosomal_protein_L11:0.10812929471575387363):0.03871931289721972091,(((((119947053__Bacteria__Gammaproteobacteria__Psychromonas_ingrahamii_37__50S_ribosomal_protein_L11:0.22120636119869227509,374334557__Bacteria__Gammaproteobacteria__Oceanimonas_sp_GK1__50S_ribosomal_protein_L11:0.13320525005791813977):0.04909485800741705819,((((117617891__Bacteria__Gammaproteobacteria__Aeromonas_hydrophila_subsp_hydrophila_ATCC_7966__50S_ribosomal_protein_L11:0.00000122123005994819,145297374__Bacteria__Gammaproteobacteria__Aeromonas_salmonicida_subsp_salmonicida_A449__50S_ribosomal_protein_L11:0.00000122123005994819):0.02910505248419002419,237809526__Bacteria__Gammaproteobacteria__Tolumonas_auensis_DSM_9187__50S_ribosomal_protein_L11:0.10963605865527402405):0.02761154112940547231,330831431__Bacteria__Gammaproteobacteria__Aeromonas_veronii_B565__50S_ribosomal_protein_L11:0.00000122123005994819):0.11636993453548177824,(((114561325__Bacteria__Gammaproteobacteria__Shewanella_frigidimarina_NCIMB_400__50S_ribosomal_protein_L11:0.02293862407738633466,(91791528__Bacteria__Gammaproteobacteria__Shewanella_denitrificans_OS217__50S_ribosomal_protein_L11:0.06139925250696343095,((146294852__Bacteria__Gammaproteobacteria__Shewanella_putrefaciens_CN-32__50S_ribosomal_protein_L11:0.01402846033890500603,(152998738__Bacteria__Gammaproteobacteria__Shewanella_baltica_OS185__50S_ribosomal_protein_L11:0.02163661350606029682,(24371818__Bacteria__Gammaproteobacteria__Shewanella_oneidensis_MR-1__50S_ribosomal_protein_L11_RplK:0.01077392578134755453,113968533__Bacteria__Gammaproteobacteria__Shewanella_sp_MR-4__50S_ribosomal_protein_L11:0.00000122123005994819):0.02172948676602253631):0.01058870546810761031):0.06285315030660658386,119773343__Bacteria__Gammaproteobacteria__Shewanella_amazonensis_SB2B__50S_ribosomal_protein_L11:0.00000122123005994819):0.04847389079047589866):0.08323631832731927249):0.02146987381381615032,((167626050__Bacteria__Gammaproteobacteria__Shewanella_halifaxensis_HAW-EB4__50S_ribosomal_protein_L11:0.01097457625636279015,(170729020__Bacteria__Gammaproteobacteria__Shewanella_woodyi_ATCC_51908__50S_ribosomal_protein_L11:0.00000122123005994819,157960003__Bacteria__Gammaproteobacteria__Shewanella_pealeana_ATCC_700345__50S_ribosomal_protein_L11:0.00000122123005994819):0.00000122123005994819):0.00000122123005994819,((127511081__Bacteria__Gammaproteobacteria__Shewanella_loihica_PV-4__50S_ribosomal_protein_L11:0.00000122123005994819,(157377460__Bacteria__Gammaproteobacteria__Shewanella_sediminis_HAW-EB3__50S_ribosomal_protein_L11:0.01109673416948100087,294142944__Bacteria__Gammaproteobacteria__Shewanella_violacea_DSS12__50S_ribosomal_protein_L11:0.02207968454963959298):0.00000122123005994819):0.00000122123005994819,212634817__Bacteria__Gammaproteobacteria__Shewanella_piezotolerans_WP3__Ribosomal_protein_L11:0.05645919905665309352):0.01099711661054566733):0.02182453149206185772):0.11564660952277105999,(((387890986__Bacteria__Gammaproteobacteria__Escherichia_blattae_DSM_4481__50S_ribosomal_protein_L11:0.02716345077404215894,(((188532310__Bacteria__Gammaproteobacteria__Erwinia_tasmaniensis_Et1-99__50S_ribosomal_protein_L11:0.00000122123005994819,(((300714843__Bacteria__Gammaproteobacteria__Erwinia_billingiae_Eb661__50S_ribosomal_protein_L11:0.03297617748450171887,(((238918139__Bacteria__Gammaproteobacteria__Edwardsiella_ictaluri_93-146__50S_ribosomal_protein_L11|_putative:0.00000122123005994819,(((383192020__Bacteria__Gammaproteobacteria__Rahnella_aquatilis_CIP_78-65_ATCC_33071__50S_ribosomal_protein_L11:0.01062139948782106491,322834825__Bacteria__Gammaproteobacteria__Rahnella_sp_Y9602__50S_ribosomal_protein_L11:0.00000122123005994819):0.00539413581405121575,(157368522__Bacteria__Gammaproteobacteria__Serratia_proteamaculans_568__50S_ribosomal_protein_L11:0.00000122123005994819,333925122__Bacteria__Gammaproteobacteria__Serratia_sp_AS12__50S_ribosomal_protein_L11:0.00000122123005994819):0.01871779597184663330):0.04142413376389690594,269137530__Bacteria__Gammaproteobacteria__Edwardsiella_tarda_EIB202__50S_ribosomal_protein_L11:0.00000122123005994819):0.01080910011839267791):0.02173476627196386027,(((51594634__Bacteria__Gammaproteobacteria__Yersinia_pseudotuberculosis_IP_32953__50S_ribosomal_protein_L11:0.00000122123005994819,22124395__Bacteria__Gammaproteobacteria__Yersinia_pestis_KIM_10__50S_ribosomal_protein_L11:0.00000122123005994819):0.03319213465056837509,(((253987828__Bacteria__Gammaproteobacteria__Photorhabdus_asymbiotica_subsp_asymbiotica_ATCC_43949__50s_ribosomal_protein_l11:0.00000122123005994819,37524444__Bacteria__Gammaproteobacteria__Photorhabdus_luminescens_subsp_laumondii_TTO1__50S_ribosomal_protein_L11:0.00000122123005994819):0.02109908281248176060,123440671__Bacteria__Gammaproteobacteria__Yersinia_enterocolitica_subsp_enterocolitica_8081__50S_ribosomal_protein_L11:0.03308351247053859662):0.01100512560721100645,(((238897917__Bacteria__Gammaproteobacteria__Candidatus_Hamiltonella_defensa_5AT_Acyrthosiphon_pisum__50S_ribosomal_protein_L11:0.29583453077863786085,(332289433__Bacteria__Gammaproteobacteria__Gallibacterium_anatis_UMN179__50S_ribosomal_protein_L11:0.02260067708502564582,(((165977154__Bacteria__Gammaproteobacteria__Actinobacillus_pleuropneumoniae_serovar_3_str_JL03__50S_ribosomal_protein_L11:0.07224940029601469027,(33152871__Bacteria__Gammaproteobacteria__Haemophilus_ducreyi_35000HP__50S_ribosomal_protein_L11:0.00000122123005994819,126209182__Bacteria__Gammaproteobacteria__Actinobacillus_pleuropneumoniae_serovar_5b_str_L20__50S_ribosomal_protein_L11:0.00000122123005994819):0.00000122123005994819):0.00000122123005994819,219871807__Bacteria__Gammaproteobacteria__Haemophilus_parasuis_SH0165__50S_ribosomal_protein_L11:0.04401775616698834492):0.05468200833143645190,(152977732__Bacteria__Gammaproteobacteria__Actinobacillus_succinogenes_130Z__50S_ribosomal_protein_L11:0.01076124367271321346,(261866779__Bacteria__Gammaproteobacteria__Aggregatibacter_actinomycetemcomitans_D11S-1__50S_ribosomal_protein_L11:0.00000122123005994819,((52424262__Bacteria__Gammaproteobacteria__Mannheimia_succiniciproducens_MBEL55E__50S_ribosomal_protein_L11:0.02189845735443409283,((345428914__Bacteria__Gammaproteobacteria__Haemophilus_parainfluenzae_T3T1__50S_ribosomal_protein_L11:0.00000122123005994819,15603608__Bacteria__Gammaproteobacteria__Pasteurella_multocida_subsp_multocida_str_Pm70__50S_ribosomal_protein_L11:0.03285365504527445329):0.01092836756413796857,(251793502__Bacteria__Gammaproteobacteria__Aggregatibacter_aphrophilus_NJ8700__50S_ribosomal_protein_L11:0.00000122123005994819,16272461__Bacteria__Gammaproteobacteria__Haemophilus_influenzae_Rd_KW20__50S_ribosomal_protein_L11:0.00000122123005994819):0.00000122123005994819):0.00000122123005994819):0.01092835542645374976,113460315__Bacteria__Gammaproteobacteria__Haemophilus_somnus_129PT__50S_ribosomal_protein_L11:0.03330400897200842120):0.00000122123005994819):0.01097495434317922666):0.00000122123005994819):0.05578547681341818054):0.05034090805820504166):0.06147569075387696036,(197286618__Bacteria__Gammaproteobacteria__Proteus_mirabilis_HI4320__50S_ribosomal_protein_L11:0.06625817663168943883,386743099__Bacteria__Gammaproteobacteria__Providencia_stuartii_MRSN_2154__50S_ribosomal_protein_L11:0.01227824361158674944):0.01029641617733200246):0.02143801164678651311,(290477020__Bacteria__Gammaproteobacteria__Xenorhabdus_bovienii_SS-2004__50S_ribosomal_protein_L11:0.00000122123005994819,300725139__Bacteria__Gammaproteobacteria__Xenorhabdus_nematophila_ATCC_19061__50S_ribosomal_protein_L11:0.00000122123005994819):0.00000122123005994819):0.04295915855071127942):0.00000122123005994819):0.03295997819285578084,(((94676858__Bacteria__Gammaproteobacteria__Baumannia_cicadellinicola_str_Hc_Homalodisca_coagulata__50S_ribosomal_protein_L11:0.35827509313997746299,339478105__Bacteria__Gammaproteobacteria__Candidatus_Moranella_endobia_PCIT__50S_ribosomal_protein_L11:0.09660183805115374334):0.04096026984721422293,85058108__Bacteria__Gammaproteobacteria__Sodalis_glossinidius_str_morsitans__50S_ribosomal_protein_L11:0.00000122123005994819):0.01060077204890482599,(253686607__Bacteria__Gammaproteobacteria__Pectobacterium_carotovorum_subsp_carotovorum_PC1__50S_ribosomal_protein_L11:0.01034041319224696456,(50119179__Bacteria__Gammaproteobacteria__Pectobacterium_atrosepticum_SCRI1043__50S_ribosomal_protein_L11:0.01093157025175197326,261819562__Bacteria__Gammaproteobacteria__Pectobacterium_wasabiae_WPP163__50S_ribosomal_protein_L11:0.01071800862235252651):0.01107418461272635310):0.02204310274272761397):0.01086734797257569302):0.01275849748905683555):0.00935657512585552631,((((21672332__Bacteria__Gammaproteobacteria__Buchnera_aphidicola_str_Sg_Schizaphis_graminum__50S_ribosomal_protein_L11:0.12166290921070931075,15616667__Bacteria__Gammaproteobacteria__Buchnera_aphidicola_str_APS_Acyrthosiphon_pisum__50S_ribosomal_protein_L11:0.15642520114294092282):0.06946176622073065021,((27904551__Bacteria__Gammaproteobacteria__Buchnera_aphidicola_str_Bp_Baizongia_pistaciae__50S_ribosomal_protein_L11:0.32867586050453473367,(((33520004__Bacteria__Gammaproteobacteria__Candidatus_Blochmannia_floridanus__50S_ribosomal_protein_L11:0.52074532779788762493,319760677__Bacteria__Gammaproteobacteria__Candidatus_Blochmannia_vafer_str_BVAF__50S_ribosomal_protein_L11:0.42843513049046494379):0.12873453109053886734,71892330__Bacteria__Gammaproteobacteria__Candidatus_Blochmannia_pennsylvanicus_str_BPEN__50S_ribosomal_protein_L11:0.13411040386665049051):0.16240555178292023775,(379009489__Bacteria__Gammaproteobacteria__Wigglesworthia_glossinidia_endosymbiont_of_Glossina_morsitans__50S_ribosomal_protein_L11:0.43123344759609749666,32491267__Bacteria__Gammaproteobacteria__Wigglesworthia_glossinidia_endosymbiont_of_Glossina_brevipalpis__50S_ribosomal_protein_L11:0.21261964658232662684):0.26801577962190964444):0.12652347067003422154):0.07580924113931494790,(116514972__Bacteria__Gammaproteobacteria__Buchnera_aphidicola_str_Cc_Cinara_cedri__50S_ribosomal_protein_L11:0.28497317809754996176,336233135__Bacteria__Gammaproteobacteria__Buchnera_aphidicola_Cinara_tujafilina__50S_ribosomal_protein_L11:0.30416713173742521148):0.31141315959369386679):0.07032690932345983525):0.25314692687908119106,374314415__Bacteria__Gammaproteobacteria__Serratia_symbiotica_str_Cinara_cedri__50S_ribosomal_protein_L11:0.17215002095739312393):0.09520667666483503822,(251791447__Bacteria__Gammaproteobacteria__Dickeya_zeae_Ech1591__50S_ribosomal_protein_L11:0.02189627317303018822,242241131__Bacteria__Gammaproteobacteria__Dickeya_dadantii_Ech703__50S_ribosomal_protein_L11:0.00000122123005994819):0.01853174981777330407):0.01655641215457102217):0.01296189895542413338):0.01128903539395566431,(317046440__Bacteria__Gammaproteobacteria__Pantoea_sp_At-9b__50S_ribosomal_protein_L11:0.00000122123005994819,(308188904__Bacteria__Gammaproteobacteria__Pantoea_vagans_C9-1__50S_ribosomal_protein_L11:0.00000122123005994819,291615764__Bacteria__Gammaproteobacteria__Pantoea_ananatis_LMG_20103__50S_ribosomal_protein_L11:0.00000122123005994819):0.02186600069467977553):0.00000122123005994819):0.02237797312293798857,(259906925__Bacteria__Gammaproteobacteria__Erwinia_pyrifoliae_Ep1-96__50S_ribosomal_protein_L11:0.00000122123005994819,385786798__Bacteria__Gammaproteobacteria__Erwinia_sp_Ejp617__50S_ribosomal_protein_L11:0.00000122123005994819):0.01083597891897494780):0.00000122123005994819):0.01112021530425831919,292486723__Bacteria__Gammaproteobacteria__Erwinia_amylovora_CFBP1430__50S_ribosomal_protein_L11:0.00000122123005994819):0.01965348602902631733,(((146309860__Bacteria__Gammaproteobacteria__Enterobacter_sp_638__50S_ribosomal_protein_L11:0.03290584140643097733,375258375__Bacteria__Gammaproteobacteria__Klebsiella_oxytoca_KCTC_1686__50S_ribosomal_protein_L11:0.00000122123005994819):0.01083305829959898756,(345297397__Bacteria__Gammaproteobacteria__Enterobacter_asburiae_LF7a__50S_ribosomal_protein_L11:0.00000122123005994819,296100611__Bacteria__Gammaproteobacteria__Enterobacter_cloacae_subsp_cloacae_ATCC_13047__50S_ribosomal_protein_L11:0.00000122123005994819):0.00000122123005994819):0.00000122123005994819,(((288937725__Bacteria__Gammaproteobacteria__Klebsiella_variicola_At-22__50S_ribosomal_protein_L11:0.00000122123005994819,365968507__Bacteria__Gammaproteobacteria__Enterobacter_cloacae_EcWSU1__50S_ribosomal_protein_L11:0.00000122123005994819):0.00000122123005994819,336248114__Bacteria__Gammaproteobacteria__Enterobacter_aerogenes_KCTC_2190__50S_ribosomal_protein_L11:0.00000122123005994819):0.00000122123005994819,(((152972840__Bacteria__Gammaproteobacteria__Klebsiella_pneumoniae_subsp_pneumoniae_MGH_78578__50S_ribosomal_protein_L11:0.00816668309593984558,((283787344__Bacteria__Gammaproteobacteria__Citrobacter_rodentium_ICC168__50S_ribosomal_protein_L11:0.00000122123005994819,157147224__Bacteria__Gammaproteobacteria__Citrobacter_koseri_ATCC_BAA-895__50S_ribosomal_protein_L11:0.00000122123005994819):0.01070639349794228271,((82778842__Bacteria__Gammaproteobacteria__Shigella_dysenteriae_Sd197__50S_ribosomal_protein_L11:0.00000122123005994819,(218551033__Bacteria__Gammaproteobacteria__Escherichia_fergusonii_ATCC_35469__50S_ribosomal_protein_L11:0.00000122123005994819,(((16762304__Bacteria__Gammaproteobacteria__Salmonella_enterica_subsp_enterica_serovar_Typhi_str_CT18__50S_ribosomal_subunit_protein_L11:0.00000122123005994819,15804573__Bacteria__Gammaproteobacteria__Escherichia_coli_O157_H7_str_EDL933__50S_ribosomal_protein_L11:0.00000122123005994819):0.00000122123005994819,340001540__Bacteria__Gammaproteobacteria__Salmonella_bongori_NCTC_12419__50S_ribosomal_protein_L11:0.00000122123005994819):0.00000122123005994819,74314477__Bacteria__Gammaproteobacteria__Shigella_sonnei_Ss046__50S_ribosomal_protein_L11:0.00000122123005994819):0.00000122123005994819):0.00000122123005994819):0.00000122123005994819,((378957039__Bacteria__Gammaproteobacteria__Salmonella_enterica_subsp_enterica_serovar_Gallinarum-pullorum__50S_ribosomal_protein_L11_|_fragment:0.00000122123005994819,(161617285__Bacteria__Gammaproteobacteria__Salmonella_enterica_subsp_enterica_serovar_Paratyphi_B_str_SPB7__hypothetical_protein:0.00000122123005994819,(383498736__Bacteria__Gammaproteobacteria__Salmonella_enterica_subsp_enterica_serovar_Typhimurium_str_798__50S_ribosomal_protein_L11_|_fragment:0.01270241209150909517,378961647__Bacteria__Gammaproteobacteria__Salmonella_enterica_subsp_enterica_serovar_Typhi_str_P-stx-12__hypothetical_protein:0.00000122123005994819):0.00000122123005994819):0.00000122123005994819):0.00000122123005994819,(24115268__Bacteria__Gammaproteobacteria__Shigella_flexneri_2a_str_301__50S_ribosomal_protein_L11:0.01071140733607261510,82546325__Bacteria__Gammaproteobacteria__Shigella_boydii_Sb227__50S_ribosomal_protein_L11:0.01071436316199958841):0.00000122123005994819):0.00000122123005994819):0.00000122123005994819):0.00860725850852210074):0.00479034320655918455,311281467__Bacteria__Gammaproteobacteria__Enterobacter_cloacae_SCF1__50S_ribosomal_protein_L11:0.01066411903603878102):0.00000122123005994819,(260596082__Bacteria__Gammaproteobacteria__Cronobacter_turicensis_z3032__50S_ribosomal_protein_L11:0.01074008753579780602,156935820__Bacteria__Gammaproteobacteria__Cronobacter_sakazakii_ATCC_BAA-894__50S_ribosomal_protein_L11:0.00000122123005994819):0.02157985252007146165):0.01068017916299022867):0.01078143128872672760):0.03612552054081383246):0.03132745522178716213):0.08126151886597070273,(((218710884__Bacteria__Gammaproteobacteria__Vibrio_splendidus_LGP32__50S_ribosomal_protein_L11:0.02055538927908785382,59713026__Bacteria__Gammaproteobacteria__Vibrio_fischeri_ES114__50S_ribosomal_protein_L11:0.03866680163928364056):0.02096577657313429197,156972589__Bacteria__Gammaproteobacteria__Vibrio_harveyi_ATCC_BAA-1116__50S_ribosomal_protein_L11:0.00000122123005994819):0.01685724708456505169,(28899700__Bacteria__Gammaproteobacteria__Vibrio_parahaemolyticus_RIMD_2210633__50S_ribosomal_protein_L11:0.01093863713237327485,((((375129200__Bacteria__Gammaproteobacteria__Vibrio_furnissii_NCTC_11218__50S_ribosomal_protein_L11:0.00000122123005994819,15640351__Bacteria__Gammaproteobacteria__Vibrio_cholerae_O1_biovar_El_Tor_str_N16961__50S_ribosomal_protein_L11:0.09045492661813825386):0.02216819758682403094,(27364612__Bacteria__Gammaproteobacteria__Vibrio_vulnificus_CMCP6__50S_ribosomal_protein_L11:0.02876748757111853225,336125387__Bacteria__Gammaproteobacteria__Vibrio_anguillarum_775__50S_ribosomal_protein_L11P:0.01545022105238570177):0.04324512409698523518):0.01119989791263156613,(209696270__Bacteria__Gammaproteobacteria__Aliivibrio_salmonicida_LFI1238__50S_ribosomal_protein_L11:0.04433259246540069420,54310502__Bacteria__Gammaproteobacteria__Photobacterium_profundum_SS9__50S_ribosomal_protein_L11:0.03348542813379421640):0.01069710854560445429):0.02128599792746553934,262392943__Bacteria__Gammaproteobacteria__Vibrio_sp_Ex25__50S_ribosomal_protein_L19:0.00000122123005994819):0.01081499883690744540):0.00000122123005994819):0.07042604879122053851):0.05646190746291718243,308047969__Bacteria__Gammaproteobacteria__Ferrimonas_balearica_DSM_9799__50S_ribosomal_protein_L11:0.07896395807882640450):0.02612421867929209593):0.14490806894634347679):0.03367505440593339394):0.10993937942235977590,71280797__Bacteria__Gammaproteobacteria__Colwellia_psychrerythraea_34H__50S_ribosomal_protein_L11:0.04974363225241000552):0.03633013897137214732,(315125337__Bacteria__Gammaproteobacteria__Pseudoalteromonas_sp_SM9913__50S_ribosomal_protein_L11:0.00000122123005994819,77359189__Bacteria__Gammaproteobacteria__Pseudoalteromonas_haloplanktis_TAC125__50S_ribosomal_protein_L11:0.06965741767268600337):0.16907543645502959295):0.08348092147235487703,333895349__Bacteria__Gammaproteobacteria__Alteromonas_sp_SN2__50S_ribosomal_protein_L11:0.00000122123005994819):0.02410773615324241295):0.08206662686431431819):0.09052240866135852215,110833235__Bacteria__Gammaproteobacteria__Alcanivorax_borkumensis_SK2__50S_ribosomal_protein_L11:0.10759615184671419974):0.04327278345199025295):0.05142646468931443005,(307543814__Bacteria__Gammaproteobacteria__Halomonas_elongata_DSM_2581__50S_ribosomal_protein_L11:0.02887832709257720162,92112543__Bacteria__Gammaproteobacteria__Chromohalobacter_salexigens_DSM_3043__50S_ribosomal_protein_L11:0.05229639305073217198):0.07325619865554873489):0.03974700095119117899,(((((220935503__Bacteria__Gammaproteobacteria__Thioalkalivibrio_sulfidophilus_HL-EbGr7__50S_ribosomal_protein_L11:0.04336463511152743866,(292492410__Bacteria__Gammaproteobacteria__Nitrosococcus_halophilus_Nc4__50S_ribosomal_protein_L11:0.02012172026921522916,(300114759__Bacteria__Gammaproteobacteria__Nitrosococcus_watsonii_C-113__50S_ribosomal_protein_L11:0.02155362381236217151,77165798__Bacteria__Gammaproteobacteria__Nitrosococcus_oceani_ATCC_19707__50S_ribosomal_protein_L11:0.03521601848653069244):0.05535052021063221334):0.11716072439820490736):0.03395258249581092902,304310005__Bacteria__Gammaproteobacteria__Gamma_proteobacterium_HdN1__50S_ribosomal_protein_L11:0.14441073846079649501):0.03199479786464885095,(((387128177__Bacteria__Gammaproteobacteria__Methylophaga_sp_JAM1__50S_ribosomal_protein_L11:0.07476472416394033815,83648863__Bacteria__Gammaproteobacteria__Hahella_chejuensis_KCTC_2396__50S_ribosomal_protein_L11:0.12965164612677565481):0.06113140098764841684,(((((104779744__Bacteria__Gammaproteobacteria__Pseudomonas_entomophila_L48__50S_ribosomal_protein_L11:0.00000122123005994819,(26987184__Bacteria__Gammaproteobacteria__Pseudomonas_putida_KT2440__50S_ribosomal_protein_L11:0.00000122123005994819,386010102__Bacteria__Gammaproteobacteria__Pseudomonas_putida_BIRD-1__protein_RplK:0.00000122123005994819):0.01076574337396807649):0.02147505427595761823,((226942766__Bacteria__Gammaproteobacteria__Azotobacter_vinelandii_DJ__50S_ribosomal_protein_L11:0.04396619702952846154,(146281159__Bacteria__Gammaproteobacteria__Pseudomonas_stutzeri_A1501__50S_ribosomal_protein_L11:0.02624878529051152820,15599470__Bacteria__Gammaproteobacteria__Pseudomonas_aeruginosa_PAO1__50S_ribosomal_protein_L11:0.02788920955788917744):0.02025548884757671919):0.01370091630487612483,((333909718__Bacteria__Gammaproteobacteria__Marinomonas_posidonica_IVIA-Po-181__50S_ribosomal_protein_L11:0.03821990133989178889,152998282__Bacteria__Gammaproteobacteria__Marinomonas_sp_MWYL1__50S_ribosomal_protein_L11:0.05018294332411472186):0.04704391598200673152,326793547__Bacteria__Gammaproteobacteria__Marinomonas_mediterranea_MMB-1__50S_ribosomal_protein_L11:0.01836681952478170024):0.11115874649961991760):0.01293583290543665401):0.02175658569596053415,146308934__Bacteria__Gammaproteobacteria__Pseudomonas_mendocina_ymp__50S_ribosomal_protein_L11:0.00000122123005994819):0.02171306997452077114,333898828__Bacteria__Gammaproteobacteria__Pseudomonas_fulva_12-X__50S_ribosomal_protein_L11:0.00000122123005994819):0.00433732126982165709,((330812086__Bacteria__Gammaproteobacteria__Pseudomonas_brassicacearum_subsp_brassicacearum_NFM421__50S_ribosomal_protein_L11:0.00000122123005994819,70734365__Bacteria__Gammaproteobacteria__Pseudomonas_fluorescens_Pf-5__50S_ribosomal_protein_L11:0.00000122123005994819):0.00000122123005994819,28867843__Bacteria__Gammaproteobacteria__Pseudomonas_syringae_pv_tomato_str_DC3000__50S_ribosomal_protein_L11:0.04366458473105960109):0.03938475707535597781):0.10678887596682956618):0.02453021942211027623,((29653578__Bacteria__Gammaproteobacteria__Coxiella_burnetii_RSA_493__50S_ribosomal_protein_L11:0.35348730059772542900,53804628__Bacteria__Gammaproteobacteria__Methylococcus_capsulatus_str_Bath__50S_ribosomal_protein_L11:0.06274224802025772652):0.07003178742061651196,((357406686__Bacteria__Gammaproteobacteria__Methylomicrobium_alcaliphilum__50S_ribosomal_protein_L11:0.11068649265070257259,333985471__Bacteria__Gammaproteobacteria__Methylomonas_methanica_MC09__50S_ribosomal_protein_L11:0.11929304136883531196):0.03806944386814988673,(288942083__Bacteria__Gammaproteobacteria__Allochromatium_vinosum_DSM_180__50S_ribosomal_protein_L11:0.02829225999369437000,390952369__Bacteria__Gammaproteobacteria__Thiocystis_violascens_DSM_198__50S_ribosomal_protein_L11:0.15636906383180970703):0.07327536286203387150):0.06198732298340434849):0.04937037324781112790):0.01751388558051995489):0.04917375262223459831,(((169656747__Bacteria__Gammaproteobacteria__Francisella_tularensis_subsp_holarctica_FTNF002-00__50S_ribosomal_protein_L11:0.00000122123005994819,(337754655__Bacteria__Gammaproteobacteria__Francisella_sp_TX077308__50S_ribosomal_protein_L11:0.01035144623188837508,(167627265__Bacteria__Gammaproteobacteria__Francisella_philomiragia_subsp_philomiragia_ATCC_25017__50S_ribosomal_protein_L11:0.00000122123005994819,387886313__Bacteria__Gammaproteobacteria__Francisella_noatunensis_subsp_orientalis_str_Toba_04__50S_ribosomal_protein_L11:0.00000122123005994819):0.00000122123005994819):0.05344447461367178576):0.01047542267204544866,(385793542__Bacteria__Gammaproteobacteria__Francisella_cf_novicida_Fx1__hypothetical_protein:0.00000122123005994819,118498140__Bacteria__Gammaproteobacteria__Francisella_novicida_U112__50S_ribosomal_protein_L11:0.00000122123005994819):0.00000122123005994819):0.35678094384037067899,(146329649__Bacteria__Gammaproteobacteria__Dichelobacter_nodosus_VCS1703A__50S_ribosomal_protein_L11:0.30198695767074107410,((192362091__Bacteria__Gammaproteobacteria__Cellvibrio_japonicus_Ueda107__50S_ribosomal_protein_L11:0.12725845823837680926,254785052__Bacteria__Gammaproteobacteria__Teredinibacter_turnerae_T7901__50S_ribosomal_protein_L11:0.06583361363133108379):0.01226367036982942312,90020567__Bacteria__Gammaproteobacteria__Saccharophagus_degradans_2-40__LSU_ribosomal_protein_L11P:0.11901839013608626894):0.04563992520357164351):0.03694109575923056055):0.05480320861401843241):0.02305409710750772403,(385330110__Bacteria__Gammaproteobacteria__Marinobacter_adhaerens_HP15__50S_ribosomal_protein_L11:0.04259733341768534576,(387813005__Bacteria__Gammaproteobacteria__Marinobacter_hydrocarbonoclasticus_ATCC_49840__50S_ribosomal_protein_L11:0.01102305502679864699,120553641__Bacteria__Gammaproteobacteria__Marinobacter_aquaeolei_VT8__50S_ribosomal_protein_L11:0.00000122123005994819):0.03696047103170193443):0.05468965867312439166):0.02143466150473590306):0.05497537805666108390,((((296112480__Bacteria__Gammaproteobacteria__Moraxella_catarrhalis_RH4__50S_ribosomal_protein_L11:0.16654782170302029343,(148653837__Bacteria__Gammaproteobacteria__Psychrobacter_sp_PRwf-1__50S_ribosomal_protein_L11:0.07379538289743584056,(71066446__Bacteria__Gammaproteobacteria__Psychrobacter_arcticus_273-4__50S_ribosomal_protein_L11:0.01004163404742528312,93007005__Bacteria__Gammaproteobacteria__Psychrobacter_cryohalolentis_K5__50S_ribosomal_protein_L11:0.01222731661562100058):0.06190548482553723947):0.06054268044591690906):0.17109872114045326930,(261854939__Bacteria__Gammaproteobacteria__Halothiobacillus_neapolitanus_c2__50S_ribosomal_protein_L11:0.37286775853470932596,((126640371__Bacteria__Gammaproteobacteria__Acinetobacter_baumannii_ATCC_17978__50S_ribosomal_protein_L11:0.00000122123005994819,(384141572__Bacteria__Gammaproteobacteria__Acinetobacter_baumannii_MDR-ZJ06__50S_ribosomal_protein_L11:0.00000122123005994819,((((375136806__Bacteria__Gammaproteobacteria__Acinetobacter_calcoaceticus_PHEA-2__50S_ribosomal_protein_L11:0.00000122123005994819,(213155729__Bacteria__Gammaproteobacteria__Acinetobacter_baumannii_AB0057__50S_ribosomal_protein_L11:0.00000122123005994819,169634598__Bacteria__Gammaproteobacteria__Acinetobacter_baumannii_SDF__50S_ribosomal_protein_L11:0.00000122123005994819):0.00000122123005994819):0.00000122123005994819,385235886__Bacteria__Gammaproteobacteria__Acinetobacter_baumannii_TCDC-AB0715__50S_ribosomal_protein_L11:0.00000122123005994819):0.00000122123005994819,((384130286__Bacteria__Gammaproteobacteria__Acinetobacter_baumannii_1656-2__50S_ribosomal_protein_L11:0.00000122123005994819,184156619__Bacteria__Gammaproteobacteria__Acinetobacter_baumannii_ACICU__50S_ribosomal_protein_L11:0.00000122123005994819):0.00000122123005994819,299771835__Bacteria__Gammaproteobacteria__Acinetobacter_oleivorans_DR1__50S_ribosomal_protein_L11:0.00000122123005994819):0.00000122123005994819):0.00000122123005994819,((215484894__Bacteria__Gammaproteobacteria__Acinetobacter_baumannii_AB307-0294__50S_ribosomal_protein_L11:0.00000122123005994819,387125468__Bacteria__Gammaproteobacteria__Acinetobacter_baumannii_MDR-TJ__50S_ribosomal_protein_L11:0.00000122123005994819):0.00000122123005994819,169797457__Bacteria__Gammaproteobacteria__Acinetobacter_baumannii_AYE__50S_ribosomal_protein_L11:0.00000122123005994819):0.00000122123005994819):0.00000122123005994819):0.00000122123005994819):0.00868362212602138972,50083575__Bacteria__Gammaproteobacteria__Acinetobacter_sp_ADP1__50S_ribosomal_protein_L11:0.01469558076547819794):0.06202607719675785891):0.04336449439707548009):0.06550037741205115560,((383315955__Bacteria__Gammaproteobacteria__Frateuria_aurantia_DSM_6220__50S_ribosomal_protein_L11:0.04531500195799750136,(((182682623__Bacteria__Gammaproteobacteria__Xylella_fastidiosa_M23__50S_ribosomal_protein_L11:0.00000122123005994819,170731250__Bacteria__Gammaproteobacteria__Xylella_fastidiosa_M12__50S_ribosomal_protein_L11:0.02298721410218446462):0.01187920340221410888,28199871__Bacteria__Gammaproteobacteria__Xylella_fastidiosa_Temecula1__50S_ribosomal_protein_L11:0.00000122123005994819):0.18007115688667171827,(319787936__Bacteria__Gammaproteobacteria__Pseudoxanthomonas_suwonensis_11-1__50S_ribosomal_protein_L11:0.01154743611706382685,(190572933__Bacteria__Gammaproteobacteria__Stenotrophomonas_maltophilia_K279a__50S_ribosomal_protein_L11:0.02013226716517706530,(285017309__Bacteria__Gammaproteobacteria__Xanthomonas_albilineans_GPE_PC73__50S_ribosomal_protein_L11:0.01754264687703999473,(357418241__Bacteria__Gammaproteobacteria__Pseudoxanthomonas_spadix_BD-a59__50S_ribosomal_protein_L11:0.03397229346892259583,(21241726__Bacteria__Gammaproteobacteria__Xanthomonas_axonopodis_pv_citri_str_306__50S_ribosomal_protein_L11:0.02093385528770921530,(58583219__Bacteria__Gammaproteobacteria__Xanthomonas_oryzae_pv_oryzae_KACC10331__50S_ribosomal_protein_L11:0.06397313976705339134,21230353__Bacteria__Gammaproteobacteria__Xanthomonas_campestris_pv_campestris_str_ATCC_33913__50S_ribosomal_protein_L11:0.03358740634492116822):0.01165251594200329352):0.07602323201315439039):0.01124615178587320616):0.08693476258051852090):0.05741731332585903180):0.03115479665737378237):0.08273705488237863281):0.12799432722395309714,((((((340781336__Bacteria__Gammaproteobacteria__Acidithiobacillus_caldus_SM-1__50S_ribosomal_protein_L11p_|L12e|:0.03517608291001224352,(344200798__Bacteria__Gammaproteobacteria__Acidithiobacillus_ferrivorans_SS3__50S_ribosomal_protein_L11:0.01526748359924684148,198282626__Bacteria__Gammaproteobacteria__Acidithiobacillus_ferrooxidans_ATCC_53993__50S_ribosomal_protein_L11:0.06717836702428801876):0.06171848537964384068):0.37171439921634596981,(171060541__Bacteria__Betaproteobacteria__Leptothrix_cholodnii_SP-6__50S_ribosomal_protein_L11:0.11896081540540398569,383756175__Bacteria__Betaproteobacteria__Rubrivivax_gelatinosus_IL144__50S_ribosomal_protein_L11:0.06010667073611702244):0.13484466259853389314):0.03824310689848469530,(((124268639__Bacteria__Betaproteobacteria__Methylibium_petroleiphilum_PM1__50S_ribosomal_protein_L17:0.09831647018684964989,(296137525__Bacteria__Betaproteobacteria__Thiomonas_intermedia_K12__50S_ribosomal_protein_L11:0.03562673353650645108,((337281235__Bacteria__Betaproteobacteria__Ramlibacter_tataouinensis_TTB310__50S_ribosomal_protein_L11:0.04874318497611265094,(((121596188__Bacteria__Betaproteobacteria__Acidovorax_sp_JS42__50S_ribosomal_protein_L11:0.00000122123005994819,222112415__Bacteria__Betaproteobacteria__Acidovorax_ebreus_TPSY__50S_ribosomal_protein_L11:0.00000122123005994819):0.01311241505085532742,((120613168__Bacteria__Betaproteobacteria__Acidovorax_citrulli_AAC00-1__50S_ribosomal_protein_L11:0.00000122123005994819,(121609219__Bacteria__Betaproteobacteria__Verminephrobacter_eiseniae_EF01-2__50S_ribosomal_protein_L11:0.02180624897388453581,326319230__Bacteria__Betaproteobacteria__Acidovorax_avenae_subsp_avenae_ATCC_19860__50S_ribosomal_protein_L11:0.00000122123005994819):0.01088495421157586844):0.01082536331643097795,319761182__Bacteria__Betaproteobacteria__Alicycliphilus_denitrificans_BC__50S_ribosomal_protein_L11:0.00000122123005994819):0.01964081601611300867):0.03333568098664315554,(264676490__Bacteria__Betaproteobacteria__Comamonas_testosteroni_CNB-2__ribosomal_protein_L11:0.02162400861254787365,(333912112__Bacteria__Betaproteobacteria__Delftia_sp_Cs1-4__50S_ribosomal_protein_L11:0.00000122123005994819,160895955__Bacteria__Betaproteobacteria__Delftia_acidovorans_SPH-1__50S_ribosomal_protein_L11:0.00000122123005994819):0.01100639727600520069):0.03867959053473503384):0.06117126618118454151):0.06709383182745691510,(239813603__Bacteria__Betaproteobacteria__Variovorax_paradoxus_S110__50S_ribosomal_protein_L11:0.03166380130056580672,(89902360__Bacteria__Betaproteobacteria__Rhodoferax_ferrireducens_T118__50S_ribosomal_protein_L11:0.17599640078140021959,(91790279__Bacteria__Betaproteobacteria__Polaromonas_sp_JS666__50S_ribosomal_protein_L11:0.01832358178074929705,121606532__Bacteria__Betaproteobacteria__Polaromonas_naphthalenivorans_CJ2__50S_ribosomal_protein_L11:0.01185640621650203667):0.01425403265605067887):0.03615831506386564531):0.01850710372417499472):0.01955586158598540680):0.01813773933319657444):0.05601219297291049060,74316412__Bacteria__Betaproteobacteria__Thiobacillus_denitrificans_ATCC_25259__50S_ribosomal_protein_L11:0.06473482015949010016):0.06639106893190087344,(((257095051__Bacteria__Betaproteobacteria__Candidatus_Accumulibacter_phosphatis_clade_IIA_str_UW-1__50S_ribosomal_protein_L11:0.15867543727373067952,(((56477583__Bacteria__Betaproteobacteria__Aromatoleum_aromaticum_EbN1__50S_ribosomal_protein_L11:0.05802055499018234780,119899717__Bacteria__Betaproteobacteria__Azoarcus_sp_BH72__50S_ribosomal_protein_L11:0.01174277385865344844):0.04490495120429544018,237654007__Bacteria__Betaproteobacteria__Thauera_sp_MZ1T__50S_ribosomal_protein_L11:0.04691434021461487330):0.02366141399485556518,((372487064__Bacteria__Betaproteobacteria__Dechlorosoma_suillum_PS__50S_ribosomal_protein_L11:0.02268451934240152054,((134096332__Bacteria__Betaproteobacteria__Herminiimonas_arsenicoxydans__50S_ribosomal_protein_L11:0.05895911951255489170,152980319__Bacteria__Betaproteobacteria__Janthinobacterium_sp_Marseille__50S_ribosomal_protein_L11:0.08964291329840648470):0.04975080578571973444,(300309443__Bacteria__Betaproteobacteria__Herbaspirillum_seropedicae_SmR1__50S_ribosomal_protein_L11:0.01196927110695121012,340785585__Bacteria__Betaproteobacteria__Collimonas_fungivorans_Ter331__50S_ribosomal_protein_L19:0.08581689328850473919):0.03592070286853029509):0.02504468187888012065):0.01201587008764043799,71905950__Bacteria__Betaproteobacteria__Dechloromonas_aromatica_RCB__50S_ribosomal_protein_L11:0.04491713314340513297):0.03549987633341998572):0.00766482276559286076):0.03870538040057128204,(((187930385__Bacteria__Betaproteobacteria__Ralstonia_pickettii_12J__50S_ribosomal_protein_L11:0.00000122123005994819,17547757__Bacteria__Betaproteobacteria__Ralstonia_solanacearum_GMI1000__50S_ribosomal_protein_L11:0.01093403673400593704):0.00000122123005994819,((73542877__Bacteria__Betaproteobacteria__Ralstonia_eutropha_JMP134__50S_ribosomal_protein_L11:0.01110281157403262761,(194291039__Bacteria__Betaproteobacteria__Cupriavidus_taiwanensis_LMG_19424__50S_ribosomal_protein_L11:0.00000122123005994819,94312269__Bacteria__Betaproteobacteria__Cupriavidus_metallidurans_CH34__50S_ribosomal_protein_L11:0.00000122123005994819):0.00000122123005994819):0.00732087545811242919,339327539__Bacteria__Betaproteobacteria__Cupriavidus_necator_N-1__50S_ribosomal_protein_L11:0.00436325552607005115):0.02186467838583958795):0.07091502754770608041,((((91774624__Bacteria__Betaproteobacteria__Methylobacillus_flagellatus_KT__50S_ribosomal_protein_L11P:0.00000122123005994819,(313200071__Bacteria__Betaproteobacteria__Methylovorus_sp_MP688__50S_ribosomal_protein_L11:0.00000122123005994819,253998003__Bacteria__Betaproteobacteria__Methylovorus_glucosetrophus_SIP3-4__50S_ribosomal_protein_L11:0.00000122123005994819):0.03410634386928933226):0.01697571636170670459,(297537520__Bacteria__Betaproteobacteria__Methylotenera_versatilis_301__50S_ribosomal_protein_L11:0.03679480954556412636,253995707__Bacteria__Betaproteobacteria__Methylotenera_mobilis_JLW8__50S_ribosomal_protein_L11:0.08032419722428378595):0.05099262781481044005):0.04598094888817877424,145588231__Bacteria__Betaproteobacteria__Polynucleobacter_necessarius_subsp_asymbioticus_QLW-P1DMWA-1__50S_ribosomal_protein_L11:0.06210538224377713801):0.05044780236164714271,((330815228__Bacteria__Betaproteobacteria__Burkholderia_gladioli_BSR3__50S_ribosomal_protein_L11:0.00000122123005994819,(((161523417__Bacteria__Betaproteobacteria__Burkholderia_multivorans_ATCC_17616__50S_ribosomal_protein_L11:0.00000122123005994819,((53720833__Bacteria__Betaproteobacteria__Burkholderia_pseudomallei_K96243__50S_ribosomal_protein_L11:0.00000122123005994819,53723866__Bacteria__Betaproteobacteria__Burkholderia_mallei_ATCC_23344__50S_ribosomal_protein_L11:0.00000122123005994819):0.00000122123005994819,83720675__Bacteria__Betaproteobacteria__Burkholderia_thailandensis_E264__50S_ribosomal_protein_L11:0.00000122123005994819):0.01109777727716879797):0.01096203457478882141,(115350310__Bacteria__Betaproteobacteria__Burkholderia_ambifaria_AMMD__50S_ribosomal_protein_L11:0.00000122123005994819,134294431__Bacteria__Betaproteobacteria__Burkholderia_vietnamiensis_G4__50S_ribosomal_protein_L11:0.00000122123005994819):0.00000122123005994819):0.00000122123005994819,((78064912__Bacteria__Betaproteobacteria__Burkholderia_sp_383__50S_ribosomal_protein_L11:0.00000122123005994819,107024315__Bacteria__Betaproteobacteria__Burkholderia_cenocepacia_AU_1054__50S_ribosomal_protein_L11:0.00000122123005994819):0.00000122123005994819,238025920__Bacteria__Betaproteobacteria__Burkholderia_glumae_BGR1__50S_ribosomal_protein_L11:0.01101035467906256830):0.01095477218166251640):0.02193465623379571572):0.03323833902081173297,(186477600__Bacteria__Betaproteobacteria__Burkholderia_phymatum_STM815__50S_ribosomal_protein_L11:0.00000122123005994819,(91785477__Bacteria__Betaproteobacteria__Burkholderia_xenovorans_LB400__50S_ribosomal_protein_L11:0.00000122123005994819,(187925628__Bacteria__Betaproteobacteria__Burkholderia_phytofirmans_PsJN__50S_ribosomal_protein_L11:0.00000122123005994819,312795757__Bacteria__Betaproteobacteria__Burkholderia_rhizoxinica_HKI_454__50S_ribosomal_protein_L11:0.46361517860639983590):0.01109757319524705237):0.01106274324508419067):0.02236315444842357572):0.00000122123005994819):0.04722500342651709399):0.04667478212074550881):0.00337855696656326780,((302877790__Bacteria__Betaproteobacteria__Gallionella_capsiferriformans_ES-2__50S_ribosomal_protein_L11:0.17252528217379900499,((325982736__Bacteria__Betaproteobacteria__Nitrosomonas_sp_AL212__50S_ribosomal_protein_L11:0.09166371920293740760,(30249990__Bacteria__Betaproteobacteria__Nitrosomonas_europaea_ATCC_19718__50S_ribosomal_protein_L11:0.02499347038024394424,114331776__Bacteria__Betaproteobacteria__Nitrosomonas_eutropha_C91__50S_ribosomal_protein_L11:0.04153849181223730896):0.11989276148867270000):0.04533021176596593871,82701888__Bacteria__Betaproteobacteria__Nitrosospira_multiformis_ATCC_25196__50S_ribosomal_protein_L11:0.12166198981611446583):0.08238462168708526878):0.02852819367463281519,(291613225__Bacteria__Betaproteobacteria__Sideroxydans_lithotrophicus_ES-1__50S_ribosomal_protein_L11:0.10098789234233851442,((33591284__Bacteria__Betaproteobacteria__Bordetella_pertussis_Tohama_I__50S_ribosomal_protein_L11:0.02271715693912982476,(33599003__Bacteria__Betaproteobacteria__Bordetella_bronchiseptica_RB50__50S_ribosomal_protein_L11:0.00000122123005994819,33594733__Bacteria__Betaproteobacteria__Bordetella_parapertussis_12822__50S_ribosomal_protein_L11:0.00000122123005994819):0.00000122123005994819):0.01123927867444312299,((187476523__Bacteria__Betaproteobacteria__Bordetella_avium_197N__50S_ribosomal_protein_L11:0.01130335010082881599,(163859290__Bacteria__Betaproteobacteria__Bordetella_petrii_DSM_12804__50S_ribosomal_protein_L11:0.02239980503348202451,311109629__Bacteria__Betaproteobacteria__Achromobacter_xylosoxidans_A8__50S_ribosomal_protein_L11:0.03431097882067069699):0.00000122123005994819):0.01131794776288748243,(((319778782__Bacteria__Betaproteobacteria__Taylorella_equigenitalis_MCE9__50S_ribosomal_protein_L11:0.00000122123005994819,348590863__Bacteria__Betaproteobacteria__Taylorella_asinigenitalis_MCE3__50S_ribosomal_protein_L11p:0.00000122123005994819):0.05005537141966910630,332286165__Bacteria__Betaproteobacteria__Pusillimonas_sp_T7-7__50S_ribosomal_protein_L11:0.05822027905840493345):0.02928484818593225097,389874138__Bacteria__Betaproteobacteria__Advenella_kashmirensis_WT001__50S_ribosomal_protein_L11:0.01478805392448814988):0.03605883790246736803):0.00000122123005994819):0.03988296007649205777):0.03335455399946144622):0.01591814296509445198):0.02168594231780894555):0.04691427365185532605):0.03610161349213886206,(226939175__Bacteria__Betaproteobacteria__Laribacter_hongkongensis_HLHK9__50S_ribosomal_protein_L11:0.08334119984838039841,347538179__Bacteria__Betaproteobacteria__Pseudogulbenkiania_sp_NH8B__50S_ribosomal_protein_L11:0.04817381028060981063):0.02215391400243254746):0.00000122123005994819,34499652__Bacteria__Betaproteobacteria__Chromobacterium_violaceum_ATCC_12472__50S_ribosomal_protein_L11:0.09708690667951852538):0.06281561480386393947,(15676055__Bacteria__Betaproteobacteria__Neisseria_meningitidis_MC58__50S_ribosomal_protein_L11:0.01095557850077983827,(313667422__Bacteria__Betaproteobacteria__Neisseria_lactamica_020-06__50S_ribosomal_protein_L11:0.00000122123005994819,(59802176__Bacteria__Betaproteobacteria__Neisseria_gonorrhoeae_FA_1090__50S_ribosomal_protein_L11:0.00000122123005994819,385336818__Bacteria__Betaproteobacteria__Neisseria_gonorrhoeae_TCDC-NG08107__50S_ribosomal_protein_L11:0.00000122123005994819):0.01092159372447440262):0.00000122123005994819):0.11280446470751173682):0.03644778156088270687):0.05286997587252507957):0.11746032194778696645,289209340__Bacteria__Gammaproteobacteria__Thioalkalivibrio_sp_K90mix__50S_ribosomal_protein_L11:0.02253145806587494512):0.03615950872166857205):0.01937843285317115971,(114319608__Bacteria__Gammaproteobacteria__Alkalilimnicola_ehrlichii_MLHE-1__50S_ribosomal_protein_L17:0.08856002553621637741,((52840563__Bacteria__Gammaproteobacteria__Legionella_pneumophila_subsp_pneumophila_str_Philadelphia_1__50S_ribosomal_protein_L11:0.04087077780124095255,289163819__Bacteria__Gammaproteobacteria__Legionella_longbeachae_NSW150__50S_ribosomal_protein_L11:0.06276789849738095839):0.17311865404385046174,121997660__Bacteria__Gammaproteobacteria__Halorhodospira_halophila_SL1__50S_ribosomal_protein_L11:0.22392189998230244141):0.03576199040120846967):0.05908916573525547361):0.07755764502494162660):0.25620132452966126735,((148284110__Bacteria__Alphaproteobacteria__Orientia_tsutsugamushi_str_Boryong__50S_ribosomal_protein_L11:0.44354840019138902507,(((157825316__Bacteria__Alphaproteobacteria__Rickettsia_akari_str_Hartford__50S_ribosomal_protein_L11:0.01037141004542837391,(383502149__Bacteria__Alphaproteobacteria__Rickettsia_australis_str_Cutlack__50S_ribosomal_protein_L11:0.03184774422265593263,67459542__Bacteria__Alphaproteobacteria__Rickettsia_felis_URRWXCal2__50S_ribosomal_protein_L11:0.02122522471248832962):0.01066885339769513448):0.08613911131635053342,((383312145__Bacteria__Alphaproteobacteria__Candidatus_Rickettsia_amblyommii_str_GAT-30V__50S_ribosomal_protein_L11:0.01035862043426991064,157803323__Bacteria__Alphaproteobacteria__Rickettsia_canadensis_str_McKiel__50S_ribosomal_protein_L11:0.01048501703767364818):0.02107465612132711913,((383483519__Bacteria__Alphaproteobacteria__Rickettsia_parkeri_str_Portsmouth__50S_ribosomal_protein_L11:0.00000122123005994819,((157828051__Bacteria__Alphaproteobacteria__Rickettsia_rickettsii_str_Sheila_Smith__50S_ribosomal_protein_L11:0.00000122123005994819,374318916__Bacteria__Alphaproteobacteria__Rickettsia_slovaca_13-B__50S_ribosomal_protein_L11:0.00000122123005994819):0.00000122123005994819,(((238650689__Bacteria__Alphaproteobacteria__Rickettsia_peacockii_str_Rustic__50S_ribosomal_protein_L11:0.02101020475435524254,383482985__Bacteria__Alphaproteobacteria__Rickettsia_montanensis_str_OSU_85-930__50S_ribosomal_protein_L11:0.04225431544564645786):0.00000122123005994819,((51473335__Bacteria__Alphaproteobacteria__Rickettsia_typhi_str_Wilmington__50S_ribosomal_protein_L11:0.05115129636599044516,15604012__Bacteria__Alphaproteobacteria__Rickettsia_prowazekii_str_Madrid_E__50S_ribosomal_protein_L11:0.01432272200743176828):0.07402686295418943463,350273187__Bacteria__Alphaproteobacteria__Rickettsia_japonica_YH__50S_ribosomal_protein_L11:0.01045861656908817633):0.00000122123005994819):0.00000122123005994819,(341583405__Bacteria__Alphaproteobacteria__Rickettsia_heilongjiangensis_054__50S_ribosomal_protein_L11:0.00000122123005994819,((15892100__Bacteria__Alphaproteobacteria__Rickettsia_conorii_str_Malish_7__50S_ribosomal_protein_L11:0.00000122123005994819,379711918__Bacteria__Alphaproteobacteria__Rickettsia_philipii_str_364D__50S_ribosomal_protein_L11:0.00000122123005994819):0.00000122123005994819,229586375__Bacteria__Alphaproteobacteria__Rickettsia_africae_ESF-5__50S_ribosomal_protein_L11:0.00000122123005994819):0.00000122123005994819):0.00000122123005994819):0.00000122123005994819):0.00000122123005994819):0.00000122123005994819,(383481117__Bacteria__Alphaproteobacteria__Rickettsia_rhipicephali_str_3-7-female6-CWPP__50S_ribosomal_protein_L11:0.01053867530307142468,157964202__Bacteria__Alphaproteobacteria__Rickettsia_massiliae_MTU5__50S_ribosomal_protein_L11:0.01052807806924882343):0.01053579411780826251):0.00000122123005994819):0.04847297083343778817):0.16112709406930220135,91205972__Bacteria__Alphaproteobacteria__Rickettsia_bellii_RML369-C__50S_ribosomal_protein_L11:0.25458521574277803712):0.26014084640985812857):0.20549772845910177499,((347758899__Bacteria__Alphaproteobacteria__Micavibrio_aeruginosavorus_ARL-13__50S_ribosomal_protein_L11:0.32732454121937365477,(((((339478243__Bacteria__Betaproteobacteria__Candidatus_Tremblaya_princeps_PCIT__putative_50S_ribosomal_protein_L11:1.11259060156435096722,(116335068__Bacteria__Gammaproteobacteria__Candidatus_Carsonella_ruddii_PV__ribosomal_protein_L11:3.08880394137110680930,(88608431__Bacteria__Alphaproteobacteria__Neorickettsia_sennetsu_str_Miyayama__50S_ribosomal_protein_L11:0.09203819937055722489,254797035__Bacteria__Alphaproteobacteria__Neorickettsia_risticii_str_Illinois__50S_ribosomal_protein_L11:0.00000122123005994819):1.16157256180364054643):0.22599910631761868651):0.31515229060079719137,(253795606__Bacteria__Alphaproteobacteria__Candidatus_Hodgkinia_cicadicola_Dsem__putative_50S_ribosomal_subunit_protein_L11:1.78604107649277565883,(((88606987__Bacteria__Alphaproteobacteria__Anaplasma_phagocytophilum_HZ__50S_ribosomal_protein_L11:0.19129269544376967249,(269959043__Bacteria__Alphaproteobacteria__Anaplasma_centrale_str_Israel__50S_ribosomal_protein_L11:0.04487316966316653999,56416542__Bacteria__Alphaproteobacteria__Anaplasma_marginale_str_St_Maries__50S_ribosomal_protein_L11:0.05678663214177106372):0.05871967418586776510):0.35615494781102491340,((88657759__Bacteria__Alphaproteobacteria__Ehrlichia_chaffeensis_str_Arkansas__50S_ribosomal_protein_L11:0.04831951384879001887,73666798__Bacteria__Alphaproteobacteria__Ehrlichia_canis_str_Jake__50S_ribosomal_protein_L11:0.03083743326128370391):0.03434441099524911806,57238899__Bacteria__Alphaproteobacteria__Ehrlichia_ruminantium_str_Welgevonden__50S_ribosomal_protein_L11:0.07847188102667321252):0.13308660997317786623):0.16176343245486790590,(42519938__Bacteria__Alphaproteobacteria__Wolbachia_endosymbiont_of_Drosophila_melanogaster__50S_ribosomal_protein_L11:0.00000122123005994819,225629889__Bacteria__Alphaproteobacteria__Wolbachia_sp_wRi__50S_ribosomal_protein_L11:0.00000122123005994819):0.50587735720947857310):0.64797398724027066574):0.09498935098736618898):0.36143867713534522101,339319798__Bacteria__Alphaproteobacteria__Candidatus_Midichloria_mitochondrii_IricVA__50S_ribosomal_protein_L11:0.64895822060204033654):0.21070640991131742159,389878501__Bacteria__Alphaproteobacteria__Tistrella_mobilis_KA081020-065__50S_ribosomal_protein_L11:0.26071557608094891867):0.11451694980230779641,((((288957409__Bacteria__Alphaproteobacteria__Azospirillum_sp_B510__50S_ribosomal_protein_L11:0.00870269776005466039,374291038__Bacteria__Alphaproteobacteria__Azospirillum_lipoferum_4B__50S_ribosomal_protein_L11:0.02464136897561079037):0.10130151874861377526,209964026__Bacteria__Alphaproteobacteria__Rhodospirillum_centenum_SW__50S_ribosomal_protein_L11:0.23287097574685397539):0.08285304581906730026,83312243__Bacteria__Alphaproteobacteria__Magnetospirillum_magneticum_AMB-1__50S_ribosomal_protein_L11:0.10296827769634681049):0.06464565069411119802,((((347760298__Bacteria__Alphaproteobacteria__Gluconacetobacter_xylinus_NBRC_3288__50S_ribosomal_protein_L17:0.06285757281414214304,((114327207__Bacteria__Alphaproteobacteria__Granulibacter_bethesdensis_CGDNIH1__50S_ribosomal_protein_L11:0.10677163439169135017,58038865__Bacteria__Alphaproteobacteria__Gluconobacter_oxydans_621H__50S_ribosomal_protein_L11:0.06618417584362450146):0.08605707066720637288,162149184__Bacteria__Alphaproteobacteria__Gluconacetobacter_diazotrophicus_PAl_5__50S_ribosomal_protein_L11:0.07494696839895736984):0.04127611623629365983):0.03618178606120921181,258542017__Bacteria__Alphaproteobacteria__Acetobacter_pasteurianus_IFO_3283-01__50S_ribosomal_protein_L11:0.08806144328583093150):0.11299827703269600676,(148260949__Bacteria__Alphaproteobacteria__Acidiphilium_cryptum_JF-5__50S_ribosomal_protein_L11:0.00000122123005994819,326404347__Bacteria__Alphaproteobacteria__Acidiphilium_multivorum_AIU301__50S_ribosomal_protein_L11:0.01065987245702782263):0.14106478057818527816):0.17322619760350085882,(83594031__Bacteria__Alphaproteobacteria__Rhodospirillum_rubrum_ATCC_11170__50S_ribosomal_protein_L11:0.13432381178672272992,384260427__Bacteria__Alphaproteobacteria__Rhodospirillum_photometricum_DSM_122__50S_ribosomal_protein_L11:0.23866243105596721130):0.11405531674350025129):0.02464098197786127736):0.07413956241284791471):0.09740025089639348099):0.04916523783872549930,(((117924144__Bacteria__Alphaproteobacteria__Magnetococcus_marinus_MC-1__50S_ribosomal_protein_L11:0.41010252539873054412,(((300022530__Bacteria__Alphaproteobacteria__Hyphomicrobium_denitrificans_ATCC_51888__50S_ribosomal_protein_L11:0.02625339111241654574,338739410__Bacteria__Alphaproteobacteria__Hyphomicrobium_sp_MC1__50S_ribosomal_protein_L11:0.06774465793646608502):0.43770515866849785125,((315499732__Bacteria__Alphaproteobacteria__Asticcacaulis_excentricus_CB_48__50S_ribosomal_protein_L11:0.19223060978449391101,(197104680__Bacteria__Alphaproteobacteria__Phenylobacterium_zucineum_HLK1__50S_ribosomal_protein_L11:0.05447095940268681380,(302382913__Bacteria__Alphaproteobacteria__Brevundimonas_subvibrioides_ATCC_15264__50S_ribosomal_protein_L11:0.11744259164395288997,(295688163__Bacteria__Alphaproteobacteria__Caulobacter_segnis_ATCC_21756__50S_ribosomal_protein_L11:0.04329851964776825629,(16124894__Bacteria__Alphaproteobacteria__Caulobacter_crescentus_CB15__50S_ribosomal_protein_L11:0.01084703425711673781,167648390__Bacteria__Alphaproteobacteria__Caulobacter_sp_K31__50S_ribosomal_protein_L11:0.00000122123005994819):0.04707768755488819790):0.05920788494407815822):0.09347182111813401306):0.08620960374024100314):0.21625436761818048192,(87198855__Bacteria__Alphaproteobacteria__Novosphingobium_aromaticivorans_DSM_12444__50S_ribosomal_protein_L11:0.16716627832173197588,((((294012700__Bacteria__Alphaproteobacteria__Sphingobium_japonicum_UT26S__50S_ribosomal_protein_L11:0.00000122123005994819,334342518__Bacteria__Alphaproteobacteria__Sphingobium_chlorophenolicum_L-1__50S_ribosomal_protein_L11:0.04359476717826658854):0.03689559315183368188,347528491__Bacteria__Alphaproteobacteria__Sphingobium_sp_SYK-6__50S_ribosomal_protein_L11:0.07627607888876394848):0.04615488219348268945,(334141327__Bacteria__Alphaproteobacteria__Novosphingobium_sp_PP1Y__50S_ribosomal_protein_L11:0.06945145920745030010,(103486927__Bacteria__Alphaproteobacteria__Sphingopyxis_alaskensis_RB2256__50S_ribosomal_protein_L11:0.08849817313920216311,85372840__Bacteria__Alphaproteobacteria__Erythrobacter_litoralis_HTCC2594__50S_ribosomal_protein_L11:0.30118962723014491845):0.06988997371943313219):0.05555493165365531227):0.01055555799758134926,((374289929__Bacteria__Deltaproteobacteria__Bacteriovorax_marinus_SJ__50S_ribosomal_protein_L11:0.61375865343653801531,56551621__Bacteria__Alphaproteobacteria__Zymomonas_mobilis_subsp_mobilis_ZM4__50S_ribosomal_protein_L11:0.12202885945566609160):0.07453613053833096913,148555477__Bacteria__Alphaproteobacteria__Sphingomonas_wittichii_RW1__50S_ribosomal_protein_L11:0.09142364485878266833):0.04896149589589655210):0.05311323216850210444):0.08780795701990079527):0.08682664631283401602):0.07154987708437793303,(((374332234__Bacteria__Alphaproteobacteria__Pseudovibrio_sp_FO-BEG1__50S_ribosomal_protein_L11:0.18757867642085726545,328543345__Bacteria__Alphaproteobacteria__Polymorphum_gilvum_SL003B-26A1__50S_ribosomal_protein_L11:0.03498439332572686467):0.18488454056241940271,((110634173__Bacteria__Alphaproteobacteria__Chelativorans_sp_BNC1__50S_ribosomal_protein_L11:0.07182556511324476867,(((13470538__Bacteria__Alphaproteobacteria__Mesorhizobium_loti_MAFF303099__50S_ribosomal_protein_L11:0.00000122123005994819,337269095__Bacteria__Alphaproteobacteria__Mesorhizobium_opportunistum_WSM2075__50S_ribosomal_protein_L11:0.00000122123005994819):0.00000122123005994819,319783304__Bacteria__Alphaproteobacteria__Mesorhizobium_ciceri_biovar_biserrulae_WSM1271__50S_ribosomal_protein_L11:0.03233256398141873961):0.05741036527833790620,((319899060__Bacteria__Alphaproteobacteria__Bartonella_clarridgeiae_73__50S_ribosomal_protein_L11:0.05853810547219844701,(((240850288__Bacteria__Alphaproteobacteria__Bartonella_grahamii_as4aup__50S_ribosomal_protein_L11:0.02111225188374723366,163868085__Bacteria__Alphaproteobacteria__Bartonella_tribocorum_CIP_105476__50S_ribosomal_protein_L11:0.01065673194743925814):0.01114044333394059900,(49475394__Bacteria__Alphaproteobacteria__Bartonella_henselae_str_Houston-1__50S_ribosomal_protein_L11:0.01052743046433902985,49474311__Bacteria__Alphaproteobacteria__Bartonella_quintana_str_Toulouse__50S_ribosomal_protein_L11:0.02138628884358680787):0.01006977088069606341):0.02103172156561641457,121602562__Bacteria__Alphaproteobacteria__Bartonella_bacilliformis_KC583__50S_ribosomal_protein_L11:0.06244662131342971351):0.01107368137238319908):0.10850184401597871842,((153009273__Bacteria__Alphaproteobacteria__Ochrobactrum_anthropi_ATCC_49188__50S_ribosomal_protein_L11:0.01369574978652502058,(148560091__Bacteria__Alphaproteobacteria__Brucella_ovis_ATCC_25840__50S_ribosomal_protein_L11:0.01073893797113930661,(((340790864__Bacteria__Alphaproteobacteria__Brucella_pinnipedialis_B2-94__50S_ribosomal_protein_L11:0.00000122123005994819,161619203__Bacteria__Alphaproteobacteria__Brucella_canis_ATCC_23365__50S_ribosomal_protein_L11:0.00000122123005994819):0.00000122123005994819,256369670__Bacteria__Alphaproteobacteria__Brucella_microti_CCM_4915__50S_ribosomal_protein_L11:0.00000122123005994819):0.00000122123005994819,((23502125__Bacteria__Alphaproteobacteria__Brucella_suis_1330__50S_ribosomal_protein_L11:0.00000122123005994819,62290158__Bacteria__Alphaproteobacteria__Brucella_abortus_bv_1_str_9-941__50S_ribosomal_protein_L11:0.00000122123005994819):0.00000122123005994819,17987028__Bacteria__Alphaproteobacteria__Brucella_melitensis_bv_1_str_16M__50S_ribosomal_protein_L11:0.00000122123005994819):0.00000122123005994819):0.00000122123005994819):0.05150170575511434784):0.03874740813893839259,((254780147__Bacteria__Alphaproteobacteria__Candidatus_Liberibacter_asiaticus_str_psy62__50S_ribosomal_protein_L11:0.16786569293118755453,315122749__Bacteria__Alphaproteobacteria__Candidatus_Liberibacter_solanacearum_CLso-ZC1__50S_ribosomal_protein_L11:0.39135082519745478802):0.50297903621220763082,(222085664__Bacteria__Alphaproteobacteria__Agrobacterium_radiobacter_K84__50S_ribosomal_protein_L11:0.06738206265425768227,((227821743__Bacteria__Alphaproteobacteria__Sinorhizobium_fredii_NGR234__50S_ribosomal_protein_L11:0.00993273605015914871,(15965097__Bacteria__Alphaproteobacteria__Sinorhizobium_meliloti_1021__50S_ribosomal_protein_L11:0.02135279874879581277,150396195__Bacteria__Alphaproteobacteria__Sinorhizobium_medicae_WSM419__50S_ribosomal_protein_L11:0.02133514397008611993):0.01091843858095504355):0.05377034266756137992,(((325293350__Bacteria__Alphaproteobacteria__Agrobacterium_sp_H13-3_circ-linear__50S_ribosomal_protein_L11:0.02127036394251740140,15889254__Bacteria__Alphaproteobacteria__Agrobacterium_tumefaciens_str_C58_circ-lin__50S_Ribosomal_Protein_L11:0.00000122123005994819):0.04178580598526768913,(116251527__Bacteria__Alphaproteobacteria__Rhizobium_leguminosarum_bv_viciae_3841__50S_ribosomal_protein_L11:0.02110100328302693881,86357293__Bacteria__Alphaproteobacteria__Rhizobium_etli_cf_42__50S_ribosomal_protein_L11:0.00000122123005994819):0.03291360978521262748):0.04361770694880771904,222148353__Bacteria__Alphaproteobacteria__Agrobacterium_vitis_S4__50S_ribosomal_protein_L11:0.06281715344728025507):0.01388070231674415518):0.00827954021468376919):0.07333809731756060768):0.09936813500042050717):0.05245261569035397642):0.03553527202904882554):0.02411022100087784406):0.12937294622047063042,357384727__Bacteria__Alphaproteobacteria__Pelagibacterium_halotolerans_B2__50S_ribosomal_protein_L11:0.31608941399208817513):0.04274039201460166221):0.08081809920921265156,((209884795__Bacteria__Alphaproteobacteria__Oligotropha_carboxidovorans_OM5__50S_ribosomal_protein_L11:0.02000544415357762354,((92117080__Bacteria__Alphaproteobacteria__Nitrobacter_hamburgensis_X14__50S_ribosomal_protein_L11:0.00000122123005994819,75675538__Bacteria__Alphaproteobacteria__Nitrobacter_winogradskyi_Nb-255__50S_ribosomal_protein_L11:0.05468586507166580540):0.05534517696419329058,((146340040__Bacteria__Alphaproteobacteria__Bradyrhizobium_sp_ORS_278__50S_ribosomal_protein_L11:0.02151317051232735922,27380526__Bacteria__Alphaproteobacteria__Bradyrhizobium_japonicum_USDA_110__50S_ribosomal_protein_L11:0.01067714315203332869):0.02097036075821863410,39936336__Bacteria__Alphaproteobacteria__Rhodopseudomonas_palustris_CGA009__50S_ribosomal_protein_L11:0.06959519397981127342):0.01179773046287103770):0.02859461075685477277):0.16103639942398015328,((298291423__Bacteria__Alphaproteobacteria__Starkeya_novella_DSM_506__50S_ribosomal_protein_L11:0.02460179033608663607,(154247288__Bacteria__Alphaproteobacteria__Xanthobacter_autotrophicus_Py2__50S_ribosomal_protein_L11:0.05806141759380297612,158422507__Bacteria__Alphaproteobacteria__Azorhizobium_caulinodans_ORS_571__50S_ribosomal_protein_L11:0.04917616089265079704):0.04173552637232260526):0.15152783216965801105,((217979961__Bacteria__Alphaproteobacteria__Methylocella_silvestris_BL2__50S_ribosomal_protein_L11:0.09031574040336083631,182678326__Bacteria__Alphaproteobacteria__Beijerinckia_indica_subsp_indica_ATCC_9039__50S_ribosomal_protein_L11:0.18496118848694365067):0.06402944197522288106,((220921886__Bacteria__Alphaproteobacteria__Methylobacterium_nodulans_ORS_2060__50S_ribosomal_protein_L11:0.00419973539409405731,170738716__Bacteria__Alphaproteobacteria__Methylobacterium_sp_4-46__50S_ribosomal_protein_L11:0.04793469492821971628):0.03718922358027557801,(((188583668__Bacteria__Alphaproteobacteria__Methylobacterium_populi_BJ001__50S_ribosomal_protein_L11:0.00000122123005994819,218532255__Bacteria__Alphaproteobacteria__Methylobacterium_chloromethanicum_CM4__50S_ribosomal_protein_L11:0.00000122123005994819):0.00000122123005994819,163853397__Bacteria__Alphaproteobacteria__Methylobacterium_extorquens_PA1__50S_ribosomal_protein_L11:0.00000122123005994819):0.01011214682639279168,170750242__Bacteria__Alphaproteobacteria__Methylobacterium_radiotolerans_JCM_2831__50S_ribosomal_protein_L11:0.05325801810898676825):0.06755880168496448956):0.13012017002866541060):0.08717349181694968030):0.09212673905427978815):0.07008558432294273444):0.06312704624798472219):0.01110411561053409324):0.02912001141290234199,(312115369__Bacteria__Alphaproteobacteria__Rhodomicrobium_vannielii_ATCC_17100__50S_ribosomal_protein_L11:0.26165027901654536180,(114570356__Bacteria__Alphaproteobacteria__Maricaulis_maris_MCS10__50S_ribosomal_protein_L11:0.21498136269948431298,154253166__Bacteria__Alphaproteobacteria__Parvibaculum_lavamentivorans_DS-1__50S_ribosomal_protein_L11:0.10738652340666066110):0.07986003138670340340):0.09894824519667273777):0.04085236511132891990,((((71083814__Bacteria__Alphaproteobacteria__Candidatus_Pelagibacter_ubique_HTCC1062__50S_ribosomal_protein_L11:0.17152139828121526488,330814210__Bacteria__Alphaproteobacteria__Candidatus_Pelagibacter_sp_IMCC9063__50S_ribosomal_protein_L19:0.21389501349559147947):0.40076485129513822470,(119383495__Bacteria__Alphaproteobacteria__Paracoccus_denitrificans_PD1222__50S_ribosomal_protein_L11:0.09867679278050212055,((56698336__Bacteria__Alphaproteobacteria__Ruegeria_pomeroyi_DSS-3__ribosomal_protein_L11:0.10118151915683165631,(99080070__Bacteria__Alphaproteobacteria__Ruegeria_sp_TM1040__50S_ribosomal_protein_L11:0.01637570484758416392,(159042816__Bacteria__Alphaproteobacteria__Dinoroseobacter_shibae_DFL_12__50S_ribosomal_protein_L11:0.12998739344726584211,((110681149__Bacteria__Alphaproteobacteria__Roseobacter_denitrificans_OCh_114__50S_ribosomal_protein_L11:0.00000122123005994819,339501990__Bacteria__Alphaproteobacteria__Roseobacter_litoralis_Och_149__50S_ribosomal_protein_L11:0.01069465825045358073):0.07803293757511192696,89053054__Bacteria__Alphaproteobacteria__Jannaschia_sp_CCS1__50S_ribosomal_protein_L11:0.16031510859143210945):0.05094409375018992686):0.03826789411459968759):0.03718207922270780341):0.15077761948470164155,((294675844__Bacteria__Alphaproteobacteria__Rhodobacter_capsulatus_SB_1003__50S_ribosomal_protein_L11:0.25407320203250510771,77462247__Bacteria__Alphaproteobacteria__Rhodobacter_sphaeroides_2-4-1__Ribosomal_protein_L11:0.22249716089433549393):0.04069009494661111198,(310817022__Bacteria__Alphaproteobacteria__Ketogulonicigenium_vulgare_Y25__50S_ribosomal_protein_L11:0.00000122123005994819,385234609__Bacteria__Alphaproteobacteria__Ketogulonigenium_vulgarum_WSH-001__50S_ribosomal_protein_L11:0.00000122123005994819):0.12147050487042990174):0.04948342049329559900):0.07963293998466632051):0.16176366834170072262):0.10071506897293334981,((254294451__Bacteria__Alphaproteobacteria__Hirschia_baltica_ATCC_49814__50S_ribosomal_protein_L11:0.27714196272535085441,114799038__Bacteria__Alphaproteobacteria__Hyphomonas_neptunium_ATCC_15444__50S_ribosomal_protein_L11:0.30769964748274652999):0.09179409092682644378,294085947__Bacteria__Alphaproteobacteria__Candidatus_Puniceispirillum_marinum_IMCC1322__50S_ribosomal_protein_L11:0.35379516595009741220):0.02980452263694318565):0.04904992630448655466,304321548__Bacteria__Alphaproteobacteria__Parvularcula_bermudensis_HTCC2503__50S_ribosomal_protein_L11:0.32060305206359945851):0.01666530310067669204):0.10986045865710930558):0.05027524189099766977):0.13012815702224631020):0.08748424970797828715,((((376298166__Bacteria__Deltaproteobacteria__Desulfovibrio_desulfuricans_ND132__50S_ribosomal_protein_L11:0.06622545921465992913,317153968__Bacteria__Deltaproteobacteria__Desulfovibrio_aespoeensis_Aspo-2__50S_ribosomal_protein_L11:0.09912798920032921124):0.17208116470509440821,(77918304__Bacteria__Deltaproteobacteria__Pelobacter_carbinolicus_DSM_2380__50S_ribosomal_protein_L11:0.13571244974903409752,317052114__Bacteria__others_bacteria__Desulfurispirillum_indicum_S5__50S_ribosomal_protein_L11:0.30224124007684244342):0.02292475523373500509):0.06523978573950882376,(((242278648__Bacteria__Deltaproteobacteria__Desulfovibrio_salexigens_DSM_2638__50S_ribosomal_protein_L11:0.14192189117106746021,258406196__Bacteria__Deltaproteobacteria__Desulfohalobium_retbaense_DSM_5692__50S_ribosomal_protein_L11:0.27195396240556629630):0.05530615637774687066,374298604__Bacteria__Deltaproteobacteria__Desulfovibrio_africanus_str_Walvis_Bay__50S_ribosomal_protein_L11:0.14288462237350646467):0.03694181180406013593,((256830549__Bacteria__Deltaproteobacteria__Desulfomicrobium_baculatum_DSM_4028__50S_ribosomal_protein_L11:0.28347241894883978830,239907756__Bacteria__Deltaproteobacteria__Desulfovibrio_magneticus_RS-1__50S_ribosomal_protein_L11:0.15881238258577848321):0.09267536515119900731,(78358032__Bacteria__Deltaproteobacteria__Desulfovibrio_alaskensis_G20__50S_ribosomal_protein_L11:0.18739421688481422423,(46581328__Bacteria__Deltaproteobacteria__Desulfovibrio_vulgaris_str_Hildenborough__50S_ribosomal_protein_L11:0.12946036642467886879,(94987375__Bacteria__Deltaproteobacteria__Lawsonia_intracellularis_PHE-MN1-00__50S_ribosomal_protein_L11:0.17316905985264058332,220904897__Bacteria__Deltaproteobacteria__Desulfovibrio_desulfuricans_subsp_desulfuricans_str_ATCC_27774__50S_ribosomal_protein_L11:0.10518297613023351589):0.05360540334839958981):0.04466592350770751119):0.06373455560105356632):0.02688632654270877928):0.06833874625315333740):0.03441898147267135472,(((((((153005086__Bacteria__Deltaproteobacteria__Anaeromyxobacter_sp_Fw109-5__50S_ribosomal_protein_L11:0.01634681384769511719,86158013__Bacteria__Deltaproteobacteria__Anaeromyxobacter_dehalogenans_2CP-C__50S_ribosomal_protein_L11:0.02437378120405697332):0.09630201674007472790,(310822264__Bacteria__Deltaproteobacteria__Stigmatella_aurantiaca_DW4-3-1__50S_ribosomal_protein_L11:0.00000122123005994819,(383456943__Bacteria__Deltaproteobacteria__Corallococcus_coralloides_DSM_2259__50S_ribosomal_protein_L11:0.01930856979168236662,(338534257__Bacteria__Deltaproteobacteria__Myxococcus_fulvus_HW-1__50S_ribosomal_protein_L11:0.00000122123005994819,108757482__Bacteria__Deltaproteobacteria__Myxococcus_xanthus_DK_1622__50S_ribosomal_protein_L11:0.02962712903584682408):0.04040673051335225141):0.01976309762929259403):0.16314255203325669918):0.27992490691777921485,337287739__Bacteria__others_bacteria__Thermodesulfobacterium_sp_OPB45__50S_ribosomal_protein_L11:0.20355821656726907909):0.11005485253739316631,337285652__Bacteria__others_bacteria__Thermodesulfatator_indicus_DSM_15286__50S_ribosomal_protein_L11:0.06613004591635630869):0.11480781242459875413,328953169__Bacteria__Deltaproteobacteria__Desulfobacca_acetoxidans_DSM_11109__50S_ribosomal_protein_L11:0.32845815534864403196):0.07633234761000974589,(302344367__Bacteria__Deltaproteobacteria__Desulfarculus_baarsii_DSM_2075__50S_ribosomal_protein_L11:0.42333333320423610635,116748980__Bacteria__Deltaproteobacteria__Syntrophobacter_fumaroxidans_MPOB__50S_ribosomal_protein_L11:0.14229820271611476334):0.04575240167143226899):0.07300039875921446320,((158520715__Bacteria__Deltaproteobacteria__Desulfococcus_oleovorans_Hxd3__50S_ribosomal_protein_L11:0.22627207765025045272,224370701__Bacteria__Deltaproteobacteria__Desulfobacterium_autotrophicum_HRM2__50S_ribosomal_protein_L11:0.29236238939437808604):0.08989429803958971787,(85858134__Bacteria__Deltaproteobacteria__Syntrophus_aciditrophicus_SB__50S_ribosomal_protein_L11:0.36514033482445718004,218779772__Bacteria__Deltaproteobacteria__Desulfatibacillum_alkenivorans_AK-01__50S_ribosomal_protein_L11:0.28727756172053348083):0.08836065723064175093):0.02215402358044888179):0.11424057510428915763):0.04229488598598109272):0.01761140118539495508):0.04314162851569416229):0.07416491557722146299,((193214886__Bacteria__Chlorobi__Chloroherpeton_thalassium_ATCC_35110__50S_ribosomal_protein_L11:0.12124033032015388289,((189499295__Bacteria__Chlorobi__Chlorobium_phaeobacteroides_BS1__50S_ribosomal_protein_L11:0.11120469949107875118,194333128__Bacteria__Chlorobi__Prosthecochloris_aestuarii_DSM_271__50S_ribosomal_protein_L11:0.04377091272095293834):0.04469126067925147799,((21672992__Bacteria__Chlorobi__Chlorobium_tepidum_TLS__50S_ribosomal_protein_L11:0.06011213315270771268,193213526__Bacteria__Chlorobi__Chlorobaculum_parvum_NCIB_8327__50S_ribosomal_protein_L11:0.02161506001104096866):0.06698016775699690284,(((78188331__Bacteria__Chlorobi__Chlorobium_chlorochromatii_CaD3__50S_ribosomal_protein_L11:0.15868166860412630248,194337665__Bacteria__Chlorobi__Pelodictyon_phaeoclathratiforme_BU-1__50S_ribosomal_protein_L11:0.05969736373704247895):0.01555964217274456891,(145220412__Bacteria__Chlorobi__Chlorobium_phaeovibrioides_DSM_265__50S_ribosomal_protein_L11:0.06993295005837166234,78187808__Bacteria__Chlorobi__Chlorobium_luteolum_DSM_273__50S_ribosomal_protein_L11:0.01279963671543644758):0.03634571804905487730):0.03458915842522805595,(189345741__Bacteria__Chlorobi__Chlorobium_limicola_DSM_245__50S_ribosomal_protein_L11:0.04951393534579090483,119356076__Bacteria__Chlorobi__Chlorobium_phaeobacteroides_DSM_266__50S_ribosomal_protein_L11:0.06319739927296993964):0.05380433144087946179):0.03148918470515810891):0.05718633687568706880):0.09647439073566135836):0.10728275076209760341,(((268316664__Bacteria__Bacteroidetes__Rhodothermus_marinus_DSM_4252__50S_ribosomal_protein_L11:0.19584588105662747992,(294507790__Bacteria__Bacteroidetes__Salinibacter_ruber_M8__50S_ribosomal_protein_L11:0.00000122123005994819,83816068__Bacteria__Bacteroidetes__Salinibacter_ruber_DSM_13855__50S_ribosomal_protein_L11:0.00000122123005994819):0.45436532040288463152):0.31698092574600711391,(((((338211319__Bacteria__Bacteroidetes__Runella_slithyformis_DSM_19594__50S_ribosomal_protein_L11:0.12452340585144269780,255037207__Bacteria__Bacteroidetes__Dyadobacter_fermentans_DSM_18053__50S_ribosomal_protein_L11:0.07431567808701677880):0.05735471717462507779,284039330__Bacteria__Bacteroidetes__Spirosoma_linguale_DSM_74__50S_ribosomal_protein_L11:0.12445867177553825156):0.07798319534321165869,312131286__Bacteria__Bacteroidetes__Leadbetterella_byssophila_DSM_17132__50S_ribosomal_protein_L11:0.24047903834031758574):0.05678306978052190951,((256420750__Bacteria__Bacteroidetes__Chitinophaga_pinensis_DSM_2588__50S_ribosomal_protein_L11:0.12466813732611495280,375148141__Bacteria__Bacteroidetes__Niastella_koreensis_GR20-10__50S_ribosomal_protein_L11:0.10317493885927532526):0.08483541635507567402,((327404142__Bacteria__Bacteroidetes__Fluviicola_taffensis_DSM_16823__50S_ribosomal_protein_L17:0.25961701759654393085,((390947274__Bacteria__Bacteroidetes__Alistipes_finegoldii_DSM_17242__50S_ribosomal_protein_L11:0.29518777918455957332,(((325299608__Bacteria__Bacteroidetes__Bacteroides_salanitronis_DSM_18170__50S_ribosomal_protein_L11:0.05359110999548721138,(150003399__Bacteria__Bacteroidetes__Bacteroides_vulgatus_ATCC_8482__50S_ribosomal_protein_L11:0.02399808948023701011,((53715481__Bacteria__Bacteroidetes__Bacteroides_fragilis_YCH46__50S_ribosomal_protein_L11:0.00000122123005994819,29348147__Bacteria__Bacteroidetes__Bacteroides_thetaiotaomicron_VPI-5482__50S_ribosomal_protein_L11:0.03141419345398294843):0.00348864379062758904,319900913__Bacteria__Bacteroidetes__Bacteroides_helcogenes_P_36-108__50S_ribosomal_protein_L17:0.02870980913425783335):0.04144536200333648335):0.03851470487310658386):0.07035936671369323603,(((375255639__Bacteria__Bacteroidetes__Tannerella_forsythia_ATCC_43037__Ribosomal_protein_L11|_RNA_binding_domain|containing_protein:0.09409081755653050938,150008878__Bacteria__Bacteroidetes__Parabacteroides_distasonis_ATCC_8503__50S_ribosomal_protein_L11:0.08752126079748787091):0.02810797802095861900,(332299936__Bacteria__Bacteroidetes__Porphyromonas_asaccharolytica_DSM_20707__50S_ribosomal_protein_L11:0.17562574440770090112,34540217__Bacteria__Bacteroidetes__Porphyromonas_gingivalis_W83__50S_ribosomal_protein_L11:0.08981149652618916623):0.04939726132803119729):0.05201004957024085718,(212550367__Bacteria__Bacteroidetes__Candidatus_Azobacteroides_pseudotrichonymphae_genomovar_CFP2__50S_ribosomal_protein_L11:0.41089960277475690020,313204188__Bacteria__Bacteroidetes__Paludibacter_propionicigenes_WB4__50S_ribosomal_protein_L11:0.11663499922943522391):0.03676987639605681230):0.03347812398648983279):0.03959937007766346079,(((327313171__Bacteria__Bacteroidetes__Prevotella_denticola_F0289__50S_ribosomal_protein_L11:0.00000122123005994819,302345057__Bacteria__Bacteroidetes__Prevotella_melaninogenica_ATCC_25845__50S_ribosomal_protein_L11:0.02217874108690694526):0.04003806691415364577,387132896__Bacteria__Bacteroidetes__Prevotella_intermedia_17__50S_ribosomal_protein_L11:0.00443496611012377581):0.06337958261695784967,294674794__Bacteria__Bacteroidetes__Prevotella_ruminicola_23__50S_ribosomal_protein_L11:0.13834043834247278237):0.08601960128119419402):0.07224882254797691805):0.04628493719104803672,((326799807__Bacteria__Bacteroidetes__Sphingobacterium_sp_21__50S_ribosomal_protein_L11:0.10142535247084377703,325104985__Bacteria__Bacteroidetes__Pedobacter_saltans_DSM_12145__50S_ribosomal_protein_L11:0.09079556998115149991):0.05904040891856904977,((((((295133024__Bacteria__Bacteroidetes__Zunongwangia_profunda_SM-A87__50S_ribosomal_protein_L11:0.03347399850281471134,120436719__Bacteria__Bacteroidetes__Gramella_forsetii_KT0803__50S_ribosomal_protein_L11:0.00941715561447264635):0.03885845542928816065,((298206600__Bacteria__Bacteroidetes__Croceibacter_atlanticus_HTCC2559__50S_ribosomal_protein_L11:0.10613224770058728164,390954731__Bacteria__Bacteroidetes__Aequorivita_sublithincola_DSM_14238__50S_ribosomal_protein_L11:0.09266664493217825760):0.06090804176591306518,(332291013__Bacteria__Bacteroidetes__Krokinobacter_sp_4H-3-7-5__50S_ribosomal_protein_L11:0.03805811376187732270,336172958__Bacteria__Bacteroidetes__Lacinutrix_sp_5H-3-7-4__50S_ribosomal_protein_L11:0.14325477881910572697):0.04274773592422022317):0.01516425405881786405):0.03947814078394019932,(((((344203478__Bacteria__Bacteroidetes__Muricauda_ruestringensis_DSM_13258__50S_ribosomal_protein_L11:0.04092536977209568910,((305664390__Bacteria__Bacteroidetes__Maribacter_sp_HTCC2170__50S_ribosomal_protein_L11:0.06740901434478054066,340616657__Bacteria__Bacteroidetes__Zobellia_galactanivorans__50S_ribosomal_protein_L11:0.01223269436999536476):0.02482825522980298613,260063561__Bacteria__Bacteroidetes__Robiginitalea_biformata_HTCC2501__50S_ribosomal_protein_L11:0.10255116196772563752):0.01360959606690556600):0.01748225897441954557,319953895__Bacteria__Bacteroidetes__Cellulophaga_algicola_DSM_14237__50S_ribosomal_protein_L11:0.08097024961801133069):0.02174463210875188582,325285444__Bacteria__Bacteroidetes__Cellulophaga_lytica_DSM_7489__50S_ribosomal_protein_L11:0.08050414694922862491):0.06468264839275912614,(((313206996__Bacteria__Bacteroidetes__Riemerella_anatipestifer_DSM_15868__50S_ribosomal_protein_L11:0.04704837515709568013,255534435__Bacteria__Bacteroidetes__Flavobacteriaceae_bacterium_3519-10__50S_ribosomal_protein_L19:0.12590970131499135132):0.15283234476982526795,(((256370641__Bacteria__Bacteroidetes__Candidatus_Sulcia_muelleri_SMDSEM__50S_ribosomal_protein_L11:0.12144740781397328488,(161833688__Bacteria__Bacteroidetes__Candidatus_Sulcia_muelleri_GWSS__50S_ribosomal_protein_L11:0.18053787708550006474,307128570__Bacteria__Bacteroidetes__Candidatus_Sulcia_muelleri_CARI__50S_ribosomal_protein_L11:0.10990798580822470909):0.13145838078150606787):0.20375088929933757309,(261749530__Bacteria__Bacteroidetes__Blattabacterium_sp_Periplaneta_americana_str_BPLAN__50S_ribosomal_protein_L11:0.16303134869565905074,((357421113__Bacteria__Bacteroidetes__Blattabacterium_sp_Mastotermes_darwiniensis_str_MADAR__50S_ribosomal_protein_L11:0.21885712501134799157,374290242__Bacteria__Bacteroidetes__Blattabacterium_sp_Cryptocercus_punctulatus_str_Cpu__50S_ribosomal_protein_L11:0.08813190199605072661):0.04352634904259726489,(387907217__Bacteria__Bacteroidetes__Blattabacterium_sp_Blaberus_giganteus__50S_ribosomal_protein_L11:0.16482895747015008370,262340953__Bacteria__Bacteroidetes__Blattabacterium_sp_Blattella_germanica_str_Bge__50S_ribosomal_protein_L11:0.14741058813179819253):0.08556247903578420577):0.01111333309127679990):0.31302188526293478477):0.58655783036218056559,325954357__Bacteria__Bacteroidetes__Weeksella_virosa_DSM_16922__50S_ribosomal_protein_L11:0.11343659066405639702):0.11936119773787577658):0.09706796534072120730,375012127__Bacteria__Bacteroidetes__Owenweeksia_hongkongensis_DSM_17368__50S_ribosomal_protein_L11:0.21681971968911123438):0.00000122123005994819):0.08235736750905371661,(340622461__Bacteria__Bacteroidetes__Capnocytophaga_canimorsus_Cc5__50S_ribosomal_protein_L11:0.04457804090760327659,256819267__Bacteria__Bacteroidetes__Capnocytophaga_ochracea_DSM_7271__50S_ribosomal_protein_L11:0.04294722437999591580):0.08291146174071992170):0.01113806698070549973):0.04945848589371312776,((383451414__Bacteria__Bacteroidetes__Flavobacterium_indicum_GPTSA100-9__50S_ribosomal_protein_L11:0.02241553948502468183,365961118__Bacteria__Bacteroidetes__Flavobacterium_columnare_ATCC_49512__50S_ribosomal_protein_L11:0.06542050839944908713):0.03781088967445695587,((347535706__Bacteria__Bacteroidetes__Flavobacterium_branchiophilum_FL-15__50S_ribosomal_protein_L11:0.01010215961897262087,146299699__Bacteria__Bacteroidetes__Flavobacterium_johnsoniae_UW101__50S_ribosomal_protein_L11:0.02249106880625943369):0.05230601204234240631,150025252__Bacteria__Bacteroidetes__Flavobacterium_psychrophilum_JIP02-86__50S_ribosomal_protein_L11:0.10168082775240148974):0.01667648125712821450):0.04898095085466050436):0.11878797417323967711,(325280612__Bacteria__Bacteroidetes__Odoribacter_splanchnicus_DSM_20712__50S_ribosomal_protein_L11:0.30757771216399848457,387789665__Bacteria__Bacteroidetes__Solitalea_canadensis_DSM_3403__50S_ribosomal_protein_L11:0.06505275828048934228):0.04162374846174024534):0.02294089355826287382,255530757__Bacteria__Bacteroidetes__Pedobacter_heparinus_DSM_2366__50S_ribosomal_protein_L11:0.08723532715181511743):0.01760902795329661111):0.09228748068728405418):0.06290821187629744293):0.06038477310815312110,(379730423__Bacteria__Bacteroidetes__Saprospira_grandis_str_Lewin__50S_ribosomal_protein_L11:0.28456760763019472993,332666494__Bacteria__Bacteroidetes__Haliscomenobacter_hydrossis_DSM_1100__50S_ribosomal_protein_L11:0.24805976295093404294):0.10359037036095739004):0.07914959492956792630):0.06323691488167304531):0.04712346262004178665,(189502708__Bacteria__Bacteroidetes__Candidatus_Amoebophilus_asiaticus_5a2__50S_ribosomal_protein_L11:0.53211832475173515000,((390943294__Bacteria__Bacteroidetes__Belliella_baltica_DSM_15883__50S_ribosomal_protein_L11:0.05586700032203679306,343085253__Bacteria__Bacteroidetes__Cyclobacterium_marinum_DSM_745__50S_ribosomal_protein_L11:0.10223489727186957365):0.07194297362185089750,(110639546__Bacteria__Bacteroidetes__Cytophaga_hutchinsonii_ATCC_33406__50S_ribosomal_protein_L11:0.13925147707327981128,313677109__Bacteria__Bacteroidetes__Marivirga_tractuosa_DSM_4126__50S_ribosomal_protein_L11p:0.21833592045156777206):0.04632446919206673064):0.03611036162737163435):0.00000122123005994819):0.28081741420178862878):0.17638875928032271556,385809485__Bacteria__others_bacteria__Ignavibacterium_album_JCM_16511__50S_ribosomal_protein_L11:0.16655191886192863282):0.10264696725735183991):0.11886720148428235599):0.01644260169070480004,(((347543086__Bacteria__Clostridia__Candidatus_Arthromitus_sp_SFB-rat-Yit__50S_ribosomal_protein_L11:0.07135474583324602493,342733069__Bacteria__Clostridia__Candidatus_Arthromitus_sp_SFB-mouse-Japan__50S_ribosomal_protein_L11:0.11974531509210072089):0.37285453191741391166,(374308558__Bacteria__Clostridia__Filifactor_alocis_ATCC_35896__50S_ribosomal_protein_L11:0.14941279829258810596,((((310829150__Bacteria__Clostridia__Eubacterium_limosum_KIST612__50S_ribosomal_protein_L11:0.10816037303799901081,379010947__Bacteria__Clostridia__Acetobacterium_woodii_DSM_1030__50S_ribosomal_protein_L11:0.11853980605962979866):0.03908740694577460956,(((219853514__Bacteria__Clostridia__Clostridium_kluyveri_NBRC_12016__50S_ribosomal_protein_L11:0.11987113411329197721,300857258__Bacteria__Clostridia__Clostridium_ljungdahlii_DSM_13528__50S_ribosomal_protein_L11:0.01479606791382376274):0.04320358814966115957,148381433__Bacteria__Clostridia__Clostridium_botulinum_A_str_ATCC_3502__50S_ribosomal_protein_L11:0.05715562648363597259):0.02565149600382585215,((((150015032__Bacteria__Clostridia__Clostridium_beijerinckii_NCIMB_8052__50S_ribosomal_protein_L11:0.05816297770280588753,(18311399__Bacteria__Clostridia__Clostridium_perfringens_str_13__50S_ribosomal_protein_L11:0.15499707708009971552,(188590698__Bacteria__Clostridia__Clostridium_botulinum_E3_str_Alaska_E43__50S_ribosomal_protein_L11:0.00000122123005994819,187933626__Bacteria__Clostridia__Clostridium_botulinum_B_str_Eklund_17B__50S_ribosomal_protein_L11:0.00000122123005994819):0.00569555098718955641):0.08444605572240851399):0.06540079807885422480,218960794__Bacteria__others_bacteria__Candidatus_Cloacamonas_acidaminovorans__50S_ribosomal_subunit_protein_L11:0.67248819373064006033):0.04079910341185550432,((15896396__Bacteria__Clostridia__Clostridium_acetobutylicum_ATCC_824__50S_ribosomal_protein_L11:0.09605806077599896020,302876546__Bacteria__Clostridia__Clostridium_cellulovorans_743B__50S_ribosomal_protein_L11:0.13516654366082941907):0.03096169354702976717,(331268401__Bacteria__Clostridia__Clostridium_botulinum_BKT015925__50S_ribosomal_protein_L11:0.00000122123005994819,118444273__Bacteria__Clostridia__Clostridium_novyi_NT__50S_ribosomal_protein_L11:0.03340544592011744640):0.07189656132646385367):0.03936935190212071528):0.02643363070532752518,28212184__Bacteria__Clostridia__Clostridium_tetani_E88__50S_ribosomal_protein_L11:0.11579986482300835826):0.05598869786850544511):0.07319401547382489714):0.06855471563275494784,(((158319531__Bacteria__Clostridia__Alkaliphilus_oremlandii_OhILAs__50S_ribosomal_protein_L11:0.11410528555675503171,150392172__Bacteria__Clostridia__Alkaliphilus_metalliredigens_QYMF__50S_ribosomal_protein_L11:0.15204115614984228810):0.05590754883564696964,((257066638__Bacteria__Clostridia__Anaerococcus_prevotii_DSM_20548__50S_ribosomal_protein_L11:0.43138352938042007212,169824236__Bacteria__Clostridia__Finegoldia_magna_ATCC_29328__50S_ribosomal_protein_L11:0.19497097957535142188):0.21229075842516231809,126697628__Bacteria__Clostridia__Clostridium_difficile_630__50S_ribosomal_protein_L11:0.05347573743550811110):0.05337931649477409279):0.00000122123005994819,310659519__Bacteria__Clostridia__Clostridium_sticklandii_DSM_519__50S_ribosomal_subunit_protein_L11:0.14185614337421137421):0.05389850608974734725):0.01789766118818841151,(((((220927766__Bacteria__Clostridia__Clostridium_cellulolyticum_H10__50S_ribosomal_protein_L11:0.03428732837629742958,376259705__Bacteria__Clostridia__Clostridium_sp_BNL1100__50S_ribosomal_protein_L11:0.00000122123005994819):0.05196007977686156742,289450841__Bacteria__Clostridia__Clostridiales_genomosp_BVAB3_str_UPII9-5__50S_ribosomal_protein_L11:0.33250736756977183894):0.08172900215197557994,((374295091__Bacteria__Clostridia__Clostridium_clariflavum_DSM_19732__50S_ribosomal_protein_L11:0.03089226117486002302,125975202__Bacteria__Clostridia__Clostridium_thermocellum_ATCC_27405__50S_ribosomal_protein_L11:0.10950728582022432878):0.05260524297363721596,((317057217__Bacteria__Clostridia__Ruminococcus_albus_7__50S_ribosomal_protein_L11:0.10745248259356465770,(317133009__Bacteria__Clostridia__Ethanoligenens_harbinense_YUAN-3__50S_ribosomal_protein_L11:0.21613498443150336303,350271215__Bacteria__Clostridia__Oscillibacter_valericigenes_Sjm18-20__50S_ribosomal_protein_L11:0.21314602248807545948):0.04315871335515765461):0.11410564724192612251,(326792625__Bacteria__Clostridia__Clostridium_lentocellum_DSM_5427__50S_ribosomal_protein_L11:0.21383866250557495570,(302671655__Bacteria__Clostridia__Butyrivibrio_proteoclasticus_B316__50S_ribosomal_protein_L11:0.18491785799555462977,((((238922786__Bacteria__Clostridia__Eubacterium_rectale_ATCC_33656__50S_ribosomal_protein_L11:0.08386320427641366648,339441365__Bacteria__Clostridia__Clostridium_sp_SY8519__50S_ribosomal_protein_L11:0.03532622538755906400):0.02253829352975952882,347530486__Bacteria__Clostridia__Roseburia_hominis_A2-183__50S_ribosomal_protein_L11:0.12447721330294751751):0.08348963079525242859,(160881811__Bacteria__Clostridia__Clostridium_phytofermentans_ISDg__50S_ribosomal_protein_L11:0.17533273487370373833,302384848__Bacteria__Clostridia__Clostridium_saccharolyticum_WM1__50S_ribosomal_protein_L11:0.00000122123005994819):0.06939334920230733061):0.04051542069765026732,238916245__Bacteria__Clostridia__Eubacterium_eligens_ATCC_27750__50S_ribosomal_protein_L11:0.08429318857052342517):0.01988625961749280677):0.09840877190166494315):0.02379316146381195429):0.07258073589619866428):0.01629526745727597967):0.04858242833189829052,(146297207__Bacteria__Clostridia__Caldicellulosiruptor_saccharolyticus_DSM_8903__50S_ribosomal_protein_L11:0.01127352155485173389,(((312622250__Bacteria__Clostridia__Caldicellulosiruptor_kronotskyensis_2002__50S_ribosomal_protein_L11:0.00000122123005994819,222529520__Bacteria__Clostridia__Caldicellulosiruptor_bescii_DSM_6725__50S_ribosomal_protein_L11:0.00000122123005994819):0.01123924595586252989,344996224__Bacteria__Clostridia__Caldicellulosiruptor_lactoaceticus_6A__50S_ribosomal_protein_L11:0.00000122123005994819):0.00000122123005994819,((312793744__Bacteria__Clostridia__Caldicellulosiruptor_kristjanssonii_177R1B__50S_ribosomal_protein_L11:0.00000122123005994819,312135326__Bacteria__Clostridia__Caldicellulosiruptor_owensensis_OL__50S_ribosomal_protein_L11:0.00000122123005994819):0.00000122123005994819,(302871674__Bacteria__Clostridia__Caldicellulosiruptor_obsidiansis_OB47__50S_ribosomal_protein_L11:0.00000122123005994819,312127421__Bacteria__Clostridia__Caldicellulosiruptor_hydrothermalis_108__50S_ribosomal_protein_L11:0.00000122123005994819):0.00000122123005994819):0.00000122123005994819):0.00000122123005994819):0.26339064732070083252):0.02591604165645239322,(((304315928__Bacteria__Clostridia__Thermoanaerobacterium_thermosaccharolyticum_DSM_571__50S_ribosomal_protein_L11:0.00000122123005994819,(390934109__Bacteria__Clostridia__Thermoanaerobacterium_saccharolyticum_JW-SL-YS485__50S_ribosomal_protein_L11:0.00000122123005994819,333896176__Bacteria__Clostridia__Thermoanaerobacterium_xylanolyticum_LX-11__50S_ribosomal_protein_L11:0.01086429670973400145):0.01087851677401701841):0.01582136144342901826,(((167039508__Bacteria__Clostridia__Thermoanaerobacter_sp_X514__50S_ribosomal_protein_L11:0.00000122123005994819,(167036789__Bacteria__Clostridia__Thermoanaerobacter_pseudethanolicus_ATCC_33223__50S_ribosomal_protein_L11:0.00000122123005994819,320115211__Bacteria__Clostridia__Thermoanaerobacter_brockii_subsp_finnii_Ako-1__50S_ribosomal_protein_L11:0.00000122123005994819):0.00000122123005994819):0.00000122123005994819,345018546__Bacteria__Clostridia__Thermoanaerobacter_wiegelii_Rt8__50S_ribosomal_protein_L11:0.00000122123005994819):0.01007739728484579114,(289579157__Bacteria__Clostridia__Thermoanaerobacter_italicus_Ab9__50S_ribosomal_protein_L11:0.00000122123005994819,20808672__Bacteria__Clostridia__Thermoanaerobacter_tengcongensis_MB4__50S_ribosomal_protein_L11:0.05608463786770340881):0.02317982623339174403):0.07932335786365186936):0.19618068661297974331,332982721__Bacteria__Clostridia__Mahella_australiensis_50-1_BON__50S_ribosomal_protein_L17:0.17174236564757214274):0.04674414334252214448):0.10840397519159412909):0.06237020271689312778):0.03537768696966248072):0.05598019998483150239,((269793110__Bacteria__others_bacteria__Thermanaerovibrio_acidaminovorans_DSM_6589__50S_ribosomal_protein_L11:0.24733927653670198521,(357419286__Bacteria__others_bacteria__Thermovirga_lienii_DSM_17291__50S_ribosomal_protein_L11:0.11393288488451276674,294101325__Bacteria__others_bacteria__Aminobacterium_colombiense_DSM_12261__50S_ribosomal_protein_L11:0.16621035293929581345):0.02196259459421256999):0.05345291763660654782,(((((51894225__Bacteria__Clostridia__Symbiobacterium_thermophilum_IAM_14863__50S_ribosomal_protein_L11:0.29589522352316333098,339626602__Bacteria__Clostridia__Sulfobacillus_acidophilus_TPY__50S_ribosomal_protein_L11:0.17193868339589890581):0.08787446034153401087,(((22297839__Bacteria__Cyanobacteria__Thermosynechococcus_elongatus_BP-1__50S_ribosomal_protein_L11:0.04115564198207532359,((((86608697__Bacteria__Cyanobacteria__Synechococcus_sp_JA-2-3Ba-2-13__50S_ribosomal_protein_L11:0.02572488010387727342,86606433__Bacteria__Cyanobacteria__Synechococcus_sp_JA-3-3Ab__50S_ribosomal_protein_L11:0.01951778305693351728):0.20987189446361284584,113474160__Bacteria__Cyanobacteria__Trichodesmium_erythraeum_IMS101__50S_ribosomal_protein_L11:0.12052699824044624255):0.05080159909103538346,((((16330011__Bacteria__Cyanobacteria__Synechocystis_sp_PCC_6803__50S_ribosomal_protein_L11:0.12778278092463180027,(284928830__Bacteria__Cyanobacteria__Cyanobacterium_UCYN-A__50S_ribosomal_protein_L11P:0.13306205266922235819,(170077650__Bacteria__Cyanobacteria__Synechococcus_sp_PCC_7002__50S_ribosomal_protein_L11:0.14872302741643558810,172035142__Bacteria__Cyanobacteria__Cyanothece_sp_ATCC_51142_lin-circ__50S_ribosomal_protein_L11:0.02698581473066673925):0.02105913727384278733):0.05364790202630237426):0.06818154258050811156,166366403__Bacteria__Cyanobacteria__Microcystis_aeruginosa_NIES-843__50S_ribosomal_protein_L11:0.06424979311382419955):0.03055654816253710465,((218438013__Bacteria__Cyanobacteria__Cyanothece_sp_PCC_7424__50S_ribosomal_protein_L11:0.03314966135731989977,307152579__Bacteria__Cyanobacteria__Cyanothece_sp_PCC_7822__50S_ribosomal_protein_L11:0.04420256330100368058):0.05616897473385792233,(218246572__Bacteria__Cyanobacteria__Cyanothece_sp_PCC_8801__50S_ribosomal_protein_L11:0.00000122123005994819,257059612__Bacteria__Cyanobacteria__Cyanothece_sp_PCC_8802__50S_ribosomal_protein_L11:0.00000122123005994819):0.04475148162293113296):0.01418544717376600886):0.06820449185602323050,((17232792__Bacteria__Cyanobacteria__Nostoc_sp_PCC_7120__50S_ribosomal_protein_L11:0.00000122123005994819,75908766__Bacteria__Cyanobacteria__Anabaena_variabilis_ATCC_29413__50S_ribosomal_protein_L11:0.00000122123005994819):0.03249881264045071522,(298490348__Bacteria__Cyanobacteria__Nostoc_azollae_0708__50S_ribosomal_protein_L11:0.04575960109833192291,186685896__Bacteria__Cyanobacteria__Nostoc_punctiforme_PCC_73102__50S_ribosomal_protein_L11:0.05853188429429569822):0.02350648615232456273):0.06045201930337535529):0.05510987415329511585):0.02774712334686225620,(220909377__Bacteria__Cyanobacteria__Cyanothece_sp_PCC_7425__50S_ribosomal_protein_L11:0.07760550771603627607,158336006__Bacteria__Cyanobacteria__Acaryochloris_marina_MBIC11017__50S_ribosomal_protein_L11:0.15484427163041528108):0.06270360774782453295):0.06943323141417541422):0.02595729347728207778,((((124024465__Bacteria__Cyanobacteria__Prochlorococcus_marinus_str_MIT_9303__50S_ribosomal_protein_L11:0.00000122123005994819,33864352__Bacteria__Cyanobacteria__Prochlorococcus_marinus_str_MIT_9313__50S_ribosomal_protein_L11:0.00000122123005994819):0.04039996981495150991,(33866873__Bacteria__Cyanobacteria__Synechococcus_sp_WH_8102__50S_ribosomal_protein_L11:0.08424679602416294821,((78778592__Bacteria__Cyanobacteria__Prochlorococcus_marinus_str_MIT_9312__50S_ribosomal_protein_L11:0.06413649284865642619,(123965468__Bacteria__Cyanobacteria__Prochlorococcus_marinus_str_MIT_9515__50S_ribosomal_protein_L11:0.01097269607254241532,33860764__Bacteria__Cyanobacteria__Prochlorococcus_marinus_subsp_pastoris_str_CCMP1986__50S_ribosomal_protein_L11:0.01107441616128146920):0.01515034378352468278):0.05114624151251651735,(33239682__Bacteria__Cyanobacteria__Prochlorococcus_marinus_subsp_marinus_str_CCMP1375__Ribosomal_protein_L11:0.10838987463397903310,(124024993__Bacteria__Cyanobacteria__Prochlorococcus_marinus_str_NATL1A__50S_ribosomal_protein_L11:0.00000122123005994819,72383407__Bacteria__Cyanobacteria__Prochlorococcus_marinus_str_NATL2A__50S_ribosomal_protein_L11:0.00000122123005994819):0.08909392906472118900):0.02765596306824515127):0.03992297883307702189):0.01718056248064446512):0.20922272387169696395,56750900__Bacteria__Cyanobacteria__Synechococcus_elongatus_PCC_6301__50S_ribosomal_protein_L11:0.14938022015689911282):0.08074042087675466217,37521168__Bacteria__Cyanobacteria__Gloeobacter_violaceus_PCC_7421__50S_ribosomal_protein_L11:0.22374182586320956467):0.05996193739388048366):0.09558332911180905667,(((15612972__Bacteria__Bacilli__Bacillus_halodurans_C-125__50S_ribosomal_protein_L11:0.89653657027620103914,30023115__Bacteria__Bacilli__Bacillus_cereus_ATCC_14579__50S_ribosomal_protein_L11:0.30037571746881758239):0.18845475815603707215,226226257__Bacteria__others_bacteria__Gemmatimonas_aurantiaca_T-27__50S_ribosomal_protein_L11:0.42968153573176515181):0.03781548757179004766,383762438__Bacteria__Chloroflexi__Caldilinea_aerophila_DSM_14535_NBRC_104270__50S_ribosomal_protein_L11:0.30876386946648687326):0.17518088999720959897):0.07056828026102193729):0.07924265852875318761,(((320161300__Bacteria__Chloroflexi__Anaerolinea_thermophila_UNI-1__50S_ribosomal_protein_L11:0.38814229071712758046,(((300087459__Bacteria__Chloroflexi__Dehalogenimonas_lykanthroporepellens_BL-DC-9__50S_ribosomal_protein_L11:0.25519759774781403117,(73748760__Bacteria__Chloroflexi__Dehalococcoides_sp_CBDB1__50S_ribosomal_protein_L11:0.03053494616959038024,57234276__Bacteria__Chloroflexi__Dehalococcoides_ethenogenes_195__50S_ribosomal_protein_L11:0.01519987672661368867):0.19478964251754607440):0.17627084938445150564,(159896655__Bacteria__Chloroflexi__Herpetosiphon_aurantiacus_DSM_785__50S_ribosomal_protein_L11:0.25417627616006588376,((148657432__Bacteria__Chloroflexi__Roseiflexus_sp_RS-1__50S_ribosomal_protein_L11:0.05468645657465371485,156744233__Bacteria__Chloroflexi__Roseiflexus_castenholzii_DSM_13941__50S_ribosomal_protein_L11:0.05673118919685269518):0.12601308291478280355,(262196474__Bacteria__Deltaproteobacteria__Haliangium_ochraceum_DSM_14365__50S_ribosomal_protein_L11:0.93057177093345111452,((163847741__Bacteria__Chloroflexi__Chloroflexus_aurantiacus_J-10-fl__50S_ribosomal_protein_L11:0.00000122123005994819,222525604__Bacteria__Chloroflexi__Chloroflexus_sp_Y-400-fl__50S_ribosomal_protein_L11:0.00000122123005994819):0.03103912191301354262,219848384__Bacteria__Chloroflexi__Chloroflexus_aggregans_DSM_9485__50S_ribosomal_protein_L11:0.04831374523572588842):0.12312492726899335049):0.09651199760040680975):0.04874793931847962863):0.19257864457714971018):0.13822727690406738654,(269926928__Bacteria__others_bacteria__Thermobaculum_terrenum_ATCC_BAA-798__50S_ribosomal_protein_L11:0.22100870290565813314,(221632694__Bacteria__Chloroflexi__Thermomicrobium_roseum_DSM_5159__50S_ribosomal_protein_L11:0.17575687907542075772,269837635__Bacteria__Chloroflexi__Sphaerobacter_thermophilus_DSM_20745__50S_ribosomal_protein_L11:0.16589263404553816761):0.09834399931443764398):0.09431928055811997225):0.02121464681674963687):0.07539508347249450348,(((114567854__Bacteria__Clostridia__Syntrophomonas_wolfei_subsp_wolfei_str_Goettingen__50S_ribosomal_protein_L11:0.28006791904921929381,297618397__Bacteria__Clostridia__Syntrophothermus_lipocalidus_DSM_12680__50S_ribosomal_protein_L11:0.20640718348035166918):0.08074890475469212459,((383788756__Bacteria__others_bacteria__Caldisericum_exile_AZM16c01__50S_ribosomal_protein_L11:0.41401596725509326458,332295401__Bacteria__Clostridia__Thermodesulfobium_narugense_DSM_14796__50S_ribosomal_protein_L11:0.24882198978348712970):0.19889750901134997663,(206901404__Bacteria__others_bacteria__Dictyoglomus_thermophilum_H-6-12__50S_ribosomal_protein_L11:0.00000122123005994819,217967756__Bacteria__others_bacteria__Dictyoglomus_turgidum_DSM_6724__50S_ribosomal_protein_L11:0.00000122123005994819):0.05503407702449159000):0.13148019017590442670):0.04925686312338144190,78043974__Bacteria__Clostridia__Carboxydothermus_hydrogenoformans_Z-2901__50S_ribosomal_protein_L11:0.07839581460782173161):0.01351283901031491777):0.03366760073833072880,(((325288566__Bacteria__Clostridia__Syntrophobotulus_glycolicus_DSM_8271__50S_ribosomal_protein_L11:0.11037343773805891045,(374992967__Bacteria__Clostridia__Desulfosporosinus_orientis_DSM_765__50S_ribosomal_protein_L11:0.12764576178362696535,89893201__Bacteria__Clostridia__Desulfitobacterium_hafniense_Y51__50S_ribosomal_protein_L11:0.05324751494816797742):0.05449952862174365503):0.18766671093756817634,(167629454__Bacteria__Clostridia__Heliobacterium_modesticaldum_Ice1__50S_ribosomal_protein_L11:0.11968605548340341405,(169830422__Bacteria__Clostridia__Candidatus_Desulforudis_audaxviator_MP104C__50S_ribosomal_protein_L11:0.20763092427684248786,((((134298081__Bacteria__Clostridia__Desulfotomaculum_reducens_MI-1__50S_ribosomal_protein_L11:0.03806194495219512169,334338889__Bacteria__Clostridia__Desulfotomaculum_ruminis_DSM_2154__50S_ribosomal_protein_L11:0.05284355927660385616):0.04171101034828657989,333922436__Bacteria__Clostridia__Desulfotomaculum_carboxydivorans_CO-1-SRB__50S_ribosomal_protein_L11:0.01957833351307922826):0.04095528375231428930,((((383753500__Bacteria__Negativicutes__Selenomonas_ruminantium_subsp_lactilytica_TAM6421__putative_50S_ribosomal_protein_L11:0.16541907526841451159,330838619__Bacteria__Negativicutes__Selenomonas_sputigena_ATCC_35185__50S_ribosomal_protein_L11:0.07351664079836946197):0.09651164386731893308,(((((337751738__Bacteria__Bacilli__Paenibacillus_mucilaginosus_KNP414__50S_ribosomal_protein_L11:0.01293119115632598154,251799658__Bacteria__Bacilli__Paenibacillus_sp_JDR-2__50S_ribosomal_protein_L11:0.03192233373884147130):0.08273723123942301749,(374320660__Bacteria__Bacilli__Paenibacillus_terrae_HPL-003__50S_ribosomal_protein_L11:0.00000122123005994819,308070989__Bacteria__Bacilli__Paenibacillus_polymyxa_E681__50S_ribosomal_protein_L11:0.01091980849274653935):0.10165332228691006944):0.03744647239827224999,((336112783__Bacteria__Bacilli__Bacillus_coagulans_2-6__50S_ribosomal_protein_L11:0.01481733804208738500,347751608__Bacteria__Bacilli__Bacillus_coagulans_36D1__50S_ribosomal_protein_L11:0.00000122123005994819):0.03275333084060336186,((((152973944__Bacteria__Bacilli__Bacillus_cytotoxicus_NVH_391-98__50S_ribosomal_protein_L11:0.00000122123005994819,163938105__Bacteria__Bacilli__Bacillus_weihenstephanensis_KBAB4__50S_ribosomal_protein_L11:0.00000122123005994819):0.00000122123005994819,30260288__Bacteria__Bacilli__Bacillus_anthracis_str_Ames__50S_ribosomal_protein_L11:0.00000122123005994819):0.00000122123005994819,(384049282__Bacteria__Bacilli__Bacillus_megaterium_WSH-002__50S_ribosomal_protein_L11:0.04326204693080106661,118475866__Bacteria__Bacilli__Bacillus_thuringiensis_str_Al_Hakam__50S_ribosomal_protein_L11:0.00000122123005994819):0.01080716885525364289):0.01079943815748619917,((((288554712__Bacteria__Bacilli__Bacillus_pseudofirmus_OF4__50S_ribosomal_protein_L11:0.03462279354202874720,15612682__Bacteria__Bacilli__Bacillus_halodurans_C-125__50S_ribosomal_protein_L11:0.01101391370016531306):0.01138446841626853875,56961919__Bacteria__Bacilli__Bacillus_clausii_KSM-K16__50S_ribosomal_protein_L11:0.02257649529701680549):0.01111541291878023925,(((226309793__Bacteria__Bacilli__Brevibacillus_brevis_NBRC_100599__50S_ribosomal_protein_L11:0.14475541141782638510,((((((326802935__Bacteria__Bacilli__Aerococcus_urinae_ACS-120-V-Col10a__50S_ribosomal_protein_L11:0.22224155035594914120,(328958744__Bacteria__Bacilli__Carnobacterium_sp_17-4__50S_ribosomal_protein_L11:0.18129721707797050168,((((((258509284__Bacteria__Bacilli__Lactobacillus_rhamnosus_GG__50S_ribosomal_protein_L11:0.03382106605139589828,116495732__Bacteria__Bacilli__Lactobacillus_casei_ATCC_334__50S_ribosomal_protein_L11:0.00000122123005994819):0.04819441763070276413,((81429284__Bacteria__Bacilli__Lactobacillus_sakei_subsp_sakei_23K__50S_ribosomal_protein_L11:0.03439424294299180118,(339634545__Bacteria__Bacilli__Weissella_koreensis_KACC_15510__50S_ribosomal_protein_L11:0.12081535016576550046,(116493231__Bacteria__Bacilli__Pediococcus_pentosaceus_ATCC_25745__50S_ribosomal_protein_L11:0.01112128473340735606,377809229__Bacteria__Bacilli__Pediococcus_claussenii_ATCC_BAA-344__50S_ribosomal_protein_L11:0.02227776099226682835):0.03366538953743825058):0.01149322872464685237):0.01460073986885953613,347534169__Bacteria__Bacilli__Lactobacillus_sanfranciscensis_TMW_1-1304__50S_ribosomal_protein_L11:0.14675045017003296444):0.02270291466484295612):0.01853505033859181514,254555725__Bacteria__Bacilli__Lactobacillus_plantarum_JDM1__50S_ribosomal_protein_L11:0.02216004266690177471):0.01152030943252552002,(331701821__Bacteria__Bacilli__Lactobacillus_buchneri_NRRL_B-30929__50S_ribosomal_protein_L11:0.04495555454981688126,((148543545__Bacteria__Bacilli__Lactobacillus_reuteri_DSM_20016__50S_ribosomal_protein_L11:0.03296510980947236352,184154744__Bacteria__Bacilli__Lactobacillus_fermentum_IFO_3956__50S_ribosomal_protein_L11:0.01118172717397893610):0.03361247690121110104,116333237__Bacteria__Bacilli__Lactobacillus_brevis_ATCC_367__50S_ribosomal_protein_L11:0.03306634676915706089):0.01061739375425605619):0.01087025223607055238):0.02071220754906810679,((((24380007__Bacteria__Bacilli__Streptococcus_mutans_UA159__50S_ribosomal_protein_L11:0.00000122123005994819,((22537663__Bacteria__Bacilli__Streptococcus_agalactiae_2603V-R__50S_ribosomal_protein_L11:0.03361335105237178711,(((((337282430__Bacteria__Bacilli__Streptococcus_parasanguinis_ATCC_15912__50S_ribosomal_protein_L11:0.02231286324787221109,157149822__Bacteria__Bacilli__Streptococcus_gordonii_str_Challis_substr_CH1__50S_ribosomal_protein_L11:0.00000122123005994819):0.01106866045221841996,((331266826__Bacteria__Bacilli__Streptococcus_oralis_Uo5__50S_ribosomal_protein_L11:0.00000122123005994819,((((379705773__Bacteria__Bacilli__Streptococcus_infantarius_subsp_infantarius_CJ18__50S_ribosomal_protein_L11:0.00000122123005994819,374338510__Bacteria__Bacilli__Streptococcus_macedonicus_ACA-DC_198__50S_ribosomal_protein_L11:0.00000122123005994819):0.00000122123005994819,336064770__Bacteria__Bacilli__Streptococcus_pasteurianus_ATCC_43144__50S_robosomal_protein_L11:0.00000122123005994819):0.00000122123005994819,288905836__Bacteria__Bacilli__Streptococcus_gallolyticus_UCN34__50S_ribosomal_protein_L11:0.00000122123005994819):0.03382937449318684786,((342163324__Bacteria__Bacilli__Streptococcus_pseudopneumoniae_IS7493__50S_ribosomal_protein_L11:0.01101947382573304456,15900537__Bacteria__Bacilli__Streptococcus_pneumoniae_TIGR4__50S_ribosomal_protein_L11:0.00000122123005994819):0.00000122123005994819,289168403__Bacteria__Bacilli__Streptococcus_mitis_B6__50S_ribosomal_protein_L11:0.01105352877536346784):0.01105059856028210892):0.00000122123005994819):0.00000122123005994819,125718428__Bacteria__Bacilli__Streptococcus_sanguinis_SK36__50S_ribosomal_protein_L11:0.01110617055659528576):0.01114937908455666468):0.01102681119181946404,((15673983__Bacteria__Bacilli__Lactococcus_lactis_subsp_lactis_Il1403__50S_ribosomal_protein_L11:0.11217707368514572008,(116491401__Bacteria__Bacilli__Oenococcus_oeni_PSU-1__50S_ribosomal_protein_L11:0.58157434156836529393,347522322__Bacteria__Bacilli__Lactococcus_garvieae_ATCC_49156__50S_ribosomal_protein_L11:0.02392814891015359810):0.10399452885045835926):0.06701631423940498933,146318986__Bacteria__Bacilli__Streptococcus_suis_05ZYH33__50S_ribosomal_protein_L11:0.02284699463808492065):0.03701604638538632391):0.01154623961038977846,(((386316436__Bacteria__Bacilli__Streptococcus_dysgalactiae_subsp_equisimilis_ATCC_12394__50S_ribosomal_protein_L11:0.00000122123005994819,251781909__Bacteria__Bacilli__Streptococcus_dysgalactiae_subsp_equisimilis_GGS_124_1__50S_ribosomal_protein_L11:0.00000122123005994819):0.00000122123005994819,195978562__Bacteria__Bacilli__Streptococcus_equi_subsp_zooepidemicus_MGCS10565__50S_ribosomal_protein_L11:0.00000122123005994819):0.00000122123005994819,15674579__Bacteria__Bacilli__Streptococcus_pyogenes_M1_GAS__50S_ribosomal_protein_L11:0.01108856880280892181):0.01435789527195487254):0.00000122123005994819,(222152656__Bacteria__Bacilli__Streptococcus_uberis_0140J__50S_ribosomal_protein_L11:0.02226912551280062560,333904551__Bacteria__Bacilli__Streptococcus_parauberis_KCTC_11537__50S_ribosomal_protein_L11:0.04531300337108491727):0.01100625381511870053):0.00000122123005994819):0.04409609504189493379,(55821790__Bacteria__Bacilli__Streptococcus_thermophilus_LMG_18311__50S_ribosomal_protein_L11:0.01091999880165008159,340399704__Bacteria__Bacilli__Streptococcus_salivarius_CCHSS3__50S_ribosomal_protein_L11:0.00000122123005994819):0.02255731097820060788):0.05931429582427275721):0.13590817110300604242,((332687219__Bacteria__Bacilli__Melissococcus_plutonius_ATCC_35311__50S_ribosomal_protein_L19:0.00000122123005994819,(29377197__Bacteria__Bacilli__Enterococcus_faecalis_V583__50S_ribosomal_protein_L11:0.05743233965266592717,389869575__Bacteria__Bacilli__Enterococcus_faecium_DO__50S_ribosomal_protein_L11:0.03370826273403304540):0.04485931944349980799):0.05337546927724656082,352516873__Bacteria__Bacilli__Tetragenococcus_halophilus_NBRC_12172__50S_ribosomal_protein_L11:0.08799869156460302100):0.05651185011089789045):0.13171798560827899238,(116629027__Bacteria__Bacilli__Lactobacillus_gasseri_ATCC_33323__50S_ribosomal_protein_L11:0.01225518726211424769,(42518505__Bacteria__Bacilli__Lactobacillus_johnsonii_NCC_533__50S_ribosomal_protein_L11:0.00000122123005994819,(58336697__Bacteria__Bacilli__Lactobacillus_acidophilus_NCFM__50S_ribosomal_protein_L11:0.00000122123005994819,((104774462__Bacteria__Bacilli__Lactobacillus_delbrueckii_subsp_bulgaricus_ATCC_11842__50S_ribosomal_protein_L11:0.11880675281425104317,295692221__Bacteria__Bacilli__Lactobacillus_crispatus_ST1__50S_ribosomal_protein_L11:0.00000122123005994819):0.00000122123005994819,(161506935__Bacteria__Bacilli__Lactobacillus_helveticus_DPC_4571__50S_ribosomal_protein_L11:0.01024097919874748103,(336053569__Bacteria__Bacilli__Lactobacillus_kefiranofaciens_ZW3__50S_ribosomal_protein_L11:0.00000122123005994819,315037591__Bacteria__Bacilli__Lactobacillus_amylovorus_GRL_1112__50S_ribosomal_protein_L11:0.01084691736120652408):0.00000122123005994819):0.01024281432679377893):0.01046854199064349046):0.08459297945880626945):0.00837612324712205293):0.10260703045385927146):0.05061817252316153093,(347524912__Bacteria__Bacilli__Lactobacillus_ruminis_ATCC_27782__50S_ribosomal_protein_L11:0.04243787778685063905,90962214__Bacteria__Bacilli__Lactobacillus_salivarius_UCC118__50S_ribosomal_protein_L11:0.02477598707016302054):0.02451748738922993401):0.02066018072307701514):0.01885418511742763259,((339491228__Bacteria__Bacilli__Leuconostoc_sp_C2__50S_ribosomal_protein_L11:0.00000122123005994819,296111503__Bacteria__Bacilli__Leuconostoc_kimchii_IMSNU_11154__50S_ribosomal_protein_L11:0.00000122123005994819):0.01977276539722752635,((170017873__Bacteria__Bacilli__Leuconostoc_citreum_KM20__50S_ribosomal_protein_L11:0.02999239238498621618,116617398__Bacteria__Bacilli__Leuconostoc_mesenteroides_subsp_mesenteroides_ATCC_8293__50S_ribosomal_protein_L11:0.04027109838625030774):0.02937788405117979645,300172659__Bacteria__Bacilli__Leuconostoc_gasicomitatum_LMG_18811__50S_ribosomal_protein_L11:0.01946167777394932838):0.00000122123005994819):0.41582222842142285701):0.04289599022601004591):0.02791330003994439354):0.04014647051247047932,(384136744__Bacteria__Bacilli__Alicyclobacillus_acidocaldarius_subsp_acidocaldarius_Tc-4-1__50S_ribosomal_protein_L11:0.24713692278936039148,295694824__Bacteria__Bacilli__Kyrpidia_tusciae_DSM_2912__50S_ribosomal_protein_L11:0.10364508243120799935):0.06508800712862537752):0.06847466498256619960,((116871631__Bacteria__Bacilli__Listeria_welshimeri_serovar_6b_str_SLCC5334__50S_ribosomal_protein_L11:0.00000122123005994819,((16799357__Bacteria__Bacilli__Listeria_innocua_Clip11262__50S_ribosomal_protein_L11:0.00000122123005994819,289433602__Bacteria__Bacilli__Listeria_seeligeri_serovar_1-2b_str_SLCC3954__50S_ribosomal_protein_L11:0.00000122123005994819):0.00000122123005994819,16802294__Bacteria__Bacilli__Listeria_monocytogenes_EGD-e__50S_ribosomal_protein_L11:0.00000122123005994819):0.00000122123005994819):0.00000122123005994819,347547724__Bacteria__Bacilli__Listeria_ivanovii_subsp_ivanovii_PAM_55__putative_50S_ribosomal_protein_L11:0.00000122123005994819):0.12668475820645078156):0.03698693090386594856,((319891501__Bacteria__Bacilli__Staphylococcus_pseudintermedius_HKU10-03__50S_ribosomal_protein_L11:0.07024994109297184874,(224475685__Bacteria__Bacilli__Staphylococcus_carnosus_subsp_carnosus_TM300__50S_ribosomal_protein_L11:0.00000122123005994819,((27467218__Bacteria__Bacilli__Staphylococcus_epidermidis_ATCC_12228__50S_ribosomal_protein_L11:0.00000122123005994819,70727471__Bacteria__Bacilli__Staphylococcus_haemolyticus_JCSC1435__50S_ribosomal_protein_L11:0.00000122123005994819):0.00000122123005994819,(73663527__Bacteria__Bacilli__Staphylococcus_saprophyticus_subsp_saprophyticus_ATCC_15305__50S_ribosomal_protein_L11:0.02168619458386260995,(289551663__Bacteria__Bacilli__Staphylococcus_lugdunensis_HKU09-01__50S_ribosomal_protein_L18:0.00699867408871872407,57651413__Bacteria__Bacilli__Staphylococcus_aureus_subsp_aureus_COL__50S_ribosomal_protein_L11:0.06431808216954600088):0.02041970672524337505):0.01621429260742273185):0.03250767057540908389):0.03460526292255793057):0.05766851054528782800,222152114__Bacteria__Bacilli__Macrococcus_caseolyticus_JCSC5402__50S_ribosomal_protein_L11:0.11741825154713615709):0.06638433113969026411):0.03066680906132744633,(23097562__Bacteria__Bacilli__Oceanobacillus_iheyensis_HTE831__50S_ribosomal_protein_L11:0.03390960677715795790,386712453__Bacteria__Bacilli__Halobacillus_halophilus_DSM_2266__50S_ribosomal_protein_L11:0.06775367100434820378):0.02040845306871330936):0.02740386385394908558,(297582436__Bacteria__Bacilli__Bacillus_selenitireducens_MLS10__50S_ribosomal_protein_L11:0.07584030411835178398,317126843__Bacteria__Bacilli__Bacillus_cellulosilyticus_DSM_2522__50S_ribosomal_protein_L11:0.05734726178248487904):0.01586943217673285333):0.01427252863028207093):0.02078566091835705454,(212637941__Bacteria__Bacilli__Anoxybacillus_flavithermus_WK1__50S_ribosomal_protein_L11:0.05083062041966403960,((336233642__Bacteria__Bacilli__Geobacillus_thermoglucosidasius_C56-YS93__50S_ribosomal_protein_L11:0.02222798191315944125,(138893772__Bacteria__Bacilli__Geobacillus_thermodenitrificans_NG80-2__50S_ribosomal_protein_L11:0.01105235125058082364,(56418628__Bacteria__Bacilli__Geobacillus_kaustophilus_HTA426__50S_ribosomal_protein_L11:0.00000122123005994819,375006905__Bacteria__Bacilli__Geobacillus_thermoleovorans_CCB_US3_UF5__50S_ribosomal_protein_L11:0.00000122123005994819):0.01105472891515190889):0.00000122123005994819):0.01103357488188359478,239825680__Bacteria__Bacilli__Geobacillus_sp_WCH70__50S_ribosomal_protein_L11:0.00000122123005994819):0.03484754114340180703):0.01070846477888747796):0.00000122123005994819,(((172056127__Bacteria__Bacilli__Exiguobacterium_sibiricum_255-15__50S_ribosomal_protein_L11:0.00000122123005994819,229917371__Bacteria__Bacilli__Exiguobacterium_sp_AT1b__50S_ribosomal_protein_L11:0.04755930761549738428):0.05877992093816399033,169830051__Bacteria__Bacilli__Lysinibacillus_sphaericus_C3-41__50S_ribosomal_protein_L11:0.03454125046427209550):0.02249428112292596593,(157690885__Bacteria__Bacilli__Bacillus_pumilus_SAFR-032__50S_ribosomal_protein_L11:0.03993574081824607241,(((387896630__Bacteria__Bacilli__Bacillus_amyloliquefaciens_Y2__50S_ribosomal_protein_L11:0.00000122123005994819,384162509__Bacteria__Bacilli__Bacillus_amyloliquefaciens_LL3__50S_ribosomal_protein_L11:0.00000122123005994819):0.00000122123005994819,384166731__Bacteria__Bacilli__Bacillus_amyloliquefaciens_XH7__50S_ribosomal_protein_L11:0.00000122123005994819):0.00000122123005994819,(((386756682__Bacteria__Bacilli__Bacillus_sp_JS__50S_ribosomal_protein_L11:0.00000122123005994819,(311070749__Bacteria__Bacilli__Bacillus_atrophaeus_1942__50S_ribosomal_protein_L11:0.00000122123005994819,255767019__Bacteria__Bacilli__Bacillus_subtilis_subsp_subtilis_str_168__50S_ribosomal_protein_L11:0.00000122123005994819):0.00000122123005994819):0.00000122123005994819,154684620__Bacteria__Bacilli__Bacillus_amyloliquefaciens_FZB42__50S_ribosomal_protein_L11:0.00000122123005994819):0.00000122123005994819,52078596__Bacteria__Bacilli__Bacillus_licheniformis_ATCC_14580__50S_ribosomal_protein_L11:0.01118059599852314588):0.00000122123005994819):0.02285536089605945398):0.03877839657916177379):0.00000122123005994819):0.02120247143296003292):0.00000122123005994819,30018367__Bacteria__Bacilli__Bacillus_cereus_ATCC_14579__50S_ribosomal_protein_L11:0.01107638231666154688):0.00000122123005994819):0.01267914084436266159):0.03873600279583361977):0.07270135128082366727,(352685562__Bacteria__Negativicutes__Acidaminococcus_intestini_RyC-MR95__50S_ribosomal_protein_L13:0.05898986608958399491,284047642__Bacteria__Negativicutes__Acidaminococcus_fermentans_DSM_20731__50S_ribosomal_protein_L11:0.07801009846433407113):0.07114898527713763021):0.08561842983735641621,(269798565__Bacteria__Negativicutes__Veillonella_parvula_DSM_2008__50S_ribosomal_protein_L11:0.26296568806759085257,348025649__Bacteria__Negativicutes__Megasphaera_elsdenii_DSM_20460__50S_ribosomal_protein_L11:0.11583447353415611547):0.05092304107851605005):0.03296301161001929936):0.08400239192342633110,333980421__Bacteria__Clostridia__Desulfotomaculum_kuznetsovii_DSM_6115__50S_ribosomal_protein_L11:0.17146675515206075135):0.05936846647465425508,147676641__Bacteria__Clostridia__Pelotomaculum_thermopropionicum_SI__50S_ribosomal_protein_L11:0.05560506198886631252):0.01506628505323646255):0.02223915489112881713,(258513628__Bacteria__Clostridia__Desulfotomaculum_acetoxidans_DSM_771__50S_ribosomal_protein_L11:0.28099289103227959030,((188584823__Bacteria__Clostridia__Natranaerobius_thermophilus_JW-NM-WN-LF__50S_ribosomal_protein_L11:0.32754540327824060997,296131824__Bacteria__Clostridia__Thermincola_potens_JR__50S_ribosomal_protein_L11:0.10915350126760063609):0.07519867672098934364,83591288__Bacteria__Clostridia__Moorella_thermoacetica_ATCC_39073__50S_ribosomal_protein_L11:0.12430503186468824794):0.02276068811042970472):0.05503594289843087572):0.00515576545112170041):0.02052584836907900973):0.02595521677429792756):0.04707751039782415853,260893762__Bacteria__Clostridia__Ammonifex_degensii_KC4__50S_ribosomal_protein_L11:0.19659118453134408200):0.07460900056219622878):0.00875928625401359122):0.06983201633986539647,(332800091__Bacteria__Clostridia__Tepidanaerobacter_sp_Re1__50S_ribosomal_protein_L11:0.17578813482106592225,302390619__Bacteria__Clostridia__Thermosediminibacter_oceani_DSM_16646__50S_ribosomal_protein_L11:0.08546042894366241705):0.19143081193722727429):0.04988000709368153873,317123108__Bacteria__Clostridia__Thermaerobacter_marianensis_DSM_12885__50S_ribosomal_protein_L11:0.18760662475281841832):0.09927722878046682520):0.02870982470425319580):0.02843106098956894173):0.04407676122931113161):0.04227620081908087940):0.04812478663767228576,((297624697__Bacteria__Deinococcus-Thermus__Truepera_radiovictrix_DSM_17093__50S_ribosomal_protein_L11:0.27025572672008096875,(((313679513__Bacteria__Deinococcus-Thermus__Oceanithermus_profundus_DSM_14977__50S_ribosomal_protein_L11:0.11392127232105121737,328949969__Bacteria__Deinococcus-Thermus__Marinithermus_hydrothermalis_DSM_14884__50S_ribosomal_protein_L11:0.00258543668175319034):0.10945256091372457252,(((384440503__Bacteria__Deinococcus-Thermus__Thermus_sp_CCB_US3_UF1__50S_ribosomal_protein_L11:0.02170153947749054943,46200040__Bacteria__Deinococcus-Thermus__Thermus_thermophilus_HB27__50S_ribosomal_protein_L11:0.02162709732205552945):0.01040613660599648028,320449273__Bacteria__Deinococcus-Thermus__Thermus_scotoductus_SA-01__50S_ribosomal_protein_L11:0.00000122123005994819):0.12178301609103606151,(291295565__Bacteria__Deinococcus-Thermus__Meiothermus_ruber_DSM_1279__50S_ribosomal_protein_L11:0.12920443397287592613,297567069__Bacteria__Deinococcus-Thermus__Meiothermus_silvanus_DSM_9946__50S_ribosomal_protein_L11:0.07225535024031547182):0.09606616559301284219):0.06675195388151587694):0.14477813273301501362,(320333434__Bacteria__Deinococcus-Thermus__Deinococcus_maricopensis_DSM_21211__50S_ribosomal_protein_L11:0.04704921595092088210,(15807040__Bacteria__Deinococcus-Thermus__Deinococcus_radiodurans_R1__50S_ribosomal_protein_L11:0.01181097482328577648,(325283113__Bacteria__Deinococcus-Thermus__Deinococcus_proteolyticus_MRP__50S_ribosomal_protein_L11:0.07423782028356444573,(94984749__Bacteria__Deinococcus-Thermus__Deinococcus_geothermalis_DSM_11300__50S_ribosomal_protein_L11:0.03176258966491626867,(226355464__Bacteria__Deinococcus-Thermus__Deinococcus_deserti_VCD115__50S_ribosomal_protein_L11:0.03858023713554394746,386856348__Bacteria__Deinococcus-Thermus__Deinococcus_gobiensis_I-0__50S_ribosomal_protein_L11:0.05472348218556880028):0.02122361558523230482):0.03236370774704955267):0.03968775612933746200):0.05767264959697376847):0.20260319292840150984):0.05705401750289221252):0.28384537620683791825,((225850724__Bacteria__Aquificae__Persephonella_marina_EX-H1__50S_ribosomal_protein_L11:0.08150705621340813278,((195952632__Bacteria__Aquificae__Hydrogenobaculum_sp_Y04AAS1__50S_ribosomal_protein_L11:0.20396262888721661266,(288818175__Bacteria__Aquificae__Hydrogenobacter_thermophilus_TK-6__50S_ribosomal_protein_L11:0.12009676642877167851,(289548402__Bacteria__Aquificae__Thermocrinis_albus_DSM_14484__50S_ribosomal_protein_L11:0.03132876907174873132,15606945__Bacteria__Aquificae__Aquifex_aeolicus_VF5__50S_ribosomal_protein_L11:0.21876511141330481913):0.04026339204582054382):0.06087448661880873191):0.18862847483144748462,(188996250__Bacteria__Aquificae__Sulfurihydrogenibium_sp_YO3AOP1__50S_ribosomal_protein_L11:0.01644278407041726425,225849559__Bacteria__Aquificae__Sulfurihydrogenibium_azorense_Az-Fu1__50S_ribosomal_protein_L11:0.05004462690828113958):0.07584644342721015564):0.14860261156787774040):0.30211966586178035099,((325294359__Bacteria__Aquificae__Desulfurobacterium_thermolithotrophum_DSM_11699__50S_ribosomal_protein_L11:0.03101918806716941548,319790549__Bacteria__Aquificae__Thermovibrio_ammonificans_HB-1__50S_ribosomal_protein_L11:0.07282635359290381971):0.32246852985361418309,((239618206__Bacteria__Thermotogae__Kosmotoga_olearia_TBF_19-5-1__50S_ribosomal_protein_L11:0.17289669032444868191,389843614__Bacteria__Thermotogae__Mesotoga_prima_MesG1_Ag_4-2__50S_ribosomal_protein_L11:0.23970034046700564034):0.17272645558521584896,((((150020537__Bacteria__Thermotogae__Thermosipho_melanesiensis_BI429__50S_ribosomal_protein_L11:0.01490164908177391868,217076739__Bacteria__Thermotogae__Thermosipho_africanus_TCF52B__50S_ribosomal_protein_L11:0.02889445157363447828):0.03914867451068894388,(383786820__Bacteria__Thermotogae__Fervidobacterium_pennivorans_DSM_9078__50S_ribosomal_protein_L11:0.04325957669455414434,154249532__Bacteria__Thermotogae__Fervidobacterium_nodosum_Rt17-B1__50S_ribosomal_protein_L11:0.04841269420167167853):0.12340445304071812060):0.11415331845778783904,((222099193__Bacteria__Thermotogae__Thermotoga_neapolitana_DSM_4359__50S_ribosomal_protein_L11:0.01465981875498268382,((170288282__Bacteria__Thermotogae__Thermotoga_sp_RQ2__50S_ribosomal_protein_L11:0.00000122123005994819,15643220__Bacteria__Thermotogae__Thermotoga_maritima_MSB8__50S_ribosomal_protein_L11:0.00000122123005994819):0.00000122123005994819,(281411676__Bacteria__Thermotogae__Thermotoga_naphthophila_RKU-10__50S_ribosomal_protein_L11:0.00000122123005994819,148269606__Bacteria__Thermotogae__Thermotoga_petrophila_RKU-1__50S_ribosomal_protein_L11:0.00000122123005994819):0.04493471098133072078):0.04160004917927796753):0.05242288918879146886,(206895969__Bacteria__Clostridia__Coprothermobacter_proteolyticus_DSM_5265__50S_ribosomal_protein_L11:0.51578054414371399261,(157363337__Bacteria__Thermotogae__Thermotoga_lettingae_TMO__50S_ribosomal_protein_L11:0.11444614167313715836,338730645__Bacteria__Thermotogae__Thermotoga_thermarum_DSM_5069__50S_ribosomal_protein_L11P:0.02819780666726345517):0.06024410783081296517):0.04934827224840806353):0.09984196086817724580):0.09459913185893097098,(160901843__Bacteria__Thermotogae__Petrotoga_mobilis_SJ95__50S_ribosomal_protein_L11:0.34016320769606606111,374340663__Bacteria__Thermotogae__Marinitoga_piezophila_KA3__50S_ribosomal_protein_L11:0.20262447134165664786):0.13900087704535507571):0.05012307551894357865):0.03580215599235413854):0.05082342290271112811):0.04222228201398313396):0.05065700016288049445):0.02402946341294976904,(((307069538__Bacteria__Betaproteobacteria__Candidatus_Zinderia_insecticola_CARI__50S_ribosomal_protein_L11:0.69035773686993806564,295698612__Bacteria__Gammaproteobacteria__Candidatus_Riesia_pediculicola_USDA__50S_ribosomal_protein_L11:0.65578574148687496237):0.40001346850382818454,327399534__Bacteria__Deltaproteobacteria__Hippea_maritima_DSM_10411__50S_ribosomal_protein_L11:0.40377002908030557027):0.12027375592089312173,((291286301__Bacteria__others_bacteria__Denitrovibrio_acetiphilus_DSM_12809__50S_ribosomal_protein_L11:0.36809861818945477374,291280159__Bacteria__others_bacteria__Deferribacter_desulfuricans_SSM1__50S_ribosomal_protein_L11:0.12759284407143955953):0.04733228051698350203,(313673492__Bacteria__others_bacteria__Calditerrivibrio_nitroreducens_DSM_19672__50S_ribosomal_protein_L11:0.16620478599524241003,336322741__Bacteria__others_bacteria__Flexistipes_sinusarabici_DSM_4947__50S_ribosomal_protein_L11:0.19118857669654606979):0.02428523257036110244):0.25809883916396830772):0.07969861737375689981):0.08166390342362939148,((((328955954__Bacteria__Actinobacteria__Coriobacterium_glomerans_PW2__50S_ribosomal_protein_L11:0.19736950108911585633,(257784976__Bacteria__Actinobacteria__Atopobium_parvulum_DSM_20469__50S_ribosomal_protein_L11:0.09227122847874361100,302336396__Bacteria__Actinobacteria__Olsenella_uli_DSM_7084__50S_ribosomal_protein_L11:0.06059694414785170985):0.04566594848983081961):0.21367120085769703008,((257063594__Bacteria__Actinobacteria__Slackia_heliotrinireducens_DSM_20476__50S_ribosomal_protein_L11P:0.27539442542525549573,(257791875__Bacteria__Actinobacteria__Eggerthella_lenta_DSM_2243__50S_ribosomal_protein_L11:0.08953065625264633454,339444612__Bacteria__Actinobacteria__Eggerthella_sp_YY7918__50S_ribosomal_protein_L11:0.00000122123005994819):0.07497681404091061097):0.09097677464633729949,256827384__Bacteria__Actinobacteria__Cryptobacterium_curtum_DSM_15641__50S_ribosomal_protein_L11P:0.10665573946370332514):0.18258798643032270181):0.21797632993915164179,((((72163057__Bacteria__Actinobacteria__Thermobifida_fusca_YX__50S_ribosomal_protein_L17:0.18677200674480395892,269128550__Bacteria__Actinobacteria__Thermomonospora_curvata_DSM_43183__50S_ribosomal_protein_L11:0.11800241750489101622):0.12209864385337358683,((271962616__Bacteria__Actinobacteria__Streptosporangium_roseum_DSM_43021__50S_ribosomal_protein_L11:0.15334120208628140847,296268526__Bacteria__Actinobacteria__Thermobispora_bispora_DSM_43833__50S_ribosomal_protein_L11:0.10510758883908997985):0.06815305113158073858,((86742793__Bacteria__Actinobacteria__Frankia_sp_CcI3__50S_ribosomal_protein_L11:0.83617522717161818502,(383776764__Bacteria__Actinobacteria__Actinoplanes_missouriensis_431__50S_ribosomal_protein_L11:0.13290516913552771761,386846792__Bacteria__Actinobacteria__Actinoplanes_sp_SE50-110__50S_ribosomal_protein_L11:0.00000122123005994819):0.95425169378601404357):0.33816094181630168558,256371204__Bacteria__Actinobacteria__Acidimicrobium_ferrooxidans_DSM_10331__50S_ribosomal_protein_L11:0.44480978380963365204):0.17501047743626738096):0.03730377871982303029):0.12649524421423075093,(((336116712__Bacteria__Actinobacteria__Microlunatus_phosphovorus_NM-1__50S_ribosomal_protein_L11:0.13946046952085491832,284034040__Bacteria__Actinobacteria__Kribbella_flavida_DSM_17836__50S_ribosomal_protein_L11:0.10430325966147249717):0.04055477889553289056,119714943__Bacteria__Actinobacteria__Nocardioides_sp_JS614__50S_ribosomal_protein_L11:0.04191621413548025921):0.10661776875836102840,(297625761__Bacteria__Actinobacteria__Propionibacterium_freudenreichii_subsp_shermanii_CIRM-BIA1__50S_ribosomal_protein_L11:0.21938314623986659990,50843342__Bacteria__Actinobacteria__Propionibacterium_acnes_KPA171202__50S_ribosomal_protein_L11:0.21206706713927284125):0.06975872964367363371):0.02292069386240694687):0.13421962832755277018,(257069525__Bacteria__Actinobacteria__Brachybacterium_faecium_DSM_4810__50S_ribosomal_protein_L11P:0.20706269327555615334,((256825901__Bacteria__Actinobacteria__Kytococcus_sedentarius_DSM_20547__50S_ribosomal_protein_L11P:0.21789090550254339163,317125903__Bacteria__Actinobacteria__Intrasporangium_calvum_DSM_43043__50S_ribosomal_protein_L11:0.19067330878773158798):0.10749020906696037103,((((384197825__Bacteria__Actinobacteria__Bifidobacterium_breve_ACS-071-V-Sch8b__50S_ribosomal_protein_L11:0.00000122123005994819,(23465852__Bacteria__Actinobacteria__Bifidobacterium_longum_NCC2705__50S_ribosomal_protein_L11:0.01040373398326975736,(283455290__Bacteria__Actinobacteria__Bifidobacterium_dentium_Bd1__50S_ribosomal_protein_L11P:0.00000122123005994819,(119025265__Bacteria__Actinobacteria__Bifidobacterium_adolescentis_ATCC_15703__50S_ribosomal_protein_L11:0.02250909329056159647,(311114243__Bacteria__Actinobacteria__Gardnerella_vaginalis_ATCC_14019__50S_ribosomal_protein_L11:0.08945081087513911955,310286764__Bacteria__Actinobacteria__Bifidobacterium_bifidum_S17__50S_ribosomal_protein_L11:0.02245803506362136631):0.01097273577245454906):0.02053631929804610942):0.04380137755101246033):0.01096642798426946189):0.08743549872481937157,((241190366__Bacteria__Actinobacteria__Bifidobacterium_animalis_subsp_lactis_Bl-04__50S_ribosomal_protein_L11:0.00000122123005994819,((386866514__Bacteria__Actinobacteria__Bifidobacterium_animalis_subsp_animalis_ATCC_25527__50S_ribosomal_protein_L11:0.00000122123005994819,((387821894__Bacteria__Actinobacteria__Bifidobacterium_animalis_subsp_lactis_Bi-07__50S_ribosomal_protein_L11:0.00000122123005994819,((241195772__Bacteria__Actinobacteria__Bifidobacterium_animalis_subsp_lactis_DSM_10140__50S_ribosomal_protein_L11:0.00000122123005994819,(384190597__Bacteria__Actinobacteria__Bifidobacterium_animalis_subsp_lactis_BB-12__50S_ribosomal_protein_L11:0.00000122123005994819,384191738__Bacteria__Actinobacteria__Bifidobacterium_animalis_subsp_lactis_CNCM_I-2494__50S_ribosomal_protein_L11:0.00000122123005994819):0.00000122123005994819):0.00000122123005994819,387820232__Bacteria__Actinobacteria__Bifidobacterium_animalis_subsp_lactis_B420__50S_ribosomal_protein_L11:0.00000122123005994819):0.00000122123005994819):0.00000122123005994819,384193366__Bacteria__Actinobacteria__Bifidobacterium_animalis_subsp_lactis_BLC1__50S_ribosomal_protein_L11:0.00000122123005994819):0.00000122123005994819):0.00000122123005994819,384194922__Bacteria__Actinobacteria__Bifidobacterium_animalis_subsp_lactis_V9__50S_ribosomal_protein_L11:0.00000122123005994819):0.00000122123005994819):0.00000122123005994819,219682790__Bacteria__Actinobacteria__Bifidobacterium_animalis_subsp_lactis_AD011__50S_ribosomal_protein_L11:0.00000122123005994819):0.17540229355484013296):0.42299956137321698124,(311112016__Bacteria__Actinobacteria__Rothia_dentocariosa_ATCC_17931__50S_ribosomal_protein_L11:0.02801253118081338533,283457499__Bacteria__Actinobacteria__Rothia_mucilaginosa_DY-18__50S_ribosomal_protein_L11:0.05132497464611820298):0.01578023599454706979):0.08321865848040389813,((((50954136__Bacteria__Actinobacteria__Leifsonia_xyli_subsp_xyli_str_CTCB07__50S_ribosomal_protein_L11:0.03544770550753957583,28493681__Bacteria__Actinobacteria__Tropheryma_whipplei_str_Twist__50S_ribosomal_protein_L11:0.33625870010902614293):0.04879961137139018912,(148273971__Bacteria__Actinobacteria__Clavibacter_michiganensis_subsp_michiganensis_NCPPB_382__50S_ribosomal_protein_L11:0.05964802108730045405,323358915__Bacteria__Actinobacteria__Microbacterium_testaceum_StLB037__50S_ribosomal_protein_L11:0.08955808769304912653):0.04653809379667422225):0.04187311746090871534,(239918212__Bacteria__Actinobacteria__Micrococcus_luteus_NCTC_2665__50S_ribosomal_protein_L11:0.08099628105873789286,(119964022__Bacteria__Actinobacteria__Arthrobacter_aurescens_TC1__50S_ribosomal_protein_L11:0.02181163601443993766,((298346141__Bacteria__Actinobacteria__Mobiluncus_curtisii_ATCC_43063__50S_ribosomal_protein_L11:0.39636371580512563817,308178150__Bacteria__Actinobacteria__Arthrobacter_arilaitensis_Re117__50S_ribosomal_protein_L11:0.08745987492527042273):0.03814071922168076750,(((336319908__Bacteria__Actinobacteria__Cellvibrio_gilvus_ATCC_13127__50S_ribosomal_protein_L11:0.03811216033149975035,((229821641__Bacteria__Actinobacteria__Beutenbergia_cavernae_DSM_12333__50S_ribosomal_protein_L11:0.09379873687504597379,(((297571948__Bacteria__Actinobacteria__Arcanobacterium_haemolyticum_DSM_20595__50S_ribosomal_protein_L11:0.27861253372166588926,152964645__Bacteria__Actinobacteria__Kineococcus_radiotolerans_SRS30216__50S_ribosomal_protein_L11:0.15092480302571492645):0.05459658887352022288,256831816__Bacteria__Actinobacteria__Jonesia_denitrificans_DSM_20603__50S_ribosomal_protein_L11:0.04321983679004998830):0.04145616797628984274,(334336171__Bacteria__Actinobacteria__Isoptericola_variabilis_225__50S_ribosomal_protein_L11:0.04722561434476905268,269955420__Bacteria__Actinobacteria__Xylanimonas_cellulosilytica_DSM_15894__50S_ribosomal_protein_L11:0.11978171099635009922):0.02152199290661982109):0.04654149191215189996):0.07330007174004855852,(296130512__Bacteria__Actinobacteria__Cellulomonas_flavigena_DSM_20109__50S_ribosomal_protein_L11:0.03355153064526018858,(269796268__Bacteria__Actinobacteria__Sanguibacter_keddieii_DSM_10542__50S_ribosomal_protein_L11P:0.09145266045563033019,332669500__Bacteria__Actinobacteria__Cellulomonas_fimi_ATCC_484__50S_ribosomal_protein_L11:0.05294887225896210275):0.01658207580372342282):0.01558822807579489378):0.01534174457368620882):0.08526180932372302845,163839737__Bacteria__Actinobacteria__Renibacterium_salmoninarum_ATCC_33209__50S_ribosomal_protein_L11:0.08407489220233263505):0.01301576730100394846,((325964182__Bacteria__Actinobacteria__Arthrobacter_phenanthrenivorans_Sphe3__50S_ribosomal_protein_L11:0.00000122123005994819,116671540__Bacteria__Actinobacteria__Arthrobacter_sp_FB24__50S_ribosomal_protein_L11:0.00000122123005994819):0.00000122123005994819,220913451__Bacteria__Actinobacteria__Arthrobacter_chlorophenolicus_A6__50S_ribosomal_protein_L11:0.00000122123005994819):0.04721925796097507788):0.01631577152370482925):0.00370983008035173168):0.02512877475993046186):0.06353802444069529820):0.04524836649947687472,((((19551719__Bacteria__Actinobacteria__Corynebacterium_glutamicum_ATCC_13032__50S_ribosomal_protein_L11:0.02229435649010138090,161485997__Bacteria__Actinobacteria__Corynebacterium_efficiens_YS-314__50S_ribosomal_protein_L11:0.02198920715454975167):0.01128663502515253429,((((340795369__Bacteria__Actinobacteria__Corynebacterium_variabile_DSM_44702__50S_ribosomal_protein_L11:0.11903000500429997133,227832184__Bacteria__Actinobacteria__Corynebacterium_aurimucosum_ATCC_700975__50S_ribosomal_protein_L11:0.05412879721975637909):0.04190368738292701151,(((172039967__Bacteria__Actinobacteria__Corynebacterium_urealyticum_DSM_7109__50S_ribosomal_protein_L11:0.15292761216970196525,68536953__Bacteria__Actinobacteria__Corynebacterium_jeikeium_K411__50S_ribosomal_protein_L11:0.06264477414256712506):0.03688968070754799350,336326445__Bacteria__Actinobacteria__Corynebacterium_resistens_DSM_45100__50S_ribosomal_protein_L11:0.04563559259661314343):0.06815317361960478160,237786432__Bacteria__Actinobacteria__Corynebacterium_kroppenstedtii_DSM_44385__50S_ribosomal_protein_L11:0.14370482555291472226):0.01203324788530552025):0.05866728745969256725,38233046__Bacteria__Actinobacteria__Corynebacterium_diphtheriae_NCTC_13129__50S_ribosomal_protein_L11:0.01906539663700781290):0.03620547409412407103,(300857722__Bacteria__Actinobacteria__Corynebacterium_pseudotuberculosis_FRC41__50S_ribosomal_protein_L11:0.01072823377176005191,337289972__Bacteria__Actinobacteria__Corynebacterium_ulcerans_BR-AD22__50S_ribosomal_protein_L11:0.00000122123005994819):0.05505619052073498776):0.04643703101715732778):0.07540179864468894710,(375137977__Bacteria__Actinobacteria__Mycobacterium_rhodesiae_NBB3__50S_ribosomal_protein_L11:0.02858568930690574827,((118473904__Bacteria__Actinobacteria__Mycobacterium_smegmatis_str_MC2_155__50S_ribosomal_protein_L11:0.00000122123005994819,((333989303__Bacteria__Actinobacteria__Mycobacterium_sp_JDM601__50S_ribosomal_protein_L12:0.10310785613772606439,(15828019__Bacteria__Actinobacteria__Mycobacterium_leprae_TN__50S_ribosomal_protein_L11:0.04599658874138447262,(41410210__Bacteria__Actinobacteria__Mycobacterium_avium_subsp_paratuberculosis_K-10__50S_ribosomal_protein_L11:0.01115411741965788468,379756428__Bacteria__Actinobacteria__Mycobacterium_intracellulare_MOTT-02__50S_ribosomal_protein_L11:0.00000122123005994819):0.02202438957368557312):0.02337166465287381090):0.01305215979492628173,((183980993__Bacteria__Actinobacteria__Mycobacterium_marinum_M__50S_ribosomal_protein_L11:0.00000122123005994819,118616515__Bacteria__Actinobacteria__Mycobacterium_ulcerans_Agy99__50S_ribosomal_protein_L11:0.00000122123005994819):0.02011697489198002384,(383306548__Bacteria__Actinobacteria__Mycobacterium_tuberculosis_RGTB327__50S_ribosomal_protein_L11:0.14007617651772483192,(31791824__Bacteria__Actinobacteria__Mycobacterium_bovis_AF2122-97__50S_ribosomal_protein_L11:0.00000122123005994819,(15607780__Bacteria__Actinobacteria__Mycobacterium_tuberculosis_H37Rv__50S_ribosomal_protein_L11:0.00000122123005994819,(340625659__Bacteria__Actinobacteria__Mycobacterium_canettii_CIPT_140010059__putative_50S_ribosomal_protein_L11_RPLK:0.00000122123005994819,339630710__Bacteria__Actinobacteria__Mycobacterium_africanum_GM041182__50S_ribosomal_protein_L11:0.00000122123005994819):0.00000122123005994819):0.00000122123005994819):0.00000122123005994819):0.02467745145985773131):0.02314736748090462023):0.03166944630267074651):0.02253951970187783455,(108797897__Bacteria__Actinobacteria__Mycobacterium_sp_MCS__50S_ribosomal_protein_L11:0.01133337361499414317,((145225692__Bacteria__Actinobacteria__Mycobacterium_gilvum_PYR-GCK__50S_ribosomal_protein_L11:0.00000122123005994819,(120402247__Bacteria__Actinobacteria__Mycobacterium_vanbaalenii_PYR-1__50S_ribosomal_protein_L11:0.01113137534280788168,169630972__Bacteria__Actinobacteria__Mycobacterium_abscessus_ATCC_19977_1__50S_ribosomal_protein_L11:0.05772739034597215019):0.02332963391592300997):0.01129849590084471174,((296395106__Bacteria__Actinobacteria__Segniliparus_rotundus_DSM_44985__50S_ribosomal_protein_L11:0.41649140564366871065,(333918078__Bacteria__Actinobacteria__Amycolicicoccus_subflavus_DQS3-9A1__50S_ribosomal_protein_L11:0.12582572537151193171,((((258651256__Bacteria__Actinobacteria__Nakamurella_multipartita_DSM_44233__50S_ribosomal_protein_L11:0.20317880724669665216,300782526__Bacteria__Actinobacteria__Amycolatopsis_mediterranei_U32__50S_ribosomal_protein_L11:0.05017439927157220370):0.04359882312459435749,((134103299__Bacteria__Actinobacteria__Saccharopolyspora_erythraea_NRRL_2338__50S_ribosomal_protein_L11:0.07738613611870764908,257054436__Bacteria__Actinobacteria__Saccharomonospora_viridis_DSM_43017__50S_ribosomal_protein_L11P:0.09457581137171394703):0.05017425705650371826,(256380623__Bacteria__Actinobacteria__Actinosynnema_mirum_DSM_43827__50S_ribosomal_protein_L11:0.10480042238723208392,(331699209__Bacteria__Actinobacteria__Pseudonocardia_dioxanivorans_CB1190__50S_ribosomal_protein_L11:0.08727302473989075049,((291303406__Bacteria__Actinobacteria__Stackebrandtia_nassauensis_DSM_44728__50S_ribosomal_protein_L11:0.17545776866863296850,(((159039848__Bacteria__Actinobacteria__Salinispora_arenicola_CNS-205__50S_ribosomal_protein_L11:0.00000122123005994819,145596448__Bacteria__Actinobacteria__Salinispora_tropica_CNB-440__50S_ribosomal_protein_L11:0.00000122123005994819):0.04368636077172132620,(302869987__Bacteria__Actinobacteria__Micromonospora_aurantiaca_ATCC_27029__50S_ribosomal_protein_L11:0.00000122123005994819,315501448__Bacteria__Actinobacteria__Micromonospora_sp_L5__50S_ribosomal_protein_L11:0.00000122123005994819):0.04063204982573109109):0.02968178696492878091,330470186__Bacteria__Actinobacteria__Verrucosispora_maris_AB-18-032__50S_ribosomal_protein_L11:0.00000122123005994819):0.25317027789879581468):0.14932993468124847181,(((256390120__Bacteria__Actinobacteria__Catenulispora_acidiphila_DSM_44928__50S_ribosomal_protein_L11:0.23095707508969742783,(117927504__Bacteria__Actinobacteria__Acidothermus_cellulolyticus_11B__50S_ribosomal_protein_L11:0.15013402102542325323,(336179796__Bacteria__Actinobacteria__Frankia_symbiont_of_Datisca_glomerata__50S_ribosomal_protein_L11:0.07915540588795276500,(111220531__Bacteria__Actinobacteria__Frankia_alni_ACN14a__50S_ribosomal_protein_L11:0.00000122123005994819,(86739282__Bacteria__Actinobacteria__Frankia_sp_CcI3__50S_ribosomal_protein_L11:0.00000122123005994819,312200032__Bacteria__Actinobacteria__Frankia_sp_EuI1c__50S_ribosomal_protein_L11:0.20294078208030366661):0.05671295849597531025):0.09224310146631274632):0.07427499159207862078):0.06625727043740642364):0.09443592722212786061,(374988916__Bacteria__Actinobacteria__Streptomyces_bingchenggensis_BCW-1__50S_ribosomal_protein_L11:0.01158030281385071837,(((21223030__Bacteria__Actinobacteria__Streptomyces_coelicolor_A3-2__50S_ribosomal_protein_L11:0.01754972029394633384,((29831453__Bacteria__Actinobacteria__Streptomyces_avermitilis_MA-4680__50S_ribosomal_protein_L11:0.00154104591807597592,290958180__Bacteria__Actinobacteria__Streptomyces_scabiei_87-22__50S_ribosomal_protein_L11:0.03257594862809749109):0.02429778748518588230,386841859__Bacteria__Actinobacteria__Streptomyces_hygroscopicus_subsp_jinggangensis_5008__50S_ribosomal_protein_L11:0.05652245516103440726):0.03319329222041671884):0.05114888214257524296,(345008553__Bacteria__Actinobacteria__Streptomyces_violaceusniger_Tu_4113__50S_ribosomal_protein_L11:0.01924566949058963833,((357411749__Bacteria__Actinobacteria__Streptomyces_flavogriseus_ATCC_33331__50S_ribosomal_protein_L11:0.00000122123005994819,(182436667__Bacteria__Actinobacteria__Streptomyces_griseus_subsp_griseus_NBRC_13350__50S_ribosomal_protein_L11:0.00000122123005994819,345001480__Bacteria__Actinobacteria__Streptomyces_sp_SirexAA-E__50S_ribosomal_protein_L11:0.00000122123005994819):0.01152517616079255444):0.03788626533469643953,357390131__Bacteria__Actinobacteria__Kitasatospora_setae_KM-6054__50S_ribosomal_protein_L11:0.08065424136946823530):0.03483692783605165516):0.01470657618382409035):0.00000122123005994819,357401137__Bacteria__Actinobacteria__Streptomyces_cattleya_NRRL_8057__50S_ribosomal_protein_L11:0.02292845996060751887):0.01081391333600048056):0.08803579383905617284):0.03202323515333910936,(379737667__Bacteria__Actinobacteria__Blastococcus_saxobsidens_DD2__50S_ribosomal_protein_L11:0.08056158856045979311,284992891__Bacteria__Actinobacteria__Geodermatophilus_obscurus_DSM_43160__50S_ribosomal_protein_L11:0.02575684665221297104):0.10676683980457636614):0.01579299310349679963):0.09339329821930994480):0.05471247398041464288):0.00000122123005994819):0.02323182072961991335):0.05718153369844160977,((312141015__Bacteria__Actinobacteria__Rhodococcus_equi_103S__50S_ribosomal_protein_L13:0.01106384646540072882,(226305206__Bacteria__Actinobacteria__Rhodococcus_erythropolis_PR4__50S_ribosomal_protein_L11:0.03288302773217631481,(111018976__Bacteria__Actinobacteria__Rhodococcus_jostii_RHA1__50S_ribosomal_protein_L11:0.00000122123005994819,226361071__Bacteria__Actinobacteria__Rhodococcus_opacus_B4__50S_ribosomal_protein_L11:0.00000122123005994819):0.00807353206090151952):0.02505161520601656075):0.01074279587038448787,(379711082__Bacteria__Actinobacteria__Nocardia_cyriacigeorgica_GUH-2__50S_ribosomal_protein_L11:0.00000122123005994819,54027089__Bacteria__Actinobacteria__Nocardia_farcinica_IFM_10152__50S_ribosomal_protein_L11:0.04278711303356511758):0.03282258183449674599):0.03291682799923097841):0.00943436281525654452,(378716725__Bacteria__Actinobacteria__Gordonia_polyisoprenivorans_VH2__50S_ribosomal_protein_L11:0.02396024731591235926,262201105__Bacteria__Actinobacteria__Gordonia_bronchialis_DSM_43247__50S_ribosomal_protein_L11:0.05811943356324248550):0.04611181749837302973):0.02226042768086268150):0.04203470270848010115):0.01649480085775897539,296138475__Bacteria__Actinobacteria__Tsukamurella_paurometabola_DSM_20162__50S_ribosomal_protein_L11:0.00000122123005994819):0.04605519450588640984):0.01134758564033371171):0.01131321896101819026):0.01969451954818413411):0.03912793376390142491):0.09398648216259246346,184200231__Bacteria__Actinobacteria__Kocuria_rhizophila_DC2201__50S_ribosomal_protein_L11:0.07278837570536213220):0.03072975856818646948):0.00000122123005994819):0.02535304301458703169):0.10346783443796875313):0.02845344173211908703):0.14515007600648408004):0.05786633061526202243,(((296126979__Bacteria__Spirochaetes__Brachyspira_murdochii_DSM_12563__50S_ribosomal_protein_L11:0.02208585451287909188,300871172__Bacteria__Spirochaetes__Brachyspira_pilosicoli_95-1000__50S_ribosomal_protein_L11:0.00000122123005994819):0.01096689402403950263,(384209819__Bacteria__Spirochaetes__Brachyspira_intermedia_PWS-A__50S_ribosomal_protein_L11:0.00000122123005994819,225621221__Bacteria__Spirochaetes__Brachyspira_hyodysenteriae_WA1__50S_ribosomal_protein_L11:0.00000122123005994819):0.00000122123005994819):0.82698265640812707034,284042787__Bacteria__Actinobacteria__Conexibacter_woesei_DSM_14684__50S_ribosomal_protein_L11:0.37061242180728504181):0.10768172136613521350):0.04096742600660865929):0.08044606986894825562,(336066812__Bacteria__others_bacteria__Erysipelothrix_rhusiopathiae_str_Fujisawa__50S_ribosomal_protein_L11:0.32463296168078986659,((((304373067__Bacteria__Tenericutes__Mycoplasma_hyorhinis_HUB-1__50S_ribosomal_protein_L11:0.10196210424865052857,(54020521__Bacteria__Tenericutes__Mycoplasma_hyopneumoniae_232__50S_ribosomal_protein_L11:0.24136557758946372565,240047393__Bacteria__Tenericutes__Mycoplasma_conjunctivae_HRC-581__50S_ribosomal_protein_L11:0.04886361024907569239):0.12873555026521291134):0.24707852406216498919,(((71894634__Bacteria__Tenericutes__Mycoplasma_synoviae_53__50S_ribosomal_protein_L14:0.28237809860793833261,161723295__Bacteria__Tenericutes__Mycoplasma_pulmonis_UAB_CTIP__50S_ribosomal_protein_L14:0.35363205319088253376):0.06894270032813781812,(161621807__Bacteria__Tenericutes__Mycoplasma_mobile_163K__50S_ribosomal_protein_L11|unknown_domain_fusion_protein:0.41289336599760489976,294155828__Bacteria__Tenericutes__Mycoplasma_crocodyli_MP145__50S_ribosomal_protein_L11:0.15508508517092015055):0.09157649755943193803):0.07917415201988932394,((148377348__Bacteria__Tenericutes__Mycoplasma_agalactiae_PG2__50S_ribosomal_protein_L11:0.00995436689739794510,313678216__Bacteria__Tenericutes__Mycoplasma_bovis_PG45__50S_ribosomal_protein_L11:0.00869214759504474514):0.18865520044539210720,308190372__Bacteria__Tenericutes__Mycoplasma_fermentans_JER__50S_ribosomal_protein_L11:0.20026211317525408062):0.08612397385485730250):0.03492060675798060176):0.12040250501660565430,(269114861__Bacteria__Tenericutes__Mycoplasma_hominis_ATCC_23114__50S_ribosomal_protein_L11:0.25654220886896728082,193216542__Bacteria__Tenericutes__Mycoplasma_arthritidis_158L3-1__50S_ribosomal_protein_L11:0.10274542939245834283):0.18358016131777207813):0.29634818374426469267,((50365425__Bacteria__Tenericutes__Mesoplasma_florum_L1__50S_ribosomal_protein_L11:0.08683246859054358224,(344204825__Bacteria__Tenericutes__Mycoplasma_putrefaciens_KS1__50S_ribosomal_protein_L11:0.09566499856339176489,((313664993__Bacteria__Tenericutes__Mycoplasma_leachii_PG50__50S_ribosomal_protein_L11:0.01034040754438044982,83319927__Bacteria__Tenericutes__Mycoplasma_capricolum_subsp_capricolum_ATCC_27343__50S_ribosomal_protein_L11:0.00000122123005994819):0.00000122123005994819,42561510__Bacteria__Tenericutes__Mycoplasma_mycoides_subsp_mycoides_SC_str_PG1__50S_ribosomal_protein_L11:0.04164780553823906745):0.11976436950858468378):0.13360120882003403975):0.14214105409156366222,((31544868__Bacteria__Tenericutes__Mycoplasma_gallisepticum_str_R-low__50S_ribosomal_protein_L11:0.19183817527929861169,((26553477__Bacteria__Tenericutes__Mycoplasma_penetrans_HF-2__50S_ribosomal_protein_L11:0.26893731258719533184,(13358105__Bacteria__Tenericutes__Ureaplasma_parvum_serovar_3_str_ATCC_700970__50S_ribosomal_protein_L11:0.02673410248606684914,209554483__Bacteria__Tenericutes__Ureaplasma_urealyticum_serovar_10_str_ATCC_33699__50S_ribosomal_protein_L11:0.03160723323985216437):0.26014806746278340555):0.14259750204894902637,(13507958__Bacteria__Tenericutes__Mycoplasma_pneumoniae_M129__50S_ribosomal_protein_L11:0.13115433902549947232,12044933__Bacteria__Tenericutes__Mycoplasma_genitalium_G37__50S_ribosomal_protein_L11:0.06245389689513265036):0.28677489404790745819):0.06310208280784074253):0.16801540536591719199,(325973153__Bacteria__Tenericutes__Mycoplasma_suis_str_Illinois__50S_ribosomal_protein_L11:0.57584475429089199139,(374317814__Bacteria__Tenericutes__Mycoplasma_haemocanis_str_Illinois__50S_ribosomal_protein_L11:0.03145424714613109796,321309758__Bacteria__Tenericutes__Mycoplasma_haemofelis_str_Langford_1__50S_ribosomal_protein_L11:0.02260344028727540380):0.31749909928559139072):0.38634085408275703477):0.20459844081674188887):0.13007603396481662306):0.08929624438118799468):0.50988132228802895973):0.10572863969089831004):0.11327081518716326791):0.41121776001846088722,383765921__Bacteria__Planctomycetes__Phycisphaera_mikurensis_NBRC_102666__50S_ribosomal_protein_L11:0.57678321198752702248):0.76509328305303692108):0.12453937153833193052):0.05521438591930283996):0.16312821515602968225,(((223478564__Archaea__Thermococcales-pyroco__Thermococcus_sp_AM4__50S_ribosomal_protein_L12:0.00827885224708488007,240102543__Archaea__Thermococcales-pyroco__Thermococcus_gammatolerans_EJ3__50S_ribosomal_protein_L11P:0.00000122123005994819):0.02420398496425812604,((341581835__Archaea__Thermococcales-pyroco__Thermococcus_sp_4557__50S_ribosomal_protein_L11P:0.08344818574067383588,212223325__Archaea__Thermococcales-pyroco__Thermococcus_onnurineus_NA1__50S_ribosomal_protein_L11:0.01662218599063481142):0.08434265314578685835,57641353__Archaea__Thermococcales-pyroco__Thermococcus_kodakarensis_KOD1__50S_ribosomal_protein_L11:0.03324411003272868814):0.02132596737021966171):0.15153535460818165492,((242398373__Archaea__Thermococcales-pyroco__Thermococcus_sibiricus_MM_739__50S_ribosomal_protein_L17:0.13932710479940466075,315229957__Archaea__Thermococcales-pyroco__Thermococcus_barophilus_MP__50S_ribosomal_protein_L12e_|L11p|:0.03825244620118516126):0.08882708081166086622,(18978363__Archaea__Thermococcales-pyroco__Pyrococcus_furiosus_DSM_3638__50S_ribosomal_protein_L11:0.00000122123005994819,((14520219__Archaea__Thermococcales-pyroco__Pyrococcus_abyssi_GE5__50S_ribosomal_protein_L17:0.00000122123005994819,(332158454__Archaea__Thermococcales-pyroco__Pyrococcus_sp_NA2__50S_ribosomal_protein_L11P:0.01661615505369840387,14589964__Archaea__Thermococcales-pyroco__Pyrococcus_horikoshii_OT3__50S_ribosomal_protein_L11:0.00827941892139359877):0.00853234710198835615):0.03029932266657374071,337285271__Archaea__Thermococcales-pyroco__Pyrococcus_yayanosii_CH1__50S_ribosomal_protein_L11P:0.04054399827182574717):0.01478979329219291296):0.02749292128918781608):0.05290735572800710912):0.07937201731637079372):0.06453934505376303365,(((261403218__Archaea__Methanococcales__Methanocaldococcus_vulcanius_M7__50S_ribosomal_protein_L11:0.04283563145307054537,((289192634__Archaea__Methanococcales__Methanocaldococcus_sp_FS406-22__50S_ribosomal_protein_L11:0.00000122123005994819,256811381__Archaea__Methanococcales__Methanocaldococcus_fervens_AG86__50S_ribosomal_protein_L11:0.02596799668350803156):0.00859829954222166883,15668549__Archaea__Methanococcales__Methanocaldococcus_jannaschii_DSM_2661__50S_ribosomal_protein_L11:0.00000122123005994819):0.00944137908092458622):0.06207808696135032334,((((150401433__Archaea__Methanococcales__Methanococcus_aeolicus_Nankai-3__50S_ribosomal_protein_L17:0.16347803619989897950,336121523__Archaea__Methanococcales__Methanothermococcus_okinawensis_IH1__50S_ribosomal_protein_L11:0.12721321022588216731):0.10120668388696421602,(297620011__Archaea__Methanococcales__Methanococcus_voltae_A3__50S_ribosomal_protein_L11:0.16021574761859708191,(45358996__Archaea__Methanococcales__Methanococcus_maripaludis_S2__50S_ribosomal_protein_L11P:0.09764404688283222222,150399495__Archaea__Methanococcales__Methanococcus_vannielii_SB__50S_ribosomal_protein_L11P:0.10005343431817025068):0.05311203109634973774):0.10587168448688621947):0.14511445428520577949,333910725__Archaea__Methanococcales__Methanotorris_igneus_Kol_5__50S_ribosomal_protein_L11:0.12205037304182857205):0.03105580924501833220,296110106__Archaea__Methanococcales__Methanocaldococcus_infernus_ME__50S_ribosomal_protein_L11:0.08763496698424023956):0.00916714361405879946):0.10104507061436347748,((41614898__Archaea__others_archaea__Nanoarchaeum_equitans_Kin4-M__50S_ribosomal_protein_L11:0.73227505092831901568,(118575541__Archaea__others_archaea__Cenarchaeum_symbiosum_A__50S_ribosomal_protein_L11:0.21728055858599568118,161527893__Archaea__others_archaea__Nitrosopumilus_maritimus_SCM1__50S_ribosomal_protein_L11:0.11679913733648542018):0.45422770534792555885):0.26334735455682739547,(((312136371__Archaea__Methanobacteriales__Methanothermus_fervidus_DSM_2088__50S_ribosomal_protein_L11:0.13798698688452107342,(((15679673__Archaea__Methanobacteriales__Methanothermobacter_thermautotrophicus_str_Delta_H__50S_ribosomal_protein_L11:0.01526014032326021563,304314032__Archaea__Methanobacteriales__Methanothermobacter_marburgensis_str_Marburg__50S_ribosomal_protein_L11P:0.01077068941355985646):0.17233761208137232668,(333986630__Archaea__Methanobacteriales__Methanobacterium_sp_SWAN-1__50S_ribosomal_protein_L11:0.10399078217720372774,325959970__Archaea__Methanobacteriales__Methanobacterium_sp_AL-21__50S_ribosomal_protein_L11:0.11724509657396969819):0.09104817926255359684):0.05431026382431528021,(84490054__Archaea__Methanobacteriales__Methanosphaera_stadtmanae_DSM_3091__50S_ribosomal_protein_L17:0.31383789699392244943,(288559741__Archaea__Methanobacteriales__Methanobrevibacter_ruminantium_M1__50S_ribosomal_protein_L11:0.11972686820837982746,148642683__Archaea__Methanobacteriales__Methanobrevibacter_smithii_ATCC_35061__50S_ribosomal_protein_L11P:0.21304973630117751693):0.10362090021255440653):0.08718572792791969006):0.25451684091308840463):0.08724644697060625342,20094260__Archaea__Thermococcales-pyroco__Methanopyrus_kandleri_AV19__50S_ribosomal_protein_L17:0.20076658811820452533):0.13892564270779242386,(((386001922__Archaea__Methanosarcinales__Methanosaeta_harundinacea_6Ac__50S_ribosomal_protein_L11:0.29307070201444124224,(330508663__Archaea__Methanosarcinales__Methanosaeta_concilii_GP6__50S_ribosomal_protein_L11:0.18875855426943921600,116754719__Archaea__Methanosarcinales__Methanosaeta_thermophila_PT__50S_ribosomal_protein_L11:0.34502911056448148930):0.10447103097394117022):0.30472035429333682588,(336477898__Archaea__Methanosarcinales__Methanosalsum_zhilinae_DSM_4017__50S_ribosomal_protein_L11:0.28367475810048953244,(((294494868__Archaea__Methanosarcinales__Methanohalophilus_mahii_DSM_5219__50S_ribosomal_protein_L11P:0.24234714281830227467,(73668160__Archaea__Methanosarcinales__Methanosarcina_barkeri_str_Fusaro__LSU_ribosomal_protein_L11P:0.05244043048383052741,(20093063__Archaea__Methanosarcinales__Methanosarcina_acetivorans_C2A__50S_ribosomal_protein_L17:0.02554244452801099005,21227113__Archaea__Methanosarcinales__Methanosarcina_mazei_Go1__50S_ribosomal_protein_L17:0.01855857187102674666):0.03900164089978636756):0.16311088577404339595):0.08052564819758450954,91773884__Archaea__Methanosarcinales__Methanococcoides_burtonii_DSM_6242__50S_ribosomal_protein_L11P:0.14896283107228899811):0.08826874138226015187,298675984__Archaea__Methanosarcinales__Methanohalobium_evestigatum_Z-7303__50S_ribosomal_protein_L11:0.32657322920192610738):0.05234388068300772218):0.08740324918256360542):0.10311589016031638688,((147918707__Archaea__Methanocellales__Uncultured_methanogenic_archaeon_RC-I__50S_ribosomal_protein_L11P:0.19442124030153065672,(383319853__Archaea__Methanocellales__Methanocella_sp_HZ254__50S_ribosomal_protein_L11:0.06265745364497732339,282164748__Archaea__Methanocellales__Methanocella_paludicola_SANAE__50S_ribosomal_protein_L11P:0.18333682195432057793):0.17654488899344225605):0.22070691353160376558,(((307354263__Archaea__Methanomicrobiales__Methanoplanus_petrolearius_DSM_11571__50S_ribosomal_protein_L11:0.23965372631483009003,((124486397__Archaea__Methanomicrobiales__Methanocorpusculum_labreanum_Z__50S_ribosomal_protein_L11P:0.28020009618303737264,126178362__Archaea__Methanomicrobiales__Methanoculleus_marisnigri_JR1__50S_ribosomal_protein_L11:0.15848889044684225103):0.07240862894107240322,219850846__Archaea__Methanomicrobiales__Methanosphaerula_palustris_E1-9c__50S_ribosomal_protein_L11:0.14382699707948945478):0.05794142403601106051):0.05237196022985776689,(154151791__Archaea__Methanomicrobiales__Methanoregula_boonei_6A8__50S_ribosomal_protein_L11:0.27997080209778490989,88601954__Archaea__Methanomicrobiales__Methanospirillum_hungatei_JF-1__50S_ribosomal_protein_L11:0.15331006719347342604):0.00240227114045751117):0.18553518914188207867,((257388234__Archaea__Halobacteria__Halomicrobium_mukohataei_DSM_12286__50S_ribosomal_protein_L11:0.16488098984534382829,(2508582943__Archaea__Halobacteria__Haloarcula_vallismortis_ATCC_29715__Ribosomal_protein_L11:0.00928673114839432060,((300711070__Archaea__Halobacteria__Halalkalicoccus_jeotgali_B3__50S_ribosomal_protein_L11P:0.12876255898566477121,(284164794__Archaea__Halobacteria__Haloterrigena_turkmenica_DSM_5511__50S_ribosomal_protein_L11:0.05006704537307674063,(336254629__Archaea__Halobacteria__Halopiger_xanaduensis_SH-6__50S_ribosomal_protein_L11:0.02831992865929215328,(289583156__Archaea__Halobacteria__Natrialba_magadii_ATCC_43099__50S_ribosomal_protein_L11:0.04781838750182010322,((76802860__Archaea__Halobacteria__Natronomonas_pharaonis_DSM_2160__50S_ribosomal_protein_L11P:0.18811949696470678384,(169235926__Archaea__Halobacteria__Halobacterium_salinarum_R1__50S_ribosomal_protein_L17:0.00000122123005994819,15790197__Archaea__Halobacteria__Halobacterium_sp_NRC-1__50S_ribosomal_protein_L17:0.00000122123005994819):0.12329645835575026025):0.07370708223813345061,257051340__Archaea__Halobacteria__Halorhabdus_utahensis_DSM_12940__50S_ribosomal_protein_L11P:0.26717522317436320778):0.03859377047174659958):0.04678607587594874051):0.02593094286305127130):0.10726108539138615172):0.07757592697376432256,(344212261__Archaea__Halobacteria__Haloarcula_hispanica_ATCC_33960__50S_ribosomal_protein_L11P:0.00000122123005994819,(55378198__Archaea__Halobacteria__Haloarcula_marismortui_ATCC_43049__50S_ribosomal_protein_L17:0.00882402249059559274,(2508573978__Archaea__Halobacteria__Haloarcula_californiae_ATCC_33799__Ribosomal_protein_L11:0.00000122123005994819,2508577455__Archaea__Halobacteria__Haloarcula_sinaiiensis_ATCC_33800__Ribosomal_protein_L11:0.00000122123005994819):0.00000122123005994819):0.00884762308904450678):0.00000122123005994819):0.02651608831612244088):0.00788184835166438370):0.06318079196704522171,((222480394__Archaea__Halobacteria__Halorubrum_lacusprofundi_ATCC_49239__50S_ribosomal_protein_L11P:0.13785885266459502185,(((292656876__Archaea__Halobacteria__Haloferax_volcanii_DS2__50S_ribosomal_protein_L11:0.00000122123005994819,2508571193__Archaea__Halobacteria__Haloferax_sulfurifontis_ATCC_BAA-897__Ribosomal_protein_L11:0.00000122123005994819):0.00000122123005994819,2508567055__Archaea__Halobacteria__Haloferax_denitrificans_ATCC_35960__Ribosomal_protein_L11:0.00000122123005994819):0.05732024396569239399,(389848194__Archaea__Halobacteria__Haloferax_mediterranei_ATCC_33500__50S_ribosomal_protein_L11P:0.03589733200895344617,2508592824__Archaea__Halobacteria__Haloferax_mucosum_ATCC_BAA-1512__Ribosomal_protein_L11:0.00000122123005994819):0.02898128163405026131):0.09950704379634947583):0.12932702604724535811,(313125990__Archaea__Halobacteria__Halogeometricum_borinquense_DSM_11551__50S_ribosomal_protein_L11:0.04067934688720954012,110668816__Archaea__Halobacteria__Haloquadratum_walsbyi_DSM_16790__50S_ribosomal_protein_L17:0.18817967260906834359):0.04634026175171959694):0.01685764396985557981):0.67939188162446062513):0.10182506233378968430):0.13662094622828233059):0.19622237768188510731):0.01509043366689170017):0.09325102678625045438):0.04743830850977313190):0.06509328237737427303,(289596538__Archaea__Thermoplasmatales__Aciduliprofundum_boonei_T469__50S_ribosomal_protein_L11:0.32508333721105941994,(48477509__Archaea__Thermoplasmatales__Picrophilus_torridus_DSM_9790__50S_ribosomal_protein_L11:0.24294624096800651603,(13541254__Archaea__Thermoplasmatales__Thermoplasma_volcanium_GSS1__50S_ribosomal_protein_L17:0.10643626313254180016,16081490__Archaea__Thermoplasmatales__Thermoplasma_acidophilum_DSM_1728__50S_ribosomal_protein_L17:0.18685514848494164108):0.12963455696991993404):0.27626291798997953952):0.18724358330886076152):0.17144722678951257455):0.02997627034364638496,11498149__Archaea__Archaeoglobales__Archaeoglobus_fulgidus_DSM_4304__50S_ribosomal_protein_L11P:0.29548259943992838394):0.0;
