# Supplementary material for: The last universal common ancestor between ancient Earth chemistry and the onset of genetics
Source: PLoS Genet. 2018 Aug 16;14(8):e1007518. doi: 10.1371/journal.pgen.1007518 (PMC6095482; doi:10.1371/journal.pgen.1007518)
Supplement: S1 Appendix — The trees are for the 355 clusters that, after alignment and tree construction, generated ML trees that preserve domain monophyly while also having homologues in ≥2 archaeal and ≥2 bacterial lineages. These 355 proteins trace to LUCA by those phylogenetic criteria [78]. LUCA, last universal common ancestor; ML, maximum likelihood. (ZIP) [file pgen.1007518.s001.zip › renamed_trees_LUCA/2764.tree]

(289192803__Archaea__Methanococcales__Methanocaldococcus_sp_FS406-22__anaerobic_ribonucleoside|triphosphate_reductase:0.04619086330962673265,(256810871__Archaea__Methanococcales__Methanocaldococcus_fervens_AG86__anaerobic_ribonucleoside|triphosphate_reductase:0.08604160542708952364,(((333910799__Archaea__Methanococcales__Methanotorris_igneus_Kol_5__anaerobic_ribonucleoside|triphosphate_reductase:0.13864482820827572773,((150401465__Archaea__Methanococcales__Methanococcus_aeolicus_Nankai-3__anaerobic_ribonucleoside|triphosphate_reductase:0.16279053076739574690,336121882__Archaea__Methanococcales__Methanothermococcus_okinawensis_IH1__anaerobic_ribonucleoside|triphosphate_reductase:0.10496081436769613693):0.07141822439604814110,(297619990__Archaea__Methanococcales__Methanococcus_voltae_A3__anaerobic_ribonucleoside|triphosphate_reductase:0.21038067212321154287,(150399983__Archaea__Methanococcales__Methanococcus_vannielii_SB__anaerobic_ribonucleoside|triphosphate_reductase:0.10056680146938506981,134046497__Archaea__Methanococcales__Methanococcus_maripaludis_C5__anaerobic_ribonucleoside|triphosphate_reductase:0.07442725820477906484):0.09499761121011435216):0.10218907116074610331):0.09411863363836608931):0.03985289051227118573,(296109025__Archaea__Methanococcales__Methanocaldococcus_infernus_ME__anaerobic_ribonucleoside|triphosphate_reductase:0.22627435219382752152,(((147920773__Archaea__Methanocellales__Uncultured_methanogenic_archaeon_RC-I__anaerobic_ribonucleoside|triphosphate_reductase_|glycyl|dependent|:0.12445214427249653988,(282165498__Archaea__Methanocellales__Methanocella_paludicola_SANAE__anaerobic_ribonucleoside|triphosphate_reductase:0.07206769425879222535,383319226__Archaea__Methanocellales__Methanocella_sp_HZ254__anaerobic_ribonucleoside|triphosphate_reductase:0.06360293909807518409):0.11602536483928675703):0.46794768403283582003,((((357420174__Bacteria__others_bacteria__Thermovirga_lienii_DSM_17291__ribonucleoside|triphosphate_reductase_class_III_catalytic_subunit:0.23525325418400519495,269792247__Bacteria__others_bacteria__Thermanaerovibrio_acidaminovorans_DSM_6589__anaerobic_ribonucleoside|triphosphate_reductase:0.25609130902045312839):0.37208546516493246070,(302342134__Bacteria__Deltaproteobacteria__Desulfarculus_baarsii_DSM_2075__anaerobic_ribonucleoside|triphosphate_reductase:0.30149623743086573224,(85859707__Bacteria__Deltaproteobacteria__Syntrophus_aciditrophicus_SB__anaerobic_ribonucleoside|triphosphate_reductase:0.54651903021314718334,347755678__Bacteria__Acidobacteria__Candidatus_Chloracidobacterium_thermophilum_B__oxygen|sensitive_ribonucleoside|triphosphate_reductase:1.55821868415777786687):0.20328177822633494709):0.10878347036063056030):0.75103266755794184650,(116754565__Archaea__Methanosarcinales__Methanosaeta_thermophila_PT__anaerobic_ribonucleoside|triphosphate_reductase:0.07993572445712177066,((((88604046__Archaea__Methanomicrobiales__Methanospirillum_hungatei_JF-1__ribonucleoside|triphosphate_reductase|_anaerobic:0.18944462895349176157,((307353396__Archaea__Methanomicrobiales__Methanoplanus_petrolearius_DSM_11571__anaerobic_ribonucleoside|triphosphate_reductase:0.17450417213325680743,126178270__Archaea__Methanomicrobiales__Methanoculleus_marisnigri_JR1__anaerobic_ribonucleoside|triphosphate_reductase:0.13507369150812725822):0.04256261574233971556,(219850696__Archaea__Methanomicrobiales__Methanosphaerula_palustris_E1-9c__anaerobic_ribonucleoside|triphosphate_reductase:0.16214070219325901756,154151251__Archaea__Methanomicrobiales__Methanoregula_boonei_6A8__anaerobic_ribonucleoside|triphosphate_reductase:0.16170685052411834515):0.03078206127832987943):0.06467136345156229704):0.16843163056736770722,((336477615__Archaea__Methanosarcinales__Methanosalsum_zhilinae_DSM_4017__anaerobic_ribonucleoside|triphosphate_reductase:0.15098669514428661453,(91774056__Archaea__Methanosarcinales__Methanococcoides_burtonii_DSM_6242__ribonucleoside|triphosphate_reductase|_anaerobic:0.16031159883108422881,294495003__Archaea__Methanosarcinales__Methanohalophilus_mahii_DSM_5219__anaerobic_ribonucleoside|triphosphate_reductase:0.13753214766081731102):0.10417345637836514238):0.03485894914104686187,(298674075__Archaea__Methanosarcinales__Methanohalobium_evestigatum_Z-7303__anaerobic_ribonucleoside|triphosphate_reductase:0.22737892643796012160,(73668570__Archaea__Methanosarcinales__Methanosarcina_barkeri_str_Fusaro__anaerobic_ribonucleoside|triphosphate_reductase:0.04755752210304400179,(20088971__Archaea__Methanosarcinales__Methanosarcina_acetivorans_C2A__anaerobic_ribonucleoside|triphosphate_reductase:0.04035201500414228870,21227469__Archaea__Methanosarcinales__Methanosarcina_mazei_Go1__anaerobic_ribonucleoside|triphosphate_reductase:0.03669514879615279335):0.03677905096009819602):0.26246731739629336477):0.03608470033758277851):0.10274234763554321304):0.11096017277370141818,386000869__Archaea__Methanosarcinales__Methanosaeta_harundinacea_6Ac__Anaerobic_ribonucleoside|triphosphate_reductase:0.15250574188200824444):0.04164224575595268374,330508028__Archaea__Methanosarcinales__Methanosaeta_concilii_GP6__anaerobic_ribonucleoside|triphosphate_reductase:0.14109966561863779289):0.07167994324582059595):0.86247279698364132106):0.16887455733354836407,(284161138__Archaea__Archaeoglobales__Archaeoglobus_profundus_DSM_5631__anaerobic_ribonucleoside|triphosphate_reductase:0.13386871800541383370,327400233__Archaea__Archaeoglobales__Archaeoglobus_veneficus_SNP6__anaerobic_ribonucleoside|triphosphate_reductase:0.16174964738346828130):0.27184194901011066170):0.17437069143371938806):0.14625261470476655368,(312137287__Archaea__Methanobacteriales__Methanothermus_fervidus_DSM_2088__anaerobic_ribonucleoside|triphosphate_reductase:0.25756252349439839877,((15679535__Archaea__Methanobacteriales__Methanothermobacter_thermautotrophicus_str_Delta_H__anaerobic_ribonucleoside|triphosphate_reductase:0.02685609109916473405,304313898__Archaea__Methanobacteriales__Methanothermobacter_marburgensis_str_Marburg__anaerobic_ribonucleotide|triphosphate_reductase:0.03628186533713938927):0.13505030015755623007,((84489081__Archaea__Methanobacteriales__Methanosphaera_stadtmanae_DSM_3091__anaerobic_ribonucleotide|triphosphate_reductase:0.29021681239566532451,(333986342__Archaea__Methanobacteriales__Methanobacterium_sp_SWAN-1__anaerobic_ribonucleoside|triphosphate_reductase:0.09581733370663611526,325960250__Archaea__Methanobacteriales__Methanobacterium_sp_AL-21__anaerobic_ribonucleoside|triphosphate_reductase:0.11453353517043446397):0.08632084386927900421):0.04393996664688547271,(148643443__Archaea__Methanobacteriales__Methanobrevibacter_smithii_ATCC_35061__anaerobic_ribonucleoside|triphosphate_reductase|_NrdD:0.07742899335524636162,288559499__Archaea__Methanobacteriales__Methanobrevibacter_ruminantium_M1__anaerobic_ribonucleoside|triphosphate_reductase_NrdD:0.13948947275372677868):0.16259169365260420226):0.11375870713401124712):0.07140236497218402367):0.44011675725029553163):0.21968934466903994318):0.07195575313681225327):0.03908044208083530369,261402257__Archaea__Methanococcales__Methanocaldococcus_vulcanius_M7__anaerobic_ribonucleoside|triphosphate_reductase:0.12130852507851745681):0.03004836472760330501):0.01567393539439827788,15669019__Archaea__Methanococcales__Methanocaldococcus_jannaschii_DSM_2661__anaerobic_ribonucleoside|triphosphate_reductase_NrdD:0.02938129560555136424):0.0;
