# Supplementary material for: The last universal common ancestor between ancient Earth chemistry and the onset of genetics
Source: PLoS Genet. 2018 Aug 16;14(8):e1007518. doi: 10.1371/journal.pgen.1007518 (PMC6095482; doi:10.1371/journal.pgen.1007518)
Supplement: S1 Appendix — The trees are for the 355 clusters that, after alignment and tree construction, generated ML trees that preserve domain monophyly while also having homologues in ≥2 archaeal and ≥2 bacterial lineages. These 355 proteins trace to LUCA by those phylogenetic criteria [78]. LUCA, last universal common ancestor; ML, maximum likelihood. (ZIP) [file pgen.1007518.s001.zip › renamed_trees_LUCA/3899.tree]

(73670171__Archaea__Methanosarcinales__Methanosarcina_barkeri_str_Fusaro__nitrogenase|related_protein:0.08832901325121066127,(((224367987__Bacteria__Deltaproteobacteria__Desulfobacterium_autotrophicum_HRM2__protein_NifD1:0.59230383429002098072,218778579__Bacteria__Deltaproteobacteria__Desulfatibacillum_alkenivorans_AK-01__oxidoreductase|nitrogenase_component_1:0.49451630634943666287):0.07706907995186014493,((89896609__Bacteria__Clostridia__Desulfitobacterium_hafniense_Y51__nitrogenase_iron|molybdenum_protein:0.25081914440966768254,258513747__Bacteria__Clostridia__Desulfotomaculum_acetoxidans_DSM_771__oxidoreductase|nitrogenase_component_1:0.28654845710250032020):0.50652136069324626977,(333993064__Bacteria__Spirochaetes__Treponema_azotonutricium_ZAS-9__oxidoreductase|nitrogenase|_component_1:0.29078094926639491691,333999744__Bacteria__Spirochaetes__Treponema_primitia_ZAS-2__oxidoreductase|nitrogenase|_component_1:0.25441727481944437228):0.28332890796217191642):0.19696945450101557840):0.18554105813274515691,(307354373__Archaea__Methanomicrobiales__Methanoplanus_petrolearius_DSM_11571__oxidoreductase|nitrogenase_component_1:0.73145030774536978768,88601593__Archaea__Methanomicrobiales__Methanospirillum_hungatei_JF-1__oxidoreductase|nitrogenase|_component_1:0.84846509649021073507):0.17539328580430732507):0.38214540946058572768,20090881__Archaea__Methanosarcinales__Methanosarcina_acetivorans_C2A__nitrogenase|related_protein:0.07054471286194427537):0.0;
