# Supplementary material for: The last universal common ancestor between ancient Earth chemistry and the onset of genetics
Source: PLoS Genet. 2018 Aug 16;14(8):e1007518. doi: 10.1371/journal.pgen.1007518 (PMC6095482; doi:10.1371/journal.pgen.1007518)
Supplement: S1 Appendix — The trees are for the 355 clusters that, after alignment and tree construction, generated ML trees that preserve domain monophyly while also having homologues in ≥2 archaeal and ≥2 bacterial lineages. These 355 proteins trace to LUCA by those phylogenetic criteria [78]. LUCA, last universal common ancestor; ML, maximum likelihood. (ZIP) [file pgen.1007518.s001.zip › renamed_trees_LUCA/72.tree]

((294660360__Bacteria__Tenericutes__Mycoplasma_gallisepticum_str_R-low__30S_ribosomal_protein_S9:0.21592838599655511667,((13358141__Bacteria__Tenericutes__Ureaplasma_parvum_serovar_3_str_ATCC_700970__30S_ribosomal_protein_S9:0.01271925255733557386,209554002__Bacteria__Tenericutes__Ureaplasma_urealyticum_serovar_10_str_ATCC_33699__30S_ribosomal_protein_S9:0.00663861023070481341):0.29211870917074445053,((((325973266__Bacteria__Tenericutes__Mycoplasma_suis_str_Illinois__30S_ribosomal_protein_S9:1.53767697237623202078,(374318458__Bacteria__Tenericutes__Mycoplasma_haemocanis_str_Illinois__30S_ribosomal_protein_S9:0.04618547196525090576,321310604__Bacteria__Tenericutes__Mycoplasma_haemofelis_str_Langford_1__30S_ribosomal_protein_S9:0.00000122123005994819):0.63433539210511868944):0.42307640740897556331,((193216714__Bacteria__Tenericutes__Mycoplasma_arthritidis_158L3-1__30S_ribosomal_protein_S9:0.08908308888315291663,269114997__Bacteria__Tenericutes__Mycoplasma_hominis_ATCC_23114__30S_ribosomal_protein_S9:0.12319719624917697953):0.25874642599795383280,(((((308189728__Bacteria__Tenericutes__Mycoplasma_fermentans_JER__30S_ribosomal_protein_S9:0.05304301722271170111,(313678458__Bacteria__Tenericutes__Mycoplasma_bovis_PG45__30S_ribosomal_protein_S9:0.04839020748679850881,148377719__Bacteria__Tenericutes__Mycoplasma_agalactiae_PG2__30S_ribosomal_protein_S9:0.00000122123005994819):0.18428667256075206837):0.17415749492605558935,(161611237__Bacteria__Tenericutes__Mycoplasma_synoviae_53__30S_ribosomal_protein_S9:0.24599386505843634509,294155672__Bacteria__Tenericutes__Mycoplasma_crocodyli_MP145__30S_ribosomal_protein_S9:0.17755923262352818481):0.10146033534269796594):0.05163165540053742120,15828967__Bacteria__Tenericutes__Mycoplasma_pulmonis_UAB_CTIP__30S_ribosomal_protein_S9:0.36923093703436377089):0.04861749056154758553,47459065__Bacteria__Tenericutes__Mycoplasma_mobile_163K__30S_ribosomal_protein_S9:0.33400216270707017152):0.04874360389712638353,(304372926__Bacteria__Tenericutes__Mycoplasma_hyorhinis_HUB-1__30S_ribosomal_protein_S9:0.17919988117321317134,(240047164__Bacteria__Tenericutes__Mycoplasma_conjunctivae_HRC-581__30S_ribosomal_protein_S9:0.10814955029236254791,54020650__Bacteria__Tenericutes__Mycoplasma_hyopneumoniae_232__30S_ribosomal_protein_S9:0.31474808110483187829):0.12272993374333351912):0.18990642287920553311):0.06043739040062696966):0.23455012920142639943):0.12113017778349019493,((344204933__Bacteria__Tenericutes__Mycoplasma_putrefaciens_KS1__30S_ribosomal_protein_S9:0.06844255706232366121,(50365309__Bacteria__Tenericutes__Mesoplasma_florum_L1__30S_ribosomal_protein_S9:0.15911234764013451604,((42561238__Bacteria__Tenericutes__Mycoplasma_mycoides_subsp_mycoides_SC_str_PG1__30S_ribosomal_protein_S9:0.00000122123005994819,313665543__Bacteria__Tenericutes__Mycoplasma_leachii_PG50__30S_ribosomal_protein_S9:0.00000122123005994819):0.00000122123005994819,83319563__Bacteria__Tenericutes__Mycoplasma_capricolum_subsp_capricolum_ATCC_27343__30S_ribosomal_protein_S9:0.00000122123005994819):0.12809128182057391565):0.02728102866917321567):0.45392305676771227407,(((((289550176__Bacteria__Bacilli__Staphylococcus_lugdunensis_HKU09-01__30S_ribosomal_protein_S9:0.01484114541635224264,(319893167__Bacteria__Bacilli__Staphylococcus_pseudintermedius_HKU10-03__30S_ribosomal_protein_S9:0.01087916625723072891,21283865__Bacteria__Bacilli__Staphylococcus_aureus_subsp_aureus_MW2__30S_ribosomal_protein_S9:0.02395469266115873158):0.01133248768859967948):0.01304277688796467299,(70725837__Bacteria__Bacilli__Staphylococcus_haemolyticus_JCSC1435__30S_ribosomal_protein_S9:0.00000122123005994819,27468708__Bacteria__Bacilli__Staphylococcus_epidermidis_ATCC_12228__30S_ribosomal_protein_S9:0.02195969505315513090):0.00940464780772062511):0.01120435083408486028,(222150478__Bacteria__Bacilli__Macrococcus_caseolyticus_JCSC5402__30S_ribosomal_protein_S9:0.11366311943382990945,73662005__Bacteria__Bacilli__Staphylococcus_saprophyticus_subsp_saprophyticus_ATCC_15305__30S_ribosomal_protein_S9:0.04450203125146169614):0.01564254000806945474):0.01615263895036920042,224477187__Bacteria__Bacilli__Staphylococcus_carnosus_subsp_carnosus_TM300__30S_ribosomal_protein_S9:0.01723208390580506510):0.22098137877031462373,((386712501__Bacteria__Bacilli__Halobacillus_halophilus_DSM_2266__30S_ribosomal_protein_S9:0.12766931357279862058,23097607__Bacteria__Bacilli__Oceanobacillus_iheyensis_HTE831__30S_ribosomal_protein_S9:0.17470046478541581547):0.09165819201994979126,(((((((114567805__Bacteria__Clostridia__Syntrophomonas_wolfei_subsp_wolfei_str_Goettingen__30S_ribosomal_protein_S9:0.25320557768252122122,297618348__Bacteria__Clostridia__Syntrophothermus_lipocalidus_DSM_12680__30S_ribosomal_protein_S9:0.13968853191492189292):0.30150524054907190674,((332295382__Bacteria__Clostridia__Thermodesulfobium_narugense_DSM_14796__30S_ribosomal_protein_S9:0.75932058653084477662,((((239906173__Bacteria__Deltaproteobacteria__Desulfovibrio_magneticus_RS-1__30S_ribosomal_protein_S9:0.44126014223147314031,(258404862__Bacteria__Deltaproteobacteria__Desulfohalobium_retbaense_DSM_5692__30S_ribosomal_protein_S9:0.34690792411578963428,(242280585__Bacteria__Deltaproteobacteria__Desulfovibrio_salexigens_DSM_2638__30S_ribosomal_protein_S9:0.14957465964068888953,(376296388__Bacteria__Deltaproteobacteria__Desulfovibrio_desulfuricans_ND132__30S_ribosomal_protein_S9:0.05617353229040574630,317154431__Bacteria__Deltaproteobacteria__Desulfovibrio_aespoeensis_Aspo-2__30S_ribosomal_protein_S9:0.05833470191555086698):0.22670478356955295340):0.06831826847381694545):0.04398167836864352170):0.05130759083523279973,(374301728__Bacteria__Deltaproteobacteria__Desulfovibrio_africanus_str_Walvis_Bay__30S_ribosomal_protein_S9:0.19870394597125939917,256827866__Bacteria__Deltaproteobacteria__Desulfomicrobium_baculatum_DSM_4028__30S_ribosomal_protein_S9:0.25805986292228277890):0.07438658928348690358):0.04348087871622521861,(((94987002__Bacteria__Deltaproteobacteria__Lawsonia_intracellularis_PHE-MN1-00__30S_ribosomal_protein_S9:0.27609103308620452921,220904336__Bacteria__Deltaproteobacteria__Desulfovibrio_desulfuricans_subsp_desulfuricans_str_ATCC_27774__30S_ribosomal_protein_S9:0.24149336498673024121):0.01491402955185544728,46580923__Bacteria__Deltaproteobacteria__Desulfovibrio_vulgaris_str_Hildenborough__30S_ribosomal_protein_S9:0.11838258826195834084):0.03664332863594429307,(78357650__Bacteria__Deltaproteobacteria__Desulfovibrio_alaskensis_G20__30S_ribosomal_protein_S9:0.18538906481106037782,218886072__Bacteria__Deltaproteobacteria__Desulfovibrio_vulgaris_str_Miyazaki_F__30S_ribosomal_protein_S9:0.10181172355688272724):0.09285689857707757344):0.06309469514007245983):0.34165169344799800610,((269837098__Bacteria__Chloroflexi__Sphaerobacter_thermophilus_DSM_20745__30S_ribosomal_protein_S9:0.27697711044285189264,221632947__Bacteria__Chloroflexi__Thermomicrobium_roseum_DSM_5159__30S_ribosomal_protein_S9:0.33771021731853212433):0.17166418694241072918,(269925862__Bacteria__others_bacteria__Thermobaculum_terrenum_ATCC_BAA-798__30S_ribosomal_protein_S9:0.39771069054660140862,(((219849856__Bacteria__Chloroflexi__Chloroflexus_aggregans_DSM_9485__30S_ribosomal_protein_S9:0.05937849305387425669,(163847954__Bacteria__Chloroflexi__Chloroflexus_aurantiacus_J-10-fl__30S_ribosomal_protein_S9:0.00000122123005994819,222525834__Bacteria__Chloroflexi__Chloroflexus_sp_Y-400-fl__30S_ribosomal_protein_S9:0.00000122123005994819):0.06883584805140843810):0.24213078745251259694,(148655306__Bacteria__Chloroflexi__Roseiflexus_sp_RS-1__30S_ribosomal_protein_S9:0.03356797322876547973,156743917__Bacteria__Chloroflexi__Roseiflexus_castenholzii_DSM_13941__30S_ribosomal_protein_S9:0.04898753814840879628):0.30299343448212950891):0.09959286652358291525,(((320160445__Bacteria__Chloroflexi__Anaerolinea_thermophila_UNI-1__30S_ribosomal_protein_S9:0.96324217439172288291,383761334__Bacteria__Chloroflexi__Caldilinea_aerophila_DSM_14535_NBRC_104270__30S_ribosomal_protein_S9:0.25420033541142239564):0.26594667636043067827,(300088165__Bacteria__Chloroflexi__Dehalogenimonas_lykanthroporepellens_BL-DC-9__30S_ribosomal_protein_S9:0.43929158775208304588,(73748348__Bacteria__Chloroflexi__Dehalococcoides_sp_CBDB1__30S_ribosomal_protein_S9:0.02342512529460505713,57234740__Bacteria__Chloroflexi__Dehalococcoides_ethenogenes_195__30S_ribosomal_protein_S9:0.04997774079268461900):0.49380589022392090692):0.48936283313797329653):0.00000122123005994819,159901455__Bacteria__Chloroflexi__Herpetosiphon_aurantiacus_DSM_785__30S_ribosomal_protein_S9:0.46224679209277735881):0.08711478082956136682):0.11822371004621221036):0.06117062388966199721):0.24075230661462185267):0.03799842425169853988):0.10030460754987430283,(256371247__Bacteria__Actinobacteria__Acidimicrobium_ferrooxidans_DSM_10331__30S_ribosomal_protein_S9:0.87962975125540732169,((206900259__Bacteria__others_bacteria__Dictyoglomus_thermophilum_H-6-12__30S_ribosomal_protein_S9:0.00000122123005994819,217967403__Bacteria__others_bacteria__Dictyoglomus_turgidum_DSM_6724__30S_ribosomal_protein_S9:0.03818333140611140236):0.79136444753419943332,206896379__Bacteria__Clostridia__Coprothermobacter_proteolyticus_DSM_5265__30S_ribosomal_protein_S9:0.61035845211668493526):0.10501232121146412968):0.19045595301559814505):0.05336662360454584586):0.07687154475580088020,(((284043343__Bacteria__Actinobacteria__Conexibacter_woesei_DSM_14684__30S_ribosomal_protein_S9:0.52020313101102066966,((((158317759__Bacteria__Actinobacteria__Frankia_sp_EAN1pec__30S_ribosomal_protein_S9:0.03952972467826006142,(312199987__Bacteria__Actinobacteria__Frankia_sp_EuI1c__30S_ribosomal_protein_S9:0.14089410185342568504,(336179749__Bacteria__Actinobacteria__Frankia_symbiont_of_Datisca_glomerata__30S_ribosomal_protein_S9:0.09120848088982716484,(86739328__Bacteria__Actinobacteria__Frankia_sp_CcI3__30S_ribosomal_protein_S9:0.04415021224097166047,111220579__Bacteria__Actinobacteria__Frankia_alni_ACN14a__30S_ribosomal_protein_S9:0.01780076714311644784):0.02887039511272615488):0.01669903789578581696):0.06831183655870244620):0.16862075530709408344,((((379737601__Bacteria__Actinobacteria__Blastococcus_saxobsidens_DD2__30S_ribosomal_protein_S9:0.03210361743554754343,284992834__Bacteria__Actinobacteria__Geodermatophilus_obscurus_DSM_43160__30S_ribosomal_protein_S9:0.07810960712912792814):0.18671484388171769031,((300782658__Bacteria__Actinobacteria__Amycolatopsis_mediterranei_U32__30S_ribosomal_protein_S9:0.13992866183200516894,257054516__Bacteria__Actinobacteria__Saccharomonospora_viridis_DSM_43017__30S_ribosomal_protein_S9P:0.11780071829726107557):0.11822547193525137499,(134103209__Bacteria__Actinobacteria__Saccharopolyspora_erythraea_NRRL_2338__30S_ribosomal_protein_S9:0.27665633140265682988,((((379707157__Bacteria__Actinobacteria__Nocardia_cyriacigeorgica_GUH-2__30S_ribosomal_protein_S9:0.08866081523675410636,54022834__Bacteria__Actinobacteria__Nocardia_farcinica_IFM_10152__30S_ribosomal_protein_S9:0.01401132845699440237):0.17730550264108110858,((((15827098__Bacteria__Actinobacteria__Mycobacterium_leprae_TN__30S_ribosomal_protein_S9:0.11581774631552181620,(183981127__Bacteria__Actinobacteria__Mycobacterium_marinum_M__30S_ribosomal_protein_S9:0.00000122123005994819,118616640__Bacteria__Actinobacteria__Mycobacterium_ulcerans_Agy99__30S_ribosomal_protein_S9:0.00708869563328797490):0.11063607559007751502):0.03640008089587348089,((31794619__Bacteria__Actinobacteria__Mycobacterium_bovis_AF2122-97__30S_ribosomal_protein_S9:0.00000122123005994819,(339633447__Bacteria__Actinobacteria__Mycobacterium_africanum_GM041182__30S_ribosomal_protein_S9:0.00000122123005994819,340628413__Bacteria__Actinobacteria__Mycobacterium_canettii_CIPT_140010059__putative_30S_ribosomal_protein_S9_RPSI:0.00000122123005994819):0.00000122123005994819):0.00000122123005994819,15610578__Bacteria__Actinobacteria__Mycobacterium_tuberculosis_H37Rv__30S_ribosomal_protein_S9:0.00000122123005994819):0.07103235423267550974):0.03444503678757333126,(41410344__Bacteria__Actinobacteria__Mycobacterium_avium_subsp_paratuberculosis_K-10__30S_ribosomal_protein_S9:0.03935214162832210288,(379756271__Bacteria__Actinobacteria__Mycobacterium_intracellulare_MOTT-02__30S_ribosomal_protein_S9:0.00000122123005994819,387877641__Bacteria__Actinobacteria__Mycobacterium_sp_MOTT36Y__30S_ribosomal_protein_S9:0.00000122123005994819):0.04779499316411101040):0.06615635687012748345):0.11388114253878230120,((296138600__Bacteria__Actinobacteria__Tsukamurella_paurometabola_DSM_20162__30S_ribosomal_protein_S9:0.23450141096935905871,(378717107__Bacteria__Actinobacteria__Gordonia_polyisoprenivorans_VH2__30S_ribosomal_protein_S9:0.03136041718608055529,262201641__Bacteria__Actinobacteria__Gordonia_bronchialis_DSM_43247__30S_ribosomal_protein_S9:0.04152677150485535595):0.10700011414592892900):0.06898015138929655676,((333991908__Bacteria__Actinobacteria__Mycobacterium_sp_JDM601__30S_ribosomal_protein_S9:0.13861365928645966172,(375137813__Bacteria__Actinobacteria__Mycobacterium_rhodesiae_NBB3__30S_ribosomal_protein_S9:0.02419175798079484241,(((315445878__Bacteria__Actinobacteria__Mycobacterium_sp_Spyr1__30S_ribosomal_protein_S9:0.00000122123005994819,145225525__Bacteria__Actinobacteria__Mycobacterium_gilvum_PYR-GCK__30S_ribosomal_protein_S9:0.00000122123005994819):0.06042444055101569428,108798103__Bacteria__Actinobacteria__Mycobacterium_sp_MCS__30S_ribosomal_protein_S9:0.10060897813788607924):0.02107785651450017408,(120402479__Bacteria__Actinobacteria__Mycobacterium_vanbaalenii_PYR-1__30S_ribosomal_protein_S9:0.05568456066621478573,118468477__Bacteria__Actinobacteria__Mycobacterium_smegmatis_str_MC2_155__30S_ribosomal_protein_S9:0.03732518226670313022):0.05218448561774816086):0.05168325306687876486):0.03868272782063314486):0.06205196579347133090,169630830__Bacteria__Actinobacteria__Mycobacterium_abscessus_ATCC_19977_1__30s_ribosomal_protein_S9:0.15150501922030079616):0.04895282314792237521):0.05529047492442924761):0.05682689253669154228):0.01309142800232558981,(((336326383__Bacteria__Actinobacteria__Corynebacterium_resistens_DSM_45100__30S_ribosomal_protein_S9:0.00000122123005994819,(68536834__Bacteria__Actinobacteria__Corynebacterium_jeikeium_K411__30S_ribosomal_protein_S9:0.08749873575708183582,(((237786309__Bacteria__Actinobacteria__Corynebacterium_kroppenstedtii_DSM_44385__30S_ribosomal_protein_S9:0.14409900221581448121,((337290072__Bacteria__Actinobacteria__Corynebacterium_ulcerans_BR-AD22__30S_ribosomal_protein_S9:0.00000122123005994819,(38233171__Bacteria__Actinobacteria__Corynebacterium_diphtheriae_NCTC_13129__30S_ribosomal_protein_S9:0.00984263500413771163,300857821__Bacteria__Actinobacteria__Corynebacterium_pseudotuberculosis_FRC41__30S_ribosomal_protein_S9:0.00000122123005994819):0.00489958801561000360):0.06938227368864899325,(227832284__Bacteria__Actinobacteria__Corynebacterium_aurimucosum_ATCC_700975__30S_ribosomal_protein_S9:0.18127994817891499024,(25027143__Bacteria__Actinobacteria__Corynebacterium_efficiens_YS-314__30S_ribosomal_protein_S9:0.05056983760931572230,19551816__Bacteria__Actinobacteria__Corynebacterium_glutamicum_ATCC_13032__30S_ribosomal_protein_S9:0.04014803627202893910):0.05859381669506995294):0.03371030932514076234):0.08924721424133254255):0.07708389620857779290,172040056__Bacteria__Actinobacteria__Corynebacterium_urealyticum_DSM_7109__30S_ribosomal_protein_S9:0.16110882405812193552):0.02529091294720507352,340795255__Bacteria__Actinobacteria__Corynebacterium_variabile_DSM_44702__30S_ribosomal_protein_S9:0.10157902714513702969):0.05409807367213700924):0.05450212784763987239):0.38831549268324372370,((111023134__Bacteria__Actinobacteria__Rhodococcus_jostii_RHA1__30S_ribosomal_protein_S9:0.00000122123005994819,226365640__Bacteria__Actinobacteria__Rhodococcus_opacus_B4__30S_ribosomal_protein_S9:0.01031102993856904647):0.05834219116877652905,(312140873__Bacteria__Actinobacteria__Rhodococcus_equi_103S__30S_ribosomal_protein_S9:0.09113327083676490969,226305394__Bacteria__Actinobacteria__Rhodococcus_erythropolis_PR4__30S_ribosomal_protein_S9:0.09971910301218457617):0.01328308734911455222):0.08335584919534590187):0.01739290171058060358,333921703__Bacteria__Actinobacteria__Amycolicicoccus_subflavus_DQS3-9A1__30S_ribosomal_protein_S9:0.18337563631450345958):0.01642109685487543741):0.02155502901821344103,296392778__Bacteria__Actinobacteria__Segniliparus_rotundus_DSM_44985__30S_ribosomal_protein_S9:0.47980147691258778764):0.06672071618334779464):0.04477092547183576798):0.03224332624481998644):0.04431407596593028159,331699124__Bacteria__Actinobacteria__Pseudonocardia_dioxanivorans_CB1190__30S_ribosomal_protein_S9:0.29764000786858446634):0.00777405804617319410,((256380549__Bacteria__Actinobacteria__Actinosynnema_mirum_DSM_43827__30S_ribosomal_protein_S9:0.29834860168542426395,(((386845786__Bacteria__Actinobacteria__Actinoplanes_sp_SE50-110__30S_ribosomal_protein_S9:0.03518837448300929371,383775827__Bacteria__Actinobacteria__Actinoplanes_missouriensis_431__30S_ribosomal_protein_S9:0.02681152906896656918):0.04853206483619815215,(((315501365__Bacteria__Actinobacteria__Micromonospora_sp_L5__30S_ribosomal_protein_S9:0.00000122123005994819,302869903__Bacteria__Actinobacteria__Micromonospora_aurantiaca_ATCC_27029__30S_ribosomal_protein_S9:0.00000122123005994819):0.01340154091908992567,330470107__Bacteria__Actinobacteria__Verrucosispora_maris_AB-18-032__30S_ribosomal_protein_S9:0.01436455163399978814):0.03727014190814383759,(145596374__Bacteria__Actinobacteria__Salinispora_tropica_CNB-440__30S_ribosomal_protein_S9:0.02076253789506595990,159039772__Bacteria__Actinobacteria__Salinispora_arenicola_CNS-205__30S_ribosomal_protein_S9:0.02106793402478611410):0.02094686189095120235):0.12750610432860964849):0.09604400462642204150,291298449__Bacteria__Actinobacteria__Stackebrandtia_nassauensis_DSM_44728__30S_ribosomal_protein_S9:0.26199611080733098412):0.04572682788339795662):0.05206250576242604788,258651417__Bacteria__Actinobacteria__Nakamurella_multipartita_DSM_44233__30S_ribosomal_protein_S9:0.27788218555548566124):0.05239343926911559784):0.10291957092999008683):0.12510772509667145158,(((((119715135__Bacteria__Actinobacteria__Nocardioides_sp_JS614__30S_ribosomal_protein_S9:0.16215748876728020011,((50843260__Bacteria__Actinobacteria__Propionibacterium_acnes_KPA171202__30S_ribosomal_protein_S9:0.18776895607167953806,336116847__Bacteria__Actinobacteria__Microlunatus_phosphovorus_NM-1__30S_ribosomal_protein_S9:0.07239067349747516089):0.14538862875881838899,284033957__Bacteria__Actinobacteria__Kribbella_flavida_DSM_17836__30S_ribosomal_protein_S9:0.27657374393314343441):0.03398740684676993667):0.06924729728646360216,152964690__Bacteria__Actinobacteria__Kineococcus_radiotolerans_SRS30216__30S_ribosomal_protein_S9:0.22092623243475034700):0.06685376844207083225,297625836__Bacteria__Actinobacteria__Propionibacterium_freudenreichii_subsp_shermanii_CIRM-BIA1__30S_ribosomal_protein_S9:0.38420003915751876900):0.06329255311144416085,(((((((256825851__Bacteria__Actinobacteria__Kytococcus_sedentarius_DSM_20547__30S_ribosomal_protein_S9P:0.31549788247062521274,184200293__Bacteria__Actinobacteria__Kocuria_rhizophila_DC2201__30S_ribosomal_protein_S9:0.08936701056278494038):0.01706894835451240947,239918169__Bacteria__Actinobacteria__Micrococcus_luteus_NCTC_2665__30S_ribosomal_protein_S9:0.09851322205175495894):0.05335652840413742520,((283457581__Bacteria__Actinobacteria__Rothia_mucilaginosa_DY-18__30S_ribosomal_protein_S9:0.02252491782284296584,311111940__Bacteria__Actinobacteria__Rothia_dentocariosa_ATCC_17931__30S_ribosomal_protein_S9:0.04006158658877413681):0.04710228932208419816,((325964107__Bacteria__Actinobacteria__Arthrobacter_phenanthrenivorans_Sphe3__30S_ribosomal_protein_S9:0.00524073712380664514,(220913375__Bacteria__Actinobacteria__Arthrobacter_chlorophenolicus_A6__30S_ribosomal_protein_S9:0.01055059023082749806,119963208__Bacteria__Actinobacteria__Arthrobacter_aurescens_TC1__30S_ribosomal_protein_S9:0.03793928511580914320):0.00000122123005994819):0.01964181811466388441,(163840481__Bacteria__Actinobacteria__Renibacterium_salmoninarum_ATCC_33209__30S_ribosomal_protein_S9:0.16540035894234850211,116671463__Bacteria__Actinobacteria__Arthrobacter_sp_FB24__30S_ribosomal_protein_S9:0.02484817083108636221):0.01999605693578664078):0.09517877716243447472):0.04435882002722714434):0.03301086337322583358,308178099__Bacteria__Actinobacteria__Arthrobacter_arilaitensis_Re117__30S_ribosomal_protein_S9:0.19090407635151065979):0.05548873341149239413,(28493112__Bacteria__Actinobacteria__Tropheryma_whipplei_str_Twist__30S_ribosomal_protein_S9:0.71692717329097754853,(323357280__Bacteria__Actinobacteria__Microbacterium_testaceum_StLB037__30S_ribosomal_protein_S9:0.10110565873581922602,(148273763__Bacteria__Actinobacteria__Clavibacter_michiganensis_subsp_michiganensis_NCPPB_382__30S_ribosomal_protein_S9:0.14436073856630296519,50955534__Bacteria__Actinobacteria__Leifsonia_xyli_subsp_xyli_str_CTCB07__30S_ribosomal_protein_S9:0.11564236170266534165):0.07993360423707557283):0.11013791212648699203):0.04494156482652465062):0.06833719216542934183,((256390180__Bacteria__Actinobacteria__Catenulispora_acidiphila_DSM_44928__30S_ribosomal_protein_S9:0.17762662138447840587,317125823__Bacteria__Actinobacteria__Intrasporangium_calvum_DSM_43043__30S_ribosomal_protein_S9:0.30081209064608827042):0.05281487380924124175,(357390054__Bacteria__Actinobacteria__Kitasatospora_setae_KM-6054__30S_ribosomal_protein_S9:0.10416485671046130101,(((345008611__Bacteria__Actinobacteria__Streptomyces_violaceusniger_Tu_4113__30S_ribosomal_protein_S9:0.03311939064301701319,374988982__Bacteria__Actinobacteria__Streptomyces_bingchenggensis_BCW-1__30S_ribosomal_protein_S9:0.01621450267797136524):0.07277384605355517733,(386841916__Bacteria__Actinobacteria__Streptomyces_hygroscopicus_subsp_jinggangensis_5008__30S_ribosomal_protein_S9:0.00799239349644811740,((((345001530__Bacteria__Actinobacteria__Streptomyces_sp_SirexAA-E__30S_ribosomal_protein_S9:0.00000122123005994819,(357411699__Bacteria__Actinobacteria__Streptomyces_flavogriseus_ATCC_33331__30S_ribosomal_protein_S9:0.00000122123005994819,182436594__Bacteria__Actinobacteria__Streptomyces_griseus_subsp_griseus_NBRC_13350__30S_ribosomal_protein_S9:0.00497751735583910546):0.00497812283470834647):0.08066101044927907748,290958119__Bacteria__Actinobacteria__Streptomyces_scabiei_87-22__30S_ribosomal_protein_S9:0.00421286371974529446):0.02515170247438270473,29831501__Bacteria__Actinobacteria__Streptomyces_avermitilis_MA-4680__30S_ribosomal_protein_S9:0.00951222634452678073):0.02900736277139001965,21223114__Bacteria__Actinobacteria__Streptomyces_coelicolor_A3-2__30S_ribosomal_protein_S9:0.03730676888960209742):0.01171688977055371401):0.04684943940251280747):0.05219102886080652370,357401202__Bacteria__Actinobacteria__Streptomyces_cattleya_NRRL_8057__30S_ribosomal_protein_S9:0.08464175346519998977):0.04921393499315538517):0.14958048330844228579):0.09060967195400385088):0.04350312156965056853,(((297571889__Bacteria__Actinobacteria__Arcanobacterium_haemolyticum_DSM_20595__30S_ribosomal_protein_S9:0.09662507184244691072,298345421__Bacteria__Actinobacteria__Mobiluncus_curtisii_ATCC_43063__30S_ribosomal_protein_S9:0.19613310360749913741):0.03969880075602735814,(229821585__Bacteria__Actinobacteria__Beutenbergia_cavernae_DSM_12333__30S_ribosomal_protein_S9:0.13570038444240120623,(269955470__Bacteria__Actinobacteria__Xylanimonas_cellulosilytica_DSM_15894__30S_ribosomal_protein_S9:0.05177068831993084097,(((269796216__Bacteria__Actinobacteria__Sanguibacter_keddieii_DSM_10542__30S_ribosomal_protein_S9P:0.07130131081868500142,256831858__Bacteria__Actinobacteria__Jonesia_denitrificans_DSM_20603__30S_ribosomal_protein_S9:0.12699140437858244534):0.03161331352231636777,(296130449__Bacteria__Actinobacteria__Cellulomonas_flavigena_DSM_20109__30S_ribosomal_protein_S9:0.04408310895148612879,(332669557__Bacteria__Actinobacteria__Cellulomonas_fimi_ATCC_484__30S_ribosomal_protein_S9:0.01227756624346216380,336319976__Bacteria__Actinobacteria__Cellvibrio_gilvus_ATCC_13127__30S_ribosomal_protein_S9:0.03704542832687496984):0.00651697993250786346):0.03484241268760113197):0.02477418878859630538,334336220__Bacteria__Actinobacteria__Isoptericola_variabilis_225__30S_ribosomal_protein_S9:0.05210179880215251580):0.01279304791297887316):0.06329953509960621616):0.05184803532939729481):0.03775110661925839411,(257069452__Bacteria__Actinobacteria__Brachybacterium_faecium_DSM_4810__30S_ribosomal_protein_S9P:0.28170136084970415213,(311115170__Bacteria__Actinobacteria__Gardnerella_vaginalis_ATCC_14019__30S_ribosomal_protein_S9:0.02916131430647271247,(((219682850__Bacteria__Actinobacteria__Bifidobacterium_animalis_subsp_lactis_AD011__30S_ribosomal_protein_S9:0.06285285977100278643,(119025328__Bacteria__Actinobacteria__Bifidobacterium_adolescentis_ATCC_15703__30S_ribosomal_protein_S9:0.01118971277771958067,283455357__Bacteria__Actinobacteria__Bifidobacterium_dentium_Bd1__30S_ribosomal_protein_S9:0.00614529044502544908):0.00581914217930317931):0.00000122123005994819,((384197742__Bacteria__Actinobacteria__Bifidobacterium_breve_ACS-071-V-Sch8b__30S_ribosomal_protein_S9:0.00000122123005994819,23466124__Bacteria__Actinobacteria__Bifidobacterium_longum_NCC2705__30S_ribosomal_protein_S9:0.00000122123005994819):0.03006965015174534531,310288032__Bacteria__Actinobacteria__Bifidobacterium_bifidum_S17__30S_ribosomal_protein_S9:0.03002236465954315203):0.00523581584531653162):0.03800976230269227651,283782756__Bacteria__Actinobacteria__Gardnerella_vaginalis_409-05__30S_ribosomal_protein_S9:0.02259631783159605015):0.00915628815554428432):0.25475631437010215485):0.05376473826764965880):0.07963540750683255343):0.01710894757609198943):0.05786753444388273437,(((296268588__Bacteria__Actinobacteria__Thermobispora_bispora_DSM_43833__30S_ribosomal_protein_S9:0.16363476806456297985,271962672__Bacteria__Actinobacteria__Streptosporangium_roseum_DSM_43021__30S_ribosomal_protein_S9:0.17103424434835326484):0.09207360727148536372,(72163012__Bacteria__Actinobacteria__Thermobifida_fusca_YX__30S_ribosomal_protein_S9:0.29539742502945876002,269128478__Bacteria__Actinobacteria__Thermomonospora_curvata_DSM_43183__30S_ribosomal_protein_S9:0.22832239790746691743):0.03044384475697779063):0.13047822861611213519,117927551__Bacteria__Actinobacteria__Acidothermus_cellulolyticus_11B__30S_ribosomal_protein_S9:0.28008973207754139789):0.04854934943055137786):0.07075979426837146480):0.25444864018430934927,108804939__Bacteria__Actinobacteria__Rubrobacter_xylanophilus_DSM_9941__30S_ribosomal_protein_S9:0.47576474347090552675):0.05342446787153665860):0.08861868379011525465,(257064885__Bacteria__Actinobacteria__Slackia_heliotrinireducens_DSM_20476__30S_ribosomal_protein_S9P:0.00000122123005994819,((257790121__Bacteria__Actinobacteria__Eggerthella_lenta_DSM_2243__30S_ribosomal_protein_S9:0.14129893435211821062,339445853__Bacteria__Actinobacteria__Eggerthella_sp_YY7918__30S_ribosomal_protein_S9:0.08829503038883690369):0.06049703839564923163,((328956009__Bacteria__Actinobacteria__Coriobacterium_glomerans_PW2__30S_ribosomal_protein_S9P:0.26802034150733339279,(257785048__Bacteria__Actinobacteria__Atopobium_parvulum_DSM_20469__30S_ribosomal_protein_S9:0.09025629983869000450,302334966__Bacteria__Actinobacteria__Olsenella_uli_DSM_7084__30S_ribosomal_protein_S9:0.05475156345382548029):0.11937100108677328736):0.14435450041865649506,256826626__Bacteria__Actinobacteria__Cryptobacterium_curtum_DSM_15641__30S_ribosomal_protein_S9P:0.08672342673606421581):0.04827232285578584442):0.05279090240512138155):0.41417315524194397991):0.04213945544430399565,(((((327398376__Bacteria__Deltaproteobacteria__Hippea_maritima_DSM_10411__30S_ribosomal_protein_S9:0.60266623318975520718,(224373426__Bacteria__Epsilonproteobacteria__Nautilia_profundicola_AmH__30S_ribosomal_protein_S9:0.28182858536047433740,(((((313683461__Bacteria__Epsilonproteobacteria__Sulfuricurvum_kujiense_DSM_16994__30S_ribosomal_protein_S9p:0.14499313294539756258,(78776294__Bacteria__Epsilonproteobacteria__Sulfurimonas_denitrificans_DSM_1251__30S_ribosomal_protein_S9:0.07250716421618028096,307721861__Bacteria__Epsilonproteobacteria__Sulfurimonas_autotrophica_DSM_16294__30S_ribosomal_protein_S9:0.07799071588455580573):0.12962661287044882630):0.14070113675900636219,(157736366__Bacteria__Epsilonproteobacteria__Arcobacter_butzleri_RM4018__30S_ribosomal_protein_S9:0.02903654089227180810,(384171061__Bacteria__Epsilonproteobacteria__Arcobacter_sp_L__30S_ribosomal_protein_S9:0.01034762433282386540,296271831__Bacteria__Epsilonproteobacteria__Arcobacter_nitrofigilis_DSM_7299__30S_ribosomal_protein_S9:0.12694411925497711691):0.02358361588664412839):0.33570101829006360195):0.07425534430007815767,((268680527__Bacteria__Epsilonproteobacteria__Sulfurospirillum_deleyianum_DSM_6946__30S_ribosomal_protein_S9:0.04531286091213672373,390941139__Bacteria__Epsilonproteobacteria__Sulfurospirillum_barnesii_SES-3__30S_ribosomal_protein_S9:0.00989585913658771674):0.16935357651355906206,((291276767__Bacteria__Epsilonproteobacteria__Helicobacter_mustelae_12198__30S_ribosomal_protein_S9:0.14013983465866489131,((((315452572__Bacteria__Epsilonproteobacteria__Helicobacter_felis_ATCC_49179__30S_ribosomal_protein_S9:0.06131613812231926502,336452340__Bacteria__Epsilonproteobacteria__Helicobacter_bizzozeronii_CIII-1__30S_ribosomal_protein_S9:0.06349567471247369310):0.15136698973137469038,(386747726__Bacteria__Epsilonproteobacteria__Helicobacter_cetorum_MIT_99-5656__30S_ribosomal_protein_S9:0.05201206828688035438,(15611147__Bacteria__Epsilonproteobacteria__Helicobacter_pylori_J99__30S_ribosomal_protein_S9:0.00000122123005994819,109948013__Bacteria__Epsilonproteobacteria__Helicobacter_acinonychis_str_Sheeba__30S_ribosomal_protein_S9:0.01020747056439190274):0.00000122123005994819):0.06112203159201025360):0.07200472922984227364,(32265998__Bacteria__Epsilonproteobacteria__Helicobacter_hepaticus_ATCC_51449__30S_ribosomal_protein_S9:0.05903179288542002162,386762180__Bacteria__Epsilonproteobacteria__Helicobacter_cinaedi_PAGU611__30S_ribosomal_protein_S9:0.03474589397076755654):0.00856421705152913063):0.03501753717081981798,34558417__Bacteria__Epsilonproteobacteria__Wolinella_succinogenes_DSM_1740__30S_ribosomal_protein_S9:0.05775661755814004428):0.02804483436027893628):0.10534610513820560906,((118475441__Bacteria__Epsilonproteobacteria__Campylobacter_fetus_subsp_fetus_82-40__30S_ribosomal_protein_S9:0.06085434557719619775,(154149095__Bacteria__Epsilonproteobacteria__Campylobacter_hominis_ATCC_BAA-381__30S_ribosomal_protein_S9:0.12166569991891679203,(57238502__Bacteria__Epsilonproteobacteria__Campylobacter_jejuni_RM1221__30S_ribosomal_protein_S9:0.03432870459883384517,222823420__Bacteria__Epsilonproteobacteria__Campylobacter_lari_RM2100__30S_ribosomal_protein_S9:0.02226577181028970009):0.02759749750683901728):0.01987243917067386609):0.03294023945619186516,(154173715__Bacteria__Epsilonproteobacteria__Campylobacter_curvus_525-92__30S_ribosomal_protein_S9:0.04362294222500243124,157164941__Bacteria__Epsilonproteobacteria__Campylobacter_concisus_13826__30S_ribosomal_protein_S9:0.04789218840447680148):0.05746467195303835845):0.15496599051528345270):0.08551575095954541683):0.04177357717215237493):0.09781728459442398660,152991350__Bacteria__Epsilonproteobacteria__Nitratiruptor_sp_SB155-2__30S_ribosomal_protein_S9:0.17749723741955669709):0.07629736862598258951,(152991785__Bacteria__Epsilonproteobacteria__Sulfurovum_sp_NBC37-1__30S_ribosomal_protein_S9:0.14187678179453477867,319957657__Bacteria__Epsilonproteobacteria__Nitratifractor_salsuginis_DSM_16511__30S_ribosomal_protein_S9:0.03706485918216761294):0.18568399832123519411):0.15223638607154313385):0.31085501752858446523):0.39743050913175936856,(317052253__Bacteria__others_bacteria__Desulfurispirillum_indicum_S5__30S_ribosomal_protein_S9:0.70660932068561999042,(((148284893__Bacteria__Alphaproteobacteria__Orientia_tsutsugamushi_str_Boryong__30S_ribosomal_protein_S9:0.63069900951762480901,((91205038__Bacteria__Alphaproteobacteria__Rickettsia_bellii_RML369-C__30S_ribosomal_protein_S9:0.08714844651096724515,((157803451__Bacteria__Alphaproteobacteria__Rickettsia_canadensis_str_McKiel__30S_ribosomal_protein_S9:0.13433592036600430775,(15604105__Bacteria__Alphaproteobacteria__Rickettsia_prowazekii_str_Madrid_E__30S_ribosomal_protein_S9:0.02928218246207534708,51473433__Bacteria__Alphaproteobacteria__Rickettsia_typhi_str_Wilmington__30S_ribosomal_protein_S9:0.02613979110549525045):0.04321750663824332206):0.02631322630976814028,(67459387__Bacteria__Alphaproteobacteria__Rickettsia_felis_URRWXCal2__30S_ribosomal_protein_S9:0.01808342279140535275,((383502005__Bacteria__Alphaproteobacteria__Rickettsia_australis_str_Cutlack__30S_ribosomal_protein_S9:0.03731171085481995581,157825443__Bacteria__Alphaproteobacteria__Rickettsia_akari_str_Hartford__30S_ribosomal_protein_S9:0.05669903135318523496):0.02413219586925200930,(157964301__Bacteria__Alphaproteobacteria__Rickettsia_massiliae_MTU5__30S_ribosomal_protein_S9:0.00613964627110977386,(((((350273293__Bacteria__Alphaproteobacteria__Rickettsia_japonica_YH__30S_ribosomal_protein_S9:0.00000122123005994819,341583544__Bacteria__Alphaproteobacteria__Rickettsia_heilongjiangensis_054__30S_ribosomal_protein_S9:0.00000122123005994819):0.00000122123005994819,374319032__Bacteria__Alphaproteobacteria__Rickettsia_slovaca_13-B__30S_ribosomal_protein_S9:0.01232120196952848912):0.00617250682819096147,(((379712063__Bacteria__Alphaproteobacteria__Rickettsia_philipii_str_364D__30S_ribosomal_protein_S9:0.00000122123005994819,238650404__Bacteria__Alphaproteobacteria__Rickettsia_peacockii_str_Rustic__30S_ribosomal_protein_S9:0.00000122123005994819):0.00000122123005994819,((383483657__Bacteria__Alphaproteobacteria__Rickettsia_parkeri_str_Portsmouth__30S_ribosomal_protein_S9:0.00616019704564547532,229586482__Bacteria__Alphaproteobacteria__Rickettsia_africae_ESF-5__30S_ribosomal_protein_S9:0.00000122123005994819):0.00615199186199133496,157828192__Bacteria__Alphaproteobacteria__Rickettsia_rickettsii_str_Sheila_Smith__30S_ribosomal_protein_S9:0.00615018460079089137):0.00000122123005994819):0.00000122123005994819,15892239__Bacteria__Alphaproteobacteria__Rickettsia_conorii_str_Malish_7__30S_ribosomal_protein_S9:0.01233668110020771404):0.00613571644524519514):0.00619779419760418254,(383483106__Bacteria__Alphaproteobacteria__Rickettsia_montanensis_str_OSU_85-930__30S_ribosomal_protein_S9:0.00615645509557509289,383312262__Bacteria__Alphaproteobacteria__Candidatus_Rickettsia_amblyommii_str_GAT-30V__30S_ribosomal_protein_S9:0.00614423225871133134):0.00614776929314365603):0.00000122123005994819,383481244__Bacteria__Alphaproteobacteria__Rickettsia_rhipicephali_str_3-7-female6-CWPP__30S_ribosomal_protein_S9:0.00000122123005994819):0.00000122123005994819):0.01239079939815239742):0.00000122123005994819):0.00000122123005994819):0.10721765704954552834):0.46560681504808881792,((((56417084__Bacteria__Alphaproteobacteria__Anaplasma_marginale_str_St_Maries__30S_ribosomal_protein_S9:0.09205996292350888954,269958509__Bacteria__Alphaproteobacteria__Anaplasma_centrale_str_Israel__30S_ribosomal_protein_S9:0.04160590402173583446):0.19230004613469797725,88606903__Bacteria__Alphaproteobacteria__Anaplasma_phagocytophilum_HZ__30S_ribosomal_protein_S9:0.14227329438766103675):0.25537487570253697422,((73667434__Bacteria__Alphaproteobacteria__Ehrlichia_canis_str_Jake__30S_ribosomal_protein_S9:0.10220363491796016775,88658111__Bacteria__Alphaproteobacteria__Ehrlichia_chaffeensis_str_Arkansas__30S_ribosomal_protein_S9:0.06883112387457959724):0.05972594439027532898,57239509__Bacteria__Alphaproteobacteria__Ehrlichia_ruminantium_str_Welgevonden__30S_ribosomal_protein_S9:0.08764968687330948471):0.29772563799537726803):0.21970342343675078323,(190571019__Bacteria__Alphaproteobacteria__Wolbachia_endosymbiont_of_Culex_quinquefasciatus_Pel__30S_ribosomal_protein_S9:0.03691369516132390199,(58584830__Bacteria__Alphaproteobacteria__Wolbachia_endosymbiont_strain_TRS_of_Brugia_malayi__30S_ribosomal_protein_S9:0.24366349546434271089,(225629920__Bacteria__Alphaproteobacteria__Wolbachia_sp_wRi__30S_ribosomal_protein_S9:0.01351654412462362231,42519979__Bacteria__Alphaproteobacteria__Wolbachia_endosymbiont_of_Drosophila_melanogaster__30S_ribosomal_protein_S9:0.00000122123005994819):0.06272552044983020769):0.05606538366930857720):0.29259324172108724937):0.13993797741619123931):0.08255267639844925120):0.18801674993751854581,(((347757798__Bacteria__Alphaproteobacteria__Micavibrio_aeruginosavorus_ARL-13__30S_ribosomal_protein_S9:0.34849771441910537551,(87201297__Bacteria__Alphaproteobacteria__Novosphingobium_aromaticivorans_DSM_12444__30S_ribosomal_protein_S9:0.04433845096165696387,(347530237__Bacteria__Alphaproteobacteria__Sphingobium_sp_SYK-6__30S_ribosomal_protein_S9:0.14683118273433504175,((85375400__Bacteria__Alphaproteobacteria__Erythrobacter_litoralis_HTCC2594__30S_ribosomal_protein_S9:0.21046755969058072999,334142977__Bacteria__Alphaproteobacteria__Novosphingobium_sp_PP1Y__30S_ribosomal_protein_S9:0.04368175508945264934):0.03631168394789235920,(((334343739__Bacteria__Alphaproteobacteria__Sphingobium_chlorophenolicum_L-1__30S_ribosomal_protein_S9:0.04064888372806076122,294010590__Bacteria__Alphaproteobacteria__Sphingobium_japonicum_UT26S__30S_ribosomal_protein_S9:0.00459393454732889492):0.07291872260679625739,148557488__Bacteria__Alphaproteobacteria__Sphingomonas_wittichii_RW1__30S_ribosomal_protein_S9:0.10411587754997912725):0.04273596314350082415,(103485740__Bacteria__Alphaproteobacteria__Sphingopyxis_alaskensis_RB2256__30S_ribosomal_protein_S9:0.16409896765601886259,(338707376__Bacteria__Alphaproteobacteria__Zymomonas_mobilis_subsp_pomaceae_ATCC_29192__30S_ribosomal_protein_S9:0.08643119602349576269,56551779__Bacteria__Alphaproteobacteria__Zymomonas_mobilis_subsp_mobilis_ZM4__30S_ribosomal_protein_S9:0.02422983345191400198):0.10247356575014535118):0.04383927078637418762):0.05493541527249345968):0.00969468706180183146):0.06798487773987019200):0.10364200939708030635):0.04180439936616065638,(((((((77463586__Bacteria__Alphaproteobacteria__Rhodobacter_sphaeroides_2-4-1__SSU_ribosomal_protein_S9P:0.09973801796618125826,((294676421__Bacteria__Alphaproteobacteria__Rhodobacter_capsulatus_SB_1003__30S_ribosomal_protein_S9:0.15295270403309316198,119385695__Bacteria__Alphaproteobacteria__Paracoccus_denitrificans_PD1222__30S_ribosomal_protein_S9:0.11719080909136250779):0.04012635126283706222,((89054916__Bacteria__Alphaproteobacteria__Jannaschia_sp_CCS1__30S_ribosomal_protein_S9:0.14697984677061906589,159044150__Bacteria__Alphaproteobacteria__Dinoroseobacter_shibae_DFL_12__30S_ribosomal_protein_S9:0.10776057213876773233):0.05676925592464310277,((99081225__Bacteria__Alphaproteobacteria__Ruegeria_sp_TM1040__30S_ribosomal_protein_S9:0.11563555093681697483,56696574__Bacteria__Alphaproteobacteria__Ruegeria_pomeroyi_DSS-3__ribosomal_protein_S9:0.07425648612464250120):0.03022519646788808870,(339503475__Bacteria__Alphaproteobacteria__Roseobacter_litoralis_Och_149__30S_ribosomal_protein_S9:0.02368485544541637164,110679841__Bacteria__Alphaproteobacteria__Roseobacter_denitrificans_OCh_114__30S_ribosomal_protein_S9:0.01923919633460675904):0.10685544822795463304):0.06408112228630272189):0.03205398728155200994):0.00000122123005994819):0.05700480680702635361,(385233655__Bacteria__Alphaproteobacteria__Ketogulonigenium_vulgarum_WSH-001__30S_ribosomal_protein_S9:0.00000122123005994819,310816152__Bacteria__Alphaproteobacteria__Ketogulonicigenium_vulgare_Y25__30S_ribosomal_protein_S9:0.00000122123005994819):0.09583283761453317839):0.08364275051969982666,389877647__Bacteria__Alphaproteobacteria__Tistrella_mobilis_KA081020-065__30S_ribosomal_protein_S9:0.29175648576079216134):0.09544755952317729442,209964616__Bacteria__Alphaproteobacteria__Rhodospirillum_centenum_SW__30S_ribosomal_protein_S9:0.23101606687300493825):0.04138493785155811233,(83593486__Bacteria__Alphaproteobacteria__Rhodospirillum_rubrum_ATCC_11170__30S_ribosomal_protein_S9:0.08036935688226320984,384261112__Bacteria__Alphaproteobacteria__Rhodospirillum_photometricum_DSM_122__30S_ribosomal_protein_S9:0.10240453457216662503):0.13660175231091292725):0.01526068207118038214,((326404651__Bacteria__Alphaproteobacteria__Acidiphilium_multivorum_AIU301__30S_ribosomal_protein_S9:0.00000122123005994819,148261236__Bacteria__Alphaproteobacteria__Acidiphilium_cryptum_JF-5__30S_ribosomal_protein_S9:0.00000122123005994819):0.16511686475204268021,((162146356__Bacteria__Alphaproteobacteria__Gluconacetobacter_diazotrophicus_PAl_5__30S_ribosomal_protein_S9:0.03018026589226618581,(347761330__Bacteria__Alphaproteobacteria__Gluconacetobacter_xylinus_NBRC_3288__30S_ribosomal_protein_S9:0.05086127529743956349,(58038926__Bacteria__Alphaproteobacteria__Gluconobacter_oxydans_621H__30S_ribosomal_protein_S9:0.10449875238766580254,258543525__Bacteria__Alphaproteobacteria__Acetobacter_pasteurianus_IFO_3283-01__30S_ribosomal_protein_S9:0.05721177203636237246):0.04028116761301650528):0.03086005161857709872):0.03038266415975166349,114327630__Bacteria__Alphaproteobacteria__Granulibacter_bethesdensis_CGDNIH1__30S_ribosomal_protein_S9:0.17722020157486637060):0.03493193096587626778):0.15945508544362885228):0.05517375430336380476,((((114800252__Bacteria__Alphaproteobacteria__Hyphomonas_neptunium_ATCC_15444__30S_ribosomal_protein_S9:0.17317994680010598274,254294239__Bacteria__Alphaproteobacteria__Hirschia_baltica_ATCC_49814__30S_ribosomal_protein_S9:0.16969104846228097450):0.11893584343674006021,(304322095__Bacteria__Alphaproteobacteria__Parvularcula_bermudensis_HTCC2503__30S_ribosomal_protein_S9:0.22581217052572372106,(302383016__Bacteria__Alphaproteobacteria__Brevundimonas_subvibrioides_ATCC_15264__30S_ribosomal_protein_S9:0.32907029923200492583,(197105115__Bacteria__Alphaproteobacteria__Phenylobacterium_zucineum_HLK1__30S_ribosomal_protein_S9:0.10402728770590299878,((315499821__Bacteria__Alphaproteobacteria__Asticcacaulis_excentricus_CB_48__30S_ribosomal_protein_S9:0.29381398687443133211,167646987__Bacteria__Alphaproteobacteria__Caulobacter_sp_K31__30S_ribosomal_protein_S9:0.01796223979613375057):0.03720651055663530549,(295689087__Bacteria__Alphaproteobacteria__Caulobacter_segnis_ATCC_21756__30S_ribosomal_protein_S9:0.00000122123005994819,16125626__Bacteria__Alphaproteobacteria__Caulobacter_crescentus_CB15__30S_ribosomal_protein_S9:0.00000122123005994819):0.01303887519161115935):0.07086166776845456705):0.01952492216435510602):0.10160516021859422597):0.06290792978845659300):0.05218674876518303307,(294084061__Bacteria__Alphaproteobacteria__Candidatus_Puniceispirillum_marinum_IMCC1322__30S_ribosomal_protein_S9:0.30294325270035515896,114570063__Bacteria__Alphaproteobacteria__Maricaulis_maris_MCS10__30S_ribosomal_protein_S9:0.18915307678600415398):0.03638118280355708001):0.07451136384308883198,(83312655__Bacteria__Alphaproteobacteria__Magnetospirillum_magneticum_AMB-1__30S_ribosomal_protein_S9:0.20521625162498985384,(((154248265__Bacteria__Alphaproteobacteria__Xanthobacter_autotrophicus_Py2__30S_ribosomal_protein_S9:0.07388226960224533735,(158423815__Bacteria__Alphaproteobacteria__Azorhizobium_caulinodans_ORS_571__30S_ribosomal_protein_S9:0.05086931208929047071,298292201__Bacteria__Alphaproteobacteria__Starkeya_novella_DSM_506__30S_ribosomal_protein_S9:0.11711326270699859431):0.05263987499750621274):0.11768609512600163025,((146341145__Bacteria__Alphaproteobacteria__Bradyrhizobium_sp_ORS_278__30S_ribosomal_protein_S9:0.05860962139290323142,27380073__Bacteria__Alphaproteobacteria__Bradyrhizobium_japonicum_USDA_110__30S_ribosomal_protein_S9:0.05161244659831080300):0.03687515144693803010,(209885028__Bacteria__Alphaproteobacteria__Oligotropha_carboxidovorans_OM5__30S_ribosomal_protein_S9:0.07461460626073727898,((115524864__Bacteria__Alphaproteobacteria__Rhodopseudomonas_palustris_BisA53__30S_ribosomal_protein_S9:0.03913587394532901803,90424195__Bacteria__Alphaproteobacteria__Rhodopseudomonas_palustris_BisB18__30S_ribosomal_protein_S9:0.06838205550490771001):0.02241630555123966945,(39935835__Bacteria__Alphaproteobacteria__Rhodopseudomonas_palustris_CGA009__30S_ribosomal_protein_S9:0.06892460135267070021,(75675614__Bacteria__Alphaproteobacteria__Nitrobacter_winogradskyi_Nb-255__30S_ribosomal_protein_S9:0.03497863479748077042,92117975__Bacteria__Alphaproteobacteria__Nitrobacter_hamburgensis_X14__30S_ribosomal_protein_S9:0.00403919676474626382):0.05628279485041068342):0.02294095274298398393):0.01757829193065679751):0.04192929553229653161):0.07497201604394819474):0.07434726980973238586,((154253378__Bacteria__Alphaproteobacteria__Parvibaculum_lavamentivorans_DS-1__30S_ribosomal_protein_S9:0.21847224179264551625,(((170742730__Bacteria__Alphaproteobacteria__Methylobacterium_sp_4-46__30S_ribosomal_protein_S9:0.03191088415977650500,220920197__Bacteria__Alphaproteobacteria__Methylobacterium_nodulans_ORS_2060__30S_ribosomal_protein_S9:0.03611414755360643769):0.07316443804338923496,(((218530794__Bacteria__Alphaproteobacteria__Methylobacterium_chloromethanicum_CM4__30S_ribosomal_protein_S9:0.00000122123005994819,240139307__Bacteria__Alphaproteobacteria__Methylobacterium_extorquens_AM1__30S_ribosomal_protein_S9:0.00000122123005994819):0.01150694971705752516,188581897__Bacteria__Alphaproteobacteria__Methylobacterium_populi_BJ001__30S_ribosomal_protein_S9:0.00632183725666770734):0.02775497584667772216,170747609__Bacteria__Alphaproteobacteria__Methylobacterium_radiotolerans_JCM_2831__30S_ribosomal_protein_S9:0.06408604202391439408):0.03920185123144877964):0.11341568520009867593,(217978032__Bacteria__Alphaproteobacteria__Methylocella_silvestris_BL2__30S_ribosomal_protein_S9:0.05643032920617085252,182678362__Bacteria__Alphaproteobacteria__Beijerinckia_indica_subsp_indica_ATCC_9039__30S_ribosomal_protein_S9:0.07022848245450680205):0.05163501941811520640):0.09178259455415561929):0.03534058674433140229,((222148253__Bacteria__Alphaproteobacteria__Agrobacterium_vitis_S4__30S_ribosomal_protein_S9:0.07315359612712241111,(((315122854__Bacteria__Alphaproteobacteria__Candidatus_Liberibacter_solanacearum_CLso-ZC1__30S_ribosomal_protein_S9:0.09280179255946124917,254780293__Bacteria__Alphaproteobacteria__Candidatus_Liberibacter_asiaticus_str_psy62__30S_ribosomal_protein_S9:0.15689656655000477903):0.60584877766691180856,(227821594__Bacteria__Alphaproteobacteria__Sinorhizobium_fredii_NGR234__30S_ribosomal_protein_S9:0.01531262457749703147,(150396084__Bacteria__Alphaproteobacteria__Sinorhizobium_medicae_WSM419__30S_ribosomal_protein_S9:0.01520925330491507826,15964995__Bacteria__Alphaproteobacteria__Sinorhizobium_meliloti_1021__30S_ribosomal_protein_S9:0.01415861617091060398):0.02671671789515031245):0.08443850835916327791):0.02137647773361233891,((15888577__Bacteria__Alphaproteobacteria__Agrobacterium_tumefaciens_str_C58_circ-lin__30S_ribosomal_protein_S9:0.02684069363658871457,325292616__Bacteria__Alphaproteobacteria__Agrobacterium_sp_H13-3_circ-linear__30S_ribosomal_protein_S9:0.01577155545735579520):0.06133200369980479350,(116251438__Bacteria__Alphaproteobacteria__Rhizobium_leguminosarum_bv_viciae_3841__30S_ribosomal_protein_S9:0.04812875782864545898,(222085550__Bacteria__Alphaproteobacteria__Agrobacterium_radiobacter_K84__30S_ribosomal_protein_S9:0.02517558047995472476,86357207__Bacteria__Alphaproteobacteria__Rhizobium_etli_cf_42__30S_ribosomal_protein_S9:0.01013043728047032313):0.02048479661591244907):0.02132747041320371545):0.03616522645428683902):0.01284891419366851993):0.06854514409151506171,((((((328544283__Bacteria__Alphaproteobacteria__Polymorphum_gilvum_SL003B-26A1__30S_ribosomal_protein_S9:0.08376842203331121006,374331883__Bacteria__Alphaproteobacteria__Pseudovibrio_sp_FO-BEG1__30S_ribosomal_protein_S9:0.09863243094006356182):0.12999421754046944222,110633516__Bacteria__Alphaproteobacteria__Chelativorans_sp_BNC1__30S_ribosomal_protein_S9:0.05988313980070293641):0.02961346168260828304,(319784119__Bacteria__Alphaproteobacteria__Mesorhizobium_ciceri_biovar_biserrulae_WSM1271__30S_ribosomal_protein_S9:0.01934139904073207614,(13476981__Bacteria__Alphaproteobacteria__Mesorhizobium_loti_MAFF303099__30S_ribosomal_protein_S9:0.00599706811347368654,337269344__Bacteria__Alphaproteobacteria__Mesorhizobium_opportunistum_WSM2075__30S_ribosomal_protein_S9:0.00000122123005994819):0.00511469015057060966):0.09848569087606112715):0.04461542620926757519,((153009823__Bacteria__Alphaproteobacteria__Ochrobactrum_anthropi_ATCC_49188__30S_ribosomal_protein_S9:0.01259356817055476939,((256369224__Bacteria__Alphaproteobacteria__Brucella_microti_CCM_4915__30S_ribosomal_protein_S9:0.00615634839766671278,(((148559299__Bacteria__Alphaproteobacteria__Brucella_ovis_ATCC_25840__30S_ribosomal_protein_S9:0.00000122123005994819,23501677__Bacteria__Alphaproteobacteria__Brucella_suis_1330__30S_ribosomal_protein_S9:0.00000122123005994819):0.00000122123005994819,17987452__Bacteria__Alphaproteobacteria__Brucella_melitensis_bv_1_str_16M__30S_ribosomal_protein_S9:0.00622781113203435197):0.00000122123005994819,(340790422__Bacteria__Alphaproteobacteria__Brucella_pinnipedialis_B2-94__30S_ribosomal_protein_S9:0.00000122123005994819,161618754__Bacteria__Alphaproteobacteria__Brucella_canis_ATCC_23365__30S_ribosomal_protein_S9:0.00000122123005994819):0.00000122123005994819):0.00000122123005994819):0.00000122123005994819,62289740__Bacteria__Alphaproteobacteria__Brucella_abortus_bv_1_str_9-941__30S_ribosomal_protein_S9:0.00617605057024408870):0.00000122123005994819):0.03239251898729883505,((49474263__Bacteria__Alphaproteobacteria__Bartonella_quintana_str_Toulouse__30S_ribosomal_protein_S9:0.06136035640173834876,(240850785__Bacteria__Alphaproteobacteria__Bartonella_grahamii_as4aup__30S_ribosomal_protein_S9:0.00000122123005994819,163868611__Bacteria__Alphaproteobacteria__Bartonella_tribocorum_CIP_105476__30S_ribosomal_protein_S9:0.04115368771198461145):0.01217116918902515048):0.01549894375465681387,((121601811__Bacteria__Alphaproteobacteria__Bartonella_bacilliformis_KC583__30S_ribosomal_protein_S9:0.09392132374244017978,319898874__Bacteria__Alphaproteobacteria__Bartonella_clarridgeiae_73__30S_ribosomal_protein_S9:0.03648114927922726375):0.02492808829383145672,49475551__Bacteria__Alphaproteobacteria__Bartonella_henselae_str_Houston-1__30S_ribosomal_protein_S9:0.01602358795526610466):0.00727909175342778773):0.13296918107679733811):0.02959530493551121300):0.03596469201649803854,(312115933__Bacteria__Alphaproteobacteria__Rhodomicrobium_vannielii_ATCC_17100__30S_ribosomal_protein_S9:0.14898422256019003274,(338739432__Bacteria__Alphaproteobacteria__Hyphomicrobium_sp_MC1__30S_ribosomal_protein_S9:0.01322158627852997904,300022910__Bacteria__Alphaproteobacteria__Hyphomicrobium_denitrificans_ATCC_51888__30S_ribosomal_protein_S9:0.05897113144285770492):0.25420136835724238544):0.08625857435757548763):0.01873930557709627825,357384213__Bacteria__Alphaproteobacteria__Pelagibacterium_halotolerans_B2__30S_ribosomal_protein_S9:0.18295932058534888909):0.03580728907101724673):0.04996042587936640189):0.04991195909872990499):0.06292398299603747802):0.07813624790066275860):0.02910525129497328403):0.01593479591631340522):0.12338957897901001171,((261415378__Bacteria__others_bacteria__Fibrobacter_succinogenes_subsp_succinogenes_S85__30S_ribosomal_protein_S9:0.79922464593844666503,(71083718__Bacteria__Alphaproteobacteria__Candidatus_Pelagibacter_ubique_HTCC1062__30S_ribosomal_protein_S9:0.81764585392132527186,330814094__Bacteria__Alphaproteobacteria__Candidatus_Pelagibacter_sp_IMCC9063__30S_ribosomal_protein_S9:0.53373207163158653543):0.16651997136326890381):0.23442050362580349465,339320183__Bacteria__Alphaproteobacteria__Candidatus_Midichloria_mitochondrii_IricVA__30S_ribosomal_protein_S9:0.71249076682726042442):0.01174327286351226594):0.06760105782428348087):0.07850843761966923295,(254797172__Bacteria__Alphaproteobacteria__Neorickettsia_risticii_str_Illinois__30S_ribosomal_protein_S9:0.00000122123005994819,88608809__Bacteria__Alphaproteobacteria__Neorickettsia_sennetsu_str_Miyayama__30S_ribosomal_protein_S9:0.04068498680053187627):0.77712124339187971245):0.05830666139643628926):0.02778127888451410385):0.05960650053375998736,((302038063__Bacteria__others_bacteria__Candidatus_Nitrospira_defluvii__30S_ribosomal_protein_S9:0.80509044520667516487,383785388__Bacteria__others_bacteria__Leptospirillum_ferrooxidans_C2-3__30S_ribosomal_protein_S9:0.56494122457370488100):0.21311802892184003588,((((162455686__Bacteria__Deltaproteobacteria__Sorangium_cellulosum_So_ce_56__30S_ribosomal_protein_S9:0.46608621008576917033,262197211__Bacteria__Deltaproteobacteria__Haliangium_ochraceum_DSM_14365__30S_ribosomal_protein_S9:0.43339940924614317463):0.04744457410926003482,302342256__Bacteria__Deltaproteobacteria__Desulfarculus_baarsii_DSM_2075__30S_ribosomal_protein_S9:0.30480912113228192384):0.09937886716676981591,(((51245178__Bacteria__Deltaproteobacteria__Desulfotalea_psychrophila_LSv54__30S_ribosomal_protein_S9:0.32410489723094132453,320353073__Bacteria__Deltaproteobacteria__Desulfobulbus_propionicus_DSM_2032__30S_ribosomal_protein_S9:0.39782525619560982211):0.31271495443731944786,297568334__Bacteria__Deltaproteobacteria__Desulfurivibrio_alkaliphilus_AHT2__30S_ribosomal_protein_S9:0.33632100261276914877):0.15475540085644978738,((337288274__Bacteria__others_bacteria__Thermodesulfobacterium_sp_OPB45__30S_ribosomal_protein_S9:0.62181346916854796092,337286731__Bacteria__others_bacteria__Thermodesulfatator_indicus_DSM_15286__30S_ribosomal_protein_S9:0.14610169617870755188):0.32048611289121131662,((319789359__Bacteria__Aquificae__Thermovibrio_ammonificans_HB-1__30S_ribosomal_protein_S9:0.06433948922141746740,325295439__Bacteria__Aquificae__Desulfurobacterium_thermolithotrophum_DSM_11699__30S_ribosomal_protein_S9:0.15754893421063820291):0.18575299787296620235,((195953380__Bacteria__Aquificae__Hydrogenobaculum_sp_Y04AAS1__30S_ribosomal_protein_S9:0.45756012575361698635,((288817892__Bacteria__Aquificae__Hydrogenobacter_thermophilus_TK-6__30S_ribosomal_protein_S9:0.16970604075098985608,289548261__Bacteria__Aquificae__Thermocrinis_albus_DSM_14484__30S_ribosomal_protein_S9:0.09883158295797334070):0.18269428632560102965,15606910__Bacteria__Aquificae__Aquifex_aeolicus_VF5__30S_ribosomal_protein_S9:0.24475937768289285357):0.05443979017625039801):0.28308013026634221143,(225849986__Bacteria__Aquificae__Persephonella_marina_EX-H1__30S_ribosomal_protein_S9:0.14195193241461379063,(188997630__Bacteria__Aquificae__Sulfurihydrogenibium_sp_YO3AOP1__30S_ribosomal_protein_S9:0.10695796233766395600,225848270__Bacteria__Aquificae__Sulfurihydrogenibium_azorense_Az-Fu1__30S_ribosomal_protein_S9:0.03504507325923488653):0.09722784842328861810):0.27021498137012706087):0.33258459051749234003):0.26392099901263643691):0.12385783846866935121):0.13355561602062357429):0.08930824029707659650,(((158520962__Bacteria__Deltaproteobacteria__Desulfococcus_oleovorans_Hxd3__30S_ribosomal_protein_S9:0.77373937449925289656,(218780533__Bacteria__Deltaproteobacteria__Desulfatibacillum_alkenivorans_AK-01__30S_ribosomal_protein_S9:0.47496252735931221434,224370129__Bacteria__Deltaproteobacteria__Desulfobacterium_autotrophicum_HRM2__30S_ribosomal_protein_S9:0.55621322319582344740):0.05919218701005576899):0.13160903190679831831,328951881__Bacteria__Deltaproteobacteria__Desulfobacca_acetoxidans_DSM_11109__30S_ribosomal_protein_S9:0.57166694104909077101):0.06084308586016487497,(((42522100__Bacteria__Deltaproteobacteria__Bdellovibrio_bacteriovorus_HD100__30S_ribosomal_protein_S9:0.68182134303059349634,((86159790__Bacteria__Deltaproteobacteria__Anaeromyxobacter_dehalogenans_2CP-C__30S_ribosomal_protein_S9:0.06122090817523693357,153006279__Bacteria__Deltaproteobacteria__Anaeromyxobacter_sp_Fw109-5__30S_ribosomal_protein_S9:0.08079210627461702598):0.28393954491632333870,(310820077__Bacteria__Deltaproteobacteria__Stigmatella_aurantiaca_DW4-3-1__30S_ribosomal_protein_S9:0.05397174310471163777,((108762003__Bacteria__Deltaproteobacteria__Myxococcus_xanthus_DK_1622__30S_ribosomal_protein_S9:0.00000122123005994819,338533199__Bacteria__Deltaproteobacteria__Myxococcus_fulvus_HW-1__30S_ribosomal_protein_S9:0.02077402215706113456):0.04951612890543848067,383454020__Bacteria__Deltaproteobacteria__Corallococcus_coralloides_DSM_2259__30S_ribosomal_protein_S9:0.10042114314833369693):0.06700529805066426925):0.24052443379863805428):0.07600678964770513080):0.17163645473057589919,116749103__Bacteria__Deltaproteobacteria__Syntrophobacter_fumaroxidans_MPOB__30S_ribosomal_protein_S9:0.26271753003763997913):0.03995086543581939653,(77919495__Bacteria__Deltaproteobacteria__Pelobacter_carbinolicus_DSM_2380__30S_ribosomal_protein_S9:0.04840872211508343709,(189426239__Bacteria__Deltaproteobacteria__Geobacter_lovleyi_SZ__30S_ribosomal_protein_S9:0.05300694953095710926,((((78221828__Bacteria__Deltaproteobacteria__Geobacter_metallireducens_GS-15__30S_ribosomal_protein_S9:0.02008894638957826884,39997966__Bacteria__Deltaproteobacteria__Geobacter_sulfurreducens_PCA__30S_ribosomal_protein_S9:0.04924235322918015662):0.19227191145370459147,(148263123__Bacteria__Deltaproteobacteria__Geobacter_uraniireducens_Rf4__30S_ribosomal_protein_S9:0.00000122123005994819,222056723__Bacteria__Deltaproteobacteria__Geobacter_sp_FRC-32__30S_ribosomal_protein_S9:0.05893117841203850821):0.06809284179953060956):0.04425995210686897025,(322418346__Bacteria__Deltaproteobacteria__Geobacter_sp_M18__30S_ribosomal_protein_S9:0.01061871252838026553,(253701942__Bacteria__Deltaproteobacteria__Geobacter_sp_M21__30S_ribosomal_protein_S9:0.01060141953196349143,197117303__Bacteria__Deltaproteobacteria__Geobacter_bemidjiensis_Bem__30S_ribosomal_protein_S9:0.00000122123005994819):0.00000122123005994819):0.15036672083564325830):0.07417444418562457731,118581488__Bacteria__Deltaproteobacteria__Pelobacter_propionicus_DSM_2379__30S_ribosomal_protein_S9:0.06823760076405681330):0.04246208117361222056):0.19954780120222748163):0.15699290409118613066):0.11015617123336540750):0.04910424189220615604):0.06370804793981532654):0.06820421482975051741):0.12319027543836315319,(((((((((308051128__Bacteria__Gammaproteobacteria__Ferrimonas_balearica_DSM_9799__30S_ribosomal_protein_S9:0.12775746124360656819,(119776202__Bacteria__Gammaproteobacteria__Shewanella_amazonensis_SB2B__30S_ribosomal_protein_S9:0.01833454868320563008,(127514221__Bacteria__Gammaproteobacteria__Shewanella_loihica_PV-4__30S_ribosomal_protein_S9:0.02012438322280267824,((294139205__Bacteria__Gammaproteobacteria__Shewanella_violacea_DSS12__30S_ribosomal_protein_S9:0.03914012758871752290,((157373887__Bacteria__Gammaproteobacteria__Shewanella_sediminis_HAW-EB3__30S_ribosomal_protein_S9:0.00000122123005994819,170728546__Bacteria__Gammaproteobacteria__Shewanella_woodyi_ATCC_51908__30S_ribosomal_protein_S9:0.00000122123005994819):0.00000122123005994819,(167625588__Bacteria__Gammaproteobacteria__Shewanella_halifaxensis_HAW-EB4__30S_ribosomal_protein_S9:0.00000122123005994819,(157963408__Bacteria__Gammaproteobacteria__Shewanella_pealeana_ATCC_700345__30S_ribosomal_protein_S9:0.00000122123005994819,212633581__Bacteria__Gammaproteobacteria__Shewanella_piezotolerans_WP3__Ribosomal_protein_S9:0.02229969341492073903):0.01032982556650091990):0.04319262049333728176):0.04689333712227952006):0.02168244861915497729,((91791871__Bacteria__Gammaproteobacteria__Shewanella_denitrificans_OS217__30S_ribosomal_protein_S9:0.00000122123005994819,114564520__Bacteria__Gammaproteobacteria__Shewanella_frigidimarina_NCIMB_400__30S_ribosomal_protein_S9:0.00000122123005994819):0.05609144768673316600,((126175846__Bacteria__Gammaproteobacteria__Shewanella_baltica_OS155__30S_ribosomal_protein_S9:0.00000122123005994819,(146291850__Bacteria__Gammaproteobacteria__Shewanella_putrefaciens_CN-32__30S_ribosomal_protein_S9:0.00000122123005994819,113971600__Bacteria__Gammaproteobacteria__Shewanella_sp_MR-4__30S_ribosomal_protein_S9:0.00000122123005994819):0.00000122123005994819):0.00000122123005994819,24375427__Bacteria__Gammaproteobacteria__Shewanella_oneidensis_MR-1__30S_ribosomal_protein_S9_RpsI:0.00000122123005994819):0.00000122123005994819):0.02817861467882286364):0.01536819741860452615):0.06139008211248189045):0.06922864755564135664):0.06567613690575054008,(152996421__Bacteria__Gammaproteobacteria__Marinomonas_sp_MWYL1__30S_ribosomal_protein_S9:0.00871630163886893961,(326795067__Bacteria__Gammaproteobacteria__Marinomonas_mediterranea_MMB-1__30S_ribosomal_protein_S9:0.04134078915653072867,333908331__Bacteria__Gammaproteobacteria__Marinomonas_posidonica_IVIA-Po-181__30S_ribosomal_protein_S9:0.01037046542360699902):0.02181799949273798001):0.13352853539456632781):0.05013137948070627709,(((((340781187__Bacteria__Gammaproteobacteria__Acidithiobacillus_caldus_SM-1__30S_ribosomal_protein_S9p_|S16e|:0.02993402403936847381,(198284760__Bacteria__Gammaproteobacteria__Acidithiobacillus_ferrooxidans_ATCC_53993__30S_ribosomal_protein_S9:0.01080608839999534602,344201158__Bacteria__Gammaproteobacteria__Acidithiobacillus_ferrivorans_SS3__30S_ribosomal_protein_S9:0.01166394410391031859):0.04050581636839772903):0.39452758163038775807,256821891__Bacteria__Gammaproteobacteria__Kangiella_koreensis_DSM_16069__30S_ribosomal_protein_S9:0.11988302868726627426):0.04567963844806649520,(((307544532__Bacteria__Gammaproteobacteria__Halomonas_elongata_DSM_2581__30S_ribosomal_protein_S9:0.03241852180680850071,92114328__Bacteria__Gammaproteobacteria__Chromohalobacter_salexigens_DSM_3043__30S_ribosomal_protein_S9:0.11783900097892283099):0.27310899040834940577,(83648541__Bacteria__Gammaproteobacteria__Hahella_chejuensis_KCTC_2396__30S_ribosomal_protein_S9:0.21380583932209973330,(((226943433__Bacteria__Gammaproteobacteria__Azotobacter_vinelandii_DJ__30S_ribosomal_protein_S9:0.03099795048189915581,(15599628__Bacteria__Gammaproteobacteria__Pseudomonas_aeruginosa_PAO1__30S_ribosomal_protein_S9:0.00000122123005994819,386064123__Bacteria__Gammaproteobacteria__Pseudomonas_aeruginosa_NCGM2_S1_1__30S_ribosomal_protein_S9:0.00000122123005994819):0.03068678529006964653):0.01403354469405892861,((((70732404__Bacteria__Gammaproteobacteria__Pseudomonas_fluorescens_Pf-5__30S_ribosomal_protein_S9:0.00000122123005994819,(330811599__Bacteria__Gammaproteobacteria__Pseudomonas_brassicacearum_subsp_brassicacearum_NFM421__30S_ribosomal_protein_S9:0.00000122123005994819,28871560__Bacteria__Gammaproteobacteria__Pseudomonas_syringae_pv_tomato_str_DC3000__30S_ribosomal_protein_S9:0.01041369251559711752):0.01017604932718636432):0.01984685282851464047,(((120555382__Bacteria__Gammaproteobacteria__Marinobacter_aquaeolei_VT8__30S_ribosomal_protein_S9:0.00000122123005994819,387813199__Bacteria__Gammaproteobacteria__Marinobacter_hydrocarbonoclasticus_ATCC_49840__30S_ribosomal_protein_S9:0.00000122123005994819):0.04533050387695355260,385330285__Bacteria__Gammaproteobacteria__Marinobacter_adhaerens_HP15__30S_ribosomal_protein_S9:0.00000122123005994819):0.31638510969097843883,333898979__Bacteria__Gammaproteobacteria__Pseudomonas_fulva_12-X__30S_ribosomal_protein_S9:0.01199706631174585376):0.02001285574919220087):0.01004506205403248205,(26988051__Bacteria__Gammaproteobacteria__Pseudomonas_putida_KT2440__30S_ribosomal_protein_S9:0.01025856691497867464,104783474__Bacteria__Gammaproteobacteria__Pseudomonas_entomophila_L48__30S_ribosomal_protein_S9:0.00000122123005994819):0.04399875946697769796):0.02096617724512504083,146305937__Bacteria__Gammaproteobacteria__Pseudomonas_mendocina_ymp__30S_ribosomal_protein_S9:0.01084481952439550305):0.01891396346336166392):0.00000122123005994819,146281448__Bacteria__Gammaproteobacteria__Pseudomonas_stutzeri_A1501__30S_ribosomal_protein_S9:0.07689666063155786713):0.13026948338519528381):0.01301649363784623641):0.00000122123005994819,((90022805__Bacteria__Gammaproteobacteria__Saccharophagus_degradans_2-40__SSU_ribosomal_protein_S9P:0.08548324303196377927,254787563__Bacteria__Gammaproteobacteria__Teredinibacter_turnerae_T7901__30S_ribosomal_protein_S9:0.10569863599977005753):0.14708180996522202122,192359611__Bacteria__Gammaproteobacteria__Cellvibrio_japonicus_Ueda107__30S_ribosomal_protein_S9:0.14314317426745121198):0.11727064455366796591):0.03564172563003890903):0.06264845347214970106,(((390951826__Bacteria__Gammaproteobacteria__Thiocystis_violascens_DSM_198__30S_ribosomal_protein_S9:0.12223593666790068257,288939938__Bacteria__Gammaproteobacteria__Allochromatium_vinosum_DSM_180__30S_ribosomal_protein_S9:0.06067574498025356949):0.23977192421656873256,(387126637__Bacteria__Gammaproteobacteria__Methylophaga_sp_JAM1__30S_ribosomal_protein_S9:0.25605735092797210495,((300112967__Bacteria__Gammaproteobacteria__Nitrosococcus_watsonii_C-113__30S_ribosomal_protein_S9:0.00000122123005994819,77166288__Bacteria__Gammaproteobacteria__Nitrosococcus_oceani_ATCC_19707__30S_ribosomal_protein_S9:0.02100981841688633056):0.03650235867181883531,292493450__Bacteria__Gammaproteobacteria__Nitrosococcus_halophilus_Nc4__30S_ribosomal_protein_S9:0.09838613713618865608):0.16115098757681639574):0.06794530594538991664):0.13888581308786854263,(53804799__Bacteria__Gammaproteobacteria__Methylococcus_capsulatus_str_Bath__30S_ribosomal_protein_S9:0.22626312349638388888,(333985167__Bacteria__Gammaproteobacteria__Methylomonas_methanica_MC09__30S_ribosomal_protein_S9:0.26121522753432746544,357406756__Bacteria__Gammaproteobacteria__Methylomicrobium_alcaliphilum__30S_ribosomal_protein_S9:0.06206641751251375239):0.10035171835905189186):0.26552878614560965209):0.03257477786919862894):0.01292694853171581434,((((332308039__Bacteria__Gammaproteobacteria__Glaciecola_sp_4H-3-7YE-5__30S_ribosomal_protein_S9:0.00479808440596100633,109900003__Bacteria__Gammaproteobacteria__Pseudoalteromonas_atlantica_T6c__30S_ribosomal_protein_S9:0.00584907702343829931):0.03369132160975321644,348028178__Bacteria__Gammaproteobacteria__Glaciecola_nitratireducens_FR1064__30S_ribosomal_protein_S9:0.08103587945150961258):0.05811987619368740726,(332140236__Bacteria__Gammaproteobacteria__Alteromonas_macleodii_str_Deep_ecotype__30S_ribosomal_protein_S9:0.25831006551818236350,333894379__Bacteria__Gammaproteobacteria__Alteromonas_sp_SN2__30S_ribosomal_protein_S9:0.00000122123005994819):0.09859778946758603058):0.00000122123005994819,(((71278156__Bacteria__Gammaproteobacteria__Colwellia_psychrerythraea_34H__30S_ribosomal_protein_S9:0.15315777765028376622,(119946499__Bacteria__Gammaproteobacteria__Psychromonas_ingrahamii_37__30S_ribosomal_protein_S9:0.20885114041904381810,(148244977__Bacteria__Gammaproteobacteria__Candidatus_Vesicomyosocius_okutanii_HA__30S_ribosomal_protein_S9:0.18338280836467110713,118602904__Bacteria__Gammaproteobacteria__Candidatus_Ruthia_magnifica_str_Cm_Calyptogena_magnifica__30S_ribosomal_protein_S9:0.00000122123005994819):0.62455054356455019793):0.06455335774419571071):0.03246940928528519593,(374334672__Bacteria__Gammaproteobacteria__Oceanimonas_sp_GK1__30S_ribosomal_protein_S9:0.09207646860896408214,((237809656__Bacteria__Gammaproteobacteria__Tolumonas_auensis_DSM_9187__30S_ribosomal_protein_S9:0.24649152710155566859,((330828024__Bacteria__Gammaproteobacteria__Aeromonas_veronii_B565__30S_ribosomal_protein_S9:0.00000122123005994819,117617920__Bacteria__Gammaproteobacteria__Aeromonas_hydrophila_subsp_hydrophila_ATCC_7966__30S_ribosomal_protein_S9:0.00000122123005994819):0.00000122123005994819,145297424__Bacteria__Gammaproteobacteria__Aeromonas_salmonicida_subsp_salmonicida_A449__30S_ribosomal_protein_S9:0.01002918275787306572):0.01106640047154330321):0.04217209090723414433,(94676964__Bacteria__Gammaproteobacteria__Baumannia_cicadellinicola_str_Hc_Homalodisca_coagulata__30S_ribosomal_protein_S9:0.22310390398634905029,((((379009867__Bacteria__Gammaproteobacteria__Wigglesworthia_glossinidia_endosymbiont_of_Glossina_morsitans__30S_ribosomal_protein_S9:0.33416084774102405852,32490888__Bacteria__Gammaproteobacteria__Wigglesworthia_glossinidia_endosymbiont_of_Glossina_brevipalpis__30S_ribosomal_protein_S9:0.31612872409145276187):0.26979158704298822347,(71891842__Bacteria__Gammaproteobacteria__Candidatus_Blochmannia_pennsylvanicus_str_BPEN__30S_ribosomal_protein_S9:0.17896908791404425587,(319760199__Bacteria__Gammaproteobacteria__Candidatus_Blochmannia_vafer_str_BVAF__30S_ribosomal_protein_S9:0.30596456705807034693,33519532__Bacteria__Gammaproteobacteria__Candidatus_Blochmannia_floridanus__30S_ribosomal_protein_S9:0.27396668964455628270):0.19146662589615615069):0.24147634311772767091):0.15106981470245148258,((295698265__Bacteria__Gammaproteobacteria__Candidatus_Riesia_pediculicola_USDA__30S_ribosomal_protein_S9:0.67761250234225745004,27904841__Bacteria__Gammaproteobacteria__Buchnera_aphidicola_str_Bp_Baizongia_pistaciae__30S_ribosomal_protein_S9:0.14224740300787314107):0.28375581898043839013,((116515174__Bacteria__Gammaproteobacteria__Buchnera_aphidicola_str_Cc_Cinara_cedri__30S_ribosomal_protein_S9:0.17106144721622026927,336233349__Bacteria__Gammaproteobacteria__Buchnera_aphidicola_Cinara_tujafilina__30S_ribosomal_protein_S9:0.14427106893481492222):0.15359311870001565725,(15616994__Bacteria__Gammaproteobacteria__Buchnera_aphidicola_str_APS_Acyrthosiphon_pisum__30S_ribosomal_protein_S9:0.04998250824005868315,21672651__Bacteria__Gammaproteobacteria__Buchnera_aphidicola_str_Sg_Schizaphis_graminum__30S_ribosomal_protein_S9:0.15545142276745771426):0.10506769338468291419):0.07431845730155477170):0.08196810043755815844):0.10411861445419941241,(339477997__Bacteria__Gammaproteobacteria__Candidatus_Moranella_endobia_PCIT__30S_ribosomal_protein_S9:0.16607242079747097652,((((374314294__Bacteria__Gammaproteobacteria__Serratia_symbiotica_str_Cinara_cedri__30S_ribosomal_protein_S9:0.10544315848730435869,(242241036__Bacteria__Gammaproteobacteria__Dickeya_dadantii_Ech703__30S_ribosomal_protein_S9:0.02065521415373157768,251791354__Bacteria__Gammaproteobacteria__Dickeya_zeae_Ech1591__30S_ribosomal_protein_S9:0.00000122123005994819):0.03107381996684972433):0.00000122123005994819,(((((52425337__Bacteria__Gammaproteobacteria__Mannheimia_succiniciproducens_MBEL55E__30S_ribosomal_protein_S9:0.02069956216603103735,(15602386__Bacteria__Gammaproteobacteria__Pasteurella_multocida_subsp_multocida_str_Pm70__30S_ribosomal_protein_S9:0.06297411387366408375,(332290116__Bacteria__Gammaproteobacteria__Gallibacterium_anatis_UMN179__30S_ribosomal_protein_S9:0.12353059735462182389,(113460896__Bacteria__Gammaproteobacteria__Haemophilus_somnus_129PT__30S_ribosomal_protein_S9:0.04273395087413844190,(((152979157__Bacteria__Gammaproteobacteria__Actinobacillus_succinogenes_130Z__30S_ribosomal_protein_S9:0.01017298278453958663,(219870432__Bacteria__Gammaproteobacteria__Haemophilus_parasuis_SH0165__30S_ribosomal_protein_S9:0.02055098022597775728,(33152549__Bacteria__Gammaproteobacteria__Haemophilus_ducreyi_35000HP__30S_ribosomal_protein_S9:0.01035142666856555746,126208083__Bacteria__Gammaproteobacteria__Actinobacillus_pleuropneumoniae_serovar_5b_str_L20__30S_ribosomal_protein_S9:0.02073024247421968377):0.02131524975126796589):0.01026384769139692017):0.04291309628998925263,251792609__Bacteria__Gammaproteobacteria__Aggregatibacter_aphrophilus_NJ8700__30S_ribosomal_protein_S9:0.00000122123005994819):0.01025304857784353936,(345430264__Bacteria__Gammaproteobacteria__Haemophilus_parainfluenzae_T3T1__30S_ribosomal_protein_S9:0.00000122123005994819,(16273349__Bacteria__Gammaproteobacteria__Haemophilus_influenzae_Rd_KW20__30S_ribosomal_protein_S9:0.00000122123005994819,261868100__Bacteria__Gammaproteobacteria__Aggregatibacter_actinomycetemcomitans_D11S-1__30S_ribosomal_protein_S9:0.03171862403446819995):0.01045067559835080422):0.01043876268497033119):0.00000122123005994819):0.01021672670655789789):0.05220501499572451076):0.00000122123005994819):0.08075161185235696371,(((27364059__Bacteria__Gammaproteobacteria__Vibrio_vulnificus_CMCP6__30S_ribosomal_protein_S9:0.03236497783502789716,15640593__Bacteria__Gammaproteobacteria__Vibrio_cholerae_O1_biovar_El_Tor_str_N16961__30S_ribosomal_protein_S9:0.00000122123005994819):0.03178526293175308604,375131975__Bacteria__Gammaproteobacteria__Vibrio_furnissii_NCTC_11218__30S_ribosomal_protein_S9:0.00000122123005994819):0.00000122123005994819,(((262395279__Bacteria__Gammaproteobacteria__Vibrio_sp_Ex25__30S_ribosomal_protein_S9:0.03204851477088985212,28897213__Bacteria__Gammaproteobacteria__Vibrio_parahaemolyticus_RIMD_2210633__30S_ribosomal_protein_S9:0.00000122123005994819):0.02018465285604141915,156973202__Bacteria__Gammaproteobacteria__Vibrio_harveyi_ATCC_BAA-1116__30S_ribosomal_protein_S9:0.00177492711747035759):0.02069282173430739627,(336123352__Bacteria__Gammaproteobacteria__Vibrio_anguillarum_775__30S_ribosomal_protein_S9P:0.00000122123005994819,((209696071__Bacteria__Gammaproteobacteria__Aliivibrio_salmonicida_LFI1238__30S_ribosomal_protein_S9:0.04230005666985511142,59712828__Bacteria__Gammaproteobacteria__Vibrio_fischeri_ES114__30S_ribosomal_protein_S9:0.00000122123005994819):0.07607186815349853415,218708467__Bacteria__Gammaproteobacteria__Vibrio_splendidus_LGP32__30S_ribosomal_protein_S9:0.02201317783325256600):0.02160153557657796056):0.02158680774883773787):0.03231469254953240472):0.05874085039180929751):0.08482480249278666340,((146313299__Bacteria__Gammaproteobacteria__Enterobacter_sp_638__30S_ribosomal_protein_S9:0.00000122123005994819,(((283788134__Bacteria__Gammaproteobacteria__Citrobacter_rodentium_ICC168__30S_ribosomal_protein_S9:0.00000122123005994819,(((296104942__Bacteria__Gammaproteobacteria__Enterobacter_cloacae_subsp_cloacae_ATCC_13047__30S_ribosomal_protein_S9:0.00000122123005994819,((157148800__Bacteria__Gammaproteobacteria__Citrobacter_koseri_ATCC_BAA-895__30S_ribosomal_protein_S9:0.00000122123005994819,((340000901__Bacteria__Gammaproteobacteria__Salmonella_bongori_NCTC_12419__30S_ribosomal_subunit_protein_S9:0.00000122123005994819,(24114517__Bacteria__Gammaproteobacteria__Shigella_flexneri_2a_str_301__30S_ribosomal_protein_S9:0.01005652278082519620,(152972143__Bacteria__Gammaproteobacteria__Klebsiella_pneumoniae_subsp_pneumoniae_MGH_78578__30S_ribosomal_protein_S9:0.00000122123005994819,(((((288933353__Bacteria__Gammaproteobacteria__Klebsiella_variicola_At-22__30S_ribosomal_protein_S9:0.00000122123005994819,(218550507__Bacteria__Gammaproteobacteria__Escherichia_fergusonii_ATCC_35469__30S_ribosomal_protein_S9:0.00000122123005994819,205354245__Bacteria__Gammaproteobacteria__Salmonella_enterica_subsp_enterica_serovar_Gallinarum_str_287-91__30S_ribosomal_subunit_protein_S9:0.01155224650945691454):0.00000122123005994819):0.00000122123005994819,375257590__Bacteria__Gammaproteobacteria__Klebsiella_oxytoca_KCTC_1686__30S_ribosomal_protein_S9:0.00000122123005994819):0.00000122123005994819,16762104__Bacteria__Gammaproteobacteria__Salmonella_enterica_subsp_enterica_serovar_Typhi_str_CT18__30S_ribosomal_subunit_protein_S9:0.00000122123005994819):0.00000122123005994819,(((333929277__Bacteria__Gammaproteobacteria__Serratia_sp_AS12__30S_ribosomal_protein_S9:0.02116035978225810563,261819654__Bacteria__Gammaproteobacteria__Pectobacterium_wasabiae_WPP163__30S_ribosomal_protein_S9:0.00000122123005994819):0.00000122123005994819,((50119267__Bacteria__Gammaproteobacteria__Pectobacterium_atrosepticum_SCRI1043__30S_ribosomal_protein_S9:0.00000122123005994819,((383191844__Bacteria__Gammaproteobacteria__Rahnella_aquatilis_CIP_78-65_ATCC_33071__30S_ribosomal_protein_S9:0.01045563108776034582,322834649__Bacteria__Gammaproteobacteria__Rahnella_sp_Y9602__30S_ribosomal_protein_S9:0.00000122123005994819):0.01678448641231535324,((123443923__Bacteria__Gammaproteobacteria__Yersinia_enterocolitica_subsp_enterocolitica_8081__30S_ribosomal_protein_S9:0.00000122123005994819,(108809732__Bacteria__Gammaproteobacteria__Yersinia_pestis_Antiqua__30S_ribosomal_protein_S9:0.00000122123005994819,51597799__Bacteria__Gammaproteobacteria__Yersinia_pseudotuberculosis_IP_32953__30S_ribosomal_protein_S9:0.00000122123005994819):0.01039296774794667630):0.03883032822947175833,(54310324__Bacteria__Gammaproteobacteria__Photobacterium_profundum_SS9__30S_ribosomal_protein_S9:0.15898223106711570352,238898381__Bacteria__Gammaproteobacteria__Candidatus_Hamiltonella_defensa_5AT_Acyrthosiphon_pisum__30S_ribosomal_protein_S9:0.08473403718538292939):0.02465193543137700685):0.04352358570952884892):0.00556992234198862898):0.00000122123005994819,(157372581__Bacteria__Gammaproteobacteria__Serratia_proteamaculans_568__30S_ribosomal_protein_S9:0.02120769430751909962,((317046684__Bacteria__Gammaproteobacteria__Pantoea_sp_At-9b__30S_ribosomal_protein_S9:0.02090391847391724622,291615967__Bacteria__Gammaproteobacteria__Pantoea_ananatis_LMG_20103__30S_ribosomal_protein_S9:0.00000122123005994819):0.02105610843329891457,(((292486792__Bacteria__Gammaproteobacteria__Erwinia_amylovora_CFBP1430__30S_ribosomal_protein_S9:0.01044424303868908555,300718626__Bacteria__Gammaproteobacteria__Erwinia_billingiae_Eb661__30S_ribosomal_protein_S9:0.01043934155171156834):0.00000122123005994819,(385786936__Bacteria__Gammaproteobacteria__Erwinia_sp_Ejp617__30S_ribosomal_protein_S9:0.00000122123005994819,(188532461__Bacteria__Gammaproteobacteria__Erwinia_tasmaniensis_Et1-99__30S_ribosomal_protein_S9:0.00000122123005994819,259906993__Bacteria__Gammaproteobacteria__Erwinia_pyrifoliae_Ep1-96__30S_ribosomal_protein_S9:0.00000122123005994819):0.00000122123005994819):0.00000122123005994819):0.00000122123005994819,308189059__Bacteria__Gammaproteobacteria__Pantoea_vagans_C9-1__30S_ribosomal_protein_S9:0.04267918932954696543):0.01045798753155733479):0.02113379602555040537):0.00000122123005994819):0.01036353843205688532):0.02098159509082206733,253686698__Bacteria__Gammaproteobacteria__Pectobacterium_carotovorum_subsp_carotovorum_PC1__30S_ribosomal_protein_S9:0.00000122123005994819):0.01018686350499706759):0.01014901382388296719,(260596154__Bacteria__Gammaproteobacteria__Cronobacter_turicensis_z3032__30S_ribosomal_protein_S9:0.00000122123005994819,156935746__Bacteria__Gammaproteobacteria__Cronobacter_sakazakii_ATCC_BAA-894__30S_ribosomal_protein_S9:0.00000122123005994819):0.00000122123005994819):0.00000122123005994819):0.00000122123005994819):0.00000122123005994819):0.00000122123005994819,336247400__Bacteria__Gammaproteobacteria__Enterobacter_aerogenes_KCTC_2190__30S_ribosomal_protein_S9:0.00000122123005994819):0.00000122123005994819):0.00000122123005994819,15803764__Bacteria__Gammaproteobacteria__Escherichia_coli_O157_H7_str_EDL933__30S_ribosomal_protein_S9:0.00000122123005994819):0.00000122123005994819):0.00000122123005994819,387887702__Bacteria__Gammaproteobacteria__Escherichia_blattae_DSM_4481__30S_ribosomal_protein_S9:0.00000122123005994819):0.00000122123005994819,82545541__Bacteria__Gammaproteobacteria__Shigella_boydii_Sb227__30S_ribosomal_protein_S9:0.00000122123005994819):0.00000122123005994819):0.00000122123005994819,82778538__Bacteria__Gammaproteobacteria__Shigella_dysenteriae_Sd197__30S_ribosomal_protein_S9:0.01011181531305219150):0.00000122123005994819,74313760__Bacteria__Gammaproteobacteria__Shigella_sonnei_Ss046__30S_ribosomal_protein_S9:0.01009277124245726819):0.01945667488601977163):0.00000122123005994819,345301053__Bacteria__Gammaproteobacteria__Enterobacter_asburiae_LF7a__30S_ribosomal_protein_S9:0.00000122123005994819):0.00000122123005994819):0.00999179877595073214,238918543__Bacteria__Gammaproteobacteria__Edwardsiella_ictaluri_93-146__ribosomal_protein_S9:0.00000122123005994819):0.00000122123005994819,269137874__Bacteria__Gammaproteobacteria__Edwardsiella_tarda_EIB202__30S_ribosomal_protein_S9:0.00000122123005994819):0.02088010778764107234):0.01859132294938004026,((((197287473__Bacteria__Gammaproteobacteria__Proteus_mirabilis_HI4320__30S_ribosomal_protein_S9:0.03248683030913430275,(37527869__Bacteria__Gammaproteobacteria__Photorhabdus_luminescens_subsp_laumondii_TTO1__30S_ribosomal_protein_S9:0.00000122123005994819,253991126__Bacteria__Gammaproteobacteria__Photorhabdus_asymbiotica_subsp_asymbiotica_ATCC_43949__30s_ribosomal_subunit_protein_s9:0.01056904240085565320):0.00000122123005994819):0.01063154785382963360,290476814__Bacteria__Gammaproteobacteria__Xenorhabdus_bovienii_SS-2004__30S_ribosomal_subunit_protein_S9:0.00000122123005994819):0.00000122123005994819,300724951__Bacteria__Gammaproteobacteria__Xenorhabdus_nematophila_ATCC_19061__30S_ribosomal_protein_S9:0.01048920969262629420):0.01656763650372657451,386744175__Bacteria__Gammaproteobacteria__Providencia_stuartii_MRSN_2154__30S_ribosomal_protein_S9:0.05436606511246493828):0.02970803735073943713):0.02142503373857528384,85058195__Bacteria__Gammaproteobacteria__Sodalis_glossinidius_str_morsitans__30S_ribosomal_protein_S9:0.02250972528175209861):0.02130310039388056895):0.00000122123005994819):0.02368831990248628991):0.07128185389572881669):0.00000122123005994819):0.06501205762698679391):0.05938580985219135688,((315125574__Bacteria__Gammaproteobacteria__Pseudoalteromonas_sp_SM9913__30S_ribosomal_protein_S9:0.00371494311936199735,77361446__Bacteria__Gammaproteobacteria__Pseudoalteromonas_haloplanktis_TAC125__30S_ribosomal_protein_S9:0.01725298379463233861):0.14594490401072662822,56459526__Bacteria__Gammaproteobacteria__Idiomarina_loihiensis_L2TR__30S_ribosomal_protein_S9:0.17914889209538037429):0.03637760440552575275):0.04860783240138151495):0.06061398938104977513):0.02569374363978970885):0.07233145401574589406,(((((50086030__Bacteria__Gammaproteobacteria__Acinetobacter_sp_ADP1__30S_ribosomal_protein_S9:0.00000122123005994819,(299768746__Bacteria__Gammaproteobacteria__Acinetobacter_oleivorans_DR1__30S_ribosomal_protein_S9:0.00000122123005994819,375136079__Bacteria__Gammaproteobacteria__Acinetobacter_calcoaceticus_PHEA-2__30S_ribosomal_protein_S9:0.00000122123005994819):0.00000122123005994819):0.02120461113876473749,((((184159520__Bacteria__Gammaproteobacteria__Acinetobacter_baumannii_ACICU__30S_ribosomal_protein_S9:0.00000122123005994819,(215482260__Bacteria__Gammaproteobacteria__Acinetobacter_baumannii_AB307-0294__30S_ribosomal_protein_S9:0.00000122123005994819,169794670__Bacteria__Gammaproteobacteria__Acinetobacter_baumannii_AYE__30S_ribosomal_protein_S9:0.00000122123005994819):0.00000122123005994819):0.00000122123005994819,(387122561__Bacteria__Gammaproteobacteria__Acinetobacter_baumannii_MDR-TJ__30S_ribosomal_protein_S9:0.00000122123005994819,169634295__Bacteria__Gammaproteobacteria__Acinetobacter_baumannii_SDF__30S_ribosomal_protein_S9:0.00000122123005994819):0.00000122123005994819):0.00000122123005994819,(385238952__Bacteria__Gammaproteobacteria__Acinetobacter_baumannii_TCDC-AB0715__30S_ribosomal_protein_S9:0.00000122123005994819,(384144630__Bacteria__Gammaproteobacteria__Acinetobacter_baumannii_MDR-ZJ06__30S_ribosomal_protein_S9:0.00000122123005994819,(384133212__Bacteria__Gammaproteobacteria__Acinetobacter_baumannii_1656-2__rpsI:0.00000122123005994819,213157958__Bacteria__Gammaproteobacteria__Acinetobacter_baumannii_AB0057__30S_ribosomal_protein_S9:0.00000122123005994819):0.00000122123005994819):0.00000122123005994819):0.00000122123005994819):0.00000122123005994819,126643020__Bacteria__Gammaproteobacteria__Acinetobacter_baumannii_ATCC_17978__30S_ribosomal_protein_S9:0.00000122123005994819):0.00000122123005994819):0.20998844291438722998,(148652606__Bacteria__Gammaproteobacteria__Psychrobacter_sp_PRwf-1__30S_ribosomal_protein_S9:0.05604904870412505402,(296113569__Bacteria__Gammaproteobacteria__Moraxella_catarrhalis_RH4__30S_ribosomal_protein_S9:0.08277282604569165259,(71066121__Bacteria__Gammaproteobacteria__Psychrobacter_arcticus_273-4__30S_ribosomal_protein_S9:0.01821646995228704338,93006572__Bacteria__Gammaproteobacteria__Psychrobacter_cryohalolentis_K5__30S_ribosomal_protein_S9:0.01488811177613452545):0.11990162810754270706):0.04552778025552591673):0.08125444817992320823):0.11970249888268746918,(((337755054__Bacteria__Gammaproteobacteria__Francisella_sp_TX077308__30S_ribosomal_protein_S9:0.01100500042678810228,(387886177__Bacteria__Gammaproteobacteria__Francisella_noatunensis_subsp_orientalis_str_Toba_04__30S_ribosomal_protein_S9:0.01042722216744294828,167627624__Bacteria__Gammaproteobacteria__Francisella_philomiragia_subsp_philomiragia_ATCC_25017__30S_ribosomal_protein_S9:0.00000122123005994819):0.02117170176709408380):0.02133023903994268888,((385793264__Bacteria__Gammaproteobacteria__Francisella_cf_novicida_Fx1__hypothetical_protein:0.00000122123005994819,118497874__Bacteria__Gammaproteobacteria__Francisella_novicida_U112__30S_ribosomal_protein_S9:0.00000122123005994819):0.00000122123005994819,56708334__Bacteria__Gammaproteobacteria__Francisella_tularensis_subsp_tularensis_SCHU_S4__30S_ribosomal_protein_S9:0.00000122123005994819):0.00000122123005994819):0.36777703306669018435,((319778570__Bacteria__Betaproteobacteria__Taylorella_equigenitalis_MCE9__30S_ribosomal_protein_S9:0.05085811506154746392,348590673__Bacteria__Betaproteobacteria__Taylorella_asinigenitalis_MCE3__30S_ribosomal_protein_S9p:0.03858462192275741859):0.12447799201438719541,((((300313143__Bacteria__Betaproteobacteria__Herbaspirillum_seropedicae_SmR1__30S_ribosomal_protein_S9:0.08351067065135119039,(340789148__Bacteria__Betaproteobacteria__Collimonas_fungivorans_Ter331__30S_ribosomal_protein_S9:0.01960360382702052567,(134093524__Bacteria__Betaproteobacteria__Herminiimonas_arsenicoxydans__30S_ribosomal_protein_S9:0.00000122123005994819,152980472__Bacteria__Betaproteobacteria__Janthinobacterium_sp_Marseille__30S_ribosomal_protein_S9:0.01022684668178032961):0.01227555166175845792):0.04712849389223401630):0.04480419948748155107,(53720518__Bacteria__Betaproteobacteria__Burkholderia_pseudomallei_K96243__30S_ribosomal_protein_S9:0.00000122123005994819,(((161525872__Bacteria__Betaproteobacteria__Burkholderia_multivorans_ATCC_17616__30S_ribosomal_protein_S9:0.01074346077949627810,(83720355__Bacteria__Betaproteobacteria__Burkholderia_thailandensis_E264__30S_ribosomal_protein_S9:0.00000122123005994819,(((238026237__Bacteria__Betaproteobacteria__Burkholderia_glumae_BGR1__30S_ribosomal_protein_S9:0.03206970406084758834,330815551__Bacteria__Betaproteobacteria__Burkholderia_gladioli_BSR3__30S_ribosomal_protein_S9:0.01069482510941816532):0.01088013209226399228,115350628__Bacteria__Betaproteobacteria__Burkholderia_ambifaria_AMMD__30S_ribosomal_protein_S9:0.00000122123005994819):0.01070276536279250734,(134294758__Bacteria__Betaproteobacteria__Burkholderia_vietnamiensis_G4__30S_ribosomal_protein_S9:0.00000122123005994819,(78065242__Bacteria__Betaproteobacteria__Burkholderia_sp_383__30S_ribosomal_protein_S9:0.00000122123005994819,107021757__Bacteria__Betaproteobacteria__Burkholderia_cenocepacia_AU_1054__30S_ribosomal_protein_S9:0.00000122123005994819):0.01052083862210967391):0.01072247844526089469):0.02125975993472459941):0.02126346865319422852):0.00950357036084534777,((312797275__Bacteria__Betaproteobacteria__Burkholderia_rhizoxinica_HKI_454__30S_ribosomal_protein_S9:0.03949365281573176401,(((145590064__Bacteria__Betaproteobacteria__Polynucleobacter_necessarius_subsp_asymbioticus_QLW-P1DMWA-1__30S_ribosomal_protein_S9:0.17982418367173760854,((339324658__Bacteria__Betaproteobacteria__Cupriavidus_necator_N-1__30S_ribosomal_protein_S9:0.00000122123005994819,(188591227__Bacteria__Betaproteobacteria__Cupriavidus_taiwanensis_LMG_19424__30S_ribosomal_protein_S9:0.00000122123005994819,73540175__Bacteria__Betaproteobacteria__Ralstonia_eutropha_JMP134__30S_ribosomal_protein_S9:0.01048978287724773584):0.01039671773106059030):0.03219962499608210182,94309356__Bacteria__Betaproteobacteria__Cupriavidus_metallidurans_CH34__30S_ribosomal_protein_S9:0.00000122123005994819):0.02917076088048606991):0.02735471576472384495,187927470__Bacteria__Betaproteobacteria__Ralstonia_pickettii_12J__30S_ribosomal_protein_S9:0.04920164475179292229):0.01912022110662037894,17545210__Bacteria__Betaproteobacteria__Ralstonia_solanacearum_GMI1000__30S_ribosomal_protein_S9:0.03412681323870514483):0.06605825511379757875):0.03059339338601761368,((187925326__Bacteria__Betaproteobacteria__Burkholderia_phytofirmans_PsJN__30S_ribosomal_protein_S9:0.00000122123005994819,91785172__Bacteria__Betaproteobacteria__Burkholderia_xenovorans_LB400__30S_ribosomal_protein_S9:0.00000122123005994819):0.04467520175364469298,186477311__Bacteria__Betaproteobacteria__Burkholderia_phymatum_STM815__30S_ribosomal_protein_S9:0.00000122123005994819):0.04020965765057165492):0.01823002636930542639):0.01141178845394029244,53726210__Bacteria__Betaproteobacteria__Burkholderia_mallei_ATCC_23344__30S_ribosomal_protein_S9:0.00000122123005994819):0.01054226377685962487):0.13834660373704479874):0.05998068800459561978,(296134738__Bacteria__Betaproteobacteria__Thiomonas_intermedia_K12__30S_ribosomal_protein_S9:0.08219691191289142662,(((383756616__Bacteria__Betaproteobacteria__Rubrivivax_gelatinosus_IL144__30S_ribosomal_protein_S9:0.14333488773243605041,171060125__Bacteria__Betaproteobacteria__Leptothrix_cholodnii_SP-6__30S_ribosomal_protein_S9:0.06558650460834966611):0.04269745807679779792,124268340__Bacteria__Betaproteobacteria__Methylibium_petroleiphilum_PM1__30S_ribosomal_protein_S9:0.01677005873708432848):0.05444197943497547376,((89899532__Bacteria__Betaproteobacteria__Rhodoferax_ferrireducens_T118__30S_ribosomal_protein_S9:0.13491215588631941258,(91789951__Bacteria__Betaproteobacteria__Polaromonas_sp_JS666__30S_ribosomal_protein_S9:0.04178302499740785964,121603414__Bacteria__Betaproteobacteria__Polaromonas_naphthalenivorans_CJ2__30S_ribosomal_protein_S9:0.01122281782836786167):0.07419890880197731187):0.04099779808114548119,(337278330__Bacteria__Betaproteobacteria__Ramlibacter_tataouinensis_TTB310__30S_ribosomal_protein_S9:0.00000122123005994819,((319761428__Bacteria__Betaproteobacteria__Alicycliphilus_denitrificans_BC__30S_ribosomal_protein_S9:0.06700790835135123080,((222109821__Bacteria__Betaproteobacteria__Acidovorax_ebreus_TPSY__30S_ribosomal_protein_S9:0.00000122123005994819,121593053__Bacteria__Betaproteobacteria__Acidovorax_sp_JS42__30S_ribosomal_protein_S9:0.00000122123005994819):0.01055782918249774903,121609593__Bacteria__Betaproteobacteria__Verminephrobacter_eiseniae_EF01-2__30S_ribosomal_protein_S9:0.06578196754640731891):0.00987950792024004654):0.01049892260673757939,(((264676677__Bacteria__Betaproteobacteria__Comamonas_testosteroni_CNB-2__ribosomal_protein_S9:0.01185273903153036094,(239817638__Bacteria__Betaproteobacteria__Variovorax_paradoxus_S110__30S_ribosomal_protein_S9:0.09978348035812704964,(160901344__Bacteria__Betaproteobacteria__Delftia_acidovorans_SPH-1__30S_ribosomal_protein_S9:0.00000122123005994819,333912342__Bacteria__Betaproteobacteria__Delftia_sp_Cs1-4__30S_ribosomal_protein_S9:0.00000122123005994819):0.03334566943228005342):0.03173230640721850376):0.03142198166431840745,120612689__Bacteria__Betaproteobacteria__Acidovorax_citrulli_AAC00-1__30S_ribosomal_protein_S9:0.02072651861399585696):0.00000122123005994819,326318753__Bacteria__Betaproteobacteria__Acidovorax_avenae_subsp_avenae_ATCC_19860__30S_ribosomal_protein_S9:0.00000122123005994819):0.01048006355191135643):0.06492304952544751540):0.02468235838027319287):0.11092727274729349829):0.03485870276333209727):0.13368544550633076895):0.01988585679881851864,((((253997772__Bacteria__Betaproteobacteria__Methylovorus_glucosetrophus_SIP3-4__30S_ribosomal_protein_S9:0.00000122123005994819,313199836__Bacteria__Betaproteobacteria__Methylovorus_sp_MP688__30S_ribosomal_protein_S9:0.00000122123005994819):0.03552913436992316543,(91774412__Bacteria__Betaproteobacteria__Methylobacillus_flagellatus_KT__30S_ribosomal_protein_S9:0.07649975710873027634,(253995565__Bacteria__Betaproteobacteria__Methylotenera_mobilis_JLW8__30S_ribosomal_protein_S9:0.04234346369603577548,297537289__Bacteria__Betaproteobacteria__Methylotenera_versatilis_301__30S_ribosomal_protein_S9:0.06101428181284304642):0.06697419198172545329):0.02730252807905647616):0.06813757321728744487,(((((119899049__Bacteria__Betaproteobacteria__Azoarcus_sp_BH72__30S_ribosomal_protein_S9:0.01256439105106698165,217969654__Bacteria__Betaproteobacteria__Thauera_sp_MZ1T__30S_ribosomal_protein_S9:0.06823517424970308720):0.08784868720415059395,56475935__Bacteria__Betaproteobacteria__Aromatoleum_aromaticum_EbN1__30S_ribosomal_protein_S9:0.03261501131581889812):0.07533228267461311578,((82701694__Bacteria__Betaproteobacteria__Nitrosospira_multiformis_ATCC_25196__30S_ribosomal_protein_S9:0.12025332314417781776,(325983351__Bacteria__Betaproteobacteria__Nitrosomonas_sp_AL212__30S_ribosomal_protein_S9:0.10617984374686299798,(30249454__Bacteria__Betaproteobacteria__Nitrosomonas_europaea_ATCC_19718__30S_ribosomal_protein_S9:0.02230600009308419951,114330776__Bacteria__Betaproteobacteria__Nitrosomonas_eutropha_C91__30S_ribosomal_protein_S9:0.06508471479629872325):0.12956367217686748372):0.05327687520815807543):0.05913551787232897150,(302877597__Bacteria__Betaproteobacteria__Gallionella_capsiferriformans_ES-2__30S_ribosomal_protein_S9:0.16499991574709324538,291614911__Bacteria__Betaproteobacteria__Sideroxydans_lithotrophicus_ES-1__30S_ribosomal_protein_S9:0.06760767616602533781):0.10223922907664213799):0.04452724121336859575):0.04202034372273071722,(257094590__Bacteria__Betaproteobacteria__Candidatus_Accumulibacter_phosphatis_clade_IIA_str_UW-1__30S_ribosomal_protein_S9:0.10852529490210742480,(372488007__Bacteria__Betaproteobacteria__Dechlorosoma_suillum_PS__30S_ribosomal_protein_S9:0.04176761432383544609,71906290__Bacteria__Betaproteobacteria__Dechloromonas_aromatica_RCB__30S_ribosomal_protein_S9:0.05422649961489448001):0.02373116902653916310):0.12613870170728949671):0.05665746985240319167,74316472__Bacteria__Betaproteobacteria__Thiobacillus_denitrificans_ATCC_25259__30S_ribosomal_protein_S9:0.15806746958471482034):0.01999478673844646073):0.08147424896900246072,((389871288__Bacteria__Betaproteobacteria__Advenella_kashmirensis_WT001__30S_ribosomal_protein_S9:0.09739603400824521640,332286786__Bacteria__Betaproteobacteria__Pusillimonas_sp_T7-7__30S_ribosomal_protein_S9:0.06037439187848841343):0.05964245235856064503,(((33603330__Bacteria__Betaproteobacteria__Bordetella_bronchiseptica_RB50__30S_ribosomal_protein_S9:0.00000122123005994819,(33593896__Bacteria__Betaproteobacteria__Bordetella_pertussis_Tohama_I__30S_ribosomal_protein_S9:0.01107006354196041903,33598392__Bacteria__Betaproteobacteria__Bordetella_parapertussis_12822__30S_ribosomal_protein_S9:0.01110464097878031790):0.00000122123005994819):0.00000122123005994819,163854899__Bacteria__Betaproteobacteria__Bordetella_petrii_DSM_12804__30S_ribosomal_protein_S9:0.02233349571071045064):0.01136477106594189004,((((34499151__Bacteria__Betaproteobacteria__Chromobacterium_violaceum_ATCC_12472__30S_ribosomal_protein_S9:0.04323312967165725967,(226941692__Bacteria__Betaproteobacteria__Laribacter_hongkongensis_HLHK9__RpsI:0.66469277150840966328,347538473__Bacteria__Betaproteobacteria__Pseudogulbenkiania_sp_NH8B__30S_ribosomal_protein_S9:0.03311626195656748595):0.00000122123005994819):0.03780326455255469259,((59802333__Bacteria__Betaproteobacteria__Neisseria_gonorrhoeae_FA_1090__30S_ribosomal_protein_S9:0.01065405812951386762,313667614__Bacteria__Betaproteobacteria__Neisseria_lactamica_020-06__30S_ribosomal_protein_S9:0.00000122123005994819):0.00000122123005994819,15677878__Bacteria__Betaproteobacteria__Neisseria_meningitidis_MC58__30S_ribosomal_protein_S9:0.01068410680208813079):0.11133086259310286115):0.18908576573649535368,187479439__Bacteria__Betaproteobacteria__Bordetella_avium_197N__30S_ribosomal_protein_S9:0.00000122123005994819):0.04847268039178955629,311103882__Bacteria__Betaproteobacteria__Achromobacter_xylosoxidans_A8__30S_ribosomal_protein_S9|S16:0.01071986074356971741):0.01133113409986285201):0.04547258742270737092):0.05007037891343781716):0.01523477618206486167):0.08026359114468765987):0.17173332642168898099):0.19751092858831992283):0.08074403331810532658,(((((114321390__Bacteria__Gammaproteobacteria__Alkalilimnicola_ehrlichii_MLHE-1__30S_ribosomal_protein_S9:0.16717820006102226960,121998855__Bacteria__Gammaproteobacteria__Halorhodospira_halophila_SL1__30S_ribosomal_protein_S9:0.24244317892536287884):0.07285023057754468068,(289207727__Bacteria__Gammaproteobacteria__Thioalkalivibrio_sp_K90mix__30S_ribosomal_protein_S9:0.27206263076585790461,146328809__Bacteria__Gammaproteobacteria__Dichelobacter_nodosus_VCS1703A__30S_ribosomal_protein_S9:0.24916040585617779679):0.08802687111315607438):0.05348188897881310522,((220935949__Bacteria__Gammaproteobacteria__Thioalkalivibrio_sulfidophilus_HL-EbGr7__30S_ribosomal_protein_S9:0.23454813308667493699,261856628__Bacteria__Gammaproteobacteria__Halothiobacillus_neapolitanus_c2__30S_ribosomal_protein_S9:0.29052311756007420662):0.09795064703080867685,29655036__Bacteria__Gammaproteobacteria__Coxiella_burnetii_RSA_493__30S_ribosomal_protein_S9:0.35575974577019159328):0.06434810444495059345):0.04810504680381985643,((383315623__Bacteria__Gammaproteobacteria__Frateuria_aurantia_DSM_6220__30S_ribosomal_protein_S9:0.11688138892552289716,(285017111__Bacteria__Gammaproteobacteria__Xanthomonas_albilineans_GPE_PC73__30S_ribosomal_protein_S9:0.02091403193617914075,((21229954__Bacteria__Gammaproteobacteria__Xanthomonas_campestris_pv_campestris_str_ATCC_33913__30S_ribosomal_protein_S9:0.00000122123005994819,(21241261__Bacteria__Gammaproteobacteria__Xanthomonas_axonopodis_pv_citri_str_306__30S_ribosomal_protein_S9:0.01014765235294605612,(357416147__Bacteria__Gammaproteobacteria__Pseudoxanthomonas_spadix_BD-a59__30S_ribosomal_protein_S9:0.05306843395872386931,58583775__Bacteria__Gammaproteobacteria__Xanthomonas_oryzae_pv_oryzae_KACC10331__30S_ribosomal_protein_S9:0.00000122123005994819):0.01044992810037021456):0.01021977205193799754):0.01041024442386468546,(190576124__Bacteria__Gammaproteobacteria__Stenotrophomonas_maltophilia_K279a__30S_ribosomal_protein_S9:0.00341477301733974104,(15838137__Bacteria__Gammaproteobacteria__Xylella_fastidiosa_9a5c__30S_ribosomal_protein_S9:0.08611788050928309568,319785949__Bacteria__Gammaproteobacteria__Pseudoxanthomonas_suwonensis_11-1__30S_ribosomal_protein_S9:0.08608172367137982561):0.04100527480364375699):0.01820021586040104083):0.00000122123005994819):0.13617974797451104507):0.12611730530786730009,(52842912__Bacteria__Gammaproteobacteria__Legionella_pneumophila_subsp_pneumophila_str_Philadelphia_1__30S_ribosomal_protein_S9:0.07029836758304598698,289163690__Bacteria__Gammaproteobacteria__Legionella_longbeachae_NSW150__30S_ribosomal_protein_S9:0.04221587940005035178):0.46959741955353001552):0.04224047585672392052):0.04219798942732347347,(304310299__Bacteria__Gammaproteobacteria__Gamma_proteobacterium_HdN1__30S_ribosomal_protein_S9:0.17328116103400409420,110833438__Bacteria__Gammaproteobacteria__Alcanivorax_borkumensis_SK2__30S_ribosomal_protein_S9:0.23582564277065787284):0.03560701855269802346):0.03507214567680824735):0.02204104483807747816):0.14138613859397861083,(334143278__Bacteria__Gammaproteobacteria__Thioalkalimicrobium_cyclicum_ALM1__30S_ribosomal_protein_S9:0.17675622608981256256,78484807__Bacteria__Gammaproteobacteria__Thiomicrospira_crunogena_XCL-2__30S_ribosomal_protein_S9:0.13635786279914968722):0.37877529708814017262):0.15795272578312771761,((291278677__Bacteria__others_bacteria__Deferribacter_desulfuricans_SSM1__30S_ribosomal_protein_S9:0.10881308710463268030,(313673961__Bacteria__others_bacteria__Calditerrivibrio_nitroreducens_DSM_19672__30S_ribosomal_protein_S9:0.38914856866220537412,336324189__Bacteria__others_bacteria__Flexistipes_sinusarabici_DSM_4947__30S_ribosomal_protein_S9:0.36748295006983172639):0.13687009978501374352):0.05851670240287575736,(307069555__Bacteria__Betaproteobacteria__Candidatus_Zinderia_insecticola_CARI__putative_30S_ribosomal_subunit_protein_S9:1.35050027113089221587,291288177__Bacteria__others_bacteria__Denitrovibrio_acetiphilus_DSM_12809__30S_ribosomal_protein_S9:0.31874126840607519551):0.22253103442414667867):0.21171659159795064298):0.11121722596306862774,(((330837145__Bacteria__Spirochaetes__Spirochaeta_coccoides_DSM_17374__30S_ribosomal_protein_S9:0.16122715625667147221,(325972017__Bacteria__Spirochaetes__Spirochaeta_sp_Buddy__30S_ribosomal_protein_S9:0.13673516794417844844,374316961__Bacteria__Spirochaetes__Sphaerochaeta_pleomorpha_str_Grapes__30S_ribosomal_protein_S9:0.04498753597717928404):0.29570228427273481664):0.17026811937111607786,(302340226__Bacteria__Spirochaetes__Spirochaeta_smaragdinae_DSM_11293__30S_ribosomal_protein_S9:0.15987079128539666284,(383789899__Bacteria__Spirochaetes__Spirochaeta_africana_DSM_8902__30S_ribosomal_protein_S9:0.50309314147910222381,(((328948929__Bacteria__Spirochaetes__Treponema_succinifaciens_DSM_2489__30S_ribosomal_protein_S9:0.26867144957396632554,332297286__Bacteria__Spirochaetes__Treponema_brennaborense_DSM_12168__30S_ribosomal_protein_S9:0.08761603970267695107):0.09115729288564485000,(333997530__Bacteria__Spirochaetes__Treponema_primitia_ZAS-2__30S_ribosomal_protein_S9:0.11686552655322025862,(333996048__Bacteria__Spirochaetes__Treponema_azotonutricium_ZAS-9__30S_ribosomal_protein_S9:0.05936006006821013120,339499105__Bacteria__Spirochaetes__Spirochaeta_caldaria_DSM_7334__30S_ribosomal_protein_S9:0.12359885723026871329):0.04007355024439698821):0.14788669929930597924):0.07462117681647184586,(42526365__Bacteria__Spirochaetes__Treponema_denticola_ATCC_35405__30S_ribosomal_protein_S9:0.22108693045060937021,(15640008__Bacteria__Spirochaetes__Treponema_pallidum_subsp_pallidum_str_Nichols__30S_ribosomal_protein_S9:0.00000122123005994819,338706972__Bacteria__Spirochaetes__Treponema_paraluiscuniculi_Cuniculi_A__30S_ribosomal_protein_S9:0.00000122123005994819):0.34542900545083943253):0.14462501644280259527):0.16764370121232460842):0.14618058619417073629):0.17046742670476386361):0.24458813452593408666,(((((51598596__Bacteria__Spirochaetes__Borrelia_garinii_PBi_linear__30S_ribosomal_protein_S9:0.01787795288826767720,15594683__Bacteria__Spirochaetes__Borrelia_burgdorferi_B31__30S_ribosomal_protein_S9:0.00891818981426220972):0.00000122123005994819,343127653__Bacteria__Spirochaetes__Borrelia_bissettii_DN127__30S_ribosomal_protein_S9:0.00887527416981391364):0.00000122123005994819,111115162__Bacteria__Spirochaetes__Borrelia_afzelii_PKo__30S_ribosomal_protein_S9:0.00000122123005994819):0.05405529381397288641,((187918208__Bacteria__Spirochaetes__Borrelia_hermsii_DAH__30S_ribosomal_protein_S9:0.04663078333206795850,(203287792__Bacteria__Spirochaetes__Borrelia_recurrentis_A1__30S_ribosomal_protein_S9:0.00943957264793659004,(203284255__Bacteria__Spirochaetes__Borrelia_duttonii_Ly__30S_ribosomal_protein_S9:0.00000122123005994819,386859571__Bacteria__Spirochaetes__Borrelia_crocidurae_str_Achema__30S_ribosomal_protein_S9:0.00000122123005994819):0.00000122123005994819):0.09315523031255693032):0.02066590039943748749,119953133__Bacteria__Spirochaetes__Borrelia_turicatae_91E135__30S_ribosomal_protein_S9:0.00000122123005994819):0.16242833985497345806):0.47497996954421761728,307719788__Bacteria__Spirochaetes__Spirochaeta_thermophila_DSM_6192__30S_ribosomal_protein_S9:0.33210515474674268122):0.03811371398222904161):0.29388632160627925494):0.06720370066080919025,((((((((390948112__Bacteria__Bacteroidetes__Alistipes_finegoldii_DSM_17242__30S_ribosomal_protein_S9:0.41755983337458696392,(325281310__Bacteria__Bacteroidetes__Odoribacter_splanchnicus_DSM_20712__30S_ribosomal_protein_S9:0.13704774912520789609,(313203803__Bacteria__Bacteroidetes__Paludibacter_propionicigenes_WB4__30S_ribosomal_protein_S9:0.14984382470538476495,(((150010069__Bacteria__Bacteroidetes__Parabacteroides_distasonis_ATCC_8503__30S_ribosomal_protein_S9:0.08286421926066980803,((332299460__Bacteria__Bacteroidetes__Porphyromonas_asaccharolytica_DSM_20707__30S_ribosomal_protein_S9:0.18466544160455491963,34540205__Bacteria__Bacteroidetes__Porphyromonas_gingivalis_W83__30S_ribosomal_protein_S9:0.11040042018976971294):0.11342522721878640912,212550642__Bacteria__Bacteroidetes__Candidatus_Azobacteroides_pseudotrichonymphae_genomovar_CFP2__30S_ribosomal_protein_S9:0.34318007720495152801):0.01086787836346046407):0.04887229229172752182,375255781__Bacteria__Bacteroidetes__Tannerella_forsythia_ATCC_43037__30S_ribosomal_protein_S9:0.17600513050467170295):0.07041240937659470900,((325299011__Bacteria__Bacteroidetes__Bacteroides_salanitronis_DSM_18170__30S_ribosomal_protein_S9:0.00000122123005994819,(150004192__Bacteria__Bacteroidetes__Bacteroides_vulgatus_ATCC_8482__30S_ribosomal_protein_S9:0.01340963695008449454,(53715296__Bacteria__Bacteroidetes__Bacteroides_fragilis_YCH46__30S_ribosomal_protein_S9:0.00548294744181323981,(319900034__Bacteria__Bacteroidetes__Bacteroides_helcogenes_P_36-108__30S_ribosomal_protein_S9:0.04376330293345280509,29349284__Bacteria__Bacteroidetes__Bacteroides_thetaiotaomicron_VPI-5482__30S_ribosomal_protein_S9:0.03240764074115867061):0.01646728769519210586):0.07712882197948425778):0.08626818999426257017):0.07432114188614716288,(294675267__Bacteria__Bacteroidetes__Prevotella_ruminicola_23__30S_ribosomal_protein_S9:0.08912124670754791034,((327312986__Bacteria__Bacteroidetes__Prevotella_denticola_F0289__30S_ribosomal_protein_S9:0.01612747804980555616,302344891__Bacteria__Bacteroidetes__Prevotella_melaninogenica_ATCC_25845__30S_ribosomal_protein_S9:0.04206062603350289864):0.03429051952956545940,387132243__Bacteria__Bacteroidetes__Prevotella_intermedia_17__30S_ribosomal_protein_S9:0.05098298434088346931):0.15509504986565650353):0.07872649336337689263):0.09214890333081994511):0.03453912602258436826):0.10105552473360890353):0.19359916296802162639):0.12502097126203234878,((379729721__Bacteria__Bacteroidetes__Saprospira_grandis_str_Lewin__30S_ribosomal_protein_S9:0.22183261859288949669,332664682__Bacteria__Bacteroidetes__Haliscomenobacter_hydrossis_DSM_1100__30S_ribosomal_protein_S9:0.32695806937538035575):0.27393356755932835034,(256419927__Bacteria__Bacteroidetes__Chitinophaga_pinensis_DSM_2588__30S_ribosomal_protein_S9:0.12264827363089669809,375149220__Bacteria__Bacteroidetes__Niastella_koreensis_GR20-10__30S_ribosomal_protein_S9:0.31416860593849404992):0.45439045511874714967):0.17957171117535275506):0.09978016175579607072,((((338210674__Bacteria__Bacteroidetes__Runella_slithyformis_DSM_19594__30S_ribosomal_protein_S9:0.22281769518130339902,((284039589__Bacteria__Bacteroidetes__Spirosoma_linguale_DSM_74__30S_ribosomal_protein_S9:0.19400647738367440831,(255037250__Bacteria__Bacteroidetes__Dyadobacter_fermentans_DSM_18053__30S_ribosomal_protein_S9:0.23629787490196421662,312131528__Bacteria__Bacteroidetes__Leadbetterella_byssophila_DSM_17132__30S_ribosomal_protein_S9:0.26563160200249974485):0.06892807810287850112):0.06577201242751104515,(313677453__Bacteria__Bacteroidetes__Marivirga_tractuosa_DSM_4126__30S_ribosomal_protein_S9p:0.26753173561114668155,(253795568__Bacteria__Alphaproteobacteria__Candidatus_Hodgkinia_cicadicola_Dsem__putative_30S_ribosomal_subunit_protein_S9:2.31105434718269364680,(387792566__Bacteria__Bacteroidetes__Solitalea_canadensis_DSM_3403__30S_ribosomal_protein_S9:0.16673401408741658769,(326798859__Bacteria__Bacteroidetes__Sphingobacterium_sp_21__30S_ribosomal_protein_S9:0.08969987755664854401,(325105874__Bacteria__Bacteroidetes__Pedobacter_saltans_DSM_12145__30S_ribosomal_protein_S9:0.09583841395063658064,255530027__Bacteria__Bacteroidetes__Pedobacter_heparinus_DSM_2366__30S_ribosomal_protein_S9:0.09886246136606453849):0.15030736260039986862):0.06852442343556190696):0.16897124447055988927):0.20298253818447728469):0.12152790410551929379):0.07390618513988438110):0.03328867000146940730,(390943455__Bacteria__Bacteroidetes__Belliella_baltica_DSM_15883__30S_ribosomal_protein_S9:0.17324743441884060680,343085608__Bacteria__Bacteroidetes__Cyclobacterium_marinum_DSM_745__30S_ribosomal_protein_S9:0.18649921361110496920):0.27516633638577991938):0.11961631177359272060,110639412__Bacteria__Bacteroidetes__Cytophaga_hutchinsonii_ATCC_33406__30S_ribosomal_protein_S9:0.42015755050196634812):0.05928856456557270865,189501516__Bacteria__Bacteroidetes__Candidatus_Amoebophilus_asiaticus_5a2__30S_ribosomal_protein_S9:0.51269467553250869241):0.07257875593759280375):0.05575756624662316085,((327404459__Bacteria__Bacteroidetes__Fluviicola_taffensis_DSM_16823__30S_ribosomal_protein_S9:0.35245200595154918544,375012625__Bacteria__Bacteroidetes__Owenweeksia_hongkongensis_DSM_17368__30S_ribosomal_protein_S9:0.22995267267892771645):0.10726595127834245846,((319953573__Bacteria__Bacteroidetes__Cellulophaga_algicola_DSM_14237__30S_ribosomal_protein_S9:0.14330657888976239267,(((325286744__Bacteria__Bacteroidetes__Cellulophaga_lytica_DSM_7489__30S_ribosomal_protein_S9:0.05632084641746685355,(((((336171833__Bacteria__Bacteroidetes__Lacinutrix_sp_5H-3-7-4__30S_ribosomal_protein_S9:0.07689761726178123702,390953729__Bacteria__Bacteroidetes__Aequorivita_sublithincola_DSM_14238__30S_ribosomal_protein_S9:0.13241943889156093661):0.04243364922955779328,(((307128588__Bacteria__Bacteroidetes__Candidatus_Sulcia_muelleri_CARI__30S_ribosomal_protein_S9:0.04730255599622751328,(293977814__Bacteria__Bacteroidetes__Candidatus_Sulcia_muelleri_DMIN__30S_ribosomal_protein_S9P:0.10816187315296299509,256370657__Bacteria__Bacteroidetes__Candidatus_Sulcia_muelleri_SMDSEM__30S_ribosomal_protein_S9:0.13973882524932082494):0.01909261592159790591):0.55511213566136841102,((262341004__Bacteria__Bacteroidetes__Blattabacterium_sp_Blattella_germanica_str_Bge__30S_ribosomal_protein_S9:0.22944496606666922589,387907166__Bacteria__Bacteroidetes__Blattabacterium_sp_Blaberus_giganteus__30S_ribosomal_protein_S9:0.16296765731067505700):0.10809156462503073659,((261749479__Bacteria__Bacteroidetes__Blattabacterium_sp_Periplaneta_americana_str_BPLAN__30S_ribosomal_protein_S9:0.31744157189559163434,374290293__Bacteria__Bacteroidetes__Blattabacterium_sp_Cryptocercus_punctulatus_str_Cpu__30S_ribosomal_protein_S9:0.15708320233893768858):0.04428840217689842401,357421064__Bacteria__Bacteroidetes__Blattabacterium_sp_Mastotermes_darwiniensis_str_MADAR__30S_ribosomal_protein_S9:0.25164007304552854505):0.06362883665773268194):0.40768232166411239037):0.35059774580304542413,298207401__Bacteria__Bacteroidetes__Croceibacter_atlanticus_HTCC2559__30S_ribosomal_protein_S9:0.10367888047677328855):0.05937732226992527979):0.04921522767024584522,332291328__Bacteria__Bacteroidetes__Krokinobacter_sp_4H-3-7-5__30S_ribosomal_protein_S9:0.07015678166922642567):0.05428677546526952669,(120434505__Bacteria__Bacteroidetes__Gramella_forsetii_KT0803__30S_ribosomal_protein_S9:0.09596693826152929985,295132393__Bacteria__Bacteroidetes__Zunongwangia_profunda_SM-A87__30S_ribosomal_protein_S9:0.08493204207208797374):0.06348929670891018118):0.06379548847528478117,(146299371__Bacteria__Bacteroidetes__Flavobacterium_johnsoniae_UW101__30S_ribosomal_protein_S9:0.02272596693872787690,((365959714__Bacteria__Bacteroidetes__Flavobacterium_columnare_ATCC_49512__30S_ribosomal_protein_S9:0.07448839506080408290,(150024558__Bacteria__Bacteroidetes__Flavobacterium_psychrophilum_JIP02-86__30S_ribosomal_protein_S9:0.08272841748547611618,347535162__Bacteria__Bacteroidetes__Flavobacterium_branchiophilum_FL-15__30S_ribosomal_protein_S9:0.02871553355242068700):0.03022865525032260650):0.04566312152325184559,383449766__Bacteria__Bacteroidetes__Flavobacterium_indicum_GPTSA100-9__30S_ribosomal_protein_S9:0.13099248396027118879):0.02981718308145882984):0.23686306702785461797):0.00000122123005994819):0.01885044972494822127,((340618328__Bacteria__Bacteroidetes__Zobellia_galactanivorans__30S_ribosomal_protein_S9:0.04308328127382091838,(256819561__Bacteria__Bacteroidetes__Capnocytophaga_ochracea_DSM_7271__30S_ribosomal_protein_S9:0.18713356242326198431,340621992__Bacteria__Bacteroidetes__Capnocytophaga_canimorsus_Cc5__30S_ribosomal_protein_S9:0.01277992291906606369):0.15771334791165098066):0.03249170818726789672,(260060691__Bacteria__Bacteroidetes__Robiginitalea_biformata_HTCC2501__30S_ribosomal_protein_S9:0.14225997322932693034,305665267__Bacteria__Bacteroidetes__Maribacter_sp_HTCC2170__30S_ribosomal_protein_S9:0.08953450781232885625):0.05483819733278870456):0.01392372069231979578):0.05175292852702096519,344203138__Bacteria__Bacteroidetes__Muricauda_ruestringensis_DSM_13258__30S_ribosomal_protein_S9:0.09349590176332535363):0.06715033228496372630):0.12972657257500946892,((255536094__Bacteria__Bacteroidetes__Flavobacteriaceae_bacterium_3519-10__30S_ribosomal_protein_S9:0.09444155831531603207,313206969__Bacteria__Bacteroidetes__Riemerella_anatipestifer_DSM_15868__30S_ribosomal_protein_S9:0.11420448803126818926):0.18157132888730809217,325955157__Bacteria__Bacteroidetes__Weeksella_virosa_DSM_16922__30S_ribosomal_protein_S9:0.34018905541433591688):0.09189914031356852253):0.08324724545756671812):0.20411233921649052370):0.06251154540712944296,(374286967__Bacteria__Deltaproteobacteria__Bacteriovorax_marinus_SJ__30S_ribosomal_protein_S9:0.56764695967426681555,(183220778__Bacteria__Spirochaetes__Leptospira_biflexa_serovar_Patoc_strain_Patoc_1_Paris__30S_ribosomal_protein_S9:0.48269277053757042584,(45656656__Bacteria__Spirochaetes__Leptospira_interrogans_serovar_Copenhageni_str_Fiocruz_L1-130__30S_ribosomal_protein_S9:0.03480614738535470210,116327491__Bacteria__Spirochaetes__Leptospira_borgpetersenii_serovar_Hardjo-bovis_L550__30S_ribosomal_protein_S9:0.00749323640861725929):0.16383069522085857983):0.52587770605758143994):0.14541871028224581663):0.17663618159027544285,((193214249__Bacteria__Chlorobi__Chloroherpeton_thalassium_ATCC_35110__30S_ribosomal_protein_S9:0.43441682746279336458,(((21674596__Bacteria__Chlorobi__Chlorobium_tepidum_TLS__30S_ribosomal_protein_S9:0.09065790167537511601,193212093__Bacteria__Chlorobi__Chlorobaculum_parvum_NCIB_8327__30S_ribosomal_protein_S9:0.03335048091830041667):0.13775741492316770365,(78189606__Bacteria__Chlorobi__Chlorobium_chlorochromatii_CaD3__30S_ribosomal_protein_S9:0.11657448769648473541,(194337370__Bacteria__Chlorobi__Pelodictyon_phaeoclathratiforme_BU-1__30S_ribosomal_protein_S9:0.07408121537270051515,(((78186290__Bacteria__Chlorobi__Chlorobium_luteolum_DSM_273__30S_ribosomal_protein_S9:0.07643365888362603500,145219272__Bacteria__Chlorobi__Chlorobium_phaeovibrioides_DSM_265__30S_ribosomal_protein_S9:0.13389994990845580092):0.03256486105588740632,119357803__Bacteria__Chlorobi__Chlorobium_phaeobacteroides_DSM_266__30S_ribosomal_protein_S9:0.06746452120151150145):0.06255353318683025410,189345966__Bacteria__Chlorobi__Chlorobium_limicola_DSM_245__30S_ribosomal_protein_S9:0.10071873676337797510):0.04738017424988585913):0.07457584243073331343):0.10108277069657106706):0.17888475678645301969,(194334610__Bacteria__Chlorobi__Prosthecochloris_aestuarii_DSM_271__30S_ribosomal_protein_S9:0.18360887292061056630,189500935__Bacteria__Chlorobi__Chlorobium_phaeobacteroides_BS1__30S_ribosomal_protein_S9:0.26298964017254933268):0.05968944465862122822):0.20425388158014617934):0.25718585964997620064,((187735729__Bacteria__others_bacteria__Akkermansia_muciniphila_ATCC_BAA-835__30S_ribosomal_protein_S9:0.47899375809861377551,226227183__Bacteria__others_bacteria__Gemmatimonas_aurantiaca_T-27__30S_ribosomal_protein_S9:0.55640519290728818191):0.23709363282334347534,(189220375__Bacteria__others_bacteria__Methylacidiphilum_infernorum_V4__30S_ribosomal_protein_S9:0.84468490858024047885,((91774299__Archaea__Methanosarcinales__Methanococcoides_burtonii_DSM_6242__30S_ribosomal_protein_S9P:0.40694970341824637794,(126179749__Archaea__Methanomicrobiales__Methanoculleus_marisnigri_JR1__30S_ribosomal_protein_S9:0.12050278955477812526,154151758__Archaea__Methanomicrobiales__Methanoregula_boonei_6A8__30S_ribosomal_protein_S9:0.24969957803709086352):0.28596042584407072029):0.39061424710825032314,((347523604__Archaea__Desulfurococcales__Pyrolobus_fumarii_1A__30S_ribosomal_protein_S9P:0.13709330829337576518,(((218884671__Archaea__Desulfurococcales__Desulfurococcus_kamchatkensis_1221n__30S_ribosomal_protein_S9P:0.02671275377478036714,390939157__Archaea__Desulfurococcales__Desulfurococcus_fermentans_DSM_16532__30S_ribosomal_protein_S9:0.00000122123005994819):0.32175478747453828410,296243116__Archaea__Desulfurococcales__Thermosphaera_aggregans_DSM_11486__30S_ribosomal_protein_S9:0.13037801854894406905):0.14144398716022263396,(126465718__Archaea__Desulfurococcales__Staphylothermus_marinus_F1__30S_ribosomal_protein_S9:0.00000122123005994819,297527609__Archaea__Desulfurococcales__Staphylothermus_hellenicus_DSM_12710__30S_ribosomal_protein_S9P:0.06125688523716035783):0.12851888757891138937):0.18159879865291131407):0.07801146472979497704,((159042132__Archaea__Thermoproteales__Caldivirga_maquilingensis_IC-167__30S_ribosomal_protein_S9:0.34326118456891829833,307594231__Archaea__Thermoproteales__Vulcanisaeta_distributa_DSM_14429__30S_ribosomal_protein_S9:0.15015436643860066712):0.10099566980996557697,((352682844__Archaea__Thermoproteales__Thermoproteus_tenax_Kra_1__30S_ribosomal_protein_S9p:0.17832448028112737881,327311717__Archaea__Thermoproteales__Thermoproteus_uzoniensis_768-20__30S_ribosomal_protein_S9:0.09986244064918214924):0.08182776355514176370,(119872208__Archaea__Thermoproteales__Pyrobaculum_islandicum_DSM_4184__30S_ribosomal_protein_S9:0.06567267512832766774,145592524__Archaea__Thermoproteales__Pyrobaculum_arsenaticum_DSM_13514__30S_ribosomal_protein_S9:0.07997198337907351906):0.16774741013733099337):0.06964066652305504757):0.29540279995081070163):0.26439591356664143840):1.00057410174924088508):0.15845456566204424442):0.12324070097907691146):0.13828818875643641984):0.14468890406803336379,((((320104690__Bacteria__Planctomycetes__Isosphaera_pallida_ATCC_43644__30S_ribosomal_protein_S9:0.70187654350212269616,383766484__Bacteria__Planctomycetes__Phycisphaera_mikurensis_NBRC_102666__30S_ribosomal_protein_S9:0.60533398500998791825):0.22845307479723089839,((296123121__Bacteria__Planctomycetes__Planctomyces_limnophilus_DSM_3776__30S_ribosomal_protein_S9:0.43089462053720456458,325110190__Bacteria__Planctomycetes__Planctomyces_brasiliensis_DSM_5305__30S_ribosomal_protein_S9:0.23977922144514549063):0.27882750274122097833,(283779350__Bacteria__Planctomycetes__Pirellula_staleyi_DSM_6068__30S_ribosomal_protein_S9:0.43172771052238001488,32476449__Bacteria__Planctomycetes__Rhodopirellula_baltica_SH_1__30S_ribosomal_protein_S9:0.38018097720911536719):0.54268805987740398322):0.16116757095938186173):0.13460714882190646935,((294053704__Bacteria__others_bacteria__Coraliomargarita_akajimensis_DSM_45221__30S_ribosomal_protein_S9:0.58855495984967809431,182412519__Bacteria__others_bacteria__Opitutus_terrae_PB90-1__30S_ribosomal_protein_S9:0.32373942492511503799):0.54476345520408508971,((357419272__Bacteria__others_bacteria__Thermovirga_lienii_DSM_17291__30S_ribosomal_protein_S9:0.31237945486485330093,294101310__Bacteria__others_bacteria__Aminobacterium_colombiense_DSM_12261__30S_ribosomal_protein_S9:0.23809674413749495892):0.07834393467507039244,269793126__Bacteria__others_bacteria__Thermanaerovibrio_acidaminovorans_DSM_6589__30S_ribosomal_protein_S9:0.25750155121231671496):0.23329015534193131565):0.12637472456398995968):0.14589998860803948810,((((383785808__Bacteria__Thermotogae__Fervidobacterium_pennivorans_DSM_9078__30S_ribosomal_protein_S9:0.06572924371752165984,154249130__Bacteria__Thermotogae__Fervidobacterium_nodosum_Rt17-B1__30S_ribosomal_protein_S9:0.10606442242591207492):0.20806565782376743035,(150020923__Bacteria__Thermotogae__Thermosipho_melanesiensis_BI429__30S_ribosomal_protein_S9:0.10459158913336313868,217077379__Bacteria__Thermotogae__Thermosipho_africanus_TCF52B__30S_ribosomal_protein_S9:0.00000122123005994819):0.16187338610581575304):0.13966761127865010006,((297623517__Bacteria__Deinococcus-Thermus__Truepera_radiovictrix_DSM_17093__30S_ribosomal_protein_S9:0.19039220722482277925,(320334137__Bacteria__Deinococcus-Thermus__Deinococcus_maricopensis_DSM_21211__30S_ribosomal_protein_S9:0.11507717931082450669,((94985835__Bacteria__Deinococcus-Thermus__Deinococcus_geothermalis_DSM_11300__30S_ribosomal_protein_S9:0.06608064750557211819,(15805211__Bacteria__Deinococcus-Thermus__Deinococcus_radiodurans_R1__30S_ribosomal_protein_S9:0.04215868223845640334,226355603__Bacteria__Deinococcus-Thermus__Deinococcus_deserti_VCD115__30S_ribosomal_protein_S9:0.04389181036560376586):0.03193157738440281085):0.00000122123005994819,(325283797__Bacteria__Deinococcus-Thermus__Deinococcus_proteolyticus_MRP__30S_ribosomal_protein_S9:0.26606471950475263366,386857451__Bacteria__Deinococcus-Thermus__Deinococcus_gobiensis_I-0__30S_ribosomal_protein_S9:0.02747480906074694848):0.03722669804120029569):0.05305478895691032731):0.19437141218403461429):0.16483377327733300666,((313679658__Bacteria__Deinococcus-Thermus__Oceanithermus_profundus_DSM_14977__30S_ribosomal_protein_S9:0.37561631565375280806,((291295921__Bacteria__Deinococcus-Thermus__Meiothermus_ruber_DSM_1279__30S_ribosomal_protein_S9:0.22639102620921588982,297566351__Bacteria__Deinococcus-Thermus__Meiothermus_silvanus_DSM_9946__30S_ribosomal_protein_S9:0.10562342536120444825):0.10566389319731198104,(46199402__Bacteria__Deinococcus-Thermus__Thermus_thermophilus_HB27__30S_ribosomal_protein_S9:0.03265327017967762507,(320451176__Bacteria__Deinococcus-Thermus__Thermus_scotoductus_SA-01__30S_ribosomal_protein_S9:0.01343025117227510806,384438981__Bacteria__Deinococcus-Thermus__Thermus_sp_CCB_US3_UF1__30S_ribosomal_protein_S9:0.04775184247081852573):0.02573280273131551762):0.07985979488192869458):0.08207161903704347783):0.05273883315114461651,328950296__Bacteria__Deinococcus-Thermus__Marinithermus_hydrothermalis_DSM_14884__30S_ribosomal_protein_S9:0.12833065175213173581):0.11007772939433083104):0.35229244462071301891):0.02087175055870187784,((((((148270471__Bacteria__Thermotogae__Thermotoga_petrophila_RKU-1__30S_ribosomal_protein_S9:0.01042090950217530038,281412778__Bacteria__Thermotogae__Thermotoga_naphthophila_RKU-10__30S_ribosomal_protein_S9:0.01038799820968051672):0.00000122123005994819,170289134__Bacteria__Thermotogae__Thermotoga_sp_RQ2__30S_ribosomal_protein_S9:0.00000122123005994819):0.00000122123005994819,15644202__Bacteria__Thermotogae__Thermotoga_maritima_MSB8__30S_ribosomal_protein_S9:0.01039481271535790119):0.02508379437025338651,222100014__Bacteria__Thermotogae__Thermotoga_neapolitana_DSM_4359__30S_ribosomal_protein_S9:0.05134378301436620662):0.14827356918422193721,(374340621__Bacteria__Thermotogae__Marinitoga_piezophila_KA3__30S_ribosomal_protein_S9:0.19742389695728454480,(160902266__Bacteria__Thermotogae__Petrotoga_mobilis_SJ95__30S_ribosomal_protein_S9:0.30524729344531326136,(389844088__Bacteria__Thermotogae__Mesotoga_prima_MesG1_Ag_4-2__30S_ribosomal_protein_S9:0.21673610533579940052,239616748__Bacteria__Thermotogae__Kosmotoga_olearia_TBF_19-5-1__30S_ribosomal_protein_S9:0.16384260158347882519):0.25125965949312289993):0.06393995186758168192):0.07378415180754106795):0.21940789550156591936,(338731698__Bacteria__Thermotogae__Thermotoga_thermarum_DSM_5069__30S_ribosomal_protein_S9P:0.28587464360644382344,157364826__Bacteria__Thermotogae__Thermotoga_lettingae_TMO__30S_ribosomal_protein_S9:0.55023352604502362428):0.28385862231383268695):0.09641608671229434657):0.31686629819447642564):0.04408960927744247360):0.02999962170554465804,((385809281__Bacteria__others_bacteria__Ignavibacterium_album_JCM_16511__30S_ribosomal_protein_S9:0.55101772249344993515,(83816332__Bacteria__Bacteroidetes__Salinibacter_ruber_DSM_13855__30S_ribosomal_protein_S9:0.61365880019407703649,268315584__Bacteria__Bacteroidetes__Rhodothermus_marinus_DSM_4252__30S_ribosomal_protein_S9:0.07936184202641051455):0.19269229212609736979):0.13902069905755773394,((((187251947__Bacteria__others_bacteria__Elusimicrobium_minutum_Pei191__30S_ribosomal_protein_S9:0.76532233356960421844,(300870450__Bacteria__Spirochaetes__Brachyspira_pilosicoli_95-1000__30S_ribosomal_protein_S9:0.06532253285154712708,(225621083__Bacteria__Spirochaetes__Brachyspira_hyodysenteriae_WA1__30S_ribosomal_protein_S9:0.00000122123005994819,(384209962__Bacteria__Spirochaetes__Brachyspira_intermedia_PWS-A__30S_ribosomal_protein_S9:0.00000122123005994819,296126015__Bacteria__Spirochaetes__Brachyspira_murdochii_DSM_12563__30S_ribosomal_protein_S9:0.05430219898945259915):0.01062525663701444946):0.00000122123005994819):0.57147403603766466773):0.21925111278519554547,((338174805__Bacteria__Chlamydiae__Parachlamydia_acanthamoebae_UV-7__30S_ribosomal_protein_S9:0.09466411345387988618,(46447390__Bacteria__Chlamydiae__Candidatus_Protochlamydia_amoebophila_UWE25__30S_ribosomal_protein_S9:0.14824327136899742574,(338732622__Bacteria__Chlamydiae__Simkania_negevensis_Z_gsn__30S_ribosomal_protein_S9:0.65237761263037252757,(((89898283__Bacteria__Chlamydiae__Chlamydophila_felis_Fe-C-56__30S_ribosomal_protein_S9:0.05247113288747603382,((332287475__Bacteria__Chlamydiae__Chlamydophila_psittaci_6BC__30S_ribosomal_protein_S9:0.00000122123005994819,62185145__Bacteria__Chlamydiae__Chlamydophila_abortus_S26-3__30S_ribosomal_protein_S9:0.00968512225307644782):0.03568444149876016935,29840292__Bacteria__Chlamydiae__Chlamydophila_caviae_GPIC__30S_ribosomal_protein_S9:0.01891300772934092350):0.01824873943720378006):0.11690041034114995178,(15618170__Bacteria__Chlamydiae__Chlamydophila_pneumoniae_CWL029__30S_ribosomal_protein_S9:0.11272784904256898109,330444549__Bacteria__Chlamydiae__Chlamydophila_pecorum_E58__30S_ribosomal_protein_S9:0.08973315589219919841):0.05783141956658678640):0.10075070768482548289,(15835021__Bacteria__Chlamydiae__Chlamydia_muridarum_Nigg__ribosomal_protein_S9:0.00000122123005994819,385243332__Bacteria__Chlamydiae__Chlamydia_trachomatis_D-EC__30S_ribosomal_protein_S9:0.02897498149029714004):0.08444433738886684970):0.31039344516151406994):0.11760120730933930344):0.11829946966125158558):0.11951672424136543238,297621450__Bacteria__Chlamydiae__Waddlia_chondrophila_WSU_86-1044__30S_ribosomal_protein_S9:0.42570664448667205892):0.47754637484482481691):0.08170307676246399420,((117923563__Bacteria__Alphaproteobacteria__Magnetococcus_marinus_MC-1__30S_ribosomal_protein_S9:0.42374422643986731085,218962150__Bacteria__others_bacteria__Candidatus_Cloacamonas_acidaminovorans__30S_ribosomal_subunit_protein_S9:0.48624890100094098067):0.07011286334848110258,189485692__Bacteria__others_bacteria__Uncultured_Termite_group_1_bacterium_phylotype_Rs-D17__30S_ribosomal_protein_S9:1.04484927114887504729):0.10006414152251906502):0.08010440278763003574,206890359__Bacteria__others_bacteria__Thermodesulfovibrio_yellowstonii_DSM_11347__30S_ribosomal_protein_S9:0.43437274386952329230):0.01870719776979698837):0.07849241528119697831):0.01380579584799575092):0.03747547722945678700,(85858181__Bacteria__Deltaproteobacteria__Syntrophus_aciditrophicus_SB__30S_ribosomal_protein_S9:0.71184795492892194435,(((94967593__Bacteria__Acidobacteria__Candidatus_Koribacter_versatilis_Ellin345__30S_ribosomal_protein_S9:0.22052076083096425196,(225874496__Bacteria__Acidobacteria__Acidobacterium_capsulatum_ATCC_51196__30S_ribosomal_protein_S9:0.09730250094917401726,((322436644__Bacteria__Acidobacteria__Granulicella_tundricola__30S_ribosomal_protein_S9:0.17633378427613441430,374313463__Bacteria__Acidobacteria__Granulicella_mallensis_MP5ACTX8__30S_ribosomal_protein_S9:0.12442284829269387170):0.14646124168799862231,(390959393__Bacteria__Acidobacteria__Terriglobus_roseus_DSM_18391__30S_ribosomal_protein_S9:0.14315096257734102880,320108211__Bacteria__Acidobacteria__Terriglobus_saanensis_SP1PR4__30S_ribosomal_protein_S9:0.09353313652989279914):0.15318769104499985190):0.11498878064529909071):0.19399151172456902126):0.33253063825528073050,116620035__Bacteria__Acidobacteria__Candidatus_Solibacter_usitatus_Ellin6076__30S_ribosomal_protein_S9:0.36640024183682340375):0.12672978099472503866,347754102__Bacteria__Acidobacteria__Candidatus_Chloracidobacterium_thermophilum_B__30S_ribosomal_protein_S9:0.23950479570397192886):0.08726757438721455262):0.05549907914160102235):0.03680121724269210665):0.07947866365240094377,51894176__Bacteria__Clostridia__Symbiobacterium_thermophilum_IAM_14863__30S_ribosomal_protein_S9:0.48345143190425171609):0.03909656194237857985):0.07169722476295349589):0.05470828258670848432,((((332798241__Bacteria__Clostridia__Tepidanaerobacter_sp_Re1__30S_ribosomal_protein_S9:0.37094108350995302903,302388747__Bacteria__Clostridia__Thermosediminibacter_oceani_DSM_16646__30S_ribosomal_protein_S9:0.19306196157176505612):0.24406679006298370727,(383788767__Bacteria__others_bacteria__Caldisericum_exile_AZM16c01__30S_ribosomal_protein_S9:0.99119467583330767013,(162447008__Bacteria__Tenericutes__Acholeplasma_laidlawii_PG-8A__30S_ribosomal_protein_S9:0.27051501291074125932,(194246727__Bacteria__Tenericutes__Candidatus_Phytoplasma_mali__30S_ribosomal_protein_S9:0.47148958445893640601,(197294542__Bacteria__Tenericutes__Candidatus_Phytoplasma_australiense__30S_ribosomal_protein_S9:0.19657677498860662291,(85057861__Bacteria__Tenericutes__Aster_yellows_witches-broom_phytoplasma_AYWB__30S_ribosomal_protein_S9:0.02095657925068740088,39938625__Bacteria__Tenericutes__Onion_yellows_phytoplasma_OY-M__ribosomal_protein_S9:0.02056736764122732083):0.07749800553349178722):0.28025195444981237936):0.13795453218959941033):0.07262035960720866767):0.11114118751363162574):0.09939610007395426050,(312621688__Bacteria__Clostridia__Caldicellulosiruptor_kronotskyensis_2002__30S_ribosomal_protein_S9:0.01877640980436112023,((302872466__Bacteria__Clostridia__Caldicellulosiruptor_obsidiansis_OB47__30S_ribosomal_protein_S9:0.00000122123005994819,312135751__Bacteria__Clostridia__Caldicellulosiruptor_owensensis_OL__30S_ribosomal_protein_S9:0.00000122123005994819):0.01073744669282429565,((222530037__Bacteria__Clostridia__Caldicellulosiruptor_bescii_DSM_6725__30S_ribosomal_protein_S9:0.00000122123005994819,346722809__Bacteria__Clostridia__Caldicellulosiruptor_saccharolyticus_DSM_8903__30S_ribosomal_protein_S9:0.03285228123627461500):0.02188050952408910482,(312126919__Bacteria__Clostridia__Caldicellulosiruptor_hydrothermalis_108__30S_ribosomal_protein_S9:0.01057908072273146087,(344997075__Bacteria__Clostridia__Caldicellulosiruptor_lactoaceticus_6A__30S_ribosomal_protein_S9:0.00000122123005994819,312792732__Bacteria__Clostridia__Caldicellulosiruptor_kristjanssonii_177R1B__30S_ribosomal_protein_S9:0.00000122123005994819):0.00000122123005994819):0.01090175814228461736):0.01110217364153285279):0.02852712808400610645):0.24109405252214946569):0.04733083258136164956,((((296131872__Bacteria__Clostridia__Thermincola_potens_JR__30S_ribosomal_protein_S9:0.20709592815281008260,((83591240__Bacteria__Clostridia__Moorella_thermoacetica_ATCC_39073__30S_ribosomal_protein_S9:0.19911013385469200632,((333980374__Bacteria__Clostridia__Desulfotomaculum_kuznetsovii_DSM_6115__30S_ribosomal_protein_S9:0.19523687767129854764,(258513675__Bacteria__Clostridia__Desulfotomaculum_acetoxidans_DSM_771__30S_ribosomal_protein_S9:0.25161647134528503100,(134298135__Bacteria__Clostridia__Desulfotomaculum_reducens_MI-1__30S_ribosomal_protein_S9:0.04846310266245587584,(334338942__Bacteria__Clostridia__Desulfotomaculum_ruminis_DSM_2154__30S_ribosomal_protein_S9:0.05921000862918866792,333922483__Bacteria__Clostridia__Desulfotomaculum_carboxydivorans_CO-1-SRB__30S_ribosomal_protein_S9:0.06436209225392459932):0.02841053430990216067):0.08405584778098112997):0.09196858429379874134):0.05968584741630898055,(147676692__Bacteria__Clostridia__Pelotomaculum_thermopropionicum_SI__30S_ribosomal_protein_S9:0.16926992189435788316,(169830539__Bacteria__Clostridia__Candidatus_Desulforudis_audaxviator_MP104C__30S_ribosomal_protein_S9:0.28447904667158430136,(78045116__Bacteria__Clostridia__Carboxydothermus_hydrogenoformans_Z-2901__30S_ribosomal_protein_S9:0.23956425920910454086,260892136__Bacteria__Clostridia__Ammonifex_degensii_KC4__30S_ribosomal_protein_S9:0.19577229472923893261):0.09310514087127774729):0.03976790801120735214):0.00899262022809850514):0.07744869988170167974):0.05346911442013817239,167629503__Bacteria__Clostridia__Heliobacterium_modesticaldum_Ice1__30S_ribosomal_protein_S9:0.23826786384843021138):0.07685677105030198908):0.02131642081940136185,(325288609__Bacteria__Clostridia__Syntrophobotulus_glycolicus_DSM_8271__30S_ribosomal_protein_S9:0.14150341949614020365,(374993011__Bacteria__Clostridia__Desulfosporosinus_orientis_DSM_765__30S_ribosomal_protein_S9:0.09266268087571265244,89893474__Bacteria__Clostridia__Desulfitobacterium_hafniense_Y51__30S_ribosomal_protein_S9:0.07188858965012268065):0.10815496732380845690):0.15977183998614871707):0.09823359239571639867,((284047866__Bacteria__Negativicutes__Acidaminococcus_fermentans_DSM_20731__30S_ribosomal_protein_S9:0.02204209230688683116,352683819__Bacteria__Negativicutes__Acidaminococcus_intestini_RyC-MR95__30S_ribosomal_protein_S9:0.07590709628125368036):0.23865782963264425831,((348027423__Bacteria__Negativicutes__Megasphaera_elsdenii_DSM_20460__30S_ribosomal_protein_S9:0.16107375728406828075,269798506__Bacteria__Negativicutes__Veillonella_parvula_DSM_2008__30S_ribosomal_protein_S9:0.11995548986273826819):0.16581531295533832870,(383754706__Bacteria__Negativicutes__Selenomonas_ruminantium_subsp_lactilytica_TAM6421__putative_30S_ribosomal_protein_S9:0.06530549260337868700,330838594__Bacteria__Negativicutes__Selenomonas_sputigena_ATCC_35185__30S_ribosomal_protein_S9:0.06693359203013718450):0.10791908609695949339):0.06686500528060923543):0.13848826976555642099):0.07231969027725414223,(((((297545294__Bacteria__Clostridia__Thermoanaerobacter_mathranii_subsp_mathranii_str_A3__30S_ribosomal_protein_S9:0.00000122123005994819,289579107__Bacteria__Clostridia__Thermoanaerobacter_italicus_Ab9__30S_ribosomal_protein_S9:0.00000122123005994819):0.04404441604631391394,(((320115258__Bacteria__Clostridia__Thermoanaerobacter_brockii_subsp_finnii_Ako-1__30S_ribosomal_protein_S9:0.00000122123005994819,167039555__Bacteria__Clostridia__Thermoanaerobacter_sp_X514__30S_ribosomal_protein_S9:0.00000122123005994819):0.00000122123005994819,167036836__Bacteria__Clostridia__Thermoanaerobacter_pseudethanolicus_ATCC_33223__30S_ribosomal_protein_S9:0.00000122123005994819):0.02120309322363721910,345018499__Bacteria__Clostridia__Thermoanaerobacter_wiegelii_Rt8__30S_ribosomal_protein_S9:0.02171214809039361676):0.01113600954337127732):0.03483579995574084820,20808625__Bacteria__Clostridia__Thermoanaerobacter_tengcongensis_MB4__30S_ribosomal_protein_S9:0.08671022347497972516):0.09187036428467824922,(304315976__Bacteria__Clostridia__Thermoanaerobacterium_thermosaccharolyticum_DSM_571__30S_ribosomal_protein_S9:0.01159769244677711676,(390934157__Bacteria__Clostridia__Thermoanaerobacterium_saccharolyticum_JW-SL-YS485__30S_ribosomal_protein_S9:0.01058298387319963826,333896224__Bacteria__Clostridia__Thermoanaerobacterium_xylanolyticum_LX-11__30S_ribosomal_protein_S9:0.01081685547935886532):0.04393880338133288044):0.10169685708785464184):0.25908704357324624512,(188584872__Bacteria__Clostridia__Natranaerobius_thermophilus_JW-NM-WN-LF__30S_ribosomal_protein_S9:0.39203722744097890818,((((269122812__Bacteria__Fusobacteria__Streptobacillus_moniliformis_DSM_12112__30S_ribosomal_protein_S9:0.20765677088150780172,(269121325__Bacteria__Fusobacteria__Sebaldella_termitidis_ATCC_33386__30S_ribosomal_protein_S9:0.10763095637463476750,(310779229__Bacteria__Fusobacteria__Ilyobacter_polytropus_DSM_2926__30S_ribosomal_protein_S9:0.13974679622741090212,19703673__Bacteria__Fusobacteria__Fusobacterium_nucleatum_subsp_nucleatum_ATCC_25586__30S_ribosomal_protein_S9:0.13450801571481882379):0.15012526094744518823):0.05567968537055433681):0.01951154495496655247,257125777__Bacteria__Fusobacteria__Leptotrichia_buccalis_C-1013-b__30S_ribosomal_protein_S9:0.05985403998994745511):0.34211890124730287566,(379012657__Bacteria__Clostridia__Acetobacterium_woodii_DSM_1030__30S_ribosomal_protein_S9:0.09208345231225978367,310829549__Bacteria__Clostridia__Eubacterium_limosum_KIST612__30S_ribosomal_protein_S9:0.07175910770859952881):0.12255898511007176643):0.03031109252519328598,(((125974286__Bacteria__Clostridia__Clostridium_thermocellum_ATCC_27405__30S_ribosomal_protein_S9:0.09428648788551266535,(374298038__Bacteria__Clostridia__Clostridium_clariflavum_DSM_19732__30S_ribosomal_protein_S9:0.09555391948424749038,(220928244__Bacteria__Clostridia__Clostridium_cellulolyticum_H10__30S_ribosomal_protein_S9:0.04582421904374237714,376259839__Bacteria__Clostridia__Clostridium_sp_BNL1100__30S_ribosomal_protein_S9:0.00118991428096605623):0.06053140691934780215):0.02440823166717493928):0.06203186011747222756,(300857212__Bacteria__Clostridia__Clostridium_ljungdahlii_DSM_13528__30S_ribosomal_protein_S9:0.05428236578077409724,((28212147__Bacteria__Clostridia__Clostridium_tetani_E88__30S_ribosomal_protein_S9:0.07255130719043163812,((342733024__Bacteria__Clostridia__Candidatus_Arthromitus_sp_SFB-mouse-Japan__30S_ribosomal_protein_S9:0.34325882011280040018,(15896348__Bacteria__Clostridia__Clostridium_acetobutylicum_ATCC_824__30S_ribosomal_protein_S9:0.13403145281072595396,302876498__Bacteria__Clostridia__Clostridium_cellulovorans_743B__30S_ribosomal_protein_S9:0.11933252990234215207):0.01157674944612835898):0.01375927649650634729,((18311351__Bacteria__Clostridia__Clostridium_perfringens_str_13__30S_ribosomal_protein_S9:0.10289472756258791208,148381385__Bacteria__Clostridia__Clostridium_botulinum_A_str_ATCC_3502__30S_ribosomal_protein_S9:0.13575465465143615740):0.05800372799637684706,((188587721__Bacteria__Clostridia__Clostridium_botulinum_E3_str_Alaska_E43__30S_ribosomal_protein_S9:0.00000122123005994819,(150015079__Bacteria__Clostridia__Clostridium_beijerinckii_NCIMB_8052__30S_ribosomal_protein_S9:0.10463445312474854709,187935155__Bacteria__Clostridia__Clostridium_botulinum_B_str_Eklund_17B__30S_ribosomal_protein_S9:0.00000122123005994819):0.01101540477815871576):0.04275683765559552124,(331268449__Bacteria__Clostridia__Clostridium_botulinum_BKT015925__30S_ribosomal_protein_S9:0.02094379798388510891,118444492__Bacteria__Clostridia__Clostridium_novyi_NT__30S_ribosomal_protein_S9:0.02295137085778699640):0.06259835856387555020):0.04355497747820794019):0.01448556347826266549):0.02209262267651457973):0.02738160532834298111,153952896__Bacteria__Clostridia__Clostridium_kluyveri_DSM_555__30S_ribosomal_protein_S9:0.04479853220300819561):0.02974641045199833897):0.14436817627879802717):0.03859197994767009365,((332982450__Bacteria__Clostridia__Mahella_australiensis_50-1_BON__30S_ribosomal_protein_S9:0.43984271245654715798,((310659465__Bacteria__Clostridia__Clostridium_sticklandii_DSM_519__30S_ribosomal_subunit_protein_S9:0.08659688490854573761,374307864__Bacteria__Clostridia__Filifactor_alocis_ATCC_35896__30S_ribosomal_protein_S9:0.09390974914064609269):0.12221232012565994007,((150392124__Bacteria__Clostridia__Alkaliphilus_metalliredigens_QYMF__30S_ribosomal_protein_S9:0.16837527200467683475,158319579__Bacteria__Clostridia__Alkaliphilus_oremlandii_OhILAs__30S_ribosomal_protein_S9:0.19003588961845224725):0.21434003609509896804,126697676__Bacteria__Clostridia__Clostridium_difficile_630__30S_ribosomal_protein_S9:0.22317671934565794234):0.04197265642237232863):0.04318451971392124611):0.07299638883854747684,((((341904751__Bacteria__Bacilli__Paenibacillus_mucilaginosus_KNP414__30S_ribosomal_protein_S9:0.06829094952185053857,((374320614__Bacteria__Bacilli__Paenibacillus_terrae_HPL-003__30S_ribosomal_protein_S9:0.00000122123005994819,308070943__Bacteria__Bacilli__Paenibacillus_polymyxa_E681__30S_ribosomal_protein_S9:0.00000122123005994819):0.02394446592627105103,251799610__Bacteria__Bacilli__Paenibacillus_sp_JDR-2__30S_ribosomal_protein_S9:0.11092286210799251478):0.03603189404937206380):0.03820123353127294341,((295694870__Bacteria__Bacilli__Kyrpidia_tusciae_DSM_2912__30S_ribosomal_protein_S9:0.17508147088120704082,258512638__Bacteria__Bacilli__Alicyclobacillus_acidocaldarius_subsp_acidocaldarius_DSM_446__30S_ribosomal_protein_S9:0.19158693642538743296):0.19031161388533870960,226309842__Bacteria__Bacilli__Brevibacillus_brevis_NBRC_100599__30S_ribosomal_protein_S9:0.06247807975980499556):0.06966662390055078369):0.04007069354225548108,(((297582484__Bacteria__Bacilli__Bacillus_selenitireducens_MLS10__30S_ribosomal_protein_S9:0.13587895319190315679,317126896__Bacteria__Bacilli__Bacillus_cellulosilyticus_DSM_2522__30S_ribosomal_protein_S9:0.07393725844553657167):0.09487708588023596734,((56961966__Bacteria__Bacilli__Bacillus_clausii_KSM-K16__30S_ribosomal_protein_S9:0.10572358766205812441,288554760__Bacteria__Bacilli__Bacillus_pseudofirmus_OF4__30S_ribosomal_protein_S9:0.12222235847872195413):0.03827939907593694291,15612732__Bacteria__Bacilli__Bacillus_halodurans_C-125__30S_ribosomal_protein_S9:0.04010388008837045826):0.07602868724232034192):0.04803904601356426274,(229917324__Bacteria__Bacilli__Exiguobacterium_sp_AT1b__30S_ribosomal_protein_S9:0.04035887842338069936,172056174__Bacteria__Bacilli__Exiguobacterium_sibiricum_255-15__30S_ribosomal_protein_S9:0.17854239355967729819):0.22061702928460294459):0.06505958099769670877):0.08428542956497571403,(((317057141__Bacteria__Clostridia__Ruminococcus_albus_7__30S_ribosomal_protein_S9:0.16266403179637808907,(350269181__Bacteria__Clostridia__Oscillibacter_valericigenes_Sjm18-20__30S_ribosomal_protein_S9:0.25124514446067947038,317133510__Bacteria__Clostridia__Ethanoligenens_harbinense_YUAN-3__30S_ribosomal_protein_S9:0.13161813744211051103):0.04375067542541459520):0.11922511477274685965,289450789__Bacteria__Clostridia__Clostridiales_genomosp_BVAB3_str_UPII9-5__30S_ribosomal_protein_S9:0.45814086620093402713):0.18338680774136406626,((160881745__Bacteria__Clostridia__Clostridium_phytofermentans_ISDg__30S_ribosomal_protein_S9:0.05764420076861247189,(((347530586__Bacteria__Clostridia__Roseburia_hominis_A2-183__30S_ribosomal_protein_S9:0.07811570515884111443,(238925338__Bacteria__Clostridia__Eubacterium_rectale_ATCC_33656__30S_ribosomal_protein_S9:0.05527207559684726990,339441702__Bacteria__Clostridia__Clostridium_sp_SY8519__30S_ribosomal_protein_S9:0.09655933362978789958):0.03565643695522691115):0.05721643220786370304,(302669999__Bacteria__Clostridia__Butyrivibrio_proteoclasticus_B316__30S_ribosomal_protein_S9:0.17676446164712800169,302388050__Bacteria__Clostridia__Clostridium_saccharolyticum_WM1__30S_ribosomal_protein_S9:0.08462749458549272130):0.01183716077577693856):0.02157992574259723698,238916299__Bacteria__Clostridia__Eubacterium_eligens_ATCC_27750__30S_ribosomal_protein_S9:0.14615075424429652129):0.01566148092993753516):0.07441459477109578502,326792571__Bacteria__Clostridia__Clostridium_lentocellum_DSM_5427__30S_ribosomal_protein_S9:0.09559477633099437710):0.05667276763408983509):0.05478563639793112422):0.03357588590253960531):0.02924724802545322633):0.04332414371805452108):0.04702731606236172646):0.07251245823397801937):0.01686321061249278913):0.06456802859607464751):0.01423061791404831890):0.07117009749466138291,(336066369__Bacteria__others_bacteria__Erysipelothrix_rhusiopathiae_str_Fujisawa__30S_ribosomal_protein_S9:0.54945343645044675274,((220931095__Bacteria__Clostridia__Halothermothrix_orenii_H_168__30S_ribosomal_protein_S9:0.10692952479168786606,(302390992__Bacteria__Clostridia__Acetohalobium_arabaticum_DSM_5501__30S_ribosomal_protein_S9:0.40331761627535767101,(312144213__Bacteria__Clostridia__Halanaerobium_hydrogeniformans__30S_ribosomal_protein_S9:0.09295461035229475588,385800535__Bacteria__Clostridia__Halanaerobium_praevalens_DSM_2228__30S_ribosomal_protein_S9:0.04153875822042405602):0.24922944650256725896):0.08937777532812848924):0.19614509160991827619,((37523988__Bacteria__Cyanobacteria__Gloeobacter_violaceus_PCC_7421__30S_ribosomal_protein_S9:0.26698999460709388343,((((123966946__Bacteria__Cyanobacteria__Prochlorococcus_marinus_str_MIT_9515__30S_ribosomal_protein_S9:0.00000122123005994819,33862087__Bacteria__Cyanobacteria__Prochlorococcus_marinus_subsp_pastoris_str_CCMP1986__30S_ribosomal_protein_S9:0.05983614155848921562):0.01977546646083398058,((123969271__Bacteria__Cyanobacteria__Prochlorococcus_marinus_str_AS9601__30S_ribosomal_protein_S9:0.00000122123005994819,(126697061__Bacteria__Cyanobacteria__Prochlorococcus_marinus_str_MIT_9301__30S_ribosomal_protein_S9:0.03012472721916620993,157414136__Bacteria__Cyanobacteria__Prochlorococcus_marinus_str_MIT_9215__30S_ribosomal_protein_S9:0.02989713430821819631):0.00000122123005994819):0.00963060789465733542,78780008__Bacteria__Cyanobacteria__Prochlorococcus_marinus_str_MIT_9312__30S_ribosomal_protein_S9:0.00000122123005994819):0.01944941442861187336):0.17515944782668246837,(148243242__Bacteria__Cyanobacteria__Synechococcus_sp_RCC307__30S_ribosomal_protein_S9:0.09074590599157739135,(113953485__Bacteria__Cyanobacteria__Synechococcus_sp_CC9311__30S_ribosomal_protein_S9:0.01487208665929450578,(((124026682__Bacteria__Cyanobacteria__Prochlorococcus_marinus_str_NATL1A__30S_ribosomal_protein_S9:0.02018245427631719033,72382940__Bacteria__Cyanobacteria__Prochlorococcus_marinus_str_NATL2A__30S_ribosomal_protein_S9:0.00000122123005994819):0.15563342904182558835,159904192__Bacteria__Cyanobacteria__Prochlorococcus_marinus_str_MIT_9211__30S_ribosomal_protein_S9:0.03770567394209264900):0.05896476041066545798,33864026__Bacteria__Cyanobacteria__Prochlorococcus_marinus_str_MIT_9313__30S_ribosomal_protein_S9:0.02708170366823695052):0.05555130395875068627):0.05744657538967826854):0.02727464161734482681):0.14919119162855667970,(56751901__Bacteria__Cyanobacteria__Synechococcus_elongatus_PCC_6301__30S_ribosomal_protein_S9:0.13277076481825411669,((22297653__Bacteria__Cyanobacteria__Thermosynechococcus_elongatus_BP-1__30S_ribosomal_protein_S9:0.24161775048670786070,((113476551__Bacteria__Cyanobacteria__Trichodesmium_erythraeum_IMS101__30S_ribosomal_protein_S9:0.18466839810665452992,((298491426__Bacteria__Cyanobacteria__Nostoc_azollae_0708__30S_ribosomal_protein_S9:0.09036243802995033714,(186684482__Bacteria__Cyanobacteria__Nostoc_punctiforme_PCC_73102__30S_ribosomal_protein_S9:0.07180948531707656568,(75906942__Bacteria__Cyanobacteria__Anabaena_variabilis_ATCC_29413__30S_ribosomal_protein_S9:0.00000122123005994819,17231679__Bacteria__Cyanobacteria__Nostoc_sp_PCC_7120__30S_ribosomal_protein_S9:0.00000122123005994819):0.00000122123005994819):0.04759251429329853372):0.07253834098251310536,(16329913__Bacteria__Cyanobacteria__Synechocystis_sp_PCC_6803__30S_ribosomal_protein_S9:0.10207910481843247841,(166367991__Bacteria__Cyanobacteria__Microcystis_aeruginosa_NIES-843__30S_ribosomal_protein_S9:0.15383982639348603438,(((170077658__Bacteria__Cyanobacteria__Synechococcus_sp_PCC_7002__30S_ribosomal_protein_S9:0.31705008250459321140,(257058137__Bacteria__Cyanobacteria__Cyanothece_sp_PCC_8802__30S_ribosomal_protein_S9:0.00942398333109916234,218245112__Bacteria__Cyanobacteria__Cyanothece_sp_PCC_8801__30S_ribosomal_protein_S9:0.00000122123005994819):0.04341943471836261226):0.05703967728912502644,(172038956__Bacteria__Cyanobacteria__Cyanothece_sp_ATCC_51142_lin-circ__30S_ribosomal_protein_S9:0.07694116364590262991,284929588__Bacteria__Cyanobacteria__Cyanobacterium_UCYN-A__30S_ribosomal_protein_S9P:0.22193567033310954151):0.02909005073047411793):0.05148259783062995171,(307154814__Bacteria__Cyanobacteria__Cyanothece_sp_PCC_7822__30S_ribosomal_protein_S9:0.04786012763603143122,218440651__Bacteria__Cyanobacteria__Cyanothece_sp_PCC_7424__30S_ribosomal_protein_S9:0.07466412492665561174):0.05830320693902735218):0.04705490423146589662):0.02880231737273292528):0.20640696000851624370):0.08898629715864167511):0.05551020865880779837,(220906747__Bacteria__Cyanobacteria__Cyanothece_sp_PCC_7425__30S_ribosomal_protein_S9:0.11191998181588702632,158334428__Bacteria__Cyanobacteria__Acaryochloris_marina_MBIC11017__30S_ribosomal_protein_S9:0.19271069477055738361):0.09520416001071624335):0.05341330637132492981):0.10807043887333771248,(86609049__Bacteria__Cyanobacteria__Synechococcus_sp_JA-2-3Ba-2-13__30S_ribosomal_protein_S9:0.03757537182701781858,86606115__Bacteria__Cyanobacteria__Synechococcus_sp_JA-3-3Ab__30S_ribosomal_protein_S9:0.02444617055361169439):0.28275918249084591727):0.09337806337077124430):0.03117378014794434590):0.15258797231903326042):0.57519904363420770732,(317123063__Bacteria__Clostridia__Thermaerobacter_marianensis_DSM_12885__30S_ribosomal_protein_S9:0.36367800400509925351,339626671__Bacteria__Clostridia__Sulfobacillus_acidophilus_TPY__30S_ribosomal_protein_S9:0.32243899763431160821):0.17733663815086908588):0.09911812338173078829):0.05376041533234665604):0.05003916705923528579):0.08908457607114667054,(169825175__Bacteria__Clostridia__Finegoldia_magna_ATCC_29328__30S_ribosomal_protein_S9:0.22496347732103122441,257066882__Bacteria__Clostridia__Anaerococcus_prevotii_DSM_20548__30S_ribosomal_protein_S9:0.43245921110238277896):0.28170162260396047760):0.05325804287527551723,((294497018__Bacteria__Bacilli__Bacillus_megaterium_QM_B1551__30S_ribosomal_protein_S9:0.11466035027094700904,(((169829998__Bacteria__Bacilli__Lysinibacillus_sphaericus_C3-41__30S_ribosomal_protein_S9:0.17397252549278399703,((16801806__Bacteria__Bacilli__Listeria_innocua_Clip11262__30S_ribosomal_protein_S9:0.00000122123005994819,347549897__Bacteria__Bacilli__Listeria_ivanovii_subsp_ivanovii_PAM_55__putative_30S_ribosomal_protein_S9:0.00000122123005994819):0.02232634565510150867,(116873962__Bacteria__Bacilli__Listeria_welshimeri_serovar_6b_str_SLCC5334__30S_ribosomal_protein_S9:0.01116386813264930687,(289435862__Bacteria__Bacilli__Listeria_seeligeri_serovar_1-2b_str_SLCC3954__30S_ribosomal_protein_S9:0.00000122123005994819,16804634__Bacteria__Bacilli__Listeria_monocytogenes_EGD-e__30S_ribosomal_protein_S9:0.00000122123005994819):0.00000122123005994819):0.00010502291803675486):0.06771541506522578413):0.11474406744726327323,(152973990__Bacteria__Bacilli__Bacillus_cytotoxicus_NVH_391-98__30S_ribosomal_protein_S9:0.00000122123005994819,(163938152__Bacteria__Bacilli__Bacillus_weihenstephanensis_KBAB4__30S_ribosomal_protein_S9:0.01105666453506282988,(30260334__Bacteria__Bacilli__Bacillus_anthracis_str_Ames__30S_ribosomal_protein_S9:0.01105129854707901510,(30018413__Bacteria__Bacilli__Bacillus_cereus_ATCC_14579__30S_ribosomal_protein_S9:0.00000122123005994819,49481688__Bacteria__Bacilli__Bacillus_thuringiensis_serovar_konkukian_str_97-27__30S_ribosomal_protein_S9:0.00000122123005994819):0.00000122123005994819):0.00000122123005994819):0.01107746927902516013):0.06418097726909913203):0.01803427404317832494,((157690934__Bacteria__Bacilli__Bacillus_pumilus_SAFR-032__30S_ribosomal_protein_S9:0.11010913119675350136,(311070798__Bacteria__Bacilli__Bacillus_atrophaeus_1942__30S_ribosomal_protein_S9:0.09250853294864019860,(52078644__Bacteria__Bacilli__Bacillus_licheniformis_ATCC_14580__30S_ribosomal_protein_S9:0.01906526337169437563,(154684668__Bacteria__Bacilli__Bacillus_amyloliquefaciens_FZB42__30S_ribosomal_protein_S9:0.02153798280249473798,(16077218__Bacteria__Bacilli__Bacillus_subtilis_subsp_subtilis_str_168__30S_ribosomal_protein_S9:0.00000122123005994819,386756731__Bacteria__Bacilli__Bacillus_sp_JS__30S_ribosomal_protein_S9:0.00000122123005994819):0.00000122123005994819):0.01276613138292501635):0.03873001583076035592):0.00169121855999118274):0.14200770356629521807,(336112829__Bacteria__Bacilli__Bacillus_coagulans_2-6__30S_ribosomal_protein_S9:0.16342500177189947519,((((297528516__Bacteria__Bacilli__Geobacillus_sp_C56-T3__30S_ribosomal_protein_S9:0.01088411652283209456,(56418675__Bacteria__Bacilli__Geobacillus_kaustophilus_HTA426__30S_ribosomal_protein_S9:0.00000122123005994819,375006955__Bacteria__Bacilli__Geobacillus_thermoleovorans_CCB_US3_UF5__30S_ribosomal_protein_S9:0.01084420434556896892):0.00000122123005994819):0.02949152260752507110,138893817__Bacteria__Bacilli__Geobacillus_thermodenitrificans_NG80-2__30S_ribosomal_protein_S9:0.01544052790861365210):0.07181410862990882105,(239825727__Bacteria__Bacilli__Geobacillus_sp_WCH70__30S_ribosomal_protein_S9:0.00000122123005994819,336233689__Bacteria__Bacilli__Geobacillus_thermoglucosidasius_C56-YS93__30S_ribosomal_protein_S9:0.03396548046905437102):0.08545891198681995760):0.05167129771341279210,212637988__Bacteria__Bacilli__Anoxybacillus_flavithermus_WK1__30S_ribosomal_protein_S9:0.09658940344890841467):0.04304714393093383301):0.02530012052389304586):0.07001353413769176304):0.03950555745738261459):0.09856363756874901572,(((((184155958__Bacteria__Bacilli__Lactobacillus_fermentum_IFO_3956__30S_ribosomal_protein_S9:0.02590724785342141123,338202914__Bacteria__Bacilli__Lactobacillus_reuteri_SD2112__30S_ribosomal_protein_S9:0.05228985037193199792):0.19581455597984240291,((((116628995__Bacteria__Bacilli__Lactobacillus_gasseri_ATCC_33323__30S_ribosomal_protein_S9:0.02382243582820753325,42518462__Bacteria__Bacilli__Lactobacillus_johnsonii_NCC_533__30S_ribosomal_protein_S9:0.00943476909316033965):0.08685360756517822300,((161506905__Bacteria__Bacilli__Lactobacillus_helveticus_DPC_4571__30S_ribosomal_protein_S9:0.00000122123005994819,((336053537__Bacteria__Bacilli__Lactobacillus_kefiranofaciens_ZW3__30S_ribosomal_protein_S9:0.01109874387000170208,315037564__Bacteria__Bacilli__Lactobacillus_amylovorus_GRL_1112__30S_ribosomal_protein_S9:0.01121576112701727287):0.02222519584499752301,(295692192__Bacteria__Bacilli__Lactobacillus_crispatus_ST1__30S_ribosomal_protein_S9:0.02215391983738640436,58336662__Bacteria__Bacilli__Lactobacillus_acidophilus_NCFM__30S_ribosomal_protein_S9:0.01095391270516573104):0.01091921092840019737):0.02240495333506236503):0.05368570269706521292,104773575__Bacteria__Bacilli__Lactobacillus_delbrueckii_subsp_bulgaricus_ATCC_11842__30S_ribosomal_protein_S9:0.08115626422278612861):0.04854021810923152269):0.15997530993610953320,81429334__Bacteria__Bacilli__Lactobacillus_sakei_subsp_sakei_23K__30S_ribosomal_protein_S9:0.16476476869306336259):0.06150550355091938259,(258509442__Bacteria__Bacilli__Lactobacillus_rhamnosus_GG__30S_ribosomal_protein_S9:0.00000122123005994819,116495906__Bacteria__Bacilli__Lactobacillus_casei_ATCC_334__30S_ribosomal_protein_S9:0.00000122123005994819):0.12025811796258729924):0.12368536153140304024):0.03215061717728258384,((347524816__Bacteria__Bacilli__Lactobacillus_ruminis_ATCC_27782__30S_ribosomal_protein_S9:0.02608836034511235677,90962373__Bacteria__Bacilli__Lactobacillus_salivarius_UCC118__30S_ribosomal_protein_S9:0.07964495201769083987):0.07367043427419263379,((29377675__Bacteria__Bacilli__Enterococcus_faecalis_V583__30S_ribosomal_protein_S9:0.02943893256861934010,((352518681__Bacteria__Bacilli__Tetragenococcus_halophilus_NBRC_12172__30S_ribosomal_protein_S9:0.17425433349339478073,389869831__Bacteria__Bacilli__Enterococcus_faecium_DO__30S_ribosomal_protein_S9:0.00000122123005994819):0.02341110701752575213,((24378685__Bacteria__Bacilli__Streptococcus_mutans_UA159__30S_ribosomal_protein_S9:0.00000122123005994819,((((((((15900229__Bacteria__Bacilli__Streptococcus_pneumoniae_TIGR4__30S_ribosomal_protein_S9:0.01057378519028556035,(289168627__Bacteria__Bacilli__Streptococcus_mitis_B6__30S_ribosomal_protein_S9:0.01061846271508718950,(((125718823__Bacteria__Bacilli__Streptococcus_sanguinis_SK36__30S_ribosomal_protein_S9:0.01061668991586132982,337283293__Bacteria__Bacilli__Streptococcus_parasanguinis_ATCC_15912__30S_ribosomal_protein_S9:0.00000122123005994819):0.01059249844321941136,342163151__Bacteria__Bacilli__Streptococcus_pseudopneumoniae_IS7493__30S_ribosomal_protein_S9:0.00000122123005994819):0.00000122123005994819,331265687__Bacteria__Bacilli__Streptococcus_oralis_Uo5__30S_ribosomal_protein_S9:0.00000122123005994819):0.00000122123005994819):0.00000122123005994819):0.04333318166788353853,379704612__Bacteria__Bacilli__Streptococcus_infantarius_subsp_infantarius_CJ18__30S_ribosomal_protein_S9:0.00000122123005994819):0.01076084712267376224,((116490692__Bacteria__Bacilli__Oenococcus_oeni_PSU-1__30S_ribosomal_protein_S9:0.35981791363023635233,55820196__Bacteria__Bacilli__Streptococcus_thermophilus_LMG_18311__30S_ribosomal_protein_S9:0.00000122123005994819):0.02125132911745536077,340397960__Bacteria__Bacilli__Streptococcus_salivarius_CCHSS3__30S_ribosomal_protein_S9:0.00000122123005994819):0.01077291174721643242):0.00000122123005994819,336063580__Bacteria__Bacilli__Streptococcus_pasteurianus_ATCC_43144__30S_ribosomal_protein_S9:0.00000122123005994819):0.00000122123005994819,288904453__Bacteria__Bacilli__Streptococcus_gallolyticus_UCN34__30S_ribosomal_protein_S9:0.00000122123005994819):0.00000122123005994819,374337272__Bacteria__Bacilli__Streptococcus_macedonicus_ACA-DC_198__30S_ribosomal_protein_S9:0.01057268267196363569):0.01060976030691065941,((((251781707__Bacteria__Bacilli__Streptococcus_dysgalactiae_subsp_equisimilis_GGS_124_1__30S_ribosomal_protein_S9:0.00000122123005994819,15675735__Bacteria__Bacilli__Streptococcus_pyogenes_M1_GAS__30S_ribosomal_protein_S9:0.00000122123005994819):0.01058164773139684718,333905710__Bacteria__Bacilli__Streptococcus_parauberis_KCTC_11537__30S_ribosomal_protein_S9:0.02163270399386999637):0.00000122123005994819,((157150984__Bacteria__Bacilli__Streptococcus_gordonii_str_Challis_substr_CH1__30S_ribosomal_protein_S9:0.04350137231380331315,222152465__Bacteria__Bacilli__Streptococcus_uberis_0140J__30S_ribosomal_protein_S9:0.01075354952893379373):0.00000122123005994819,(146319551__Bacteria__Bacilli__Streptococcus_suis_05ZYH33__30S_ribosomal_protein_S9:0.08996494316436480509,(((330833530__Bacteria__Bacilli__Streptococcus_suis_ST3__30S_ribosomal_protein_S9:0.00000122123005994819,((386582854__Bacteria__Bacilli__Streptococcus_suis_SS12__30S_ribosomal_protein_S9:0.00000122123005994819,253752555__Bacteria__Bacilli__Streptococcus_suis_SC84__30S_ribosomal_protein_S9:0.00000122123005994819):0.00000122123005994819,386578704__Bacteria__Bacilli__Streptococcus_suis_GZ1__30S_ribosomal_protein_S9:0.00000122123005994819):0.00000122123005994819):0.00000122123005994819,((386580777__Bacteria__Bacilli__Streptococcus_suis_JS14__30S_ribosomal_protein_S9:0.00000122123005994819,146321746__Bacteria__Bacilli__Streptococcus_suis_98HAH33__30S_ribosomal_protein_S9:0.00000122123005994819):0.00000122123005994819,(386586984__Bacteria__Bacilli__Streptococcus_suis_D12__30S_ribosomal_protein_S9:0.00000122123005994819,((386584940__Bacteria__Bacilli__Streptococcus_suis_D9__30S_ribosomal_protein_S9:0.00000122123005994819,253756315__Bacteria__Bacilli__Streptococcus_suis_BM407__30S_ribosomal_protein_S9:0.00000122123005994819):0.00000122123005994819,(389857414__Bacteria__Bacilli__Streptococcus_suis_ST1__30S_ribosomal_protein_S9:0.00000122123005994819,386588975__Bacteria__Bacilli__Streptococcus_suis_A7__30S_ribosomal_protein_S9:0.00000122123005994819):0.00000122123005994819):0.00000122123005994819):0.00000122123005994819):0.00000122123005994819):0.00000122123005994819,253754381__Bacteria__Bacilli__Streptococcus_suis_P1-7__30S_ribosomal_protein_S9:0.00000122123005994819):0.00000122123005994819):0.02111778244648183575):0.01120079870597599087):0.01059337979224954027,195978841__Bacteria__Bacilli__Streptococcus_equi_subsp_zooepidemicus_MGCS10565__30S_ribosomal_protein_S9:0.00000122123005994819):0.00000122123005994819):0.01077929885953540258,22536399__Bacteria__Bacilli__Streptococcus_agalactiae_2603V-R__30S_ribosomal_protein_S9:0.03227884415174606114):0.01061419408099204334):0.04832667379737450031,(347522535__Bacteria__Bacilli__Lactococcus_garvieae_ATCC_49156__30S_ribosomal_protein_S9:0.08534217389057649483,15674235__Bacteria__Bacilli__Lactococcus_lactis_subsp_lactis_Il1403__30S_ribosomal_protein_S9:0.06667498156785403585):0.08226102101414206613):0.04956967425670288918):0.00532039774911719464):0.02653642188870241822,332685590__Bacteria__Bacilli__Melissococcus_plutonius_ATCC_35311__30S_ribosomal_protein_S9:0.12396978444377083906):0.14285998308092334730):0.01890138954951853592):0.04315805225430991571,(((116617364__Bacteria__Bacilli__Leuconostoc_mesenteroides_subsp_mesenteroides_ATCC_8293__30S_ribosomal_protein_S9:0.00000122123005994819,((170017910__Bacteria__Bacilli__Leuconostoc_citreum_KM20__30S_ribosomal_protein_S9:0.02102835559391274048,300173997__Bacteria__Bacilli__Leuconostoc_gasicomitatum_LMG_18811__30S_ribosomal_protein_S9:0.00000122123005994819):0.01047886805139051393,(296111464__Bacteria__Bacilli__Leuconostoc_kimchii_IMSNU_11154__30S_ribosomal_protein_S9:0.00000122123005994819,339491266__Bacteria__Bacilli__Leuconostoc_sp_C2__30S_ribosomal_protein_S9:0.00000122123005994819):0.00000122123005994819):0.02094722011411796758):0.10991979422845421510,339634790__Bacteria__Bacilli__Weissella_koreensis_KACC_15510__30S_ribosomal_protein_S9:0.14322266977714534497):0.06228207863847428499,(347534750__Bacteria__Bacilli__Lactobacillus_sanfranciscensis_TMW_1-1304__30S_ribosomal_protein_S9:0.17022869145391411605,((377809961__Bacteria__Bacilli__Pediococcus_claussenii_ATCC_BAA-344__30S_ribosomal_protein_S9:0.00709302171179845148,116493130__Bacteria__Bacilli__Pediococcus_pentosaceus_ATCC_25745__30S_ribosomal_protein_S9:0.07378607069195504409):0.18744279412264153173,(331702047__Bacteria__Bacilli__Lactobacillus_buchneri_NRRL_B-30929__30S_ribosomal_protein_S9:0.03882513214080881431,(254556056__Bacteria__Bacilli__Lactobacillus_plantarum_JDM1__30S_ribosomal_protein_S9:0.16692589281199943230,116334236__Bacteria__Bacilli__Lactobacillus_brevis_ATCC_367__30S_ribosomal_protein_S9:0.10417756145636079823):0.01313436250668540035):0.03711819854648881756):0.04600964172395179824):0.01064674545632917496):0.02556619197746499289):0.04340346724157158331,(326803069__Bacteria__Bacilli__Aerococcus_urinae_ACS-120-V-Col10a__30S_ribosomal_protein_S9:0.38178494034869348006,328958695__Bacteria__Bacilli__Carnobacterium_sp_17-4__30S_ribosomal_protein_S9:0.12824613096346718089):0.12413377865521134369):0.14283169910437923389):0.06416216375854590093):0.06611170074581863842):0.07791802287870540356):0.26732066536554388581):0.09229391578838797017):0.28852190545339906347,26553534__Bacteria__Tenericutes__Mycoplasma_penetrans_HF-2__30S_ribosomal_protein_S9:0.24687710872906779014):0.20425201433626521963):0.18704499069658089838):0.35282218167455930979,13508355__Bacteria__Tenericutes__Mycoplasma_pneumoniae_M129__30S_ribosomal_protein_S9:0.14113346515707123063,12045277__Bacteria__Tenericutes__Mycoplasma_genitalium_G37__30S_ribosomal_protein_S9:0.10700619308381804917):0.0;
