# Supplementary material for: The last universal common ancestor between ancient Earth chemistry and the onset of genetics
Source: PLoS Genet. 2018 Aug 16;14(8):e1007518. doi: 10.1371/journal.pgen.1007518 (PMC6095482; doi:10.1371/journal.pgen.1007518)
Supplement: S1 Appendix — The trees are for the 355 clusters that, after alignment and tree construction, generated ML trees that preserve domain monophyly while also having homologues in ≥2 archaeal and ≥2 bacterial lineages. These 355 proteins trace to LUCA by those phylogenetic criteria [78]. LUCA, last universal common ancestor; ML, maximum likelihood. (ZIP) [file pgen.1007518.s001.zip › renamed_trees_LUCA/3122.tree]

(16082392__Archaea__Thermoplasmatales__Thermoplasma_acidophilum_DSM_1728__hypothetical_protein:0.38602379183300322696,((((15898758__Archaea__Sulfolobales__Sulfolobus_solfataricus_P2__hypothetical_protein:0.00926321637606563122,227827225__Archaea__Sulfolobales__Sulfolobus_islandicus_M_14-25__hypothetical_protein:0.00184896883936964203):0.41994615397423279424,((((269836284__Bacteria__Chloroflexi__Sphaerobacter_thermophilus_DSM_20745__extradiol_ring|cleavage_dioxygenase_class_III_protein_subunit_B:0.05758093664738316714,269836308__Bacteria__Chloroflexi__Sphaerobacter_thermophilus_DSM_20745__extradiol_ring|cleavage_dioxygenase_class_III_protein_subunit_B:0.08104513579367123022):0.15151423069829850210,221633662__Bacteria__Chloroflexi__Thermomicrobium_roseum_DSM_5159__aromatic_ring|opening_dioxygenase_superfamily_protein_LigB:0.14337390332070304444):0.44501722969400370200,((384134601__Bacteria__Bacilli__Alicyclobacillus_acidocaldarius_subsp_acidocaldarius_Tc-4-1__extradiol_ring|cleavage_dioxygenase_class_III_protein_subunit_B:0.05326549679322797187,258510837__Bacteria__Bacilli__Alicyclobacillus_acidocaldarius_subsp_acidocaldarius_DSM_446__extradiol_ring|cleavage_dioxygenase_class_III_protein_subunit_B:0.05956842236635809251):0.37509552224233450035,320332745__Bacteria__Deinococcus-Thermus__Deinococcus_maricopensis_DSM_21211__extradiol_ring|cleavage_dioxygenase_class_III_protein_subunit_B:0.40929027119526234513):0.22823452136669586388):0.78485221619907952206,289597080__Archaea__Thermoplasmatales__Aciduliprofundum_boonei_T469__hypothetical_protein:0.38537557907393127365):0.13572082765286758166):0.13383210783597454530,(((14521506__Archaea__Thermococcales-pyroco__Pyrococcus_abyssi_GE5__hypothetical_protein:0.11095427333479154774,(332159026__Archaea__Thermococcales-pyroco__Pyrococcus_sp_NA2__hypothetical_protein:0.16948991229893198285,14590627__Archaea__Thermococcales-pyroco__Pyrococcus_horikoshii_OT3__hypothetical_protein:0.08447752529358223961):0.06273086327146387697):0.05502067891777781550,(33359492__Archaea__Thermococcales-pyroco__Pyrococcus_furiosus_DSM_3638__hypothetical_protein:0.33265371190509768207,389852162__Archaea__Thermococcales-pyroco__Pyrococcus_sp_ST04__hypothetical_protein:0.28062686006729931076):0.08054812484448721499):0.18519503165026993119,(242399046__Archaea__Thermococcales-pyroco__Thermococcus_sibiricus_MM_739__dioxygenase:0.20072446935436608073,((57642138__Archaea__Thermococcales-pyroco__Thermococcus_kodakarensis_KOD1__hypothetical_protein:0.17227979623504025009,(341582769__Archaea__Thermococcales-pyroco__Thermococcus_sp_4557__Dioxygenase:0.19673174766965756399,(223477813__Archaea__Thermococcales-pyroco__Thermococcus_sp_AM4__hypothetical_protein:0.04024417734299676891,240104136__Archaea__Thermococcales-pyroco__Thermococcus_gammatolerans_EJ3__Dioxygenase:0.03069101315736568261):0.09632363578501793033):0.07793239643589987276):0.11557689077685569246,(212224581__Archaea__Thermococcales-pyroco__Thermococcus_onnurineus_NA1__hypothetical_protein:0.10103642454937002138,337284324__Archaea__Thermococcales-pyroco__Pyrococcus_yayanosii_CH1__putative_dioxygenase:0.19228616486553179454):0.06880341334603874703):0.03732327956125547352):0.11113748202026869916):0.31572454938187105578):0.68064192655164024170,48477486__Archaea__Thermoplasmatales__Picrophilus_torridus_DSM_9790__hypothetical_protein:0.50268456230473479440):0.40999511585106596101,13542270__Archaea__Thermoplasmatales__Thermoplasma_volcanium_GSS1__hypothetical_protein:0.25520644359013977542):0.0;
