# Supplementary material for: The last universal common ancestor between ancient Earth chemistry and the onset of genetics
Source: PLoS Genet. 2018 Aug 16;14(8):e1007518. doi: 10.1371/journal.pgen.1007518 (PMC6095482; doi:10.1371/journal.pgen.1007518)
Supplement: S1 Appendix — The trees are for the 355 clusters that, after alignment and tree construction, generated ML trees that preserve domain monophyly while also having homologues in ≥2 archaeal and ≥2 bacterial lineages. These 355 proteins trace to LUCA by those phylogenetic criteria [78]. LUCA, last universal common ancestor; ML, maximum likelihood. (ZIP) [file pgen.1007518.s001.zip › renamed_trees_LUCA/2877.tree]

(227826822__Archaea__Sulfolobales__Sulfolobus_islandicus_M_14-25__mandelate_racemase|muconate_lactonizing_enzyme_related_protein_|MR|MLE|:0.04995601138864755320,((((16082372__Archaea__Thermoplasmatales__Thermoplasma_acidophilum_DSM_1728__mandelate_racemase:0.89197554716840732336,(327310050__Archaea__Thermoproteales__Thermoproteus_uzoniensis_768-20__mandelate_racemase|muconate_lactonizing_protein:0.72037768334857021912,((163857612__Bacteria__Betaproteobacteria__Bordetella_petrii_DSM_12804__racemase:0.24053097586961807997,377808109__Bacteria__Betaproteobacteria__Burkholderia_sp_YI23__putative_racemase:0.38104802065310255932):0.18441362338686975719,((113953563__Bacteria__Cyanobacteria__Synechococcus_sp_CC9311__mandelate_racemase|muconate_lactonizing_protein:0.74055301047941468617,(383769872__Bacteria__Alphaproteobacteria__Bradyrhizobium_sp_S23321__hypothetical_protein:0.03149060311091929354,27381810__Bacteria__Alphaproteobacteria__Bradyrhizobium_japonicum_USDA_110__hypothetical_protein:0.05002620829201245151):0.55410332864985256673):0.10646291179836836482,(((333992726__Bacteria__Actinobacteria__Mycobacterium_sp_JDM601__mandelate_racemase:0.28624334855243166453,(379761260__Bacteria__Actinobacteria__Mycobacterium_intracellulare_MOTT-64__mandelate_racemase|muconate_lactonizing_protein:0.11767584322236136762,(379753969__Bacteria__Actinobacteria__Mycobacterium_intracellulare_MOTT-02__mandelate_racemase|muconate_lactonizing_protein:0.02649419247123276783,387875236__Bacteria__Actinobacteria__Mycobacterium_sp_MOTT36Y__mandelate_racemase|muconate_lactonizing_protein:0.03946136304233874986):0.04665651732263992324):0.13362377151854787360):0.22469216489248333701,(194289850__Bacteria__Betaproteobacteria__Cupriavidus_taiwanensis_LMG_19424__mandelate_racemase_or_muconate_lactonizing_enzyme:0.04292293441873386295,(339326186__Bacteria__Betaproteobacteria__Cupriavidus_necator_N-1__L|alanine|DL|glutamate_epimerase_MenC:0.16457164128256598912,113868106__Bacteria__Betaproteobacteria__Ralstonia_eutropha_H16__L|alanine|DL|glutamate_epimerase:0.02705668902261258377):0.02086546578234501834):0.27634459247913889524):0.24327912683273902883,(((317046820__Bacteria__Gammaproteobacteria__Pantoea_sp_At-9b__mandelate_racemase|muconate_lactonizing_protein:0.31714261280474242977,(383188371__Bacteria__Gammaproteobacteria__Rahnella_aquatilis_CIP_78-65_ATCC_33071__L|alanine|DL|glutamate_epimerase|like_protein:0.05394240132727102371,322831125__Bacteria__Gammaproteobacteria__Rahnella_sp_Y9602__mandelate_racemase|muconate_lactonizing_protein:0.03722129342140730046):0.26793840355555698096):0.10339629873352822187,((161522400__Bacteria__Betaproteobacteria__Burkholderia_multivorans_ATCC_17616__mandelate_racemase|muconate_lactonizing_protein:0.08386268161851939684,(170736803__Bacteria__Betaproteobacteria__Burkholderia_cenocepacia_MC0-3__mandelate_racemase|muconate_lactonizing_protein:0.06402543493448487055,107027283__Bacteria__Betaproteobacteria__Burkholderia_cenocepacia_AU_1054__mandelate_racemase|muconate_lactonizing|like_protein:0.06286605693748707757):0.04304480188455053064):0.30276520420743108231,383317128__Bacteria__Gammaproteobacteria__Frateuria_aurantia_DSM_6220__L|alanine|DL|glutamate_epimerase|like_protein:0.27912397186833337592):0.10394790768709841200):0.38172565730773810877,91787741__Bacteria__Betaproteobacteria__Polaromonas_sp_JS666__mandelate_racemase|muconate_lactonizing_protein:0.61023808062964934873):0.07218908628387823989):0.07562489302957872694):0.14588731944449037647):0.64208098681876069058):0.14515942495381181643):0.29007805950432191677,(15922894__Archaea__Sulfolobales__Sulfolobus_tokodaii_str_7__hypothetical_protein:0.41360832395013757967,(159041704__Archaea__Thermoproteales__Caldivirga_maquilingensis_IC-167__mandelate_racemase|muconate_lactonizing_protein:0.21360472246801437413,325968665__Archaea__Thermoproteales__Vulcanisaeta_moutnovskia_768-28__mandelate_racemase|muconate_lactonizing_protein:0.28045771591779744547):0.41064483877884294660):0.10012955101315133832):0.19186665882940531769,146303895__Archaea__Sulfolobales__Metallosphaera_sedula_DSM_5348__mandelate_racemase|muconate_lactonizing_protein:0.34158839045484234997):0.10930903238552308609,332796009__Archaea__Sulfolobales__Acidianus_hospitalis_W1__mandelate_racemase|muconate_lactonizing_family_protein:0.27728674773656697417):0.22706826466990792657,15898101__Archaea__Sulfolobales__Sulfolobus_solfataricus_P2__mandelate_racemase:0.05078726256544340706):0.0;
