# Supplementary material for: The last universal common ancestor between ancient Earth chemistry and the onset of genetics
Source: PLoS Genet. 2018 Aug 16;14(8):e1007518. doi: 10.1371/journal.pgen.1007518 (PMC6095482; doi:10.1371/journal.pgen.1007518)
Supplement: S1 Appendix — The trees are for the 355 clusters that, after alignment and tree construction, generated ML trees that preserve domain monophyly while also having homologues in ≥2 archaeal and ≥2 bacterial lineages. These 355 proteins trace to LUCA by those phylogenetic criteria [78]. LUCA, last universal common ancestor; ML, maximum likelihood. (ZIP) [file pgen.1007518.s001.zip › renamed_trees_LUCA/151.tree]

((319783412__Bacteria__Alphaproteobacteria__Mesorhizobium_ciceri_biovar_biserrulae_WSM1271__cytochrome_o_ubiquinol_oxidase_subunit_I:0.10257960407633279210,(((((16126016__Bacteria__Alphaproteobacteria__Caulobacter_crescentus_CB15__ubiquinol_oxidase_subunit_I:0.04819044896951481249,295691075__Bacteria__Alphaproteobacteria__Caulobacter_segnis_ATCC_21756__cytochrome_o_ubiquinol_oxidase_subunit_I:0.06597167675813828125):0.09614156030561012145,((((389873032__Bacteria__Betaproteobacteria__Advenella_kashmirensis_WT001__cytochrome_o_ubiquinol_oxidase_subunit_I:0.46444454275564434065,((326317719__Bacteria__Betaproteobacteria__Acidovorax_avenae_subsp_avenae_ATCC_19860__cytochrome_o_ubiquinol_oxidase_subunit_I:0.01891710282969600795,120610896__Bacteria__Betaproteobacteria__Acidovorax_citrulli_AAC00-1__cytochrome|c_oxidase:0.01296105069669486153):0.08899384413182104270,((319762688__Bacteria__Betaproteobacteria__Alicycliphilus_denitrificans_BC__cytochrome_o_ubiquinol_oxidase|_subunit_i:0.05104808065916700832,(222111440__Bacteria__Betaproteobacteria__Acidovorax_ebreus_TPSY__cytochrome_o_ubiquinol_oxidase_subunit_I:0.04859000428816086931,121595097__Bacteria__Betaproteobacteria__Acidovorax_sp_JS42__cytochrome|c_oxidase:0.00913803482518073425):0.02950813350882647290):0.01913083680670373682,(264678285__Bacteria__Betaproteobacteria__Comamonas_testosteroni_CNB-2__cytochrome_c_oxidase|_subunit_I:0.07744019586006259392,(333914378__Bacteria__Betaproteobacteria__Delftia_sp_Cs1-4__cytochrome_o_ubiquinol_oxidase_subunit_I:0.00000122123005994819,160899492__Bacteria__Betaproteobacteria__Delftia_acidovorans_SPH-1__cytochrome_o_ubiquinol_oxidase_subunit_I:0.00000122123005994819):0.04383492373822974603):0.01853127601374528199):0.03549903258915387133):0.10957576714743248736):0.03367872751659649333,319786910__Bacteria__Gammaproteobacteria__Pseudoxanthomonas_suwonensis_11-1__cytochrome_o_ubiquinol_oxidase_subunit_I:0.14776790293465957848):0.06711093663203437920,((319795346__Bacteria__Betaproteobacteria__Variovorax_paradoxus_EPS__cytochrome_o_ubiquinol_oxidase_subunit_i:0.08332862477962343917,((134095869__Bacteria__Betaproteobacteria__Herminiimonas_arsenicoxydans__cytochrome_o_ubiquinol_oxidase_subunit_I:0.07218667645576327951,152980480__Bacteria__Betaproteobacteria__Janthinobacterium_sp_Marseille__cytochrome_o_ubiquinol_oxidase_subunit_I:0.04253086847448458302):0.06684445788995858895,(300311778__Bacteria__Betaproteobacteria__Herbaspirillum_seropedicae_SmR1__cytochrome_o_ubiquinol_oxidase_subunit_I_protein:0.12489432151925190795,340787392__Bacteria__Betaproteobacteria__Collimonas_fungivorans_Ter331__cytochrome_O_ubiquinol_oxidase_subunit_I:0.06414153465727780168):0.02681177560190995887):0.02586415394955729127):0.04018200631412920110,124266933__Bacteria__Betaproteobacteria__Methylibium_petroleiphilum_PM1__cytochrome|c_oxidase:0.07876352807175855675):0.03485296792062621274):0.01736147523286057232,(((((241663145__Bacteria__Betaproteobacteria__Ralstonia_pickettii_12D__cytochrome_o_ubiquinol_oxidase_subunit_I:0.00460500989273994639,187928957__Bacteria__Betaproteobacteria__Ralstonia_pickettii_12J__cytochrome_o_ubiquinol_oxidase_subunit_I:0.00387494772816923119):0.06834714449209874920,(339322295__Bacteria__Betaproteobacteria__Cupriavidus_necator_N-1__ubiquinol_oxidase_subunit_1:0.00543930154115420620,116694971__Bacteria__Betaproteobacteria__Ralstonia_eutropha_H16__bo3|type_chinol_oxidase|_subunit_I:0.01713506904354857724):0.05386646423510475790):0.05308612543254330463,(73538716__Bacteria__Betaproteobacteria__Ralstonia_eutropha_JMP134__cytochrome|c_oxidase:0.07122026110658113973,194292957__Bacteria__Betaproteobacteria__Cupriavidus_taiwanensis_LMG_19424__cytochrome_o_ubiquinol_oxidase|_subunit_i:0.06935332411405224773):0.03361011181194421132):0.06737903947559695239,(311108524__Bacteria__Betaproteobacteria__Achromobacter_xylosoxidans_A8__cytochrome_o_ubiquinol_oxidase_subunit_I_2:0.05098030275679465984,(163857709__Bacteria__Betaproteobacteria__Bordetella_petrii_DSM_12804__cytochrome_ubiquinol_oxidase_subunit_I:0.13044322274458697297,(33593694__Bacteria__Betaproteobacteria__Bordetella_pertussis_Tohama_I__cytochrome_ubiquinol_oxidase_subunit_I:0.00568043963559243439,(33600295__Bacteria__Betaproteobacteria__Bordetella_bronchiseptica_RB50__cytochrome_ubiquinol_oxidase_subunit_I:0.00000122123005994819,33595769__Bacteria__Betaproteobacteria__Bordetella_parapertussis_12822__cytochrome_ubiquinol_oxidase_subunit_I:0.00337627907331014858):0.00129883887613471737):0.06389639478262294781):0.03093640199951951456):0.03021684655657983984):0.03693090574860114633,110834897__Bacteria__Gammaproteobacteria__Alcanivorax_borkumensis_SK2__cytochrome_c_oxidase_subunit_I:0.15896529760787000973):0.02625219415399400111):0.03963710217939234171):0.04094990906285706639,((((170743802__Bacteria__Alphaproteobacteria__Methylobacterium_sp_4-46__cytochrome_o_ubiquinol_oxidase_subunit_I:0.24596512871040643322,99082125__Bacteria__Alphaproteobacteria__Ruegeria_sp_TM1040__cytochrome|c_oxidase:0.43706820973585058798):0.03679067454476654675,(220924642__Bacteria__Alphaproteobacteria__Methylobacterium_nodulans_ORS_2060__cytochrome_o_ubiquinol_oxidase_subunit_I:0.06077547102414618957,(170748150__Bacteria__Alphaproteobacteria__Methylobacterium_radiotolerans_JCM_2831__cytochrome_o_ubiquinol_oxidase_subunit_I:0.18422068407945130231,((218532591__Bacteria__Alphaproteobacteria__Methylobacterium_chloromethanicum_CM4__cytochrome_o_ubiquinol_oxidase_subunit_I:0.00166029812124153346,((163853733__Bacteria__Alphaproteobacteria__Methylobacterium_extorquens_PA1__cytochrome_o_ubiquinol_oxidase_subunit_I:0.00000122123005994819,254563670__Bacteria__Alphaproteobacteria__Methylobacterium_extorquens_DM4__cytochrome_o_ubiquinol_oxidase_subunit_I:0.00000122123005994819):0.00000122123005994819,240141158__Bacteria__Alphaproteobacteria__Methylobacterium_extorquens_AM1__cytochrome_o_ubiquinol_oxidase_subunit_I:0.00000122123005994819):0.00000122123005994819):0.03159743461719004970,188584039__Bacteria__Alphaproteobacteria__Methylobacterium_populi_BJ001__cytochrome_o_ubiquinol_oxidase_subunit_I:0.02670076993617817238):0.05376665888335399601):0.05228089432154235661):0.07110260851052870035):0.02726223138935688489,((((((((386065144__Bacteria__Gammaproteobacteria__Pseudomonas_aeruginosa_NCGM2_S1_1__cytochrome_o_ubiquinol_oxidase_subunit_I:0.00000122123005994819,(152987069__Bacteria__Gammaproteobacteria__Pseudomonas_aeruginosa_PA7__cytochrome_o_ubiquinol_oxidase_subunit_I:0.00522551993090649043,(((386059645__Bacteria__Gammaproteobacteria__Pseudomonas_aeruginosa_M18__cytochrome_o_ubiquinol_oxidase_subunit_I:0.00000122123005994819,218892577__Bacteria__Gammaproteobacteria__Pseudomonas_aeruginosa_LESB58__cytochrome_o_ubiquinol_oxidase_subunit_I:0.00000122123005994819):0.00000122123005994819,116049270__Bacteria__Gammaproteobacteria__Pseudomonas_aeruginosa_UCBPP-PA14__cytochrome_o_ubiquinol_oxidase_subunit_I:0.00000122123005994819):0.00000122123005994819,15596515__Bacteria__Gammaproteobacteria__Pseudomonas_aeruginosa_PAO1__cytochrome_o_ubiquinol_oxidase_subunit_I:0.00173990075293468092):0.00000122123005994819):0.00174117105181176616):0.19884530661108779093,((326793468__Bacteria__Gammaproteobacteria__Marinomonas_mediterranea_MMB-1__cytochrome_o_ubiquinol_oxidase_subunit_I:0.14515391624091886213,(((109897616__Bacteria__Gammaproteobacteria__Pseudoalteromonas_atlantica_T6c__cytochrome|c_oxidase:0.00098200962378440330,332307458__Bacteria__Gammaproteobacteria__Glaciecola_sp_4H-3-7YE-5__cytochrome_o_ubiquinol_oxidase_subunit_I:0.01741577351648605776):0.14456664367968413698,((114561411__Bacteria__Gammaproteobacteria__Shewanella_frigidimarina_NCIMB_400__cytochrome|c_oxidase:0.06643419978134687542,((212634272__Bacteria__Gammaproteobacteria__Shewanella_piezotolerans_WP3__Quinol_oxidase_subunit_I:0.05728454122395107428,(170724799__Bacteria__Gammaproteobacteria__Shewanella_woodyi_ATCC_51908__cytochrome_o_ubiquinol_oxidase_subunit_I:0.03824931283899232759,294143097__Bacteria__Gammaproteobacteria__Shewanella_violacea_DSS12__cytochrome_o_ubiquinol_oxidase_subunit_I:0.03517100417204344076):0.01968941118028668183):0.02091789950963263145,(((117922463__Bacteria__Gammaproteobacteria__Shewanella_sp_ANA-3_1__cytochrome_c_oxidase_subunit_I:0.00000122123005994819,(113972151__Bacteria__Gammaproteobacteria__Shewanella_sp_MR-4__cytochrome|c_oxidase:0.00168561165636529810,114049399__Bacteria__Gammaproteobacteria__Shewanella_sp_MR-7__cytochrome|c_oxidase:0.00168546180684507239):0.00168697662496111690):0.01443860601139981825,((386311893__Bacteria__Gammaproteobacteria__Shewanella_putrefaciens_200__cytochrome_o_ubiquinol_oxidase_subunit_I:0.00000122123005994819,(120596927__Bacteria__Gammaproteobacteria__Shewanella_sp_W3-18-1__cytochrome|c_oxidase:0.00338013422588154169,146294940__Bacteria__Gammaproteobacteria__Shewanella_putrefaciens_CN-32__cytochrome|c_oxidase:0.00678750293635276870):0.00339917072376728392):0.01099644520238374223,((386339096__Bacteria__Gammaproteobacteria__Shewanella_baltica_OS117__cytochrome_o_ubiquinol_oxidase_subunit_I:0.00000122123005994819,((378710666__Bacteria__Gammaproteobacteria__Shewanella_baltica_OS678__cytochrome_o_ubiquinol_oxidase_subunit_I:0.00000122123005994819,217975290__Bacteria__Gammaproteobacteria__Shewanella_baltica_OS223__cytochrome_o_ubiquinol_oxidase_subunit_I:0.00000122123005994819):0.00000122123005994819,(160877453__Bacteria__Gammaproteobacteria__Shewanella_baltica_OS195__cytochrome_o_ubiquinol_oxidase_subunit_I:0.00000122123005994819,153002717__Bacteria__Gammaproteobacteria__Shewanella_baltica_OS185__cytochrome_o_ubiquinol_oxidase_subunit_I:0.00000122123005994819):0.00000122123005994819):0.00000122123005994819):0.00000122123005994819,386326582__Bacteria__Gammaproteobacteria__Shewanella_baltica_BA175__cytochrome_o_ubiquinol_oxidase_subunit_I:0.00000122123005994819):0.01007269312070022994):0.01250982203132447283):0.02283609742557170599,127511301__Bacteria__Gammaproteobacteria__Shewanella_loihica_PV-4__cytochrome|c_oxidase:0.08651243491031836153):0.02756046463225712145):0.01266561895120850087):0.04783465754480883958,374334061__Bacteria__Gammaproteobacteria__Oceanimonas_sp_GK1__cytochrome|c_oxidase:0.12138515372218777744):0.02584957372690173741):0.03164935667291896015,((333906471__Bacteria__Gammaproteobacteria__Marinomonas_posidonica_IVIA-Po-181__cytochrome_o_ubiquinol_oxidase_subunit_I:0.07025395963273220468,152994132__Bacteria__Gammaproteobacteria__Marinomonas_sp_MWYL1__cytochrome_o_ubiquinol_oxidase_subunit_I:0.12956021962508240675):0.06113582410226645752,((77361153__Bacteria__Gammaproteobacteria__Pseudoalteromonas_haloplanktis_TAC125__ubiquinol_oxidase_subunit_1:0.05750099513893863756,315125953__Bacteria__Gammaproteobacteria__Pseudoalteromonas_sp_SM9913__ubiquinol_oxidase_subunit_1:0.08196323746681088984):0.06979750089529250523,(333892062__Bacteria__Gammaproteobacteria__Alteromonas_sp_SN2__cytochrome|c_oxidase:0.06016010130728714767,332143299__Bacteria__Gammaproteobacteria__Alteromonas_macleodii_str_Deep_ecotype__cytochrome_O_ubiquinol_oxidase:0.03975688944473715347):0.10454799246258071610):0.06084557269695597959):0.03081912956359575406):0.04072821650439632096):0.13759876513774391138,((((77460868__Bacteria__Gammaproteobacteria__Pseudomonas_fluorescens_Pf0-1__cytochrome|c_oxidase:0.01410645874248476865,(378952730__Bacteria__Gammaproteobacteria__Pseudomonas_fluorescens_F113__cytochrome_O_ubiquinol_oxidase_subunit_I:0.00391499516639496389,330811631__Bacteria__Gammaproteobacteria__Pseudomonas_brassicacearum_subsp_brassicacearum_NFM421__cytochrome_o_subunit_I:0.01598563694500019713):0.01537636748150752672):0.00934120753034418244,((229592523__Bacteria__Gammaproteobacteria__Pseudomonas_fluorescens_SBW25__cytochrome_C_oxidase_|ubiquinol_oxidase|_subunit_I:0.01439129935271000506,387895547__Bacteria__Gammaproteobacteria__Pseudomonas_fluorescens_A506__cytochrome_o_ubiquinol_oxidase_subunit_I:0.00707502034114577006):0.04845991919810499482,70732359__Bacteria__Gammaproteobacteria__Pseudomonas_fluorescens_Pf-5__cytochrome_o_ubiquinol_oxidase_subunit_I:0.03117043155757637934):0.01327549936883882023):0.09114550244052874173,(28868534__Bacteria__Gammaproteobacteria__Pseudomonas_syringae_pv_tomato_str_DC3000__cytochrome_o_ubiquinol_oxidase_subunit_I:0.09633781141349892496,(((170723536__Bacteria__Gammaproteobacteria__Pseudomonas_putida_W619__cytochrome_o_ubiquinol_oxidase_subunit_I:0.00851518366770316441,((26987549__Bacteria__Gammaproteobacteria__Pseudomonas_putida_KT2440__cytochrome_o_ubiquinol_oxidase_subunit_I:0.00000122123005994819,386010470__Bacteria__Gammaproteobacteria__Pseudomonas_putida_BIRD-1__CyoB:0.00166618898294842500):0.00166983252514867173,148546080__Bacteria__Gammaproteobacteria__Pseudomonas_putida_F1__cytochrome_o_ubiquinol_oxidase_subunit_I:0.00000122123005994819):0.00320105410096477262):0.00472490716343166792,167031865__Bacteria__Gammaproteobacteria__Pseudomonas_putida_GB-1__cytochrome_o_ubiquinol_oxidase_subunit_I:0.01879074363000642414):0.00401708910897701377,(339485796__Bacteria__Gammaproteobacteria__Pseudomonas_putida_S16__ubiquinol_oxidase_subunit_1:0.00843789115313643527,104780178__Bacteria__Gammaproteobacteria__Pseudomonas_entomophila_L48__cytochrome_o_ubiquinol_oxidase_subunit_I:0.01702400930691564535):0.00666433185664801198):0.10497032661452776470):0.03807006345469991782):0.14165946039091525943,(34499450__Bacteria__Betaproteobacteria__Chromobacterium_violaceum_ATCC_12472__cytochrome_o_ubiquinol_oxidase_subunit_I:0.09370610771102401426,347538325__Bacteria__Betaproteobacteria__Pseudogulbenkiania_sp_NH8B__cytochrome_o_ubiquinol_oxidase_subunit_I:0.09803213948634043051):0.13302554052862336498):0.02603886881672186002):0.04645828640232126799):0.08642754397819875367,((70732060__Bacteria__Gammaproteobacteria__Pseudomonas_fluorescens_Pf-5__cytochrome_o_ubiquinol_oxidase_subunit_I:0.08500478512412314169,387893383__Bacteria__Gammaproteobacteria__Pseudomonas_fluorescens_A506__cytochrome_o_ubiquinol_oxidase_subunit_I:0.06437283805062546382):0.22346416443089556214,(((333898753__Bacteria__Gammaproteobacteria__Pseudomonas_fulva_12-X__cytochrome_o_ubiquinol_oxidase_subunit_I:0.14253388047436385544,333899211__Bacteria__Gammaproteobacteria__Pseudomonas_fulva_12-X__cytochrome_o_ubiquinol_oxidase_subunit_I:0.05647446254505200658):0.10429760671315402298,330502490__Bacteria__Gammaproteobacteria__Pseudomonas_mendocina_NK-01__cytochrome_o_ubiquinol_oxidase_subunit_I:0.21225526271002753687):0.08181641831383770769,(((169633242__Bacteria__Gammaproteobacteria__Acinetobacter_baumannii_SDF__cytochrome_o_ubiquinol_oxidase_subunit_I:0.00406368582045685788,(375135273__Bacteria__Gammaproteobacteria__Acinetobacter_calcoaceticus_PHEA-2__cytochrome_o_ubiquinol_oxidase_subunit_I:0.00136817183746872485,299769504__Bacteria__Gammaproteobacteria__Acinetobacter_oleivorans_DR1__cytochrome_o_ubiquinol_oxidase_subunit_I:0.00889121130973470619):0.00671212934701293559):0.01934941956025030413,50085511__Bacteria__Gammaproteobacteria__Acinetobacter_sp_ADP1__cytochrome_o_ubiquinol_oxidase_subunit_I:0.04018549030297476066):0.33455472967308769183,(194367566__Bacteria__Gammaproteobacteria__Stenotrophomonas_maltophilia_R551-3__cytochrome_o_ubiquinol_oxidase_subunit_I:0.00274774220456087742,((344209227__Bacteria__Gammaproteobacteria__Stenotrophomonas_maltophilia_JV3__cytochrome_o_ubiquinol_oxidase_subunit_I:0.00176191858366916651,190576214__Bacteria__Gammaproteobacteria__Stenotrophomonas_maltophilia_K279a__ubiquinol_oxidase_polypeptide_I:0.00176054107266149142):0.00000122123005994819,386720320__Bacteria__Gammaproteobacteria__Stenotrophomonas_maltophilia_D457__cytochrome_O_ubiquinol_oxidase_subunit_I:0.00891778868914699929):0.00254049547042013062):0.30963677328339195283):0.03447559268250140890):0.03401269758118842523):0.03318270398123105563):0.04020716660126205655,((307545744__Bacteria__Gammaproteobacteria__Halomonas_elongata_DSM_2581__cytochrome_o_ubiquinol_oxidase_subunit_I:0.10734162371790943735,92113083__Bacteria__Gammaproteobacteria__Chromohalobacter_salexigens_DSM_3043__cytochrome|c_oxidase:0.12451669611490633061):0.17892411576820232977,(91775647__Bacteria__Betaproteobacteria__Methylobacillus_flagellatus_KT__cytochrome|c_oxidase:0.18626867433829233378,((((((94676941__Bacteria__Gammaproteobacteria__Baumannia_cicadellinicola_str_Hc_Homalodisca_coagulata__ubiquinol_oxidase|_polypeptide_I:0.18092009813618928349,(((319760379__Bacteria__Gammaproteobacteria__Candidatus_Blochmannia_vafer_str_BVAF__cytochrome_o_ubiquinol_oxidase_subunit_I:0.13233665451911516553,33519709__Bacteria__Gammaproteobacteria__Candidatus_Blochmannia_floridanus__cytochrome_o_ubiquinol_oxidase_subunit_I:0.10023212589220152624):0.06701749572408213784,71892025__Bacteria__Gammaproteobacteria__Candidatus_Blochmannia_pennsylvanicus_str_BPEN__cytochrome_o_ubiquinol_oxidase_subunit_I:0.13596390814198042185):0.10717508749457158035,((379009858__Bacteria__Gammaproteobacteria__Wigglesworthia_glossinidia_endosymbiont_of_Glossina_morsitans__cytochrome_o_ubiquinol_oxidase_subunit_I:0.10232911451735547670,32490897__Bacteria__Gammaproteobacteria__Wigglesworthia_glossinidia_endosymbiont_of_Glossina_brevipalpis__hypothetical_protein:0.11956235042483881470):0.09714896199566354362,(((116335071__Bacteria__Gammaproteobacteria__Candidatus_Carsonella_ruddii_PV__cytochrome_O_ubiquinol_oxidase_subunit_I:0.89024270182967801812,307069534__Bacteria__Betaproteobacteria__Candidatus_Zinderia_insecticola_CARI__putative_cytochrome_bo_terminal_oxidase_subunit_I|cytochrome_bo_terminal_oxidase_subunit_III_fusion_protein:0.45001823613918995326):0.35913362251783370604,295698390__Bacteria__Gammaproteobacteria__Candidatus_Riesia_pediculicola_USDA__Cytochrome_o_ubiquinol_oxidase|_subunit_I:0.34789828290964769364):0.11362494751060148168,(((384228445__Bacteria__Gammaproteobacteria__Buchnera_aphidicola_str_Ua_Uroleucon_ambrosiae__cytochrome_O_ubiquinol_oxidase_subunit_I:0.08506400657801901910,15617069__Bacteria__Gammaproteobacteria__Buchnera_aphidicola_str_APS_Acyrthosiphon_pisum__cytochrome_O_ubiquinol_oxidase_subunit_I:0.07846121943511877306):0.06414057109784163102,21672720__Bacteria__Gammaproteobacteria__Buchnera_aphidicola_str_Sg_Schizaphis_graminum__cytochrome_O_ubiquinol_oxidase_B:0.10882687471149005143):0.09701484134723893649,((116515214__Bacteria__Gammaproteobacteria__Buchnera_aphidicola_str_Cc_Cinara_cedri__CyoB:0.23993761304676242130,336233388__Bacteria__Gammaproteobacteria__Buchnera_aphidicola_Cinara_tujafilina__cytochrome_o_ubiquinol_oxidase_subunit_I:0.22660874285282853191):0.11727445524234195173,27904895__Bacteria__Gammaproteobacteria__Buchnera_aphidicola_str_Bp_Baizongia_pistaciae__ubiquinol_oxidase_polypeptide_I:0.24856800551989291503):0.05098794901003476238):0.07108585418999829875):0.08922595178963631246):0.06106976327437935170):0.07030309416711982839):0.06756617144998003366,85058644__Bacteria__Gammaproteobacteria__Sodalis_glossinidius_str_morsitans__cytochrome_o_ubiquinol_oxidase_subunit_I:0.06963612433273284885):0.04306341125528286712,((251790654__Bacteria__Gammaproteobacteria__Dickeya_zeae_Ech1591__cytochrome_o_ubiquinol_oxidase_subunit_I:0.03847018264416584427,242240299__Bacteria__Gammaproteobacteria__Dickeya_dadantii_Ech703__cytochrome_o_ubiquinol_oxidase_subunit_I:0.04375161190602362693):0.01667010476420052734,(253687437__Bacteria__Gammaproteobacteria__Pectobacterium_carotovorum_subsp_carotovorum_PC1__cytochrome_o_ubiquinol_oxidase_subunit_I:0.00710770130535719365,(50120081__Bacteria__Gammaproteobacteria__Pectobacterium_atrosepticum_SCRI1043__cytochrome_O_ubiquinol_oxidase_subunit_I:0.00641264602714315506,261822513__Bacteria__Gammaproteobacteria__Pectobacterium_wasabiae_WPP163__cytochrome_o_ubiquinol_oxidase_subunit_I:0.01199271504236049633):0.00327159352878546002):0.03717892610089726380):0.05628255468623690611):0.01458756536591553944,(((117619135__Bacteria__Gammaproteobacteria__Aeromonas_hydrophila_subsp_hydrophila_ATCC_7966__ubiquinol_oxidase_subunit_I:0.03496999559446736794,145299870__Bacteria__Gammaproteobacteria__Aeromonas_salmonicida_subsp_salmonicida_A449__cytochrome_o_ubiquinol_oxidase_subunit_I:0.05658373448750288887):0.13380343911439734894,(332290093__Bacteria__Gammaproteobacteria__Gallibacterium_anatis_UMN179__cytochrome_C_and_Quinol_oxidase_polypeptide_I:0.23177222135362215982,((156976717__Bacteria__Gammaproteobacteria__Vibrio_harveyi_ATCC_BAA-1116__cytochrome_o_ubiquinol_oxidase_subunit_I:0.02516438044999899648,(28900483__Bacteria__Gammaproteobacteria__Vibrio_parahaemolyticus_RIMD_2210633__cytochrome_o_ubiquinol_oxidase_subunit_I:0.01485348127704171767,(262396849__Bacteria__Gammaproteobacteria__Vibrio_sp_Ex25__cytochrome_O_ubiquinol_oxidase_subunit_I:0.01330613931529728636,375263277__Bacteria__Gammaproteobacteria__Vibrio_sp_EJY3__cytochrome_O_ubiquinol_oxidase_subunit_I:0.02868166298576481019):0.01121176035526768970):0.01906643933851433562):0.08696451101098870429,375133113__Bacteria__Gammaproteobacteria__Vibrio_furnissii_NCTC_11218__cytochrome_o_ubiquinol_oxidase_subunit_I:0.06975381206565539616):0.19289217653652554474):0.04168614594316791266):0.01908313170099491113,((((291616543__Bacteria__Gammaproteobacteria__Pantoea_ananatis_LMG_20103__CyoB:0.01539934161875178460,317047169__Bacteria__Gammaproteobacteria__Pantoea_sp_At-9b__cytochrome_o_ubiquinol_oxidase_subunit_I:0.04423985296572661291):0.01589842511657685656,308185901__Bacteria__Gammaproteobacteria__Pantoea_vagans_C9-1__ubiquinol_oxidase_subunit_I:0.04438031254808351422):0.02780463175689268374,(300715585__Bacteria__Gammaproteobacteria__Erwinia_billingiae_Eb661__ubiquinol_oxidase_subunit_I:0.03959868975696364396,(292487461__Bacteria__Gammaproteobacteria__Erwinia_amylovora_CFBP1430__cytochrome|c_oxidase:0.00692832583470018911,(188534641__Bacteria__Gammaproteobacteria__Erwinia_tasmaniensis_Et1-99__Cytochrome_o_ubiquinol_oxidase_subunit_I:0.00268518325568895986,(259909261__Bacteria__Gammaproteobacteria__Erwinia_pyrifoliae_Ep1-96__ubiquinol_oxidase_subunit_1:0.00341999576516077578,385787564__Bacteria__Gammaproteobacteria__Erwinia_sp_Ejp617__ubiquinol_oxidase_subunit_I:0.00340574164543232987):0.00238925627680105189):0.01011934154647815484):0.02352807305187772785):0.02808678975314161941):0.04703777721418456181,(((387890175__Bacteria__Gammaproteobacteria__Escherichia_blattae_DSM_4481__cytochrome_o_ubiquinol_oxidase_subunit_I:0.06425157015158196316,(157146953__Bacteria__Gammaproteobacteria__Citrobacter_koseri_ATCC_BAA-895__hypothetical_protein:0.01268141627538024556,((339998414__Bacteria__Gammaproteobacteria__Salmonella_bongori_NCTC_12419__cytochrome_O_ubiquinol_oxidase_subunit_I:0.00778440890775815558,16759422__Bacteria__Gammaproteobacteria__Salmonella_enterica_subsp_enterica_serovar_Typhi_str_CT18__cytochrome_o_ubiquinol_oxidase_subunit_I:0.00560984716766081779):0.01494520654522430055,((((74311006__Bacteria__Gammaproteobacteria__Shigella_sonnei_Ss046__cytochrome_o_ubiquinol_oxidase_subunit_I:0.00000122123005994819,218549901__Bacteria__Gammaproteobacteria__Escherichia_fergusonii_ATCC_35469__cytochrome_o_ubiquinol_oxidase_subunit_I:0.00000122123005994819):0.00000122123005994819,15800161__Bacteria__Gammaproteobacteria__Escherichia_coli_O157_H7_str_EDL933__cytochrome_o_ubiquinol_oxidase_subunit_I:0.00000122123005994819):0.00000122123005994819,82542919__Bacteria__Gammaproteobacteria__Shigella_boydii_Sb227__cytochrome_o_ubiquinol_oxidase_subunit_I:0.00167767907079903206):0.03563113620464185977,283784257__Bacteria__Gammaproteobacteria__Citrobacter_rodentium_ICC168__cytochrome_o_ubiquinol_oxidase_subunit_1:0.02037267821416216540):0.00916054542652043439):0.01269991453381113210):0.02288630544398407782):0.00743223782788806839,((336249028__Bacteria__Gammaproteobacteria__Enterobacter_aerogenes_KCTC_2190__cytochrome_o_ubiquinol_oxidase_subunit_I:0.01402775202866766296,((152968966__Bacteria__Gammaproteobacteria__Klebsiella_pneumoniae_subsp_pneumoniae_MGH_78578__cytochrome_o_ubiquinol_oxidase_subunit_I:0.00333834180032869946,288936840__Bacteria__Gammaproteobacteria__Klebsiella_variicola_At-22__cytochrome_o_ubiquinol_oxidase_subunit_I:0.00000122123005994819):0.00378173703286900382,375259338__Bacteria__Gammaproteobacteria__Klebsiella_oxytoca_KCTC_1686__cytochrome_o_ubiquinol_oxidase_subunit_I:0.01671835322279576971):0.00830648683614581412):0.02118448151181939743,((345298106__Bacteria__Gammaproteobacteria__Enterobacter_asburiae_LF7a__cytochrome_o_ubiquinol_oxidase_subunit_I:0.00046711605988151349,146310559__Bacteria__Gammaproteobacteria__Enterobacter_sp_638__cytochrome|c_oxidase:0.01994927362807256965):0.00828527082239762305,296101552__Bacteria__Gammaproteobacteria__Enterobacter_cloacae_subsp_cloacae_ATCC_13047__cytochrome_o_ubiquinol_oxidase_subunit_I:0.02253619505328025713):0.02191216376659280152):0.00943972679366757335):0.02603747518773060626,(260596799__Bacteria__Gammaproteobacteria__Cronobacter_turicensis_z3032__cytochrome_o_ubiquinol_oxidase_subunit_I:0.00669472638606349955,156935020__Bacteria__Gammaproteobacteria__Cronobacter_sakazakii_ATCC_BAA-894__hypothetical_protein:0.00000122123005994819):0.08756642814191598068):0.01827361650674854884):0.05150551425931274713):0.02394181914355002216):0.02616546472924356770,(((386742745__Bacteria__Gammaproteobacteria__Providencia_stuartii_MRSN_2154__ubiquinol_oxidase_polypeptide:0.07776413551205135777,197284019__Bacteria__Gammaproteobacteria__Proteus_mirabilis_HI4320__cytochrome_O_ubiquinol_oxidase_subunit_I:0.06302948149829616653):0.02572741452211810276,((37527736__Bacteria__Gammaproteobacteria__Photorhabdus_luminescens_subsp_laumondii_TTO1__ubiquinol_oxidase_polypeptide_I_|cytochrome_O_subunit_1|_|oxidase_BO|3|_subunit_1|_|cytochrome_O_ubiquinol_oxidase_subunit_1|_|ubiquinol_oxidase_chain_A|:0.01433836269227548726,253990902__Bacteria__Gammaproteobacteria__Photorhabdus_asymbiotica_subsp_asymbiotica_ATCC_43949__Ubiquinol_oxidase_polypeptide_I_|Cytochrome_O_subunit_1|_|Oxidase_BO|3|_subunit_1|_|Cytochrome_O_ubiquinol_oxidase_subunit_1|_|Ubiquinol_oxidase_chain_A|:0.00771163225480930338):0.05354625319267390660,(300721998__Bacteria__Gammaproteobacteria__Xenorhabdus_nematophila_ATCC_19061__cytochrome_o_ubiquinol_oxidase_subunit_I:0.04529377844024929517,290474673__Bacteria__Gammaproteobacteria__Xenorhabdus_bovienii_SS-2004__cytochrome_o_ubiquinol_oxidase_subunit_I:0.03830447419075085763):0.03460107426796496521):0.03449415326976386365):0.04233340569354133304,(((123443350__Bacteria__Gammaproteobacteria__Yersinia_enterocolitica_subsp_enterocolitica_8081__cytochrome_O_ubiquinol_oxidase_subunit_I:0.00905449037194990154,(22124927__Bacteria__Gammaproteobacteria__Yersinia_pestis_KIM_10__cytochrome_O_ubiquinol_oxidase_subunit_I:0.00000122123005994819,51595301__Bacteria__Gammaproteobacteria__Yersinia_pseudotuberculosis_IP_32953__cytochrome_o_ubiquinol_oxidase_subunit_I:0.00000122123005994819):0.02919687948115018417):0.02926376499965019362,((374314206__Bacteria__Gammaproteobacteria__Serratia_symbiotica_str_Cinara_cedri__cytochrome_o_ubiquinol_oxidase_subunit_I:0.14241132684481977444,238920120__Bacteria__Gammaproteobacteria__Edwardsiella_ictaluri_93-146__cytochrome_o_ubiquinol_oxidase|_subunit_I|_putative:0.10414595463032433331):0.01456551789135100000,((383191248__Bacteria__Gammaproteobacteria__Rahnella_aquatilis_CIP_78-65_ATCC_33071__cytochrome_o_ubiquinol_oxidase_subunit_I:0.00000122123005994819,322834052__Bacteria__Gammaproteobacteria__Rahnella_sp_Y9602__cytochrome_o_ubiquinol_oxidase_subunit_I:0.00000122123005994819):0.10280856001923144305,(157369332__Bacteria__Gammaproteobacteria__Serratia_proteamaculans_568__cytochrome_o_ubiquinol_oxidase_subunit_I:0.00863273251834913852,333925883__Bacteria__Gammaproteobacteria__Serratia_sp_AS12__cytochrome_o_ubiquinol_oxidase_subunit_I:0.00320205338320299869):0.01482338061567485890):0.00636266124015426836):0.02847318696277794867):0.01857709703027713918,238897315__Bacteria__Gammaproteobacteria__Candidatus_Hamiltonella_defensa_5AT_Acyrthosiphon_pisum__cytochrome_o_ubiquinol_oxidase|_subunit_I|1:0.15963073785863016174):0.01473294929285070762):0.01302997513471879608):0.08550752619728468895,237808830__Bacteria__Gammaproteobacteria__Tolumonas_auensis_DSM_9187__cytochrome_o_ubiquinol_oxidase_subunit_I:0.15525225315900567646):0.04980078310901091265):0.04680231547488274829):0.03969518365450573627):0.02537777518251705527,((((187477292__Bacteria__Betaproteobacteria__Bordetella_avium_197N__ubiquinol_oxidase_polypeptide_I:0.06380250490416972120,(163857012__Bacteria__Betaproteobacteria__Bordetella_petrii_DSM_12804__cytochrome_O_ubiquinol_oxidase_subunit_I:0.07968957436784913917,(311108450__Bacteria__Betaproteobacteria__Achromobacter_xylosoxidans_A8__cytochrome_o_ubiquinol_oxidase_subunit_I_1:0.08534341327192046522,(33600270__Bacteria__Betaproteobacteria__Bordetella_bronchiseptica_RB50__ubiquinol_oxidase_subunit_I:0.00000122123005994819,((33593870__Bacteria__Betaproteobacteria__Bordetella_pertussis_Tohama_I__ubiquinol_oxidase_subunit_I:0.00000122123005994819,384205175__Bacteria__Betaproteobacteria__Bordetella_pertussis_CS__ubiquinol_oxidase_subunit_I:0.00000122123005994819):0.00173064073135630438,33595745__Bacteria__Betaproteobacteria__Bordetella_parapertussis_12822__ubiquinol_oxidase_subunit_I:0.00000122123005994819):0.00172213952864837521):0.12343100233974421687):0.03538592487344079801):0.02691364346031696955):0.07186587694860777087,(73538405__Bacteria__Betaproteobacteria__Ralstonia_eutropha_JMP134__cytochrome|c_oxidase:0.08824910807198134421,(330819563__Bacteria__Betaproteobacteria__Burkholderia_gladioli_BSR3__cytochrome_o_ubiquinol_oxidase|_subunit_I:0.17930895321325435177,(17546578__Bacteria__Betaproteobacteria__Ralstonia_solanacearum_GMI1000__transmembrane_cytochrome_O_ubiquinol_oxidase_subunit_I:0.05639916014918621573,(339325790__Bacteria__Betaproteobacteria__Cupriavidus_necator_N-1__ubiquinol_oxidase_subunit_1:0.01288087090783777804,113867653__Bacteria__Betaproteobacteria__Ralstonia_eutropha_H16__bo3|type_quinol_oxidase|_subunit_I:0.00814272212407498620):0.02814238955915606202):0.04489482966792093799):0.02902222895773345218):0.18179212950512194102):0.07705350392281722083,((194364919__Bacteria__Gammaproteobacteria__Stenotrophomonas_maltophilia_R551-3__cytochrome_o_ubiquinol_oxidase_subunit_I:0.00540315607644339599,(190573372__Bacteria__Gammaproteobacteria__Stenotrophomonas_maltophilia_K279a__quinol_oxidase_subunit_1:0.00000122123005994819,(344206543__Bacteria__Gammaproteobacteria__Stenotrophomonas_maltophilia_JV3__cytochrome_o_ubiquinol_oxidase_subunit_I:0.00000122123005994819,386717629__Bacteria__Gammaproteobacteria__Stenotrophomonas_maltophilia_D457__cytochrome_O_ubiquinol_oxidase_subunit_I:0.00534228913600157118):0.00169996787248903039):0.00830455714921624240):0.25927906951437751371,(357417826__Bacteria__Gammaproteobacteria__Pseudoxanthomonas_spadix_BD-a59__cytochrome_O_ubiquinol_oxidase_subunit_I:0.20003179499247045192,(15837990__Bacteria__Gammaproteobacteria__Xylella_fastidiosa_9a5c__cytochrome_O_ubiquinol_oxidase|_subunit_I:0.12127600919150037517,(285017724__Bacteria__Gammaproteobacteria__Xanthomonas_albilineans_GPE_PC73__cytochrome_o_ubiquinol_oxidase_subunitItransmembrane_protein:0.04904523187698679038,((21230617__Bacteria__Gammaproteobacteria__Xanthomonas_campestris_pv_campestris_str_ATCC_33913__cytochrome_O_ubiquinol_oxidase_subunit_I:0.04118415327564289852,21242012__Bacteria__Gammaproteobacteria__Xanthomonas_axonopodis_pv_citri_str_306__cytochrome_O_ubiquinol_oxidase_subunit_I:0.00952195048208370233):0.01040509656837506139,58581253__Bacteria__Gammaproteobacteria__Xanthomonas_oryzae_pv_oryzae_KACC10331__cytochrome_O_ubiquinol_oxidase_subunit_I:0.01468498543757216362):0.06114224120550773578):0.04933728430119966452):0.05954141660256895285):0.07481993195813543829):0.04186181111489224727):0.05238007920120708177,((194289181__Bacteria__Betaproteobacteria__Cupriavidus_taiwanensis_LMG_19424__cytochrome_o_ubiquinol_oxidase_subunit_i:0.00000122123005994819,(113867092__Bacteria__Betaproteobacteria__Ralstonia_eutropha_H16__bo3|type_quinol_oxidase|_subunit_I:0.01335577946967624746,((94309894__Bacteria__Betaproteobacteria__Cupriavidus_metallidurans_CH34__cytochrome_o_ubiquinol_oxidase_subunit_I:0.07516542145799377794,73540686__Bacteria__Betaproteobacteria__Ralstonia_eutropha_JMP134__cytochrome|c_oxidase:0.01614226580647883796):0.02753755437495779279,339325159__Bacteria__Betaproteobacteria__Cupriavidus_necator_N-1__ubiquinol_oxidase_subunit_1:0.00433114724537121167):0.01009385193196319155):0.00637854486423558662):0.12156326581046893176,(17547635__Bacteria__Betaproteobacteria__Ralstonia_solanacearum_GMI1000__transmembrane_cytochrome_O_ubiquinol_oxidase_subunit_I:0.00947153305265567048,((300702888__Bacteria__Betaproteobacteria__Ralstonia_solanacearum_CFBP2957__cytochrome_o_ubiquinol_oxidase|_subunit_I:0.00385667672338220685,386332259__Bacteria__Betaproteobacteria__Ralstonia_solanacearum_Po82__cytochrome_o_ubiquinol_oxidase|_subunit_i:0.00130182233892736556):0.01553980308424349893,(300690263__Bacteria__Betaproteobacteria__Ralstonia_solanacearum_PSI07__cytochrome_o_ubiquinol_oxidase|_subunit_I:0.00455754033585836944,(241664396__Bacteria__Betaproteobacteria__Ralstonia_pickettii_12D__cytochrome_o_ubiquinol_oxidase_subunit_I:0.00187934891084063694,187930229__Bacteria__Betaproteobacteria__Ralstonia_pickettii_12J__cytochrome_o_ubiquinol_oxidase_subunit_I:0.00173309280706810385):0.01973132224362348155):0.01709863749360542376):0.01862180832200714675):0.16387142029465739945):0.08923705976271766038):0.02261910785142576263):0.04216978577544319012,(((29654349__Bacteria__Gammaproteobacteria__Coxiella_burnetii_RSA_493__cytochrome_c_oxidase_polypeptide_I:0.21205951838274661458,54296266__Bacteria__Gammaproteobacteria__Legionella_pneumophila_str_Paris__cytochrome_o_ubiquinol_oxidase_subunit_I:0.21524699632056290555):0.23720260655675975969,(((385792126__Bacteria__Gammaproteobacteria__Francisella_cf_novicida_Fx1__hypothetical_protein:0.00160748103506010978,56707436__Bacteria__Gammaproteobacteria__Francisella_tularensis_subsp_tularensis_SCHU_S4__cytochrome_O_ubiquinol_oxidase_subunit_I:0.00805594167923440706):0.00160051778693313354,118496810__Bacteria__Gammaproteobacteria__Francisella_novicida_U112__cytochrome_bo_terminal_oxidase_subunit_I:0.00000122123005994819):0.34056738104198508443,((251794163__Bacteria__Bacilli__Paenibacillus_sp_JDR-2__cytochrome|c_oxidase:0.18350346627385213938,(((337751398__Bacteria__Bacilli__Paenibacillus_mucilaginosus_KNP414__protein_QoxB:0.00000122123005994819,379724376__Bacteria__Bacilli__Paenibacillus_mucilaginosus_3016__protein_QoxB:0.00000122123005994819):0.00000122123005994819,386727105__Bacteria__Bacilli__Paenibacillus_mucilaginosus_K02__quinol_oxidase_subunit_1:0.00000122123005994819):0.13357620701708983191,((374320461__Bacteria__Bacilli__Paenibacillus_terrae_HPL-003__quinol_oxidase_aa3|600|_subunit_QoxB:0.00746781373621958119,308070785__Bacteria__Bacilli__Paenibacillus_polymyxa_E681__quinol_oxidase_aa3|600|_subunit_QoxB:0.00320128375003743979):0.19651381903043121935,((226310780__Bacteria__Bacilli__Brevibacillus_brevis_NBRC_100599__quinol_oxidase_polypeptide_I:0.14466870377105198187,((((((295695107__Bacteria__Bacilli__Kyrpidia_tusciae_DSM_2912__cytochrome_c_oxidase_subunit_I:0.52200203088354402148,((((15615177__Bacteria__Bacilli__Bacillus_halodurans_C-125__cytochrome_caa3_oxidase_subunit_I:0.10008402338138776277,288553208__Bacteria__Bacilli__Bacillus_pseudofirmus_OF4__cytochrome_caa3_subunit_I:0.04595943011662819572):0.06190276436698437246,56964157__Bacteria__Bacilli__Bacillus_clausii_KSM-K16__cytochrome_caa3_oxidase_subunit_I_CoxA:0.08652235189428701678):0.23573474944505154460,(317129345__Bacteria__Bacilli__Bacillus_cellulosilyticus_DSM_2522__cytochrome_C_oxidase_subunit_I:0.11681205764681963644,297583921__Bacteria__Bacilli__Bacillus_selenitireducens_MLS10__cytochrome_c_oxidase_subunit_I:0.11132296061381120877):0.15592289735134584605):0.11359304088669391897,((((((169826976__Bacteria__Bacilli__Lysinibacillus_sphaericus_C3-41__cytochrome_c_oxidase_subunit_1:0.26576206999758111849,222150983__Bacteria__Bacilli__Macrococcus_caseolyticus_JCSC5402__cytochrome_c_oxidase_subunit_I:0.17149989357624806363):0.07303226993827835467,(347750642__Bacteria__Bacilli__Bacillus_coagulans_36D1__cytochrome_c_oxidase_subunit_I:0.00301745009132752592,336113662__Bacteria__Bacilli__Bacillus_coagulans_2-6__cytochrome_c_oxidase_subunit_I:0.02291558280541361806):0.21855357476808773276):0.04749795236802852039,(((294498139__Bacteria__Bacilli__Bacillus_megaterium_QM_B1551__cytochrome_c_oxidase_subunit_I:0.18598694447675520602,(52080093__Bacteria__Bacilli__Bacillus_licheniformis_ATCC_14580__cytochrome_caa3_oxidase_subunit_I:0.09707061445142153855,(157692163__Bacteria__Bacilli__Bacillus_pumilus_SAFR-032__cytochrome|c_oxidase_subunit_I:0.11485778527984757957,(311068007__Bacteria__Bacilli__Bacillus_atrophaeus_1942__cytochrome_c_oxidase_subunit_I:0.01676805169112452129,((386758210__Bacteria__Bacilli__Bacillus_sp_JS__cytochrome_caa3_oxidase_subunit_I_CoxA:0.00000122123005994819,(((305674220__Bacteria__Bacilli__Bacillus_subtilis_subsp_spizizenii_str_W23__cytochrome_c_oxidase_subunit_I:0.00390072480287827553,350265798__Bacteria__Bacilli__Bacillus_subtilis_subsp_spizizenii_TU-B-10__cytochrome_c_oxidase_subunit_I:0.00000122123005994819):0.01766062623839846288,(255767339__Bacteria__Bacilli__Bacillus_subtilis_subsp_subtilis_str_168__cytochrome_c_oxidase_subunit_1:0.00000122123005994819,321315252__Bacteria__Bacilli__Bacillus_subtilis_BSn5__cytochrome_c_oxidase_subunit_I:0.00000122123005994819):0.00000122123005994819):0.00000122123005994819,384175230__Bacteria__Bacilli__Bacillus_subtilis_subsp_subtilis_RO-NN-1__cytochrome_c_oxidase|_subunit_I:0.00000122123005994819):0.00587423560472391092):0.04855452905592843454,154685909__Bacteria__Bacilli__Bacillus_amyloliquefaciens_FZB42__hypothetical_protein:0.08414597537774477776):0.01644505585676004147):0.10577934005827023534):0.02920963918196467154):0.08657818338849464224):0.03485773214993164587,(152976357__Bacteria__Bacilli__Bacillus_cytotoxicus_NVH_391-98__cytochrome_c_oxidase_subunit_I_type:0.03714919088473837838,(163941682__Bacteria__Bacilli__Bacillus_weihenstephanensis_KBAB4__cytochrome_c_oxidase_subunit_I_type:0.00211252813913332576,((((((386737833__Bacteria__Bacilli__Bacillus_anthracis_str_H9401__Cytochrome_c_oxidase|_subunit_I:0.00000122123005994819,47529451__Bacteria__Bacilli__Bacillus_anthracis_str_Ames_Ancestor__cytochrome_c_oxidase_subunit_I:0.00000122123005994819):0.00000122123005994819,270000537__Bacteria__Bacilli__Bacillus_anthracis_str_Ames__cytochrome_c_oxidase_subunit_I:0.00000122123005994819):0.00000122123005994819,(49186853__Bacteria__Bacilli__Bacillus_anthracis_str_Sterne__cytochrome_c_oxidase_subunit_I:0.00000122123005994819,229600086__Bacteria__Bacilli__Bacillus_anthracis_str_A0248__cytochrome_c_oxidase|_subunit_I:0.00000122123005994819):0.00000122123005994819):0.00000122123005994819,227816717__Bacteria__Bacilli__Bacillus_anthracis_str_CDC_684__cytochrome_c_oxidase_subunit_I:0.00000122123005994819):0.00000122123005994819,(225865925__Bacteria__Bacilli__Bacillus_cereus_03BB102__cytochrome_c_oxidase|_subunit_I:0.00193935478002158499,((301055434__Bacteria__Bacilli__Bacillus_cereus_biovar_anthracis_str_CI__cytochrome_c_oxidase_subunit_I:0.00000122123005994819,218905074__Bacteria__Bacilli__Bacillus_cereus_AH820__cytochrome_c_oxidase_subunit_I:0.00000122123005994819):0.00000122123005994819,(49478459__Bacteria__Bacilli__Bacillus_thuringiensis_serovar_konkukian_str_97-27__cytochrome_c_oxidase_subunit_I:0.00000122123005994819,(376267840__Bacteria__Bacilli__Bacillus_cereus_F837-76__cytochrome_c_oxidase_polypeptide_I:0.00000122123005994819,52141545__Bacteria__Bacilli__Bacillus_cereus_E33L__cytochrome_c_oxidase_subunit_I:0.00000122123005994819):0.00000122123005994819):0.00000122123005994819):0.00000122123005994819):0.00194043582894420506):0.00389981441061590991,((217961428__Bacteria__Bacilli__Bacillus_cereus_AH187__cytochrome_c_oxidase_subunit_I:0.00000122123005994819,((375285936__Bacteria__Bacilli__Bacillus_cereus_NC7401__cytochrome_c_oxidase_subunit_I:0.00000122123005994819,42783038__Bacteria__Bacilli__Bacillus_cereus_ATCC_10987__cytochrome_c_oxidase|_subunit_I:0.00000122123005994819):0.00000122123005994819,222097391__Bacteria__Bacilli__Bacillus_cereus_Q1__cytochrome_C_oxidase|_subunit_i:0.00000122123005994819):0.00000122123005994819):0.00192689053908202588,(218234611__Bacteria__Bacilli__Bacillus_cereus_B4264__cytochrome_c_oxidase_subunit_I:0.00000122123005994819,((384188006__Bacteria__Bacilli__Bacillus_thuringiensis_serovar_chinensis_CT-43__cytochrome_c_oxidase_polypeptide_I:0.00310302418622208313,218899099__Bacteria__Bacilli__Bacillus_cereus_G9842__cytochrome_c_oxidase_subunit_I:0.00000122123005994819):0.00194408609532904200,(30022031__Bacteria__Bacilli__Bacillus_cereus_ATCC_14579__cytochrome_c_oxidase_polypeptide_I:0.00000122123005994819,296504437__Bacteria__Bacilli__Bacillus_thuringiensis_BMB171__cytochrome_c_oxidase_polypeptide_I:0.00000122123005994819):0.00000122123005994819):0.00194591364189803826):0.00585821319486285862):0.00196739857091713256):0.00177741376161992342):0.01511954161855178468):0.17086135773030330931):0.03960473034538811860,((212639693__Bacteria__Bacilli__Anoxybacillus_flavithermus_WK1__cytochrome_caa3_oxidase_subunit_I:0.07520884199244294577,(138894618__Bacteria__Bacilli__Geobacillus_thermodenitrificans_NG80-2__cytochrome_caa3|type_oxidase_I:0.03623449611458887804,((375008044__Bacteria__Bacilli__Geobacillus_thermoleovorans_CCB_US3_UF5__cytochrome_c_oxidase_subunit_1:0.00196817698168242922,56419618__Bacteria__Bacilli__Geobacillus_kaustophilus_HTA426__cytochrome_c_oxidase_subunit_I:0.00000122123005994819):0.01275927281086922625,(297530750__Bacteria__Bacilli__Geobacillus_sp_C56-T3__cytochrome_C_oxidase_subunit_I:0.00591193080394023223,(261419280__Bacteria__Bacilli__Geobacillus_sp_Y412MC61__cytochrome_C_oxidase_subunit_I:0.00000122123005994819,319766096__Bacteria__Bacilli__Geobacillus_sp_Y412MC52__cytochrome_C_oxidase_subunit_I:0.00000122123005994819):0.00000122123005994819):0.02115407817579231797):0.03148619421413888231):0.07911080462801139968):0.03467085797633594896,(239826487__Bacteria__Bacilli__Geobacillus_sp_WCH70__cytochrome_C_oxidase_subunit_I:0.08651271978489871728,(336236186__Bacteria__Bacilli__Geobacillus_thermoglucosidasius_C56-YS93__cytochrome_c_oxidase_subunit_I:0.00197226795584175274,312111803__Bacteria__Bacilli__Geobacillus_sp_Y4_1MC1__cytochrome_C_oxidase_subunit_I:0.00000122123005994819):0.10035844849310696092):0.06467946816799287346):0.05794086944856803589):0.02543343493941706626):0.06884346284510491076,(386714135__Bacteria__Bacilli__Halobacillus_halophilus_DSM_2266__cytochrome_c_oxidase_subunit_I:0.11483856595890595820,23098893__Bacteria__Bacilli__Oceanobacillus_iheyensis_HTE831__cytochrome_c_oxidase_subunit_I:0.24415681921563167633):0.12941771308075730729):0.07306810335718855187,(226314595__Bacteria__Bacilli__Brevibacillus_brevis_NBRC_100599__cytochrome_c_oxidase_polypeptide_I:0.17524082954299516346,(337744822__Bacteria__Bacilli__Paenibacillus_mucilaginosus_KNP414__protein_CtaD:0.19658215488114977321,(261404603__Bacteria__Bacilli__Paenibacillus_sp_Y412MC10__cytochrome_c_oxidase_subunit_I:0.21218938567816161833,251799269__Bacteria__Bacilli__Paenibacillus_sp_JDR-2__cytochrome_C_oxidase_subunit_I:0.19470890441268590143):0.05881741101772643143):0.07260343113839899665):0.12051116796993718849):0.05191362448895522896,(229918523__Bacteria__Bacilli__Exiguobacterium_sp_AT1b__cytochrome_c_oxidase_subunit_I:0.11621591853901298841,172057996__Bacteria__Bacilli__Exiguobacterium_sibiricum_255-15__cytochrome_c_oxidase_subunit_I:0.15385010024755463309):0.26307376923938391444):0.04866628344039336529):0.10004036138993754879):0.12987135979369240912,(((284043370__Bacteria__Actinobacteria__Conexibacter_woesei_DSM_14684__cytochrome_C_oxidase_subunit_I:0.76792251211605722094,((((118577147__Archaea__others_archaea__Cenarchaeum_symbiosum_A__heme|copper|type_cytochrome|quinol_oxidase|_subunit_1:0.10701410496022700780,161527692__Archaea__others_archaea__Nitrosopumilus_maritimus_SCM1__cytochrome_c_oxidase_subunit_I:0.13981600588665957230):1.18608143360426265822,(336253353__Archaea__Halobacteria__Halopiger_xanaduensis_SH-6__cytochrome_c_oxidase_subunit_I:0.55389052860313769955,(76801871__Archaea__Halobacteria__Natronomonas_pharaonis_DSM_2160__cytochrome|c|like_terminal_oxidase|_subunit_I_1:0.24311415200485833599,((((257388217__Archaea__Halobacteria__Halomicrobium_mukohataei_DSM_12286__cytochrome_C_oxidase_subunit_I:0.14884438558240550843,((344212136__Archaea__Halobacteria__Haloarcula_hispanica_ATCC_33960__cytochrome_c_oxidase_subunit_I:0.00786866061788874145,(((55378072__Archaea__Halobacteria__Haloarcula_marismortui_ATCC_43049__cytochrome_c_oxidase_polypeptide_I:0.00000122123005994819,2508573845__Archaea__Halobacteria__Haloarcula_californiae_ATCC_33799__Heme|copper|type_cytochrome|quinol_oxidases|_subunit_1|_EC|1|9|3|1_|:0.00000122123005994819):0.00000122123005994819,2508577321__Archaea__Halobacteria__Haloarcula_sinaiiensis_ATCC_33800__Heme|copper|type_cytochrome|quinol_oxidases|_subunit_1|_EC|1|9|3|1_|:0.00000122123005994819):0.00432912113185477277,2508583081__Archaea__Halobacteria__Haloarcula_vallismortis_ATCC_29715__Heme|copper|type_cytochrome|quinol_oxidases|_subunit_1|_EC|1|9|3|1_|:0.01473058049765239505):0.00474442113790265671):0.07824918202132155609,2508580534__Archaea__Halobacteria__Haloarcula_sinaiiensis_ATCC_33800__Heme|copper|type_cytochrome|quinol_oxidases|_subunit_1|_EC|1|9|3|1_|:0.12783880199707281511):0.05911565748478194576):0.09455087154734648225,(313127055__Archaea__Halobacteria__Halogeometricum_borinquense_DSM_11551__cytochrome_c_oxidase_subunit_i:0.08061166788051320198,((2508591161__Archaea__Halobacteria__Haloferax_mucosum_ATCC_BAA-1512__Heme|copper|type_cytochrome|quinol_oxidases|_subunit_1|_EC|1|9|3|1_|:0.01612443916475551214,(389846346__Archaea__Halobacteria__Haloferax_mediterranei_ATCC_33500__cytochrome_c_oxidase_subunit_I:0.02978411914331307447,(292655070__Archaea__Halobacteria__Haloferax_volcanii_DS2__cox|type_terminal_oxidase_subunit_I:0.00130457590578725606,(2508571034__Archaea__Halobacteria__Haloferax_sulfurifontis_ATCC_BAA-897__Heme|copper|type_cytochrome|quinol_oxidases|_subunit_1|_EC|1|9|3|1_|:0.00000122123005994819,2508566398__Archaea__Halobacteria__Haloferax_denitrificans_ATCC_35960__Heme|copper|type_cytochrome|quinol_oxidases|_subunit_1|_EC|1|9|3|1_|:0.00206797857940865413):0.02407747836240747147):0.04018592659198916284):0.01124231735417792477):0.07497480619722067530,110667570__Archaea__Halobacteria__Haloquadratum_walsbyi_DSM_16790__cytochrome|c|like_terminal_oxidase|_subunit_I:0.14951559666255193060):0.02500140621302929939):0.13341483696465611386):0.03293089224889848149,(257051131__Archaea__Halobacteria__Halorhabdus_utahensis_DSM_12940__cytochrome_c_oxidase|_subunit_I:0.20549039842706695591,(2508568282__Archaea__Halobacteria__Haloferax_denitrificans_ATCC_35960__Heme|copper|type_cytochrome|quinol_oxidases|_subunit_1|_EC|1|9|3|1_|:0.30969585627223705782,257388017__Archaea__Halobacteria__Halomicrobium_mukohataei_DSM_12286__cytochrome|c_oxidase:0.23099761643725266747):0.12713655566585574386):0.06118500786926617946):0.04678900700943343371,((15789850__Archaea__Halobacteria__Halobacterium_sp_NRC-1__cytochrome_c_oxidase_subunit_I:0.00000122123005994819,169235571__Archaea__Halobacteria__Halobacterium_salinarum_R1__cox|type_terminal_oxidase_subunit_I:0.00000122123005994819):0.27192435081819393838,300711679__Archaea__Halobacteria__Halalkalicoccus_jeotgali_B3__cytochrome_c_oxidase_subunit_I:0.29735060980586613955):0.07124454718243178331):0.10101533499903406210):0.15976975884336028222):0.61218257129032305208):0.18848439636425179389,(256372586__Bacteria__Actinobacteria__Acidimicrobium_ferrooxidans_DSM_10331__cytochrome_c_oxidase_subunit_I:0.57934577452720470436,((((379738197__Bacteria__Actinobacteria__Blastococcus_saxobsidens_DD2__cytochrome_c_oxidase_subunit_1:0.13282791061124291088,(379734629__Bacteria__Actinobacteria__Blastococcus_saxobsidens_DD2__cytochrome_c_oxidase_subunit_1:0.13716819694480208991,284992303__Bacteria__Actinobacteria__Geodermatophilus_obscurus_DSM_43160__cytochrome_c_oxidase_subunit_I:0.12722058149536899507):0.04122244107818640729):0.21706861285964837438,((300787578__Bacteria__Actinobacteria__Amycolatopsis_mediterranei_U32__cytochrome_C_oxidase_subunit_I:0.37261864028110353031,(331699607__Bacteria__Actinobacteria__Pseudonocardia_dioxanivorans_CB1190__cytochrome_c_oxidase_subunit_I:0.08807363320704041099,(331698755__Bacteria__Actinobacteria__Pseudonocardia_dioxanivorans_CB1190__cytochrome_c_oxidase_subunit_I:0.09959284158747282178,331695348__Bacteria__Actinobacteria__Pseudonocardia_dioxanivorans_CB1190__cytochrome_c_oxidase_subunit_I:0.04823096712777414502):0.04479643455539084052):0.09381963293723048769):0.03600447224743340974,((((296393777__Bacteria__Actinobacteria__Segniliparus_rotundus_DSM_44985__cytochrome_C_oxidase_subunit_I:0.20446687924790032942,(((333921294__Bacteria__Actinobacteria__Amycolicicoccus_subflavus_DQS3-9A1__cytochrome_c_oxidase_subunit_I:0.13250791225179994748,((((226363560__Bacteria__Actinobacteria__Rhodococcus_opacus_B4__cytochrome_c_oxidase_subunit_I:0.02351539511282395994,111021201__Bacteria__Actinobacteria__Rhodococcus_jostii_RHA1__cytochrome|c_oxidase_subunit_I:0.01805981863657421180):0.13547781748517370715,312137832__Bacteria__Actinobacteria__Rhodococcus_equi_103S__cytochrome_c_oxidase_subunit_i:0.12096118270140185369):0.05721106306295054705,(((226305844__Bacteria__Actinobacteria__Rhodococcus_erythropolis_PR4__cytochrome_c_oxidase_subunit_I:0.01751268903435133570,(111023407__Bacteria__Actinobacteria__Rhodococcus_jostii_RHA1__cytochrome|c_oxidase:0.00210158827682601062,226365908__Bacteria__Actinobacteria__Rhodococcus_opacus_B4__cytochrome_c_oxidase_subunit_I:0.00000122123005994819):0.02837619198955412814):0.03159838612967655336,226308042__Bacteria__Actinobacteria__Rhodococcus_erythropolis_PR4__cytochrome_c_oxidase_subunit_I:0.16372399462901041090):0.04258648138136568451,(312140533__Bacteria__Actinobacteria__Rhodococcus_equi_103S__cytochrome_c_oxidase_subunit_i:0.04061596386777470424,(312141245__Bacteria__Actinobacteria__Rhodococcus_equi_103S__cytochrome_c_oxidase_subunit_i:0.09578935681146738546,226304717__Bacteria__Actinobacteria__Rhodococcus_erythropolis_PR4__cytochrome_c_oxidase_subunit_I:0.19114817786291160573):0.08214868685269913207):0.04486133525405028299):0.03234909366388221547):0.03855509302481767431,((379710247__Bacteria__Actinobacteria__Nocardia_cyriacigeorgica_GUH-2__cytochrome_c_oxidase_subunit_1|alpha_|Cytochrome_c_oxidase_polypeptide_I|alpha|_|Cytochrome_aa3_subunit_1|alpha|:0.02229775300739456415,54026265__Bacteria__Actinobacteria__Nocardia_farcinica_IFM_10152__cytochrome_c_oxidase_subunit_I:0.05426652827947618662):0.08291318278557145705,(54023161__Bacteria__Actinobacteria__Nocardia_farcinica_IFM_10152__cytochrome_c_oxidase_subunit_I:0.08865878908861814234,379709299__Bacteria__Actinobacteria__Nocardia_cyriacigeorgica_GUH-2__putative_cytochrome_c_oxidase_subunit_1|beta_|Cytochrome_c_oxidase_polypeptide_I|beta|_|Cytochrome_aa3_subunit_1|beta|:0.05061250217536229085):0.12694194235442363139):0.05793998304681744621):0.04806365562320857182):0.02683094468215484196,(169630470__Bacteria__Actinobacteria__Mycobacterium_abscessus_ATCC_19977_1__Probable_cytochrome_c_oxidase_polypeptide_I:0.07087810625756774119,(((375137398__Bacteria__Actinobacteria__Mycobacterium_rhodesiae_NBB3__cytochrome_c_oxidase_subunit_I:0.17860834082471394035,169629703__Bacteria__Actinobacteria__Mycobacterium_abscessus_ATCC_19977_1__Probable_cytochrome_c_oxidase_subunit_I:0.13627049707913546639):0.05285998666297427040,((118472583__Bacteria__Actinobacteria__Mycobacterium_smegmatis_str_MC2_155__cytochrome_C_oxidase_subunit_I:0.13043230082549175930,(387876556__Bacteria__Actinobacteria__Mycobacterium_sp_MOTT36Y__ctaD:0.00000122123005994819,379762708__Bacteria__Actinobacteria__Mycobacterium_intracellulare_MOTT-64__ctaD:0.00490015653222607237):0.13614339722399834698):0.05174273307844372977,(108800404__Bacteria__Actinobacteria__Mycobacterium_sp_MCS__cytochrome|c_oxidase:0.11303625315332968548,(118617026__Bacteria__Actinobacteria__Mycobacterium_ulcerans_Agy99__cytochrome_C_oxidase_polypeptide_I_CtaD:0.01148825990473447377,183983286__Bacteria__Actinobacteria__Mycobacterium_marinum_M__cytochrome_C_oxidase_polypeptide_I_CtaD:0.00000122123005994819):0.14225326431998072674):0.04040827983332594825):0.02008557799291455989):0.02182289796413239280,(((333989810__Bacteria__Actinobacteria__Mycobacterium_sp_JDM601__cytochrome_C_oxidase_polypeptide_I_CtaD:0.18124222024115427265,333991411__Bacteria__Actinobacteria__Mycobacterium_sp_JDM601__cytochrome_C_oxidase_polypeptide_I_CtaD:0.11012939428560934718):0.09368487164758032559,((41409189__Bacteria__Actinobacteria__Mycobacterium_avium_subsp_paratuberculosis_K-10__CtaD:0.01561778036728703016,(379755746__Bacteria__Actinobacteria__Mycobacterium_intracellulare_MOTT-02__ctaD:0.00230612152052211798,387877118__Bacteria__Actinobacteria__Mycobacterium_sp_MOTT36Y__ctaD:0.00000122123005994819):0.01640806521936787402):0.06304884921605467818,(((339633051__Bacteria__Actinobacteria__Mycobacterium_africanum_GM041182__cytochrome_C_oxidase_subunit_I:0.00000122123005994819,(15610180__Bacteria__Actinobacteria__Mycobacterium_tuberculosis_H37Rv__cytochrome_C_oxidase_cytochrome_1:0.00000122123005994819,340628035__Bacteria__Actinobacteria__Mycobacterium_canettii_CIPT_140010059__putative_cytochrome_C_oxidase_polypeptide_I_CTAD_|cytochrome_AA3_subunit_1|:0.00000122123005994819):0.00000122123005994819):0.00000122123005994819,31794221__Bacteria__Actinobacteria__Mycobacterium_bovis_AF2122-97__cytochrome_C_oxidase_polypeptide_I:0.00000122123005994819):0.02113921887019731133,(15827927__Bacteria__Actinobacteria__Mycobacterium_leprae_TN__cytochrome_C_oxidase|_polypeptide_I:0.04592300737930363197,(118617488__Bacteria__Actinobacteria__Mycobacterium_ulcerans_Agy99__cytochrome_C_oxidase_polypeptide_I_CtaD:0.00467611440638088151,183981665__Bacteria__Actinobacteria__Mycobacterium_marinum_M__cytochrome_C_oxidase_polypeptide_I_CtaD:0.00230936238088619902):0.05130983513220179620):0.01428992330545386484):0.03624796286155690384):0.01355945630307519439):0.03999156445079361105,((375143002__Bacteria__Actinobacteria__Mycobacterium_rhodesiae_NBB3__cytochrome_c_oxidase_subunit_I:0.02646395003252032668,(((315445187__Bacteria__Actinobacteria__Mycobacterium_sp_Spyr1__cytochrome_C_oxidase_subunit_I:0.00000122123005994819,145224856__Bacteria__Actinobacteria__Mycobacterium_gilvum_PYR-GCK__cytochrome|c_oxidase:0.00000122123005994819):0.01525511535752553313,145223405__Bacteria__Actinobacteria__Mycobacterium_gilvum_PYR-GCK__cytochrome|c_oxidase:0.05506043375983368793):0.01218552492574495778,120403074__Bacteria__Actinobacteria__Mycobacterium_vanbaalenii_PYR-1__cytochrome|c_oxidase:0.02625277105424553628):0.02011134433569867347):0.01691812183015057452,((120406552__Bacteria__Actinobacteria__Mycobacterium_vanbaalenii_PYR-1__cytochrome|c_oxidase:0.04831733271408975017,(315446474__Bacteria__Actinobacteria__Mycobacterium_sp_Spyr1__cytochrome_C_oxidase_subunit_I:0.00224651382505430038,145221788__Bacteria__Actinobacteria__Mycobacterium_gilvum_PYR-GCK__cytochrome|c_oxidase:0.00000122123005994819):0.03759619142704309636):0.04400160841173401949,375142236__Bacteria__Actinobacteria__Mycobacterium_rhodesiae_NBB3__cytochrome_c_oxidase_subunit_I:0.06592785877348343593):0.03991561343525688171):0.02014255557623475038):0.03132324420579860741):0.04934438591277552633):0.06187385150026730729):0.02442558211836395182,((262202538__Bacteria__Actinobacteria__Gordonia_bronchialis_DSM_43247__cytochrome_C_oxidase_subunit_I:0.14755022497764244682,(262203170__Bacteria__Actinobacteria__Gordonia_bronchialis_DSM_43247__cytochrome_C_oxidase_subunit_I:0.06546404315314403866,378718567__Bacteria__Actinobacteria__Gordonia_polyisoprenivorans_VH2__cytochrome_c_oxidase_subunit_1:0.02993278856207740382):0.04021408098301357953):0.06891185932005353121,296140636__Bacteria__Actinobacteria__Tsukamurella_paurometabola_DSM_20162__cytochrome_C_oxidase_subunit_I:0.12723585880887069988):0.05865353925689896497):0.02498712066875169446):0.05098364092582417101,(((68535551__Bacteria__Actinobacteria__Corynebacterium_jeikeium_K411__cytochrome_c_oxidase_subunit_I:0.07550204766521161071,(172041158__Bacteria__Actinobacteria__Corynebacterium_urealyticum_DSM_7109__cytochrome_c_oxidase_subunit_I:0.08958113561578971706,336324979__Bacteria__Actinobacteria__Corynebacterium_resistens_DSM_45100__cytochrome_C_oxidase_subunit_I:0.05950353907893571326):0.02654234358140233202):0.06214412078677483686,(340793703__Bacteria__Actinobacteria__Corynebacterium_variabile_DSM_44702__cytochrome_C_oxidase_subunit_I:0.16587597058943137629,340793150__Bacteria__Actinobacteria__Corynebacterium_variabile_DSM_44702__cytochrome_C_oxidase_subunit_I:0.04257101422534441404):0.07851837436868826237):0.03686083145662413796,(237785986__Bacteria__Actinobacteria__Corynebacterium_kroppenstedtii_DSM_44385__cytochrome_c_oxidase_subunit_I:0.13681073172281185690,(((300859085__Bacteria__Actinobacteria__Corynebacterium_pseudotuberculosis_FRC41__cytochrome_C_oxidase_subunit_I:0.00991276491518258002,337291449__Bacteria__Actinobacteria__Corynebacterium_ulcerans_BR-AD22__cytochrome_C_oxidase_subunit_I:0.00380778548505222511):0.03885471203969317194,38234434__Bacteria__Actinobacteria__Corynebacterium_diphtheriae_NCTC_13129__cytochrome_C_oxidase_polypeptide_I:0.07144552408277415889):0.05871611150877662638,((25028974__Bacteria__Actinobacteria__Corynebacterium_efficiens_YS-314__cytochrome_c_oxidase_subunit_I:0.02373088042143057033,23308947__Bacteria__Actinobacteria__Corynebacterium_glutamicum_ATCC_13032__heme|copper|type_cytochrome|quinol_oxidase|_subunit_1:0.06977546977735590850):0.06960991553120726705,227833932__Bacteria__Actinobacteria__Corynebacterium_aurimucosum_ATCC_700975__cytochrome_c_oxidase_subunit_I:0.15815616136408774950):0.03834344167916173274):0.06171499414286028135):0.05749391425449188603):0.21804287949518166845):0.04358054110817798088,((134103466__Bacteria__Actinobacteria__Saccharopolyspora_erythraea_NRRL_2338__cytochrome_c_oxidase_subunit_I:0.18873466937429736467,257054422__Bacteria__Actinobacteria__Saccharomonospora_viridis_DSM_43017__cytochrome_c_oxidase|_subunit_I:0.28646498552740168320):0.10700654837142280218,(134097777__Bacteria__Actinobacteria__Saccharopolyspora_erythraea_NRRL_2338__cytochrome_c_oxidase_subunit_I:0.12179387975786984399,((384153050__Bacteria__Actinobacteria__Amycolatopsis_mediterranei_S699__cytochrome_C_oxidase_subunit_I:0.00000122123005994819,300789548__Bacteria__Actinobacteria__Amycolatopsis_mediterranei_U32__cytochrome_C_oxidase_subunit_I:0.00000122123005994819):0.11773816477748032250,(256375132__Bacteria__Actinobacteria__Actinosynnema_mirum_DSM_43827__cytochrome_C_oxidase|_subunit_I:0.10282797014341396591,(256377793__Bacteria__Actinobacteria__Actinosynnema_mirum_DSM_43827__cytochrome_C_oxidase|_subunit_I:0.24434580674539035927,257056904__Bacteria__Actinobacteria__Saccharomonospora_viridis_DSM_43017__cytochrome_c_oxidase|_subunit_I:0.10056450671626926407):0.04454531161183858390):0.02929392475014745006):0.04956903625026698457):0.04903778822441750423):0.05170269345039633230):0.02991005704717968755,((258651910__Bacteria__Actinobacteria__Nakamurella_multipartita_DSM_44233__cytochrome_C_oxidase_subunit_I:0.14037525736970962731,258653794__Bacteria__Actinobacteria__Nakamurella_multipartita_DSM_44233__cytochrome_C_oxidase_subunit_I:0.11681211739965802199):0.17597994964863311607,256376328__Bacteria__Actinobacteria__Actinosynnema_mirum_DSM_43827__cytochrome_C_oxidase|_subunit_I:0.21095301060250559733):0.05464273293806758830):0.01870100997551307417):0.04238560954483294729):0.06228854853799221242,((((145593646__Bacteria__Actinobacteria__Salinispora_tropica_CNB-440__cytochrome|c_oxidase:0.03598253608077984361,159036632__Bacteria__Actinobacteria__Salinispora_arenicola_CNS-205__cytochrome_c_oxidase_subunit_I_type:0.01111817316857612037):0.03747594488825767983,(330466041__Bacteria__Actinobacteria__Verrucosispora_maris_AB-18-032__cytochrome_c_oxidase_subunit_i:0.04532243573427040262,(302865649__Bacteria__Actinobacteria__Micromonospora_aurantiaca_ATCC_27029__cytochrome_c_oxidase_subunit_I:0.00000122123005994819,315502213__Bacteria__Actinobacteria__Micromonospora_sp_L5__cytochrome_c_oxidase_subunit_I:0.00000122123005994819):0.05100193961616997923):0.02619941972808434091):0.05920782387509031242,(((383776103__Bacteria__Actinobacteria__Actinoplanes_missouriensis_431__putative_cytochrome_c_oxidase_subunit_I:0.04151481030777380565,386846108__Bacteria__Actinobacteria__Actinoplanes_sp_SE50-110__cytochrome_c_oxidase_subunit_I:0.04016188816418659463):0.03565041921227685845,(386847660__Bacteria__Actinobacteria__Actinoplanes_sp_SE50-110__cytochrome_c_oxidase_subunit_I:0.08632295474308640526,383779083__Bacteria__Actinobacteria__Actinoplanes_missouriensis_431__putative_cytochrome_c_oxidase_subunit_I:0.09340344620910577544):0.04530498149779800532):0.04249506492294049392,383776893__Bacteria__Actinobacteria__Actinoplanes_missouriensis_431__putative_cytochrome_c_oxidase_subunit_I:0.15291460146224650218):0.07722803911622157236):0.11301946138731336355,291299036__Bacteria__Actinobacteria__Stackebrandtia_nassauensis_DSM_44728__cytochrome_c_oxidase_subunit_I:0.20917717110731223751):0.15303490377575046377):0.03633606876737599523,((86741189__Bacteria__Actinobacteria__Frankia_sp_CcI3__cytochrome|c_oxidase:0.42487568779510254124,((((111223548__Bacteria__Actinobacteria__Frankia_alni_ACN14a__cytochrome_c_oxidase_polypeptide_I:0.08120663974341592317,86740712__Bacteria__Actinobacteria__Frankia_sp_CcI3__cytochrome|c_oxidase:0.10121313658957535597):0.09370760192634426666,158313638__Bacteria__Actinobacteria__Frankia_sp_EAN1pec__cytochrome_c_oxidase_subunit_I_type:0.14722917425608514352):0.05127761220629636213,(336179043__Bacteria__Actinobacteria__Frankia_symbiont_of_Datisca_glomerata__cytochrome_c_oxidase_subunit_I:0.17171129450327979327,((86742500__Bacteria__Actinobacteria__Frankia_sp_CcI3__cytochrome|c_oxidase:0.08171880802681140421,(111225422__Bacteria__Actinobacteria__Frankia_alni_ACN14a__cytochrome_c_oxidase_polypeptide_I:0.11238407436374198145,158312749__Bacteria__Actinobacteria__Frankia_sp_EAN1pec__cytochrome_c_oxidase_subunit_I_type:0.17057023510610844208):0.06037829506832137483):0.03829882676924925566,(111224506__Bacteria__Actinobacteria__Frankia_alni_ACN14a__cytochrome_c_oxidase_polypeptide_I:0.05508164875549574624,86741802__Bacteria__Actinobacteria__Frankia_sp_CcI3__cytochrome|c_oxidase:0.04398545903149884279):0.03689018728496185062):0.03904584324818163171):0.04175071807781753630):0.05286202529435774650,312195653__Bacteria__Actinobacteria__Frankia_sp_EuI1c__Cytochrome_C_oxidase|_subunit_I:0.13417736424502296755):0.18344938988081543885):0.09911129902101982470,(((((152967202__Bacteria__Actinobacteria__Kineococcus_radiotolerans_SRS30216__cytochrome_C_oxidase_subunit_I_type:0.25012029859453727143,((((257068579__Bacteria__Actinobacteria__Brachybacterium_faecium_DSM_4810__cytochrome_c_oxidase|_subunit_I:0.40998158183025357193,229820378__Bacteria__Actinobacteria__Beutenbergia_cavernae_DSM_12333__cytochrome_c_oxidase_subunit_I:0.20737642018647611808):0.03569287644573578000,(317125114__Bacteria__Actinobacteria__Intrasporangium_calvum_DSM_43043__cytochrome_C_oxidase_subunit_I:0.24490624446099576450,256825444__Bacteria__Actinobacteria__Kytococcus_sedentarius_DSM_20547__cytochrome_c_oxidase|_subunit_I:0.30108071528571689335):0.12510869776947750043):0.04532619426974688476,(((296129925__Bacteria__Actinobacteria__Cellulomonas_flavigena_DSM_20109__cytochrome_c_oxidase_subunit_I:0.07619466315286431424,(332670696__Bacteria__Actinobacteria__Cellulomonas_fimi_ATCC_484__cytochrome_c_oxidase|_subunit_I:0.04380819383625150082,336320537__Bacteria__Actinobacteria__Cellvibrio_gilvus_ATCC_13127__cytochrome_c_oxidase|_subunit_I:0.06186895866798955423):0.05609352984593431873):0.05256991969705037543,(269956803__Bacteria__Actinobacteria__Xylanimonas_cellulosilytica_DSM_15894__cytochrome_c_oxidase_subunit_I:0.11557685275790599566,334337317__Bacteria__Actinobacteria__Isoptericola_variabilis_225__cytochrome_c_oxidase_subunit_I:0.09331633830247827721):0.02942577773888515463):0.02456783044490955942,(256832678__Bacteria__Actinobacteria__Jonesia_denitrificans_DSM_20603__cytochrome_c_oxidase_subunit_I:0.14664066450923313178,269794878__Bacteria__Actinobacteria__Sanguibacter_keddieii_DSM_10542__cytochrome_c_oxidase_subunit_I:0.08980358535065435799):0.03167187820427376510):0.03795829536727460957):0.06715343346258263735,((325964478__Bacteria__Actinobacteria__Arthrobacter_phenanthrenivorans_Sphe3__cytochrome_C_oxidase_subunit_I:0.12662254537362815920,((163840328__Bacteria__Actinobacteria__Renibacterium_salmoninarum_ATCC_33209__cytochrome_c_oxidase_subunit_I:0.08235713785102961870,(119964055__Bacteria__Actinobacteria__Arthrobacter_aurescens_TC1__cytochrome_c_oxidase|_subunit_I:0.02061008588478823594,(116670763__Bacteria__Actinobacteria__Arthrobacter_sp_FB24__cytochrome|c_oxidase:0.01618458192032927109,(325963328__Bacteria__Actinobacteria__Arthrobacter_phenanthrenivorans_Sphe3__cytochrome_C_oxidase_subunit_I:0.02207091108620572520,220912707__Bacteria__Actinobacteria__Arthrobacter_chlorophenolicus_A6__cytochrome_C_oxidase_subunit_I:0.01105260857372954153):0.02542693510403463628):0.01101725704610729759):0.03003289542544787874):0.05032475927858618553,(308177449__Bacteria__Actinobacteria__Arthrobacter_arilaitensis_Re117__cytochrome_aa3_subunit_1:0.15325088616012413900,(239917722__Bacteria__Actinobacteria__Micrococcus_luteus_NCTC_2665__cytochrome_c_oxidase|_subunit_I:0.18620338036010974925,(184200931__Bacteria__Actinobacteria__Kocuria_rhizophila_DC2201__cytochrome_c_oxidase_subunit_I:0.09933505076833921976,311113594__Bacteria__Actinobacteria__Rothia_dentocariosa_ATCC_17931__cytochrome_c_oxidase_subunit_I:0.14306425147618953564):0.09125506522218837513):0.04581546185789322351):0.03379436617578916030):0.03183084879340191548):0.06429471078161261288,(28493211__Bacteria__Actinobacteria__Tropheryma_whipplei_str_Twist__cytochrome_c_oxidase_subunit_I:0.37504456455422113814,((50955129__Bacteria__Actinobacteria__Leifsonia_xyli_subsp_xyli_str_CTCB07__cytochrome_C_oxidase_subunit_I:0.11096447133883784175,148273022__Bacteria__Actinobacteria__Clavibacter_michiganensis_subsp_michiganensis_NCPPB_382__putative_cytochrome_c_oxidase_subunit_I:0.10257540716525284652):0.05127928097621251013,323356531__Bacteria__Actinobacteria__Microbacterium_testaceum_StLB037__heme|copper|type_cytochrome|quinol_oxidase|_subunit_1:0.18801629658825513847):0.05812052174210172173):0.07739914646756083927):0.04260237404640236647):0.07711565617649919491):0.08925115017678390827,(((357397851__Bacteria__Actinobacteria__Streptomyces_cattleya_NRRL_8057__cytochrome_c_oxidase_subunit_1|beta:0.20580543532058900857,21225511__Bacteria__Actinobacteria__Streptomyces_coelicolor_A3-2__cytochrome_C_oxidase_polypeptide_I:0.19672443452898041860):0.13147818495128205107,((345015217__Bacteria__Actinobacteria__Streptomyces_violaceusniger_Tu_4113__cytochrome_c_oxidase_subunit_I:0.19984709652315327255,((290961556__Bacteria__Actinobacteria__Streptomyces_scabiei_87-22__cytochrome_C_oxidase_subunit_1|beta:0.07974533730993656200,29833079__Bacteria__Actinobacteria__Streptomyces_avermitilis_MA-4680__cytochrome_c_oxidase_subunit_I:0.07457809826661307429):0.11368931302771587144,(374991009__Bacteria__Actinobacteria__Streptomyces_bingchenggensis_BCW-1__putative_cytochrome_c_oxidase_subunit_1|beta:0.17157026327415700329,345014142__Bacteria__Actinobacteria__Streptomyces_violaceusniger_Tu_4113__cytochrome_c_oxidase_subunit_I:0.10803957858661668301):0.07945956235336246176):0.06897495198272596273):0.05503153051383886940,(374988838__Bacteria__Actinobacteria__Streptomyces_bingchenggensis_BCW-1__putative_cytochrome_c_oxidase_subunit_I:0.21320281355687870084,(((345002595__Bacteria__Actinobacteria__Streptomyces_sp_SirexAA-E__cytochrome_c_oxidase_subunit_I:0.11276223344223221257,386837609__Bacteria__Actinobacteria__Streptomyces_hygroscopicus_subsp_jinggangensis_5008__cytochrome_c_oxidase_subunit_I:0.07729073382515699864):0.09317207793130438676,(357389134__Bacteria__Actinobacteria__Kitasatospora_setae_KM-6054__putative_cytochrome_c_oxidase_subunit_I:0.12958092657004602333,((374990567__Bacteria__Actinobacteria__Streptomyces_bingchenggensis_BCW-1__putative_cytochrome_c_oxidase_subunit_I:0.05239827305012314390,345014526__Bacteria__Actinobacteria__Streptomyces_violaceusniger_Tu_4113__cytochrome_c_oxidase_subunit_I:0.02516559425715858209):0.02016593608624783415,(((((182439146__Bacteria__Actinobacteria__Streptomyces_griseus_subsp_griseus_NBRC_13350__cytochrome_c_oxidase_subunit_I:0.02280292055717243055,(357413850__Bacteria__Actinobacteria__Streptomyces_flavogriseus_ATCC_33331__cytochrome_c_oxidase_subunit_I:0.00619795464051277594,344999183__Bacteria__Actinobacteria__Streptomyces_sp_SirexAA-E__cytochrome_c_oxidase_subunit_I:0.01402063062471381287):0.04378032802542719537):0.02790975721930894979,21220632__Bacteria__Actinobacteria__Streptomyces_coelicolor_A3-2__cytochrome_c_oxidase_subunit_I:0.05649408174603016281):0.01563118763812332626,((386841393__Bacteria__Actinobacteria__Streptomyces_hygroscopicus_subsp_jinggangensis_5008__cytochrome_c_oxidase_subunit_I:0.14703052055264295706,(386839722__Bacteria__Actinobacteria__Streptomyces_hygroscopicus_subsp_jinggangensis_5008__cytochrome_c_oxidase_subunit_I:0.00000122123005994819,386844235__Bacteria__Actinobacteria__Streptomyces_hygroscopicus_subsp_jinggangensis_5008__cytochrome_c_oxidase_subunit_I:0.11170346158658951696):0.01568859593232274294):0.01835522456628135152,29832590__Bacteria__Actinobacteria__Streptomyces_avermitilis_MA-4680__cytochrome_c_oxidase_subunit_I:0.01510718859292023257):0.00781121892967584410):0.01702916409940642695,290961087__Bacteria__Actinobacteria__Streptomyces_scabiei_87-22__cytochrome_C_oxidase_subunit_I:0.05192933608124340739):0.02287627994315376626,((357398881__Bacteria__Actinobacteria__Streptomyces_cattleya_NRRL_8057__cytochrome_caa3_oxidase_|subunit_I|:0.00000122123005994819,386354927__Bacteria__Actinobacteria__Streptomyces_cattleya_NRRL_8057_DSM_46488__cytochrome_c_oxidase_subunit_I:0.00314674626517593868):0.02353211380151407420,(386359367__Bacteria__Actinobacteria__Streptomyces_cattleya_NRRL_8057_DSM_46488__cytochrome_c_oxidase_subunit_I:0.00000122123005994819,357403285__Bacteria__Actinobacteria__Streptomyces_cattleya_NRRL_8057__cytochrome_c_oxidase_subunit_1|alpha:0.00000122123005994819):0.08953064922695658234):0.07666651211471012251):0.00848371477184057046):0.03558042927715091008):0.02605519523170289967):0.05570154766475080704,256390866__Bacteria__Actinobacteria__Catenulispora_acidiphila_DSM_44928__cytochrome_C_oxidase_subunit_I:0.23571736308678925553):0.03096163913393920608):0.04850487662183897153):0.03295972008490351268):0.07234791441441355830,((119717364__Bacteria__Actinobacteria__Nocardioides_sp_JS614__cytochrome|c_oxidase:0.17407167601487721909,(284030714__Bacteria__Actinobacteria__Kribbella_flavida_DSM_17836__cytochrome_c_oxidase_subunit_I:0.11372619046348837746,284032124__Bacteria__Actinobacteria__Kribbella_flavida_DSM_17836__cytochrome_c_oxidase_subunit_I:0.17782480437459680100):0.10528327668585396593):0.06925521412638645236,(50842190__Bacteria__Actinobacteria__Propionibacterium_acnes_KPA171202__cytochrome_c_oxidase_polypeptide_I:0.34867285229142930270,336119842__Bacteria__Actinobacteria__Microlunatus_phosphovorus_NM-1__cytochrome_c_oxidase_subunit_I:0.14486647449283837630):0.07986467751649964364):0.09118679112177477397):0.03606777401288910334):0.04083689342759723451,(((269125805__Bacteria__Actinobacteria__Thermomonospora_curvata_DSM_43183__cytochrome_c_oxidase_subunit_I:0.27421301269755232743,(296269874__Bacteria__Actinobacteria__Thermobispora_bispora_DSM_43833__cytochrome_c_oxidase_subunit_I:0.28411825117179717592,271967621__Bacteria__Actinobacteria__Streptosporangium_roseum_DSM_43021__cytochrome|c_oxidase:0.17381495702407603887):0.05178839094896076772):0.03751311636699574542,271964184__Bacteria__Actinobacteria__Streptosporangium_roseum_DSM_43021__cytochrome|c_oxidase:0.16183047716745638245):0.08055454811947837523,((297562090__Bacteria__Actinobacteria__Nocardiopsis_dassonvillei_subsp_dassonvillei_DSM_43111__cytochrome_C_oxidase_subunit_I:0.11538472822544360019,297560890__Bacteria__Actinobacteria__Nocardiopsis_dassonvillei_subsp_dassonvillei_DSM_43111__cytochrome_C_oxidase_subunit_I:0.10183639527249342682):0.12246490681485344698,((72161285__Bacteria__Actinobacteria__Thermobifida_fusca_YX__cytochrome|c_oxidase:0.15114339203320359406,72161420__Bacteria__Actinobacteria__Thermobifida_fusca_YX__cytochrome|c_oxidase:0.07521266315758770582):0.07720745542867857303,72162096__Bacteria__Actinobacteria__Thermobifida_fusca_YX__cytochrome|c_oxidase:0.30058527706962068216):0.04958570609042477206):0.12467815611270778586):0.02502690595838046386):0.05065870085885420399,(269126195__Bacteria__Actinobacteria__Thermomonospora_curvata_DSM_43183__cytochrome_c_oxidase_subunit_I:0.28526212500946779294,296269270__Bacteria__Actinobacteria__Thermobispora_bispora_DSM_43833__cytochrome_c_oxidase_subunit_I:0.31215992860774277595):0.06882581882165854370):0.04326190938588586610,117927698__Bacteria__Actinobacteria__Acidothermus_cellulolyticus_11B__cytochrome|c_oxidase:0.34029022348968318568):0.13603633658100020010):0.05360628493492387153):0.39542516418249823440):0.25984677399071937076):0.07785169592433985319,(((((34496055__Bacteria__Betaproteobacteria__Chromobacterium_violaceum_ATCC_12472__cytochrome|c_oxidase_subunit_I:0.10986894438983423050,347541580__Bacteria__Betaproteobacteria__Pseudogulbenkiania_sp_NH8B__cytochrome_c_oxidase_subunit_I:0.12181135759437793087):0.07765207037817065117,226939104__Bacteria__Betaproteobacteria__Laribacter_hongkongensis_HLHK9__CoxA:0.18802280879975027950):0.13078696678701162703,((((((((126456528__Bacteria__Betaproteobacteria__Burkholderia_pseudomallei_1106a__cytochrome_c_oxidase_subunit_I:0.00000122123005994819,386863824__Bacteria__Betaproteobacteria__Burkholderia_pseudomallei_1026b__cytochrome_c_oxidase_polypeptide_I:0.00000122123005994819):0.00277780607978056699,(76817582__Bacteria__Betaproteobacteria__Burkholderia_pseudomallei_1710b__cytochrome_c_oxidase_polypeptide_I:0.00000122123005994819,126443199__Bacteria__Betaproteobacteria__Burkholderia_pseudomallei_668__cytochrome_c_oxidase_subunit_I:0.00000122123005994819):0.00000122123005994819):0.00000122123005994819,53721124__Bacteria__Betaproteobacteria__Burkholderia_pseudomallei_K96243__cytochrome_C_oxidase|related_protein:0.00556315359795706357):0.30064121910881164146,((377819659__Bacteria__Betaproteobacteria__Burkholderia_sp_YI23__cytochrome_c_oxidase_subunit_I:0.03157850066972562458,((83719643__Bacteria__Betaproteobacteria__Burkholderia_thailandensis_E264__cytochrome_c_oxidase_subunit_I:0.00000122123005994819,(121600849__Bacteria__Betaproteobacteria__Burkholderia_mallei_SAVP1__cytochrome_c_oxidase_subunit_I:0.00274106889596113660,((53724515__Bacteria__Betaproteobacteria__Burkholderia_mallei_ATCC_23344__cytochrome_c_oxidase_subunit_I:0.00000122123005994819,124384377__Bacteria__Betaproteobacteria__Burkholderia_mallei_NCTC_10229__cytochrome_c_oxidase_subunit_I:0.00000122123005994819):0.00000122123005994819,(126448136__Bacteria__Betaproteobacteria__Burkholderia_mallei_NCTC_10247__cytochrome_c_oxidase_subunit_I:0.00000122123005994819,53718093__Bacteria__Betaproteobacteria__Burkholderia_pseudomallei_K96243__cytochrome_c_oxidase_polypeptide_I:0.00000122123005994819):0.00000122123005994819):0.00000122123005994819):0.00823974279089031633):0.02086796551317388754,((((134297037__Bacteria__Betaproteobacteria__Burkholderia_vietnamiensis_G4__cytochrome|c_oxidase:0.00000122123005994819,387903357__Bacteria__Betaproteobacteria__Burkholderia_sp_KJ006__cytochrome_c_oxidase_polypeptide_I:0.00000122123005994819):0.01387598561187086514,(161523637__Bacteria__Betaproteobacteria__Burkholderia_multivorans_ATCC_17616__cytochrome_c_oxidase_subunit_I:0.00822490454339431555,((172061804__Bacteria__Betaproteobacteria__Burkholderia_ambifaria_MC40-6__cytochrome_c_oxidase_subunit_I:0.00273534210930904053,115352952__Bacteria__Betaproteobacteria__Burkholderia_ambifaria_AMMD__cytochrome|c_oxidase:0.00000122123005994819):0.00273836496289306050,(107023779__Bacteria__Betaproteobacteria__Burkholderia_cenocepacia_AU_1054__cytochrome|c_oxidase:0.00548501286587058708,78067644__Bacteria__Betaproteobacteria__Burkholderia_sp_383__cytochrome|c_oxidase:0.01100187003688125192):0.00000122123005994819):0.00552386956967452526):0.00266201500560825886):0.01680833642694228372,(186475046__Bacteria__Betaproteobacteria__Burkholderia_phymatum_STM815__cytochrome_c_oxidase_subunit_I:0.01932879598564874596,(91781676__Bacteria__Betaproteobacteria__Burkholderia_xenovorans_LB400__cytochrome|c_oxidase:0.00000122123005994819,(187922552__Bacteria__Betaproteobacteria__Burkholderia_phytofirmans_PsJN__cytochrome_C_oxidase_subunit_I:0.00270814253279273590,(295675365__Bacteria__Betaproteobacteria__Burkholderia_sp_CCGE1002__cytochrome_c_oxidase_subunit_I:0.02133437541891807301,(323524640__Bacteria__Betaproteobacteria__Burkholderia_sp_CCGE1001__cytochrome_c_oxidase_subunit_I:0.00474869014584353155,307728350__Bacteria__Betaproteobacteria__Burkholderia_sp_CCGE1003__cytochrome_c_oxidase_subunit_I:0.00617079130411250613):0.00820232137263038688):0.00344172094250399119):0.01093666709167116953):0.03618536910221236552):0.03101236127968183195):0.00585588042410353955,(330818391__Bacteria__Betaproteobacteria__Burkholderia_gladioli_BSR3__Heme|copper|type_cytochrome|quinol_oxidase_subunit_1:0.00979932179267534870,238028704__Bacteria__Betaproteobacteria__Burkholderia_glumae_BGR1__Heme|copper|type_cytochrome|quinol_oxidase_subunit_1:0.00448888212256743496):0.03328506981048129365):0.00721487991091794133):0.02777347648807354519):0.04294168383161639513,312797390__Bacteria__Betaproteobacteria__Burkholderia_rhizoxinica_HKI_454__cytochrome_c_oxidase_polypeptide_I:0.07647427060540427923):0.02801982401457962096):0.06553742350879426803,((((187927326__Bacteria__Betaproteobacteria__Ralstonia_pickettii_12J__cytochrome_c_oxidase_subunit_I:0.01764448856807235635,17545082__Bacteria__Betaproteobacteria__Ralstonia_solanacearum_GMI1000__cytochrome_C_oxidase_polypeptide_I:0.01928676969998399660):0.03065808576364190824,(94309207__Bacteria__Betaproteobacteria__Cupriavidus_metallidurans_CH34__cytochrome_c_oxidase|_subunit_I:0.02665035750157570757,(188591080__Bacteria__Betaproteobacteria__Cupriavidus_taiwanensis_LMG_19424__cytochrome_C_oxidase_polypeptide_i_transmembrane_protein:0.00710094668460433016,(73540021__Bacteria__Betaproteobacteria__Ralstonia_eutropha_JMP134__cytochrome|c_oxidase:0.01313732702598341059,(339324514__Bacteria__Betaproteobacteria__Cupriavidus_necator_N-1__Aa3|type_cytochrome_oxidase_subunit_I:0.00000122123005994819,113866373__Bacteria__Betaproteobacteria__Ralstonia_eutropha_H16__aa3|type_cytochrome_oxidase|_subunit_I:0.00000122123005994819):0.00922423067699199364):0.01335269350810507072):0.01954796225085269484):0.05095261411759906961):0.05307374604576452215,((340785749__Bacteria__Betaproteobacteria__Collimonas_fungivorans_Ter331__cytochrome_c_oxidase_polypeptide_I:0.07049007328004863737,300313446__Bacteria__Betaproteobacteria__Herbaspirillum_seropedicae_SmR1__cytochrome_c_oxidase_polypeptide_I_transmembrane_protein:0.06084697386949794451):0.01717953382502039952,(134096077__Bacteria__Betaproteobacteria__Herminiimonas_arsenicoxydans__cytochrome_c_oxidase_polypeptide_I:0.01328671699341973586,152979815__Bacteria__Betaproteobacteria__Janthinobacterium_sp_Marseille__cytochrome_c_oxidase_subunit_I:0.02451013226572969911):0.06175919664992959163):0.04364433779577578387):0.02566610499573743903,(145590118__Bacteria__Betaproteobacteria__Polynucleobacter_necessarius_subsp_asymbioticus_QLW-P1DMWA-1__cytochrome|c_oxidase:0.19611045893496961701,(296137022__Bacteria__Betaproteobacteria__Thiomonas_intermedia_K12__cytochrome_c_oxidase_subunit_I:0.33915732573239532055,((124268364__Bacteria__Betaproteobacteria__Methylibium_petroleiphilum_PM1__cytochrome|c_oxidase:0.05930504807386669658,((121608356__Bacteria__Betaproteobacteria__Verminephrobacter_eiseniae_EF01-2__cytochrome|c_oxidase:0.11448515532821031127,((171060489__Bacteria__Betaproteobacteria__Leptothrix_cholodnii_SP-6__cytochrome_c_oxidase_subunit_I:0.10709456557553578837,(((264680073__Bacteria__Betaproteobacteria__Comamonas_testosteroni_CNB-2__cytochrome_c_oxidase|_subunit_I:0.07876531960018927359,(333916497__Bacteria__Betaproteobacteria__Delftia_sp_Cs1-4__cytochrome_c_oxidase_subunit_I:0.00000122123005994819,160897121__Bacteria__Betaproteobacteria__Delftia_acidovorans_SPH-1__cytochrome_c_oxidase_subunit_I:0.00000122123005994819):0.03878771306828175669):0.04692669579874622632,(120612545__Bacteria__Betaproteobacteria__Acidovorax_citrulli_AAC00-1__cytochrome|c_oxidase:0.00516248584602439688,326318587__Bacteria__Betaproteobacteria__Acidovorax_avenae_subsp_avenae_ATCC_19860__cytochrome_c_oxidase_subunit_I:0.00000122123005994819):0.03784620897017776375):0.01513379035421648366,(121595829__Bacteria__Betaproteobacteria__Acidovorax_sp_JS42__cytochrome|c_oxidase:0.01035127894903640870,222112029__Bacteria__Betaproteobacteria__Acidovorax_ebreus_TPSY__cytochrome_c_oxidase_subunit_I:0.00827621212407146298):0.04751761956598120340):0.01835789610489669058):0.02281082604841810565,(89900471__Bacteria__Betaproteobacteria__Rhodoferax_ferrireducens_T118__cytochrome|c_oxidase:0.10198400512404838525,(((319795721__Bacteria__Betaproteobacteria__Variovorax_paradoxus_EPS__cytochrome_c_oxidase_subunit_i:0.16506727356823505670,120612204__Bacteria__Betaproteobacteria__Acidovorax_citrulli_AAC00-1__cytochrome|c_oxidase:0.26126621983470921240):0.13334175614550194955,(121603788__Bacteria__Betaproteobacteria__Polaromonas_naphthalenivorans_CJ2__cytochrome|c_oxidase:0.05473643759166733902,91787143__Bacteria__Betaproteobacteria__Polaromonas_sp_JS666__cytochrome|c_oxidase:0.03830136711488570794):0.04677215813655671850):0.02308189121104710015,((319764156__Bacteria__Betaproteobacteria__Alicycliphilus_denitrificans_BC__cytochrome_c_oxidase|_subunit_i:0.00000122123005994819,330826487__Bacteria__Betaproteobacteria__Alicycliphilus_denitrificans_K601__cytochrome_c_oxidase_subunit_I:0.00000122123005994819):0.20723127980046837648,(319795684__Bacteria__Betaproteobacteria__Variovorax_paradoxus_EPS__cytochrome_c_oxidase_subunit_i:0.03643191811663420987,239817358__Bacteria__Betaproteobacteria__Variovorax_paradoxus_S110__cytochrome_C_oxidase_subunit_I:0.02654837897285548462):0.01440514477139883884):0.01923255455965007521):0.00557369053675344124):0.01349071578998950298):0.00939558360879242695):0.02133891492431409451,337281035__Bacteria__Betaproteobacteria__Ramlibacter_tataouinensis_TTB310__cytochrome_c_oxidase_polypeptide_I_membrane_protein:0.11064195366153925515):0.02489250059408367258):0.03585188299137646167,383760035__Bacteria__Betaproteobacteria__Rubrivivax_gelatinosus_IL144__cytochrome_c_oxidase_subunit_1_CtaD:0.20640550014478134533):0.03103061626500392203):0.06071517476203130287):0.02991588969514960908):0.03582126816816082887):0.07059544913610842076,(332286002__Bacteria__Betaproteobacteria__Pusillimonas_sp_T7-7__cytochrome_c_oxidase_polypeptide_I:0.14872800657055529339,(389870765__Bacteria__Betaproteobacteria__Advenella_kashmirensis_WT001__cytochrome_c_oxidase_subunit_I:0.36629239415279274406,((33598692__Bacteria__Betaproteobacteria__Bordetella_parapertussis_12822__cytochrome_c_oxidase_polypeptide_I:0.00000122123005994819,33603646__Bacteria__Betaproteobacteria__Bordetella_bronchiseptica_RB50__cytochrome_c_oxidase_polypeptide_I:0.00273845672336375193):0.13972910446279920849,(((384205899__Bacteria__Betaproteobacteria__Bordetella_pertussis_CS__cytochrome_c_oxidase_polypeptide_I:0.00000122123005994819,33594602__Bacteria__Betaproteobacteria__Bordetella_pertussis_Tohama_I__cytochrome_c_oxidase_polypeptide_I:0.00000122123005994819):0.00540005254012692910,(33603803__Bacteria__Betaproteobacteria__Bordetella_bronchiseptica_RB50__cytochrome_c_oxidase_polypeptide_I:0.00000122123005994819,33598728__Bacteria__Betaproteobacteria__Bordetella_parapertussis_12822__cytochrome_c_oxidase_polypeptide_I:0.00000122123005994819):0.00000122123005994819):0.04023953862905139262,((163854473__Bacteria__Betaproteobacteria__Bordetella_petrii_DSM_12804__cytochrome_c_oxidase_subunit_I:0.01261419740864649398,163856673__Bacteria__Betaproteobacteria__Bordetella_petrii_DSM_12804__cytochrome_c_oxidase_polypeptide_I:0.13723315455896475945):0.05290871398846738044,311103438__Bacteria__Betaproteobacteria__Achromobacter_xylosoxidans_A8__cytochrome_C_oxidase_subunit_I:0.02955447843617547282):0.02337801809647349627):0.03339556392260784046):0.00766155567124633154):0.04658020705888558238):0.11484807199613956963):0.07342801977078196318,(56477825__Bacteria__Betaproteobacteria__Aromatoleum_aromaticum_EbN1__cytochrome_C_oxidase_subunit_1:0.13035339399765541457,119899592__Bacteria__Betaproteobacteria__Azoarcus_sp_BH72__cytochrome_c_oxidase_subunit_I:0.07748931084003046754):0.10327532048100135365):0.05132058850695388197,((82702899__Bacteria__Betaproteobacteria__Nitrosospira_multiformis_ATCC_25196__cytochrome|c_oxidase:0.08986332708603424202,(339481885__Bacteria__Betaproteobacteria__Nitrosomonas_sp_Is79A3__cytochrome_c_oxidase_subunit_I:0.11224143475897260802,(114332351__Bacteria__Betaproteobacteria__Nitrosomonas_eutropha_C91__cytochrome|c_oxidase:0.05889448043235646912,30249019__Bacteria__Betaproteobacteria__Nitrosomonas_europaea_ATCC_19718__cytochrome_c_oxidase_subunit_I:0.01352169257101955985):0.10868027123158915948):0.04311132962775512945):0.15725810381349805689,((297538040__Bacteria__Betaproteobacteria__Methylotenera_versatilis_301__cytochrome_c_oxidase_subunit_I:0.25176030978998326093,74316344__Bacteria__Betaproteobacteria__Thiobacillus_denitrificans_ATCC_25259__cytochrome_c_oxidase_subunit_I:0.17522964130899901236):0.06394360387688191594,((((292490231__Bacteria__Gammaproteobacteria__Nitrosococcus_halophilus_Nc4__cytochrome_C_oxidase_subunit_I:0.11080246544385924379,(77166492__Bacteria__Gammaproteobacteria__Nitrosococcus_oceani_ATCC_19707__cytochrome_c_oxidase:0.01715403334930535109,300115562__Bacteria__Gammaproteobacteria__Nitrosococcus_watsonii_C-113__cytochrome_c_oxidase_subunit_I:0.01437751594055339775):0.13100603562950802194):0.22238426004916769796,(220936168__Bacteria__Gammaproteobacteria__Thioalkalivibrio_sulfidophilus_HL-EbGr7__cytochrome|c_oxidase:0.45366773169587820691,((71907102__Bacteria__Betaproteobacteria__Dechloromonas_aromatica_RCB__cytochrome_c_oxidase|_subunit_I:0.09719496028478959160,257095684__Bacteria__Betaproteobacteria__Candidatus_Accumulibacter_phosphatis_clade_IIA_str_UW-1__cytochrome_c_oxidase_subunit_I:0.13497104467141166073):0.07851284717828482806,((253998925__Bacteria__Betaproteobacteria__Methylovorus_glucosetrophus_SIP3-4__cytochrome_c_oxidase_subunit_I:0.00000122123005994819,313201027__Bacteria__Betaproteobacteria__Methylovorus_sp_MP688__cytochrome_c_oxidase_subunit_I:0.00000122123005994819):0.07146360550423928870,(253995926__Bacteria__Betaproteobacteria__Methylotenera_mobilis_JLW8__cytochrome_c_oxidase_subunit_I:0.05221972201638290512,297539461__Bacteria__Betaproteobacteria__Methylotenera_versatilis_301__cytochrome_c_oxidase_subunit_I:0.04022913588764710779):0.06916929849503740402):0.05490852812933137705):0.33912009365234080382):0.10915256696113881385):0.07966533823586351148,(((256821505__Bacteria__Gammaproteobacteria__Kangiella_koreensis_DSM_16069__cytochrome_c_oxidase_subunit_I:0.23368629467883694772,(((217969463__Bacteria__Betaproteobacteria__Thauera_sp_MZ1T__cytochrome_C_oxidase_subunit_I:0.13345415844530564287,192359852__Bacteria__Gammaproteobacteria__Cellvibrio_japonicus_Ueda107__cytochrome_c_oxidase_subunit_I:0.10439452203134001740):0.16194118111507413427,((((71279325__Bacteria__Gammaproteobacteria__Colwellia_psychrerythraea_34H__cytochrome_c_oxidase|_subunit_I:0.21330160980543130811,56459370__Bacteria__Gammaproteobacteria__Idiomarina_loihiensis_L2TR__cytochrome_c_oxidase_subunit_I:0.10525662363366834751):0.03820193630953926112,(((127511058__Bacteria__Gammaproteobacteria__Shewanella_loihica_PV-4__cytochrome|c_oxidase:0.07486504578902687668,(170724547__Bacteria__Gammaproteobacteria__Shewanella_woodyi_ATCC_51908__cytochrome_c_oxidase_subunit_I:0.05983115740077855904,294138961__Bacteria__Gammaproteobacteria__Shewanella_violacea_DSS12__cytochrome_c_oxidase_subunit_I:0.05922603666376249909):0.01932904115586598151):0.01092695550064146613,(119776616__Bacteria__Gammaproteobacteria__Shewanella_amazonensis_SB2B__cytochrome|c_oxidase:0.05379026574827035223,(157373338__Bacteria__Gammaproteobacteria__Shewanella_sediminis_HAW-EB3__cytochrome|c_oxidase:0.02651568242998791208,((212637511__Bacteria__Gammaproteobacteria__Shewanella_piezotolerans_WP3__Cytochrome_c_oxidase|_subunit_I:0.02977429522182124810,157963811__Bacteria__Gammaproteobacteria__Shewanella_pealeana_ATCC_700345__cytochrome_c_oxidase_subunit_I_type:0.00809936274678541360):0.01274849411711496787,(167622198__Bacteria__Gammaproteobacteria__Shewanella_halifaxensis_HAW-EB4__cytochrome_c_oxidase_subunit_I_type:0.02468603821930615352,((91794865__Bacteria__Gammaproteobacteria__Shewanella_denitrificans_OS217__cytochrome|c_oxidase:0.05887451634319861016,114561445__Bacteria__Gammaproteobacteria__Shewanella_frigidimarina_NCIMB_400__cytochrome|c_oxidase:0.05152146295304715906):0.02894992086042288276,(146294865__Bacteria__Gammaproteobacteria__Shewanella_putrefaciens_CN-32__cytochrome|c_oxidase:0.01777250376707664031,((24376080__Bacteria__Gammaproteobacteria__Shewanella_oneidensis_MR-1__aa3_type_cytochrome_c_oxidase_subunit_I_CoxA:0.00539755043947156860,113972119__Bacteria__Gammaproteobacteria__Shewanella_sp_MR-4__cytochrome|c_oxidase:0.00557849212903816644):0.01063640409544057766,217975256__Bacteria__Gammaproteobacteria__Shewanella_baltica_OS223__cytochrome_c_oxidase_subunit_I:0.00510206849950863451):0.01101689298434999943):0.03122371865149276005):0.02968994631173694360):0.00340601013353102750):0.01360667284745145644):0.02118457662536591887):0.01532650735367823043):0.05646863428346787089,(375133207__Bacteria__Gammaproteobacteria__Vibrio_furnissii_NCTC_11218__cytochrome_c_oxidase_subunit_I:0.04847942930305349646,(218676145__Bacteria__Gammaproteobacteria__Vibrio_splendidus_LGP32__Cytochrome_c_oxidase|_subunit_I:0.07272153677187595533,(27366996__Bacteria__Gammaproteobacteria__Vibrio_vulnificus_CMCP6__cytochrome_c_oxidase_subunit_I:0.08810361487994121388,(156977484__Bacteria__Gammaproteobacteria__Vibrio_harveyi_ATCC_BAA-1116__cytochrome_c_oxidase_subunit_I:0.02259541397106523686,(375263550__Bacteria__Gammaproteobacteria__Vibrio_sp_EJY3__cytochrome_c_oxidase|_subunit_I:0.02539561073046607553,28900392__Bacteria__Gammaproteobacteria__Vibrio_parahaemolyticus_RIMD_2210633__cytochrome_c_oxidase_subunit_I:0.03737675230629289996):0.02330964740788180056):0.01410988599374177546):0.02145130287469825675):0.04050418958150216880):0.12314325115654953247):0.01342819203904453175):0.02133105034251487828,(308047908__Bacteria__Gammaproteobacteria__Ferrimonas_balearica_DSM_9799__cytochrome_C_oxidase|_subunit_I:0.14048433738683663297,(374334484__Bacteria__Gammaproteobacteria__Oceanimonas_sp_GK1__cytochrome|c_oxidase:0.14597467830882546180,54307389__Bacteria__Gammaproteobacteria__Photobacterium_profundum_SS9__cytochrome_c_oxidase|_subunit_I:0.12819408493132736226):0.03731577187372914911):0.03670368366772451540):0.05110708303398933672,(((315128028__Bacteria__Gammaproteobacteria__Pseudoalteromonas_sp_SM9913__cytochrome_c_oxidase|_subunit_I:0.03313918513853312403,77361774__Bacteria__Gammaproteobacteria__Pseudoalteromonas_haloplanktis_TAC125__cytochrome_c_oxidase_subunit_I:0.04088998079153020188):0.07172390271205156265,119946345__Bacteria__Gammaproteobacteria__Psychromonas_ingrahamii_37__cytochrome_c_oxidase_subunit_I_CyoB:0.14436267705758737412):0.07006776487000317133,(348030968__Bacteria__Gammaproteobacteria__Glaciecola_nitratireducens_FR1064__cytochrome|c_oxidase:0.05421563499729491892,((332143402__Bacteria__Gammaproteobacteria__Alteromonas_macleodii_str_Deep_ecotype__cytochrome_oxidase_subunit_I:0.02440356348111945642,333895764__Bacteria__Gammaproteobacteria__Alteromonas_sp_SN2__cytochrome_c_oxidase_subunit_I:0.02425648238758401284):0.05292494280430853903,(109900543__Bacteria__Gammaproteobacteria__Pseudoalteromonas_atlantica_T6c__cytochrome|c_oxidase:0.01008711149274527617,332308545__Bacteria__Gammaproteobacteria__Glaciecola_sp_4H-3-7YE-5__cytochrome_c_oxidase_subunit_I:0.01472091569703610700):0.04632531385147789504):0.02142679597620602075):0.09766689948405575528):0.02900641109882485733):0.03815093682179478835):0.06138527999019074283,110834760__Bacteria__Gammaproteobacteria__Alcanivorax_borkumensis_SK2__cytochrome_c_oxidase_subunit_I:0.29222620510962094009):0.04849194297430155232):0.03630562533973838435,((307545093__Bacteria__Gammaproteobacteria__Halomonas_elongata_DSM_2581__cytochrome_C_oxidase_subunit_I:0.31128440683743985318,((254784343__Bacteria__Gammaproteobacteria__Teredinibacter_turnerae_T7901__cytochrome_C_oxidase_subunit_I:0.09197591063759352759,90019686__Bacteria__Gammaproteobacteria__Saccharophagus_degradans_2-40__cytochrome|c_oxidase|_subunit_I:0.06011554827959633696):0.12858561901249015991,(83642960__Bacteria__Gammaproteobacteria__Hahella_chejuensis_KCTC_2396__cytochrome|c_oxidase_subunit_I:0.12426557892055381527,(((120553006__Bacteria__Gammaproteobacteria__Marinobacter_aquaeolei_VT8__cytochrome|c_oxidase:0.00000122123005994819,387812499__Bacteria__Gammaproteobacteria__Marinobacter_hydrocarbonoclasticus_ATCC_49840__cytochrome_C_oxidase_subunit_I:0.00281417508660119923):0.05007635135397763004,385333513__Bacteria__Gammaproteobacteria__Marinobacter_adhaerens_HP15__cytochrome_c_oxidase_subunit_I:0.01720367518333421747):0.08182546289951241059,((146305184__Bacteria__Gammaproteobacteria__Pseudomonas_mendocina_ymp__cytochrome|c_oxidase:0.04183384435597094914,339496226__Bacteria__Gammaproteobacteria__Pseudomonas_stutzeri_ATCC_17588_LMG_11199__cytochrome_c_oxidase_subunit_I:0.04386263338390231775):0.01556614986118789665,(226942270__Bacteria__Gammaproteobacteria__Azotobacter_vinelandii_DJ__cytochrome_c_oxidase_subunit_I:0.08705868649409929938,(15595304__Bacteria__Gammaproteobacteria__Pseudomonas_aeruginosa_PAO1__cytochrome_C_oxidase_subunit_I:0.05033324664539924609,((26986849__Bacteria__Gammaproteobacteria__Pseudomonas_putida_KT2440__cytochrome_c_oxidase_subunit_I:0.00174218928130288712,104779370__Bacteria__Gammaproteobacteria__Pseudomonas_entomophila_L48__cytochrome_c_oxidase_subunit_I:0.01233932350191143529):0.02240703950000241113,(70733574__Bacteria__Gammaproteobacteria__Pseudomonas_fluorescens_Pf-5__cytochrome_c_oxidase_subunit_I:0.02370503696363214854,((229587637__Bacteria__Gammaproteobacteria__Pseudomonas_fluorescens_SBW25__putative_cytochrome_C_oxydase_subunit_I:0.00000122123005994819,387891313__Bacteria__Gammaproteobacteria__Pseudomonas_fluorescens_A506__cytochrome_c_oxidase_subunit_I:0.02006678387958043402):0.01222935185719031120,((330806765__Bacteria__Gammaproteobacteria__Pseudomonas_brassicacearum_subsp_brassicacearum_NFM421__cytochrome|c_oxidase_subunit_I:0.00458863864733513333,378948034__Bacteria__Gammaproteobacteria__Pseudomonas_fluorescens_F113__protein_CoxA:0.00950396081248258869):0.00871662107935172910,77456306__Bacteria__Gammaproteobacteria__Pseudomonas_fluorescens_Pf0-1__cytochrome|c_oxidase:0.02663923234899668799):0.01922659311262973902):0.01682804818298031663):0.01312577354581264018):0.03311379336493365522):0.02723401173082464280):0.00337722738886490730):0.05759090646491777515):0.09788708977619917095):0.03775179738548575109):0.04276186971418923649):0.05935937000612325626,((52843091__Bacteria__Gammaproteobacteria__Legionella_pneumophila_subsp_pneumophila_str_Philadelphia_1__cytochrome_c_oxidase_subunit_I:0.05867550021545351463,289163495__Bacteria__Gammaproteobacteria__Legionella_longbeachae_NSW150__cytochrome_c_oxidase|_subunit_I:0.10026282632966383723):0.25425498612428548695,(118602094__Bacteria__Gammaproteobacteria__Candidatus_Ruthia_magnifica_str_Cm_Calyptogena_magnifica__cytochrome|c_oxidase:0.02511923255474554639,148244204__Bacteria__Gammaproteobacteria__Candidatus_Vesicomyosocius_okutanii_HA__cytochrome_c_oxidase_subunit_I:0.06147747754021621464):0.30707034676777344995):0.03115361168800298217):0.02845681341864008881):0.06598344247535418983,((114319456__Bacteria__Gammaproteobacteria__Alkalilimnicola_ehrlichii_MLHE-1__cytochrome|c_oxidase:0.20420650497401682255,(383317925__Bacteria__Gammaproteobacteria__Frateuria_aurantia_DSM_6220__cytochrome_c_oxidase_subunit_I:0.25271492256289129763,(357418734__Bacteria__Gammaproteobacteria__Pseudoxanthomonas_spadix_BD-a59__cytochrome_C_oxidase_subunit_I:0.09110588010671402670,(319785793__Bacteria__Gammaproteobacteria__Pseudoxanthomonas_suwonensis_11-1__cytochrome_C_oxidase_subunit_I:0.09045718457570811610,((190572497__Bacteria__Gammaproteobacteria__Stenotrophomonas_maltophilia_K279a__cytochrome_c_oxidase_polypeptide_I:0.07460022768619821443,285017213__Bacteria__Gammaproteobacteria__Xanthomonas_albilineans_GPE_PC73__cytochrome_C_oxidase|_subunitItransmembrane_protein:0.07592201495491184005):0.01998774030774415345,((384426140__Bacteria__Gammaproteobacteria__Xanthomonas_campestris_pv_raphani_756C__cytochrome_c_oxidase_subunit_I:0.00512896573434836692,((21233260__Bacteria__Gammaproteobacteria__Xanthomonas_campestris_pv_campestris_str_ATCC_33913__cytochrome_C_oxidase_subunit_I:0.00000122123005994819,66770202__Bacteria__Gammaproteobacteria__Xanthomonas_campestris_pv_campestris_str_8004__cytochrome_C_oxidase_subunit_I:0.00000122123005994819):0.00000122123005994819,188993413__Bacteria__Gammaproteobacteria__Xanthomonas_campestris_pv_campestris_str_B100__Cytochrome_c_oxidase|_subunit_I:0.00000122123005994819):0.00136733440628451124):0.02507446057861327862,((384417555__Bacteria__Gammaproteobacteria__Xanthomonas_oryzae_pv_oryzicola_BLS256__cytochromec_oxidase|_subunit_I:0.00273109083401137627,((58583763__Bacteria__Gammaproteobacteria__Xanthomonas_oryzae_pv_oryzae_KACC10331__cytochrome_C_oxidase_subunit_I:0.00000122123005994819,84625576__Bacteria__Gammaproteobacteria__Xanthomonas_oryzae_pv_oryzae_MAFF_311018__cytochrome_C_oxidase_subunit_I:0.00000122123005994819):0.00000122123005994819,188574898__Bacteria__Gammaproteobacteria__Xanthomonas_oryzae_pv_oryzae_PXO99A__cytochrome_c_oxidase_subunit_I:0.00000122123005994819):0.00288906757692093327):0.00285682435899260300,(78049561__Bacteria__Gammaproteobacteria__Xanthomonas_campestris_pv_vesicatoria_str_85-10__cytochrome_c_oxidase_subunit_I:0.00000122123005994819,(21244611__Bacteria__Gammaproteobacteria__Xanthomonas_axonopodis_pv_citri_str_306__cytochrome_C_oxidase_subunit_I:0.00280624632680700646,346726654__Bacteria__Gammaproteobacteria__Xanthomonas_axonopodis_pv_citrumelo_F1__cytochrome_C_oxidase_subunit_I:0.00280745546034294729):0.00000122123005994819):0.00575432508753168787):0.00555693734904849374):0.02358197969198315772):0.02130921742202894834):0.04479884996422535404):0.23538100776276277282):0.12611633424597168407):0.04126077404980874053,(53804942__Bacteria__Gammaproteobacteria__Methylococcus_capsulatus_str_Bath__cytochrome_c_oxidase_subunit_I:0.15401123316046877454,(357405661__Bacteria__Gammaproteobacteria__Methylomicrobium_alcaliphilum__cytochrome_c_oxidase_subunit_1_|cytochrome_c_oxidase_polypeptide_I|_|cytochrome_aa3_subunit_1|:0.04247239200411944554,333984818__Bacteria__Gammaproteobacteria__Methylomonas_methanica_MC09__cytochrome_c_oxidase_subunit_I:0.07617087439762881829):0.15451400490152258915):0.11041655311113032778):0.05894421748984074449):0.07227776942222541301):0.03692221301701733432,261856978__Bacteria__Gammaproteobacteria__Halothiobacillus_neapolitanus_c2__cytochrome_C_oxidase_subunit_I:0.58047479699306703260):0.07960934239747649577):0.05277367988976777030):0.06745114192243528706):0.08486313471331369263):0.26654101749711145430,((((254796970__Bacteria__Alphaproteobacteria__Neorickettsia_risticii_str_Illinois__cytochrome_c_oxidase_subunit_I:0.01253368102173632766,88608253__Bacteria__Alphaproteobacteria__Neorickettsia_sennetsu_str_Miyayama__cytochrome_c_oxidase_subunit_I:0.01694073481308198958):0.37752418840184026605,((225630266__Bacteria__Alphaproteobacteria__Wolbachia_sp_wRi__cytochrome_c_oxidase|_subunit_I:0.00042519105825512154,42520187__Bacteria__Alphaproteobacteria__Wolbachia_endosymbiont_of_Drosophila_melanogaster__cytochrome_c_oxidase|_subunit_I:0.00838225837548990660):0.22099197960680833086,((88607859__Bacteria__Alphaproteobacteria__Anaplasma_phagocytophilum_HZ__cytochrome_c_oxidase|_subunit_I:0.07104434914873511420,(56417072__Bacteria__Alphaproteobacteria__Anaplasma_marginale_str_St_Maries__cytochrome_C_oxidase_subunit_I:0.02091711446093751092,269958520__Bacteria__Alphaproteobacteria__Anaplasma_centrale_str_Israel__cytochrome_c_oxidase_subunit_I:0.04013220514090863611):0.07707322343952879851):0.09987755550695839868,(57239501__Bacteria__Alphaproteobacteria__Ehrlichia_ruminantium_str_Welgevonden__cytochrome_c_oxidase_polypeptide_I:0.06537419061486866856,(73667423__Bacteria__Alphaproteobacteria__Ehrlichia_canis_str_Jake__cytochrome|c_oxidase:0.04161228303740115847,88658568__Bacteria__Alphaproteobacteria__Ehrlichia_chaffeensis_str_Arkansas__cytochrome_c_oxidase|_subunit_I:0.02741146357106128903):0.03922900624087519161):0.09862202489982065112):0.10278970469738296645):0.14590587888907621816):0.14931129159976488929,(148284979__Bacteria__Alphaproteobacteria__Orientia_tsutsugamushi_str_Boryong__cytochrome_c_oxidase_polypeptide_I:0.22175707957477439058,(15604270__Bacteria__Alphaproteobacteria__Rickettsia_prowazekii_str_Madrid_E__cytochrome_c_oxidase_polypeptide_I:0.09651786831829359259,(157825681__Bacteria__Alphaproteobacteria__Rickettsia_akari_str_Hartford__cytochrome_c_oxidase_polypeptide_I:0.02358067815281640611,((((((341583784__Bacteria__Alphaproteobacteria__Rickettsia_heilongjiangensis_054__cytochrome_c_oxidase_polypeptide_I:0.00286087320545488953,(350273476__Bacteria__Alphaproteobacteria__Rickettsia_japonica_YH__cytochrome_c_oxidase_polypeptide_I:0.00000122123005994819,(((15892476__Bacteria__Alphaproteobacteria__Rickettsia_conorii_str_Malish_7__cytochrome_c_oxidase_polypeptide_I:0.00000122123005994819,374319250__Bacteria__Alphaproteobacteria__Rickettsia_slovaca_13-B__cytochrome_c_oxidase_polypeptide_I:0.00000122123005994819):0.00000122123005994819,(238650908__Bacteria__Alphaproteobacteria__Rickettsia_peacockii_str_Rustic__cytochrome_c_oxidase_polypeptide_I:0.00860393312014448748,(229586678__Bacteria__Alphaproteobacteria__Rickettsia_africae_ESF-5__cytochrome_c_oxidase_polypeptide_I:0.00287849228917865440,383483897__Bacteria__Alphaproteobacteria__Rickettsia_parkeri_str_Portsmouth__cytochrome_c_oxidase_polypeptide_I:0.00287628675659245452):0.00286310827635573610):0.00000122123005994819):0.00088206499034169364,(157828429__Bacteria__Alphaproteobacteria__Rickettsia_rickettsii_str_Sheila_Smith__cytochrome_c_oxidase_polypeptide_I:0.00000122123005994819,379712307__Bacteria__Alphaproteobacteria__Rickettsia_philipii_str_364D__cytochrome_c_oxidase_polypeptide_I:0.00282297221552594299):0.00838643908260104654):0.00225085502389365177):0.00000122123005994819):0.00286269870197640658,157964486__Bacteria__Alphaproteobacteria__Rickettsia_massiliae_MTU5__cytochrome_c_oxidase_polypeptide_I:0.00582881640431527973):0.00000122123005994819,383481481__Bacteria__Alphaproteobacteria__Rickettsia_rhipicephali_str_3-7-female6-CWPP__cytochrome_c_oxidase_polypeptide_I:0.00572342544565376810):0.00000122123005994819,(383483324__Bacteria__Alphaproteobacteria__Rickettsia_montanensis_str_OSU_85-930__cytochrome_c_oxidase_polypeptide_I:0.00570920742759038757,383312494__Bacteria__Alphaproteobacteria__Candidatus_Rickettsia_amblyommii_str_GAT-30V__cytochrome_c_oxidase_polypeptide_I:0.01152156783102733541):0.00285822411371833979):0.00881840399080537421,((157803843__Bacteria__Alphaproteobacteria__Rickettsia_canadensis_str_McKiel__cytochrome_c_oxidase_polypeptide_I:0.04161184304616600410,91205706__Bacteria__Alphaproteobacteria__Rickettsia_bellii_RML369-C__cytochrome_c_oxidase_polypeptide_I:0.02421646045098705541):0.00971463520705162509,67459019__Bacteria__Alphaproteobacteria__Rickettsia_felis_URRWXCal2__cytochrome_c_oxidase_polypeptide_I:0.00747089065007237960):0.00391972618705807054):0.01171232188222484302,383501785__Bacteria__Alphaproteobacteria__Rickettsia_australis_str_Cutlack__cytochrome_c_oxidase_polypeptide_I:0.00874043387704706923):0.01124786972192612887):0.02040110127622877731):0.16580972423280759820):0.15599047602961854664):0.10333579401145424892,(389878670__Bacteria__Alphaproteobacteria__Tistrella_mobilis_KA081020-065__cytochrome_c_oxidase_subunit_I:0.16238801996036789088,(83311268__Bacteria__Alphaproteobacteria__Magnetospirillum_magneticum_AMB-1__Heme|copper|type_cytochrome|quinol_oxidase:0.34114756693157693990,(((114328922__Bacteria__Alphaproteobacteria__Granulibacter_bethesdensis_CGDNIH1__cytochrome_c_oxidase_polypeptide_I:0.20046252047875290359,(326404778__Bacteria__Alphaproteobacteria__Acidiphilium_multivorum_AIU301__cytochrome_c_oxidase_subunit_I:0.05826856325313892887,(326404561__Bacteria__Alphaproteobacteria__Acidiphilium_multivorum_AIU301__cytochrome_c_oxidase_subunit_I:0.00000122123005994819,148261157__Bacteria__Alphaproteobacteria__Acidiphilium_cryptum_JF-5__cytochrome|c_oxidase:0.00000122123005994819):0.06879010311879461825):0.31794184949891518555):0.11325820645286936716,((347757041__Bacteria__Alphaproteobacteria__Micavibrio_aeruginosavorus_ARL-13__cytochrome_c_oxidase_subunit_I:0.22373584674722737931,((209966877__Bacteria__Alphaproteobacteria__Rhodospirillum_centenum_SW__cytochrome_c_oxidase_subunit_I:0.11571019652989694704,209964110__Bacteria__Alphaproteobacteria__Rhodospirillum_centenum_SW__cytochrome_c_oxidase_subunit_I:0.25923444442296289525):0.07140913726475646428,(374291959__Bacteria__Alphaproteobacteria__Azospirillum_lipoferum_4B__cytochrome_c_oxidase_subunit_I:0.03255518820159938181,288958070__Bacteria__Alphaproteobacteria__Azospirillum_sp_B510__cytochrome_C_oxidase_subunit_I:0.03577927597824437367):0.16107218601868023011):0.05402053410453808158):0.09079491327791119892,(89053741__Bacteria__Alphaproteobacteria__Jannaschia_sp_CCS1__cytochrome|c_oxidase:0.18756743798769762166,(((159044926__Bacteria__Alphaproteobacteria__Dinoroseobacter_shibae_DFL_12__cytochrome_c_oxidase_subunit_1:0.10900570851980108389,((99082131__Bacteria__Alphaproteobacteria__Ruegeria_sp_TM1040__cytochrome|c_oxidase:0.06930600004794555680,56696268__Bacteria__Alphaproteobacteria__Ruegeria_pomeroyi_DSS-3__cytochrome_c_oxidase|_aa3|type|_subunit_I:0.08606176117621235078):0.05393792630061995663,(110679254__Bacteria__Alphaproteobacteria__Roseobacter_denitrificans_OCh_114__cytochrome_c_oxidase_subunit_I:0.01007020485533348213,339502615__Bacteria__Alphaproteobacteria__Roseobacter_litoralis_Och_149__cytochrome_c_oxidase_subunit_1:0.00786482073175039445):0.09331183556328367934):0.08759993501033826180):0.04444387178242981129,77462424__Bacteria__Alphaproteobacteria__Rhodobacter_sphaeroides_2-4-1__Cytochrome_c_oxidase|_aa3_type|_subunit_I:0.14158003374656594198):0.01623793587695564200,((310816867__Bacteria__Alphaproteobacteria__Ketogulonicigenium_vulgare_Y25__cytochrome_C_oxidase|_aa3|type_subunit_I:0.00000122123005994819,385234462__Bacteria__Alphaproteobacteria__Ketogulonigenium_vulgarum_WSH-001__cytochrome_c_oxidase|_aa3|type|_subunit_I:0.00000122123005994819):0.17721254489052185033,(119385752__Bacteria__Alphaproteobacteria__Paracoccus_denitrificans_PD1222__cytochrome|c_oxidase:0.12817052514080382042,119384671__Bacteria__Alphaproteobacteria__Paracoccus_denitrificans_PD1222__cytochrome|c_oxidase:0.00774470756974396379):0.13277406071765224249):0.02757961305757455558):0.11432255794486033407):0.46404995259789422191):0.04415393728669228524):0.02749985211919187336,(294084688__Bacteria__Alphaproteobacteria__Candidatus_Puniceispirillum_marinum_IMCC1322__cytochrome|c_oxidase_subunit_I_protein:0.28907684648028464380,(((71082842__Bacteria__Alphaproteobacteria__Candidatus_Pelagibacter_ubique_HTCC1062__cytochrome|c_oxidase:0.18674211699436626954,330813645__Bacteria__Alphaproteobacteria__Candidatus_Pelagibacter_sp_IMCC9063__cytochrome_c_oxidase_polypeptide_I:0.11671255221464280072):0.11776909519556544303,((328545014__Bacteria__Alphaproteobacteria__Polymorphum_gilvum_SL003B-26A1__cytochrome_C_oxidase_polypeptide_I_transmembrane_protein:0.08775464048792203098,(374329902__Bacteria__Alphaproteobacteria__Pseudovibrio_sp_FO-BEG1__Cytochrome_c_oxidase_subunit_1:0.16541148665640120763,(((182677722__Bacteria__Alphaproteobacteria__Beijerinckia_indica_subsp_indica_ATCC_9039__cytochrome_c_oxidase_subunit_I:0.16624892097350713049,217977422__Bacteria__Alphaproteobacteria__Methylocella_silvestris_BL2__cytochrome_c_oxidase_subunit_I:0.14172228871642095216):0.17199739154362639337,357383562__Bacteria__Alphaproteobacteria__Pelagibacterium_halotolerans_B2__cytochrome_c_oxidase_polypeptide_I:0.21001520097992432135):0.02553551053367721091,((((253795710__Bacteria__Alphaproteobacteria__Candidatus_Hodgkinia_cicadicola_Dsem__putative_cytochrome_c_oxidase|_subunit_I:1.32104633775766600046,222085119__Bacteria__Alphaproteobacteria__Agrobacterium_radiobacter_K84__cytochrome_c_oxidase_subunit_I:0.05305546953997528764):0.05747177509213974300,(((159184458__Bacteria__Alphaproteobacteria__Agrobacterium_tumefaciens_str_C58_circ-lin__cytochrome|c_oxidase_chain_I:0.00282803371449635420,325292151__Bacteria__Alphaproteobacteria__Agrobacterium_sp_H13-3_circ-linear__cytochrome_c_oxidase_subunit_I:0.01134429478946666174):0.06776399153018658472,222147787__Bacteria__Alphaproteobacteria__Agrobacterium_vitis_S4__cytochrome_c_oxidase_subunit_I:0.06085016887526023543):0.02945056064512248037,(241203390__Bacteria__Alphaproteobacteria__Rhizobium_leguminosarum_bv_trifolii_WSM1325__cytochrome_C_oxidase|_subunit_I:0.01358210554463953890,190890669__Bacteria__Alphaproteobacteria__Rhizobium_etli_CIAT_652__cytochrome_c_oxidase_subunit_I:0.02371260989110651751):0.04396808911606027437):0.01536304125544419100):0.04115777071145750726,(227821103__Bacteria__Alphaproteobacteria__Sinorhizobium_fredii_NGR234__cytochrome_o_ubiquinol_oxidase_subunit_I:0.00811901380873217456,(150395743__Bacteria__Alphaproteobacteria__Sinorhizobium_medicae_WSM419__cytochrome_c_oxidase_subunit_I_type:0.00962138425506962013,15964658__Bacteria__Alphaproteobacteria__Sinorhizobium_meliloti_1021__cytochrome_C_oxidase_polypeptide_I_transmembrane_protein:0.00000122123005994819):0.01126979677092784272):0.07324040044993032628):0.02819955714898056409,((153007927__Bacteria__Alphaproteobacteria__Ochrobactrum_anthropi_ATCC_49188__cytochrome_c_oxidase_subunit_I_type:0.02195997493028752426,(62289453__Bacteria__Alphaproteobacteria__Brucella_abortus_bv_1_str_9-941__cytochrome_c_oxidase_subunit_I_CoxA:0.00257439571494642080,((17987748__Bacteria__Alphaproteobacteria__Brucella_melitensis_bv_1_str_16M__cytochrome_C_oxidase_polypeptide_I:0.00517051760538199574,148559423__Bacteria__Alphaproteobacteria__Brucella_ovis_ATCC_25840__cytochrome_c_oxidase_subunit_I:0.00257699909572931722):0.00000122123005994819,((256368921__Bacteria__Alphaproteobacteria__Brucella_microti_CCM_4915__cytochrome_c_oxidase|_subunit_I:0.00257605814519331743,340790108__Bacteria__Alphaproteobacteria__Brucella_pinnipedialis_B2-94__cytochrome_c_oxidase_subunit_I:0.00257662901628141804):0.00000122123005994819,(163842749__Bacteria__Alphaproteobacteria__Brucella_suis_ATCC_23445__cytochrome_c_oxidase_subunit_I:0.00258065430597032280,(23501369__Bacteria__Alphaproteobacteria__Brucella_suis_1330__cytochrome_c_oxidase_subunit_I:0.00000122123005994819,((376280158__Bacteria__Alphaproteobacteria__Brucella_suis_VBI22__cytochrome_c_oxidase_subunit_I:0.00000122123005994819,(161618440__Bacteria__Alphaproteobacteria__Brucella_canis_ATCC_23365__cytochrome_c_oxidase_subunit_I:0.00000122123005994819,376274774__Bacteria__Alphaproteobacteria__Brucella_canis_HSK_A52141__cytochrome_c_oxidase:0.00000122123005994819):0.00000122123005994819):0.00000122123005994819,384224152__Bacteria__Alphaproteobacteria__Brucella_suis_1330_Xg__cytochrome_c_oxidase_subunit_I:0.00000122123005994819):0.00000122123005994819):0.00000122123005994819):0.00258051295987289826):0.00000122123005994819):0.00000122123005994819):0.02357957666080742060):0.10563957365755613504,((319784700__Bacteria__Alphaproteobacteria__Mesorhizobium_ciceri_biovar_biserrulae_WSM1271__cytochrome_C_oxidase_subunit_I:0.00688793633699404714,(13476226__Bacteria__Alphaproteobacteria__Mesorhizobium_loti_MAFF303099__cytochrome_C_oxidase_subunit_I:0.00438161638814766208,337270061__Bacteria__Alphaproteobacteria__Mesorhizobium_opportunistum_WSM2075__cytochrome_c_oxidase_subunit_I:0.00857880282531107465):0.01075790721303101355):0.10188390084533102686,110633099__Bacteria__Alphaproteobacteria__Chelativorans_sp_BNC1__cytochrome_c_oxidase_subunit_I:0.11341278411471523990):0.01759148206776820975):0.03563078778233994687):0.05802562621486970218):0.03039283446865339092):0.02644098946306255166):0.04300516644314491405,((154251126__Bacteria__Alphaproteobacteria__Parvibaculum_lavamentivorans_DS-1__cytochrome_c_oxidase_subunit_I_type:0.15731265404003419439,(115526740__Bacteria__Alphaproteobacteria__Rhodopseudomonas_palustris_BisA53__cytochrome|c_oxidase:0.08548603734762545703,((((27376282__Bacteria__Alphaproteobacteria__Bradyrhizobium_japonicum_USDA_110__cytochrome_C_oxidase_subunit_I:0.00536581389343758833,383769060__Bacteria__Alphaproteobacteria__Bradyrhizobium_sp_S23321__cytochrome_C_oxidase_subunit_I:0.00805699684341684708):0.00809512906150867961,384222358__Bacteria__Alphaproteobacteria__Bradyrhizobium_japonicum_USDA_6__cytochrome_C_oxidase_subunit_I:0.01123443212021778964):0.07117827844206876808,(146343476__Bacteria__Alphaproteobacteria__Bradyrhizobium_sp_ORS_278__cytochrome_c_oxidase_subunit_I:0.02739714219612419954,148252412__Bacteria__Alphaproteobacteria__Bradyrhizobium_sp_BTAi1__cytochrome_C_oxidase_subunit_I:0.01360313510173974741):0.05453199086200102158):0.01814233927360333135,((92119102__Bacteria__Alphaproteobacteria__Nitrobacter_hamburgensis_X14__cytochrome|c_oxidase:0.28596420754036688816,209883836__Bacteria__Alphaproteobacteria__Oligotropha_carboxidovorans_OM5__cytochrome_c_oxidase_subunit_I:0.10260546626849323393):0.05290880417150717330,(75674958__Bacteria__Alphaproteobacteria__Nitrobacter_winogradskyi_Nb-255__cytochrome_c_oxidase_subunit_I:0.05108842651522461920,92118922__Bacteria__Alphaproteobacteria__Nitrobacter_hamburgensis_X14__cytochrome|c_oxidase:0.04391414513049360369):0.14230239120408741393):0.05674806543691300609):0.01877142331187417815):0.11056612463094890597):0.05258025393418141319,((298290598__Bacteria__Alphaproteobacteria__Starkeya_novella_DSM_506__cytochrome_C_oxidase_subunit_I:0.11410329759886386758,(158424583__Bacteria__Alphaproteobacteria__Azorhizobium_caulinodans_ORS_571__cytochrome_C_oxidase_subunit_I:0.07386817838957261684,154248566__Bacteria__Alphaproteobacteria__Xanthobacter_autotrophicus_Py2__cytochrome_c_oxidase_subunit_I_type:0.07259169601117090864):0.05513428161420188406):0.12399867582787267584,((338740996__Bacteria__Alphaproteobacteria__Hyphomicrobium_sp_MC1__cytochrome_c_oxidase_subunit_I:0.04218075915129042980,300024413__Bacteria__Alphaproteobacteria__Hyphomicrobium_denitrificans_ATCC_51888__cytochrome_C_oxidase_subunit_I:0.11326426470095563026):0.17582327806660372205,((170740586__Bacteria__Alphaproteobacteria__Methylobacterium_sp_4-46__cytochrome_c_oxidase_subunit_I:0.00787711215641723368,220920307__Bacteria__Alphaproteobacteria__Methylobacterium_nodulans_ORS_2060__cytochrome_c_oxidase_subunit_I:0.00866241688506148681):0.06385297271395601326,((188582699__Bacteria__Alphaproteobacteria__Methylobacterium_populi_BJ001__cytochrome_c_oxidase_subunit_I:0.00401964740210448632,(((254562437__Bacteria__Alphaproteobacteria__Methylobacterium_extorquens_DM4__cytochrome_C_oxidase_subunit_I:0.00000122123005994819,163852677__Bacteria__Alphaproteobacteria__Methylobacterium_extorquens_PA1__cytochrome_c_oxidase_subunit_I:0.00000122123005994819):0.00000122123005994819,240140010__Bacteria__Alphaproteobacteria__Methylobacterium_extorquens_AM1__cytochrome_c_oxidase_subunit_I:0.00000122123005994819):0.00000122123005994819,218531518__Bacteria__Alphaproteobacteria__Methylobacterium_chloromethanicum_CM4__cytochrome_C_oxidase_subunit_I:0.00000122123005994819):0.01227683161526697299):0.06760213404948453575,170746482__Bacteria__Alphaproteobacteria__Methylobacterium_radiotolerans_JCM_2831__cytochrome_c_oxidase_subunit_I:0.05481140571432550901):0.03791668231556898777):0.24776613025527940981):0.09514616059059130548):0.04491128812596461434):0.01833931981645835554):0.07226444480850437169):0.03644454390379173875,(((315499609__Bacteria__Alphaproteobacteria__Asticcacaulis_excentricus_CB_48__cytochrome_c_oxidase|_subunit_i:0.19757347338893918587,(302381916__Bacteria__Alphaproteobacteria__Brevundimonas_subvibrioides_ATCC_15264__cytochrome_C_oxidase_subunit_I:0.10177125193028913053,((197104009__Bacteria__Alphaproteobacteria__Phenylobacterium_zucineum_HLK1__cytochrome_c_oxidase_subunit_I:0.09489304757111900746,197106637__Bacteria__Alphaproteobacteria__Phenylobacterium_zucineum_HLK1__cytochrome_c_oxidase_subunit_I:0.34393128345685769487):0.08252087352741824255,(167648460__Bacteria__Alphaproteobacteria__Caulobacter_sp_K31__cytochrome_c_oxidase_subunit_I:0.09201110670571262251,(295687729__Bacteria__Alphaproteobacteria__Caulobacter_segnis_ATCC_21756__cytochrome_C_oxidase_subunit_I:0.03145156740289447445,(16127636__Bacteria__Alphaproteobacteria__Caulobacter_crescentus_CB15__cytochrome_C_oxidase_subunit_I:0.00000122123005994819,221236453__Bacteria__Alphaproteobacteria__Caulobacter_crescentus_NA1000__cytochrome_c_oxidase_polypeptide_I_coxA:0.00000122123005994819):0.03777843867143863138):0.05213162536771782235):0.02998951050679682026):0.03059802244415412917):0.04338158988287792173):0.07868013589872806246,((114570783__Bacteria__Alphaproteobacteria__Maricaulis_maris_MCS10__cytochrome|c_oxidase:0.16587158478061514444,254293392__Bacteria__Alphaproteobacteria__Hirschia_baltica_ATCC_49814__cytochrome_C_oxidase_subunit_I:0.25907578573993633730):0.11714127427022034966,(304320208__Bacteria__Alphaproteobacteria__Parvularcula_bermudensis_HTCC2503__cytochrome_c_oxidase_subunit_I:0.28012144477335937376,114799015__Bacteria__Alphaproteobacteria__Hyphomonas_neptunium_ATCC_15444__cytochrome_c_oxidase_subunit_I:0.24926446937513008217):0.05151600914786910734):0.06603218841907791681):0.08615788147063772884,(((347527222__Bacteria__Alphaproteobacteria__Sphingobium_sp_SYK-6__cytochrome_c_oxidase_subunit_I:0.07977255887917257537,(148556777__Bacteria__Alphaproteobacteria__Sphingomonas_wittichii_RW1__cytochrome_c_oxidase_subunit_I:0.19334921102337404575,(294010656__Bacteria__Alphaproteobacteria__Sphingobium_japonicum_UT26S__cytochrome_c_oxidase_subunit_I:0.01162285968320015891,334346066__Bacteria__Alphaproteobacteria__Sphingobium_chlorophenolicum_L-1__cytochrome_c_oxidase_subunit_I:0.02141947047696698275):0.05041230496930433624):0.03370172853668497448):0.06203414824288188550,103486890__Bacteria__Alphaproteobacteria__Sphingopyxis_alaskensis_RB2256__cytochrome|c_oxidase:0.16482264636094853816):0.06068269126144026221,((334140052__Bacteria__Alphaproteobacteria__Novosphingobium_sp_PP1Y__cytochrome_c_oxidase_subunit_I:0.11167816813970846135,87198936__Bacteria__Alphaproteobacteria__Novosphingobium_aromaticivorans_DSM_12444__cytochrome|c_oxidase:0.10747808820956569753):0.04322092021798515371,85373373__Bacteria__Alphaproteobacteria__Erythrobacter_litoralis_HTCC2594__cytochrome_c_oxidase_subunit_I:0.16523068123674605756):0.08369779836012096463):0.15587188329067311332):0.08509910719511148969):0.07592864540664853723):0.09186265863107835605):0.05695179608617158967):0.04836594320592023377):0.07511985180187326361):0.37321179081875244243):0.31827363883299758518,(((189218282__Bacteria__others_bacteria__Methylacidiphilum_infernorum_V4__Heme|copper|type_cytochrome_oxidase|_subunit_1:1.03180783879934678815,(317121250__Bacteria__Clostridia__Thermaerobacter_marianensis_DSM_12885__cytochrome_C_oxidase_subunit_I:0.43834232173273707245,(((379729631__Bacteria__Bacteroidetes__Saprospira_grandis_str_Lewin__cytochrome|c_oxidase:0.23272237217663049869,332666791__Bacteria__Bacteroidetes__Haliscomenobacter_hydrossis_DSM_1100__cytochrome_c_oxidase_subunit_I:0.20948572250908517600):0.23807585235363931675,(256419568__Bacteria__Bacteroidetes__Chitinophaga_pinensis_DSM_2588__cytochrome_C_oxidase:0.17774898933134186674,375150046__Bacteria__Bacteroidetes__Niastella_koreensis_GR20-10__cytochrome_c_oxidase_subunit_I:0.28690163484528985460):0.09097809304121838581):0.11568472949283020723,((110638602__Bacteria__Bacteroidetes__Cytophaga_hutchinsonii_ATCC_33406__cytochrome_c_oxidase_subunit_I:0.16945046209326250497,((313677772__Bacteria__Bacteroidetes__Marivirga_tractuosa_DSM_4126__cytochrome_c_oxidase_subunit_i:0.14823411053720927932,(390945267__Bacteria__Bacteroidetes__Belliella_baltica_DSM_15883__heme|copper|type_cytochrome|quinol_oxidase|_subunit_1:0.06998333467204062575,343084966__Bacteria__Bacteroidetes__Cyclobacterium_marinum_DSM_745__cytochrome_c_oxidase_subunit_I:0.08780650722743801873):0.08743139529303273205):0.07562250436857942404,(312130898__Bacteria__Bacteroidetes__Leadbetterella_byssophila_DSM_17132__cytochrome_c_oxidase_subunit_i:0.23086676980725670538,((284037062__Bacteria__Bacteroidetes__Spirosoma_linguale_DSM_74__cytochrome|c_oxidase:0.25590373804475791131,255037224__Bacteria__Bacteroidetes__Dyadobacter_fermentans_DSM_18053__cytochrome|c_oxidase:0.09311252935001489150):0.04864505195996114001,338212434__Bacteria__Bacteroidetes__Runella_slithyformis_DSM_19594__cytochrome_c_oxidase_subunit_I:0.13804257160342953137):0.08007715385611710590):0.04991857995039697404):0.02768601197649955131):0.11557417020075964886,((327403172__Bacteria__Bacteroidetes__Fluviicola_taffensis_DSM_16823__cytochrome_c_oxidase_subunit_I:0.31955732211993270742,(375012559__Bacteria__Bacteroidetes__Owenweeksia_hongkongensis_DSM_17368__heme|copper|type_cytochrome|quinol_oxidase|_subunit_1:0.13930529537949876140,(((340622659__Bacteria__Bacteroidetes__Capnocytophaga_canimorsus_Cc5__oxidase_BB|3|_subunit_1:0.15280508180478061253,(325286767__Bacteria__Bacteroidetes__Cellulophaga_lytica_DSM_7489__cytochrome_c_oxidase_subunit_I:0.09207181565920785626,((305665243__Bacteria__Bacteroidetes__Maribacter_sp_HTCC2170__putative_cytochrome_c_oxidase_polypeptide_I:0.07194734514299305772,344203176__Bacteria__Bacteroidetes__Muricauda_ruestringensis_DSM_13258__cytochrome_c_oxidase_subunit_I:0.07070535494653198971):0.01023918051879441418,(319953592__Bacteria__Bacteroidetes__Cellulophaga_algicola_DSM_14237__cytochrome_c_oxidase_subunit_i:0.07699537583279697506,(260060666__Bacteria__Bacteroidetes__Robiginitalea_biformata_HTCC2501__Cytochrome|c_oxidase:0.04705349411112406260,340618349__Bacteria__Bacteroidetes__Zobellia_galactanivorans__cytochrome_c_oxidase_subunit_I:0.07772200158939399084):0.02864195792367663432):0.02247578479561840661):0.02075683560290242716):0.04156017737541297524):0.02443090517474467982,(120434536__Bacteria__Bacteroidetes__Gramella_forsetii_KT0803__cytochrome_c_oxidase_subunit_I:0.08503238221672237973,(332292204__Bacteria__Bacteroidetes__Krokinobacter_sp_4H-3-7-5__cytochrome_c_oxidase_subunit_I:0.12307183575714381041,(298206843__Bacteria__Bacteroidetes__Croceibacter_atlanticus_HTCC2559__cytochrome|c_oxidase:0.06047534378185665666,390953653__Bacteria__Bacteroidetes__Aequorivita_sublithincola_DSM_14238__heme|copper|type_cytochrome|quinol_oxidase|_subunit_1:0.19924830976310098363):0.02340235640225915570):0.05608449176754780330):0.03733377045473686151):0.03040296849823754741,(((150024484__Bacteria__Bacteroidetes__Flavobacterium_psychrophilum_JIP02-86__Cytochrome_c_oxidase|_subunit_I:0.06777209206002965391,(365959121__Bacteria__Bacteroidetes__Flavobacterium_columnare_ATCC_49512__cytochrome_c_oxidase_subunit_I:0.05225230705002371218,383449668__Bacteria__Bacteroidetes__Flavobacterium_indicum_GPTSA100-9__Cytochrome_c_oxidase|_subunit_I:0.10172003030546239444):0.02230983182908958390):0.03775172038224563348,(347535284__Bacteria__Bacteroidetes__Flavobacterium_branchiophilum_FL-15__cytochrome_c_oxidase_subunit_I:0.06436333251682690992,146299401__Bacteria__Bacteroidetes__Flavobacterium_johnsoniae_UW101__cytochrome|c_oxidase:0.08436555852026481062):0.02781369976653156467):0.04026246451756106126,336172508__Bacteria__Bacteroidetes__Lacinutrix_sp_5H-3-7-4__cytochrome_c_oxidase_subunit_I:0.10834325218594008378):0.01180195757093498686):0.12721587433319489491):0.03879755065124137342):0.12506528423568760711,((325105331__Bacteria__Bacteroidetes__Pedobacter_saltans_DSM_12145__cytochrome_c_oxidase_subunit_I:0.12348677457277032476,(326799324__Bacteria__Bacteroidetes__Sphingobacterium_sp_21__cytochrome_C_oxidase_subunit_I:0.31265983421377663287,255530210__Bacteria__Bacteroidetes__Pedobacter_heparinus_DSM_2366__cytochrome|c_oxidase:0.11433311704486746885):0.06897143218299528478):0.10015942634796803912,387792480__Bacteria__Bacteroidetes__Solitalea_canadensis_DSM_3403__heme|copper|type_cytochrome|quinol_oxidase|_subunit_1:0.15729579505268204143):0.11480316025540295011):0.08653198543389208075):0.08015038284733759510):0.36859720708119042554):0.23381557057220253570):0.10429352512324416291,((283780699__Bacteria__Planctomycetes__Pirellula_staleyi_DSM_6068__cytochrome|c_oxidase:0.48370399338769354269,320102417__Bacteria__Planctomycetes__Isosphaera_pallida_ATCC_43644__cytochrome_c_oxidase_subunit_I:0.29402983906570062667):0.27330668843887312436,374287040__Bacteria__Deltaproteobacteria__Bacteriovorax_marinus_SJ__cytochrome_c_oxidase_polypeptide_I:0.88658608211450296022):0.11533078736880367221):0.31396688030817221371,(((15607122__Bacteria__Aquificae__Aquifex_aeolicus_VF5__cytochrome_C_oxidase_subunit_I:0.67373974334319608470,(288818256__Bacteria__Aquificae__Hydrogenobacter_thermophilus_TK-6__cytochrome_c_oxidase_subunit_I:0.26263610803161391294,289549275__Bacteria__Aquificae__Thermocrinis_albus_DSM_14484__cytochrome|c_oxidase:0.34616956252653413584):0.10181614023297881622):0.72200792387744749945,((((376297817__Bacteria__Deltaproteobacteria__Desulfovibrio_desulfuricans_ND132__cytochrome_c_oxidase_subunit_I:0.38909489452276713184,(((46580225__Bacteria__Deltaproteobacteria__Desulfovibrio_vulgaris_str_Hildenborough__cytochrome_c_oxidase_subunit_I:0.14005759240434725865,78356866__Bacteria__Deltaproteobacteria__Desulfovibrio_alaskensis_G20__Cytochrome_aa3|type_quinol_oxidase:0.17009542241202743607):0.07257031700433262678,218885640__Bacteria__Deltaproteobacteria__Desulfovibrio_vulgaris_str_Miyazaki_F__cytochrome_C_oxidase_subunit_I:0.12098762277089730732):0.10864623153839030045,(256829322__Bacteria__Deltaproteobacteria__Desulfomicrobium_baculatum_DSM_4028__cytochrome_c_oxidase_subunit_I:0.29545685453770959006,291286924__Bacteria__others_bacteria__Denitrovibrio_acetiphilus_DSM_12809__cytochrome_c_oxidase_subunit_I:0.28174037042814259468):0.07665917656058646168):0.04753157731847380135):0.10448762525863476702,(116878615__Bacteria__Deltaproteobacteria__Pelobacter_carbinolicus_DSM_2380__caa3|type_cytochrome_c_oxidase_subunit_I:0.33393317174351333509,((39995329__Bacteria__Deltaproteobacteria__Geobacter_sulfurreducens_PCA__cytochrome_c_oxidase|_coo3|type|_cytochrome_o_subunit_I:0.15079069652069471141,78221472__Bacteria__Deltaproteobacteria__Geobacter_metallireducens_GS-15__cytochrome_c_oxidase_subunit_I:0.14058270580609802392):0.07136371942808050761,((322417584__Bacteria__Deltaproteobacteria__Geobacter_sp_M18__cytochrome_c_oxidase_subunit_I:0.06630294441309123044,197116443__Bacteria__Deltaproteobacteria__Geobacter_bemidjiensis_Bem__cytochrome_c_oxidase_subunit_I:0.06121136461429679820):0.09510204482426723449,253698698__Bacteria__Deltaproteobacteria__Geobacter_sp_M21__cytochrome_C_oxidase_subunit_I:0.13838249674422434254):0.14317388954713866633):0.11963259879799274799):0.08749976092482140977):0.16316747630775257916,(385809976__Bacteria__others_bacteria__Ignavibacterium_album_JCM_16511__cytochrome_c_oxidase_subunit_I:0.49623658899756389884,313205389__Bacteria__Bacteroidetes__Paludibacter_propionicigenes_WB4__cytochrome_c_oxidase_subunit_i:0.48388663883196431081):0.09047821475013070880):0.23765100586905518742,(148262491__Bacteria__Deltaproteobacteria__Geobacter_uraniireducens_Rf4__cytochrome|c_oxidase:0.50100225255911168265,((((268315805__Bacteria__Bacteroidetes__Rhodothermus_marinus_DSM_4252__cytochrome_c_oxidase_subunit_I:0.30873884432859483029,294508133__Bacteria__Bacteroidetes__Salinibacter_ruber_M8__cytochrome_c_oxidase_subunit_I:0.42111403451187329194):0.20533720842521457906,((((262195918__Bacteria__Deltaproteobacteria__Haliangium_ochraceum_DSM_14365__cytochrome|c_oxidase:0.23280018312142283787,162452800__Bacteria__Deltaproteobacteria__Sorangium_cellulosum_So_ce_56__cytochrome|c_oxidase:0.37383268257809054713):0.22660824898960732487,((((383458578__Bacteria__Deltaproteobacteria__Corallococcus_coralloides_DSM_2259__cytochrome_c_oxidase_subunit_I:0.11790078943194200189,(338532813__Bacteria__Deltaproteobacteria__Myxococcus_fulvus_HW-1__cytochrome_c_oxidase_subunit_I:0.01693229469036023824,108760655__Bacteria__Deltaproteobacteria__Myxococcus_xanthus_DK_1622__cytochrome_c_oxidase_subunit_I:0.02751940603802434035):0.05431511560705669373):0.05167099776166284714,310824006__Bacteria__Deltaproteobacteria__Stigmatella_aurantiaca_DW4-3-1__cytochrome_c_oxidase_subunit_I:0.10677583121136605127):0.26602208174479119451,((338535141__Bacteria__Deltaproteobacteria__Myxococcus_fulvus_HW-1__cytochrome_c_oxidase_subunit_I:0.04027466712951490585,108763348__Bacteria__Deltaproteobacteria__Myxococcus_xanthus_DK_1622__cytochrome_c_oxidase_subunit_I:0.03177342086191023429):0.25653268474306906155,383459966__Bacteria__Deltaproteobacteria__Corallococcus_coralloides_DSM_2259__cytochrome_c_oxidase_subunit_I:0.20287265915768404323):0.26917554746611599414):0.09087499263269134542,(153003719__Bacteria__Deltaproteobacteria__Anaeromyxobacter_sp_Fw109-5__cytochrome_c_oxidase_subunit_I_type:0.11456817810672288716,(197121266__Bacteria__Deltaproteobacteria__Anaeromyxobacter_sp_K__cytochrome_C_oxidase_subunit_I:0.02043796153963643725,86157231__Bacteria__Deltaproteobacteria__Anaeromyxobacter_dehalogenans_2CP-C__cytochrome|c_oxidase:0.01561239263356648498):0.07863265123147883395):0.15968717061710058225):0.14405459347659613223):0.31949324453284033698,(269926692__Bacteria__others_bacteria__Thermobaculum_terrenum_ATCC_BAA-798__cytochrome_c_oxidase_subunit_I:0.36515248821375706489,(((347756189__Bacteria__Acidobacteria__Candidatus_Chloracidobacterium_thermophilum_B__cytochrome_c_oxidase_subunit_I:0.41039157307842427658,(116619637__Bacteria__Acidobacteria__Candidatus_Solibacter_usitatus_Ellin6076__cytochrome|c_oxidase:0.21553094986587886805,(((320106611__Bacteria__Acidobacteria__Terriglobus_saanensis_SP1PR4__cytochrome_c_oxidase_subunit_I:0.22545014036512392441,((390956219__Bacteria__Acidobacteria__Terriglobus_roseus_DSM_18391__heme|copper|type_cytochrome|quinol_oxidase|_subunit_1:0.07568532731502276845,320109192__Bacteria__Acidobacteria__Terriglobus_saanensis_SP1PR4__cytochrome_c_oxidase_subunit_I:0.05997442489191104342):0.05025989542870543808,(322433734__Bacteria__Acidobacteria__Granulicella_tundricola__cytochrome_C_oxidase_subunit_I:0.04231079489588277648,374309142__Bacteria__Acidobacteria__Granulicella_mallensis_MP5ACTX8__cytochrome_c_oxidase_subunit_I:0.05020165806978164197):0.02760578267337112507):0.09314028200925100753):0.11992067388583833865,(320105994__Bacteria__Acidobacteria__Terriglobus_saanensis_SP1PR4__cytochrome_c_oxidase_subunit_I:0.25561818892437182527,390959830__Bacteria__Acidobacteria__Terriglobus_roseus_DSM_18391__heme|copper|type_cytochrome|quinol_oxidase|_subunit_1:0.27375191521867192623):0.18939927751386179122):0.20127772505260380087,94970022__Bacteria__Acidobacteria__Candidatus_Koribacter_versatilis_Ellin345__cytochrome|c_oxidase:0.22750245350835132663):0.08457839046586454468):0.06135955585164699910):0.07348608149746344020,(((389877337__Bacteria__Alphaproteobacteria__Tistrella_mobilis_KA081020-065__cytochrome_c_oxidase_subunit_I:0.38921744495538396214,(170747469__Bacteria__Alphaproteobacteria__Methylobacterium_radiotolerans_JCM_2831__cytochrome_c_oxidase_subunit_I:0.46164054941454052416,(162148378__Bacteria__Alphaproteobacteria__Gluconacetobacter_diazotrophicus_PAl_5__cytochrome_c_oxidase_subunit_1:0.00281437008033606469,209543003__Bacteria__Alphaproteobacteria__Gluconacetobacter_diazotrophicus_PAl_5_Xi__cytochrome_c_oxidase_subunit_I:0.00000122123005994819):0.47593724865124303891):0.10408348758910963838):0.07069478852547793346,(337270860__Bacteria__Alphaproteobacteria__Mesorhizobium_opportunistum_WSM2075__cytochrome_c_oxidase_subunit_I:0.47356556087657664111,((220926631__Bacteria__Alphaproteobacteria__Methylobacterium_nodulans_ORS_2060__cytochrome_c_oxidase_subunit_I:0.04204356722169651228,170743882__Bacteria__Alphaproteobacteria__Methylobacterium_sp_4-46__cytochrome_c_oxidase_subunit_I:0.05737447571635573285):0.30347764012608008377,(188579311__Bacteria__Alphaproteobacteria__Methylobacterium_populi_BJ001__cytochrome_c_oxidase_subunit_I:0.01104036585581293257,(163849677__Bacteria__Alphaproteobacteria__Methylobacterium_extorquens_PA1__cytochrome_c_oxidase_subunit_I:0.00450891106090465024,218528226__Bacteria__Alphaproteobacteria__Methylobacterium_chloromethanicum_CM4__cytochrome_C_oxidase_subunit_I:0.00533925437184516391):0.03151443707216129014):0.20184307703704518211):0.23894615635612878601):0.11641807627344934184):0.08764222141031526025,((292492635__Bacteria__Gammaproteobacteria__Nitrosococcus_halophilus_Nc4__cytochrome_C_oxidase_subunit_I:0.20499813092437826900,(300113813__Bacteria__Gammaproteobacteria__Nitrosococcus_watsonii_C-113__cytochrome_c_oxidase_subunit_I:0.03466473731661837837,77164751__Bacteria__Gammaproteobacteria__Nitrosococcus_oceani_ATCC_19707__cytochrome_c_oxidase:0.06300288466604254956):0.14780167246724598695):0.15677176388638189297,73538264__Bacteria__Betaproteobacteria__Ralstonia_eutropha_JMP134__cytochrome|c_oxidase:0.34382730006129047506):0.06217484858623308075):0.06258879982905535266):0.02926431682264793790,(219848427__Bacteria__Chloroflexi__Chloroflexus_aggregans_DSM_9485__cytochrome_c_oxidase_subunit_I:0.02747089121228069031,(222525559__Bacteria__Chloroflexi__Chloroflexus_sp_Y-400-fl__cytochrome_c_oxidase_subunit_I:0.00000122123005994819,163847699__Bacteria__Chloroflexi__Chloroflexus_aurantiacus_J-10-fl__cytochrome_c_oxidase_subunit_I:0.00000122123005994819):0.02893498957845965988):0.33378379893408638424):0.08441154754524557435):0.15383213281879773437):0.13019422858370943707,((383768018__Bacteria__Planctomycetes__Phycisphaera_mikurensis_NBRC_102666__cytochrome_c_oxidase_subunit_I:0.66249951067938228633,(296124222__Bacteria__Planctomycetes__Planctomyces_limnophilus_DSM_3776__cytochrome_C_oxidase_subunit_I:0.27602825972845757008,(32477652__Bacteria__Planctomycetes__Rhodopirellula_baltica_SH_1__cytochrome_oxidase_subunit_I:0.38351415734306049110,325111199__Bacteria__Planctomycetes__Planctomyces_brasiliensis_DSM_5305__cytochrome_C_oxidase_subunit_I:0.22187461068784106177):0.08730716303707504455):0.07912309121047410299):0.09254887915347140281,((86158696__Bacteria__Deltaproteobacteria__Anaeromyxobacter_dehalogenans_2CP-C__cytochrome|c_oxidase:0.00000122123005994819,(197122008__Bacteria__Deltaproteobacteria__Anaeromyxobacter_sp_K__cytochrome_C_oxidase_subunit_I:0.00000122123005994819,220916782__Bacteria__Deltaproteobacteria__Anaeromyxobacter_dehalogenans_2CP-1__cytochrome_c_oxidase_subunit_I:0.00755027580935509549):0.02061343354225895347):0.64371453394087363442,262195641__Bacteria__Deltaproteobacteria__Haliangium_ochraceum_DSM_14365__cytochrome_C_oxidase_subunit_I:0.38527032535755395548):0.09524648790006466637):0.16028361184608877488):0.03882123787586858055):0.05146076620470372426,162455875__Bacteria__Deltaproteobacteria__Sorangium_cellulosum_So_ce_56__cytochrome|c_oxidase:0.45652194778101840011):0.07055755367065059958,(42521910__Bacteria__Deltaproteobacteria__Bdellovibrio_bacteriovorus_HD100__cytochrome_c_oxidase_subunit_I:0.28382095217108610496,(183222041__Bacteria__Spirochaetes__Leptospira_biflexa_serovar_Patoc_strain_Patoc_1_Paris__cytochrome_c_oxidase_polypeptide_I:0.26724782342009273384,(116327102__Bacteria__Spirochaetes__Leptospira_borgpetersenii_serovar_Hardjo-bovis_L550__cytochrome_C_oxidase_subunit_I:0.00925267812284722227,24212943__Bacteria__Spirochaetes__Leptospira_interrogans_serovar_Lai_str_56601__cytochrome_c_oxidase_polypeptide_I:0.02435537020037259470):0.15332349113869692125):0.14597785288595782616):0.28598813220087887510):0.11565858778089303793):0.05920738158077598623):0.40757229987345600097):0.18060163265915640807,(((((158337736__Bacteria__Cyanobacteria__Acaryochloris_marina_MBIC11017__cytochrome_c_oxidase_I:0.22918015484557202610,220906641__Bacteria__Cyanobacteria__Cyanothece_sp_PCC_7425__cytochrome_C_oxidase_subunit_I:0.20680527474791529641):0.07292087724752707723,((((220909322__Bacteria__Cyanobacteria__Cyanothece_sp_PCC_7425__cytochrome_C_oxidase_subunit_I:0.25478961669345423502,(22299553__Bacteria__Cyanobacteria__Thermosynechococcus_elongatus_BP-1__cytochrome_c_oxidase_subunit_I:0.16682194599699357029,((186680867__Bacteria__Cyanobacteria__Nostoc_punctiforme_PCC_73102__cytochrome_C_oxidase_subunit_I:0.08076441558830541045,((17230007__Bacteria__Cyanobacteria__Nostoc_sp_PCC_7120__cytochrome_c_oxidase_subunit_I:0.00305100688767980877,75906672__Bacteria__Cyanobacteria__Anabaena_variabilis_ATCC_29413__cytochrome_c_oxidase_subunit_I:0.01211677495368509300):0.11025915240026203101,298491470__Bacteria__Cyanobacteria__Nostoc_azollae_0708__cytochrome_c_oxidase_subunit_I:0.10000659861185777488):0.03444308153905947106):0.10751353254177271890,113475449__Bacteria__Cyanobacteria__Trichodesmium_erythraeum_IMS101__cytochrome|c_oxidase:0.26641369090239291895):0.03512044018793313016):0.12131345908462581873):0.34197834650748537566,((170077780__Bacteria__Cyanobacteria__Synechococcus_sp_PCC_7002__cytochrome_oxidase_large_subunit_|subunit_I|:0.19139676798684335246,((166365035__Bacteria__Cyanobacteria__Microcystis_aeruginosa_NIES-843__cytochrome_c_oxidase_subunit_I:0.18003372235782869049,(16329881__Bacteria__Cyanobacteria__Synechocystis_sp_PCC_6803__cytochrome_C_oxidase_subunit_I:0.15936131162502636949,(307154507__Bacteria__Cyanobacteria__Cyanothece_sp_PCC_7822__cytochrome_c_oxidase_subunit_I:0.02576886264011422553,218440984__Bacteria__Cyanobacteria__Cyanothece_sp_PCC_7424__cytochrome_C_oxidase_subunit_I:0.02522604068888968654):0.10454161535527192739):0.01893925391551659621):0.04999232717310719137,((284929756__Bacteria__Cyanobacteria__Cyanobacterium_UCYN-A__cytochrome_c_oxidase|_subunit_I:0.21001511976980680174,172036891__Bacteria__Cyanobacteria__Cyanothece_sp_ATCC_51142_lin-circ__cytochrome_c_oxidase_subunit_I:0.04923919715099585315):0.05248049176774795960,(218245443__Bacteria__Cyanobacteria__Cyanothece_sp_PCC_8801__cytochrome_c_oxidase_subunit_I:0.00000122123005994819,257058479__Bacteria__Cyanobacteria__Cyanothece_sp_PCC_8802__cytochrome_c_oxidase_subunit_I:0.00000122123005994819):0.07893905595589120749):0.07336023969255496546):0.09164664358058889626):0.19633716812201415514,(298492111__Bacteria__Cyanobacteria__Nostoc_azollae_0708__cytochrome_c_oxidase_subunit_I:0.09238668533309778164,(186685586__Bacteria__Cyanobacteria__Nostoc_punctiforme_PCC_73102__cytochrome_C_oxidase_subunit_I:0.03982291311081718327,(17228446__Bacteria__Cyanobacteria__Nostoc_sp_PCC_7120__cytochrome_c_oxidase_subunit_I:0.00142655759354989452,75906752__Bacteria__Cyanobacteria__Anabaena_variabilis_ATCC_29413__cytochrome_c_oxidase_subunit_I:0.01003126938384111926):0.02749656021798363437):0.09025080956825594358):0.17485756653930206728):0.08021321848221969752):0.08272465211997846735,(56751516__Bacteria__Cyanobacteria__Synechococcus_elongatus_PCC_6301__cytochrome_C_oxidase_subunit_I:0.17305532297944381526,((33866394__Bacteria__Cyanobacteria__Synechococcus_sp_WH_8102__cytochrome_c_oxidase_subunit_I:0.05925651654667083573,((113952936__Bacteria__Cyanobacteria__Synechococcus_sp_CC9311__cytochrome_C_oxidase_subunit_I:0.06385202192112689190,148240208__Bacteria__Cyanobacteria__Synechococcus_sp_WH_7803__cytochrome_c_oxidase_subunit_I:0.06128200670768950420):0.05433567277199435192,((33863609__Bacteria__Cyanobacteria__Prochlorococcus_marinus_str_MIT_9313__cytochrome_c_oxidase_subunit_I:0.00991614856988324786,124022351__Bacteria__Cyanobacteria__Prochlorococcus_marinus_str_MIT_9303__cytochrome_C_oxidase_subunit_I:0.00755133825769650421):0.08192149412395499652,((33239893__Bacteria__Cyanobacteria__Prochlorococcus_marinus_subsp_marinus_str_CCMP1375__Cytochrome_c_oxidase_subunit_I:0.09193474730112059790,159902983__Bacteria__Cyanobacteria__Prochlorococcus_marinus_str_MIT_9211__cytochrome_c_oxidase|_subunit_I:0.09356116574749823167):0.04487037657332091506,(((123965742__Bacteria__Cyanobacteria__Prochlorococcus_marinus_str_MIT_9515__cytochrome_c_oxidase|_subunit_I:0.02423938009553047376,33861002__Bacteria__Cyanobacteria__Prochlorococcus_marinus_subsp_pastoris_str_CCMP1986__cytochrome_c_oxidase_subunit_I:0.00852065953877911841):0.02515733634270188659,((123968037__Bacteria__Cyanobacteria__Prochlorococcus_marinus_str_AS9601__cytochrome_c_oxidase|_subunit_I:0.01052937735994626499,126695807__Bacteria__Cyanobacteria__Prochlorococcus_marinus_str_MIT_9301__cytochrome_c_oxidase|_subunit_I:0.00524123607600277854):0.00460934800470820527,(157412860__Bacteria__Cyanobacteria__Prochlorococcus_marinus_str_MIT_9215__cytochrome_c_oxidase|_subunit_I:0.01308321990834393489,78778829__Bacteria__Cyanobacteria__Prochlorococcus_marinus_str_MIT_9312__cytochrome_c_oxidase|_subunit_I:0.01858234052559165281):0.00345131942332069317):0.02073129513450018210):0.11852327975809590077,(72383612__Bacteria__Cyanobacteria__Prochlorococcus_marinus_str_NATL2A__cytochrome_c_oxidase_subunit_I:0.00014223709636448163,124025210__Bacteria__Cyanobacteria__Prochlorococcus_marinus_str_NATL1A__cytochrome_c_oxidase|_subunit_I:0.00510045110020693367):0.07494450276675454492):0.04580968825745955486):0.07323845221671952677):0.02801368655358211363):0.03018941974136655701):0.05216709281943485849,148241770__Bacteria__Cyanobacteria__Synechococcus_sp_RCC307__cytochrome_c_oxidase_subunit_I:0.15876995588619774447):0.49999803057376096538):0.13107066654470347911):0.05011378685664820420,(86610124__Bacteria__Cyanobacteria__Synechococcus_sp_JA-2-3Ba-2-13__cytochrome_c_oxidase_subunit_I:0.02846825809899649479,86606179__Bacteria__Cyanobacteria__Synechococcus_sp_JA-3-3Ab__cytochrome_c_oxidase_subunit_I:0.03386738018402557504):0.28784807711500620675):0.06141256272522802734):0.18952240648989124305,37521732__Bacteria__Cyanobacteria__Gloeobacter_violaceus_PCC_7421__cytochrome_c_oxidase_subunit_I:0.29326537109853573204):0.08029815434755548098,(((172054901__Bacteria__Cyanobacteria__Cyanothece_sp_ATCC_51142_lin-circ__cytochrome_c_oxidase_subunit_I:0.08062693537253586007,113474171__Bacteria__Cyanobacteria__Trichodesmium_erythraeum_IMS101__cytochrome|c_oxidase:0.14285993580860709140):0.35625196169581868633,75909781__Bacteria__Cyanobacteria__Anabaena_variabilis_ATCC_29413__cytochrome_c_oxidase_subunit_I:0.47824348446968339976):0.25046292082576354643,37520309__Bacteria__Cyanobacteria__Gloeobacter_violaceus_PCC_7421__cytochrome_c_oxidase_subunit_I:0.42815244186225148715):0.10637130675448155936):0.17622471479671159011,(284043363__Bacteria__Actinobacteria__Conexibacter_woesei_DSM_14684__cytochrome|c_oxidase:0.59730232785983539134,(383762016__Bacteria__Chloroflexi__Caldilinea_aerophila_DSM_14535_NBRC_104270__putative_cytochrome_c_oxidase_subunit_I:0.45745590779305450591,320159940__Bacteria__Chloroflexi__Anaerolinea_thermophila_UNI-1__cytochrome_c_oxidase_subunit_I:0.50440433628202596683):0.70100972907838354775):0.12523942412122554546):0.20458945109931786499):0.12888976664470302991):0.06071064294961551339):0.10677139075528545298):0.13421607379334107857):0.05972645515930231214,((320333571__Bacteria__Deinococcus-Thermus__Deinococcus_maricopensis_DSM_21211__cytochrome_c_oxidase_subunit_I:0.08701491810392916748,((15807600__Bacteria__Deinococcus-Thermus__Deinococcus_radiodurans_R1__cytochrome_c_oxidase_subunit_I:0.11353147734736894481,((386855545__Bacteria__Deinococcus-Thermus__Deinococcus_gobiensis_I-0__Cytochrome_c_oxidase|_subunit_I:0.06179892443140870550,226356834__Bacteria__Deinococcus-Thermus__Deinococcus_deserti_VCD115__cytochrome|c_oxidase:0.08884260361137645556):0.02031746212415118727,94984514__Bacteria__Deinococcus-Thermus__Deinococcus_geothermalis_DSM_11300__cytochrome_c_oxidase_subunit_I:0.08814904440430668120):0.03143870933465093415):0.04507565290631627281,325283977__Bacteria__Deinococcus-Thermus__Deinococcus_proteolyticus_MRP__cytochrome_c_oxidase_subunit_I:0.24030026175830648816):0.07597948922975956976):0.38162383659781140555,((((46199973__Bacteria__Deinococcus-Thermus__Thermus_thermophilus_HB27__cytochrome_c_oxidase_polypeptide_I|III:0.04526931997797650070,320449199__Bacteria__Deinococcus-Thermus__Thermus_scotoductus_SA-01__cytochrome_c_oxidase_polypeptide_I|III:0.04531150991082630308):0.02313828191141023213,384438455__Bacteria__Deinococcus-Thermus__Thermus_sp_CCB_US3_UF1__Cytochrome_c_oxidase_polypeptide_I|III:0.02712314423480851125):0.18562511689423555339,313679384__Bacteria__Deinococcus-Thermus__Oceanithermus_profundus_DSM_14977__cytochrome_c_oxidase|_subunit_i:0.22849570497503041144):0.11195290867824621295,(328951466__Bacteria__Deinococcus-Thermus__Marinithermus_hydrothermalis_DSM_14884__cytochrome_c_oxidase_subunit_I:0.11851270711969041916,(291295099__Bacteria__Deinococcus-Thermus__Meiothermus_ruber_DSM_1279__cytochrome_c_oxidase_subunit_I:0.15948518621817875385,297565085__Bacteria__Deinococcus-Thermus__Meiothermus_silvanus_DSM_9946__cytochrome_c_oxidase_subunit_I:0.16818066693954111801):0.12802113470453765909):0.04000870812774348639):0.09836173181235792484):0.78095691926594468235):0.10061103793710050869,(((((221632720__Bacteria__Chloroflexi__Thermomicrobium_roseum_DSM_5159__quinol_oxidase_polypeptide_I:0.54605712101153658367,(269837611__Bacteria__Chloroflexi__Sphaerobacter_thermophilus_DSM_20745__cytochrome_c_oxidase_subunit_I:0.21899916572821206961,269836662__Bacteria__Chloroflexi__Sphaerobacter_thermophilus_DSM_20745__cytochrome_c_oxidase_subunit_I:0.26435502750349210155):0.17065355537124790586):0.17830704446138659347,(226225911__Bacteria__others_bacteria__Gemmatimonas_aurantiaca_T-27__cytochrome_c_oxidase_subunit_I:0.63784791322479328368,((182413888__Bacteria__others_bacteria__Opitutus_terrae_PB90-1__cytochrome_c_oxidase_subunit_I:0.39525832166681001967,294054192__Bacteria__others_bacteria__Coraliomargarita_akajimensis_DSM_45221__cytochrome|c_oxidase:0.46597031748748096724):0.16706098947226766249,51893235__Bacteria__Clostridia__Symbiobacterium_thermophilum_IAM_14863__cytochrome_C_oxidase_subunit_I:0.54859213792950345390):0.10106367251241289706):0.07022336885217908553):0.05754463080048270035,297625013__Bacteria__Deinococcus-Thermus__Truepera_radiovictrix_DSM_17093__cytochrome_c_oxidase_subunit_I:0.62177745024796804429):0.05473328749087134903,((156743495__Bacteria__Chloroflexi__Roseiflexus_castenholzii_DSM_13941__cytochrome_c_oxidase_subunit_I_type:0.02646786981645762871,148656388__Bacteria__Chloroflexi__Roseiflexus_sp_RS-1__cytochrome|c_oxidase:0.04423228412258201070):0.38758260367794961088,159896638__Bacteria__Chloroflexi__Herpetosiphon_aurantiacus_DSM_785__cytochrome_c_oxidase_subunit_I_type:0.53385657266111030683):0.16920080261830475199):0.05524597412406351965,((182415352__Bacteria__others_bacteria__Opitutus_terrae_PB90-1__cytochrome_c_oxidase_subunit_I:0.53433065076243435598,295133258__Bacteria__Bacteroidetes__Zunongwangia_profunda_SM-A87__cytochrome_c_oxidase_subunit_I:0.61206126232777802176):0.27305179403959367601,(225874015__Bacteria__Acidobacteria__Acidobacterium_capsulatum_ATCC_51196__cytochrome_c_oxidase_subunit_1:0.29252562151495153930,(320106946__Bacteria__Acidobacteria__Terriglobus_saanensis_SP1PR4__cytochrome_c_oxidase_subunit_I:0.18581555951611125610,((116626618__Bacteria__Acidobacteria__Candidatus_Solibacter_usitatus_Ellin6076__cytochrome|c_oxidase:0.34975937288475639209,374311790__Bacteria__Acidobacteria__Granulicella_mallensis_MP5ACTX8__cytochrome_c_oxidase_subunit_I:0.17331048796017511915):0.09460413308056307702,322435775__Bacteria__Acidobacteria__Granulicella_tundricola__cytochrome_C_oxidase_subunit_I:0.28413593404051346036):0.05113830236273397833):0.15199100857110001139):0.35357404453878427120):0.21538789432928850953):0.06413940680199514688):0.22798112586093846610):0.46853230689140534793,((386714992__Bacteria__Bacilli__Halobacillus_halophilus_DSM_2266__cytochrome_aa3_quinol_oxidase_subunit_I:0.33243907675767936372,(((((((308175543__Bacteria__Bacilli__Bacillus_amyloliquefaciens_DSM_7__cytochrome_o_ubiquinol_oxidase_subunit_I:0.00000122123005994819,384161433__Bacteria__Bacilli__Bacillus_amyloliquefaciens_TA208__cytochrome_o_ubiquinol_oxidase_subunit_I:0.00176274560642931673):0.00000122123005994819,384170536__Bacteria__Bacilli__Bacillus_amyloliquefaciens_XH7__cytochrome_aa3|600_quinol_oxidase_subunit_I:0.00000122123005994819):0.00000122123005994819,384166338__Bacteria__Bacilli__Bacillus_amyloliquefaciens_LL3__cytochrome_o_ubiquinol_oxidase_subunit_I:0.00000122123005994819):0.00181236611342673213,(154687941__Bacteria__Bacilli__Bacillus_amyloliquefaciens_FZB42__QoxB:0.00175225587210018317,(384267351__Bacteria__Bacilli__Bacillus_amyloliquefaciens_subsp_plantarum_YAU_B9601-Y2__cytochrome_aa3_quinol_oxidase_subunit_I:0.00000122123005994819,387900471__Bacteria__Bacilli__Bacillus_amyloliquefaciens_Y2__cytochrome_ubiquinol_oxidase:0.00000122123005994819):0.00000122123005994819):0.00346275303598272662):0.02540916243227096458,(311070327__Bacteria__Bacilli__Bacillus_atrophaeus_1942__cytochrome_aa3|600_quinol_oxidase_subunit_I:0.02805475503693762723,(16080867__Bacteria__Bacilli__Bacillus_subtilis_subsp_subtilis_str_168__quinol_oxidase_subunit_1:0.00000122123005994819,386760480__Bacteria__Bacilli__Bacillus_sp_JS__cytochrome_aa3_quinol_oxidase_subunit_I:0.00529707496955082908):0.01909542540997765520):0.00541758342591425884):0.06521305430506328660,((52787716__Bacteria__Bacilli__Bacillus_licheniformis_ATCC_14580_Xa__QoxB:0.00000122123005994819,52082325__Bacteria__Bacilli__Bacillus_licheniformis_ATCC_14580__cytochrome_aa3_quinol_oxidase_subunit_I:0.00000122123005994819):0.09871547652917536664,157694211__Bacteria__Bacilli__Bacillus_pumilus_SAFR-032__cytochrome_aa3_quinol_oxidase_subunit_I:0.08683522985590709509):0.02163076774672769223):0.08899671457315318224,(((116871437__Bacteria__Bacilli__Listeria_welshimeri_serovar_6b_str_SLCC5334__cytochrome_aa3_quinol_oxidase_subunit_I:0.00327780972081969735,((289433387__Bacteria__Bacilli__Listeria_seeligeri_serovar_1-2b_str_SLCC3954__quinol_oxidase_subunit_I:0.00085940188350935431,347547523__Bacteria__Bacilli__Listeria_ivanovii_subsp_ivanovii_PAM_55__putative_AA3|600_quinol_oxidase_subunit_I:0.00115459973137607545):0.01345976785668737477,(16802062__Bacteria__Bacilli__Listeria_monocytogenes_EGD-e__AA3|600_quinol_oxidase_subunit_I:0.00170071762122955068,16799093__Bacteria__Bacilli__Listeria_innocua_Clip11262__AA3|600_quinol_oxidase_subunit_I:0.00000122123005994819):0.00163303592553174057):0.00537688584461763763):0.15198123023320736502,(319892054__Bacteria__Bacilli__Staphylococcus_pseudintermedius_HKU10-03__quinol_oxidase_polypeptide_I_QoxB:0.11664431913137764119,(224476170__Bacteria__Bacilli__Staphylococcus_carnosus_subsp_carnosus_TM300__quinol_oxidase_polypeptide_I_QoxB:0.11933079627837490932,(73663040__Bacteria__Bacilli__Staphylococcus_saprophyticus_subsp_saprophyticus_ATCC_15305__quinol_oxidase_polypeptide_I:0.08316750754296367565,(((289551128__Bacteria__Bacilli__Staphylococcus_lugdunensis_HKU09-01__quinol_oxidase_polypeptide_I_QoxB:0.02919538561188881123,70726903__Bacteria__Bacilli__Staphylococcus_haemolyticus_JCSC1435__quinol_oxidase_polypeptide_I:0.03610200087263269048):0.02318010423034499654,27467676__Bacteria__Bacilli__Staphylococcus_epidermidis_ATCC_12228__quinol_oxidase_polypeptide_I_QoxB:0.04320824015242434590):0.01185517303291863146,15924050__Bacteria__Bacilli__Staphylococcus_aureus_subsp_aureus_Mu50__quinol_oxidase_polypeptide_I:0.02829627826513816252):0.02422094432826204374):0.04126946213785651074):0.03365283106421440573):0.37147967992576014229):0.10875489575518264285,(15614628__Bacteria__Bacilli__Bacillus_halodurans_C-125__cytochrome_aa3_quinol_oxidase_subunit_I:0.05030958367380766738,56963901__Bacteria__Bacilli__Bacillus_clausii_KSM-K16__cytochrome_aa3_quinol_oxidase_subunit_I_QoxB:0.05343428633785381188):0.18223731219401892445):0.04192689995699767913):0.06852685790782774011):0.07357992141419077148,(((212638122__Bacteria__Bacilli__Anoxybacillus_flavithermus_WK1__cytochrome_aa3_quinol_oxidase_subunit_I:0.23600218275781797983,(261406338__Bacteria__Bacilli__Paenibacillus_sp_Y412MC10__cytochrome_aa3_quinol_oxidase_subunit_I:0.19830092633329746143,(23099709__Bacteria__Bacilli__Oceanobacillus_iheyensis_HTE831__cytochrome_aa3_quinol_oxidase_subunit_I:0.23557770702397179408,169828388__Bacteria__Bacilli__Lysinibacillus_sphaericus_C3-41__cytochrome_aa3_quinol_oxidase_subunit_I:0.21669422737229943055):0.17381578241483192082):0.11396102888415329812):0.11137182238194794082,((336237168__Bacteria__Bacilli__Geobacillus_thermoglucosidasius_C56-YS93__cytochrome_aa3_quinol_oxidase_subunit_I:0.00179058667829889561,312112706__Bacteria__Bacilli__Geobacillus_sp_Y4_1MC1__cytochrome_C_oxidase_subunit_I:0.00000122123005994819):0.05442573834185991666,(138897019__Bacteria__Bacilli__Geobacillus_thermodenitrificans_NG80-2__quinol_oxidase_subunit_I:0.03236490077344868904,((375010638__Bacteria__Bacilli__Geobacillus_thermoleovorans_CCB_US3_UF5__quinol_oxidase_subunit_1:0.00180131267832453674,((319768538__Bacteria__Bacilli__Geobacillus_sp_Y412MC52__cytochrome_aa3_quinol_oxidase_subunit_I:0.00000122123005994819,297531652__Bacteria__Bacilli__Geobacillus_sp_C56-T3__cytochrome_aa3_quinol_oxidase_subunit_I:0.00000122123005994819):0.00000122123005994819,261420867__Bacteria__Bacilli__Geobacillus_sp_Y412MC61__cytochrome_aa3_quinol_oxidase_subunit_I:0.00000122123005994819):0.00000122123005994819):0.01084333449597484761,56421993__Bacteria__Bacilli__Geobacillus_kaustophilus_HTA426__cytochrome_aa3_quinol_oxidase_subunit_I:0.00000122123005994819):0.01719899458693736893):0.04104101043348339778):0.12122152854805313960):0.02348556208138117760,((347751100__Bacteria__Bacilli__Bacillus_coagulans_36D1__cytochrome_aa3_quinol_oxidase_subunit_I:0.39923179042678308415,(295705270__Bacteria__Bacilli__Bacillus_megaterium_DSM_319__cytochrome_aa3_quinol_oxidase_subunit_I:0.00000122123005994819,(384046220__Bacteria__Bacilli__Bacillus_megaterium_WSH-002__Quinol_oxidase_subunit_1:0.00000122123005994819,294499885__Bacteria__Bacilli__Bacillus_megaterium_QM_B1551__cytochrome_aa3_quinol_oxidase_subunit_I:0.00000122123005994819):0.00539387979071126629):0.26754115942779910231):0.04224266337539623467,(152974416__Bacteria__Bacilli__Bacillus_cytotoxicus_NVH_391-98__cytochrome_aa3_quinol_oxidase_subunit_I:0.05329502190346464136,((384178659__Bacteria__Bacilli__Bacillus_thuringiensis_serovar_finitimus_YBT-020__cytochrome_aa3_quinol_oxidase_subunit_I:0.00000122123005994819,((118476380__Bacteria__Bacilli__Bacillus_thuringiensis_str_Al_Hakam__quinol_oxidase|_subunit_1_|cytochrome_c_oxidase|_subunit_I|:0.00000122123005994819,49183693__Bacteria__Bacilli__Bacillus_anthracis_str_Sterne__quinol_oxidase_subunit_I:0.00000122123005994819):0.00000122123005994819,49480264__Bacteria__Bacilli__Bacillus_thuringiensis_serovar_konkukian_str_97-27__quinol_oxidase_subunit_1_|cytochrome_c_oxidase_subunit_I|:0.00000122123005994819):0.00178850223966953224):0.00208533933865284998,((30018879__Bacteria__Bacilli__Bacillus_cereus_ATCC_14579__cytochrome_aa3_quinol_oxidase_polypeptide_I:0.02571649681719092792,296501452__Bacteria__Bacilli__Bacillus_thuringiensis_BMB171__cytochrome_aa3_quinol_oxidase_polypeptide_I:0.00000122123005994819):0.00180315994935109029,(163938626__Bacteria__Bacilli__Bacillus_weihenstephanensis_KBAB4__cytochrome_aa3_quinol_oxidase_subunit_I:0.02773505779037634469,384184765__Bacteria__Bacilli__Bacillus_thuringiensis_serovar_chinensis_CT-43__cytochrome_aa3_quinol_oxidase_polypeptide_I:0.00162993443759393243):0.00749597311348508284):0.00148274056901198659):0.06152596913498116493):0.15984173404009890951):0.03577530418201407131):0.02589251897438702224):0.07894166913893450876):0.06501604888507525604,((258510662__Bacteria__Bacilli__Alicyclobacillus_acidocaldarius_subsp_acidocaldarius_DSM_446__cytochrome_aa3_quinol_oxidase_subunit_I:0.00359387410013245045,384134391__Bacteria__Bacilli__Alicyclobacillus_acidocaldarius_subsp_acidocaldarius_Tc-4-1__cytochrome_aa3_quinol_oxidase_subunit_I:0.00179699057051570829):0.27771607604479847664,339626667__Bacteria__Clostridia__Sulfobacillus_acidophilus_TPY__cytochrome_C_oxidase:0.51553378860205567591):0.07340228849455641968):0.12616990257059590430,258510522__Bacteria__Bacilli__Alicyclobacillus_acidocaldarius_subsp_acidocaldarius_DSM_446__cytochrome|c_oxidase:0.34416437234765562270):0.12420493148794459204,(294498631__Bacteria__Bacilli__Bacillus_megaterium_QM_B1551__cytochrome_o_quinol_oxidase_subunit_I:0.01164828131449476348,(295703990__Bacteria__Bacilli__Bacillus_megaterium_DSM_319__cytochrome_o_quinol_oxidase_subunit_I:0.00177123398541180043,384047562__Bacteria__Bacilli__Bacillus_megaterium_WSH-002__Quinol_oxidase_polypeptide_I:0.00178893377146705683):0.00271900679798050236):0.17108813774318673562):0.05161009374354551954):0.04870482933724013669,226314761__Bacteria__Bacilli__Brevibacillus_brevis_NBRC_100599__quinol_oxidase_polypeptide_I:0.22104322114499452834):0.03395810937837815541):0.02700712441565118055):0.03635488501529977184):0.42178659324115291840,(338733527__Bacteria__Chlamydiae__Simkania_negevensis_Z_gsn__ubiquinol_oxidase_subunit_1:0.34559863223619829986,((46446824__Bacteria__Chlamydiae__Candidatus_Protochlamydia_amoebophila_UWE25__cytochrome_o_ubiquinol_oxidase_chain_I_cyoB:0.13481161262625251940,338174054__Bacteria__Chlamydiae__Parachlamydia_acanthamoebae_UV-7__ubiquinol_oxidase_subunit_1:0.18701786946491799624):0.07648956883647292648,297620728__Bacteria__Chlamydiae__Waddlia_chondrophila_WSU_86-1044__cytochrome_o_ubiquinol_oxidase|_subunit_I:0.21415156432909038253):0.22106848147817043104):0.15746042577611032987):0.02194479582726515873):0.06736239557097407904):0.09859827890132702444,((((58040342__Bacteria__Alphaproteobacteria__Gluconobacter_oxydans_621H__cytochrome_o_ubiquinol_oxidase_subunit_I:0.16399744462290472002,(258541195__Bacteria__Alphaproteobacteria__Acetobacter_pasteurianus_IFO_3283-01__cytochrome_o_ubiquinol_oxidase_subunit_I:0.14638955029859029855,(162147818__Bacteria__Alphaproteobacteria__Gluconacetobacter_diazotrophicus_PAl_5__ubiquinol_oxidase_subunit_1:0.09959772951525296125,347761886__Bacteria__Alphaproteobacteria__Gluconacetobacter_xylinus_NBRC_3288__cytochrome_o_ubiquinol_oxidase_subunit_I:0.09086547656713760135):0.04488102251905501383):0.03865716444767819393):0.12095026984622606059,((330821327__Bacteria__Betaproteobacteria__Burkholderia_gladioli_BSR3__Ubiquinol_oxidase_subunit_I:0.02367953794319265642,238025055__Bacteria__Betaproteobacteria__Burkholderia_glumae_BGR1__ubiquinol_oxidase_subunit_I:0.02525838740878267805):0.10301750732008893574,((186472796__Bacteria__Betaproteobacteria__Burkholderia_phymatum_STM815__cytochrome_o_ubiquinol_oxidase_subunit_I:0.12583765549905559511,(295699445__Bacteria__Betaproteobacteria__Burkholderia_sp_CCGE1002__cytochrome_o_ubiquinol_oxidase_subunit_I:0.09265366318206774698,(187919713__Bacteria__Betaproteobacteria__Burkholderia_phytofirmans_PsJN__cytochrome_o_ubiquinol_oxidase_subunit_I:0.08052518469756395070,91778471__Bacteria__Betaproteobacteria__Burkholderia_xenovorans_LB400__cytochrome|c_oxidase:0.04982572789636739025):0.03000811817127397099):0.05339602104883278688):0.03499683182039162871,(((189350862__Bacteria__Betaproteobacteria__Burkholderia_multivorans_ATCC_17616_Xp__cytochrome_o_ubiquinol_oxidase_subunit_I:0.00000122123005994819,161524383__Bacteria__Betaproteobacteria__Burkholderia_multivorans_ATCC_17616__cytochrome_o_ubiquinol_oxidase_subunit_I:0.00000122123005994819):0.01247219026468994636,((78066844__Bacteria__Betaproteobacteria__Burkholderia_sp_383__cytochrome|c_oxidase:0.01544600935526681089,(206560507__Bacteria__Betaproteobacteria__Burkholderia_cenocepacia_J2315__ubiquinol_oxidase_polypeptide_I:0.00000122123005994819,((107028750__Bacteria__Betaproteobacteria__Burkholderia_cenocepacia_AU_1054__cytochrome|c_oxidase:0.00000122123005994819,170733425__Bacteria__Betaproteobacteria__Burkholderia_cenocepacia_MC0-3__cytochrome_o_ubiquinol_oxidase_subunit_I:0.00000122123005994819):0.00000122123005994819,116690091__Bacteria__Betaproteobacteria__Burkholderia_cenocepacia_HI2424__cytochrome|c_oxidase:0.00000122123005994819):0.01009160738306425116):0.00978994522604842952):0.00818094820110062786,(134296075__Bacteria__Betaproteobacteria__Burkholderia_vietnamiensis_G4__cytochrome|c_oxidase:0.02675981196498841697,115352157__Bacteria__Betaproteobacteria__Burkholderia_ambifaria_AMMD__cytochrome|c_oxidase:0.00897605724539730053):0.00842883201329173645):0.01453433297095176567):0.07258960406519279762,((83718236__Bacteria__Betaproteobacteria__Burkholderia_thailandensis_E264__ubiquinol_oxidase_subunit_I:0.01392581211381121488,(((126444828__Bacteria__Betaproteobacteria__Burkholderia_pseudomallei_668__ubiquinol_oxidase_subunit_I:0.00341609425677418151,(76819267__Bacteria__Betaproteobacteria__Burkholderia_pseudomallei_1710b__ubiquinol_oxidase_subunit_I:0.00000122123005994819,386865712__Bacteria__Betaproteobacteria__Burkholderia_pseudomallei_1026b__ubiquinol_oxidase|_subunit_I:0.00340305441705992043):0.00000122123005994819):0.00000122123005994819,(53722917__Bacteria__Betaproteobacteria__Burkholderia_pseudomallei_K96243__ubiquinol_oxidase_polypeptide_I:0.00169574886948713806,126458460__Bacteria__Betaproteobacteria__Burkholderia_pseudomallei_1106a__ubiquinol_oxidase_subunit_I:0.00000122123005994819):0.00169331680721962474):0.00340567396160839329,(126445747__Bacteria__Betaproteobacteria__Burkholderia_pseudomallei_1106a__ubiquinol_oxidase_subunit_I:0.00000122123005994819,53716520__Bacteria__Betaproteobacteria__Burkholderia_mallei_ATCC_23344__ubiquinol_oxidase|_subunit_I:0.00000122123005994819):0.00000122123005994819):0.02458443001289691704):0.04723000916107020219,((186472487__Bacteria__Betaproteobacteria__Burkholderia_phymatum_STM815__cytochrome_o_ubiquinol_oxidase_subunit_I:0.14872070865922565330,(307725996__Bacteria__Betaproteobacteria__Burkholderia_sp_CCGE1003__cytochrome_o_ubiquinol_oxidase_subunit_I:0.01767241801206752283,323529723__Bacteria__Betaproteobacteria__Burkholderia_sp_CCGE1001__cytochrome_o_ubiquinol_oxidase_subunit_I:0.02619308640960973239):0.08989288974955697564):0.06010543689578686649,((387903225__Bacteria__Betaproteobacteria__Burkholderia_sp_KJ006__cytochrome_O_ubiquinol_oxidase_subunit_I:0.00167661063059954961,134296913__Bacteria__Betaproteobacteria__Burkholderia_vietnamiensis_G4__cytochrome|c_oxidase:0.00000122123005994819):0.10157687522780922684,(83720215__Bacteria__Betaproteobacteria__Burkholderia_thailandensis_E264__ubiquinol_oxidase_subunit_I:0.03204820077601769346,(((126441513__Bacteria__Betaproteobacteria__Burkholderia_pseudomallei_668__ubiquinol_oxidase|_subunit_I:0.00000122123005994819,237813133__Bacteria__Betaproteobacteria__Burkholderia_pseudomallei_MSHR346_I__cytochrome_o_ubiquinol_oxidase|_subunit_I:0.00000122123005994819):0.00000122123005994819,126451952__Bacteria__Betaproteobacteria__Burkholderia_pseudomallei_1106a__ubiquinol_oxidase|_subunit_I:0.00000122123005994819):0.00000122123005994819,(76811850__Bacteria__Betaproteobacteria__Burkholderia_pseudomallei_1710b__ubiquinol_oxidase_polypeptide_I:0.00337158670142831103,(386861046__Bacteria__Betaproteobacteria__Burkholderia_pseudomallei_1026b__ubiquinol_oxidase_subunit_I:0.00000122123005994819,53719986__Bacteria__Betaproteobacteria__Burkholderia_pseudomallei_K96243__ubiquinol_oxidase_polypeptide_I:0.00000122123005994819):0.00168276707811418477):0.00168787477747161748):0.01986727250320287005):0.03981949111326606172):0.03441165923362352053):0.08358499709642676356):0.02344002762169150253):0.04425627355815411196):0.03877766148891815395):0.09916210551991444522):0.10578601217500741005,(114327939__Bacteria__Alphaproteobacteria__Granulibacter_bethesdensis_CGDNIH1__cytochrome_O_ubiquinol_oxidase_subunit_I:0.23403001517013094501,(((383773519__Bacteria__Alphaproteobacteria__Bradyrhizobium_sp_S23321__putative_cytochrome_o_ubiquinol_oxidase_chain_I_protein:0.02353385577411017809,(27377826__Bacteria__Alphaproteobacteria__Bradyrhizobium_japonicum_USDA_110__oxidase:0.02036319231718181424,384220732__Bacteria__Alphaproteobacteria__Bradyrhizobium_japonicum_USDA_6__oxidase:0.02678899375984246031):0.01304491170729910401):0.10379076855023354475,(146341761__Bacteria__Alphaproteobacteria__Bradyrhizobium_sp_ORS_278__cytochrome_o_ubiquinol_oxidase_subunit_I:0.03333724817929070716,148254606__Bacteria__Alphaproteobacteria__Bradyrhizobium_sp_BTAi1__cytochrome_o_ubiquinol_oxidase_subunit_I:0.02458166929520982924):0.09619912494655519231):0.14065780510283920623,337268845__Bacteria__Alphaproteobacteria__Mesorhizobium_opportunistum_WSM2075__cytochrome_o_ubiquinol_oxidase_subunit_I:0.19700679220588290796):0.32361285540303347252):0.06075260764244513889):0.03547673072471383554,(((340780929__Bacteria__Gammaproteobacteria__Acidithiobacillus_caldus_SM-1__cytochrome_O_ubiquinol_oxidase_subunit_I:0.09290529397727267935,344199198__Bacteria__Gammaproteobacteria__Acidithiobacillus_ferrivorans_SS3__cytochrome_c_oxidase_subunit_I:0.10327727429576769036):0.21935039920218948883,(((340781390__Bacteria__Gammaproteobacteria__Acidithiobacillus_caldus_SM-1__cytochrome_O_ubiquinol_oxidase_subunit_I:0.09108655196244375141,(344199186__Bacteria__Gammaproteobacteria__Acidithiobacillus_ferrivorans_SS3__cytochrome_c_oxidase_subunit_I:0.02565320279340410972,198282918__Bacteria__Gammaproteobacteria__Acidithiobacillus_ferrooxidans_ATCC_53993__cytochrome|c_oxidase:0.03298900578980629855):0.08874342217633396368):0.09888279481622695710,(340782964__Bacteria__Gammaproteobacteria__Acidithiobacillus_caldus_SM-1__cytochrome_O_ubiquinol_oxidase_subunit_I:0.19632761831683048781,344200679__Bacteria__Gammaproteobacteria__Acidithiobacillus_ferrivorans_SS3__cytochrome_c_oxidase_subunit_I:0.11406214836614310404):0.08338902051771102109):0.14004707148874082079,(148260102__Bacteria__Alphaproteobacteria__Acidiphilium_cryptum_JF-5__cytochrome|c_oxidase:0.00000122123005994819,326402944__Bacteria__Alphaproteobacteria__Acidiphilium_multivorum_AIU301__cytochrome_o_ubiquinol_oxidase_subunit_I:0.00000122123005994819):0.36296019624124237213):0.06201253708088377142):0.63050079792729851746,((193212538__Bacteria__Chlorobi__Chlorobaculum_parvum_NCIB_8327__cytochrome_o_ubiquinol_oxidase_subunit_I:0.30861917755456530488,239906126__Bacteria__Deltaproteobacteria__Desulfovibrio_magneticus_RS-1__cytochrome_o_ubiquinol_oxidase_subunit_I:0.22358785155310947901):0.06881988782581775765,((110635863__Bacteria__Alphaproteobacteria__Chelativorans_sp_BNC1__cytochrome_c_oxidase_subunit_I:0.23063895917464602436,(75674966__Bacteria__Alphaproteobacteria__Nitrobacter_winogradskyi_Nb-255__cytochrome_c_oxidase_subunit_I:0.14771543289732491644,92118912__Bacteria__Alphaproteobacteria__Nitrobacter_hamburgensis_X14__cytochrome|c_oxidase:0.05558476541712926988):0.39833587963120048459):0.07928573430233767927,(333982994__Bacteria__Gammaproteobacteria__Methylomonas_methanica_MC09__cytochrome_o_ubiquinol_oxidase_subunit_I:0.26858810011415840124,114330711__Bacteria__Betaproteobacteria__Nitrosomonas_eutropha_C91__cytochrome|c_oxidase:0.64487474394679233924):0.06796252566622021374):0.07749056307517657172):0.06364536292073769141):0.10164391540197882657):0.02888646463539637846):0.03800254386356429620):0.08761804582365777250,(153007394__Bacteria__Alphaproteobacteria__Ochrobactrum_anthropi_ATCC_49188__cytochrome_o_ubiquinol_oxidase_subunit_I:0.04078107198689540774,(225851586__Bacteria__Alphaproteobacteria__Brucella_melitensis_ATCC_23457__cytochrome_o_ubiquinol_oxidase_subunit_I:0.00000122123005994819,((((340789673__Bacteria__Alphaproteobacteria__Brucella_pinnipedialis_B2-94__cytochrome_o_ubiquinol_oxidase_subunit_I:0.00168550562530196267,((376272048__Bacteria__Alphaproteobacteria__Brucella_abortus_A13334__cytochrome|c_oxidase:0.00000122123005994819,148559530__Bacteria__Alphaproteobacteria__Brucella_ovis_ATCC_25840__cytochrome_o_ubiquinol_oxidase_subunit_I:0.00168474301870675841):0.00000122123005994819,((256368509__Bacteria__Alphaproteobacteria__Brucella_microti_CCM_4915__cytochrome_o_ubiquinol_oxidase_subunit_I:0.00000122123005994819,23500958__Bacteria__Alphaproteobacteria__Brucella_suis_1330__ubiquinol_oxidase_subunit_I:0.00000122123005994819):0.00000122123005994819,161618033__Bacteria__Alphaproteobacteria__Brucella_canis_ATCC_23365__cytochrome_o_ubiquinol_oxidase_subunit_I:0.00000122123005994819):0.00000122123005994819):0.00000122123005994819):0.00168597594006875758,(17988183__Bacteria__Alphaproteobacteria__Brucella_melitensis_bv_1_str_16M__cytochrome_O_ubiquinol_oxidase_subunit_I:0.00000122123005994819,384407508__Bacteria__Alphaproteobacteria__Brucella_melitensis_M28__cytochrome_o_ubiquinol_oxidase_subunit_I:0.00000122123005994819):0.00000122123005994819):0.00000122123005994819,384210408__Bacteria__Alphaproteobacteria__Brucella_melitensis_M5-90__cytochrome_o_ubiquinol_oxidase_subunit_I:0.00000122123005994819):0.00000122123005994819,384444131__Bacteria__Alphaproteobacteria__Brucella_melitensis_NI__cytochrome_O_ubiquinol_oxidase_subunit_I:0.00168783748353025292):0.00168450619805579410):0.04719633944126773450):0.19531475334626852147):0.06154290120009176662,(121601749__Bacteria__Alphaproteobacteria__Bartonella_bacilliformis_KC583__cytochrome_o_ubiquinol_oxidase|_subunit_I:0.06723065370353377423,(319898314__Bacteria__Alphaproteobacteria__Bartonella_clarridgeiae_73__cytochrome_o_ubiquinol_oxidase_subunit_I:0.05403174040397257932,(49473793__Bacteria__Alphaproteobacteria__Bartonella_quintana_str_Toulouse__cytochrome_o_ubiquinol_oxidase_subunit_I:0.02510410036854563570,(49474941__Bacteria__Alphaproteobacteria__Bartonella_henselae_str_Houston-1__cytochrome_o_ubiquinol_oxidase_subunit_I:0.03088396328870673599,(240849794__Bacteria__Alphaproteobacteria__Bartonella_grahamii_as4aup__cytochrome_o_ubiquinol_oxidase_subunit_I:0.02230353871484209993,163867420__Bacteria__Alphaproteobacteria__Bartonella_tribocorum_CIP_105476__cytochrome_o_ubiquinol_oxidase_subunit_I:0.02810309967001682618):0.03816062924800886491):0.00631870985308742843):0.04953095806618500185):0.04128721532616112105):0.54519112028094685041):0.13049043043319219493):0.01512896713816681664,((((15887496__Bacteria__Alphaproteobacteria__Agrobacterium_tumefaciens_str_C58_circ-lin__cytochrome_O_ubiquinol_oxidase_subunit_I:0.01943212822824856925,325291583__Bacteria__Alphaproteobacteria__Agrobacterium_sp_H13-3_circ-linear__cytochrome_ubiquinol_oxidase_subunit_I:0.03208900998985170228):0.09533705307957751618,(254780473__Bacteria__Alphaproteobacteria__Candidatus_Liberibacter_asiaticus_str_psy62__cytochrome_O_ubiquinol_oxidase_subunit_I:0.09402334482570789964,315122071__Bacteria__Alphaproteobacteria__Candidatus_Liberibacter_solanacearum_CLso-ZC1__cytochrome_O_ubiquinol_oxidase_subunit_I:0.07773425603009953555):0.23815103582613306177):0.07187187803588884760,334320351__Bacteria__Alphaproteobacteria__Sinorhizobium_meliloti_AK83__cytochrome_o_ubiquinol_oxidase_subunit_I:0.10858775785108171208):0.02809874808121599205,(222107119__Bacteria__Alphaproteobacteria__Agrobacterium_vitis_S4__cytochrome_o_ubiquinol_oxidase_subunit_I:0.09086327800864850424,222084386__Bacteria__Alphaproteobacteria__Agrobacterium_radiobacter_K84__cytochrome_o_ubiquinol_oxidase_subunit_I:0.12208191807969565046):0.02499637393586110271):0.04265664359509457187):0.03713138477339356092):0.04067136811446799005,338741540__Bacteria__Alphaproteobacteria__Hyphomicrobium_sp_MC1__cytochrome_o_ubiquinol_oxidase_subunit_I:0.13921024659211395091):0.03373708520182799875,(158423723__Bacteria__Alphaproteobacteria__Azorhizobium_caulinodans_ORS_571__cytochrome_o_ubiquinol_oxidase_subunit_I:0.12856396240010023457,(((383768922__Bacteria__Alphaproteobacteria__Bradyrhizobium_sp_S23321__cytochrome_O_ubiquinol_oxidase_subunit_I:0.01236087580132662171,27375261__Bacteria__Alphaproteobacteria__Bradyrhizobium_japonicum_USDA_110__cytochrome_O_ubiquinol_oxidase_subunit_I:0.00718835927267146707):0.08245910265475185630,(91975076__Bacteria__Alphaproteobacteria__Rhodopseudomonas_palustris_BisB5__cytochrome|c_oxidase:0.04611942849872804895,86747367__Bacteria__Alphaproteobacteria__Rhodopseudomonas_palustris_HaA2__cytochrome|c_oxidase:0.02283764687088518652):0.06296765672841056483):0.02505781295938157294,146338786__Bacteria__Alphaproteobacteria__Bradyrhizobium_sp_ORS_278__cytochrome_o_ubiquinol_oxidase_subunit_I:0.07988285146095545908):0.02193443119228077193):0.02084887052334167754):0.01915907773525139454):0.04232660349268736050,(334141283__Bacteria__Alphaproteobacteria__Novosphingobium_sp_PP1Y__cytochrome_o_ubiquinol_oxidase_subunit_I:0.16909175227717890277,(103486992__Bacteria__Alphaproteobacteria__Sphingopyxis_alaskensis_RB2256__cytochrome|c_oxidase:0.15893497855128241314,(334344745__Bacteria__Alphaproteobacteria__Sphingobium_chlorophenolicum_L-1__cytochrome_o_ubiquinol_oxidase_subunit_I:0.03994598483474770534,294012085__Bacteria__Alphaproteobacteria__Sphingobium_japonicum_UT26S__cytochrome_o_ubiquinol_oxidase_subunit_I:0.03671074127272503512):0.10322834639374904586):0.03060470331770367286):0.06552076993587500897,13475707__Bacteria__Alphaproteobacteria__Mesorhizobium_loti_MAFF303099__cytochrome_o_ubiquinol_oxidase_subunit_I:0.06601925584711804129):0.0;
