# Supplementary material for: The last universal common ancestor between ancient Earth chemistry and the onset of genetics
Source: PLoS Genet. 2018 Aug 16;14(8):e1007518. doi: 10.1371/journal.pgen.1007518 (PMC6095482; doi:10.1371/journal.pgen.1007518)
Supplement: S1 Appendix — The trees are for the 355 clusters that, after alignment and tree construction, generated ML trees that preserve domain monophyly while also having homologues in ≥2 archaeal and ≥2 bacterial lineages. These 355 proteins trace to LUCA by those phylogenetic criteria [78]. LUCA, last universal common ancestor; ML, maximum likelihood. (ZIP) [file pgen.1007518.s001.zip › renamed_trees_LUCA/2436.tree]

(227829009__Archaea__Sulfolobales__Sulfolobus_islandicus_M_14-25__nitrilase|cyanide_hydratase_and_apolipoproteinN|acyltransferase:0.02898099788539853713,((352681840__Archaea__Thermoproteales__Thermoproteus_tenax_Kra_1__glutamine|dependent_NAD|_synthetase:0.09953713877904651897,327310178__Archaea__Thermoproteales__Thermoproteus_uzoniensis_768-20__amidohydrolase:0.13258512727101545714):0.10115540160727150287,((119720350__Archaea__Thermoproteales__Thermofilum_pendens_Hrk_5__Nitrilase|cyanide_hydratase_and_apolipoprotein_N|acyltransferase:0.57698025210423808939,(((325967955__Archaea__Thermoproteales__Vulcanisaeta_moutnovskia_768-28__nitrilase|cyanide_hydratase_and_apolipoprotein_N|acyltransferase:0.06711578218658099948,307596132__Archaea__Thermoproteales__Vulcanisaeta_distributa_DSM_14429__nitrilase|cyanide_hydratase_and_apolipoprotein_N|acyltransferase:0.01935256892628237427):0.82016773166139578244,289596374__Archaea__Thermoplasmatales__Aciduliprofundum_boonei_T469__Nitrilase|cyanide_hydratase_and_apolipoprotein_N|acyltransferase:0.57361287961922580170):0.40191425269511710239,((327399702__Bacteria__Deltaproteobacteria__Hippea_maritima_DSM_10411__NAD|||_synthase:0.70485874830089378928,383788587__Bacteria__others_bacteria__Caldisericum_exile_AZM16c01__putative_hydrolase:0.63657186186344572043):0.17901084700075745038,(((((295695621__Bacteria__Bacilli__Kyrpidia_tusciae_DSM_2912__Nitrilase|cyanide_hydratase_and_apolipoprotein_N|_acyltransferase:0.55313901034583035088,384135949__Bacteria__Bacilli__Alicyclobacillus_acidocaldarius_subsp_acidocaldarius_Tc-4-1__nitrilase|cyanide_hydratase_and_apolipoprotein_N|acyltransferase:0.56984319765030289062):0.17354372445608759468,((257054921__Bacteria__Actinobacteria__Saccharomonospora_viridis_DSM_43017__putative_amidohydrolase:0.65524800603271571298,((297570514__Bacteria__Deltaproteobacteria__Desulfurivibrio_alkaliphilus_AHT2__Nitrilase|cyanide_hydratase_and_apolipoprotein_N|acyltransferase:0.25987154608179263704,158521126__Bacteria__Deltaproteobacteria__Desulfococcus_oleovorans_Hxd3__Nitrilase|cyanide_hydratase_and_apolipoprotein_N|acyltransferase:0.19415859933378160074):0.67374214259581399755,(121609207__Bacteria__Betaproteobacteria__Verminephrobacter_eiseniae_EF01-2__Nitrilase|cyanide_hydratase_and_apolipoprotein_N|acyltransferase:0.55632125265583964868,(92114479__Bacteria__Gammaproteobacteria__Chromohalobacter_salexigens_DSM_3043__nitrilase|cyanide_hydratase_and_apolipoprotein_N|acyltransferase:0.27252642928694276181,(92114472__Bacteria__Gammaproteobacteria__Chromohalobacter_salexigens_DSM_3043__nitrilase|cyanide_hydratase_and_apolipoprotein_N|acyltransferase:0.47205509355692659712,262396828__Bacteria__Gammaproteobacteria__Vibrio_sp_Ex25__glutamine_amidotransferase_chain_of_NAD_synthetase:0.33557547822270711313):0.09910907974071413162):0.32711993535707867276):0.30575413848568827602):0.14048294927786547648):0.17310476723108259023,320160186__Bacteria__Chloroflexi__Anaerolinea_thermophila_UNI-1__putative_hydrolase:0.54178714936723193496):0.02207375108072538727):0.02315995513859780974,(297624395__Bacteria__Deinococcus-Thermus__Truepera_radiovictrix_DSM_17093__nitrilase|cyanide_hydratase_and_apolipoprotein_N|acyltransferase:0.35850332409793012056,((297564754__Bacteria__Deinococcus-Thermus__Meiothermus_silvanus_DSM_9946__nitrilase|cyanide_hydratase_and_apolipoprotein_N|acyltransferase:0.25024171472347872536,(313679250__Bacteria__Deinococcus-Thermus__Oceanithermus_profundus_DSM_14977__nitrilase|cyanide_hydratase_and_apolipoprotein_n|acyltransferase:0.30181868334509909246,328949750__Bacteria__Deinococcus-Thermus__Marinithermus_hydrothermalis_DSM_14884__nitrilase|cyanide_hydratase_and_apolipoprotein_N|acyltransferase:0.08858900881574223451):0.08025300179019093094):0.07926898850457274326,(320449291__Bacteria__Deinococcus-Thermus__Thermus_scotoductus_SA-01__carbon|nitrogen_hydrolase_family_protein:0.05243574932415336065,(46199841__Bacteria__Deinococcus-Thermus__Thermus_thermophilus_HB27__beta|ureidopropionase:0.08390209234722380283,384440487__Bacteria__Deinococcus-Thermus__Thermus_sp_CCB_US3_UF1__Beta|ureidopropionase:0.05669641263827170097):0.02801213716964302478):0.13869126903275297291):0.21681146615697322044):0.52406939316289757880):0.06806168938788115241,((((325294860__Bacteria__Aquificae__Desulfurobacterium_thermolithotrophum_DSM_11699__NAD|||_synthase:0.19969902994700181043,319789733__Bacteria__Aquificae__Thermovibrio_ammonificans_HB-1__Nitrilase|cyanide_hydratase_and_apolipoprotein_N|acyltransferase:0.32600432950012930844):0.34456304985151375853,(291286022__Bacteria__others_bacteria__Denitrovibrio_acetiphilus_DSM_12809__Nitrilase|cyanide_hydratase_and_apolipoprotein_N|_acyltransferase:0.52135608485011353253,(313672103__Bacteria__others_bacteria__Calditerrivibrio_nitroreducens_DSM_19672__nitrilase|cyanide_hydratase_and_apolipoprotein_n|acyltransferase:0.45766727548103441903,(291278882__Bacteria__others_bacteria__Deferribacter_desulfuricans_SSM1__hydrolase_carbon|nitrogen_family:0.40826335138492642063,336324049__Bacteria__others_bacteria__Flexistipes_sinusarabici_DSM_4947__nitrilase|cyanide_hydratase_and_apolipoprotein_N|acyltransferase:0.75886637671719114895):0.05207600504895059518):0.14791372259428747782):0.25897254915945300269):0.06348619537037036853,(310779629__Bacteria__Fusobacteria__Ilyobacter_polytropus_DSM_2926__nitrilase|cyanide_hydratase_and_apolipoprotein_N|acyltransferase:0.52094222801319667315,(193215351__Bacteria__Chlorobi__Chloroherpeton_thalassium_ATCC_35110__nitrilase|cyanide_hydratase_and_apolipoprotein_n|acyltransferase:0.16142898349481255016,(189347191__Bacteria__Chlorobi__Chlorobium_limicola_DSM_245__nitrilase|cyanide_hydratase_and_apolipoprotein_N|acyltransferase:0.12668965225520634199,(((78187354__Bacteria__Chlorobi__Chlorobium_luteolum_DSM_273__carbon|nitrogen_hydrolase:0.09431028819961510823,145220125__Bacteria__Chlorobi__Chlorobium_phaeovibrioides_DSM_265__nitrilase|cyanide_hydratase_and_apolipoprotein_N|acyltransferase:0.10447916465334727842):0.08341276581217546560,119357679__Bacteria__Chlorobi__Chlorobium_phaeobacteroides_DSM_266__nitrilase|cyanide_hydratase_and_apolipoprotein_N|acyltransferase:0.15368213893625740085):0.02026462942020986965,(((189499808__Bacteria__Chlorobi__Chlorobium_phaeobacteroides_BS1__nitrilase|cyanide_hydratase_and_apolipoprotein_N|acyltransferase:0.17735536524799011548,194334395__Bacteria__Chlorobi__Prosthecochloris_aestuarii_DSM_271__nitrilase|cyanide_hydratase_and_apolipoprotein_N|acyltransferase:0.13835648031588490547):0.07075868763755825686,(193213226__Bacteria__Chlorobi__Chlorobaculum_parvum_NCIB_8327__nitrilase|cyanide_hydratase_and_apolipoprotein_n|acyltransferase:0.07318071758309706298,21674314__Bacteria__Chlorobi__Chlorobium_tepidum_TLS__carbon|nitrogen_hydrolase:0.08589626850056816809):0.10939345187295441975):0.05896851792226064093,(194336170__Bacteria__Chlorobi__Pelodictyon_phaeoclathratiforme_BU-1__nitrilase|cyanide_hydratase_and_apolipoprotein_N|acyltransferase:0.07431259416060119471,78189042__Bacteria__Chlorobi__Chlorobium_chlorochromatii_CaD3__carbon|nitrogen_hydrolase:0.20461146132056626246):0.04034388361952265245):0.01849281171670702495):0.03481268924204893034):0.23994534921919219439):0.48797616459474191242):0.06430397446531849193):0.04898682325998719722,(189425288__Bacteria__Deltaproteobacteria__Geobacter_lovleyi_SZ__nitrilase|cyanide_hydratase_and_apolipoprotein_N|acyltransferase:0.19901775527527218457,((78224059__Bacteria__Deltaproteobacteria__Geobacter_metallireducens_GS-15__nitrilase|cyanide_hydratase_and_apolipoprotein_N|acyltransferase:0.12439207146246654412,((148265775__Bacteria__Deltaproteobacteria__Geobacter_uraniireducens_Rf4__nitrilase|cyanide_hydratase_and_apolipoprotein_N|acyltransferase:0.09230067343823833426,222054593__Bacteria__Deltaproteobacteria__Geobacter_sp_FRC-32__nitrilase|cyanide_hydratase_and_apolipoprotein_N|acyltransferase:0.09362465881909134979):0.04178000051196151254,39995757__Bacteria__Deltaproteobacteria__Geobacter_sulfurreducens_PCA__nitrilase|amidohydrolase_superfamily_protein|_class_8:0.10685087648416430328):0.02567059675261618851):0.04982695333450391090,(322418213__Bacteria__Deltaproteobacteria__Geobacter_sp_M18__nitrilase|cyanide_hydratase_and_apolipoprotein_N|acyltransferase:0.03736447634549031060,(197119784__Bacteria__Deltaproteobacteria__Geobacter_bemidjiensis_Bem__nitrilase|amidohydrolase_superfamily_protein:0.00972105382337463096,253702074__Bacteria__Deltaproteobacteria__Geobacter_sp_M21__nitrilase|cyanide_hydratase_and_apolipoprotein_N|acyltransferase:0.00015852393909530335):0.04540526825822350371):0.09816459342155010870):0.12436122920874420616):0.36789993393569409008):0.09412381205941176832):0.08695478616658572357,(224372383__Bacteria__Epsilonproteobacteria__Nautilia_profundicola_AmH__nitrilase|cyanide_hydratase_and_apolipoprotein_N|acyltransferase:0.58385493607447191966,(313681898__Bacteria__Epsilonproteobacteria__Sulfuricurvum_kujiense_DSM_16994__nitrilase|cyanide_hydratase_and_apolipoprotein_n|acyltransferase:0.39485275993037660669,307720708__Bacteria__Epsilonproteobacteria__Sulfurimonas_autotrophica_DSM_16294__nitrilase|cyanide_hydratase_and_apolipoprotein_N|acyltransferase:0.60306119199559804489):0.15441564665881929441):0.35693668977259090935):0.04953211995829569919):0.13667113773164649149):0.30386099699531093909):0.31887265871081549307,((15922485__Archaea__Sulfolobales__Sulfolobus_tokodaii_str_7__glutamine|dependent_NAD|||_synthetase:0.13951952200200265497,70605861__Archaea__Sulfolobales__Sulfolobus_acidocaldarius_DSM_639__carbon|nitrogen_hydrolase:0.15194800831068125402):0.07708224163545128460,332798011__Archaea__Sulfolobales__Acidianus_hospitalis_W1__nitrilase_superfamily:0.20454807370007108136):0.03872737757306471407):0.06404897445501522846):0.17904172733018702823,15898953__Archaea__Sulfolobales__Sulfolobus_solfataricus_P2__amidohydrolase:0.02097314357505919782):0.0;
