# Supplementary material for: The last universal common ancestor between ancient Earth chemistry and the onset of genetics
Source: PLoS Genet. 2018 Aug 16;14(8):e1007518. doi: 10.1371/journal.pgen.1007518 (PMC6095482; doi:10.1371/journal.pgen.1007518)
Supplement: S1 Appendix — The trees are for the 355 clusters that, after alignment and tree construction, generated ML trees that preserve domain monophyly while also having homologues in ≥2 archaeal and ≥2 bacterial lineages. These 355 proteins trace to LUCA by those phylogenetic criteria [78]. LUCA, last universal common ancestor; ML, maximum likelihood. (ZIP) [file pgen.1007518.s001.zip › renamed_trees_LUCA/2573.tree]

(21228738__Archaea__Methanosarcinales__Methanosarcina_mazei_Go1__coenzyme_F390_synthetase:0.04474543329926428809,(((297620231__Archaea__Methanococcales__Methanococcus_voltae_A3__Phenylacetate||CoA_ligase:0.51567897610230273298,((150400067__Archaea__Methanococcales__Methanococcus_vannielii_SB__phenylacetate||CoA_ligase:0.15858919197618595587,(45357877__Archaea__Methanococcales__Methanococcus_maripaludis_S2__coenzyme_F390_synthetase:0.05095636505742306283,(159905024__Archaea__Methanococcales__Methanococcus_maripaludis_C6__phenylacetate||CoA_ligase:0.01470152343567381059,(134046387__Archaea__Methanococcales__Methanococcus_maripaludis_C5__phenylacetate|CoA_ligase:0.04526482669916721824,150403236__Archaea__Methanococcales__Methanococcus_maripaludis_C7__phenylacetate||CoA_ligase:0.03165462667277240544):0.00901592082680503087):0.01799566357278305911):0.05617023805773512651):0.14517634668926207575,(((((376260430__Bacteria__Clostridia__Clostridium_sp_BNL1100__coenzyme_F390_synthetase:0.05346842050600637830,220928817__Bacteria__Clostridia__Clostridium_cellulolyticum_H10__coenzyme_F390_synthetase:0.01902914466292112208):0.30019804039909003812,((310829937__Bacteria__Clostridia__Eubacterium_limosum_KIST612__hypothetical_protein:0.16337464313661739790,379010507__Bacteria__Clostridia__Acetobacterium_woodii_DSM_1030__phenylacetate|CoA_ligase_PaaK2:0.25082106291092831629):0.20172983455195386826,((256826706__Bacteria__Actinobacteria__Cryptobacterium_curtum_DSM_15641__phenylacetate|CoA_ligase:0.18614902687780029988,(339443795__Bacteria__Actinobacteria__Eggerthella_sp_YY7918__hypothetical_protein:0.04852713384865258578,257789837__Bacteria__Actinobacteria__Eggerthella_lenta_DSM_2243__phenylacetate||CoA_ligase:0.05733962916311614866):0.13658856082077441840):0.17142864821905159922,(333993949__Bacteria__Spirochaetes__Treponema_azotonutricium_ZAS-9__phenylacetate|coenzyme_A_ligase:0.38317852317858269728,(328949220__Bacteria__Spirochaetes__Treponema_succinifaciens_DSM_2489__phenylacetate||CoA_ligase:0.32355794912814456188,(317057392__Bacteria__Clostridia__Ruminococcus_albus_7__phenylacetate||CoA_ligase:0.15917155981465827552,257065423__Bacteria__Actinobacteria__Slackia_heliotrinireducens_DSM_20476__phenylacetate|CoA_ligase:0.34921809440648371448):0.09179974879055687043):0.09408031382885630178):0.04567165108704655113):0.16968028761356404588):0.05868543759479714905):0.07580147458691813278,((327403417__Bacteria__Bacteroidetes__Fluviicola_taffensis_DSM_16823__AMP|dependent_synthetase|ligase:3.38262920519075827031,(((302872141__Bacteria__Clostridia__Caldicellulosiruptor_obsidiansis_OB47__phenylacetate||CoA_ligase:0.02598380813735742118,(312134827__Bacteria__Clostridia__Caldicellulosiruptor_owensensis_OL__phenylacetate||CoA_ligase:0.02773188356596563084,(((222529002__Bacteria__Clostridia__Caldicellulosiruptor_bescii_DSM_6725__phenylacetate||CoA_ligase:0.00256659613705677737,312622729__Bacteria__Clostridia__Caldicellulosiruptor_kronotskyensis_2002__phenylacetate||CoA_ligase:0.00259654055657221805):0.01825729834677441987,312127930__Bacteria__Clostridia__Caldicellulosiruptor_hydrothermalis_108__phenylacetate||CoA_ligase:0.00788031289517691046):0.01544227090711226477,(312793200__Bacteria__Clostridia__Caldicellulosiruptor_kristjanssonii_177R1B__phenylacetate||CoA_ligase:0.00000122123005994819,344995721__Bacteria__Clostridia__Caldicellulosiruptor_lactoaceticus_6A__AMP|dependent_synthetase_and_ligase:0.00259243897408840485):0.00593454099453262756):0.03903219033702118312):0.01098760298703541777):0.05280505879474956671,146297117__Bacteria__Clostridia__Caldicellulosiruptor_saccharolyticus_DSM_8903__phenylacetate||CoA_ligase:0.12340375282123453027):0.25075256360441117165,332296421__Bacteria__Clostridia__Thermodesulfobium_narugense_DSM_14796__phenylacetate||CoA_ligase:0.48293831821482852140):0.00000122123005994819):0.06814790160835346167,325291170__Bacteria__Clostridia__Syntrophobotulus_glycolicus_DSM_8271__phenylacetate|CoA_ligase:0.45036958993806819329):0.05816377045230829157):0.08109265025879655586,((224369247__Bacteria__Deltaproteobacteria__Desulfobacterium_autotrophicum_HRM2__protein_PaaK1:0.47385142684814346437,((116747827__Bacteria__Deltaproteobacteria__Syntrophobacter_fumaroxidans_MPOB__phenylacetate||CoA_ligase:0.26019125770175188794,(((78222170__Bacteria__Deltaproteobacteria__Geobacter_metallireducens_GS-15__phenylacetate|CoA_ligase:0.11626946094828016776,39997149__Bacteria__Deltaproteobacteria__Geobacter_sulfurreducens_PCA__phenylacetate||coenzyme_A_ligase:0.12241299181712622657):0.14729430027137740966,222054161__Bacteria__Deltaproteobacteria__Geobacter_sp_FRC-32__phenylacetate||CoA_ligase:0.23355024482238428973):0.15673777432182880998,(77919710__Bacteria__Deltaproteobacteria__Pelobacter_carbinolicus_DSM_2380__coenzyme_F390_synthetase:0.23148787480116672644,256829189__Bacteria__Deltaproteobacteria__Desulfomicrobium_baculatum_DSM_4028__ABC_transporter:0.18411210198260791193):0.27238479201146009734):0.06100960565661309870):0.06224920807421193553,((((317152652__Bacteria__Deltaproteobacteria__Desulfovibrio_aespoeensis_Aspo-2__phenylacetate||CoA_ligase:0.10656976950651361746,376297963__Bacteria__Deltaproteobacteria__Desulfovibrio_desulfuricans_ND132__phenylacetate||CoA_ligase:0.11561171687376489703):0.08983283783803601430,242278465__Bacteria__Deltaproteobacteria__Desulfovibrio_salexigens_DSM_2638__phenylacetate||CoA_ligase:0.28753522229025285650):0.10635196021375878384,374298775__Bacteria__Deltaproteobacteria__Desulfovibrio_africanus_str_Walvis_Bay__phenylacetate||CoA_ligase:0.27022642625272191852):0.04139216345321027057,((239905149__Bacteria__Deltaproteobacteria__Desulfovibrio_magneticus_RS-1__phenylacetate|coenzyme_A_ligase:0.31514759901470656978,258406526__Bacteria__Deltaproteobacteria__Desulfohalobium_retbaense_DSM_5692__phenylacetate||CoA_ligase:0.29740539546023619932):0.06979349503448398218,(78358496__Bacteria__Deltaproteobacteria__Desulfovibrio_alaskensis_G20__phenylacetate||CoA_ligase:0.17592158463470927710,(46578905__Bacteria__Deltaproteobacteria__Desulfovibrio_vulgaris_str_Hildenborough__phenylacetate|coenzyme_A_ligase:0.11983314196494591897,(220905598__Bacteria__Deltaproteobacteria__Desulfovibrio_desulfuricans_subsp_desulfuricans_str_ATCC_27774__phenylacetate||CoA_ligase:0.51490792041051369754,218886814__Bacteria__Deltaproteobacteria__Desulfovibrio_vulgaris_str_Miyazaki_F__phenylacetate||CoA_ligase:0.14508840450466109484):0.06609341668368097500):0.09771446921781028194):0.14001711039890288313):0.02166610732019132526):0.18146156905890487021):0.09120977896630293180):0.47003164155318327699,(((333980222__Bacteria__Clostridia__Desulfotomaculum_kuznetsovii_DSM_6115__phenylacetate||CoA_ligase:0.16378330256502632301,(((334341359__Bacteria__Clostridia__Desulfotomaculum_ruminis_DSM_2154__phenylacetate||CoA_ligase:0.15513523394748438000,333924137__Bacteria__Clostridia__Desulfotomaculum_carboxydivorans_CO-1-SRB__phenylacetate||CoA_ligase:0.14257400429406111297):0.09783232155530835472,(296133901__Bacteria__Clostridia__Thermincola_potens_JR__phenylacetate||CoA_ligase:0.19807877199089818365,83589784__Bacteria__Clostridia__Moorella_thermoacetica_ATCC_39073__phenylacetate|CoA_ligase:0.29434507036815166225):0.05350110906353624379):0.03955908987314019770,147677997__Bacteria__Clostridia__Pelotomaculum_thermopropionicum_SI__coenzyme_F390_synthetase:0.24120223889702385733):0.05034312395906578863):0.07685226848641178721,167628606__Bacteria__Clostridia__Heliobacterium_modesticaldum_Ice1__phenylacetate|coa_ligase:0.36225095012312613640):0.03678396999221152791,260893639__Bacteria__Clostridia__Ammonifex_degensii_KC4__phenylacetate||CoA_ligase:0.29972038059194111570):0.16091684037589690237):0.09418659025221759462):0.05875213171009951996,332983169__Bacteria__Clostridia__Mahella_australiensis_50-1_BON__phenylacetate|CoA_ligase:0.27484138946002378834):0.08279729127184234927):0.01499261608452661862):0.05304683909946866088,91772779__Archaea__Methanosarcinales__Methanococcoides_burtonii_DSM_6242__phenylacetate|CoA_ligase:0.28426524581462758734):0.14457996360077937648,73670446__Archaea__Methanosarcinales__Methanosarcina_barkeri_str_Fusaro__phenylacetate|CoA_ligase:0.05882416266427693136):0.02291579214345114412,20090577__Archaea__Methanosarcinales__Methanosarcina_acetivorans_C2A__phenylacetate|CoA_ligase:0.03600740384785473813):0.0;
