# Supplementary material for: The last universal common ancestor between ancient Earth chemistry and the onset of genetics
Source: PLoS Genet. 2018 Aug 16;14(8):e1007518. doi: 10.1371/journal.pgen.1007518 (PMC6095482; doi:10.1371/journal.pgen.1007518)
Supplement: S1 Appendix — The trees are for the 355 clusters that, after alignment and tree construction, generated ML trees that preserve domain monophyly while also having homologues in ≥2 archaeal and ≥2 bacterial lineages. These 355 proteins trace to LUCA by those phylogenetic criteria [78]. LUCA, last universal common ancestor; ML, maximum likelihood. (ZIP) [file pgen.1007518.s001.zip › renamed_trees_LUCA/690.tree]

(288932162__Archaea__Archaeoglobales__Ferroglobus_placidus_DSM_10642__hydrogenase_accessory_protein_HypB:0.16696968521032259924,(327400077__Archaea__Archaeoglobales__Archaeoglobus_veneficus_SNP6__hydrogenase_nickel_incorporation_protein_HypB:0.18756924666830127046,((((((148642167__Archaea__Methanobacteriales__Methanobrevibacter_smithii_ATCC_35061__hydrogenase_expression|formation_protein|_HypB:0.13604087938949324665,288560888__Archaea__Methanobacteriales__Methanobrevibacter_ruminantium_M1__hydrogenase_accessory_protein_HypB:0.13958252119768999044):0.13467629421676244328,((15678806__Archaea__Methanobacteriales__Methanothermobacter_thermautotrophicus_str_Delta_H__hydrogenase_expression|formation_protein_HypB:0.04117083559589122116,304314936__Archaea__Methanobacteriales__Methanothermobacter_marburgensis_str_Marburg__hydrogenase_maturation_factor_HypB:0.04584442840408885916):0.13461238533015437713,((325959921__Archaea__Methanobacteriales__Methanobacterium_sp_AL-21__hydrogenase_nickel_incorporation_protein_HypB:0.11678952000262071698,333986679__Archaea__Methanobacteriales__Methanobacterium_sp_SWAN-1__hydrogenase_nickel_incorporation_protein_HypB:0.05762792485579939367):0.11745207406213610535,312136629__Archaea__Methanobacteriales__Methanothermus_fervidus_DSM_2088__hydrogenase_accessory_protein_hypb:0.27160526425371950276):0.03977240974243812649):0.04790325159935329702):0.05215964816811737709,84490020__Archaea__Methanobacteriales__Methanosphaera_stadtmanae_DSM_3091__hypothetical_protein:0.31543299840888977537):0.07685534165584397004,(((20090003__Archaea__Methanosarcinales__Methanosarcina_acetivorans_C2A__hydrogenase_expression|formation_protein:0.04262268709162337493,(73669357__Archaea__Methanosarcinales__Methanosarcina_barkeri_str_Fusaro__hydrogenase_expression|formation_protein:0.10223986602851518890,21228265__Archaea__Methanosarcinales__Methanosarcina_mazei_Go1__hydrogenase_expression|formation_protein:0.02827722193787289215):0.01900363464734925942):0.21447679650635156912,336476859__Archaea__Methanosarcinales__Methanosalsum_zhilinae_DSM_4017__hydrogenase_nickel_incorporation_protein_HypB:0.33116967042948070032):0.31297525855976177089,(333909935__Archaea__Methanococcales__Methanotorris_igneus_Kol_5__hydrogenase_nickel_incorporation_protein_HypB:0.07736683839277076757,(((336121534__Archaea__Methanococcales__Methanothermococcus_okinawensis_IH1__hydrogenase_accessory_protein_HypB:0.08221829247200068691,150401444__Archaea__Methanococcales__Methanococcus_aeolicus_Nankai-3__hydrogenase_nickel_incorporation_protein_HypB:0.11930271299410469266):0.06714939288515361926,(297619710__Archaea__Methanococcales__Methanococcus_voltae_A3__hydrogenase_accessory_protein_HypB:0.20527207988258594495,(45359083__Archaea__Methanococcales__Methanococcus_maripaludis_S2__hydrogenase_accessory_protein_HypB:0.09168179646718838116,150399584__Archaea__Methanococcales__Methanococcus_vannielii_SB__hydrogenase_accessory_protein_HypB:0.09036747078790768883):0.05358525191972617757):0.05069055059855215317):0.09538107537470699726,((296109339__Archaea__Methanococcales__Methanocaldococcus_infernus_ME__hydrogenase_accessory_protein_HypB:0.32852404235956411682,261402308__Archaea__Methanococcales__Methanocaldococcus_vulcanius_M7__hydrogenase_nickel_incorporation_protein_HypB:0.01452448703662521066):0.03521427462952458204,((289193175__Archaea__Methanococcales__Methanocaldococcus_sp_FS406-22__hydrogenase_accessory_protein_HypB:0.00971126402321358974,15668618__Archaea__Methanococcales__Methanocaldococcus_jannaschii_DSM_2661__hydrogenase_expression|formation_protein_HypB:0.02196876683487999915):0.01646646681700167023,256810934__Archaea__Methanococcales__Methanocaldococcus_fervens_AG86__hydrogenase_nickel_incorporation_protein_HypB:0.03302222456165566922):0.02568694623240423344):0.09025134062388735778):0.01970697566479093915):0.12749866552383065654):0.09495113510949759750):0.06627687453639642678,((((156937149__Archaea__Desulfurococcales__Ignicoccus_hospitalis_KIN4-I__hydrogenase_nickel_incorporation_protein_HypB:0.37594810585080029597,(347523246__Archaea__Desulfurococcales__Pyrolobus_fumarii_1A__hydrogenase_accessory_protein_HypB:0.49937786332626338259,124027211__Archaea__Desulfurococcales__Hyperthermus_butylicus_DSM_5456__hydrogenase|urease_nickel_incorporation_protein|_GTPase:0.34360497909871995370):0.08730124518610032913):0.52404787008894737621,((((147678344__Bacteria__Clostridia__Pelotomaculum_thermopropionicum_SI__Ni2||binding_GTPase:0.55666658619552800147,(294102169__Bacteria__others_bacteria__Aminobacterium_colombiense_DSM_12261__hydrogenase_nickel_incorporation_protein_HypB:0.31352030373258765739,357420011__Bacteria__others_bacteria__Thermovirga_lienii_DSM_17291__hydrogenase_nickel_incorporation_protein_HypB:0.36985030712845934353):0.40256318384122147247):0.06132017536097307542,(((150018515__Bacteria__Clostridia__Clostridium_beijerinckii_NCIMB_8052__hydrogenase_nickel_incorporation_protein_HypB:0.71043811824543123823,(206895472__Bacteria__Clostridia__Coprothermobacter_proteolyticus_DSM_5265__hydrogenase_nickel_incorporation_protein_HypB:0.83069963120807643886,(146296554__Bacteria__Clostridia__Caldicellulosiruptor_saccharolyticus_DSM_8903__hydrogenase_accessory_protein_HypB:0.17743506188860094785,(312793276__Bacteria__Clostridia__Caldicellulosiruptor_kristjanssonii_177R1B__hydrogenase_accessory_protein_hypb:0.03183224600244547592,(344995795__Bacteria__Clostridia__Caldicellulosiruptor_lactoaceticus_6A__hydrogenase_nickel_incorporation_protein_HypB:0.02118194287823218711,((302872076__Bacteria__Clostridia__Caldicellulosiruptor_obsidiansis_OB47__hydrogenase_nickel_incorporation_protein_HypB:0.04487342201140493564,(312127857__Bacteria__Clostridia__Caldicellulosiruptor_hydrothermalis_108__hydrogenase_accessory_protein_hypb:0.03097028610894069986,(222529081__Bacteria__Clostridia__Caldicellulosiruptor_bescii_DSM_6725__hydrogenase_nickel_incorporation_protein_HypB:0.00947601747396877199,312622663__Bacteria__Clostridia__Caldicellulosiruptor_kronotskyensis_2002__hydrogenase_accessory_protein_hypb:0.03372213262431780073):0.02190740737765905707):0.00763099740651918337):0.01047731171227868352,312134936__Bacteria__Clostridia__Caldicellulosiruptor_owensensis_OL__hydrogenase_accessory_protein_hypb:0.02679806997288498166):0.00448370567974551611):0.02336638393640187716):0.15284407931906554556):0.46106056932956218652):0.10779084510377337502):0.07318634078402201648,((220930723__Bacteria__Clostridia__Clostridium_cellulolyticum_H10__hydrogenase_nickel_incorporation_protein_HypB:0.02385111828978184537,376263149__Bacteria__Clostridia__Clostridium_sp_BNL1100__hydrogenase_nickel_incorporation_protein_HypB:0.02008088098825824494):0.43932767458699817364,((374295394__Bacteria__Clostridia__Clostridium_clariflavum_DSM_19732__hydrogenase_nickel_incorporation_protein_HypB:0.34819828832922683493,((125975496__Bacteria__Clostridia__Clostridium_thermocellum_ATCC_27405__hydrogenase_accessory_protein_HypB:0.06536996787410100096,160879880__Bacteria__Clostridia__Clostridium_phytofermentans_ISDg__hydrogenase_nickel_incorporation_protein_HypB:0.11856527672291135300):0.32819754173606380254,325290166__Bacteria__Clostridia__Syntrophobotulus_glycolicus_DSM_8271__hydrogenase_nickel_incorporation_protein_HypB:0.25717683394113727280):0.04947376181387679733):0.35845541873467284821,((304315652__Bacteria__Clostridia__Thermoanaerobacterium_thermosaccharolyticum_DSM_571__hydrogenase_accessory_protein_HypB:0.04400610936625658914,(390933800__Bacteria__Clostridia__Thermoanaerobacterium_saccharolyticum_JW-SL-YS485__hydrogenase_nickel_incorporation_protein_HypB:0.00713791280188274917,333895974__Bacteria__Clostridia__Thermoanaerobacterium_xylanolyticum_LX-11__hydrogenase_nickel_incorporation_protein_HypB:0.01205433544305935072):0.03632679599909455909):0.08139923866178541689,((345016582__Bacteria__Clostridia__Thermoanaerobacter_wiegelii_Rt8__cobalamin_synthesis_protein_P47K:0.00945190239961445598,(289578796__Bacteria__Clostridia__Thermoanaerobacter_italicus_Ab9__hydrogenase_accessory_protein_HypB:0.00000122123005994819,297545017__Bacteria__Clostridia__Thermoanaerobacter_mathranii_subsp_mathranii_str_A3__hydrogenase_accessory_protein_HypB:0.00890960164989055767):0.04078223051508105684):0.05949388863619910900,20806659__Bacteria__Clostridia__Thermoanaerobacter_tengcongensis_MB4__Ni2||binding_GTPase:0.05161964911824617336):0.14244169083786645258):0.35064872194716156795):0.08840275466677779970):0.06654896450574107614):0.06515128108782577976,((((257065085__Bacteria__Actinobacteria__Slackia_heliotrinireducens_DSM_20476__hydrogenase_accessory_protein_HypB:0.17781343597553869729,257064407__Bacteria__Actinobacteria__Slackia_heliotrinireducens_DSM_20476__hydrogenase_accessory_protein_HypB:0.20100368056967213293):0.61590159406152900079,(238916642__Bacteria__Clostridia__Eubacterium_eligens_ATCC_27750__hydrogenase_nickel_incorporation_protein_HypB:0.47730188129672107555,((((302385846__Bacteria__Clostridia__Clostridium_saccharolyticum_WM1__hydrogenase_nickel_incorporation_protein_HypB:0.20264628842461424041,(347532161__Bacteria__Clostridia__Roseburia_hominis_A2-183__hydrogenase_accessory_protein_HypB:0.14092423377692339659,((42527668__Bacteria__Spirochaetes__Treponema_denticola_ATCC_35405__hydrogenase_nickel_incorporation_protein_HypB:0.35862119123542096633,374315731__Bacteria__Spirochaetes__Sphaerochaeta_pleomorpha_str_Grapes__hydrogenase_nickel_incorporation_protein_HypB:0.15923307958042326460):0.05439591986380291899,(160879708__Bacteria__Clostridia__Clostridium_phytofermentans_ISDg__hydrogenase_nickel_incorporation_protein_HypB:0.18912621767202311696,(157375072__Bacteria__Gammaproteobacteria__Shewanella_sediminis_HAW-EB3__hydrogenase_nickel_incorporation_protein:0.14219163856291933135,((170756885__Bacteria__Clostridia__Clostridium_botulinum_B1_str_Okra__hydrogenase_nickel_incorporation_protein_HypB:0.00000122123005994819,148378434__Bacteria__Clostridia__Clostridium_botulinum_A_str_ATCC_3502__hydrogenase_nickel_incorporation_protein_HypB:0.00523768719048331270):0.11734056057425380770,((302876221__Bacteria__Clostridia__Clostridium_cellulovorans_743B__hydrogenase_nickel_incorporation_protein_HypB:0.08379356902142318098,(170755769__Bacteria__Clostridia__Clostridium_botulinum_B1_str_Okra__hydrogenase_nickel_incorporation_protein_HypB:0.01201274981284191842,170760798__Bacteria__Clostridia__Clostridium_botulinum_A3_str_Loch_Maree__hydrogenase_nickel_incorporation_protein_HypB:0.00513382231076415542):0.08522990849613236441):0.04284546790586209880,(187933604__Bacteria__Clostridia__Clostridium_botulinum_B_str_Eklund_17B__hydrogenase_nickel_incorporation_protein_HypB:0.04601592107331578529,188587742__Bacteria__Clostridia__Clostridium_botulinum_E3_str_Alaska_E43__hydrogenase_nickel_incorporation_protein_HypB:0.04073170808112823449):0.04823409556807863041):0.03735656735726647359):0.06184517422159509920):0.03999541564088897327):0.02682550559915476349):0.03999626528422361993):0.08043059895265809722):0.05965616903709998475,302670710__Bacteria__Clostridia__Butyrivibrio_proteoclasticus_B316__hydrogenase_accessory_protein_HypB1:0.16329932456068427249):0.06748224744480002535,328954756__Bacteria__Actinobacteria__Coriobacterium_glomerans_PW2__hydrogenase_nickel_incorporation_protein_HypB:0.30928194565173550146):0.05398534977122272649,238916641__Bacteria__Clostridia__Eubacterium_eligens_ATCC_27750__hydrogenase_nickel_incorporation_protein_HypB:0.38446700737745403975):0.06039403419455270650):0.16995388980199899187):0.20267587967511924152,(((339446040__Bacteria__Actinobacteria__Eggerthella_sp_YY7918__hypothetical_protein:0.04888025321569876985,257792559__Bacteria__Actinobacteria__Eggerthella_lenta_DSM_2243__hydrogenase_nickel_incorporation_protein_HypB:0.07080241577683782372):0.12358626374599149256,256827582__Bacteria__Actinobacteria__Cryptobacterium_curtum_DSM_15641__hydrogenase_accessory_protein_HypB:0.07724889104630913716):0.16762896653188666396,257064672__Bacteria__Actinobacteria__Slackia_heliotrinireducens_DSM_20476__Ni2||binding_GTPase|_urease|hydrogenase_maturation_protein:0.83742748210312811796):0.18044887125987243981):0.11913444788362238802,((322419371__Bacteria__Deltaproteobacteria__Geobacter_sp_M18__hydrogenase_nickel_incorporation_protein_HypB:0.64303772988988838755,(269928413__Bacteria__Chloroflexi__Sphaerobacter_thermophilus_DSM_20745__hydrogenase_accessory_protein_HypB:0.27587451156255110574,268318123__Bacteria__Bacteroidetes__Rhodothermus_marinus_DSM_4252__hydrogenase_nickel_incorporation_protein_HypB:0.36326823047937800704):0.33577379346669122828):0.08718007132666379111,((320161187__Bacteria__Chloroflexi__Anaerolinea_thermophila_UNI-1__hydrogenase_nickel_incorporation_protein_HypB:0.55749303318448373279,300088496__Bacteria__Chloroflexi__Dehalogenimonas_lykanthroporepellens_BL-DC-9__hydrogenase_nickel_incorporation_protein_HypB:0.41569514436446847183):0.11467100679673991603,(57233777__Bacteria__Chloroflexi__Dehalococcoides_ethenogenes_195__hydrogenase_accessory_protein_HypB:0.02814090031719006582,270308595__Bacteria__Chloroflexi__Dehalococcoides_sp_VS__hydrogenase_accessory_protein_HypB:0.00000122123005994819):0.43424277801611455008):0.10607011088349070638):0.06220015039177429622):0.05147831826937194349):0.08644026549437788809):0.02748747966257749503,(332295562__Bacteria__Clostridia__Thermodesulfobium_narugense_DSM_14796__hydrogenase_nickel_incorporation_protein_HypB:0.95000573100096918910,((167629568__Bacteria__Clostridia__Heliobacterium_modesticaldum_Ice1__hydrogenase_accessory_protein_hypb:0.42603656838175552046,((((148243575__Bacteria__Cyanobacteria__Synechococcus_sp_RCC307__hydrogenase_nickel_incorporation_protein_HypB:0.12033446601180886049,(78212613__Bacteria__Cyanobacteria__Synechococcus_sp_CC9605__hydrogenase_accessory_protein_HypB:0.09047764329968953356,33865948__Bacteria__Cyanobacteria__Synechococcus_sp_WH_8102__hydrogenase_expression|formation_protein_HypB:0.04659664406456158481):0.09289049607913670015):0.28305275253581063666,(90296806__Bacteria__Cyanobacteria__Synechococcus_sp_JA-2-3Ba-2-13__hydrogenase_accessory_protein_HypB|_interruption|C:0.27168910113840133436,(166364628__Bacteria__Cyanobacteria__Microcystis_aeruginosa_NIES-843__putative_hydrogenase_expression|formation_protein:0.10935407552732409608,(((170078354__Bacteria__Cyanobacteria__Synechococcus_sp_PCC_7002__hydrogenase_nickel_incorporation_protein_HypB:0.15175425577022003121,158335977__Bacteria__Cyanobacteria__Acaryochloris_marina_MBIC11017__hydrogenase_nickel_incorporation_protein_HypB:0.18127122409680071491):0.03575194803381508829,(218442134__Bacteria__Cyanobacteria__Cyanothece_sp_PCC_7424__hydrogenase_nickel_incorporation_protein_HypB:0.06555270031993330748,307151915__Bacteria__Cyanobacteria__Cyanothece_sp_PCC_7822__hydrogenase_nickel_incorporation_protein_HypB:0.08156148648406000290):0.06793167681587336526):0.05757209740112936847,16329888__Bacteria__Cyanobacteria__Synechocystis_sp_PCC_6803__hydrogenase_expression|formation_protein_HypB:0.10388971663627515063):0.04212594390008278511):0.19465481745135360114):0.09024484247927061498):0.39215568842050296805,((((296271170__Bacteria__Actinobacteria__Thermobispora_bispora_DSM_43833__hydrogenase_nickel_incorporation_protein_HypB:0.18667786134494757100,((111221273__Bacteria__Actinobacteria__Frankia_alni_ACN14a__hydrogenase_nickel_incorporation_protein:0.11643916027241706102,86739790__Bacteria__Actinobacteria__Frankia_sp_CcI3__hydrogenase_nickel_incorporation_protein_HypB:0.16337486888911986749):0.12009409996913095187,336178398__Bacteria__Actinobacteria__Frankia_symbiont_of_Datisca_glomerata__hydrogenase_nickel_incorporation_protein_HypB:0.29442189880734687124):0.06015936835722084791):0.06433310984658548171,331700067__Bacteria__Actinobacteria__Pseudonocardia_dioxanivorans_CB1190__hydrogenase_nickel_incorporation_protein_HypB:0.25236347129032560277):0.10705565443518615110,(376247942__Bacteria__Actinobacteria__Corynebacterium_diphtheriae_HC04__putative_hydrogenase_nickel_incorporation_protein:0.21091320777085867388,((183981884__Bacteria__Actinobacteria__Mycobacterium_marinum_M__nickel_cation|binding_GTPase|_HypB:0.23612121235563979238,378715649__Bacteria__Actinobacteria__Gordonia_polyisoprenivorans_VH2__hydrogenase_nickel_incorporation_protein_HypB:0.15799957376310932999):0.16651469143299119091,298345909__Bacteria__Actinobacteria__Mobiluncus_curtisii_ATCC_43063__hydrogenase_accessory_protein_HypB:0.26120370434569278872):0.03883163664176463026):0.07877588950554836877):0.19087374903508910751,284044005__Bacteria__Actinobacteria__Conexibacter_woesei_DSM_14684__hydrogenase_nickel_incorporation_protein_HypB:0.50946922946883188565):0.18059938666550570674):0.04095581164310766603,(334340911__Bacteria__Clostridia__Desulfotomaculum_ruminis_DSM_2154__hydrogenase_nickel_incorporation_protein_HypB:0.59717350058490714648,(224370219__Bacteria__Deltaproteobacteria__Desulfobacterium_autotrophicum_HRM2__protein_HypB:0.26979614971597071227,(218778245__Bacteria__Deltaproteobacteria__Desulfatibacillum_alkenivorans_AK-01__hydrogenase_nickel_incorporation_protein_HypB:0.32664124475792227775,158520315__Bacteria__Deltaproteobacteria__Desulfococcus_oleovorans_Hxd3__hydrogenase_accessory_protein_HypB:0.23251001452888353516):0.06301904334293624566):0.27217223146423646929):0.09674977838565021471):0.07819214841642233016):0.03754164667928139992,(((269798573__Bacteria__Negativicutes__Veillonella_parvula_DSM_2008__hydrogenase_nickel_incorporation_protein_HypB:0.42939421487708551162,(330837979__Bacteria__Negativicutes__Selenomonas_sputigena_ATCC_35185__hydrogenase_accessory_protein_HypB:0.26477154450950290965,383753120__Bacteria__Negativicutes__Selenomonas_ruminantium_subsp_lactilytica_TAM6421__putative_hydrogenase_nickel_incorporation_protein_HypB:0.31902971290112208669):0.07290662389541591182):0.13034393696303708809,(((258404581__Bacteria__Deltaproteobacteria__Desulfohalobium_retbaense_DSM_5692__hydrogenase_nickel_incorporation_protein_HypB:0.26742157874558297737,(((256828563__Bacteria__Deltaproteobacteria__Desulfomicrobium_baculatum_DSM_4028__hydrogenase_nickel_incorporation_protein_HypB:0.29447553403604020961,(317154445__Bacteria__Deltaproteobacteria__Desulfovibrio_aespoeensis_Aspo-2__hydrogenase_nickel_incorporation_protein_HypB:0.06549683377631534964,376296514__Bacteria__Deltaproteobacteria__Desulfovibrio_desulfuricans_ND132__hydrogenase_nickel_incorporation_protein_HypB:0.09901322389757968856):0.11154044777625778118):0.04344293719086476241,(242278100__Bacteria__Deltaproteobacteria__Desulfovibrio_salexigens_DSM_2638__hydrogenase_nickel_incorporation_protein_HypB:0.15709560011413778446,239906828__Bacteria__Deltaproteobacteria__Desulfovibrio_magneticus_RS-1__hydrogenase_nickel_incorporation_protein_HypB:0.18842229437396348923):0.03969880128412026782):0.03339167177104111067,(374301610__Bacteria__Deltaproteobacteria__Desulfovibrio_africanus_str_Walvis_Bay__hydrogenase_nickel_incorporation_protein_HypB:0.16267083596888964880,(94986689__Bacteria__Deltaproteobacteria__Lawsonia_intracellularis_PHE-MN1-00__hydrogenase_accessory_protein_HypB:0.25048002104967881376,((218888248__Bacteria__Deltaproteobacteria__Desulfovibrio_vulgaris_str_Miyazaki_F__hydrogenase_nickel_incorporation_protein_HypB:0.04614401595354635649,(78356354__Bacteria__Deltaproteobacteria__Desulfovibrio_alaskensis_G20__hydrogenase_nickel_incorporation_protein_HypB:0.17435520811202914748,46580734__Bacteria__Deltaproteobacteria__Desulfovibrio_vulgaris_str_Hildenborough__hydrogenase_nickel_incorporation_protein_HypB:0.08550698517310909019):0.05266235685021517648):0.07866515628036582775,220904765__Bacteria__Deltaproteobacteria__Desulfovibrio_desulfuricans_subsp_desulfuricans_str_ATCC_27774__hydrogenase_nickel_incorporation_protein_HypB:0.21779439681772433390):0.05971984359856347818):0.10154558772998056870):0.03164876620037701538):0.06620886688433406941):0.20323335718783713810,((327399249__Bacteria__Deltaproteobacteria__Hippea_maritima_DSM_10411__hydrogenase_nickel_incorporation_protein_HypB:0.55718815883508798770,(288553291__Bacteria__Bacilli__Bacillus_pseudofirmus_OF4__hydrogenase_nickel_incorporation_protein_HypB:0.32228726566567095224,(312111087__Bacteria__Bacilli__Geobacillus_sp_Y4_1MC1__hydrogenase_accessory_protein_HypB:0.00000122123005994819,336235536__Bacteria__Bacilli__Geobacillus_thermoglucosidasius_C56-YS93__hydrogenase_nickel_incorporation_protein_HypB:0.00438694246853523710):0.21812237694195005244):0.31248551666474871924):0.10160344833873016790,(((((284038740__Bacteria__Bacteroidetes__Spirosoma_linguale_DSM_74__hydrogenase_nickel_incorporation_protein_HypB:0.13485537450715667784,313206402__Bacteria__Bacteroidetes__Riemerella_anatipestifer_DSM_15868__hydrogenase_accessory_protein_hypb:0.16444905808061247021):0.19483306738408928682,340618148__Bacteria__Bacteroidetes__Zobellia_galactanivorans__hydrogenase_nickel_incorporation_protein_HypB:0.09158565028727050361):0.61058669039355117913,(((((390950973__Bacteria__Gammaproteobacteria__Thiocystis_violascens_DSM_198__Hydrogenase_nickel_incorporation_protein_HypB:0.12265467314607378380,288939818__Bacteria__Gammaproteobacteria__Allochromatium_vinosum_DSM_180__hydrogenase_accessory_protein_HypB:0.11666699492846877018):0.18622178733988478672,(117925777__Bacteria__Alphaproteobacteria__Magnetococcus_marinus_MC-1__hydrogenase_nickel_incorporation_protein_HypB:0.34392487315622266575,((74317401__Bacteria__Betaproteobacteria__Thiobacillus_denitrificans_ATCC_25259__hydrogenase_accessory_protein_HypB:0.18278751801001510979,((82702790__Bacteria__Betaproteobacteria__Nitrosospira_multiformis_ATCC_25196__hydrogenase_accessory_protein_HypB:0.30091524869730595926,357405328__Bacteria__Gammaproteobacteria__Methylomicrobium_alcaliphilum__nickel|iron_hydrogenase|_nickel_incorporation_protein:0.15580702223080972191):0.06565259395924960550,(332139748__Bacteria__Gammaproteobacteria__Alteromonas_macleodii_str_Deep_ecotype__hydrogenase_expression_protein_HypC:0.61041698700742053063,53804354__Bacteria__Gammaproteobacteria__Methylococcus_capsulatus_str_Bath__hydrogenase_nickel_incorporation_protein_HypB:0.16173600726922354731):0.16795549172880266942):0.04333753616548599585):0.06084703167101439963,220934448__Bacteria__Gammaproteobacteria__Thioalkalivibrio_sulfidophilus_HL-EbGr7__hydrogenase_nickel_incorporation_protein_HypB:0.12828162755497518610):0.05359510014998745964):0.01885163869865521744):0.10006425394334446388,83591642__Bacteria__Alphaproteobacteria__Rhodospirillum_rubrum_ATCC_11170__hydrogenase_nickel_incorporation_protein_HypB:0.29689581310182033835):0.16092674698619652274,((317051474__Bacteria__others_bacteria__Desulfurispirillum_indicum_S5__hydrogenase_accessory_protein_HypB:0.61775521021869006510,337288022__Bacteria__others_bacteria__Thermodesulfobacterium_sp_OPB45__hydrogenase_accessory_protein_HypB:0.29945117409194815794):0.11170762342741005768,((((225850471__Bacteria__Aquificae__Persephonella_marina_EX-H1__hydrogenase_accessory_protein_HypB:0.13113231415826512305,225848568__Bacteria__Aquificae__Sulfurihydrogenibium_azorense_Az-Fu1__hydrogenase_accessory_protein_HypB:0.17461152940616039841):0.02122347623441515549,((289549180__Bacteria__Aquificae__Thermocrinis_albus_DSM_14484__hydrogenase_accessory_protein_HypB:0.16443122251368541553,288818314__Bacteria__Aquificae__Hydrogenobacter_thermophilus_TK-6__hydrogenase_accessory_protein:0.10667401915952340330):0.10032186165755051233,(195952424__Bacteria__Aquificae__Hydrogenobaculum_sp_Y04AAS1__hydrogenase_accessory_protein_HypB:0.28131954329898523071,15606084__Bacteria__Aquificae__Aquifex_aeolicus_VF5__hydrogenase_expression|formation_protein_B:0.09005275527502390465):0.04795253973883269183):0.07517689744772000637):0.05650563656011929614,(((57238182__Bacteria__Epsilonproteobacteria__Campylobacter_jejuni_RM1221__hydrogenase_accessory_protein_HypB:0.21570185981256242980,222823795__Bacteria__Epsilonproteobacteria__Campylobacter_lari_RM2100__hydrogenase_accessory_protein_HypB:0.09938525920053138674):0.16379202760226194147,((118474600__Bacteria__Epsilonproteobacteria__Campylobacter_fetus_subsp_fetus_82-40__hydrogenase_nickel_incorporation_protein_HypB:0.13866179624069022158,(154174201__Bacteria__Epsilonproteobacteria__Campylobacter_curvus_525-92__hydrogenase_accessory_protein_HypB:0.08207203046541063085,157165110__Bacteria__Epsilonproteobacteria__Campylobacter_concisus_13826__hydrogenase_accessory_protein_HypB:0.04274210570436179357):0.06453603344667478703):0.07383269465517416918,154148503__Bacteria__Epsilonproteobacteria__Campylobacter_hominis_ATCC_BAA-381__hydrogenase_accessory_protein_HypB:0.24556310673867662309):0.05481449905925544347):0.09198062896066211414,(268679726__Bacteria__Epsilonproteobacteria__Sulfurospirillum_deleyianum_DSM_6946__hydrogenase_accessory_protein_HypB:0.05316775901057872039,390940288__Bacteria__Epsilonproteobacteria__Sulfurospirillum_barnesii_SES-3__Hydrogenase_nickel_incorporation_protein_HypB:0.04679264224640277553):0.09821662660360136465):0.05431035680588452291):0.07521436609541069795,((127512687__Bacteria__Gammaproteobacteria__Shewanella_loihica_PV-4__hydrogenase_nickel_incorporation_protein_HypB:0.11168826239836755765,((((((120598981__Bacteria__Gammaproteobacteria__Shewanella_sp_W3-18-1__hydrogenase_nickel_incorporation_protein_HypB:0.00000122123005994819,146292934__Bacteria__Gammaproteobacteria__Shewanella_putrefaciens_CN-32__hydrogenase_nickel_incorporation_protein_HypB:0.00000122123005994819):0.02169303811260195683,217973578__Bacteria__Gammaproteobacteria__Shewanella_baltica_OS223__hydrogenase_nickel_incorporation_protein_HypB:0.04509492627584328617):0.04974030506992652839,(24373653__Bacteria__Gammaproteobacteria__Shewanella_oneidensis_MR-1__Ni2||binding_GTPase_involved_in_regulation_of_NiFe_hydrogenase_expression_and_maturation_HypB:0.03688543617552720449,113970154__Bacteria__Gammaproteobacteria__Shewanella_sp_MR-4__hydrogenase_accessory_protein_HypB:0.03039562197718311334):0.03202751125793753401):0.09370777171527666649,(114563280__Bacteria__Gammaproteobacteria__Shewanella_frigidimarina_NCIMB_400__hydrogenase_nickel_incorporation_protein_HypB:0.12279839709508456880,119774809__Bacteria__Gammaproteobacteria__Shewanella_amazonensis_SB2B__hydrogenase_nickel_incorporation_protein_HypB:0.26757782140782304658):0.05482759663025338348):0.02437248716009887683,(212635442__Bacteria__Gammaproteobacteria__Shewanella_piezotolerans_WP3__Hydrogenase_accessory_protein_HypB:0.08080580731543494932,(157961848__Bacteria__Gammaproteobacteria__Shewanella_pealeana_ATCC_700345__hydrogenase_nickel_incorporation_protein_HypB:0.03523644076583589552,167624191__Bacteria__Gammaproteobacteria__Shewanella_halifaxensis_HAW-EB4__hydrogenase_nickel_incorporation_protein_HypB:0.02434975992788790747):0.06607861727153120646):0.13329527425391987649):0.02983859511330046524,157375041__Bacteria__Gammaproteobacteria__Shewanella_sediminis_HAW-EB3__hydrogenase_nickel_incorporation_protein_HypB:0.09619937493698833830):0.03726620637966243654):0.18194365483706864683,((((307721225__Bacteria__Epsilonproteobacteria__Sulfurimonas_autotrophica_DSM_16294__hydrogenase_nickel_incorporation_protein_HypB:0.12184227594293259300,319955844__Bacteria__Epsilonproteobacteria__Nitratifractor_salsuginis_DSM_16511__hydrogenase_accessory_protein_hypb:0.05989259389704885278):0.02853543203251340810,((296272913__Bacteria__Epsilonproteobacteria__Arcobacter_nitrofigilis_DSM_7299__hydrogenase_nickel_incorporation_protein_HypB:0.06834465769192435425,(157737649__Bacteria__Epsilonproteobacteria__Arcobacter_butzleri_RM4018__hydrogenase_expression|formation_protein_HypB:0.01272690462801014978,384172626__Bacteria__Epsilonproteobacteria__Arcobacter_sp_L__hydrogenase_expression|formation_protein_HypB:0.01905621260387905386):0.05744725617818883384):0.05862096002941215994,(313683158__Bacteria__Epsilonproteobacteria__Sulfuricurvum_kujiense_DSM_16994__hydrogenase_accessory_protein_hypb:0.11317695042627558266,152993235__Bacteria__Epsilonproteobacteria__Sulfurovum_sp_NBC37-1__hydrogenase_nickel_incorporation_protein_HypB:0.12617424531320323156):0.04279928378868496502):0.02505833416111893572):0.05055760041705431584,(78486382__Bacteria__Gammaproteobacteria__Thiomicrospira_crunogena_XCL-2__hydrogenase_nickel_incorporation_protein_HypB:0.22618364074798086305,(78777627__Bacteria__Epsilonproteobacteria__Sulfurimonas_denitrificans_DSM_1251__hydrogenase_nickel_incorporation_protein_HypB:0.17550959614880376480,152990719__Bacteria__Epsilonproteobacteria__Nitratiruptor_sp_SB155-2__hydrogenase_accessory_protein_HypB:0.11793162237579626894):0.05794041180265904756):0.01712457415162046623):0.05329183909548294851,(224372768__Bacteria__Epsilonproteobacteria__Nautilia_profundicola_AmH__hydrogenase_accessory_protein_HypB:0.40589480900875146707,(34557189__Bacteria__Epsilonproteobacteria__Wolinella_succinogenes_DSM_1740__hydrogenase_protein_B:0.27983332858321013914,((386761301__Bacteria__Epsilonproteobacteria__Helicobacter_cinaedi_PAGU611__hydrogenase_expression|formation_protein_HypB:0.14890878419605510508,32265824__Bacteria__Epsilonproteobacteria__Helicobacter_hepaticus_ATCC_51449__hydrogenase_expression|formation_protein_HypB:0.09320597325162853497):0.13782406551743370260,((((15611904__Bacteria__Epsilonproteobacteria__Helicobacter_pylori_J99__hydrogenase_expression|formation_protein:0.00685731471733901522,109947803__Bacteria__Epsilonproteobacteria__Helicobacter_acinonychis_str_Sheeba__hydrogenase_expression|formation_protein:0.00770570274274375196):0.03518186092756896144,386748324__Bacteria__Epsilonproteobacteria__Helicobacter_cetorum_MIT_99-5656__hydrogenase|urease_nickel_incorporation_protein_hypB:0.00511480093103325404):0.07176752075888345739,(315453951__Bacteria__Epsilonproteobacteria__Helicobacter_felis_ATCC_49179__hydrogenase_isoenzymes_formation_protein:0.06621443875602400775,336452237__Bacteria__Epsilonproteobacteria__Helicobacter_bizzozeronii_CIII-1__|NiFe|_hydrogenase_nickel_incorporation|associated_protein_HypB:0.04753083719630974563):0.14155562065787294368):0.10190473444317846297,291277099__Bacteria__Epsilonproteobacteria__Helicobacter_mustelae_12198__hydrogenase_isoenzymes_formation_protein:0.13810918332528485108):0.09257869471098044423):0.09073913025786711772):0.50431772242889316704):0.21276460410286274216):0.03376803907564633611):0.12761613071151103882):0.07782751848937054240):0.12491057044044348578):0.06347454071911300122,(337285669__Bacteria__others_bacteria__Thermodesulfatator_indicus_DSM_15286__hydrogenase_accessory_protein_HypB:0.40181796326318924839,((320353853__Bacteria__Deltaproteobacteria__Desulfobulbus_propionicus_DSM_2032__hydrogenase_nickel_incorporation_protein_HypB:0.39224443594825125770,51244435__Bacteria__Deltaproteobacteria__Desulfotalea_psychrophila_LSv54__hydrogenase_accessory_protein_HypB:0.21613326289493403620):0.09453088669500342434,(325294659__Bacteria__Aquificae__Desulfurobacterium_thermolithotrophum_DSM_11699__hydrogenase_nickel_incorporation_protein_HypB:0.06168176232480474669,319790102__Bacteria__Aquificae__Thermovibrio_ammonificans_HB-1__hydrogenase_accessory_protein_HypB:0.14010971949054615293):0.18855312306610327866):0.13112690148667083267):0.11440758932798363035):0.04160543811743627751):0.04037298107152963167,(((((187735891__Bacteria__others_bacteria__Akkermansia_muciniphila_ATCC_BAA-835__hydrogenase_nickel_incorporation_protein_HypB:0.47546985169900818358,((((383325815__Bacteria__Cyanobacteria__Synechocystis_sp_PCC_6803_substr_PCC-P__hydrogenase_isoenzymes_formation_protein_HypB:0.00000122123005994819,384436966__Bacteria__Cyanobacteria__Synechocystis_sp_PCC_6803_Xf__hydrogenase_isoenzymes_formation_protein_HypB:0.00000122123005994819):0.00000122123005994819,383322646__Bacteria__Cyanobacteria__Synechocystis_sp_PCC_6803_substr_GT-I__hydrogenase_isoenzymes_formation_protein_HypB:0.00000122123005994819):0.00000122123005994819,(16330904__Bacteria__Cyanobacteria__Synechocystis_sp_PCC_6803__hydrogenase_isoenzyme_formation_protein_HypB:0.00000122123005994819,383491699__Bacteria__Cyanobacteria__Synechocystis_sp_PCC_6803_substr_PCC-N__hydrogenase_isoenzymes_formation_protein_HypB:0.00000122123005994819):0.00000122123005994819):0.44686980854510027772,170076834__Bacteria__Cyanobacteria__Synechococcus_sp_PCC_7002__hydrogenase_isoenzymes_formation_protein_HypB:0.29832783559339254298):0.02881665617996887266):0.07928418195579846339,182416318__Bacteria__others_bacteria__Opitutus_terrae_PB90-1__hydrogenase_nickel_incorporation_protein_HypB:0.76259653566322604945):0.07158136332692989490,(56751567__Bacteria__Cyanobacteria__Synechococcus_elongatus_PCC_6301__hydrogenase_isoenzyme_formation_protein_HypB:0.48055853629861744469,(221633843__Bacteria__Chloroflexi__Thermomicrobium_roseum_DSM_5159__hydrogenase_nickel_incorporation_protein_HypB:0.69278597613032277813,(((383766410__Bacteria__Planctomycetes__Phycisphaera_mikurensis_NBRC_102666__hydrogenase_nickel_incorporation_protein_HypB:0.31943677224397926118,(386855965__Bacteria__Deinococcus-Thermus__Deinococcus_gobiensis_I-0__Hydrogenase_expression|formation_HypB|related_protein:0.08101715507928088089,15807975__Bacteria__Deinococcus-Thermus__Deinococcus_radiodurans_R1__hydrogenase_expression|formation_HypB|like_protein:0.07673098932118423143):0.40525520602456216457):0.09495557182850448974,(((94967953__Bacteria__Acidobacteria__Candidatus_Koribacter_versatilis_Ellin345__hydrogenase_nickel_incorporation_protein_HypB:0.18765664574817300658,(374313101__Bacteria__Acidobacteria__Granulicella_mallensis_MP5ACTX8__hydrogenase_nickel_incorporation_protein_HypB:0.37193386842290171446,116625614__Bacteria__Acidobacteria__Candidatus_Solibacter_usitatus_Ellin6076__hydrogenase_nickel_incorporation_protein_HypB:0.22856959260101392117):0.04910590623273554389):0.11408553447256752911,(339628561__Bacteria__Clostridia__Sulfobacillus_acidophilus_TPY__hydrogenase_nickel_incorporation_protein_HypB:0.39111367808873243046,((295697092__Bacteria__Bacilli__Kyrpidia_tusciae_DSM_2912__hydrogenase_nickel_incorporation_protein_HypB:0.17974789339063848570,((336235316__Bacteria__Bacilli__Geobacillus_thermoglucosidasius_C56-YS93__hydrogenase_nickel_incorporation_protein_HypB:0.00390149063750590015,312110885__Bacteria__Bacilli__Geobacillus_sp_Y4_1MC1__hydrogenase_accessory_protein_HypB:0.00000122123005994819):0.09879494385449044680,(336235507__Bacteria__Bacilli__Geobacillus_thermoglucosidasius_C56-YS93__hydrogenase_nickel_incorporation_protein_HypB:0.00000122123005994819,312111058__Bacteria__Bacilli__Geobacillus_sp_Y4_1MC1__hydrogenase_accessory_protein_HypB:0.00000122123005994819):0.12311729338289453817):0.05715566806003535144):0.01720727792522334931,295696642__Bacteria__Bacilli__Kyrpidia_tusciae_DSM_2912__hydrogenase_nickel_incorporation_protein_HypB:0.20033727504238585393):0.07754057743497229371):0.15900643004790551704):0.06590320332990660945,226225822__Bacteria__others_bacteria__Gemmatimonas_aurantiaca_T-27__hydrogenase_isoenzymes_nickel_incorporation_protein_HypB:0.35207083846225667445):0.00000122123005994819):0.06418160233709151175,((386838062__Bacteria__Actinobacteria__Streptomyces_hygroscopicus_subsp_jinggangensis_5008__|NiFe|_hydrogenase_expression|formation_protein:0.27919644335982429784,(29833916__Bacteria__Actinobacteria__Streptomyces_avermitilis_MA-4680__|NiFe|_hydrogenase_expression|formation_protein:0.09465770394378525410,290962980__Bacteria__Actinobacteria__Streptomyces_scabiei_87-22__guanine|nucleotide_binding_protein|_functions_as_nickel_donor_for_large_subunit_of_hydrogenase_3:0.10381941508918324235):0.12125105006459947765):0.46514991519601039949,((148655126__Bacteria__Chloroflexi__Roseiflexus_sp_RS-1__hydrogenase_nickel_incorporation_protein_HypB:0.12627804652235896654,156743735__Bacteria__Chloroflexi__Roseiflexus_castenholzii_DSM_13941__hydrogenase_nickel_incorporation_protein_HypB:0.06453735614925251718):0.14383758319818459870,(383764311__Bacteria__Chloroflexi__Caldilinea_aerophila_DSM_14535_NBRC_104270__hydrogenase_nickel_incorporation_protein_HypB:0.29877479808152995755,((222526235__Bacteria__Chloroflexi__Chloroflexus_sp_Y-400-fl__hydrogenase_nickel_incorporation_protein_HypB:0.00000122123005994819,163848320__Bacteria__Chloroflexi__Chloroflexus_aurantiacus_J-10-fl__hydrogenase_nickel_incorporation_protein_HypB:0.00000122123005994819):0.11366527947362001227,219847413__Bacteria__Chloroflexi__Chloroflexus_aggregans_DSM_9485__hydrogenase_nickel_incorporation_protein_HypB:0.08316843620792074843):0.20373405078976267180):0.05208351319419673997):0.11282239697980110671):0.04600633547307072385):0.05317960473318103509):0.11705948180675962433):0.09309391991424023627):0.07545538642089505421,((197120921__Bacteria__Deltaproteobacteria__Anaeromyxobacter_sp_K__hydrogenase_nickel_incorporation_protein_HypB:0.02270892882233424212,220915618__Bacteria__Deltaproteobacteria__Anaeromyxobacter_dehalogenans_2CP-1__hydrogenase_nickel_incorporation_protein_HypB:0.00900932183522247867):0.12466597559148268060,153003386__Bacteria__Deltaproteobacteria__Anaeromyxobacter_sp_Fw109-5__hydrogenase_nickel_incorporation_protein_HypB:0.07438465057283938364):0.58941581011058619133):0.07458197030392742233,(225874607__Bacteria__Acidobacteria__Acidobacterium_capsulatum_ATCC_51196__hydrogenase_nickel_incorporation_protein_HypB:0.40951307249132279376,116625974__Bacteria__Acidobacteria__Candidatus_Solibacter_usitatus_Ellin6076__hydrogenase_nickel_incorporation_protein_HypB:0.50735949771570998390):0.35770455046458976556):0.07297311799357160400):0.05969768270597160253,(((189426115__Bacteria__Deltaproteobacteria__Geobacter_lovleyi_SZ__hydrogenase_nickel_incorporation_protein_HypB:0.25503799695847934048,(((222056300__Bacteria__Deltaproteobacteria__Geobacter_sp_FRC-32__hydrogenase_nickel_incorporation_protein_HypB:0.31763195057218779338,148264006__Bacteria__Deltaproteobacteria__Geobacter_uraniireducens_Rf4__hydrogenase_nickel_incorporation_protein_HypB:0.15816385011773842484):0.04848130152065310838,((322420600__Bacteria__Deltaproteobacteria__Geobacter_sp_M18__hydrogenase_nickel_incorporation_protein_HypB:0.08597094125209492343,(197119504__Bacteria__Deltaproteobacteria__Geobacter_bemidjiensis_Bem__hydrogenase_accessory_protein_HypB:0.01806732712017944040,253699759__Bacteria__Deltaproteobacteria__Geobacter_sp_M21__hydrogenase_nickel_incorporation_protein_HypB:0.00538385644658636881):0.05390110461403532782):0.07886748164817349027,(39995414__Bacteria__Deltaproteobacteria__Geobacter_sulfurreducens_PCA__hydrogenase_nickel_incorporation_protein_HypB:0.09108465272744327434,78221347__Bacteria__Deltaproteobacteria__Geobacter_metallireducens_GS-15__hydrogenase_nickel_incorporation_protein_HypB:0.04977458229798460004):0.14487126858184995459):0.02393588414729545116):0.03413048355547945722,118581188__Bacteria__Deltaproteobacteria__Pelobacter_propionicus_DSM_2379__hydrogenase_nickel_incorporation_protein_HypB:0.23767352593265378413):0.02699301972297113786):0.15043377199118670995,(((297568210__Bacteria__Deltaproteobacteria__Desulfurivibrio_alkaliphilus_AHT2__hydrogenase_accessory_protein_HypB:0.54622723628238345484,(((193214862__Bacteria__Chlorobi__Chloroherpeton_thalassium_ATCC_35110__hydrogenase_nickel_incorporation_protein_HypB:0.19496018164295877972,(78188512__Bacteria__Chlorobi__Chlorobium_chlorochromatii_CaD3__hydrogenase_accessory_protein_HypB:0.18514038813394789740,((194337082__Bacteria__Chlorobi__Pelodictyon_phaeoclathratiforme_BU-1__hydrogenase_nickel_incorporation_protein_HypB:0.08596694964380759141,78187317__Bacteria__Chlorobi__Chlorobium_luteolum_DSM_273__hydrogenase_accessory_protein_HypB:0.21761405885176299257):0.02422739740986483425,(119356555__Bacteria__Chlorobi__Chlorobium_phaeobacteroides_DSM_266__hydrogenase_nickel_incorporation_protein_HypB:0.17595962837722881056,((189500694__Bacteria__Chlorobi__Chlorobium_phaeobacteroides_BS1__hydrogenase_nickel_incorporation_protein_HypB:0.16959630745491727222,194334449__Bacteria__Chlorobi__Prosthecochloris_aestuarii_DSM_271__hydrogenase_nickel_incorporation_protein_HypB:0.16408907087261517810):0.09086765134829692669,(189347275__Bacteria__Chlorobi__Chlorobium_limicola_DSM_245__hydrogenase_nickel_incorporation_protein_HypB:0.20049338883474276951,(193213282__Bacteria__Chlorobi__Chlorobaculum_parvum_NCIB_8327__hydrogenase_accessory_protein_HypB:0.02267394397923652716,21674612__Bacteria__Chlorobi__Chlorobium_tepidum_TLS__hydrogenase_nickel_incorporation_protein_HypB:0.03508636676780088615):0.16751461238831583112):0.00725975188610179789):0.04994591068130867922):0.04371723361298968102):0.06343393522341539414):0.12262210960817963856):0.08217832444147274429,150008423__Bacteria__Bacteroidetes__Parabacteroides_distasonis_ATCC_8503__hydrogenase_nickel_incorporation_protein_HypB:0.41942177243805378595):0.04344679081705227902,(146301643__Bacteria__Bacteroidetes__Flavobacterium_johnsoniae_UW101__hydrogenase_nickel_incorporation_protein_HypB:0.26522395113489993790,(332663789__Bacteria__Bacteroidetes__Haliscomenobacter_hydrossis_DSM_1100__hydrogenase_nickel_incorporation_protein_HypB:0.26302464024235688855,375144601__Bacteria__Bacteroidetes__Niastella_koreensis_GR20-10__hydrogenase_nickel_incorporation_protein_HypB:0.39148440630251774008):0.07483188419477561359):0.09653803951881177736):0.09563025151474272012):0.04080397569582478595,((((166368528__Bacteria__Cyanobacteria__Microcystis_aeruginosa_NIES-843__putative_hydrogenase_expression|formation_protein:0.12815545892193369593,220905917__Bacteria__Cyanobacteria__Cyanothece_sp_PCC_7425__hydrogenase_nickel_incorporation_protein_HypB:0.16875359027709690984):0.07989516453784265004,((75910804__Bacteria__Cyanobacteria__Anabaena_variabilis_ATCC_29413__hydrogenase_nickel_incorporation_protein_HypB:0.05996228561445317989,(298492335__Bacteria__Cyanobacteria__Nostoc_azollae_0708__hydrogenase_nickel_incorporation_protein_HypB:0.15200003297308989358,(186680886__Bacteria__Cyanobacteria__Nostoc_punctiforme_PCC_73102__hydrogenase_nickel_incorporation_protein_HypB:0.15399693783389048485,17228195__Bacteria__Cyanobacteria__Nostoc_sp_PCC_7120__hydrogenase_expression|formation_protein:0.02604097254370125666):0.01811313922682227656):0.02061208258826908307):0.09100746520770934544,((307151542__Bacteria__Cyanobacteria__Cyanothece_sp_PCC_7822__hydrogenase_nickel_incorporation_protein_HypB:0.04580365252808328569,218438781__Bacteria__Cyanobacteria__Cyanothece_sp_PCC_7424__hydrogenase_nickel_incorporation_protein_HypB:0.05924825273586493968):0.11530679978220872983,(113474631__Bacteria__Cyanobacteria__Trichodesmium_erythraeum_IMS101__hydrogenase_nickel_incorporation_protein_HypB:0.13106899645588340753,((257058344__Bacteria__Cyanobacteria__Cyanothece_sp_PCC_8802__hydrogenase_nickel_incorporation_protein_HypB:0.00449695321136146711,218245309__Bacteria__Cyanobacteria__Cyanothece_sp_PCC_8801__hydrogenase_nickel_incorporation_protein_HypB:0.00411272475500936135):0.12423625466881818569,(172037816__Bacteria__Cyanobacteria__Cyanothece_sp_ATCC_51142_lin-circ__hydrogenase_accessory_protein:0.05683192777919886252,284929144__Bacteria__Cyanobacteria__Cyanobacterium_UCYN-A__hydrogenase_accessory_protein_HypB:0.35928000800953052707):0.05778818436061427394):0.04610193387982342711):0.05508763641126249166):0.03523407098256843561):0.01858357293075110425):0.23159266001105885402,((337269966__Bacteria__Alphaproteobacteria__Mesorhizobium_opportunistum_WSM2075__hydrogenase_accessory_protein_HypB:0.14049629439327790403,148252084__Bacteria__Alphaproteobacteria__Bradyrhizobium_sp_BTAi1__hydrogenase_nickel_incorporation:0.05542844862262284039):0.05073585085700512559,217979845__Bacteria__Alphaproteobacteria__Methylocella_silvestris_BL2__hydrogenase_nickel_incorporation_protein_HypB:0.17882697343371839471):0.20302261089834050534):0.10600850552558331585,(((((226306136__Bacteria__Actinobacteria__Rhodococcus_erythropolis_PR4__probable_hydrogenase_nickel_incorporation_protein_HypB:0.30333794715412232268,(333919638__Bacteria__Actinobacteria__Amycolicicoccus_subflavus_DQS3-9A1__hydrogenase_nickel_incorporation_protein_HypB:0.35906525891073165502,312141492__Bacteria__Actinobacteria__Rhodococcus_equi_103S__hydrogenase_accessory_protein_hypb:0.22659154428844827112):0.08083509193188039010):0.08448846828842937473,((118470704__Bacteria__Actinobacteria__Mycobacterium_smegmatis_str_MC2_155__hydrogenase_nickel_incorporation_protein_HypB:0.23298639510071489367,(375142638__Bacteria__Actinobacteria__Mycobacterium_rhodesiae_NBB3__hydrogenase_nickel_incorporation_protein_HypB:0.20086202416132159509,126434718__Bacteria__Actinobacteria__Mycobacterium_sp_JLS__hydrogenase_nickel_incorporation_protein_HypB:0.20385241490068170545):0.00999356627757702273):0.08309253772112677738,(315444890__Bacteria__Actinobacteria__Mycobacterium_sp_Spyr1__hydrogenase_nickel_incorporation_protein_HypB:0.00282954940462174041,145224559__Bacteria__Actinobacteria__Mycobacterium_gilvum_PYR-GCK__hydrogenase_nickel_incorporation_protein_HypB:0.00629387378294034641):0.27118876809609843148):0.02787728159561043625):0.03579835712706584683,(226363958__Bacteria__Actinobacteria__Rhodococcus_opacus_B4__hydrogenase_nickel_incorporation_protein_HypB:0.03052607723094014763,111021574__Bacteria__Actinobacteria__Rhodococcus_jostii_RHA1__hydrogenase_nickel_incorporation_protein_HypB:0.01530992979902165776):0.22180380871739768800):0.07705898629166206548,120403407__Bacteria__Actinobacteria__Mycobacterium_vanbaalenii_PYR-1__hydrogenase_nickel_incorporation_protein_HypB:0.20533880910655197272):0.11322619836267118487,((374336169__Bacteria__Gammaproteobacteria__Oceanimonas_sp_GK1__hydrogenase_nickel_incorporation_protein_HypB:0.81122932838497319175,(198283002__Bacteria__Gammaproteobacteria__Acidithiobacillus_ferrooxidans_ATCC_53993__hydrogenase_nickel_incorporation_protein_HypB:0.00000122123005994819,218666244__Bacteria__Gammaproteobacteria__Acidithiobacillus_ferrooxidans_ATCC_23270__hydrogenase_nickel_incorporation_protein_HypB:0.00000122123005994819):0.39211221728682521537):0.10916975404056067367,(((257054856__Bacteria__Actinobacteria__Saccharomonospora_viridis_DSM_43017__hydrogenase_accessory_protein_HypB:0.34372153274106936882,158314312__Bacteria__Actinobacteria__Frankia_sp_EAN1pec__hydrogenase_nickel_incorporation_protein_HypB:0.34085702870193135272):0.10510340149708986834,134099618__Bacteria__Actinobacteria__Saccharopolyspora_erythraea_NRRL_2338__hydrogenase_nickel_incorporation_protein_HypB:0.28323885197046744233):0.07221692939883231355,((86740642__Bacteria__Actinobacteria__Frankia_sp_CcI3__hydrogenase_nickel_incorporation_protein_HypB:0.28763322675780350623,111221818__Bacteria__Actinobacteria__Frankia_alni_ACN14a__hydrogenase|3_accessory_protein:0.35827940098072769137):0.13865290019564377455,(300785675__Bacteria__Actinobacteria__Amycolatopsis_mediterranei_U32__hydrogenase_nickel_incorporation_protein_HypB:0.34199147731762830071,379736464__Bacteria__Actinobacteria__Blastococcus_saxobsidens_DD2__Hydrogenase_nickel_incorporation_protein_hypB:0.24848957387444950418):0.03046704684939096491):0.08396615584858527215):0.03421996957705155523):0.09266751115043757314):0.09300569063450465912):0.09975669889439091331):0.08574834355836727373,((((289165764__Bacteria__Gammaproteobacteria__Legionella_longbeachae_NSW150__hydrogenase_expression|formation_protein_HypB:0.20029346908255973858,(296108107__Bacteria__Gammaproteobacteria__Legionella_pneumophila_2300-99_Alcoy__hydrogenase_nickel_incorporation_protein_HypB:0.00801695969699125870,52842683__Bacteria__Gammaproteobacteria__Legionella_pneumophila_subsp_pneumophila_str_Philadelphia_1__hydrogenase_nickel_incorporation_protein_HypB:0.03869046767412341603):0.32794612007484169602):0.27882074045891686032,83642987__Bacteria__Gammaproteobacteria__Hahella_chejuensis_KCTC_2396__hydrogenase_nickel_incorporation_protein_HypB:0.33302668567131804567):0.04253318802496509898,((333983471__Bacteria__Gammaproteobacteria__Methylomonas_methanica_MC09__hydrogenase_nickel_incorporation_protein_HypB:0.24693082935779991915,(((((226947038__Bacteria__Gammaproteobacteria__Azotobacter_vinelandii_DJ__hydrogenase_nickel_incorporation_protein_HypB:0.14695382114734598100,296137503__Bacteria__Betaproteobacteria__Thiomonas_intermedia_K12__hydrogenase_nickel_incorporation_protein_HypB:0.30239115569555785612):0.06377507077774717537,((326402509__Bacteria__Alphaproteobacteria__Acidiphilium_multivorum_AIU301__hydrogenase_nickel_incorporation_protein_HypB:0.00000122123005994819,148259349__Bacteria__Alphaproteobacteria__Acidiphilium_cryptum_JF-5__hydrogenase_nickel_incorporation_protein_HypB:0.00592735981468699418):0.35192957154740317494,(114321167__Bacteria__Gammaproteobacteria__Alkalilimnicola_ehrlichii_MLHE-1__hydrogenase_accessory_protein_HypB:0.29087595978829539067,(344199955__Bacteria__Gammaproteobacteria__Acidithiobacillus_ferrivorans_SS3__hydrogenase_accessory_protein_HypB:0.02907940342932727532,(218665305__Bacteria__Gammaproteobacteria__Acidithiobacillus_ferrooxidans_ATCC_23270__hydrogenase_nickel_incorporation_protein_HypB:0.00000122123005994819,198284956__Bacteria__Gammaproteobacteria__Acidithiobacillus_ferrooxidans_ATCC_53993__hydrogenase_nickel_incorporation_protein_HypB:0.00000122123005994819):0.08379277149819884529):0.17312415435152073151):0.02300059602630301694):0.07113383397360339977):0.02178935724034751845,((384260678__Bacteria__Alphaproteobacteria__Rhodospirillum_photometricum_DSM_122__Hydrogenase_accessory_protein_HypB:0.42260644211683512372,(83592505__Bacteria__Alphaproteobacteria__Rhodospirillum_rubrum_ATCC_11170__hydrogenase_nickel_incorporation_protein_HypB:0.00000122123005994819,386349228__Bacteria__Alphaproteobacteria__Rhodospirillum_rubrum_F11__hydrogenase_nickel_incorporation_protein_HypB:0.00000122123005994819):0.23669300198996220952):0.15915683580144215914,((119900089__Bacteria__Betaproteobacteria__Azoarcus_sp_BH72__hydrogenase_nickel_incorporation_protein_HypB:0.18854942650044778651,237654568__Bacteria__Betaproteobacteria__Thauera_sp_MZ1T__hydrogenase_accessory_protein_HypB:0.19867596437190992997):0.12729701745055888029,((372487841__Bacteria__Betaproteobacteria__Dechlorosoma_suillum_PS__hydrogenase_nickel_incorporation_protein_HypB:0.15926265861553048908,((71909588__Bacteria__Betaproteobacteria__Dechloromonas_aromatica_RCB__hydrogenase_accessory_protein_HypB:0.22267239792992135627,(89902854__Bacteria__Betaproteobacteria__Rhodoferax_ferrireducens_T118__hydrogenase_accessory_protein_HypB:0.23080565084767457051,(339483589__Bacteria__Betaproteobacteria__Nitrosomonas_sp_Is79A3__hydrogenase_accessory_protein_HypB:0.23457370688999040764,(302878792__Bacteria__Betaproteobacteria__Gallionella_capsiferriformans_ES-2__hydrogenase_nickel_incorporation_protein_HypB:0.22243816547876715806,291614879__Bacteria__Betaproteobacteria__Sideroxydans_lithotrophicus_ES-1__hydrogenase_accessory_protein_HypB:0.15120014016701072146):0.05237269390087706533):0.08605924406446632813):0.07180074269772154794):0.02489053099286919757,94310478__Bacteria__Betaproteobacteria__Cupriavidus_metallidurans_CH34__GTP_hydrolase_involved_in_nickel_liganding_into_hydrogenases:0.17776240594822742547):0.03394090831731716440):0.03350913947920837466,257092365__Bacteria__Betaproteobacteria__Candidatus_Accumulibacter_phosphatis_clade_IIA_str_UW-1__hydrogenase_accessory_protein_HypB:0.26658226514424343545):0.03907987852390076844):0.06106658375658689797):0.03844055837462034136):0.04631264106198654945,((83310741__Bacteria__Alphaproteobacteria__Magnetospirillum_magneticum_AMB-1__Ni2||binding_GTPase_involved_in_regulation_of_expression_and_maturation_of_urease_and_hydrogenase:0.27825165284529751464,((90425965__Bacteria__Alphaproteobacteria__Rhodopseudomonas_palustris_BisB18__hydrogenase_accessory_protein_HypB:0.32078518843539871597,((134291353__Bacteria__Betaproteobacteria__Burkholderia_vietnamiensis_G4__hydrogenase_accessory_protein_HypB:0.00730645002905333778,387906177__Bacteria__Betaproteobacteria__Burkholderia_sp_KJ006__hydrogenase_nickel_incorporation|associated_protein_HypB:0.00000122123005994819):0.23257006941444305359,(383759441__Bacteria__Betaproteobacteria__Rubrivivax_gelatinosus_IL144__hydrogenase_nickel_incorporation_protein_HypB:0.15148257468059561637,((91780577__Bacteria__Betaproteobacteria__Burkholderia_xenovorans_LB400__hydrogenase_accessory_protein_HypB:0.30713376196174424493,171059126__Bacteria__Betaproteobacteria__Leptothrix_cholodnii_SP-6__hydrogenase_nickel_incorporation_protein_HypB:0.12631883720033412755):0.03356268109101761404,(124268000__Bacteria__Betaproteobacteria__Methylibium_petroleiphilum_PM1__hydrogenase|3_accessory_protein|_assembly_of_metallocenter:0.12423838590212900324,(121604864__Bacteria__Betaproteobacteria__Polaromonas_naphthalenivorans_CJ2__hydrogenase_nickel_incorporation_protein_HypB:0.12027858811483145562,94310229__Bacteria__Betaproteobacteria__Cupriavidus_metallidurans_CH34__GTP_hydrolase_HypB1:0.15333903563183345908):0.03917984007655184869):0.12584835976658326206):0.05728677369703879391):0.06645503074050332359):0.11502502977121424610):0.06482325893310116049,(((294676334__Bacteria__Alphaproteobacteria__Rhodobacter_capsulatus_SB_1003__hydrogenase_nickel_incorporation_protein_HypB:0.20423776477888067049,((221639938__Bacteria__Alphaproteobacteria__Rhodobacter_sphaeroides_KD131__GTP|binding_protein_HypB:0.00000122123005994819,77464074__Bacteria__Alphaproteobacteria__Rhodobacter_sphaeroides_2-4-1__Hydrogenase_nickel_incorporation_protein_HypB:0.01647659484999285801):0.15907929098558884484,119385830__Bacteria__Alphaproteobacteria__Paracoccus_denitrificans_PD1222__hydrogenase_nickel_incorporation_protein_HypB:0.27838536631563115531):0.05613469301738599482):0.12771154434744294570,338737294__Bacteria__Alphaproteobacteria__Hyphomicrobium_sp_MC1__hydrogenase_nickel_incorporation_protein_HypB:0.36339516778619984638):0.12119429119149043028,90426030__Bacteria__Alphaproteobacteria__Rhodopseudomonas_palustris_BisB18__hydrogenase_accessory_protein_HypB:0.27672762262731448457):0.03753429264690488765):0.03807581719743245718):0.05952982846053394422,(292491455__Bacteria__Gammaproteobacteria__Nitrosococcus_halophilus_Nc4__hydrogenase_accessory_protein_HypB:0.25477684724139265660,((90425245__Bacteria__Alphaproteobacteria__Rhodopseudomonas_palustris_BisB18__hydrogenase_accessory_protein_HypB:0.11629980283275904995,((148253519__Bacteria__Alphaproteobacteria__Bradyrhizobium_sp_BTAi1__hydrogenase_nickel_incorporation:0.05443599687513846902,146338762__Bacteria__Alphaproteobacteria__Bradyrhizobium_sp_ORS_278__hydrogenase|3_accessory_protein:0.01614291433563185343):0.08460355918520053031,27382042__Bacteria__Alphaproteobacteria__Bradyrhizobium_japonicum_USDA_110__HypB_protein:0.08469093360500870582):0.19128478183573321969):0.04503101139999308999,(217978880__Bacteria__Alphaproteobacteria__Methylocella_silvestris_BL2__hydrogenase_nickel_incorporation_protein_HypB:0.29863584167551343596,(115523263__Bacteria__Alphaproteobacteria__Rhodopseudomonas_palustris_BisA53__hydrogenase_nickel_incorporation_protein_HypB:0.09439977805488129758,(39934049__Bacteria__Alphaproteobacteria__Rhodopseudomonas_palustris_CGA009__hydrogenase_expression|formation_protein_HypB:0.10103828451935915889,(316931894__Bacteria__Alphaproteobacteria__Rhodopseudomonas_palustris_DX-1__hydrogenase_nickel_incorporation_protein_HypB:0.06401066034301509944,91975654__Bacteria__Alphaproteobacteria__Rhodopseudomonas_palustris_BisB5__hydrogenase_accessory_protein_HypB:0.06069738803157015417):0.01955285922086250072):0.01821332305607104712):0.03468901345897870692):0.02838111828202917811):0.09559078430482187416):0.04848577336683085326):0.02910465232644739858):0.03554697659202052384,((189219810__Bacteria__others_bacteria__Methylacidiphilum_infernorum_V4__|NiFe|_hydrogenase_nickel_incorporation|associated_protein_HypB|_GTPase:0.62783145802539219726,383785666__Bacteria__others_bacteria__Leptospirillum_ferrooxidans_C2-3__hydrogenase_accessory_protein:0.63224899687853186592):0.12987183959991535631,(312113753__Bacteria__Alphaproteobacteria__Rhodomicrobium_vannielii_ATCC_17100__hydrogenase_nickel_incorporation_protein_HypB:0.34461486423199760853,(182678145__Bacteria__Alphaproteobacteria__Beijerinckia_indica_subsp_indica_ATCC_9039__hydrogenase_nickel_incorporation_protein_HypB:0.17961995051610607499,(158422232__Bacteria__Alphaproteobacteria__Azorhizobium_caulinodans_ORS_571__hydrogenase_accessory_protein:0.22649795098251981895,154246126__Bacteria__Alphaproteobacteria__Xanthobacter_autotrophicus_Py2__hydrogenase_nickel_incorporation_protein_HypB:0.26826073790733490076):0.05981987881256368295):0.12460730793678137518):0.06007855662874111297):0.05086031044310497518):0.04449079352923218655):0.03991142564137106080,(119944963__Bacteria__Gammaproteobacteria__Psychromonas_ingrahamii_37__GTP_hydrolase|_accessory_liganding_Ni_into_hydrogenases|_HypB:0.49334317740187211276,(((197283952__Bacteria__Gammaproteobacteria__Proteus_mirabilis_HI4320__hydrogenase_nickel_incorporation_protein:0.17856110574164155147,((((157370676__Bacteria__Gammaproteobacteria__Serratia_proteamaculans_568__hydrogenase_nickel_incorporation_protein_HypB:0.10539193895312051752,333929133__Bacteria__Gammaproteobacteria__Serratia_sp_AS12__hydrogenase_nickel_incorporation_protein_HypB:0.07444216918238052982):0.07845440134217376849,((260597684__Bacteria__Gammaproteobacteria__Cronobacter_turicensis_z3032__hydrogenase_nickel_incorporation_protein_HypB:0.04898570151398945471,156934241__Bacteria__Gammaproteobacteria__Cronobacter_sakazakii_ATCC_BAA-894__hydrogenase_nickel_incorporation_protein_HypB:0.01639752325027431235):0.12270376382185051167,((387887448__Bacteria__Gammaproteobacteria__Escherichia_blattae_DSM_4481__hydrogenase_isoenzymes_nickel_incorporation_protein_HypB:0.02716041655555974030,50120173__Bacteria__Gammaproteobacteria__Pectobacterium_atrosepticum_SCRI1043__hydrogenase_nickel_incorporation_protein_HypB:0.06964671728035869147):0.04509247343437426669,((345300588__Bacteria__Gammaproteobacteria__Enterobacter_asburiae_LF7a__hydrogenase_nickel_incorporation_protein_HypB:0.04843000196611470243,(296104404__Bacteria__Gammaproteobacteria__Enterobacter_cloacae_subsp_cloacae_ATCC_13047__hydrogenase_nickel_incorporation_protein_HypB:0.03587922871096697885,146312841__Bacteria__Gammaproteobacteria__Enterobacter_sp_638__hydrogenase_nickel_incorporation_protein_HypB:0.03455126509648688560):0.00855362028095631513):0.04861045707789977272,(((157148266__Bacteria__Gammaproteobacteria__Citrobacter_koseri_ATCC_BAA-895__hydrogenase_nickel_incorporation_protein_HypB:0.01678797949180211788,(340000413__Bacteria__Gammaproteobacteria__Salmonella_bongori_NCTC_12419__hydrogenase_isoenzymes_formation_protein_HypB:0.01800813265312696185,(16761632__Bacteria__Gammaproteobacteria__Salmonella_enterica_subsp_enterica_serovar_Typhi_str_CT18__hydrogenase_isoenzymes_formation_protein_HypB:0.00795515186052360782,((((74313294__Bacteria__Gammaproteobacteria__Shigella_sonnei_Ss046__hydrogenase_nickel_incorporation_protein_HypB:0.00000122123005994819,82545200__Bacteria__Gammaproteobacteria__Shigella_boydii_Sb227__hydrogenase_nickel_incorporation_protein_HypB:0.00000122123005994819):0.00000122123005994819,15803245__Bacteria__Gammaproteobacteria__Escherichia_coli_O157_H7_str_EDL933__hydrogenase_nickel_incorporation_protein_HypB:0.00277118714005909978):0.00000122123005994819,(82778093__Bacteria__Gammaproteobacteria__Shigella_dysenteriae_Sd197__hydrogenase_nickel_incorporation_protein_HypB:0.00834054215993093248,218547765__Bacteria__Gammaproteobacteria__Escherichia_fergusonii_ATCC_35469__hydrogenase_nickel_incorporation_protein_HypB:0.00832906148818229539):0.00000122123005994819):0.00000122123005994819,24114018__Bacteria__Gammaproteobacteria__Shigella_flexneri_2a_str_301__hydrogenase_nickel_incorporation_protein_HypB:0.00552529592095678344):0.03248977073311661024):0.00727982341348042388):0.00849009036537502586):0.01276182294307053045,283786723__Bacteria__Gammaproteobacteria__Citrobacter_rodentium_ICC168__hydrogenase_isoenzymes_nickel_incorporation_protein:0.01090965162231561161):0.02138506698838749109,(311278305__Bacteria__Gammaproteobacteria__Enterobacter_cloacae_SCF1__hydrogenase_nickel_incorporation_protein_HypB:0.06511371362360771076,(375256956__Bacteria__Gammaproteobacteria__Klebsiella_oxytoca_KCTC_1686__hydrogenase_nickel_incorporation_protein_HypB:0.03206062846594273652,((288933883__Bacteria__Gammaproteobacteria__Klebsiella_variicola_At-22__hydrogenase_accessory_protein_HypB:0.00274899822012757838,(378980297__Bacteria__Gammaproteobacteria__Klebsiella_pneumoniae_subsp_pneumoniae_HS11286__hydrogenase_nickel_incorporation_protein_HypB:0.00345695559540469197,152971586__Bacteria__Gammaproteobacteria__Klebsiella_pneumoniae_subsp_pneumoniae_MGH_78578__hydrogenase_nickel_incorporation_protein_HypB:0.00000122123005994819):0.01144861100909901411):0.02624133650880071389,336246841__Bacteria__Gammaproteobacteria__Enterobacter_aerogenes_KCTC_2190__hydrogenase_nickel_incorporation_protein_HypB:0.02653749969265863096):0.01127555761804580579):0.03628857752279246451):0.01040148389203783552):0.01818321481996224356):0.02406187593200258268):0.02868178651268954091):0.15401459711927506513):0.04048952951298374209,(238921142__Bacteria__Gammaproteobacteria__Edwardsiella_ictaluri_93-146__hydrogenase_accessory_protein_HypB|_putative:0.00941160851185113626,269140248__Bacteria__Gammaproteobacteria__Edwardsiella_tarda_EIB202__hydrogenase_nickel_incorporation_protein:0.01050690026804676838):0.17895600350858203997):0.01928547426142045856,((242239945__Bacteria__Gammaproteobacteria__Dickeya_dadantii_Ech703__hydrogenase_nickel_incorporation_protein_HypB:0.11351388044225431406,(307131790__Bacteria__Gammaproteobacteria__Dickeya_dadantii_3937__GTP_hydrolase:0.04138331288944960273,(251789037__Bacteria__Gammaproteobacteria__Dickeya_zeae_Ech1591__hydrogenase_accessory_protein_HypB:0.02360623529641990917,271501246__Bacteria__Gammaproteobacteria__Dickeya_dadantii_Ech586__hydrogenase_accessory_protein_HypB:0.01295250353332546948):0.04532638250029541460):0.03951569644405446280):0.11164746117626671296,((322831884__Bacteria__Gammaproteobacteria__Rahnella_sp_Y9602__hydrogenase_nickel_incorporation_protein_HypB:0.02492684937680179902,383189133__Bacteria__Gammaproteobacteria__Rahnella_aquatilis_CIP_78-65_ATCC_33071__hydrogenase_nickel_incorporation_protein_HypB:0.01030159060391784218):0.17506451196333430720,(311279765__Bacteria__Gammaproteobacteria__Enterobacter_cloacae_SCF1__hydrogenase_nickel_incorporation_protein_HypB:0.09436875760540507085,(386309841__Bacteria__Gammaproteobacteria__Yersinia_enterocolitica_subsp_palearctica_Y11__|NiFe|_hydrogenase_nickel_incorporation|associated_protein_HypB:0.00000122123005994819,123443792__Bacteria__Gammaproteobacteria__Yersinia_enterocolitica_subsp_enterocolitica_8081__hydrogenase_isoenzymes_nickel_incorporation_protein:0.02918823182942780273):0.12980753776456557813):0.04077822991403239755):0.03620192605282997883):0.03580234560279440398):0.03892057579252988092):0.03093802716948985607,(290474732__Bacteria__Gammaproteobacteria__Xenorhabdus_bovienii_SS-2004__hydrogenase|3_accessory_protein_for_metallocenter_assembly_with_P|loop_containing_NTP_hydrolase_domain:0.48604009086420363328,(((261867776__Bacteria__Gammaproteobacteria__Aggregatibacter_actinomycetemcomitans_D11S-1__hydrogenase_nickel_incorporation_protein_HypB:0.03045061954159623482,251792893__Bacteria__Gammaproteobacteria__Aggregatibacter_aphrophilus_NJ8700__hydrogenase_nickel_incorporation_protein_HypB:0.03261558392557599440):0.04928952739270334171,(345430331__Bacteria__Gammaproteobacteria__Haemophilus_parainfluenzae_T3T1__hypothetical_protein:0.12168686093729014219,(152979165__Bacteria__Gammaproteobacteria__Actinobacillus_succinogenes_130Z__hydrogenase_nickel_incorporation_protein_HypB:0.10520370532192115098,52425518__Bacteria__Gammaproteobacteria__Mannheimia_succiniciproducens_MBEL55E__hydrogenase_nickel_incorporation_protein_HypB:0.11576648119732745046):0.05163449664595257810):0.03375448479148034087):0.12052251561643469169,126208791__Bacteria__Gammaproteobacteria__Actinobacillus_pleuropneumoniae_serovar_5b_str_L20__hydrogenase_nickel_incorporation_protein_HypB:0.26272200811825580091):0.16465165200825443437):0.07419097952479306035):0.02731936013560999285,(308050859__Bacteria__Gammaproteobacteria__Ferrimonas_balearica_DSM_9799__hydrogenase_nickel_incorporation_protein_HypB:0.23675691561771763927,(375131104__Bacteria__Gammaproteobacteria__Vibrio_furnissii_NCTC_11218__guanine|nucleotide_binding_protein:0.18800899463750747609,((117617567__Bacteria__Gammaproteobacteria__Aeromonas_hydrophila_subsp_hydrophila_ATCC_7966__hydrogenase_nickel_incorporation_protein_HypB:0.00000122123005994819,330829836__Bacteria__Gammaproteobacteria__Aeromonas_veronii_B565__hydrogenase_nickel_incorporation_protein_HypB:0.00000122123005994819):0.01630416856806441231,145298784__Bacteria__Gammaproteobacteria__Aeromonas_salmonicida_subsp_salmonicida_A449__hydrogenase_accessory_protein_HypB:0.02921100647334872250):0.16630935409921174251):0.07082258471541286182):0.04756484570606679674):0.09376168575916681014):0.03234054965842673990):0.06293043016470481477):0.03869812913735489607,(337755956__Bacteria__Gammaproteobacteria__Francisella_sp_TX077308__|NiFe|_hydrogenase_nickel_incorporation|associated_protein_HypB:0.00000122123005994819,167627072__Bacteria__Gammaproteobacteria__Francisella_philomiragia_subsp_philomiragia_ATCC_25017__hydrogenase_accessory_protein_HypB:0.03974371360294166877):0.65278993318865530249):0.03307435324403718013):0.08516520684853520762):0.08424025251779425350,(291288315__Bacteria__others_bacteria__Denitrovibrio_acetiphilus_DSM_12809__hydrogenase_nickel_incorporation_protein_HypB:0.35261620827435163905,((313673942__Bacteria__others_bacteria__Calditerrivibrio_nitroreducens_DSM_19672__hydrogenase_accessory_protein_hypb:0.38127663972036252016,336324419__Bacteria__others_bacteria__Flexistipes_sinusarabici_DSM_4947__hydrogenase_nickel_incorporation_protein_HypB:0.28085117352185462458):0.05778277535972408535,291278614__Bacteria__others_bacteria__Deferribacter_desulfuricans_SSM1__hydrogenase_accessory_protein_HypB:0.32732909301478529951):0.09041037120200921817):0.28226936745273806251):0.04334951676114226493):0.03620052461414925704):0.08951943645945929784):0.03821408286369883112,(206889833__Bacteria__others_bacteria__Thermodesulfovibrio_yellowstonii_DSM_11347__hydrogenase_accessory_protein_HypB:0.38438536199152345540,(85860207__Bacteria__Deltaproteobacteria__Syntrophus_aciditrophicus_SB__Ni2|_insertion_GTPase:0.36425545255528890554,(302344161__Bacteria__Deltaproteobacteria__Desulfarculus_baarsii_DSM_2075__hydrogenase_nickel_incorporation_protein_HypB:0.48653401063402007543,116751426__Bacteria__Deltaproteobacteria__Syntrophobacter_fumaroxidans_MPOB__hydrogenase_nickel_incorporation_protein_HypB:0.33775527013783290808):0.04232532733756844828):0.02678113493953198851):0.09854152727952143753):0.05393976799036913350):0.02090756199365974288,((((374993600__Bacteria__Clostridia__Desulfosporosinus_orientis_DSM_765__hydrogenase_nickel_incorporation_protein_HypB:0.27816066266489775094,89897789__Bacteria__Clostridia__Desulfitobacterium_hafniense_Y51__hydrogenase_nickel_incorporation_protein_HypB:0.11840323381334157127):0.39278761770019759991,333922579__Bacteria__Clostridia__Desulfotomaculum_carboxydivorans_CO-1-SRB__hydrogenase_nickel_incorporation_protein_HypB:0.35762708817566063457):0.05094553250387344467,(169831799__Bacteria__Clostridia__Candidatus_Desulforudis_audaxviator_MP104C__hydrogenase_nickel_incorporation_protein_HypB:0.19575428757939661306,(260893841__Bacteria__Clostridia__Ammonifex_degensii_KC4__hydrogenase_nickel_incorporation_protein_HypB:0.39810687098801106343,83591003__Bacteria__Clostridia__Moorella_thermoacetica_ATCC_39073__hydrogenase_nickel_incorporation_protein_HypB:0.22600391450634899071):0.06155702370111274663):0.26545964708304631285):0.06206001582656540949,((78044645__Bacteria__Clostridia__Carboxydothermus_hydrogenoformans_Z-2901__hydrogenase_nickel_incorporation_protein_HypB:0.40745338869618324962,297616574__Bacteria__Clostridia__Syntrophothermus_lipocalidus_DSM_12680__hydrogenase_accessory_protein_HypB:0.50640312351851812789):0.15401523005425418744,(296134469__Bacteria__Clostridia__Thermincola_potens_JR__hydrogenase_nickel_incorporation_protein_HypB:0.38106886590895461264,((302391447__Bacteria__Clostridia__Acetohalobium_arabaticum_DSM_5501__hydrogenase_nickel_incorporation_protein_HypB:0.43207959193737843773,((170759955__Bacteria__Clostridia__Clostridium_botulinum_A3_str_Loch_Maree__hydrogenase_nickel_incorporation_protein_HypB:0.00000122123005994819,((153930869__Bacteria__Clostridia__Clostridium_botulinum_A_str_ATCC_19397__hydrogenase_nickel_incorporation_protein_HypB:0.00000122123005994819,148380173__Bacteria__Clostridia__Clostridium_botulinum_A_str_ATCC_3502__hydrogenase_isoenzyme_nickel_incorporation_protein:0.00000122123005994819):0.00922406862615039215,((384462529__Bacteria__Clostridia__Clostridium_botulinum_F_str_230613__hydrogenase_nickel_incorporation_protein_HypB:0.00000122123005994819,153939676__Bacteria__Clostridia__Clostridium_botulinum_F_str_Langeland__hydrogenase_nickel_incorporation_protein_HypB:0.00000122123005994819):0.00460989195383597512,(170756801__Bacteria__Clostridia__Clostridium_botulinum_B1_str_Okra__hydrogenase_nickel_incorporation_protein_HypB:0.00000122123005994819,(226949490__Bacteria__Clostridia__Clostridium_botulinum_A2_str_Kyoto__hydrogenase_accessory_protein_HypB:0.00931901516534748911,387818428__Bacteria__Clostridia__Clostridium_botulinum_H04402_065__|NiFe|_hydrogenase_nickel_incorporation|associated_protein_HypB:0.00461672930135308569):0.00000122123005994819):0.00000122123005994819):0.00461526763370619965):0.01393434305663967046):0.60051917216517380904,220931234__Bacteria__Clostridia__Halothermothrix_orenii_H_168__hydrogenase_nickel_incorporation_protein_HypB:0.41563529291775419550):0.09886619855860524775):0.10579899127377155599,302874046__Bacteria__Clostridia__Clostridium_cellulovorans_743B__hydrogenase_nickel_incorporation_protein_HypB:0.41525801861637307022):0.09260280762047851111):0.05914023044950027230):0.05409218906286257511):0.05969678608366769251):0.03259025164358120286):0.02161094122971037729):0.02389588419191114935):0.13307549870517085266,339628510__Bacteria__Clostridia__Sulfobacillus_acidophilus_TPY__hydrogenase_nickel_incorporation_protein_HypB:1.02203686284990746813):0.20087006207393934276):0.15440521097565121367,20094982__Archaea__Thermococcales-pyroco__Methanopyrus_kandleri_AV19__Ni2||binding_GTPase_involved_in_regulation_of_expression_and_maturation_of_hydrogenase:0.64532237994581709284):0.02657274890428736394,(257053402__Archaea__Halobacteria__Halorhabdus_utahensis_DSM_12940__hydrogenase_accessory_protein_HypB:0.67587815675964801887,(((88603725__Archaea__Methanomicrobiales__Methanospirillum_hungatei_JF-1__hydrogenase_accessory_protein_HypB:0.18928072634099840643,((154151847__Archaea__Methanomicrobiales__Methanoregula_boonei_6A8__hydrogenase_nickel_incorporation_protein_HypB:0.11933642306463253246,126178420__Archaea__Methanomicrobiales__Methanoculleus_marisnigri_JR1__hydrogenase_accessory_protein_HypB:0.11445342133968360032):0.04788767888938030154,219851008__Archaea__Methanomicrobiales__Methanosphaerula_palustris_E1-9c__hydrogenase_nickel_incorporation_protein_HypB:0.18676907458392572048):0.06947363926594937733):0.06576415343237825006,(124486330__Archaea__Methanomicrobiales__Methanocorpusculum_labreanum_Z__hypothetical_protein:0.27576047668049313843,307354309__Archaea__Methanomicrobiales__Methanoplanus_petrolearius_DSM_11571__hydrogenase_accessory_protein_HypB:0.15350727871747818498):0.05004821670776124498):0.15402210612706099258,(147919683__Archaea__Methanocellales__Uncultured_methanogenic_archaeon_RC-I__hydrogenase_expression|formation_protein_|maturation_factor|:0.07157974594930326118,(282165229__Archaea__Methanocellales__Methanocella_paludicola_SANAE__putative_hydrogenase_nickel_incorporation_protein_HypB:0.03069461559566150771,383320850__Archaea__Methanocellales__Methanocella_sp_HZ254__hydrogenase_nickel_incorporation_protein_HypB:0.03805813867208127782):0.05853426896684909425):0.28085720400725150414):0.22630920039941218591):0.06338696645066088653):0.08869224685737575609):0.38246681471761301285,284161432__Archaea__Archaeoglobales__Archaeoglobus_profundus_DSM_5631__hydrogenase_nickel_incorporation_protein_HypB:0.09854198131297882413):0.08016907150762300760):0.08259560626258044547,11498964__Archaea__Archaeoglobales__Archaeoglobus_fulgidus_DSM_4304__hydrogenase_expression|formation_protein_|hypB|:0.26827268062336367960):0.0;
