# Supplementary material for: The last universal common ancestor between ancient Earth chemistry and the onset of genetics
Source: PLoS Genet. 2018 Aug 16;14(8):e1007518. doi: 10.1371/journal.pgen.1007518 (PMC6095482; doi:10.1371/journal.pgen.1007518)
Supplement: S1 Appendix — The trees are for the 355 clusters that, after alignment and tree construction, generated ML trees that preserve domain monophyly while also having homologues in ≥2 archaeal and ≥2 bacterial lineages. These 355 proteins trace to LUCA by those phylogenetic criteria [78]. LUCA, last universal common ancestor; ML, maximum likelihood. (ZIP) [file pgen.1007518.s001.zip › renamed_trees_LUCA/1963.tree]

((218551156__Bacteria__Gammaproteobacteria__Escherichia_fergusonii_ATCC_35469__transposase|_IS903|B:0.00000122123005994819,((((((283788554__Bacteria__Gammaproteobacteria__Citrobacter_rodentium_ICC168__IS102_transposase:0.00350486701586113884,(386035201__Bacteria__Gammaproteobacteria__Klebsiella_pneumoniae_KCTC_2242__putative_transposase|_IS4:0.00000122123005994819,238895673__Bacteria__Gammaproteobacteria__Klebsiella_pneumoniae_NTUH-K2044__transposase:0.00000122123005994819):0.02755863393388061425):0.02306072829751806136,((269139387__Bacteria__Gammaproteobacteria__Edwardsiella_tarda_EIB202__IS903_transposase:0.02792828268357677376,238919442__Bacteria__Gammaproteobacteria__Edwardsiella_ictaluri_93-146__hypothetical_protein:0.09645054472568112547):0.02262788533443484823,291616645__Bacteria__Gammaproteobacteria__Pantoea_ananatis_LMG_20103__hypothetical_Protein:0.07058584759693170563):0.01776196629066647756):0.01300647060980158511,152969899__Bacteria__Gammaproteobacteria__Klebsiella_pneumoniae_subsp_pneumoniae_MGH_78578__putative_transposase|_IS4:0.00678648420845017700):0.00977158867092387320,(146291325__Bacteria__Gammaproteobacteria__Shewanella_putrefaciens_CN-32__transposase|_IS4_family_protein:0.00000122123005994819,120597264__Bacteria__Gammaproteobacteria__Shewanella_sp_W3-18-1__transposase|_IS4_family_protein:0.00000122123005994819):0.00477284021699213388):0.01053438473788007555,170681490__Bacteria__Gammaproteobacteria__Escherichia_coli_SMS-3-5__IS903_transposase:0.00327982106573658895):0.00553469518771296937,296102125__Bacteria__Gammaproteobacteria__Enterobacter_cloacae_subsp_cloacae_ATCC_13047__putative_IS903_transposase:0.00570390348805206466):0.00565669257260285104):0.06831949461282421643,((((386315493__Bacteria__Gammaproteobacteria__Shewanella_putrefaciens_200__ISSpu20_transposase|_TnpA_ISSpu20:0.05690785933344422870,(113970062__Bacteria__Gammaproteobacteria__Shewanella_sp_MR-4__IS4_family_transposase:0.00812616112001257260,(24374807__Bacteria__Gammaproteobacteria__Shewanella_oneidensis_MR-1__ISSod12_transposase_TnpA_ISSod12:0.00624103169669985771,(217975323__Bacteria__Gammaproteobacteria__Shewanella_baltica_OS223__transposase_IS4_family_protein:0.00000122123005994819,((152999146__Bacteria__Gammaproteobacteria__Shewanella_baltica_OS185__transposase_IS4_family_protein:0.00308651522228536087,((126175725__Bacteria__Gammaproteobacteria__Shewanella_baltica_OS155__transposase|_IS4_family_protein:0.00000122123005994819,386342471__Bacteria__Gammaproteobacteria__Shewanella_baltica_OS117__transposase_ISSod12_protein:0.00000122123005994819):0.00000122123005994819,(378706989__Bacteria__Gammaproteobacteria__Shewanella_baltica_OS678__transposase_IS4_family_protein:0.00000122123005994819,160873753__Bacteria__Gammaproteobacteria__Shewanella_baltica_OS195__transposase_IS4_family_protein:0.00000122123005994819):0.00308424428570201270):0.00000122123005994819):0.00627395154584013334,126174232__Bacteria__Gammaproteobacteria__Shewanella_baltica_OS155__transposase|_IS4_family_protein:0.06525368812560791709):0.00300728195269356000):0.00621264587114235284):0.00427597400423106178):0.10032910708200373784):0.04774361833495512075,(((37680401__Bacteria__Gammaproteobacteria__Vibrio_vulnificus_YJ016__transposase:0.11288708922150389458,(28901171__Bacteria__Gammaproteobacteria__Vibrio_parahaemolyticus_RIMD_2210633__transposase:0.03259750403128329477,(37675836__Bacteria__Gammaproteobacteria__Vibrio_vulnificus_YJ016__transposase:0.01643791843600761124,((229606209__Bacteria__Gammaproteobacteria__Vibrio_cholerae_MJ-1236__transposase:0.02684145215667957038,(320158740__Bacteria__Gammaproteobacteria__Vibrio_vulnificus_MO6-24-O__transposase:0.01278413960401282058,326424231__Bacteria__Gammaproteobacteria__Vibrio_vulnificus_CMCP6__transposase:0.00776290208099288895):0.08130391193592013954):0.05019208333566591712,(379740660__Bacteria__Gammaproteobacteria__Vibrio_cholerae_IEC224__transposase:0.00000122123005994819,360034725__Bacteria__Gammaproteobacteria__Vibrio_cholerae_O1_str_2010EL-1786__transposase:0.00000122123005994819):0.02657757221578907134):0.02857928476039880636):0.00736953095364659746):0.02613219236680827326):0.02763522036433899154,(((378709786__Bacteria__Gammaproteobacteria__Shewanella_baltica_OS678__transposase_IS4_family_protein:0.00000122123005994819,160876581__Bacteria__Gammaproteobacteria__Shewanella_baltica_OS195__transposase_IS4_family_protein:0.00000122123005994819):0.01826941917055858663,332142655__Bacteria__Gammaproteobacteria__Alteromonas_macleodii_str_Deep_ecotype__transposase_IS903:0.03691281108757907270):0.00299318732285513240,((((156973952__Bacteria__Gammaproteobacteria__Vibrio_harveyi_ATCC_BAA-1116__hypothetical_protein:0.01181780830331297279,156974443__Bacteria__Gammaproteobacteria__Vibrio_harveyi_ATCC_BAA-1116__hypothetical_protein:0.02889979256805256386):0.02251961379311539710,156977189__Bacteria__Gammaproteobacteria__Vibrio_harveyi_ATCC_BAA-1116__hypothetical_protein:0.06021664611607075585):0.00000122123005994819,336122838__Bacteria__Gammaproteobacteria__Vibrio_anguillarum_775__transposase:0.01343712929244091428):0.00318748920292431836,375129333__Bacteria__Gammaproteobacteria__Vibrio_furnissii_NCTC_11218__transposase:0.02117494837600474022):0.00000122123005994819):0.02025648385466026838):0.02648248610034499920,375265831__Bacteria__Gammaproteobacteria__Vibrio_sp_EJY3__transposase_IS4_family_protein:0.10494251946221824778):0.04330374267874434469):0.18658799764116959508,(((257093466__Bacteria__Betaproteobacteria__Candidatus_Accumulibacter_phosphatis_clade_IIA_str_UW-1__transposase_IS4_family_protein:0.51835558349382004906,((226939951__Bacteria__Betaproteobacteria__Laribacter_hongkongensis_HLHK9__Transposase:0.00000122123005994819,226942168__Bacteria__Betaproteobacteria__Laribacter_hongkongensis_HLHK9__hypothetical_protein:0.03505767319668037091):0.81735774220079815411,(((385237888__Bacteria__Gammaproteobacteria__Acinetobacter_baumannii_TCDC-AB0715__putative_transposase:0.02263394072833651779,126640695__Bacteria__Gammaproteobacteria__Acinetobacter_baumannii_ATCC_17978__transposase:0.01966526844408108404):0.03571741149113202840,((169633060__Bacteria__Gammaproteobacteria__Acinetobacter_baumannii_SDF__IS5_family_transposase:0.01080839424474000152,(((169632182__Bacteria__Gammaproteobacteria__Acinetobacter_baumannii_SDF__IS5_family_transposase:0.00719223031967035874,(169633323__Bacteria__Gammaproteobacteria__Acinetobacter_baumannii_SDF__IS5_family_transposase:0.00000122123005994819,(169633089__Bacteria__Gammaproteobacteria__Acinetobacter_baumannii_SDF__IS5_family_transposase:0.00359500715787441655,(169634196__Bacteria__Gammaproteobacteria__Acinetobacter_baumannii_SDF__IS5_family_transposase:0.00000122123005994819,((169633209__Bacteria__Gammaproteobacteria__Acinetobacter_baumannii_SDF__IS5_family_transposase:0.00718560891773630927,(169633876__Bacteria__Gammaproteobacteria__Acinetobacter_baumannii_SDF__IS5_family_transposase:0.00717954917751454855,169633178__Bacteria__Gammaproteobacteria__Acinetobacter_baumannii_SDF__IS5_family_transposase:0.00718462994106305614):0.00000122123005994819):0.00358401762395318046,169634107__Bacteria__Gammaproteobacteria__Acinetobacter_baumannii_SDF__IS5_family_transposase:0.00358394703430073985):0.00000122123005994819):0.00000122123005994819):0.00358950837266319711):0.00000122123005994819):0.00358791377101961434,169634520__Bacteria__Gammaproteobacteria__Acinetobacter_baumannii_SDF__IS5_family_transposase:0.01078181091542416981):0.00000122123005994819,(169634144__Bacteria__Gammaproteobacteria__Acinetobacter_baumannii_SDF__IS5_family_transposase:0.00358225092286764812,169634731__Bacteria__Gammaproteobacteria__Acinetobacter_baumannii_SDF__IS5_family_transposase:0.00358424791555512524):0.00000122123005994819):0.00000122123005994819):0.07601760089173513479,213157637__Bacteria__Gammaproteobacteria__Acinetobacter_baumannii_AB0057__transposase_|ISN1|:0.05880586519019975061):0.01025144300969607625):0.39087281553353342423,((264677651__Bacteria__Betaproteobacteria__Comamonas_testosteroni_CNB-2__transposase|_IS4:0.32065057968138449551,(161522770__Bacteria__Betaproteobacteria__Burkholderia_multivorans_ATCC_17616__transposase_IS4_family_protein:0.05189542599244528764,134291575__Bacteria__Betaproteobacteria__Burkholderia_vietnamiensis_G4__transposase|_IS4_family_protein:0.00041987132211093861):0.21089292520233562933):0.08612275980541655995,((159043444__Bacteria__Alphaproteobacteria__Dinoroseobacter_shibae_DFL_12__transposase_IS4_family_protein:0.11121355804879730356,146278643__Bacteria__Alphaproteobacteria__Rhodobacter_sphaeroides_ATCC_17025__transposase|_IS4_family_protein:0.19405696933739061127):0.28465077820670370290,384133588__Bacteria__Gammaproteobacteria__Acinetobacter_baumannii_1656-2__transposase:0.53943989454272189832):0.04837266801660559945):0.07209268053619959093):0.05747581604595166510):0.21746598542063627635):0.08768086473470122766,((((67459363__Bacteria__Alphaproteobacteria__Rickettsia_felis_URRWXCal2__transposase:1.55668161777821634217,((384434889__Archaea__Sulfolobales__Sulfolobus_solfataricus_98-2__transposase_IS4_family_protein:0.00000122123005994819,229583088__Archaea__Sulfolobales__Sulfolobus_islandicus_YN_15-51__transposase_IS4_family_protein:0.12040732471160404959):1.11114573319618914482,(327400811__Archaea__Archaeoglobales__Archaeoglobus_veneficus_SNP6__transposase_IS4_family_protein:0.60214379314505384055,(383319062__Archaea__Methanocellales__Methanocella_sp_HZ254__transposase_DDE_domain|containing_protein:0.48085736177041282779,116754885__Archaea__Methanosarcinales__Methanosaeta_thermophila_PT__transposase|_IS4_family_protein:0.47556922701220127880):0.14819681654593352960):0.31067621565701258879):0.18511445426844078121):0.35285179910887903842,338733981__Bacteria__Chlamydiae__Simkania_negevensis_Z_gsn__putative_transposase_for_transposon_Tn903:0.79966130543744695647):0.20626191843825042449,(83717871__Bacteria__Betaproteobacteria__Burkholderia_thailandensis_E264__transposase:0.21652127228959056060,121603192__Bacteria__Betaproteobacteria__Polaromonas_naphthalenivorans_CJ2__transposase|_IS4_family_protein:0.35658608509218325811):0.33996150023612742297):0.09101267833945322905,(117926071__Bacteria__Alphaproteobacteria__Magnetococcus_marinus_MC-1__transposase|_IS4_family_protein:0.59533526468630126871,((158336419__Bacteria__Cyanobacteria__Acaryochloris_marina_MBIC11017__IS4_family_transposase:0.44030965957046569459,((289164965__Bacteria__Gammaproteobacteria__Legionella_longbeachae_NSW150__transposase:0.39419581644721896074,54303331__Bacteria__Gammaproteobacteria__Photobacterium_profundum_SS9__transposase:0.68894002024224498815):0.44248244858679952607,(378827928__Bacteria__Alphaproteobacteria__Sinorhizobium_fredii_HH103__transposase:0.18162640897000850715,((222081443__Bacteria__Alphaproteobacteria__Agrobacterium_radiobacter_K84__insertion_sequence_transposase:0.08007089293707340960,222082027__Bacteria__Alphaproteobacteria__Agrobacterium_radiobacter_K84__insertion_sequence_transposase:0.07767386716051258300):0.16776559821188558042,222083108__Bacteria__Alphaproteobacteria__Agrobacterium_radiobacter_K84__insertion_sequence_transposase:0.20065304865055000327):0.00700107015079241054):0.47950488314021377789):0.22067328744599415402):0.09110836128093868780,(338210204__Bacteria__Bacteroidetes__Runella_slithyformis_DSM_19594__transposase_IS4_family_protein:0.48308930120017223864,332667964__Bacteria__Bacteroidetes__Haliscomenobacter_hydrossis_DSM_1100__transposase_IS4_family_protein:0.66487593821900681235):0.18209905966320424908):0.05512524319013323293):0.02723137599212483231):0.04243378562474050403):0.41591903881612285465,(51243887__Bacteria__Deltaproteobacteria__Desulfotalea_psychrophila_LSv54__transposase:0.72374718889180256198,(((386704493__Bacteria__Gammaproteobacteria__Escherichia_coli_P12b__Transposase|_IS4_family:0.07525472692756016158,(387123355__Bacteria__Gammaproteobacteria__Acinetobacter_baumannii_MDR-TJ__transposase_family_protein:0.01200487341745143204,385236528__Bacteria__Gammaproteobacteria__Acinetobacter_baumannii_TCDC-AB0715__hypothetical_protein:0.31624379055540979833):0.01727313485840369089):0.06478831209021497506,((333895677__Bacteria__Gammaproteobacteria__Alteromonas_sp_SN2__transposase|_IS4_family_protein:0.32683067019299660849,386314348__Bacteria__Gammaproteobacteria__Shewanella_putrefaciens_200__ISSpu16_transposase|_TnpA_ISSpu16:0.11770700952804184769):0.02416100396653124427,((126174395__Bacteria__Gammaproteobacteria__Shewanella_baltica_OS155__transposase|_IS4_family_protein:0.01292519272771931044,(217974641__Bacteria__Gammaproteobacteria__Shewanella_baltica_OS223__transposase_IS4_family_protein:0.00294167530756225251,386325885__Bacteria__Gammaproteobacteria__Shewanella_baltica_BA175__transposase_IS4_family_protein:0.01467877432041440715):0.01279454056256497559):0.13957927843610978824,(294141608__Bacteria__Gammaproteobacteria__Shewanella_violacea_DSS12__hypothetical_protein:0.39249013612924482652,146294010__Bacteria__Gammaproteobacteria__Shewanella_putrefaciens_CN-32__transposase|_IS4_family_protein:0.10200878479071283367):0.02774634379750269206):0.05459584505970827006):0.06903744144966414420):0.17276339955105937674,330829161__Bacteria__Gammaproteobacteria__Aeromonas_veronii_B565__putative_transposase_tnpR391B:0.39172632316777378225):0.02933130076864612357):0.09912382855572042517):0.10249102023093979719):0.14774049454979443219,85059018__Bacteria__Gammaproteobacteria__Sodalis_glossinidius_str_morsitans__transposase:0.23328241561583010211):0.11556261000664011518,22127920__Bacteria__Gammaproteobacteria__Yersinia_pestis_KIM_10__transposase:0.21700890157174584916):0.0;
