# Supplementary material for: The last universal common ancestor between ancient Earth chemistry and the onset of genetics
Source: PLoS Genet. 2018 Aug 16;14(8):e1007518. doi: 10.1371/journal.pgen.1007518 (PMC6095482; doi:10.1371/journal.pgen.1007518)
Supplement: S1 Appendix — The trees are for the 355 clusters that, after alignment and tree construction, generated ML trees that preserve domain monophyly while also having homologues in ≥2 archaeal and ≥2 bacterial lineages. These 355 proteins trace to LUCA by those phylogenetic criteria [78]. LUCA, last universal common ancestor; ML, maximum likelihood. (ZIP) [file pgen.1007518.s001.zip › renamed_trees_LUCA/3548.tree]

((145592288__Archaea__Thermoproteales__Pyrobaculum_arsenaticum_DSM_13514__aldehyde_ferredoxin_oxidoreductase:0.00597518762182994937,379002994__Archaea__Thermoproteales__Pyrobaculum_oguniense_TE7__Aldehyde|ferredoxin_oxidoreductase:0.02309096290453662229):0.15652919281077473657,((((302348497__Archaea__Desulfurococcales__Acidilobus_saccharovorans_345-15__aldehyde_ferredoxin_oxidoreductase:0.42282874221234911793,(159040846__Archaea__Thermoproteales__Caldivirga_maquilingensis_IC-167__aldehyde_ferredoxin_oxidoreductase:0.16258201261441657115,(325968107__Archaea__Thermoproteales__Vulcanisaeta_moutnovskia_768-28__aldehyde_ferredoxin_oxidoreductase:0.07365362129227208399,307596294__Archaea__Thermoproteales__Vulcanisaeta_distributa_DSM_14429__aldehyde_ferredoxin_oxidoreductase:0.02734042256026759238):0.10764938550534697281):0.23866315330969548048):0.28578187090310958052,((170290534__Archaea__others_archaea__Candidatus_Korarchaeum_cryptofilum_OPF8__aldehyde_ferredoxin_oxidoreductase:0.50490082854707629689,((((78044746__Bacteria__Clostridia__Carboxydothermus_hydrogenoformans_Z-2901__tungsten|containing_aldehyde_ferredoxin_oxidoreductase:0.19595478332831167689,333980337__Bacteria__Clostridia__Desulfotomaculum_kuznetsovii_DSM_6115__aldehyde_ferredoxin_oxidoreductase:0.20163355893907758398):0.17104294535198250049,147677187__Bacteria__Clostridia__Pelotomaculum_thermopropionicum_SI__aldehyde|ferredoxin_oxidoreductase:0.32939738442246618844):0.07210060091519800152,(256829776__Bacteria__Deltaproteobacteria__Desulfomicrobium_baculatum_DSM_4028__aldehyde_ferredoxin_oxidoreductase:0.37434187071359853460,218782522__Bacteria__Deltaproteobacteria__Desulfatibacillum_alkenivorans_AK-01__aldehyde_ferredoxin_oxidoreductase:0.39267199324334889354):0.17038456754215589029):0.19253217135723529885,289597017__Archaea__Thermoplasmatales__Aciduliprofundum_boonei_T469__Aldehyde_ferredoxin_oxidoreductase:0.90860876396132483901):0.26106765817871269153):0.09434433826393143208,124028399__Archaea__Desulfurococcales__Hyperthermus_butylicus_DSM_5456__aldehyde|ferredoxin_oxidoreductase:0.80949916310997027669):0.14764606588842424384):0.09351918215071083895,126458829__Archaea__Thermoproteales__Pyrobaculum_calidifontis_JCM_11548__Aldehyde_ferredoxin_oxidoreductase:0.34361096075835129149):0.18121332480364599204,352682483__Archaea__Thermoproteales__Thermoproteus_tenax_Kra_1__aldehyde_ferredoxin_oxidoreductase_2:0.26111788592449269863):0.09512353851224310264,18313061__Archaea__Thermoproteales__Pyrobaculum_aerophilum_str_IM2__aldehyde_ferredoxin_oxidoreductase:0.10454759174874173056):0.0;
