# Supplementary material for: The last universal common ancestor between ancient Earth chemistry and the onset of genetics
Source: PLoS Genet. 2018 Aug 16;14(8):e1007518. doi: 10.1371/journal.pgen.1007518 (PMC6095482; doi:10.1371/journal.pgen.1007518)
Supplement: S1 Appendix — The trees are for the 355 clusters that, after alignment and tree construction, generated ML trees that preserve domain monophyly while also having homologues in ≥2 archaeal and ≥2 bacterial lineages. These 355 proteins trace to LUCA by those phylogenetic criteria [78]. LUCA, last universal common ancestor; ML, maximum likelihood. (ZIP) [file pgen.1007518.s001.zip › renamed_trees_LUCA/281.tree]

(((91772414__Archaea__Methanosarcinales__Methanococcoides_burtonii_DSM_6242__CheW|like_protein:0.40947172870708786752,(21226430__Archaea__Methanosarcinales__Methanosarcina_mazei_Go1__chemotaxis_protein:0.13761076068507094305,20091884__Archaea__Methanosarcinales__Methanosarcina_acetivorans_C2A__chemotaxis_sensor_histidine_kinase:0.21190037255517599202):0.24742401624823032180):0.31532645637337941569,(288931449__Archaea__Archaeoglobales__Ferroglobus_placidus_DSM_10642__chemotaxis_protein_CheA:0.39333513504961320484,(147921359__Archaea__Methanocellales__Uncultured_methanogenic_archaeon_RC-I__chemotaxis_histidine_kinase:0.60552052674390810516,((88601429__Archaea__Methanomicrobiales__Methanospirillum_hungatei_JF-1__CheA_signal_transduction_histidine_kinases:0.46453108823735272948,(126178893__Archaea__Methanomicrobiales__Methanoculleus_marisnigri_JR1__CheA_signal_transduction_histidine_kinases:0.36974744694375782927,((154150879__Archaea__Methanomicrobiales__Methanoregula_boonei_6A8__CheA_signal_transduction_histidine_kinase:0.31611901657064672699,219852452__Archaea__Methanomicrobiales__Methanosphaerula_palustris_E1-9c__CheA_signal_transduction_histidine_kinase:0.36674597675820458376):0.12280241958614361575,307354201__Archaea__Methanomicrobiales__Methanoplanus_petrolearius_DSM_11571__CheA_signal_transduction_histidine_kinase:0.40625336490212188290):0.07758564127666681132):0.12992858019728426022):0.49089415587387003059,(((240103586__Archaea__Thermococcales-pyroco__Thermococcus_gammatolerans_EJ3__Chemotaxis_histidine_kinase:0.13929168772511058005,223478335__Archaea__Thermococcales-pyroco__Thermococcus_sp_AM4__signal_transduction_histidine_kinase:0.07382441990412191846):1.89411276036030051806,(327401342__Archaea__Archaeoglobales__Archaeoglobus_veneficus_SNP6__CheA_signal_transduction_histidine_kinase:0.56085780697862674948,(222480672__Archaea__Halobacteria__Halorubrum_lacusprofundi_ATCC_49239__CheA_signal_transduction_histidine_kinase:0.48741090054440222579,(((76801730__Archaea__Halobacteria__Natronomonas_pharaonis_DSM_2160__taxis_sensor_histidine_kinase:0.39191944149697088839,(289582537__Archaea__Halobacteria__Natrialba_magadii_ATCC_43099__CheA_signal_transduction_histidine_kinase:0.16318278123536586466,336254898__Archaea__Halobacteria__Halopiger_xanaduensis_SH-6__signal_transduction_histidine_kinase_CheA:0.16891315160684963748):0.43938962680308901732):0.09913867809629745009,((313126759__Archaea__Halobacteria__Halogeometricum_borinquense_DSM_11551__chemotaxis_protein_histidine_kinase|like_protein:0.20230305741719287194,((389846693__Archaea__Halobacteria__Haloferax_mediterranei_ATCC_33500__taxis_sensor_histidine_kinase_cheA_|_two|component_system|_chemotaxis_family|_sensor_kinase_CheA:0.06021521188357472493,2508590846__Archaea__Halobacteria__Haloferax_mucosum_ATCC_BAA-1512__Chemotaxis_protein_histidine_kinase_and_related_kinases|_EC|2|7|13|3_|:0.08538140129226122477):0.05139310291945278081,(2508566076__Archaea__Halobacteria__Haloferax_denitrificans_ATCC_35960__Chemotaxis_protein_histidine_kinase_and_related_kinases|_EC|2|7|13|3_|:0.01380781862646761858,(2508569782__Archaea__Halobacteria__Haloferax_sulfurifontis_ATCC_BAA-897__Chemotaxis_protein_histidine_kinase_and_related_kinases|_EC|2|7|13|3_|:0.02948148752439133310,292655377__Archaea__Halobacteria__Haloferax_volcanii_DS2__taxis_sensor_histidine_kinase_CheA:0.06395301673342912441):0.01671025601256004994):0.06958938217352861333):0.10583910556667701364):0.32966731811713340106,(169235812__Archaea__Halobacteria__Halobacterium_salinarum_R1__taxis_sensor_histidine_kinase_cheA:0.00000122123005994819,15790089__Archaea__Halobacteria__Halobacterium_sp_NRC-1__hypothetical_protein:0.00000122123005994819):0.36601786575648131983):0.06939939856020652109):0.02841720528538988627,(257052025__Archaea__Halobacteria__Halorhabdus_utahensis_DSM_12940__CheA_signal_transduction_histidine_kinase:0.25219335274766635502,(257386320__Archaea__Halobacteria__Halomicrobium_mukohataei_DSM_12286__CheA_signal_transduction_histidine_kinase:0.16883117850450946040,(2508583923__Archaea__Halobacteria__Haloarcula_vallismortis_ATCC_29715__Chemotaxis_protein_histidine_kinase_and_related_kinases|_EC|2|7|13|3_|:0.02128659754077338873,(344212934__Archaea__Halobacteria__Haloarcula_hispanica_ATCC_33960__chemotaxis_protein_CheA:0.02525141914757218428,(55378897__Archaea__Halobacteria__Haloarcula_marismortui_ATCC_43049__chemotaxis_protein_CheA:0.00116153937406837031,(2508574774__Archaea__Halobacteria__Haloarcula_californiae_ATCC_33799__Chemotaxis_protein_histidine_kinase_and_related_kinases|_EC|2|7|13|3_|:0.00623512652881212832,2508578170__Archaea__Halobacteria__Haloarcula_sinaiiensis_ATCC_33800__Chemotaxis_protein_histidine_kinase_and_related_kinases|_EC|2|7|13|3_|:0.00000122123005994819):0.00521077186114101126):0.01402866832301552860):0.01854606767174631077):0.14604738192726499091):0.02939991814456154734):0.17847375920719724118):0.07374452395217689915):0.35590104911404496502):0.19337999593137039644):0.13340365746328974872,((((((385799445__Bacteria__Clostridia__Halanaerobium_praevalens_DSM_2228__CheA_signal_transduction_histidine_kinase:0.51443228367428217584,220931604__Bacteria__Clostridia__Halothermothrix_orenii_H_168__CheA_signal_transduction_histidine_kinase:0.33109145339399720376):0.46730333739478990829,(((330839512__Bacteria__Negativicutes__Selenomonas_sputigena_ATCC_35185__CheA_signal_transduction_histidine_kinase:0.12487037237906299658,383753390__Bacteria__Negativicutes__Selenomonas_ruminantium_subsp_lactilytica_TAM6421__putative_chemotaxis_protein_CheA:0.18414773410931692399):0.36883956400432038603,((296133024__Bacteria__Clostridia__Thermincola_potens_JR__CheA_signal_transduction_histidine_kinase:0.47164286001553745731,167630315__Bacteria__Clostridia__Heliobacterium_modesticaldum_Ice1__chea_signal_transduction_histidine_kinase:0.36625647093531304987):0.07404952665233281717,(297617163__Bacteria__Clostridia__Syntrophothermus_lipocalidus_DSM_12680__CheA_signal_transduction_histidine_kinase:0.32965978573208609692,114566409__Bacteria__Clostridia__Syntrophomonas_wolfei_subsp_wolfei_str_Goettingen__chemotaxis_protein_CheA:0.41640081997350703036):0.17983025313249992316):0.08807744789959469356):0.08047631900292230578,((188586044__Bacteria__Clostridia__Natranaerobius_thermophilus_JW-NM-WN-LF__CheA_signal_transduction_histidine_kinase:0.62559475368790495864,(((302389684__Bacteria__Clostridia__Thermosediminibacter_oceani_DSM_16646__chemotaxis_protein_CheA:0.27892246901699524475,332799199__Bacteria__Clostridia__Tepidanaerobacter_sp_Re1__CheA_signal_transduction_histidine_kinase:0.32767163235226215434):0.26284364094202383733,(((((160880822__Bacteria__Clostridia__Clostridium_phytofermentans_ISDg__CheA_signal_transduction_histidine_kinase:0.23739585150893846577,(302670745__Bacteria__Clostridia__Butyrivibrio_proteoclasticus_B316__chemotaxis_protein_CheA:0.43913725271129178118,(238916773__Bacteria__Clostridia__Eubacterium_eligens_ATCC_27750__chemotaxis_protein_CheA:0.26831038657238426293,(238924145__Bacteria__Clostridia__Eubacterium_rectale_ATCC_33656__putative_CheA_signal_transduction_histidine_kinase:0.20786769897929535666,347531698__Bacteria__Clostridia__Roseburia_hominis_A2-183__putative_CheA_signal_transduction_histidine_kinase:0.15715387235909739072):0.17195562045775858451):0.05343421349076673404):0.05774387434127215002):0.24593010955959090924,326791518__Bacteria__Clostridia__Clostridium_lentocellum_DSM_5427__chemotaxis_protein_CheA:0.36559902331514670948):0.07825012958916628680,((220929444__Bacteria__Clostridia__Clostridium_cellulolyticum_H10__CheA_signal_transduction_histidine_kinase:0.05708197084016919387,376261644__Bacteria__Clostridia__Clostridium_sp_BNL1100__chemotaxis_protein_histidine_kinase|like_protein:0.03285518903717601219):0.27343251790899536502,(374296276__Bacteria__Clostridia__Clostridium_clariflavum_DSM_19732__chemotaxis_protein_histidine_kinase|like_protein:0.18469197541759585501,125973011__Bacteria__Clostridia__Clostridium_thermocellum_ATCC_27405__CheA_signal_transduction_histidine_kinase:0.17243755702585289447):0.09758735170770205247):0.16840450506816057041):0.03951969017200957640,((146296303__Bacteria__Clostridia__Caldicellulosiruptor_saccharolyticus_DSM_8903__CheA_signal_transduction_histidine_kinase:0.07292920311173230197,(((312792671__Bacteria__Clostridia__Caldicellulosiruptor_kristjanssonii_177R1B__chea_signal_transduction_histidine_kinase:0.01100014120628137193,344997139__Bacteria__Clostridia__Caldicellulosiruptor_lactoaceticus_6A__CheA_signal_transduction_histidine_kinase:0.01029705306300533751):0.00827026729463468599,(312126843__Bacteria__Clostridia__Caldicellulosiruptor_hydrothermalis_108__chea_signal_transduction_histidine_kinase:0.01137146992877347343,(222530115__Bacteria__Clostridia__Caldicellulosiruptor_bescii_DSM_6725__CheA_signal_transduction_histidine_kinase:0.00220330042051011333,312621592__Bacteria__Clostridia__Caldicellulosiruptor_kronotskyensis_2002__chea_signal_transduction_histidine_kinase:0.00082864045510439076):0.02729477090980096665):0.00506542586073308911):0.01113168104127622987,(312135830__Bacteria__Clostridia__Caldicellulosiruptor_owensensis_OL__chea_signal_transduction_histidine_kinase:0.02425809109293241422,302872548__Bacteria__Clostridia__Caldicellulosiruptor_obsidiansis_OB47__CheA_signal_transduction_histidine_kinase:0.02541544212183073290):0.01044590279596309748):0.07117906359067706357):0.38108279171503905980,332981458__Bacteria__Clostridia__Mahella_australiensis_50-1_BON__CheA_signal_transduction_histidine_kinase:0.59180400192811033477):0.07958573457081892510):0.09119944823353712260,(((((((320116059__Bacteria__Clostridia__Thermoanaerobacter_brockii_subsp_finnii_Ako-1__P2_response_regulator|binding_domain|containing_protein:0.00000122123005994819,167037644__Bacteria__Clostridia__Thermoanaerobacter_pseudethanolicus_ATCC_33223__CheA_signal_transduction_histidine_kinase:0.00000122123005994819):0.00299545613790078375,167040305__Bacteria__Clostridia__Thermoanaerobacter_sp_X514__CheA_signal_transduction_histidine_kinase:0.00000122123005994819):0.01513970298367712554,345017725__Bacteria__Clostridia__Thermoanaerobacter_wiegelii_Rt8__CheA_signal_transduction_histidine_kinase:0.02356627433906913205):0.02807206656189677185,(297544685__Bacteria__Clostridia__Thermoanaerobacter_mathranii_subsp_mathranii_str_A3__CheA_signal_transduction_histidine_kinase:0.00000122123005994819,289578409__Bacteria__Clostridia__Thermoanaerobacter_italicus_Ab9__chemotaxis_protein_CheA:0.00300420705880802665):0.05384081051246930594):0.08604519219872208691,20807864__Bacteria__Clostridia__Thermoanaerobacter_tengcongensis_MB4__chemotaxis_protein_histidine_kinase|like_kinase:0.13639269202283682558):0.18805864901950417045,(304316885__Bacteria__Clostridia__Thermoanaerobacterium_thermosaccharolyticum_DSM_571__CheA_signal_transduction_histidine_kinase:0.05975940847322103178,(333897140__Bacteria__Clostridia__Thermoanaerobacterium_xylanolyticum_LX-11__chemotaxis_protein_CheA:0.02160539903326175876,390934904__Bacteria__Clostridia__Thermoanaerobacterium_saccharolyticum_JW-SL-YS485__CheA_signal_transduction_histidine_kinase:0.01429804720782251043):0.04507424853807567161):0.18876611913838445278):0.24687578389838921167,(310659018__Bacteria__Clostridia__Clostridium_sticklandii_DSM_519__fused_chemotactic_sensory_histidine_kinase_in_two|component_regulatory_system_with_CheB_and_CheY|_sensory_histidine_kinase_|_signal_sensing_protein:0.44832895234959468933,(150390460__Bacteria__Clostridia__Alkaliphilus_metalliredigens_QYMF__CheA_signal_transduction_histidine_kinase:0.35512563689975745751,158320538__Bacteria__Clostridia__Alkaliphilus_oremlandii_OhILAs__CheA_signal_transduction_histidine_kinase:0.27358036494429349705):0.12959675707155823843):0.12599798194262754047):0.04540972551154982134):0.03406800146952538438):0.10793839289362305855,((56964347__Bacteria__Bacilli__Bacillus_clausii_KSM-K16__chemotaxis_protein_histidine_kinase_CheA:0.89575901810009672666,(((116872081__Bacteria__Bacilli__Listeria_welshimeri_serovar_6b_str_SLCC5334__two|component_sensor_histidine_kinase_CheA:0.02030050761068924806,(16799775__Bacteria__Bacilli__Listeria_innocua_Clip11262__two|component_sensor_histidine_kinase_CheA:0.01059357703297151947,16802734__Bacteria__Bacilli__Listeria_monocytogenes_EGD-e__two|component_sensor_histidine_kinase_CheA:0.00801514261302298248):0.00970272924241150775):0.02303300113973918289,(347548108__Bacteria__Bacilli__Listeria_ivanovii_subsp_ivanovii_PAM_55__putative_two|component_sensor_histidine_kinase_CheA:0.02943939944721741739,289433970__Bacteria__Bacilli__Listeria_seeligeri_serovar_1-2b_str_SLCC3954__chemotaxis_two|component_sensor_histidine_kinase:0.01351939150999732948):0.01472791726397691334):0.38844375270604331041,(152975142__Bacteria__Bacilli__Bacillus_cytotoxicus_NVH_391-98__CheA_signal_transduction_histidine_kinase:0.08933954627988813235,(163939536__Bacteria__Bacilli__Bacillus_weihenstephanensis_KBAB4__CheA_signal_transduction_histidine_kinase:0.05163338187362018911,(49184558__Bacteria__Bacilli__Bacillus_anthracis_str_Sterne__two_component_signalling_adaptor_domain|containing_protein:0.05610573439400606821,(296502312__Bacteria__Bacilli__Bacillus_thuringiensis_BMB171__chemotaxis_protein_CheA:0.00000122123005994819,30019775__Bacteria__Bacilli__Bacillus_cereus_ATCC_14579__chemotaxis_protein_CheA:0.00870931172851653612):0.04037356914092236210):0.01408855010022925201):0.04632016377007189961):0.30787379034527695421):0.38479977295366923906):0.13209602604673012505,(((337750028__Bacteria__Bacilli__Paenibacillus_mucilaginosus_KNP414__CheA_signal_transduction_histidine_kinase:0.25390166824157711645,((261407960__Bacteria__Bacilli__Paenibacillus_sp_Y412MC10__CheA_signal_transduction_histidine_kinase:0.17223328007793270444,(310641567__Bacteria__Bacilli__Paenibacillus_polymyxa_SC2__two|component_sensor_histidine_kinase_involved_inchemotaxis:0.03846001898269695018,374323487__Bacteria__Bacilli__Paenibacillus_terrae_HPL-003__two|component_sensor_histidine_kinase_involved_inchemotaxis:0.03703040008813517081):0.12299945009855851874):0.12275103253603363018,251797420__Bacteria__Bacilli__Paenibacillus_sp_JDR-2__CheA_signal_transduction_histidine_kinase:0.21208039104998510638):0.04560425185917028890):0.26714041185780418308,(226313046__Bacteria__Bacilli__Brevibacillus_brevis_NBRC_100599__chemotaxis_protein_CheA:0.32472782022152352210,((((15615532__Bacteria__Bacilli__Bacillus_halodurans_C-125__two|component_sensor_histidine_kinase_involved_in_chemotaxis:0.17154195068951649805,288553529__Bacteria__Bacilli__Bacillus_pseudofirmus_OF4__two|component_sensor_histidine_kinase:0.11797074613949028177):0.20470703213174215596,(((386714354__Bacteria__Bacilli__Halobacillus_halophilus_DSM_2266__chemotaxis_protein_CheA:0.36792458967445762497,294500916__Bacteria__Bacilli__Bacillus_megaterium_QM_B1551__chemotactic_two|component_sensor_histidine_kinase:0.37567856522591641655):0.03999999115871637895,(212639543__Bacteria__Bacilli__Anoxybacillus_flavithermus_WK1__chemotaxis_protein_histidine_kinase:0.13289950424511687288,((239826636__Bacteria__Bacilli__Geobacillus_sp_WCH70__CheA_signal_transduction_histidine_kinase:0.07653414595958460409,(336236031__Bacteria__Bacilli__Geobacillus_thermoglucosidasius_C56-YS93__signal_transduction_histidine_kinase_CheA:0.00140034379070215010,312111656__Bacteria__Bacilli__Geobacillus_sp_Y4_1MC1__CheA_signal_transduction_histidine_kinase:0.00000122123005994819):0.04919703187447653503):0.03762117212256422399,((56419777__Bacteria__Bacilli__Geobacillus_kaustophilus_HTA426__two|component_sensor_histidine_kinase:0.00280141407837446697,(375008213__Bacteria__Bacilli__Geobacillus_thermoleovorans_CCB_US3_UF5__Two|component_sensor_histidine_kinase_involved_in_chemotaxis:0.00616441278903768000,((319766257__Bacteria__Bacilli__Geobacillus_sp_Y412MC52__CheA_signal_transduction_histidine_kinase:0.00000122123005994819,261419442__Bacteria__Bacilli__Geobacillus_sp_Y412MC61__CheA_signal_transduction_histidine_kinase:0.00000122123005994819):0.00000122123005994819,297530583__Bacteria__Bacilli__Geobacillus_sp_C56-T3__chemotaxis_protein_CheA:0.00000122123005994819):0.00000122123005994819):0.00180200632479955150):0.08696194849985536268,138894762__Bacteria__Bacilli__Geobacillus_thermodenitrificans_NG80-2__two|component_sensor_histidine_kinase_involved_inchemotaxis:0.09626186120900276366):0.19831681603508613532):0.09177980629724945272):0.07288759329547093990):0.03254684678047448099,(((157692323__Bacteria__Bacilli__Bacillus_pumilus_SAFR-032__sensor_histidine_kinase_CheA:0.17580678573533589648,(52080246__Bacteria__Bacilli__Bacillus_licheniformis_ATCC_14580__two|component_sensor_histidine_kinase_CheA:0.12363660704493846521,(387898225__Bacteria__Bacilli__Bacillus_amyloliquefaciens_Y2__Chemotaxis_protein:0.08982099026547427090,((255767374__Bacteria__Bacilli__Bacillus_subtilis_subsp_subtilis_str_168__chemotaxis_protein_CheA:0.00771576631404114095,386758368__Bacteria__Bacilli__Bacillus_sp_JS__sensor_histidine_kinase_CheA:0.00876453265063288460):0.05685329041765706942,311068165__Bacteria__Bacilli__Bacillus_atrophaeus_1942__chemotactic_two|component_sensor_histidine_kinase:0.07326283994908688868):0.02590265384294853160):0.10394099952688062860):0.04450655242004410844):0.25298223488893833988,347750475__Bacteria__Bacilli__Bacillus_coagulans_36D1__CheA_signal_transduction_histidine_kinase:0.27938905795514873409):0.06366562191634914103,169827144__Bacteria__Bacilli__Lysinibacillus_sphaericus_C3-41__chemotaxis_protein:0.25030569524575807527):0.03673019252469093138):0.02818527620239548101):0.03630364277431696179,(297584058__Bacteria__Bacilli__Bacillus_selenitireducens_MLS10__CheA_signal_transduction_histidine_kinase:0.20910685468127707121,317129185__Bacteria__Bacilli__Bacillus_cellulosilyticus_DSM_2522__CheA_signal_transduction_histidine_kinase:0.27558039828837421759):0.09933161992575373356):0.08135530893539177910,(23099998__Bacteria__Bacilli__Oceanobacillus_iheyensis_HTE831__two|component_sensor_histidine_kinase:0.39567817867541510424,(229918649__Bacteria__Bacilli__Exiguobacterium_sp_AT1b__CheA_signal_transduction_histidine_kinase:0.34219834942437488134,172057866__Bacteria__Bacilli__Exiguobacterium_sibiricum_255-15__CheA_signal_transduction_histidine_kinase:0.31611789138384466247):0.34478603088762188600):0.11055579294514211730):0.03736936323923418374):0.06319451318058127987):0.07212904621370910818,295696136__Bacteria__Bacilli__Kyrpidia_tusciae_DSM_2912__CheA_signal_transduction_histidine_kinase:0.70986248676970620242):0.04797128755458337362):0.17910602772403766414):0.01280157147328692645):0.03950218420714700363,((347526015__Bacteria__Bacilli__Lactobacillus_ruminis_ATCC_27782__chemotaxis_protein_CheA:0.51007324828447420106,328958303__Bacteria__Bacilli__Carnobacterium_sp_17-4__chemotactic_two|component_sensor_histidine_kinase:0.49391926461361412848):0.35788779378159157885,((302874568__Bacteria__Clostridia__Clostridium_cellulovorans_743B__CheA_signal_transduction_histidine_kinase:0.31604569859265485565,((188589240__Bacteria__Clostridia__Clostridium_botulinum_E3_str_Alaska_E43__chemotaxis_protein_CheA:0.00000122123005994819,187933126__Bacteria__Clostridia__Clostridium_botulinum_B_str_Eklund_17B__chemotaxis_protein_CheA:0.03673514787474459198):0.10445990864407446452,150019119__Bacteria__Clostridia__Clostridium_beijerinckii_NCIMB_8052__chemotaxis_protein_CheA:0.15552154866482784112):0.16586486631314703577):0.04059729910706586647,((347542322__Bacteria__Clostridia__Candidatus_Arthromitus_sp_SFB-rat-Yit__chemotaxis_protein_CheA:0.04805478970177023273,342732249__Bacteria__Clostridia__Candidatus_Arthromitus_sp_SFB-mouse-Japan__chemotaxis_protein_CheA:0.05947320409793666746):0.44834849458576048198,(((384458946__Bacteria__Clostridia__Clostridium_acetobutylicum_EA_2018__Chemotaxis_histidine_kinase|_CheA_|contains_CheW|like_adaptor_domain|:0.00000122123005994819,337737437__Bacteria__Clostridia__Clostridium_acetobutylicum_DSM_1731__chemotaxis_histidine_kinase_CheA:0.00000122123005994819):0.00000122123005994819,15895488__Bacteria__Clostridia__Clostridium_acetobutylicum_ATCC_824__chemotaxis_histidine_kinase_CheA:0.00000122123005994819):0.26279406000505911578,(((153954747__Bacteria__Clostridia__Clostridium_kluyveri_DSM_555__hypothetical_protein:0.00000122123005994819,219855211__Bacteria__Clostridia__Clostridium_kluyveri_NBRC_12016__hypothetical_protein:0.00000122123005994819):0.13402786620860754341,300854129__Bacteria__Clostridia__Clostridium_ljungdahlii_DSM_13528__chemotaxis_histidine_kinase:0.11012913241903160566):0.09665716312299398039,(((118444148__Bacteria__Clostridia__Clostridium_novyi_NT__chemotaxis_protein_CheA:0.06457655123381166040,331269271__Bacteria__Clostridia__Clostridium_botulinum_BKT015925__CheA_signal_transduction_histidine_kinase:0.06358218976054591520):0.16077582426857689457,(170755986__Bacteria__Clostridia__Clostridium_botulinum_B1_str_Okra__chemotaxis_protein_CheA:0.00000122123005994819,148380706__Bacteria__Clostridia__Clostridium_botulinum_A_str_ATCC_3502__chemotaxis_protein_CheA:0.00287375024732711929):0.12846150684000137709):0.03532715850163484217,28211383__Bacteria__Clostridia__Clostridium_tetani_E88__chemotaxis_protein_CheA:0.18282191181354473519):0.04218624259630571888):0.04597259710900666874):0.02976567739198493143):0.03571146758980415364):0.19708688116669015322):0.24975637713743220614):0.01970914018390331271):0.05286736647143677054):0.03586727679376228162,(302391736__Bacteria__Clostridia__Acetohalobium_arabaticum_DSM_5501__CheA_signal_transduction_histidine_kinase:0.78275235985049551601,(((((379731340__Bacteria__Bacteroidetes__Saprospira_grandis_str_Lewin__CheA_chemotaxis_histidine_kinase:1.95324675054964380649,226226812__Bacteria__others_bacteria__Gemmatimonas_aurantiaca_T-27__chemotaxis_protein_CheA:1.24149903603184474932):0.19967894493102902875,(289166608__Bacteria__Gammaproteobacteria__Legionella_longbeachae_NSW150__chemotaxis_histidine_kinase:1.55526877993266365863,206896252__Bacteria__Clostridia__Coprothermobacter_proteolyticus_DSM_5265__chemotaxis_protein_CheA:0.89615655380059033863):0.20490233385340439476):0.07761891063497475263,(((384135093__Bacteria__Bacilli__Alicyclobacillus_acidocaldarius_subsp_acidocaldarius_Tc-4-1__CheA_signal_transduction_histidine_kinase:0.18870393776381677586,258511395__Bacteria__Bacilli__Alicyclobacillus_acidocaldarius_subsp_acidocaldarius_DSM_446__CheA_signal_transduction_histidine_kinase:0.08799515266045720985):0.33793033748843787079,384133929__Bacteria__Bacilli__Alicyclobacillus_acidocaldarius_subsp_acidocaldarius_Tc-4-1__CheA_signal_transduction_histidine_kinase:0.29570452209454223258):0.82274690379935133677,284041530__Bacteria__Actinobacteria__Conexibacter_woesei_DSM_14684__chemotaxis_protein_CheA:0.93301183217276573156):0.14967411266128421987):0.10434770152763049589,(269792919__Bacteria__others_bacteria__Thermanaerovibrio_acidaminovorans_DSM_6589__CheA_signal_transduction_histidine_kinase:0.52385456007255581934,357418935__Bacteria__others_bacteria__Thermovirga_lienii_DSM_17291__CheA_signal_transduction_histidine_kinase:0.56630714921863067879):0.26272240680071018426):0.08610687580668835439,((332294888__Bacteria__Clostridia__Thermodesulfobium_narugense_DSM_14796__chemotaxis_protein_CheA:0.93478457912106216465,(((((390933260__Bacteria__Clostridia__Thermoanaerobacterium_saccharolyticum_JW-SL-YS485__CheA_signal_transduction_histidine_kinase:0.09508430350046324919,333897828__Bacteria__Clostridia__Thermoanaerobacterium_xylanolyticum_LX-11__chemotaxis_protein_CheA:0.04262024566433951500):0.38857236324790422888,(150018995__Bacteria__Clostridia__Clostridium_beijerinckii_NCIMB_8052__chemotaxis_protein_CheA:0.38435155142454147104,(125974769__Bacteria__Clostridia__Clostridium_thermocellum_ATCC_27405__CheA_signal_transduction_histidine_kinase:0.00000122123005994819,385780223__Bacteria__Clostridia__Clostridium_thermocellum_DSM_1313__CheA_signal_transduction_histidine_kinase:0.00000122123005994819):0.34630198155804581273):0.13772295479263768625):0.44606764881106697462,83589594__Bacteria__Clostridia__Moorella_thermoacetica_ATCC_39073__CheA_signal_transduction_histidine_kinase:0.47189559472864395229):0.06447090560540558180,((260892166__Bacteria__Clostridia__Ammonifex_degensii_KC4__chemotaxis_protein_CheA:0.41931927901695847938,(169831938__Bacteria__Clostridia__Candidatus_Desulforudis_audaxviator_MP104C__CheA_signal_transduction_histidine_kinase:0.45821794722559322510,(147678451__Bacteria__Clostridia__Pelotomaculum_thermopropionicum_SI__chemotaxis_protein_histidine_kinase_and_related_kinases:0.30320748809064357321,((334339788__Bacteria__Clostridia__Desulfotomaculum_ruminis_DSM_2154__CheW_domain|containing_protein:0.12839014190688174955,(333924009__Bacteria__Clostridia__Desulfotomaculum_carboxydivorans_CO-1-SRB__CheA_signal_transduction_histidine_kinase:0.10082294641274025526,134300279__Bacteria__Clostridia__Desulfotomaculum_reducens_MI-1__CheA_signal_transduction_histidine_kinase:0.13178609515947453668):0.05057973345500100387):0.21499854366888956902,(258513972__Bacteria__Clostridia__Desulfotomaculum_acetoxidans_DSM_771__CheA_signal_transduction_histidine_kinase:0.39861643062052537489,333979241__Bacteria__Clostridia__Desulfotomaculum_kuznetsovii_DSM_6115__CheA_signal_transduction_histidine_kinase:0.29444618660067006788):0.05744728972569025649):0.05102484049022581319):0.07612392361054490242):0.05712476374655211381):0.08686689014222621907,78042810__Bacteria__Clostridia__Carboxydothermus_hydrogenoformans_Z-2901__chemotaxis_protein_CheA:0.49181323721214664779):0.15416551630052424682):0.05174865101595893524,((339628746__Bacteria__Clostridia__Sulfobacillus_acidophilus_TPY__CheA_signal_transduction_histidine_kinase:1.51614859651846756172,(317122903__Bacteria__Clostridia__Thermaerobacter_marianensis_DSM_12885__CheA_signal_transduction_histidine_kinase:0.56140864193901440782,317122696__Bacteria__Clostridia__Thermaerobacter_marianensis_DSM_12885__CheA_signal_transduction_histidine_kinase:0.37569484305264888580):0.40136115726297211248):0.25038582032999645577,(51892675__Bacteria__Clostridia__Symbiobacterium_thermophilum_IAM_14863__two|component_sensor_histidine_kinase_involved_in_chemotaxis|_CheA:0.52160549175834702851,296131658__Bacteria__Clostridia__Thermincola_potens_JR__CheA_signal_transduction_histidine_kinase:0.51838870846521867275):0.15967861868145535875):0.13379188280171600001):0.08331333042727950833):0.06228052902936447033,(((374997312__Bacteria__Clostridia__Desulfosporosinus_orientis_DSM_765__chemotaxis_protein_histidine_kinase|like_protein:0.18255212814919533071,219670164__Bacteria__Clostridia__Desulfitobacterium_hafniense_DCB-2__CheA_signal_transduction_histidine_kinase:0.18611293741621770526):0.16207678525434582317,325288773__Bacteria__Clostridia__Syntrophobotulus_glycolicus_DSM_8271__chemotaxis_protein_CheA:0.25556134371082545043):0.63252077110430537932,((((239907978__Bacteria__Deltaproteobacteria__Desulfovibrio_magneticus_RS-1__chemotaxis_protein_CheA:0.24308496798548057116,242280188__Bacteria__Deltaproteobacteria__Desulfovibrio_salexigens_DSM_2638__CheA_signal_transduction_histidine_kinase:0.22014753620005098056):0.05924645330146691147,(78356620__Bacteria__Deltaproteobacteria__Desulfovibrio_alaskensis_G20__CheA_signal_transduction_histidine_kinase:0.15870772822563497528,((94987586__Bacteria__Deltaproteobacteria__Lawsonia_intracellularis_PHE-MN1-00__chemotaxis_protein_histidine_kinase|like_kinase:0.33512234689581243963,220904651__Bacteria__Deltaproteobacteria__Desulfovibrio_desulfuricans_subsp_desulfuricans_str_ATCC_27774__signal_transduction_histidine_kinase_CheA:0.22818901789244636080):0.07349720034389257972,((120602203__Bacteria__Deltaproteobacteria__Desulfovibrio_vulgaris_DP4__CheA_signal_transduction_histidine_kinase:0.00140113216760121787,(46580477__Bacteria__Deltaproteobacteria__Desulfovibrio_vulgaris_str_Hildenborough__chemotaxis_protein_CheA:0.00000122123005994819,387153774__Bacteria__Deltaproteobacteria__Desulfovibrio_vulgaris_RCH1__CheA_signal_transduction_histidine_kinase:0.00000122123005994819):0.00237597679149742589):0.19740542944887695676,218885878__Bacteria__Deltaproteobacteria__Desulfovibrio_vulgaris_str_Miyazaki_F__chemotaxis_protein_CheA:0.11424300556715118182):0.04096005039742752624):0.09208605762582719456):0.11485321842356631394):0.71680437077877512397,((((((((((387128765__Bacteria__Gammaproteobacteria__Methylophaga_sp_JAM1__signal_transduction_histidine_kinase:0.11137948940694614164,387130214__Bacteria__Gammaproteobacteria__Methylophaga_sp_JAM7__signal_transduction_histidine_kinase:0.17813958379103050911):0.31432501971722331957,(333985702__Bacteria__Gammaproteobacteria__Methylomonas_methanica_MC09__CheA_signal_transduction_histidine_kinase:0.22959688002935363382,357406482__Bacteria__Gammaproteobacteria__Methylomicrobium_alcaliphilum__chemotaxis_protein_CheA:0.22598257280449052242):0.17987832001355402722):0.04308418866552622684,((((((28869186__Bacteria__Gammaproteobacteria__Pseudomonas_syringae_pv_tomato_str_DC3000__chemotaxis_sensor_histidine_kinase_CheA:0.02529151644172736649,(71734503__Bacteria__Gammaproteobacteria__Pseudomonas_syringae_pv_phaseolicola_1448A__chemotaxis_sensor_histidine_kinase_CheA:0.02559021326056584722,66046663__Bacteria__Gammaproteobacteria__Pseudomonas_syringae_pv_syringae_B728a__CheW|like_protein:0.02090297307499277071):0.00646843837625679652):0.06340564173959117866,((387894862__Bacteria__Gammaproteobacteria__Pseudomonas_fluorescens_A506__chemotaxis_sensor_histidine_kinase_CheA:0.03360710235282664271,229591829__Bacteria__Gammaproteobacteria__Pseudomonas_fluorescens_SBW25__chemotaxis_histidine_kinase:0.02411512441809577842):0.05284767536136970173,(70729060__Bacteria__Gammaproteobacteria__Pseudomonas_fluorescens_Pf-5__chemotaxis_sensor_histidine_kinase_CheA:0.05365597817885722765,((378949519__Bacteria__Gammaproteobacteria__Pseudomonas_fluorescens_F113__chemotaxis_protein_CheA:0.01008695388083776477,330808238__Bacteria__Gammaproteobacteria__Pseudomonas_brassicacearum_subsp_brassicacearum_NFM421__histidine_kinase|_CheA:0.02115798551823722118):0.01961515813127414146,77457793__Bacteria__Gammaproteobacteria__Pseudomonas_fluorescens_Pf0-1__CheA_Signal_transduction_histidine_kinase_|STHK|:0.04547236413064747323):0.01984835307074384048):0.01919969886720496177):0.02953206316908589188):0.03069559902901808010,(104782798__Bacteria__Gammaproteobacteria__Pseudomonas_entomophila_L48__chemotaxis_histidine_kinase_CheA:0.06029329011173997777,(26991028__Bacteria__Gammaproteobacteria__Pseudomonas_putida_KT2440__chemotaxis_protein_CheA:0.07220526149620910827,170722827__Bacteria__Gammaproteobacteria__Pseudomonas_putida_W619__CheA_signal_transduction_histidine_kinase:0.02861466899255145357):0.02474578085873608765):0.05887268326789573542):0.03835292616129368226,(((((116049403__Bacteria__Gammaproteobacteria__Pseudomonas_aeruginosa_UCBPP-PA14__two|component_sensor:0.00000398334197241339,386065282__Bacteria__Gammaproteobacteria__Pseudomonas_aeruginosa_NCGM2_S1_1__putative_two|component_sensor:0.00286643299615260781):0.00221565557187669397,((218892669__Bacteria__Gammaproteobacteria__Pseudomonas_aeruginosa_LESB58__putative_two|component_sensor:0.00000122123005994819,386059734__Bacteria__Gammaproteobacteria__Pseudomonas_aeruginosa_M18__putative_two|component_sensor:0.00000122123005994819):0.00000122123005994819,15596655__Bacteria__Gammaproteobacteria__Pseudomonas_aeruginosa_PAO1__two|component_sensor:0.00000122123005994819):0.00146210771124520513):0.04025460400507741010,152983861__Bacteria__Gammaproteobacteria__Pseudomonas_aeruginosa_PA7__chemotaxis_protein_CheA:0.02708962359690484864):0.11140834293757148621,(333900140__Bacteria__Gammaproteobacteria__Pseudomonas_fulva_12-X__CheA_signal_transduction_histidine_kinase:0.06967879534405607700,(330502786__Bacteria__Gammaproteobacteria__Pseudomonas_mendocina_NK-01__CheA_signal_transduction_histidine_kinase:0.04422149598778687268,146307824__Bacteria__Gammaproteobacteria__Pseudomonas_mendocina_ymp__CheA_signal_transduction_histidine_kinase:0.02750034777888733795):0.05617415431996091585):0.03204132006521307613):0.02208992224765823909,146282905__Bacteria__Gammaproteobacteria__Pseudomonas_stutzeri_A1501__chemotaxis_histidine_kinase_CheA:0.12067117106232091994):0.01433126623358288616):0.11349615361528377078,(((192360840__Bacteria__Gammaproteobacteria__Cellvibrio_japonicus_Ueda107__histidine_kinase:0.24064307310830301834,(254785494__Bacteria__Gammaproteobacteria__Teredinibacter_turnerae_T7901__chemotaxis_protein_CheA:0.15798908912462253373,90021806__Bacteria__Gammaproteobacteria__Saccharophagus_degradans_2-40__ATP|binding_region|_ATPase|like_protein:0.21421939433689690668):0.05845105791888715457):0.07334282289116060560,((326796446__Bacteria__Gammaproteobacteria__Marinomonas_mediterranea_MMB-1__CheA_signal_transduction_histidine_kinase:0.11066063965423895976,(152997428__Bacteria__Gammaproteobacteria__Marinomonas_sp_MWYL1__CheA_signal_transduction_histidine_kinase:0.13082115356865489653,333907215__Bacteria__Gammaproteobacteria__Marinomonas_posidonica_IVIA-Po-181__CheA_signal_transduction_histidine_kinase:0.08551513546273542543):0.06690170246909524221):0.20507071086600223153,(83647836__Bacteria__Gammaproteobacteria__Hahella_chejuensis_KCTC_2396__chemotaxis_protein_histidine_kinase|like_kinase:0.19092865308868720020,(385332039__Bacteria__Gammaproteobacteria__Marinobacter_adhaerens_HP15__chemotaxis_histidine_kinase:0.11047501587056306194,(387813750__Bacteria__Gammaproteobacteria__Marinobacter_hydrocarbonoclasticus_ATCC_49840__histidine_kinase:0.00015672235742399698,120554889__Bacteria__Gammaproteobacteria__Marinobacter_aquaeolei_VT8__CheA_signal_transduction_histidine_kinase:0.00257576048087736816):0.11777613131416081460):0.16505742759563693522):0.04954660886127942171):0.03794262968436556277):0.02944944072774316121,304311120__Bacteria__Gammaproteobacteria__Gamma_proteobacterium_HdN1__Sensor_histidine_kinase_CheA:0.26473906351250059421):0.02025937790905690469):0.03563889316931254797,(((218708843__Bacteria__Gammaproteobacteria__Vibrio_splendidus_LGP32__chemotaxis_protein_CheA:0.12158931860081470533,((27365300__Bacteria__Gammaproteobacteria__Vibrio_vulnificus_CMCP6__chemotaxis_protein_CheA:0.06725986444504210293,(262393608__Bacteria__Gammaproteobacteria__Vibrio_sp_Ex25__chemotaxis_protein_CheA:0.05521742394559371603,(156975410__Bacteria__Gammaproteobacteria__Vibrio_harveyi_ATCC_BAA-1116__hypothetical_protein:0.03225660226768187200,(375266310__Bacteria__Gammaproteobacteria__Vibrio_sp_EJY3__chemotaxis_protein_CheA:0.08354238595729569783,28899003__Bacteria__Gammaproteobacteria__Vibrio_parahaemolyticus_RIMD_2210633__chemotaxis_protein_CheA:0.03599727014837296457):0.02074092842210114446):0.00610097576791994358):0.05019523958105615025):0.04521783539337540653,(336123677__Bacteria__Gammaproteobacteria__Vibrio_anguillarum_775__CheA:0.13515996603717891911,(375130353__Bacteria__Gammaproteobacteria__Vibrio_furnissii_NCTC_11218__Chemotaxis_protein:0.09966754846526160172,(384425044__Bacteria__Gammaproteobacteria__Vibrio_cholerae_LMA3984-4__signal_transduction_histidine_kinase:0.00000122123005994819,((379741887__Bacteria__Gammaproteobacteria__Vibrio_cholerae_IEC224__chemotaxis_protein_CheA:0.00000122123005994819,(((229607392__Bacteria__Gammaproteobacteria__Vibrio_cholerae_MJ-1236__chemotaxis_protein_CheA:0.00000122123005994819,227082190__Bacteria__Gammaproteobacteria__Vibrio_cholerae_M66-2__chemotaxis_protein_CheA:0.00000122123005994819):0.00000122123005994819,15642063__Bacteria__Gammaproteobacteria__Vibrio_cholerae_O1_biovar_El_Tor_str_N16961__chemotaxis_protein_CheA:0.00000122123005994819):0.00000122123005994819,227118510__Bacteria__Gammaproteobacteria__Vibrio_cholerae_O395_XY__chemotaxis_protein_CheA:0.00000122123005994819):0.00000122123005994819):0.00000122123005994819,(147674329__Bacteria__Gammaproteobacteria__Vibrio_cholerae_O395__chemotaxis_protein_CheA:0.00000122123005994819,360035945__Bacteria__Gammaproteobacteria__Vibrio_cholerae_O1_str_2010EL-1786__chemotaxis_protein_CheA:0.00000122123005994819):0.00000122123005994819):0.00551592023819700347):0.13697900706532056825):0.02833057362658780373):0.03461510576285276725):0.02511915171523553675):0.06833794282621394323,(54308135__Bacteria__Gammaproteobacteria__Photobacterium_profundum_SS9__chemotaxis_protein_CheA:0.26848614246543522910,(59712438__Bacteria__Gammaproteobacteria__Vibrio_fischeri_ES114__chemotactic_sensory_histidine_kinase_CheA|_in_two|component_regulatory_system_with_CheB_and_CheY:0.06639756626581963528,209695719__Bacteria__Gammaproteobacteria__Aliivibrio_salmonicida_LFI1238__chemotaxis_protein_CheA:0.09107434943131172134):0.09217112631262279476):0.04302323036032866532):0.12221327724775708778,((((77359761__Bacteria__Gammaproteobacteria__Pseudoalteromonas_haloplanktis_TAC125__chemotaxis_protein:0.09970283008621295961,315127299__Bacteria__Gammaproteobacteria__Pseudoalteromonas_sp_SM9913__chemotaxis_protein:0.09258010223456987486):0.13206206676713477810,71277814__Bacteria__Gammaproteobacteria__Colwellia_psychrerythraea_34H__chemotaxis_protein_CheA:0.28663968446490756259):0.04926162054366643034,(308048772__Bacteria__Gammaproteobacteria__Ferrimonas_balearica_DSM_9799__CheA_signal_transduction_histidine_kinase:0.30669595253135478741,(((91792704__Bacteria__Gammaproteobacteria__Shewanella_denitrificans_OS217__ATP|binding_region|_ATPase|like_protein:0.15294424421574245865,114562380__Bacteria__Gammaproteobacteria__Shewanella_frigidimarina_NCIMB_400__CheA_signal_transduction_histidine_kinase:0.10997387310148890038):0.05192602955873735354,(((378709364__Bacteria__Gammaproteobacteria__Shewanella_baltica_OS678__CheA_signal_transduction_histidine_kinase:0.00000122123005994819,160876157__Bacteria__Gammaproteobacteria__Shewanella_baltica_OS195__signal_transduction_histidine_kinase_CheA:0.00000122123005994819):0.00055163091465003930,(153001432__Bacteria__Gammaproteobacteria__Shewanella_baltica_OS185__CheA_signal_transduction_histidine_kinase:0.00825428921158831604,(217972636__Bacteria__Gammaproteobacteria__Shewanella_baltica_OS223__signal_transduction_histidine_kinase_CheA:0.00186503946213978453,(386323916__Bacteria__Gammaproteobacteria__Shewanella_baltica_BA175__CheA_signal_transduction_histidine_kinase:0.00119562428309416958,(386341860__Bacteria__Gammaproteobacteria__Shewanella_baltica_OS117__CheA_signal_transduction_histidine_kinase:0.00000122123005994819,126175108__Bacteria__Gammaproteobacteria__Shewanella_baltica_OS155__CheA_signal_transduction_histidine_kinase:0.00000122123005994819):0.00239475130939228965):0.00172281776465836242):0.00553197712797351936):0.00260070580199562446):0.07921975963621175065,((24374719__Bacteria__Gammaproteobacteria__Shewanella_oneidensis_MR-1__chemotaxis_signal_transduction_system_histidine_kinase_CheA:0.07140616724669841819,114046875__Bacteria__Gammaproteobacteria__Shewanella_sp_MR-7__CheA_signal_transduction_histidine_kinases:0.05313910981492944718):0.03115190207871062003,(120598270__Bacteria__Gammaproteobacteria__Shewanella_sp_W3-18-1__CheA_signal_transduction_histidine_kinase:0.00489242381558441849,386314426__Bacteria__Gammaproteobacteria__Shewanella_putrefaciens_200__CheA_signal_transduction_histidine_kinase:0.00251244165298377927):0.08189042878451997798):0.02912860230646316731):0.02990055847280009838):0.04112072392397256998,((((157961209__Bacteria__Gammaproteobacteria__Shewanella_pealeana_ATCC_700345__signal_transduction_histidine_kinase_CheA:0.05197291599358158654,167623399__Bacteria__Gammaproteobacteria__Shewanella_halifaxensis_HAW-EB4__signal_transduction_histidine_kinase_CheA:0.06160615373043682591):0.09153108082620096952,212634387__Bacteria__Gammaproteobacteria__Shewanella_piezotolerans_WP3__CheW|like_protein|ATP|binding_region|_ATPase|like|Signal_transducing_histidine_kinase|_homodimeric|Hpt:0.09753232120741331390):0.07437912436304379427,(127512317__Bacteria__Gammaproteobacteria__Shewanella_loihica_PV-4__CheA_signal_transduction_histidine_kinase:0.10086944392560381889,(294140223__Bacteria__Gammaproteobacteria__Shewanella_violacea_DSS12__chemotaxis_protein_CheA:0.13075071517766737039,(157376178__Bacteria__Gammaproteobacteria__Shewanella_sediminis_HAW-EB3__CheA_signal_transduction_histidine_kinase:0.07438055921980438190,170725993__Bacteria__Gammaproteobacteria__Shewanella_woodyi_ATCC_51908__signal_transduction_histidine_kinase_CheA:0.13779871926940387428):0.04098893725679276373):0.03343137738752920141):0.03455312482454945405):0.04839233278490261830,119775412__Bacteria__Gammaproteobacteria__Shewanella_amazonensis_SB2B__putative_CheA_signal_transduction_histidine_kinase:0.13162148609320759030):0.02677146244272896047):0.14367233852544303296):0.06749420324100216528):0.03154827838377645410,((56460222__Bacteria__Gammaproteobacteria__Idiomarina_loihiensis_L2TR__chemotaxis|specific_histidine_kinase:0.27610378845789929070,((332305679__Bacteria__Gammaproteobacteria__Glaciecola_sp_4H-3-7YE-5__CheA_signal_transduction_histidine_kinase:0.05287444601170718239,109899332__Bacteria__Gammaproteobacteria__Pseudoalteromonas_atlantica_T6c__CheA_signal_transduction_histidine_kinase:0.11168639373936647963):0.17985899615911110638,(348029748__Bacteria__Gammaproteobacteria__Glaciecola_nitratireducens_FR1064__chemotaxis_protein_cheA:0.17336021142648938564,(332140602__Bacteria__Gammaproteobacteria__Alteromonas_macleodii_str_Deep_ecotype__chemotaxis_protein_CheA:0.07595449872891107956,333894083__Bacteria__Gammaproteobacteria__Alteromonas_sp_SN2__chemotaxis_protein_cheA:0.08577095341391063887):0.06984528050792752907):0.04214236998808982421):0.11458541054947332660):0.04211076743905829700,((330828819__Bacteria__Gammaproteobacteria__Aeromonas_veronii_B565__transducing_histidine_kinase:0.05555637321087254776,(145298366__Bacteria__Gammaproteobacteria__Aeromonas_salmonicida_subsp_salmonicida_A449__two|component_system_chemotaxis_sensor_histidine_kinase_CheA:0.06126889357536707131,117619695__Bacteria__Gammaproteobacteria__Aeromonas_hydrophila_subsp_hydrophila_ATCC_7966__chemotaxis_protein_CheA:0.03815557356560651814):0.02857274107737440422):0.14767549306210886462,374336470__Bacteria__Gammaproteobacteria__Oceanimonas_sp_GK1__transducing_histidine_kinase:0.26762574618944479088):0.08511467891417641429):0.01287998239647513039):0.04334690423860793757):0.10436438006333811912):0.07595071819622771503):0.04042753761212850711,((114320148__Bacteria__Gammaproteobacteria__Alkalilimnicola_ehrlichii_MLHE-1__CheA_signal_transduction_histidine_kinases:0.16561805206008550773,121997277__Bacteria__Gammaproteobacteria__Halorhodospira_halophila_SL1__CheA_signal_transduction_histidine_kinase:0.24719714867383818513):0.30945344569968818993,(220934514__Bacteria__Gammaproteobacteria__Thioalkalivibrio_sulfidophilus_HL-EbGr7__CheA_signal_transduction_histidine_kinase:0.21123720470751930489,(289208357__Bacteria__Gammaproteobacteria__Thioalkalivibrio_sp_K90mix__chemotaxis_protein_CheW:0.26461244596123312256,(288942615__Bacteria__Gammaproteobacteria__Allochromatium_vinosum_DSM_180__CheA_signal_transduction_histidine_kinase:0.17007507707611890790,390948815__Bacteria__Gammaproteobacteria__Thiocystis_violascens_DSM_198__chemotaxis_protein_histidine_kinase|like_protein:0.20410004205127599275):0.10750154237463312168):0.19353310251898500627):0.04992447637710992897):0.03102022452143275710):0.09981192387955299672,(261855333__Bacteria__Gammaproteobacteria__Halothiobacillus_neapolitanus_c2__CheA_signal_transduction_histidine_kinase:0.46605427114741343475,78485095__Bacteria__Gammaproteobacteria__Thiomicrospira_crunogena_XCL-2__CheA_signal_transduction_histidine_kinase:0.52192785071054803581):0.03731532805474645914):0.10076998996174568735,(383317322__Bacteria__Gammaproteobacteria__Frateuria_aurantia_DSM_6220__chemotaxis_protein_histidine_kinase|like_protein:0.71736216226003890473,(319787080__Bacteria__Gammaproteobacteria__Pseudoxanthomonas_suwonensis_11-1__chemotaxis_protein_CheA:0.14184452094275981637,((194365636__Bacteria__Gammaproteobacteria__Stenotrophomonas_maltophilia_R551-3__CheA_signal_transduction_histidine_kinase:0.02152564934774402888,(190574217__Bacteria__Gammaproteobacteria__Stenotrophomonas_maltophilia_K279a__chemotaxis_two_component_regulator_sensor_histidine_kinase_transcriptional_regulator:0.02883033245357779356,(344207326__Bacteria__Gammaproteobacteria__Stenotrophomonas_maltophilia_JV3__CheA_signal_transduction_histidine_kinase:0.00511887638842074052,386718435__Bacteria__Gammaproteobacteria__Stenotrophomonas_maltophilia_D457__signal_transduction_histidine_kinase:0.01504006150125330663):0.00312760834643777347):0.01840618209465544330):0.09492446985464356168,((((384419268__Bacteria__Gammaproteobacteria__Xanthomonas_oryzae_pv_oryzicola_BLS256__two|component_system_sensor_protein_CheA:0.00686451104012050697,((188577003__Bacteria__Gammaproteobacteria__Xanthomonas_oryzae_pv_oryzae_PXO99A__chemotaxis_protein_CheA:0.00000122123005994819,58582247__Bacteria__Gammaproteobacteria__Xanthomonas_oryzae_pv_oryzae_KACC10331__chemotaxis_related_protein:0.00000122123005994819):0.00000122123005994819,84624140__Bacteria__Gammaproteobacteria__Xanthomonas_oryzae_pv_oryzae_MAFF_311018__chemotaxis_related_protein:0.00000122123005994819):0.00000122123005994819):0.00836734118420448710,((78047530__Bacteria__Gammaproteobacteria__Xanthomonas_campestris_pv_vesicatoria_str_85-10__chemotaxis_protein_CheA:0.00000122123005994819,77748623__Bacteria__Gammaproteobacteria__Xanthomonas_axonopodis_pv_citri_str_306__chemotaxis_protein:0.00457314858496773394):0.00228533144953881181,346724853__Bacteria__Gammaproteobacteria__Xanthomonas_axonopodis_pv_citrumelo_F1__chemotaxis_protein_CheA:0.00000122123005994819):0.00772646406946568380):0.01691484323726819006,(384427812__Bacteria__Gammaproteobacteria__Xanthomonas_campestris_pv_raphani_756C__two|component_system_sensor_protein:0.00231100141917295375,((21231351__Bacteria__Gammaproteobacteria__Xanthomonas_campestris_pv_campestris_str_ATCC_33913__chemotaxis_related_protein:0.00000122123005994819,66768596__Bacteria__Gammaproteobacteria__Xanthomonas_campestris_pv_campestris_str_8004__chemotaxis_related_protein:0.00000122123005994819):0.00231752431015907773,188991592__Bacteria__Gammaproteobacteria__Xanthomonas_campestris_pv_campestris_str_B100__chemotaxis_protein:0.00000122123005994819):0.00000122123005994819):0.03344476127433500950):0.11954722365810482865,285018160__Bacteria__Gammaproteobacteria__Xanthomonas_albilineans_GPE_PC73__chemotaxis_protein_chea:0.14583644814822080416):0.04779397597620876903):0.08066658649064357978):0.44856133229065070500):0.12849634208672860991):0.21306726066907827333,((296135654__Bacteria__Betaproteobacteria__Thiomonas_intermedia_K12__CheA_signal_transduction_histidine_kinase:0.35479460297443915495,(340780939__Bacteria__Gammaproteobacteria__Acidithiobacillus_caldus_SM-1__Signal_transduction_histidine_kinase_CheA:0.37510433639441365106,340782191__Bacteria__Gammaproteobacteria__Acidithiobacillus_caldus_SM-1__Signal_transduction_histidine_kinase_CheA:0.31981726732471882357):0.22996369071012803809):0.64354144488302555960,((((71906377__Bacteria__Betaproteobacteria__Dechloromonas_aromatica_RCB__chemotaxis_protein_CheW:0.12892097089344628502,(372488382__Bacteria__Betaproteobacteria__Dechlorosoma_suillum_PS__chemotaxis_protein_histidine_kinase|like_protein:0.10373242614283181839,257095373__Bacteria__Betaproteobacteria__Candidatus_Accumulibacter_phosphatis_clade_IIA_str_UW-1__CheA_signal_transduction_histidine_kinase:0.19302509110968929518):0.03185421789653694602):0.11392567103684071717,(237653879__Bacteria__Betaproteobacteria__Thauera_sp_MZ1T__CheA_signal_transduction_histidine_kinase:0.24076378133667411530,119897753__Bacteria__Betaproteobacteria__Azoarcus_sp_BH72__chemotaxis_protein_cheA:0.15215465387265897368):0.08797090158831696871):0.12154759257224691249,(291613021__Bacteria__Betaproteobacteria__Sideroxydans_lithotrophicus_ES-1__CheA_signal_transduction_histidine_kinase:0.10661327846352558479,(302878248__Bacteria__Betaproteobacteria__Gallionella_capsiferriformans_ES-2__CheA_signal_transduction_histidine_kinase:0.03861749101682467739,302878215__Bacteria__Betaproteobacteria__Gallionella_capsiferriformans_ES-2__putative_CheA_signal_transduction_histidine_kinase:0.09107706034892948388):0.12076484096173524529):0.26564422677252774729):0.09163416726375853139,((226939483__Bacteria__Betaproteobacteria__Laribacter_hongkongensis_HLHK9__chemotaxis_protein_CheA:0.06082686507549891347,226941350__Bacteria__Betaproteobacteria__Laribacter_hongkongensis_HLHK9__chemotaxis_protein_CheA:0.18118423930776941799):0.12381065026910463567,(34498905__Bacteria__Betaproteobacteria__Chromobacterium_violaceum_ATCC_12472__chemotaxis_protein_CheA:0.09123679647488878997,347541018__Bacteria__Betaproteobacteria__Pseudogulbenkiania_sp_NH8B__chemotaxis_histidine_kinase_CheA:0.16801021692465581414):0.12519494745326262275):0.18882049944283224585):0.43460594054864781777):0.09707441409774843211):0.20709166202888887320,((337285721__Bacteria__others_bacteria__Thermodesulfatator_indicus_DSM_15286__CheA_signal_transduction_histidine_kinase:0.57398255894433092283,((117926850__Bacteria__Alphaproteobacteria__Magnetococcus_marinus_MC-1__chemotaxis_protein_CheA:0.78685576244940014234,379011720__Bacteria__Clostridia__Acetobacterium_woodii_DSM_1030__chemotaxis_protein_histidine_kinase_CheA2:1.05665320154742858882):0.25017653127389055667,(((51246494__Bacteria__Deltaproteobacteria__Desulfotalea_psychrophila_LSv54__Che_family_two|component_system_sensory|regulatory_protein:0.30090025519424717926,(320353920__Bacteria__Deltaproteobacteria__Desulfobulbus_propionicus_DSM_2032__CheA_signal_transduction_histidine_kinase:0.17977990671136254153,320354375__Bacteria__Deltaproteobacteria__Desulfobulbus_propionicus_DSM_2032__CheA_signal_transduction_histidine_kinase:0.29128950421433458251):0.06924787594352745101):0.13336039085434964191,((224370709__Bacteria__Deltaproteobacteria__Desulfobacterium_autotrophicum_HRM2__protein_CheA2:0.36401529797924819798,158521007__Bacteria__Deltaproteobacteria__Desulfococcus_oleovorans_Hxd3__CheA_signal_transduction_histidine_kinase:0.39657243654045043479):0.08751275414436961164,256828674__Bacteria__Deltaproteobacteria__Desulfomicrobium_baculatum_DSM_4028__CheA_signal_transduction_histidine_kinase:0.44902902484496709512):0.09511603462894761829):0.30196453988181343187,283779846__Bacteria__Planctomycetes__Pirellula_staleyi_DSM_6068__CheA_signal_transduction_histidine_kinase:0.75330336352946825063):0.09472422884528396148):0.11583875369330376426):0.10000760726952362401,(((117925575__Bacteria__Alphaproteobacteria__Magnetococcus_marinus_MC-1__chemotaxis_protein_CheA:1.62971264296789586368,(((148552994__Bacteria__Alphaproteobacteria__Sphingomonas_wittichii_RW1__CheA_signal_transduction_histidine_kinase:0.40380206056788153779,((347526786__Bacteria__Alphaproteobacteria__Sphingobium_sp_SYK-6__chemotaxis_protein_CheA:0.48374936484189512420,(294011029__Bacteria__Alphaproteobacteria__Sphingobium_japonicum_UT26S__two|component_system_sensor_kinase_CheA:0.04055937167587471415,334345298__Bacteria__Alphaproteobacteria__Sphingobium_chlorophenolicum_L-1__CheA_signal_transduction_histidine_kinase:0.06834421246427715979):0.33463272573332913939):0.24435772246534684382,103487225__Bacteria__Alphaproteobacteria__Sphingopyxis_alaskensis_RB2256__CheA_signal_transduction_histidine_kinase:0.74041446415867628872):0.12781397709811265218):0.14296960194638216879,85375080__Bacteria__Alphaproteobacteria__Erythrobacter_litoralis_HTCC2594__chemotaxis_protein_CheA:0.70354439133507107318):0.73604274969775440596,322434704__Bacteria__Acidobacteria__Granulicella_tundricola__chemotaxis_protein_CheA:0.89681104388746601952):0.13601235289264834716):0.08037508801812107140,((296122157__Bacteria__Planctomycetes__Planctomyces_limnophilus_DSM_3776__ATP|binding_region_ATPase_domain|containing_protein:0.41663553575343986735,325108809__Bacteria__Planctomycetes__Planctomyces_brasiliensis_DSM_5305__CheA_signal_transduction_histidine_kinase:0.39291149034363942461):0.26245191803330664149,(312115293__Bacteria__Alphaproteobacteria__Rhodomicrobium_vannielii_ATCC_17100__CheA_signal_transduction_histidine_kinase:1.30718380800987810098,(((254292521__Bacteria__Alphaproteobacteria__Hirschia_baltica_ATCC_49814__CheA_signal_transduction_histidine_kinase:0.41767720510003641943,114569209__Bacteria__Alphaproteobacteria__Maricaulis_maris_MCS10__CheA_signal_transduction_histidine_kinase:0.41179066574056033545):0.09371631933035096118,(315497650__Bacteria__Alphaproteobacteria__Asticcacaulis_excentricus_CB_48__chea_signal_transduction_histidine_kinase:0.24588711609156493898,(221233567__Bacteria__Alphaproteobacteria__Caulobacter_crescentus_NA1000__chemotaxis_histidine_kinase_protein_cheAII:0.00000122123005994819,16124848__Bacteria__Alphaproteobacteria__Caulobacter_crescentus_CB15__chemotaxis_protein_CheA:0.00000122123005994819):0.44312099882257838246):0.18240607996443886085):0.09355758443605498298,(((197106695__Bacteria__Alphaproteobacteria__Phenylobacterium_zucineum_HLK1__chemotaxis_histidine_kinase:0.68752043487234304475,(347757244__Bacteria__Alphaproteobacteria__Micavibrio_aeruginosavorus_ARL-13__histidine_kinase||_DNA_gyrase_B||_and_HSP90|like_ATPase_family_protein:0.73437641246678020401,347758779__Bacteria__Alphaproteobacteria__Micavibrio_aeruginosavorus_ARL-13__histidine_kinase||_DNA_gyrase_B||_and_HSP90|like_ATPase_family_protein:0.50060881172772875303):0.10691885999268778418):0.05294560581055158394,(389877081__Bacteria__Alphaproteobacteria__Tistrella_mobilis_KA081020-065__CheA_signal_transduction_histidine_kinase:0.32662158836825722075,(209965053__Bacteria__Alphaproteobacteria__Rhodospirillum_centenum_SW__chemotaxis_protein_CheA:0.24826884069302121438,(83309425__Bacteria__Alphaproteobacteria__Magnetospirillum_magneticum_AMB-1__chemotaxis_protein_histidine_kinase|like_kinase:0.15507739007904741690,(384260524__Bacteria__Alphaproteobacteria__Rhodospirillum_photometricum_DSM_122__CheA_Signal_Transduction_Histidine_Kinases_|STHK|:0.12285903400804144836,83591860__Bacteria__Alphaproteobacteria__Rhodospirillum_rubrum_ATCC_11170__CheA_signal_transduction_histidine_kinase:0.12791472032890452426):0.16364413923477855173):0.09482850415287655266):0.04971374119596971841):0.09740439468677414281):0.05461840380527788891,(((220921683__Bacteria__Alphaproteobacteria__Methylobacterium_nodulans_ORS_2060__CheA_signal_transduction_histidine_kinase:0.06390837310620173239,170742947__Bacteria__Alphaproteobacteria__Methylobacterium_sp_4-46__CheA_signal_transduction_histidine_kinase:0.04588072852101579557):0.10558055788461108426,(170750430__Bacteria__Alphaproteobacteria__Methylobacterium_radiotolerans_JCM_2831__CheA_signal_transduction_histidine_kinase:0.13645971725684757914,(188580967__Bacteria__Alphaproteobacteria__Methylobacterium_populi_BJ001__CheA_signal_transduction_histidine_kinase:0.03908566515048855772,(218529784__Bacteria__Alphaproteobacteria__Methylobacterium_chloromethanicum_CM4__CheA_signal_transduction_histidine_kinase:0.00233569671022910595,163850956__Bacteria__Alphaproteobacteria__Methylobacterium_extorquens_PA1__ATPase_domain|containing_protein:0.00303986994341245943):0.03057133506095004519):0.14038833570550232621):0.09898169668968380408):0.27147513897677505446,(((374332993__Bacteria__Alphaproteobacteria__Pseudovibrio_sp_FO-BEG1__Chemotaxis_protein_CheA:0.15955006791238324215,328542568__Bacteria__Alphaproteobacteria__Polymorphum_gilvum_SL003B-26A1__CheA|like_signal_transduction_histidine_kinase:0.11527402079839417504):0.12010470146844376416,158422285__Bacteria__Alphaproteobacteria__Azorhizobium_caulinodans_ORS_571__chemotaxis_protein_CheA:0.37272068952124132180):0.03830341014259186494,(209886230__Bacteria__Alphaproteobacteria__Oligotropha_carboxidovorans_OM5__CheA_signal_transduction_histidine_kinase:0.12454854307884982711,((75674718__Bacteria__Alphaproteobacteria__Nitrobacter_winogradskyi_Nb-255__CheA_kinase:0.06243038326830436385,92118837__Bacteria__Alphaproteobacteria__Nitrobacter_hamburgensis_X14__CheA_signal_transduction_histidine_kinase:0.05668643408669435391):0.07229876686959009480,(((148252126__Bacteria__Alphaproteobacteria__Bradyrhizobium_sp_BTAi1__chemotaxis_protein_CheA:0.00446082670137955186,((146338553__Bacteria__Alphaproteobacteria__Bradyrhizobium_sp_ORS_278__chemotaxis_protein_CheA:0.00000122123005994819,146343756__Bacteria__Alphaproteobacteria__Bradyrhizobium_sp_ORS_278__chemotaxis_protein_CheA:0.00400529610069337658):0.02137932772193320424,148257788__Bacteria__Alphaproteobacteria__Bradyrhizobium_sp_BTAi1__chemotaxis_protein_CheA:0.00385587830496354452):0.00708276688533466744):0.09433358744261613471,(27375504__Bacteria__Alphaproteobacteria__Bradyrhizobium_japonicum_USDA_110__two|component_hybrid_sensor_and_regulator:0.01783025836537356981,(383774068__Bacteria__Alphaproteobacteria__Bradyrhizobium_sp_S23321__two|component_hybrid_sensor_and_regulator:0.00306559212760650545,383768714__Bacteria__Alphaproteobacteria__Bradyrhizobium_sp_S23321__chemotaxis_two|component_hybrid_sensor_and_regulator:0.01437582706930758993):0.02631989111407953899):0.08626584223031789900):0.04590115748259757794,(((86751028__Bacteria__Alphaproteobacteria__Rhodopseudomonas_palustris_HaA2__CheA|like_signal_transduction_histidine_kinase:0.02795143146700574885,91978142__Bacteria__Alphaproteobacteria__Rhodopseudomonas_palustris_BisB5__ATPase|like_ATP|binding_protein:0.05954868548155309305):0.02259893039511387189,((192290268__Bacteria__Alphaproteobacteria__Rhodopseudomonas_palustris_TIE-1__CheA_signal_transduction_histidine_kinase:0.00099132938170516920,(39934746__Bacteria__Alphaproteobacteria__Rhodopseudomonas_palustris_CGA009__chemotaxis_histidine_kinase_CheA:0.00000122123005994819,192290213__Bacteria__Alphaproteobacteria__Rhodopseudomonas_palustris_TIE-1__CheA_signal_transduction_histidine_kinase:0.00000122123005994819):0.00000122123005994819):0.01674979562570423977,316935205__Bacteria__Alphaproteobacteria__Rhodopseudomonas_palustris_DX-1__CheA_signal_transduction_histidine_kinase:0.01901451961044138897):0.05931283632504207731):0.07331777865974409281,((115526277__Bacteria__Alphaproteobacteria__Rhodopseudomonas_palustris_BisA53__CheA_signal_transduction_histidine_kinase:0.00098053867971551541,115525921__Bacteria__Alphaproteobacteria__Rhodopseudomonas_palustris_BisA53__CheA_signal_transduction_histidine_kinase:0.00000122123005994819):0.07822490426588557533,(90425286__Bacteria__Alphaproteobacteria__Rhodopseudomonas_palustris_BisB18__CheA_signal_transduction_histidine_kinase:0.00965121964619050123,90425720__Bacteria__Alphaproteobacteria__Rhodopseudomonas_palustris_BisB18__CheA_signal_transduction_histidine_kinase:0.00000122123005994819):0.07909977171445176092):0.05161309866510324640):0.04089168281445735437):0.01540318130980958787):0.03523199451582505193):0.14339208752717208517):0.05072244466014543679):0.11549993939791965147):0.05665553057434082745):0.06759526643859599393):0.10670693600563414816):0.12924408214618929303):0.06619969228947715500,(256371030__Bacteria__Actinobacteria__Acidimicrobium_ferrooxidans_DSM_10331__CheA_signal_transduction_histidine_kinase:0.91208796230898514512,(383456855__Bacteria__Deltaproteobacteria__Corallococcus_coralloides_DSM_2259__chemotaxis_protein_CheA:0.78722093649564373052,((((94968552__Bacteria__Acidobacteria__Candidatus_Koribacter_versatilis_Ellin345__CheA_signal_transduction_histidine_kinase:0.40917346058442505274,113477637__Bacteria__Cyanobacteria__Trichodesmium_erythraeum_IMS101__CheA_signal_transduction_histidine_kinase:0.78727512626015061503):0.07593990140132024502,283780843__Bacteria__Planctomycetes__Pirellula_staleyi_DSM_6068__CheA_signal_transduction_histidine_kinase:0.42381885113255002295):0.06269777324345771063,(117929000__Bacteria__Actinobacteria__Acidothermus_cellulolyticus_11B__CheA_signal_transduction_histidine_kinase:0.49542253698411770069,(((152964284__Bacteria__Actinobacteria__Kineococcus_radiotolerans_SRS30216__CheA_signal_transduction_histidine_kinase:0.35706892790357752654,((332669223__Bacteria__Actinobacteria__Cellulomonas_fimi_ATCC_484__CheA_signal_transduction_histidine_kinase:0.25684459825815597611,336319605__Bacteria__Actinobacteria__Cellvibrio_gilvus_ATCC_13127__CheA_signal_transduction_histidine_kinase:0.14582695427704192581):0.14931915019605657147,(298346013__Bacteria__Actinobacteria__Mobiluncus_curtisii_ATCC_43063__sensor_histidine_kinase_CheA:0.45069327321356755789,(256833218__Bacteria__Actinobacteria__Jonesia_denitrificans_DSM_20603__CheA_signal_transduction_histidine_kinase:0.25705852501845949387,269796375__Bacteria__Actinobacteria__Sanguibacter_keddieii_DSM_10542__chemotaxis_protein_histidine_kinase|like_protein:0.16567804630186663828):0.16821505896090205301):0.06087670633272791038):0.11302534459296501024):0.04135595516491581691,(119717826__Bacteria__Actinobacteria__Nocardioides_sp_JS614__ATPase_domain|containing_protein:0.23869511559246028853,(284993351__Bacteria__Actinobacteria__Geodermatophilus_obscurus_DSM_43160__CheA_signal_transduction_histidine_kinase:0.07924875898595877544,379738263__Bacteria__Actinobacteria__Blastococcus_saxobsidens_DD2__Chemotaxis_protein_histidine_kinase:0.09576436294214658862):0.23330141422658501327):0.04776949680143925681):0.11049871317924292446,(((383782825__Bacteria__Actinobacteria__Actinoplanes_missouriensis_431__putative_chemotaxis_signal_transduction_protein_CheW:0.02906108068764202620,386852869__Bacteria__Actinobacteria__Actinoplanes_sp_SE50-110__two|component_system|_chemotaxis_family|_sensor_kinase_CheA:0.01981793776454471995):0.02287335812141243901,383782826__Bacteria__Actinobacteria__Actinoplanes_missouriensis_431__putative_signal_transduction_histidine_kinase_CheA_without_CheW_domain:0.06629864375737311299):0.30784606793242108580,256376451__Bacteria__Actinobacteria__Actinosynnema_mirum_DSM_43827__CheA_signal_transduction_histidine_kinase:0.38303618401834743645):0.10618234036956962496):0.11646539292522679887):0.17444285063486433818):0.05861934985666590603,283781109__Bacteria__Planctomycetes__Pirellula_staleyi_DSM_6068__CheA_signal_transduction_histidine_kinase:0.65677010033057336980):0.05758631245346326061):0.08555173772263641174):0.12143716080143437952):0.10239762458835675873):0.18519937774026112853):0.07846884824234726108,((((188996856__Bacteria__Aquificae__Sulfurihydrogenibium_sp_YO3AOP1__CheA_signal_transduction_histidine_kinase:0.07986986585243499581,225849126__Bacteria__Aquificae__Sulfurihydrogenibium_azorense_Az-Fu1__chemotaxis_protein_CheA:0.14877990718930880765):0.22303672751330619328,(289548285__Bacteria__Aquificae__Thermocrinis_albus_DSM_14484__CheA_signal_transduction_histidine_kinase:0.48317871474118984088,195952577__Bacteria__Aquificae__Hydrogenobaculum_sp_Y04AAS1__chemotaxis_protein_CheA:0.35072524928423320922):0.08091331523777547940):0.47233797997382204192,((319789822__Bacteria__Aquificae__Thermovibrio_ammonificans_HB-1__CheA_signal_transduction_histidine_kinase:0.11274677008262033728,325294253__Bacteria__Aquificae__Desulfurobacterium_thermolithotrophum_DSM_11699__CheA_signal_transduction_histidine_kinase:0.13614821070760310673):0.13490711704045540986,(152990353__Bacteria__Epsilonproteobacteria__Nitratiruptor_sp_SB155-2__chemotaxis_sensor_histidine_kinase_CheA:0.32878198025973026652,225850296__Bacteria__Aquificae__Persephonella_marina_EX-H1__chemotaxis_protein_CheA:0.20705872000639377606):0.15054848142011412193):0.29597547001593643712):0.32349593163297402088,(206889740__Bacteria__others_bacteria__Thermodesulfovibrio_yellowstonii_DSM_11347__chemotaxis_histidine_kinase_CheA:0.74338027177109211596,(302037666__Bacteria__others_bacteria__Candidatus_Nitrospira_defluvii__chemotaxis_protein_histidine_kinase_CheA:0.49316411567130519211,383783576__Bacteria__others_bacteria__Leptospirillum_ferrooxidans_C2-3__signal_transduction_histidine_kinase:0.50444764284599641346):0.18440179981625556827):0.08105676335081092587):0.10478244398379082947):0.03274996378375284733,((385811125__Bacteria__others_bacteria__Ignavibacterium_album_JCM_16511__Chemotaxis_protein_histidine_kinase_CheA:0.73150502468620282048,(268316340__Bacteria__Bacteroidetes__Rhodothermus_marinus_DSM_4252__CheA_signal_transduction_histidine_kinase:0.25274654171980637241,(294508636__Bacteria__Bacteroidetes__Salinibacter_ruber_M8__chemotaxis_protein_cheA:0.00000122123005994819,83815305__Bacteria__Bacteroidetes__Salinibacter_ruber_DSM_13855__chemotaxis_histidine_kinase:0.00199126655550009189):0.68459258297947045424):0.28539899949175112637):0.19385328521246406042,(((39995405__Bacteria__Deltaproteobacteria__Geobacter_sulfurreducens_PCA__sensor_histidine_kinase_CheA_associated_with_MCPs_of_classes_40H_and_40|24H:0.07452110533129034653,78224457__Bacteria__Deltaproteobacteria__Geobacter_metallireducens_GS-15__CheA_signal_transduction_histidine_kinase:0.10004748264818362491):0.10136372520264662345,(((222056905__Bacteria__Deltaproteobacteria__Geobacter_sp_FRC-32__chemotaxis_protein_CheA:0.17432243145737744139,148266430__Bacteria__Deltaproteobacteria__Geobacter_uraniireducens_Rf4__CheA_signal_transduction_histidine_kinase:0.12243937651567934899):0.11045026048688623421,(322421867__Bacteria__Deltaproteobacteria__Geobacter_sp_M18__CheA_signal_transduction_histidine_kinase:0.05245284175779186403,(197120303__Bacteria__Deltaproteobacteria__Geobacter_bemidjiensis_Bem__chemotaxis_sensor_histidine_kinase_CheA:0.01752161552377826809,253702611__Bacteria__Deltaproteobacteria__Geobacter_sp_M21__chemotaxis_protein_CheA:0.02180475715628752906):0.03858603210964128838):0.16215217155132133353):0.09432764523954234592,(118579314__Bacteria__Deltaproteobacteria__Pelobacter_propionicus_DSM_2379__signal_transduction_histidine_kinase_CheA:0.13381080455520108496,189425870__Bacteria__Deltaproteobacteria__Geobacter_lovleyi_SZ__chemotaxis_protein_CheA:0.15835378810437633623):0.16392509971089255782):0.03171540733418239805):0.65395100752765766838,(317051530__Bacteria__others_bacteria__Desulfurispirillum_indicum_S5__CheW_domain|containing_protein:0.49897172688084573400,((291278839__Bacteria__others_bacteria__Deferribacter_desulfuricans_SSM1__two|component_system|_chemotaxis_family|_sensor_kinase_CheA:0.17304221356625668071,(291288744__Bacteria__others_bacteria__Denitrovibrio_acetiphilus_DSM_12809__CheA_signal_transduction_histidine_kinase:0.29354253501318344766,313672899__Bacteria__others_bacteria__Calditerrivibrio_nitroreducens_DSM_19672__chea_signal_transduction_histidine_kinase:0.17598454272856475789):0.08169102713894145495):0.31830682962673695346,((224372413__Bacteria__Epsilonproteobacteria__Nautilia_profundicola_AmH__chemotaxis_protein_CheA:0.33467355058924475042,((313681694__Bacteria__Epsilonproteobacteria__Sulfuricurvum_kujiense_DSM_16994__histidine_kinase:0.12900887729567725448,(78777727__Bacteria__Epsilonproteobacteria__Sulfurimonas_denitrificans_DSM_1251__CheA_signal_transduction_histidine_kinase:0.17309599542274647921,307720546__Bacteria__Epsilonproteobacteria__Sulfurimonas_autotrophica_DSM_16294__signal_transduction_histidine_kinase_CheA:0.09119983196242555101):0.09681739542979839186):0.12521078917595759861,(((118474639__Bacteria__Epsilonproteobacteria__Campylobacter_fetus_subsp_fetus_82-40__chemotaxis_histidine_kinase:0.11605041137085604641,((154174810__Bacteria__Epsilonproteobacteria__Campylobacter_curvus_525-92__chemotaxis_protein_CheA:0.05381343266634895650,157163932__Bacteria__Epsilonproteobacteria__Campylobacter_concisus_13826__response_regulator_of_two|component_system:0.03468635343305073726):0.08890954234415661406,(57237339__Bacteria__Epsilonproteobacteria__Campylobacter_jejuni_RM1221__chemotaxis_protein_CheA:0.05872374564862782587,222824362__Bacteria__Epsilonproteobacteria__Campylobacter_lari_RM2100__chemotaxis_protein_CheA:0.07689791676722174119):0.08065785089445499934):0.01960888733228844868):0.08314654797490955707,(390939388__Bacteria__Epsilonproteobacteria__Sulfurospirillum_barnesii_SES-3__chemotaxis_protein_histidine_kinase|like_protein:0.04892519573468449151,268678847__Bacteria__Epsilonproteobacteria__Sulfurospirillum_deleyianum_DSM_6946__CheW_domain|containing_protein:0.02031997541423746084):0.14283550009091436350):0.10263222413235578712,(34558367__Bacteria__Epsilonproteobacteria__Wolinella_succinogenes_DSM_1740__histidine_kinase:0.13173702684858010215,(291276609__Bacteria__Epsilonproteobacteria__Helicobacter_mustelae_12198__chemotaxis_histidine_kinase:0.27239345543536752636,(((336452615__Bacteria__Epsilonproteobacteria__Helicobacter_bizzozeronii_CIII-1__signal_transduction_histidine_kinase_CheA:0.07231004398826700041,315453150__Bacteria__Epsilonproteobacteria__Helicobacter_felis_ATCC_49179__chemotaxis_histidine_kinase:0.06958480377358082503):0.08812917564038169616,(386750267__Bacteria__Epsilonproteobacteria__Helicobacter_cetorum_MIT_00-7128__autophosphorylating_histidine_kinase:0.05469357221189530965,(386747559__Bacteria__Epsilonproteobacteria__Helicobacter_cetorum_MIT_99-5656__auto_phosphorylating_histidine_kinase:0.04231822737356739916,(109947052__Bacteria__Epsilonproteobacteria__Helicobacter_acinonychis_str_Sheeba__histidine_kinase:0.03607502548725836922,(384894590__Bacteria__Epsilonproteobacteria__Helicobacter_pylori_Sat464__autophosphorylating_histidine_kinase:0.02402345484856135971,384891415__Bacteria__Epsilonproteobacteria__Helicobacter_pylori_908__Signal_transduction_histidine_kinase:0.03746483398560944422):0.00870219167073684428):0.04079865200612427245):0.02860054084747747430):0.07232790976861051824):0.08923741469241398827,(32266171__Bacteria__Epsilonproteobacteria__Helicobacter_hepaticus_ATCC_51449__chemotaxis_protein_histidine_kinase_CheA:0.07909678961422664245,386762443__Bacteria__Epsilonproteobacteria__Helicobacter_cinaedi_PAGU611__chemotaxis_protein_histidine_kinase_CheA:0.03527541947869203276):0.10226694765874216886):0.05008509966112667522):0.06763925579520868592):0.08440790156463212623):0.02802603990105746734):0.08368572135482076069):0.19669992244884945687,327398519__Bacteria__Deltaproteobacteria__Hippea_maritima_DSM_10411__CheA_signal_transduction_histidine_kinase:0.64155150771527191811):0.06920558815947244757):0.07941031394896684581):0.10603129686913957686):0.05103201085495149419):0.07559817184096852272):0.08708128966467550136):0.07669262925732432679,(((((((157737431__Bacteria__Epsilonproteobacteria__Arcobacter_butzleri_RM4018__chemotaxis_protein_CheA:0.09906507689931214056,384172335__Bacteria__Epsilonproteobacteria__Arcobacter_sp_L__chemotaxis_protein_CheA:0.10302655295802265467):0.09860498239241918816,296273300__Bacteria__Epsilonproteobacteria__Arcobacter_nitrofigilis_DSM_7299__signal_transduction_histidine_kinase_CheA:0.22629294940616673237):1.12264617542747080492,((317051420__Bacteria__others_bacteria__Desulfurispirillum_indicum_S5__ATPase_ATP|binding_domain|containing_protein:0.46024493036393249179,(313683076__Bacteria__Epsilonproteobacteria__Sulfuricurvum_kujiense_DSM_16994__signal_transduction_histidine_kinase_CheA:0.41478323265621175331,(268680608__Bacteria__Epsilonproteobacteria__Sulfurospirillum_deleyianum_DSM_6946__ATP|binding_region_ATPase_domain|containing_protein:0.15383779695085900152,390941221__Bacteria__Epsilonproteobacteria__Sulfurospirillum_barnesii_SES-3__chemotaxis_protein_histidine_kinase|like_protein:0.14128584294970217283):0.40621789773960642611):0.08825552594860595901):0.11229333650455604332,78777172__Bacteria__Epsilonproteobacteria__Sulfurimonas_denitrificans_DSM_1251__CheA_signal_transduction_histidine_kinase:0.78477168885087844608):0.42460186445405745381):0.05937144213076069738,(42524822__Bacteria__Deltaproteobacteria__Bdellovibrio_bacteriovorus_HD100__chemotaxis_protein:1.30528009679031908874,374289293__Bacteria__Deltaproteobacteria__Bacteriovorax_marinus_SJ__chemotaxis_two|component_sensor_kinase:0.93735024593589932884):0.28734967562431557031):0.09942819302578780050,((226225766__Bacteria__others_bacteria__Gemmatimonas_aurantiaca_T-27__chemotaxis_protein_CheA:0.88050923051283058740,((((197122890__Bacteria__Deltaproteobacteria__Anaeromyxobacter_sp_K__CheA_signal_transduction_histidine_kinase:0.01041739007284885749,220917682__Bacteria__Deltaproteobacteria__Anaeromyxobacter_dehalogenans_2CP-1__chemotaxis_protein_CheA:0.01312138543575578145):0.08127157729061311453,86157796__Bacteria__Deltaproteobacteria__Anaeromyxobacter_dehalogenans_2CP-C__signal_transduction_histidine_kinase_CheA:0.05552936508886287259):0.77826924569555511191,258404784__Bacteria__Deltaproteobacteria__Desulfohalobium_retbaense_DSM_5692__CheA_signal_transduction_histidine_kinase:0.67486155437856443218):0.17470369860874107593,((((218778511__Bacteria__Deltaproteobacteria__Desulfatibacillum_alkenivorans_AK-01__CheA_signal_transduction_histidine_kinase:0.58930870005093971553,224370515__Bacteria__Deltaproteobacteria__Desulfobacterium_autotrophicum_HRM2__protein_CheA1:0.69426582302253547763):0.15094435500322422872,297569654__Bacteria__Deltaproteobacteria__Desulfurivibrio_alkaliphilus_AHT2__chemotaxis_protein_CheA:0.57694758761810771563):0.06392190198503164278,85859040__Bacteria__Deltaproteobacteria__Syntrophus_aciditrophicus_SB__chemotaxis_protein:0.69686446601718343707):0.11563541558375212137,((225872615__Bacteria__Acidobacteria__Acidobacterium_capsulatum_ATCC_51196__chemotaxis_protein_CheA:0.44056474189344607684,116624447__Bacteria__Acidobacteria__Candidatus_Solibacter_usitatus_Ellin6076__CheA_signal_transduction_histidine_kinase:0.56355883047332455682):0.34273807318733029437,182412257__Bacteria__others_bacteria__Opitutus_terrae_PB90-1__CheA_signal_transduction_histidine_kinase:0.86261719112059309644):0.09999598731894232539):0.13842349766257083798):0.06795215633094822683):0.18070489179448931405,((((312135521__Bacteria__Clostridia__Caldicellulosiruptor_owensensis_OL__chea_signal_transduction_histidine_kinase:0.17561061698742044812,((302872216__Bacteria__Clostridia__Caldicellulosiruptor_obsidiansis_OB47__CheA_signal_transduction_histidine_kinase:0.02247730224071389782,312127200__Bacteria__Clostridia__Caldicellulosiruptor_hydrothermalis_108__chea_signal_transduction_histidine_kinase:0.00280770920725751435):0.02406597202012452502,(222529754__Bacteria__Clostridia__Caldicellulosiruptor_bescii_DSM_6725__CheA_signal_transduction_histidine_kinase:0.01329328110912354061,312622022__Bacteria__Clostridia__Caldicellulosiruptor_kronotskyensis_2002__chea_signal_transduction_histidine_kinase:0.00249654592803253339):0.03839416468164331964):0.24018849503324371519):0.36822868530132474296,146295847__Bacteria__Clostridia__Caldicellulosiruptor_saccharolyticus_DSM_8903__CheA_signal_transduction_histidine_kinase:0.59125150840505313887):0.54251864031067809080,(((379012303__Bacteria__Clostridia__Acetobacterium_woodii_DSM_1030__chemotaxis_protein_histidin_kinase_CheA4:0.58749913326745584197,(302387750__Bacteria__Clostridia__Clostridium_saccharolyticum_WM1__chemotaxis_protein_CheA:0.29509909599635614219,350272379__Bacteria__Clostridia__Oscillibacter_valericigenes_Sjm18-20__chemotaxis_protein_CheA:0.45506438544184257822):0.26990222315650919116):0.10991133848279370511,(317055009__Bacteria__Clostridia__Ruminococcus_albus_7__CheA_signal_transduction_histidine_kinase:0.87890104167740967789,260682239__Bacteria__Clostridia__Clostridium_difficile_CD196__chemotaxis_protein:0.66572387259474008481):0.06132137127256199333):0.13143920673635509089,((302876827__Bacteria__Clostridia__Clostridium_cellulovorans_743B__CheA_signal_transduction_histidine_kinase:0.47160462559976679131,((((((376262006__Bacteria__Clostridia__Clostridium_sp_BNL1100__chemotaxis_protein_histidine_kinase|like_protein:0.02615247862921560307,220929722__Bacteria__Clostridia__Clostridium_cellulolyticum_H10__CheA_signal_transduction_histidine_kinase:0.05882530870501413711):0.34723157337418036894,325289313__Bacteria__Clostridia__Syntrophobotulus_glycolicus_DSM_8271__chemotaxis_protein_CheA:0.42364842571111416270):0.06283671822157692322,(379011375__Bacteria__Clostridia__Acetobacterium_woodii_DSM_1030__chemotaxis_protein_histidine_kinase_CheA1:0.47049094704046967585,379011749__Bacteria__Clostridia__Acetobacterium_woodii_DSM_1030__chemotaxis_protein_histidine_kinase_CheA3:0.51714710635747929146):0.07351488364105283890):0.04582181823710819446,((153953748__Bacteria__Clostridia__Clostridium_kluyveri_DSM_555__CheA1:0.37141380749227159708,300855390__Bacteria__Clostridia__Clostridium_ljungdahlii_DSM_13528__chemotaxis_protein_CheA:0.23433631289679920928):0.12679958405542895994,15893414__Bacteria__Clostridia__Clostridium_acetobutylicum_ATCC_824__chemotaxis_protein_CheA:0.50753754494604341740):0.16172260594990814364):0.06557754719146702271,150019638__Bacteria__Clostridia__Clostridium_beijerinckii_NCIMB_8052__chemotaxis_protein_CheA:0.40310536468782032227):0.07436499997985428212,(150018831__Bacteria__Clostridia__Clostridium_beijerinckii_NCIMB_8052__chemotaxis_protein_CheA:0.43139904429186315404,(((385778759__Bacteria__Clostridia__Clostridium_thermocellum_DSM_1313__CheA_signal_transduction_histidine_kinase:0.00128953188695573261,125973328__Bacteria__Clostridia__Clostridium_thermocellum_ATCC_27405__CheA_signal_transduction_histidine_kinase:0.00000122123005994819):0.22975582501105903943,374296362__Bacteria__Clostridia__Clostridium_clariflavum_DSM_19732__chemotaxis_protein_histidine_kinase|like_protein:0.30139015383214656785):0.13634992304548915198,(258513932__Bacteria__Clostridia__Desulfotomaculum_acetoxidans_DSM_771__CheA_signal_transduction_histidine_kinase:0.35483800510902974157,114566857__Bacteria__Clostridia__Syntrophomonas_wolfei_subsp_wolfei_str_Goettingen__chemotaxis_protein_CheA:0.53384535677786359997):0.04926564741782042678):0.04722305101597389088):0.04647043068604166105):0.10966864522517560943):0.11520690739267291924,317133456__Bacteria__Clostridia__Ethanoligenens_harbinense_YUAN-3__CheA_signal_transduction_histidine_kinase:0.50055778710156062505):0.07315637173763586687):0.19739634343525655491):0.41171962915983234543,(302339405__Bacteria__Spirochaetes__Spirochaeta_smaragdinae_DSM_11293__chemotaxis_protein_CheA:1.00000060964899750715,((218781765__Bacteria__Deltaproteobacteria__Desulfatibacillum_alkenivorans_AK-01__CheA_signal_transduction_histidine_kinase:0.60270147591995926195,(77918801__Bacteria__Deltaproteobacteria__Pelobacter_carbinolicus_DSM_2380__chemotaxis_protein_histidine_kinase:0.54482456755218822142,297568642__Bacteria__Deltaproteobacteria__Desulfurivibrio_alkaliphilus_AHT2__chemotaxis_protein_CheA:0.43534801570852865726):0.13569162756801306235):0.24576550068917876746,183220324__Bacteria__Spirochaetes__Leptospira_biflexa_serovar_Patoc_strain_Patoc_1_Paris__chemotaxis_protein_histidine_kinase_CheA:1.23558404499883822680):0.03963269201471721070):0.07040566129616115942):0.13449263292880991871):0.03774903592043869077):0.07120925432198030314,((220933093__Bacteria__Clostridia__Halothermothrix_orenii_H_168__CheA_signal_transduction_histidine_kinase:0.75471968874651307324,(296125148__Bacteria__Spirochaetes__Brachyspira_murdochii_DSM_12563__CheA_signal_transduction_histidine_kinase:0.04905038274931881187,((300870097__Bacteria__Spirochaetes__Brachyspira_pilosicoli_95-1000__chemotaxis_histidine_kinase_CheA:0.15096694921979250670,384208968__Bacteria__Spirochaetes__Brachyspira_intermedia_PWS-A__chemotaxis_histidine_kinase_CheA:0.01109588693750906789):0.00659103599017613669,225619432__Bacteria__Spirochaetes__Brachyspira_hyodysenteriae_WA1__chemotaxis_histidine_kinase_CheA:0.01249723762573296502):0.02628884921556871868):0.77333657063692406997):0.06397111983467948515,(((302342664__Bacteria__Deltaproteobacteria__Desulfarculus_baarsii_DSM_2075__CheA_signal_transduction_histidine_kinase:0.00000122123005994819,302344137__Bacteria__Deltaproteobacteria__Desulfarculus_baarsii_DSM_2075__CheA_signal_transduction_histidine_kinase:0.07502381442892822050):0.62657510280202755037,218782312__Bacteria__Deltaproteobacteria__Desulfatibacillum_alkenivorans_AK-01__CheA_signal_transduction_histidine_kinase:1.10825017029077921293):0.14569063090509173919,((((310821970__Bacteria__Deltaproteobacteria__Stigmatella_aurantiaca_DW4-3-1__chemotaxis_protein_CheA:0.78921398600317971272,(153003519__Bacteria__Deltaproteobacteria__Anaeromyxobacter_sp_Fw109-5__signal_transduction_histidine_kinase_CheA:0.56079600600648615849,((162449496__Bacteria__Deltaproteobacteria__Sorangium_cellulosum_So_ce_56__chemotaxis_protein_CheA:0.43450224962727729272,162450475__Bacteria__Deltaproteobacteria__Sorangium_cellulosum_So_ce_56__chemotaxis_protein_CheA:0.39243059910391892009):0.58602412535854286890,(383457475__Bacteria__Deltaproteobacteria__Corallococcus_coralloides_DSM_2259__chemotaxis_protein_CheA:0.26188715223909903029,338535303__Bacteria__Deltaproteobacteria__Myxococcus_fulvus_HW-1__CheA_signal_transduction_histidine_kinase:0.20060791763262644793):0.59499352343216660444):0.07609696897616009814):0.10970098515875899292):0.48298963000675698698,(((313682096__Bacteria__Epsilonproteobacteria__Sulfuricurvum_kujiense_DSM_16994__signal_transduction_histidine_kinase_CheA:0.29049328233971732915,307720901__Bacteria__Epsilonproteobacteria__Sulfurimonas_autotrophica_DSM_16294__signal_transduction_histidine_kinase_CheA:0.25641048220316475792):0.55661962967533240576,(24215125__Bacteria__Spirochaetes__Leptospira_interrogans_serovar_Lai_str_56601__chemotaxis_protein_histidine_kinase_CheA:0.90409839717001394543,(183220970__Bacteria__Spirochaetes__Leptospira_biflexa_serovar_Patoc_strain_Patoc_1_Paris__chemotaxis_protein_CheA:0.00000122123005994819,189911065__Bacteria__Spirochaetes__Leptospira_biflexa_serovar_Patoc_strain_Patoc_1_Ames__chemotaxis_protein_histidine_kinase:0.00000122123005994819):0.80373323298984367113):0.14682017144361031447):0.16531637164728060774,(((((((288941304__Bacteria__Gammaproteobacteria__Allochromatium_vinosum_DSM_180__CheA_signal_transduction_histidine_kinase:0.12972670723466250831,(390948752__Bacteria__Gammaproteobacteria__Thiocystis_violascens_DSM_198__chemotaxis_protein_histidine_kinase|like_protein:0.18835663131176333396,390948745__Bacteria__Gammaproteobacteria__Thiocystis_violascens_DSM_198__chemotaxis_protein_histidine_kinase|like_protein:0.08637974679220607188):0.09240454980280317365):0.33245372934424100020,357406268__Bacteria__Gammaproteobacteria__Methylomicrobium_alcaliphilum__CheA_signal_transduction_histidine_kinase:0.33839046777720438453):0.22549898937780815666,54307969__Bacteria__Gammaproteobacteria__Photobacterium_profundum_SS9__chemotaxis_histidine_protein_kinase_CheA:0.64186604751014020298):0.08212559102530186950,(((((336124094__Bacteria__Gammaproteobacteria__Vibrio_anguillarum_775__CheA:0.55134665430333773539,91794644__Bacteria__Gammaproteobacteria__Shewanella_denitrificans_OS217__CheW|like_protein:0.34773118990104262549):0.12267904488737015056,(296135709__Bacteria__Betaproteobacteria__Thiomonas_intermedia_K12__CheA_signal_transduction_histidine_kinase:0.45013922821846774625,333985621__Bacteria__Gammaproteobacteria__Methylomonas_methanica_MC09__CheA_signal_transduction_histidine_kinase:0.35135359504803848063):0.04715323871648353926):0.08583191953996878454,(304309831__Bacteria__Gammaproteobacteria__Gamma_proteobacterium_HdN1__chemotaxis_protein_histidine_kinase:0.59184469124656735595,((383759597__Bacteria__Betaproteobacteria__Rubrivivax_gelatinosus_IL144__chemotaxis_sensor_histidine_kinase_CheA:0.39084348747898783882,(326318250__Bacteria__Betaproteobacteria__Acidovorax_avenae_subsp_avenae_ATCC_19860__CheA_signal_transduction_histidine_kinase:0.33287476994840725641,(307730145__Bacteria__Betaproteobacteria__Burkholderia_sp_CCGE1003__CheA_signal_transduction_histidine_kinase:0.39710065261063715036,((384428684__Bacteria__Gammaproteobacteria__Xanthomonas_campestris_pv_raphani_756C__two|component_system_sensor_protein:0.00655540561265173950,(21232131__Bacteria__Gammaproteobacteria__Xanthomonas_campestris_pv_campestris_str_ATCC_33913__chemotaxis_histidine_protein_kinase:0.00475204657377318457,(188990857__Bacteria__Gammaproteobacteria__Xanthomonas_campestris_pv_campestris_str_B100__chemotaxis_protein:0.00000122123005994819,66767740__Bacteria__Gammaproteobacteria__Xanthomonas_campestris_pv_campestris_str_8004__chemotaxis_histidine_protein_kinase:0.00000122123005994819):0.00193954393509074372):0.00435142986790455419):0.07375867387086054716,(58581093__Bacteria__Gammaproteobacteria__Xanthomonas_oryzae_pv_oryzae_KACC10331__chemotaxis_histidine_protein_kinase:0.03827421822725503991,(21243592__Bacteria__Gammaproteobacteria__Xanthomonas_axonopodis_pv_citri_str_306__chemotaxis_histidine_protein_kinase:0.00302224850153693693,(78048576__Bacteria__Gammaproteobacteria__Xanthomonas_campestris_pv_vesicatoria_str_85-10__chemotaxis_protein_CheA:0.00119308379393506196,346725689__Bacteria__Gammaproteobacteria__Xanthomonas_axonopodis_pv_citrumelo_F1__chemotaxis_histidine_protein_kinase:0.00353406862314745813):0.01658753556973074916):0.03874197568624457300):0.03439003123473349105):0.44001428660493158151):0.10625456736913614642):0.03906512303823641424):0.08190296169002479754,(89899709__Bacteria__Betaproteobacteria__Rhodoferax_ferrireducens_T118__CheA_signal_transduction_histidine_kinase:0.16460682240684074151,171060468__Bacteria__Betaproteobacteria__Leptothrix_cholodnii_SP-6__CheA_signal_transduction_histidine_kinase:0.22158467951377200378):0.11746168057683363528):0.09524692920252625372):0.03045504561524353324):0.03037566859206792744,(((254000413__Bacteria__Betaproteobacteria__Methylovorus_glucosetrophus_SIP3-4__CheA_signal_transduction_histidine_kinase:0.00000122123005994819,313202372__Bacteria__Betaproteobacteria__Methylovorus_sp_MP688__chea_signal_transduction_histidine_kinase:0.00000122123005994819):0.34447666394920101185,(((333898365__Bacteria__Gammaproteobacteria__Pseudomonas_fulva_12-X__CheA_signal_transduction_histidine_kinase:0.17457551593804218615,330505444__Bacteria__Gammaproteobacteria__Pseudomonas_mendocina_NK-01__CheA_signal_transduction_histidine_kinase:0.09768272972658648134):0.14370819421795091864,(378951464__Bacteria__Gammaproteobacteria__Pseudomonas_fluorescens_F113__protein_CheA3:0.01056801080001705702,330809065__Bacteria__Gammaproteobacteria__Pseudomonas_brassicacearum_subsp_brassicacearum_NFM421__histidine_kinase|_CheA:0.01692295933558126200):0.44378653737469753171):0.11365291601672698751,291614051__Bacteria__Betaproteobacteria__Sideroxydans_lithotrophicus_ES-1__CheA_signal_transduction_histidine_kinase:0.24821587013466903104):0.04515515487493243496):0.08123295276379906282,(302879179__Bacteria__Betaproteobacteria__Gallionella_capsiferriformans_ES-2__CheA_signal_transduction_histidine_kinase:0.36466843618854322129,((257094988__Bacteria__Betaproteobacteria__Candidatus_Accumulibacter_phosphatis_clade_IIA_str_UW-1__CheA_signal_transduction_histidine_kinase:0.25191209997684371746,71906781__Bacteria__Betaproteobacteria__Dechloromonas_aromatica_RCB__chemotaxis_protein_CheW:0.21742719714347971682):0.08127319950392700165,(119896699__Bacteria__Betaproteobacteria__Azoarcus_sp_BH72__putative_chemotaxis_protein_histidine_kinase:0.13728654978845233892,(347539324__Bacteria__Betaproteobacteria__Pseudogulbenkiania_sp_NH8B__CheA_signal_transduction_histidine_kinase:0.23256874230899543532,372488108__Bacteria__Betaproteobacteria__Dechlorosoma_suillum_PS__chemotaxis_protein_histidine_kinase|like_protein:0.16741639335479180373):0.05833883019430344957):0.06266930377666599106):0.08125262945797250003):0.09667581412579477618):0.04297332508796388589):0.03313825073220390272,(((330830877__Bacteria__Gammaproteobacteria__Aeromonas_veronii_B565__chemotaxis_protein_CheA:0.11116905436225919812,(145300162__Bacteria__Gammaproteobacteria__Aeromonas_salmonicida_subsp_salmonicida_A449__chemotaxis_protein_CheA:0.05931862512343750310,117620351__Bacteria__Gammaproteobacteria__Aeromonas_hydrophila_subsp_hydrophila_ATCC_7966__chemotaxis_protein_CheA:0.05048310145832462376):0.08395671425504877550):0.21672285146557201951,((378950207__Bacteria__Gammaproteobacteria__Pseudomonas_fluorescens_F113__protein_CheA2:0.01024431552967075554,330810307__Bacteria__Gammaproteobacteria__Pseudomonas_brassicacearum_subsp_brassicacearum_NFM421__histidine_kinase|_CheA:0.01299966104704854998):0.12622817090647964200,(229592479__Bacteria__Gammaproteobacteria__Pseudomonas_fluorescens_SBW25__putative_chemotaxis_two|component_system_sensor_histidine_kinase_protein:0.13504845699322357011,(28868133__Bacteria__Gammaproteobacteria__Pseudomonas_syringae_pv_tomato_str_DC3000__chemotaxis_sensor_histidine_kinase_CheA:0.05740999735460388526,(66044041__Bacteria__Gammaproteobacteria__Pseudomonas_syringae_pv_syringae_B728a__CheW|like_protein:0.03259393577362227484,71735656__Bacteria__Gammaproteobacteria__Pseudomonas_syringae_pv_phaseolicola_1448A__chemotaxis_sensor_histidine_kinase_CheA:0.03216264056648315828):0.03679554526550851690):0.04199752646970896647):0.07721761247158399899):0.32415806245171330247):0.12931052695050959667,390952301__Bacteria__Gammaproteobacteria__Thiocystis_violascens_DSM_198__chemotaxis_protein_histidine_kinase|like_protein:0.37653028899818602460):0.04351199500685010851):0.03543596324496409156):0.03488785591786112278,372490079__Bacteria__Betaproteobacteria__Dechlorosoma_suillum_PS__chemotaxis_protein_histidine_kinase|like_protein:0.43247077345932954939):0.02900135826761611121,((192360109__Bacteria__Gammaproteobacteria__Cellvibrio_japonicus_Ueda107__chemotaxis_sensor_histidine_kinase_CheA:0.58946160622737464596,((117618587__Bacteria__Gammaproteobacteria__Aeromonas_hydrophila_subsp_hydrophila_ATCC_7966__chemotaxis_protein:0.44111611542618001103,34497965__Bacteria__Betaproteobacteria__Chromobacterium_violaceum_ATCC_12472__chemotaxis_protein_CheA:0.21041600402600843522):0.49135466158572616013,(34496469__Bacteria__Betaproteobacteria__Chromobacterium_violaceum_ATCC_12472__chemotaxis_protein_CheA:0.54120432824108999359,300309957__Bacteria__Betaproteobacteria__Herbaspirillum_seropedicae_SmR1__chemotaxis_histidine_kinase:0.57313335362206496715):0.05772914146930559903):0.07241244421427223132):0.04271277895294983695,((146306599__Bacteria__Gammaproteobacteria__Pseudomonas_mendocina_ymp__CheA_signal_transduction_histidine_kinase:0.55365457652058325255,171058217__Bacteria__Betaproteobacteria__Leptothrix_cholodnii_SP-6__CheA_signal_transduction_histidine_kinase:0.69787699123063795525):0.07314753728319586812,(304311545__Bacteria__Gammaproteobacteria__Gamma_proteobacterium_HdN1__hypothetical_protein:0.85703590479140612235,217969738__Bacteria__Betaproteobacteria__Thauera_sp_MZ1T__CheA_signal_transduction_histidine_kinase:0.19897307933705743466):0.28340865166699841238):0.07993786021516256779):0.05344871058893194138):0.06253641370799885302,83646436__Bacteria__Gammaproteobacteria__Hahella_chejuensis_KCTC_2396__chemotaxis_protein_histidine_kinase|like_kinase:0.63740180698489268263):0.10823440748339185902):0.13624565457293447146):0.09581111962272535754,((383789390__Bacteria__Spirochaetes__Spirochaeta_africana_DSM_8902__chemotaxis_protein_histidine_kinase|like_protein:0.91699313913946356447,383791539__Bacteria__Spirochaetes__Spirochaeta_africana_DSM_8902__chemotaxis_protein_histidine_kinase|like_protein:0.81846513594037140216):0.08999731188917337033,((((86157805__Bacteria__Deltaproteobacteria__Anaeromyxobacter_dehalogenans_2CP-C__signal_transduction_histidine_kinase_CheA:0.07335033111855919497,(197122881__Bacteria__Deltaproteobacteria__Anaeromyxobacter_sp_K__CheA_signal_transduction_histidine_kinase:0.01799134046751851498,220917673__Bacteria__Deltaproteobacteria__Anaeromyxobacter_dehalogenans_2CP-1__chemotaxis_protein_CheA:0.01292797354309404775):0.02901825344383987190):0.59692749901270036883,((((294676891__Bacteria__Alphaproteobacteria__Rhodobacter_capsulatus_SB_1003__chemotaxis_protein_CheA:0.84605562101406484032,(221641081__Bacteria__Alphaproteobacteria__Rhodobacter_sphaeroides_KD131__chemotaxis_histidine_protein_kinase:0.08499171471895271279,146276320__Bacteria__Alphaproteobacteria__Rhodobacter_sphaeroides_ATCC_17025__CheA_signal_transduction_histidine_kinase:0.07991197529368218588):0.57226402582412494446):0.16725900083759223658,((312113581__Bacteria__Alphaproteobacteria__Rhodomicrobium_vannielii_ATCC_17100__CheA_signal_transduction_histidine_kinase:0.39574743864435740770,357386682__Bacteria__Alphaproteobacteria__Pelagibacterium_halotolerans_B2__signal_transduction_histidine_kinase_CheA:0.34218185230911157824):0.09775024295881964975,(((115526664__Bacteria__Alphaproteobacteria__Rhodopseudomonas_palustris_BisA53__CheA_signal_transduction_histidine_kinase:0.13177332947870123991,90426147__Bacteria__Alphaproteobacteria__Rhodopseudomonas_palustris_BisB18__CheA_signal_transduction_histidine_kinase:0.08517325489987540021):0.14215430130259792962,(39933219__Bacteria__Alphaproteobacteria__Rhodopseudomonas_palustris_CGA009__chemotaxis_histidine_kinase_CheA:0.12774397949191601542,(((27377454__Bacteria__Alphaproteobacteria__Bradyrhizobium_japonicum_USDA_110__chemotaxis_two|component_sensor_histidine_kinase:0.03253121549737701679,384221166__Bacteria__Alphaproteobacteria__Bradyrhizobium_japonicum_USDA_6__chemotaxis_two|component_sensor_histidine_kinase:0.02434694943259625016):0.00832968759770338907,383773923__Bacteria__Alphaproteobacteria__Bradyrhizobium_sp_S23321__chemotaxis_two|component_sensor_histidine_kinase:0.02341298506843659741):0.11670572655363815884,((148258985__Bacteria__Alphaproteobacteria__Bradyrhizobium_sp_BTAi1__CheA_signal_transduction_histidine_kinase:0.10770876063372526732,146337935__Bacteria__Alphaproteobacteria__Bradyrhizobium_sp_ORS_278__chemotaxis_protein_CheA:0.12616635270001255731):0.13296759097533622507,148257954__Bacteria__Alphaproteobacteria__Bradyrhizobium_sp_BTAi1__chemotaxis_protein_CheA:0.16006157644630700232):0.04598225642399421387):0.03197169664897923230):0.08134977688569949850):0.18794803984540478514,170751198__Bacteria__Alphaproteobacteria__Methylobacterium_radiotolerans_JCM_2831__CheA_signal_transduction_histidine_kinase:0.30431427097211588562):0.18334029308931240609):0.04311391108126963467):0.07240987525654589418,((83592735__Bacteria__Alphaproteobacteria__Rhodospirillum_rubrum_ATCC_11170__CheA_signal_transduction_histidine_kinase:0.00000122123005994819,386349464__Bacteria__Alphaproteobacteria__Rhodospirillum_rubrum_F11__CheA_signal_transduction_histidine_kinase:0.00145143712302758972):0.25286147629423277872,((295687870__Bacteria__Alphaproteobacteria__Caulobacter_segnis_ATCC_21756__chemotaxis_protein_CheA:0.19630341973839438019,167644580__Bacteria__Alphaproteobacteria__Caulobacter_sp_K31__CheA_signal_transduction_histidine_kinase:0.10743702563159653052):0.14649334503125946427,(338741301__Bacteria__Alphaproteobacteria__Hyphomicrobium_sp_MC1__CheA_signal_transduction_histidine_kinase:0.30837175383233722537,((((190893345__Bacteria__Alphaproteobacteria__Rhizobium_etli_CIAT_652__chemotaxis_two|component_sensor_histidine_kinase:0.03022116412477532030,209550840__Bacteria__Alphaproteobacteria__Rhizobium_leguminosarum_bv_trifolii_WSM2304__CheA_signal_transduction_histidine_kinase:0.01353520958364874509):0.01434965957944645681,86359113__Bacteria__Alphaproteobacteria__Rhizobium_etli_cf_42__chemotaxis_two|component_sensor_histidine_kinase:0.05823696547013719471):0.00876160973716188542,(116253774__Bacteria__Alphaproteobacteria__Rhizobium_leguminosarum_bv_viciae_3841__two_component_sensor_histidine_kinase_chemotaxis_protein_CheA:0.02366426455023501463,241206252__Bacteria__Alphaproteobacteria__Rhizobium_leguminosarum_bv_trifolii_WSM1325__CheA_signal_transduction_histidine_kinase:0.02023990185517353380):0.00747590063380060288):0.12027152573788922607,(325293903__Bacteria__Alphaproteobacteria__Agrobacterium_sp_H13-3_circ-linear__chemotaxis_protein_histidine_kinase:0.22348906658960901450,222150187__Bacteria__Alphaproteobacteria__Agrobacterium_vitis_S4__Chemotaxis_protein_histidine_kinase:0.16675682274169489894):0.09578656692206759249):0.11650090381350863833):0.07331752253305864886):0.18794411673925018325):0.05868529346391586354):0.10414023097111270444,384260871__Bacteria__Alphaproteobacteria__Rhodospirillum_photometricum_DSM_122__CheA_Signal_Transduction_Histidine_Kinases_|STHK|:0.47810354327159326759):0.17820655134794174956):0.06223246520074778021,((((15594912__Bacteria__Spirochaetes__Borrelia_burgdorferi_B31__chemotaxis_histidine_kinase:0.02130970642508378879,((51598818__Bacteria__Spirochaetes__Borrelia_garinii_PBi_linear__chemotaxis_histidine_kinase:0.04108009951000888421,111115395__Bacteria__Spirochaetes__Borrelia_afzelii_PKo__chemotaxis_histidine_kinase:0.04203272196451738468):0.02559953464757089292,343127868__Bacteria__Spirochaetes__Borrelia_bissettii_DN127__histidine_kinase||_DNA_gyrase_B||_and_HSP90|like_ATPase_family_protein:0.03227786766918479266):0.00620641173179718730):0.13064628494735452957,((119953352__Bacteria__Spirochaetes__Borrelia_turicatae_91E135__chemotaxis_protein_CheA:0.06676285889097705040,187918430__Bacteria__Spirochaetes__Borrelia_hermsii_DAH__chemotaxis_protein_CheA:0.05933872677427629722):0.04137277981722194131,(203288007__Bacteria__Spirochaetes__Borrelia_recurrentis_A1__chemotaxis_histidine_kinase:0.00597199934582670188,(203284473__Bacteria__Spirochaetes__Borrelia_duttonii_Ly__chemotaxis_histidine_kinase:0.00000122123005994819,386859800__Bacteria__Spirochaetes__Borrelia_crocidurae_str_Achema__chemotaxis_histidine_kinase:0.00128636621052668739):0.00050257738509511870):0.10559915584327748961):0.20917568699300759238):0.99916994559222926942,(((339499425__Bacteria__Spirochaetes__Spirochaeta_caldaria_DSM_7334__CheA_signal_transduction_histidine_kinase:0.44887907974276175516,332296768__Bacteria__Spirochaetes__Treponema_brennaborense_DSM_12168__CheA_signal_transduction_histidine_kinase:0.54857677341803345872):0.07527088348612155644,383791057__Bacteria__Spirochaetes__Spirochaeta_africana_DSM_8902__chemotaxis_protein_histidine_kinase|like_protein:0.62183679330929808593):0.07307123245382247945,302338335__Bacteria__Spirochaetes__Spirochaeta_smaragdinae_DSM_11293__chemotaxis_protein_CheA:0.49743889872487812021):0.07650983491078551524):0.10130658370789691336,(((((347359972__Bacteria__Deltaproteobacteria__Desulfovibrio_alaskensis_G20__CheA_signal_transduction_histidine_kinase:0.28463193795151403576,(218885571__Bacteria__Deltaproteobacteria__Desulfovibrio_vulgaris_str_Miyazaki_F__chemotaxis_protein_CheA:0.20615738350255202738,46580005__Bacteria__Deltaproteobacteria__Desulfovibrio_vulgaris_str_Hildenborough__chemotaxis_protein_CheA:0.25808547017705191218):0.12203704773214424373):0.13069044865979664860,(239907014__Bacteria__Deltaproteobacteria__Desulfovibrio_magneticus_RS-1__chemotaxis_protein_CheA:0.48169534170327754641,(((376295062__Bacteria__Deltaproteobacteria__Desulfovibrio_desulfuricans_ND132__CheA_signal_transduction_histidine_kinase:0.21888350507712789339,317153527__Bacteria__Deltaproteobacteria__Desulfovibrio_aespoeensis_Aspo-2__CheW_domain|containing_protein:0.22801335637544906110):0.16104732092128887233,242279295__Bacteria__Deltaproteobacteria__Desulfovibrio_salexigens_DSM_2638__CheA_signal_transduction_histidine_kinase:0.30711199329374194722):0.17062500755497256311,374301364__Bacteria__Deltaproteobacteria__Desulfovibrio_africanus_str_Walvis_Bay__CheA_signal_transduction_histidine_kinase:0.33705477452707688357):0.05650009815343744191):0.04825734072148744197):0.02636638152813878394,239908934__Bacteria__Deltaproteobacteria__Desulfovibrio_magneticus_RS-1__chemotaxis_protein_CheA:0.76100930575797964828):0.04229475421664961182,((158520888__Bacteria__Deltaproteobacteria__Desulfococcus_oleovorans_Hxd3__CheA_signal_transduction_histidine_kinase:0.64920099334385150680,239906542__Bacteria__Deltaproteobacteria__Desulfovibrio_magneticus_RS-1__chemotaxis_protein_CheA:0.77847403515460000811):0.14921737782597377375,(256830416__Bacteria__Deltaproteobacteria__Desulfomicrobium_baculatum_DSM_4028__CheA_signal_transduction_histidine_kinase:0.08401156913843949026,256829199__Bacteria__Deltaproteobacteria__Desulfomicrobium_baculatum_DSM_4028__CheA_signal_transduction_histidine_kinase:0.04136929648278032251):0.34422947292139860487):0.03872175950185329646):0.07769181722201042029,(((((385796832__Bacteria__Deltaproteobacteria__Geobacter_sulfurreducens_KN400__chemotaxis_sensor_histidine_kinase_CheA:0.00000122123005994819,39996392__Bacteria__Deltaproteobacteria__Geobacter_sulfurreducens_PCA__sensor_histidine_kinase_CheA_associated_with_MCPs_of_class_34H:0.00141205813715735589):0.10257841965740242818,78223630__Bacteria__Deltaproteobacteria__Geobacter_metallireducens_GS-15__CheA_signal_transduction_histidine_kinase:0.08224319907932177431):0.11762361459833126087,((322418939__Bacteria__Deltaproteobacteria__Geobacter_sp_M18__CheA_signal_transduction_histidine_kinase:0.10522726298645140863,(197117981__Bacteria__Deltaproteobacteria__Geobacter_bemidjiensis_Bem__chemotaxis_sensor_histidine_kinase_CheA:0.04195370372845631107,253701226__Bacteria__Deltaproteobacteria__Geobacter_sp_M21__chemotaxis_protein_CheA:0.02630877088268553793):0.07595599422679327750):0.14074172845045099245,(148265032__Bacteria__Deltaproteobacteria__Geobacter_uraniireducens_Rf4__CheA_signal_transduction_histidine_kinase:0.11487220929920390067,222055353__Bacteria__Deltaproteobacteria__Geobacter_sp_FRC-32__chemotaxis_protein_CheA:0.13279945977984142225):0.11074947031496677752):0.04707735515976085167):0.06255410463936379728,(189424797__Bacteria__Deltaproteobacteria__Geobacter_lovleyi_SZ__chemotaxis_protein_CheA:0.22734766619494392592,(118580030__Bacteria__Deltaproteobacteria__Pelobacter_propionicus_DSM_2379__signal_transduction_histidine_kinase_CheA:0.13013411669077268318,320353804__Bacteria__Deltaproteobacteria__Desulfobulbus_propionicus_DSM_2032__CheA_signal_transduction_histidine_kinase:0.29696942657954011890):0.09537270961314021911):0.11740015967951702991):0.10371257645604826936,(291286122__Bacteria__others_bacteria__Denitrovibrio_acetiphilus_DSM_12809__CheA_signal_transduction_histidine_kinase:0.54326850924606784332,117923940__Bacteria__Alphaproteobacteria__Magnetococcus_marinus_MC-1__chemotaxis_protein_CheA:0.39482908782019077165):0.07756774623400305990):0.05809630902138970820):0.06634827447103322506):0.03838037518201655590):0.06040417924872460570,(375143610__Bacteria__Bacteroidetes__Niastella_koreensis_GR20-10__CheA_signal_transduction_histidine_kinase:1.41551714420787488891,254788205__Bacteria__Gammaproteobacteria__Teredinibacter_turnerae_T7901__chemotaxis_protein_CheA:0.71619256985960233486):0.09510681724915492907):0.04218835388735098918):0.17092509638163308483):0.15306404597544071011,(302037677__Bacteria__others_bacteria__Candidatus_Nitrospira_defluvii__chemotaxis_protein_histidine_kinase_CheA:0.65583395961897150706,(((357386120__Bacteria__Alphaproteobacteria__Pelagibacterium_halotolerans_B2__signal_transduction_histidine_kinase_CheA:0.66104404448384057602,(((338708095__Bacteria__Alphaproteobacteria__Zymomonas_mobilis_subsp_pomaceae_ATCC_29192__CheA_signal_transduction_histidine_kinase:0.10205011939126894249,56550979__Bacteria__Alphaproteobacteria__Zymomonas_mobilis_subsp_mobilis_ZM4__CheA_signal_transduction_histidine_kinase:0.11495207744942451122):0.40469669563380084032,334141295__Bacteria__Alphaproteobacteria__Novosphingobium_sp_PP1Y__two|component_system|_chemotaxis_family|_sensor_kinase_CheA:0.41974324478881991363):0.20164823084756555716,((((((182680519__Bacteria__Alphaproteobacteria__Beijerinckia_indica_subsp_indica_ATCC_9039__CheA_signal_transduction_histidine_kinase:0.21026990862095962243,217977625__Bacteria__Alphaproteobacteria__Methylocella_silvestris_BL2__CheA_signal_transduction_histidine_kinase:0.23334860536612020421):0.13519051991735997476,((148261691__Bacteria__Alphaproteobacteria__Acidiphilium_cryptum_JF-5__CheA_signal_transduction_histidine_kinase:0.00000122123005994819,326405184__Bacteria__Alphaproteobacteria__Acidiphilium_multivorum_AIU301__chemotaxis_protein_CheA:0.00000122123005994819):0.28340121808512885870,197106840__Bacteria__Alphaproteobacteria__Phenylobacterium_zucineum_HLK1__chemotaxis_histidine_kinase:0.25098293331448173760):0.05560625493964072713):0.03245220578821857160,(302382226__Bacteria__Alphaproteobacteria__Brevundimonas_subvibrioides_ATCC_15264__CheA_signal_transduction_histidine_kinase:0.34044688231224395913,((295691098__Bacteria__Alphaproteobacteria__Caulobacter_segnis_ATCC_21756__chemotaxis_protein_CheA:0.06381159367878695698,16124688__Bacteria__Alphaproteobacteria__Caulobacter_crescentus_CB15__chemotaxis_protein_CheA:0.04867542925103289508):0.05101739447700207042,167644251__Bacteria__Alphaproteobacteria__Caulobacter_sp_K31__CheA_signal_transduction_histidine_kinase:0.10721367056237353366):0.24364695749080186871):0.10220679217387756976):0.03841436745672602293,(((159184352__Bacteria__Alphaproteobacteria__Agrobacterium_tumefaciens_str_C58_circ-lin__Chemotaxis_protein_histidine_kinase:0.02259767640119870330,325291906__Bacteria__Alphaproteobacteria__Agrobacterium_sp_H13-3_circ-linear__chemotaxis_protein_CheA:0.02203089244888402354):0.09534529319336550179,(222150003__Bacteria__Alphaproteobacteria__Agrobacterium_vitis_S4__Chemotaxis_protein_histidine_kinase:0.09998384471187903022,(((209547906__Bacteria__Alphaproteobacteria__Rhizobium_leguminosarum_bv_trifolii_WSM2304__CheA_signal_transduction_histidine_kinase:0.01602453650479079492,190890341__Bacteria__Alphaproteobacteria__Rhizobium_etli_CIAT_652__chemotaxis_two|component_sensor_histidine_kinase:0.01987884729665044189):0.04771167532359065627,222084843__Bacteria__Alphaproteobacteria__Agrobacterium_radiobacter_K84__chemotaxis_two|component_sensor_histidine_kinase_protein:0.07615660635526920463):0.03245354482647794941,(378824889__Bacteria__Alphaproteobacteria__Sinorhizobium_fredii_HH103__chemotaxis_protein_CheA:0.05752875219653388189,(15964392__Bacteria__Alphaproteobacteria__Sinorhizobium_meliloti_1021__chemotaxis_protein_|sensory_transduction_histidine_kinase|:0.02246796396844686142,150395462__Bacteria__Alphaproteobacteria__Sinorhizobium_medicae_WSM419__CheA_signal_transduction_histidine_kinase:0.05229206476924557617):0.03880853799417859074):0.09251287505042893322):0.02931535295858681694):0.03700455405568860850):0.24814049253826414576,(338741121__Bacteria__Alphaproteobacteria__Hyphomicrobium_sp_MC1__chemotaxis_protein_CheA:0.13090117026563594105,300024574__Bacteria__Alphaproteobacteria__Hyphomicrobium_denitrificans_ATCC_51888__chemotaxis_protein_CheA:0.12641504626706193126):0.27675598600437739671):0.04185945437989126855):0.06854343955170501268,((294677302__Bacteria__Alphaproteobacteria__Rhodobacter_capsulatus_SB_1003__chemotaxis_protein_CheA:0.29516946116847925241,(339502916__Bacteria__Alphaproteobacteria__Roseobacter_litoralis_Och_149__chemotaxis_histidine_kinase_CheA:0.05966795842698689040,110680250__Bacteria__Alphaproteobacteria__Roseobacter_denitrificans_OCh_114__chemotaxis_protein_CheA:0.06159913009936399120):0.35757199012639678815):0.15273913129350330520,(((146277833__Bacteria__Alphaproteobacteria__Rhodobacter_sphaeroides_ATCC_17025__CheA_signal_transduction_histidine_kinase:0.20787150665826742424,(221638850__Bacteria__Alphaproteobacteria__Rhodobacter_sphaeroides_KD131__chemotaxis_protein_cheA:0.04038294268056029368,(126461868__Bacteria__Alphaproteobacteria__Rhodobacter_sphaeroides_ATCC_17029__CheA_signal_transduction_histidine_kinase:0.00450043225526607863,77462994__Bacteria__Alphaproteobacteria__Rhodobacter_sphaeroides_2-4-1__Chemotaxis_histidine_protein_kinase|_CheA1:0.00791871849817205389):0.03305717789376393101):0.16024443729799658920):0.36346196906990624331,(89055332__Bacteria__Alphaproteobacteria__Jannaschia_sp_CCS1__CheA_signal_transduction_histidine_kinase:0.43966799604959533321,(385233746__Bacteria__Alphaproteobacteria__Ketogulonigenium_vulgarum_WSH-001__ATPase|_histidine_kinase||_DNA_gyrase_B||_and_HSP90|like_protein_domain|containing_protein:0.00000122123005994819,310816241__Bacteria__Alphaproteobacteria__Ketogulonicigenium_vulgare_Y25__CheA_signal_transduction_histidine_kinase:0.00000122123005994819):0.63238357016398938359):0.14086511691894415543):0.06728884755944017360,304321072__Bacteria__Alphaproteobacteria__Parvularcula_bermudensis_HTCC2503__chemotaxis_histidine_protein_kinase:0.41968274704792496443):0.05173080760888765922):0.17597497701935682635):0.06779263312046647505,(58039985__Bacteria__Alphaproteobacteria__Gluconobacter_oxydans_621H__chemotaxis_protein_CheA:1.05987672231062868278,162147469__Bacteria__Alphaproteobacteria__Gluconacetobacter_diazotrophicus_PAl_5__chemotaxis_protein_CheA:0.37548675644787410377):0.27421055919176962057):0.06591875116797557554):0.08097816006793280563):0.08390381164506757750,(((374292814__Bacteria__Alphaproteobacteria__Azospirillum_lipoferum_4B__Chemotaxis_sensor_histidine_kinase_CheA:0.03770706131327695304,288959183__Bacteria__Alphaproteobacteria__Azospirillum_sp_B510__two|component_system|_chemotaxis_family|_sensor_kinase:0.07004452155239303257):0.48922925802046995924,(115523214__Bacteria__Alphaproteobacteria__Rhodopseudomonas_palustris_BisA53__CheA_signal_transduction_histidine_kinase:0.14339228525498676214,(146338883__Bacteria__Alphaproteobacteria__Bradyrhizobium_sp_ORS_278__chemotaxis_protein_CheA:0.05588335256559351372,148253650__Bacteria__Alphaproteobacteria__Bradyrhizobium_sp_BTAi1__chemotaxis_protein_CheA:0.07074987658694463499):0.20593415411881973998):0.27948631954370362074):0.11274130529645388921,(254294526__Bacteria__Alphaproteobacteria__Hirschia_baltica_ATCC_49814__CheA_signal_transduction_histidine_kinase:0.76638432947944401530,312115263__Bacteria__Alphaproteobacteria__Rhodomicrobium_vannielii_ATCC_17100__CheA_signal_transduction_histidine_kinase:0.55333777764957237100):0.13878422992560671134):0.04336564028957267530):0.22391232748681960674,((((386063159__Bacteria__Gammaproteobacteria__Pseudomonas_aeruginosa_NCGM2_S1_1__putative_two|component_sensor:0.48617546141036660501,(((386324613__Bacteria__Gammaproteobacteria__Shewanella_baltica_BA175__CheA_signal_transduction_histidine_kinase:0.04311037820102149587,(126174331__Bacteria__Gammaproteobacteria__Shewanella_baltica_OS155__CheA_signal_transduction_histidine_kinase:0.02128252805574146547,(217973274__Bacteria__Gammaproteobacteria__Shewanella_baltica_OS223__signal_transduction_histidine_kinase_CheA:0.00515605806129749902,(153000767__Bacteria__Gammaproteobacteria__Shewanella_baltica_OS185__CheA_signal_transduction_histidine_kinase:0.00877232309676834361,(160875476__Bacteria__Gammaproteobacteria__Shewanella_baltica_OS195__signal_transduction_histidine_kinase_CheA:0.00000122123005994819,378708674__Bacteria__Gammaproteobacteria__Shewanella_baltica_OS678__CheA_signal_transduction_histidine_kinase:0.00000122123005994819):0.01507768512865857724):0.00498063213474661537):0.01534558965254202018):0.02036124904327630061):0.12645302430898744395,(((114047377__Bacteria__Gammaproteobacteria__Shewanella_sp_MR-7__CheA_signal_transduction_histidine_kinases:0.00110995515221564431,113970430__Bacteria__Gammaproteobacteria__Shewanella_sp_MR-4__CheA_signal_transduction_histidine_kinases:0.00877866836062949664):0.08304883530801830671,117920661__Bacteria__Gammaproteobacteria__Shewanella_sp_ANA-3_1__CheA_signal_transduction_histidine_kinase:0.06291372919768568883):0.07460006826411445802,24373681__Bacteria__Gammaproteobacteria__Shewanella_oneidensis_MR-1__chemotaxis_signal_transduction_system_histidine_kinase_CheA:0.21511179238309569017):0.03675592075775138690):0.31985174526238585591,((326794391__Bacteria__Gammaproteobacteria__Marinomonas_mediterranea_MMB-1__CheA_signal_transduction_histidine_kinase:0.41716003366283332943,152997304__Bacteria__Gammaproteobacteria__Marinomonas_sp_MWYL1__CheA_signal_transduction_histidine_kinase:0.23909943044168230353):0.27469458314642292152,(332306936__Bacteria__Gammaproteobacteria__Glaciecola_sp_4H-3-7YE-5__CheA_signal_transduction_histidine_kinase:0.29492976440199003552,(333894781__Bacteria__Gammaproteobacteria__Alteromonas_sp_SN2__putative_two|component_sensor_|CheA|:0.16170222365548436727,332139810__Bacteria__Gammaproteobacteria__Alteromonas_macleodii_str_Deep_ecotype__chemotaxis_protein_CheA:0.22649848446012849079):0.27274467680838404560):0.15862072532580176465):0.05013517228252869357):0.38837230652475907000):0.12712248378929860704,(((83716091__Bacteria__Betaproteobacteria__Burkholderia_thailandensis_E264__chemotaxis_protein_CheA:0.04948139786165034470,126444633__Bacteria__Betaproteobacteria__Burkholderia_pseudomallei_668__chemotaxis_protein_CheA:0.05020257729837397653):0.53372366485775646350,(34498897__Bacteria__Betaproteobacteria__Chromobacterium_violaceum_ATCC_12472__chemotaxis_protein_CheA:0.39331803220438271707,226939491__Bacteria__Betaproteobacteria__Laribacter_hongkongensis_HLHK9__CheA:0.60798225990991139334):0.10064168361677362784):0.12465412208917545089,(((119897742__Bacteria__Betaproteobacteria__Azoarcus_sp_BH72__chemotaxis_protein_cheA:0.73357267949770799120,((171058282__Bacteria__Betaproteobacteria__Leptothrix_cholodnii_SP-6__CheA_signal_transduction_histidine_kinase:0.16261386325551668852,(383759785__Bacteria__Betaproteobacteria__Rubrivivax_gelatinosus_IL144__chemotaxis_sensor_histidine_kinase_CheA:0.14409870162270430050,124265778__Bacteria__Betaproteobacteria__Methylibium_petroleiphilum_PM1__chemotaxis_protein_histidine_kinase:0.20517959911094160730):0.02888727200293857156):0.09206909303261863464,(89899378__Bacteria__Betaproteobacteria__Rhodoferax_ferrireducens_T118__CheA_signal_transduction_histidine_kinase:0.18693920814057332636,(((319764498__Bacteria__Betaproteobacteria__Alicycliphilus_denitrificans_BC__chemotaxis_protein_CheW:0.10728502726769190145,(222112233__Bacteria__Betaproteobacteria__Acidovorax_ebreus_TPSY__chea_signal_transduction_histidine_kinase:0.00605841463234892651,121596077__Bacteria__Betaproteobacteria__Acidovorax_sp_JS42__CheA_signal_transduction_histidine_kinase:0.00636359540723558954):0.04285632929299265648):0.06366437997068784271,((120613014__Bacteria__Betaproteobacteria__Acidovorax_citrulli_AAC00-1__CheA_signal_transduction_histidine_kinase:0.01718574494048991791,326319054__Bacteria__Betaproteobacteria__Acidovorax_avenae_subsp_avenae_ATCC_19860__CheA_signal_transduction_histidine_kinase:0.01611639189515004511):0.09219678124916254325,121609135__Bacteria__Betaproteobacteria__Verminephrobacter_eiseniae_EF01-2__CheA_signal_transduction_histidine_kinase:0.20073698662142400173):0.02650915632608087311):0.04256678554898422895,((160896104__Bacteria__Betaproteobacteria__Delftia_acidovorans_SPH-1__CheA_signal_transduction_histidine_kinase:0.00375965068341329667,333912255__Bacteria__Betaproteobacteria__Delftia_sp_Cs1-4__CheA_signal_transduction_histidine_kinase:0.00397928826881082179):0.08258329113219305129,264676611__Bacteria__Betaproteobacteria__Comamonas_testosteroni_CNB-2__CheA_signal_transduction_histidine_kinase:0.18275120372344103026):0.10223851461338770430):0.07385320804753328638):0.10685135377072621510):0.31412629716873885499):0.10046199693670999908,((74317642__Bacteria__Betaproteobacteria__Thiobacillus_denitrificans_ATCC_25259__signal_transduction_histidine_kinase_CheA|like_protein:0.20553028869570907911,(((152980691__Bacteria__Betaproteobacteria__Janthinobacterium_sp_Marseille__CheA_chemotaxis_protein:0.07993951561944973028,134094526__Bacteria__Betaproteobacteria__Herminiimonas_arsenicoxydans__chemotaxis_protein_cheA:0.11210086262045465544):0.11169059170172966622,300312286__Bacteria__Betaproteobacteria__Herbaspirillum_seropedicae_SmR1__signal|transducing_histidine_kinase_CheA_protein:0.25084940150341006326):0.06866491930141847833,(((253996627__Bacteria__Betaproteobacteria__Methylotenera_mobilis_JLW8__CheA_signal_transduction_histidine_kinase:0.11445781957819180230,297538874__Bacteria__Betaproteobacteria__Methylotenera_versatilis_301__CheA_signal_transduction_histidine_kinase:0.12065937576715408952):0.19939778465033844435,(253998523__Bacteria__Betaproteobacteria__Methylovorus_glucosetrophus_SIP3-4__CheA_signal_transduction_histidine_kinase:0.00000122123005994819,313200601__Bacteria__Betaproteobacteria__Methylovorus_sp_MP688__chea_signal_transduction_histidine_kinase:0.00223853708475204704):0.22227862622353952715):0.12875120159576022849,91776288__Bacteria__Betaproteobacteria__Methylobacillus_flagellatus_KT__CheA_signal_transduction_histidine_kinases:0.26502626990489364101):0.07418374592044990612):0.03356731860947512192):0.16943260309373725514,(187926233__Bacteria__Betaproteobacteria__Ralstonia_pickettii_12J__chemotaxis_protein_CheA:0.34098138836629399151,((((83719847__Bacteria__Betaproteobacteria__Burkholderia_thailandensis_E264__chemotaxis_protein_CheA:0.04034315449341364934,(53724322__Bacteria__Betaproteobacteria__Burkholderia_mallei_ATCC_23344__chemotaxis_protein_CheA:0.00361511970296278778,237814246__Bacteria__Betaproteobacteria__Burkholderia_pseudomallei_MSHR346_I__chemotaxis_protein_CheA:0.00221638670352938003):0.01870202537402034307):0.05765343803071314860,((330815148__Bacteria__Betaproteobacteria__Burkholderia_gladioli_BSR3__chemotaxis_protein_CheA:0.07150529286594865808,238025857__Bacteria__Betaproteobacteria__Burkholderia_glumae_BGR1__chemotaxis_protein_CheA:0.07562671816659448376):0.08478348477744077072,(161523345__Bacteria__Betaproteobacteria__Burkholderia_multivorans_ATCC_17616__CheA_signal_transduction_histidine_kinase:0.06586190764776650441,((387900939__Bacteria__Betaproteobacteria__Burkholderia_sp_KJ006__signal_transduction_histidine_kinase:0.00250042201429560374,134294331__Bacteria__Betaproteobacteria__Burkholderia_vietnamiensis_G4__CheA_signal_transduction_histidine_kinase:0.00132446159610716740):0.05369791838725126304,((107024394__Bacteria__Betaproteobacteria__Burkholderia_cenocepacia_AU_1054__chemotaxis_protein_CheA:0.02584707570047868608,78064835__Bacteria__Betaproteobacteria__Burkholderia_sp_383__CheA_signal_transduction_histidine_kinase:0.03075228566838131630):0.02889089807109374713,115350225__Bacteria__Betaproteobacteria__Burkholderia_ambifaria_AMMD__CheA_signal_transduction_histidine_kinase:0.03821814241054588557):0.01404259101079184148):0.01667672705418716053):0.03851507703842259323):0.02198507684009626956):0.04829318864509087733,(377819562__Bacteria__Betaproteobacteria__Burkholderia_sp_YI23__CheA_signal_transduction_histidine_kinase:0.19173895332715848450,(((307731386__Bacteria__Betaproteobacteria__Burkholderia_sp_CCGE1003__CheA_signal_transduction_histidine_kinase:0.02079622631424321230,323527736__Bacteria__Betaproteobacteria__Burkholderia_sp_CCGE1001__chemotaxis_protein_CheA:0.02706423647782269654):0.02904114138232456732,(295678081__Bacteria__Betaproteobacteria__Burkholderia_sp_CCGE1002__chemotaxis_protein_CheA:0.07085291124864273593,(187925785__Bacteria__Betaproteobacteria__Burkholderia_phytofirmans_PsJN__CheA_signal_transduction_histidine_kinase:0.02439555081265449427,91785658__Bacteria__Betaproteobacteria__Burkholderia_xenovorans_LB400__CheA_Signal_transduction_histidine_Kinases|STHK|:0.01938616294582007002):0.04214221596976414075):0.02636855425775165226):0.04321752687660414954,186477720__Bacteria__Betaproteobacteria__Burkholderia_phymatum_STM815__CheA_signal_transduction_histidine_kinase:0.07317400681946024943):0.02512675409123612744):0.03018398569845615401):0.14552262158693141103,(((163856413__Bacteria__Betaproteobacteria__Bordetella_petrii_DSM_12804__chemotaxis_protein_CheA:0.10663355641086054437,(311105918__Bacteria__Betaproteobacteria__Achromobacter_xylosoxidans_A8__chemotaxis_protein_CheA:0.06306959594508462774,(187478169__Bacteria__Betaproteobacteria__Bordetella_avium_197N__chemotaxis_two|cpmponent_sensor_kinase:0.10949621839712737892,(33601525__Bacteria__Betaproteobacteria__Bordetella_bronchiseptica_RB50__chemotaxis_protein_CheA:0.00150410949067022624,(33592173__Bacteria__Betaproteobacteria__Bordetella_pertussis_Tohama_I__chemotaxis_protein_CheA:0.01309096227315375595,33596126__Bacteria__Betaproteobacteria__Bordetella_parapertussis_12822__chemotaxis_protein_CheA:0.00289378144560044088):0.00140034234966589189):0.06256669160882313840):0.01928586099192389908):0.05678903471681957110):0.06200404670305743188,332284003__Bacteria__Betaproteobacteria__Pusillimonas_sp_T7-7__chemotaxis_protein_CheA:0.30147739044867760683):0.14144504008126404515,(((239817125__Bacteria__Betaproteobacteria__Variovorax_paradoxus_S110__CheA_signal_transduction_histidine_kinase:0.27520676108348179900,340786173__Bacteria__Betaproteobacteria__Collimonas_fungivorans_Ter331__chemotaxis_protein:0.15917907412678661272):0.05607253839626256259,((339321553__Bacteria__Betaproteobacteria__Cupriavidus_necator_N-1__chemotaxis_protein_CheA:0.02703301696175794064,188592088__Bacteria__Betaproteobacteria__Cupriavidus_taiwanensis_LMG_19424__chemotactic_sensory_histidine_kinase_|soluble|:0.03087996612416899628):0.01781174856617949095,73539430__Bacteria__Betaproteobacteria__Ralstonia_eutropha_JMP134__chemotaxis_protein_CheW:0.05249533256938230391):0.17538951788786744102):0.02640929969264668026,((226944523__Bacteria__Gammaproteobacteria__Azotobacter_vinelandii_DJ__Chemotaxis_sensory_histidine_protein_kinase_CheA:0.24058825822292845276,(307546932__Bacteria__Gammaproteobacteria__Halomonas_elongata_DSM_2581__chemotaxis_protein_CheA:0.24784445418382808346,92114146__Bacteria__Gammaproteobacteria__Chromohalobacter_salexigens_DSM_3043__CheA_signal_transduction_histidine_kinase:0.19033552383706969779):0.04917344387436013708):0.18325672038376397688,((((156933521__Bacteria__Gammaproteobacteria__Cronobacter_sakazakii_ATCC_BAA-894__chemotaxis_protein_CheA:0.01701477877269973876,260598377__Bacteria__Gammaproteobacteria__Cronobacter_turicensis_z3032__chemotaxis_protein_CheA:0.01527892358908197225):0.07157295537031936605,(311279214__Bacteria__Gammaproteobacteria__Enterobacter_cloacae_SCF1__CheA_signal_transduction_histidine_kinase:0.08524697435837087778,(((218548504__Bacteria__Gammaproteobacteria__Escherichia_fergusonii_ATCC_35469__chemotaxis_protein_CheA:0.09443317853961481767,(30063340__Bacteria__Gammaproteobacteria__Shigella_flexneri_2a_str_2457T__chemotaxis_protein_CheA:0.00680758559021139940,(187730257__Bacteria__Gammaproteobacteria__Shigella_boydii_CDC_3083-94__chemotaxis_protein_CheA:0.00308687618736830718,(26248155__Bacteria__Gammaproteobacteria__Escherichia_coli_CFT073__chemotaxis_protein_CheA:0.00805428020832882688,74311762__Bacteria__Gammaproteobacteria__Shigella_sonnei_Ss046__chemotaxis_protein_CheA:0.00463602146449915761):0.00000122123005994819):0.00101141498196409595):0.10415894583854182209):0.02150158201994965129,((157145321__Bacteria__Gammaproteobacteria__Citrobacter_koseri_ATCC_BAA-895__chemotaxis_protein_CheA:0.04316621396246445724,(339999728__Bacteria__Gammaproteobacteria__Salmonella_bongori_NCTC_12419__chemotaxis_protein_CheA:0.02877978213492386403,161502957__Bacteria__Gammaproteobacteria__Salmonella_enterica_subsp_arizonae_serovar_62_z4z23_str__chemotaxis_protein_CheA:0.00970249003723607298):0.04119893445311242908):0.02406757822947370312,283785633__Bacteria__Gammaproteobacteria__Citrobacter_rodentium_ICC168__chemotaxis_protein_CheA:0.05412779083313449396):0.01091101651093069266):0.04745343211359731583,((365971112__Bacteria__Gammaproteobacteria__Enterobacter_cloacae_EcWSU1__chemotaxis_protein_CheA:0.02782645600503301855,345299755__Bacteria__Gammaproteobacteria__Enterobacter_asburiae_LF7a__CheA_signal_transduction_histidine_kinase:0.02524719327839819796):0.01701817240330344080,146312112__Bacteria__Gammaproteobacteria__Enterobacter_sp_638__chemotaxis_protein_CheA:0.05987175346182820046):0.03741647924249535961):0.01756419364491496396):0.04690965248808137700):0.08101706865243400724,((300717113__Bacteria__Gammaproteobacteria__Erwinia_billingiae_Eb661__chemotaxis_protein:0.07845395207312426400,(317047827__Bacteria__Gammaproteobacteria__Pantoea_sp_At-9b__CheA_signal_transduction_histidine_kinase:0.03968899799624202307,(291617783__Bacteria__Gammaproteobacteria__Pantoea_ananatis_LMG_20103__CheA:0.04860423319022472155,308187233__Bacteria__Gammaproteobacteria__Pantoea_vagans_C9-1__chemotaxis_protein_CheA:0.04284547271768177762):0.05607152959149815791):0.03908122370574239335):0.03359352977311404198,(188533604__Bacteria__Gammaproteobacteria__Erwinia_tasmaniensis_Et1-99__chemotaxis_protein_CheA:0.04471884510199263668,((259908190__Bacteria__Gammaproteobacteria__Erwinia_pyrifoliae_Ep1-96__chemotaxis_protein_CheA:0.00310639272800170268,385788624__Bacteria__Gammaproteobacteria__Erwinia_sp_Ejp617__chemotaxis_protein_CheA:0.00000122123005994819):0.02764589113095377443,292899740__Bacteria__Gammaproteobacteria__Erwinia_amylovora_ATCC_49946__chemotaxis_protein_CheA:0.02388066772222784476):0.03526060427517484219):0.05577510259619417043):0.05545916674500060706):0.04076683909773951009,((238919364__Bacteria__Gammaproteobacteria__Edwardsiella_ictaluri_93-146__chemotaxis_protein_CheA:0.07129441357453228378,269138691__Bacteria__Gammaproteobacteria__Edwardsiella_tarda_EIB202__chemotaxis_protein_histidine_kinase_and_related_kinase:0.03937327607502402738):0.13774082441380275377,(((386744943__Bacteria__Gammaproteobacteria__Providencia_stuartii_MRSN_2154__chemotaxis_protein_CheA:0.42166969513358232291,(197285527__Bacteria__Gammaproteobacteria__Proteus_mirabilis_HI4320__chemotaxis_protein_CheA:0.24429553467575942927,((253990165__Bacteria__Gammaproteobacteria__Photorhabdus_asymbiotica_subsp_asymbiotica_ATCC_43949__chemotaxis_protein_chea:0.03506529995132865590,37525780__Bacteria__Gammaproteobacteria__Photorhabdus_luminescens_subsp_laumondii_TTO1__chemotaxis_protein_CheA:0.03891689406800567103):0.08904655102401595745,(290474941__Bacteria__Gammaproteobacteria__Xenorhabdus_bovienii_SS-2004__chemotactic_sensory_histidine_kinase_|soluble|_in_two|component_regulatory_system_with_CheB_and_CheY|_senses_chemotactic_signal:0.09867183501323330275,300722594__Bacteria__Gammaproteobacteria__Xenorhabdus_nematophila_ATCC_19061__chemotactic_sensory_histidine_kinase_|soluble|_in_two|component_regulatory_system_with_CheB_and_CheY:0.07366455215550085645):0.06728546702973239868):0.09552007067105773575):0.03288466167360114267):0.20676573614183552108,((242238953__Bacteria__Gammaproteobacteria__Dickeya_dadantii_Ech703__chemotaxis_protein_CheA:0.07887512737628056547,(271500050__Bacteria__Gammaproteobacteria__Dickeya_dadantii_Ech586__CheA_signal_transduction_histidine_kinase:0.02399599174802613533,(251789152__Bacteria__Gammaproteobacteria__Dickeya_zeae_Ech1591__chemotaxis_protein_CheA:0.03308627495182051015,307131626__Bacteria__Gammaproteobacteria__Dickeya_dadantii_3937__chemotaxis_protein_CheA:0.02772968257668386588):0.01231749204458828031):0.04246996073133509075):0.03986935921788421072,(253688987__Bacteria__Gammaproteobacteria__Pectobacterium_carotovorum_subsp_carotovorum_PC1__CheA_signal_transduction_histidine_kinase:0.01268819068362482018,(50120623__Bacteria__Gammaproteobacteria__Pectobacterium_atrosepticum_SCRI1043__chemotaxis_protein_CheA:0.01490861655551106897,261821137__Bacteria__Gammaproteobacteria__Pectobacterium_wasabiae_WPP163__chemotaxis_protein_CheA:0.02562640620459010962):0.00884486818101679756):0.07932801404615981433):0.05245451460168357172):0.01478166216775301557,((336249585__Bacteria__Gammaproteobacteria__Enterobacter_aerogenes_KCTC_2190__chemotaxis_protein_CheA:0.06604325828936161158,(157371225__Bacteria__Gammaproteobacteria__Serratia_proteamaculans_568__chemotaxis_protein_CheA:0.03017269662448106640,333927923__Bacteria__Gammaproteobacteria__Serratia_sp_AS12__CheA_signal_transduction_histidine_kinase:0.03663467274492500370):0.04359920469243217661):0.05672076610637384608,((123442803__Bacteria__Gammaproteobacteria__Yersinia_enterocolitica_subsp_enterocolitica_8081__chemotaxis_protein_CheA:0.05029978569440874542,(22125720__Bacteria__Gammaproteobacteria__Yersinia_pestis_KIM_10__chemotaxis_protein_CheA:0.00123980980812360181,170023990__Bacteria__Gammaproteobacteria__Yersinia_pseudotuberculosis_YPIII__chemotaxis_protein_CheA:0.00124418809543576391):0.08824223271522656231):0.08909924279620340393,(322832492__Bacteria__Gammaproteobacteria__Rahnella_sp_Y9602__CheA_signal_transduction_histidine_kinase:0.01572062754102409102,383189729__Bacteria__Gammaproteobacteria__Rahnella_aquatilis_CIP_78-65_ATCC_33071__chemotaxis_protein_histidine_kinase|like_protein:0.00805695612770080186):0.13132456103374923195):0.02789114944898709106):0.04921973729369822498):0.01967970592523749992):0.02445125308255305038):0.17046323110510486210):0.08876908613574426010):0.01646048171032757010):0.05845521904123601037):0.08967587547159756867):0.10319698340150405824):0.09442999933205128982):0.06302128625822203678,((390949613__Bacteria__Gammaproteobacteria__Thiocystis_violascens_DSM_198__chemotaxis_protein_histidine_kinase|like_protein:0.24434029136860235809,288941949__Bacteria__Gammaproteobacteria__Allochromatium_vinosum_DSM_180__CheA_signal_transduction_histidine_kinase:0.21228042831104002031):0.32524948490554916880,((148264223__Bacteria__Deltaproteobacteria__Geobacter_uraniireducens_Rf4__CheA_signal_transduction_histidine_kinase:0.29913128358001100926,(78222298__Bacteria__Deltaproteobacteria__Geobacter_metallireducens_GS-15__CheA_signal_transduction_histidine_kinase:0.19421069033050977759,(((253701811__Bacteria__Deltaproteobacteria__Geobacter_sp_M21__chemotaxis_protein_CheA:0.03767727984968519822,197117436__Bacteria__Deltaproteobacteria__Geobacter_bemidjiensis_Bem__chemotaxis_sensor_histidine_kinase_CheA:0.03905200395197121199):0.13561814371672023527,322418428__Bacteria__Deltaproteobacteria__Geobacter_sp_M18__CheA_signal_transduction_histidine_kinase:0.16465461700453079552):0.25613297973646903527,222056772__Bacteria__Deltaproteobacteria__Geobacter_sp_FRC-32__chemotaxis_protein_CheA:0.33840313072706135200):0.05391344537222156341):0.07508634833208416293):0.33267354002591087436,((71906365__Bacteria__Betaproteobacteria__Dechloromonas_aromatica_RCB__chemotaxis_protein_CheW:0.29277348498413907629,372488369__Bacteria__Betaproteobacteria__Dechlorosoma_suillum_PS__chemotaxis_protein_histidine_kinase|like_protein:0.18640937459112649766):0.19655386516747533343,(((339482407__Bacteria__Betaproteobacteria__Nitrosomonas_sp_Is79A3__CheA_signal_transduction_histidine_kinase:0.09084420861441985795,325982305__Bacteria__Betaproteobacteria__Nitrosomonas_sp_AL212__CheA_signal_transduction_histidine_kinase:0.14643710433794446257):0.21106771467184742841,(114331165__Bacteria__Betaproteobacteria__Nitrosomonas_eutropha_C91__CheA_signal_transduction_histidine_kinase:0.13332098177254894655,30249818__Bacteria__Betaproteobacteria__Nitrosomonas_europaea_ATCC_19718__chemotaxis_sensor_histidine_kinase_transcription_regulator_protein:0.09301974746461227905):0.17915780891176158462):0.13391432384018062129,302878251__Bacteria__Betaproteobacteria__Gallionella_capsiferriformans_ES-2__CheA_signal_transduction_histidine_kinase:0.50381639575197212366):0.06562923360371546166):0.06934023261435162677):0.02230941672322567931):0.03638706969618118320):0.03809910178773125849):0.04411036953019704249):0.10706110514358058161,(319787073__Bacteria__Gammaproteobacteria__Pseudoxanthomonas_suwonensis_11-1__chemotaxis_protein_CheA:0.13531065772902589606,(194365629__Bacteria__Gammaproteobacteria__Stenotrophomonas_maltophilia_R551-3__CheA_signal_transduction_histidine_kinase:0.11367203167035455635,(285018153__Bacteria__Gammaproteobacteria__Xanthomonas_albilineans_GPE_PC73__chemotaxis_protein_chea:0.12737592544210543655,((78047512__Bacteria__Gammaproteobacteria__Xanthomonas_campestris_pv_vesicatoria_str_85-10__chemotaxis_protein_CheA:0.00000122123005994819,346724836__Bacteria__Gammaproteobacteria__Xanthomonas_axonopodis_pv_citrumelo_F1__Chemotaxis_protein_histidine_kinase:0.00000122123005994819):0.00452789367180581829,((84624350__Bacteria__Gammaproteobacteria__Xanthomonas_oryzae_pv_oryzae_MAFF_311018__chemotaxis_protein:0.00159647932565485469,(188576031__Bacteria__Gammaproteobacteria__Xanthomonas_oryzae_pv_oryzae_PXO99A__chemotaxis_protein_CheA:0.00000122123005994819,58582459__Bacteria__Gammaproteobacteria__Xanthomonas_oryzae_pv_oryzae_KACC10331__chemotaxis_protein:0.00000122123005994819):0.00000122123005994819):0.00801694294711917561,384419248__Bacteria__Gammaproteobacteria__Xanthomonas_oryzae_pv_oryzicola_BLS256__two|component_system_sensor_protein:0.00322281400484875991):0.00891894864837013829):0.09636511557441625186):0.02226787305954763124):0.07674458162320993426):0.43005740931974878460):0.10136527707339827720,(383317272__Bacteria__Gammaproteobacteria__Frateuria_aurantia_DSM_6220__chemotaxis_protein_histidine_kinase|like_protein:0.83425965239898647319,(83643355__Bacteria__Gammaproteobacteria__Hahella_chejuensis_KCTC_2396__chemotaxis_protein_histidine_kinase|like_kinase:0.64343225152879524043,(((90022749__Bacteria__Gammaproteobacteria__Saccharophagus_degradans_2-40__ATP|binding_region|_ATPase|like_protein:0.41488623411473180003,254785466__Bacteria__Gammaproteobacteria__Teredinibacter_turnerae_T7901__chemotaxis_protein_CheA:0.33748095400093514051):0.16597529849709155569,(315128018__Bacteria__Gammaproteobacteria__Pseudoalteromonas_sp_SM9913__CheA_signal_transduction_histidine_kinase:0.41361748413142485070,((127511047__Bacteria__Gammaproteobacteria__Shewanella_loihica_PV-4__CheA_signal_transduction_histidine_kinase:0.17676849172402103738,(294138949__Bacteria__Gammaproteobacteria__Shewanella_violacea_DSS12__chemotaxis_protein_CheA:0.17510879038282872733,(170724536__Bacteria__Gammaproteobacteria__Shewanella_woodyi_ATCC_51908__signal_transduction_histidine_kinase_CheA:0.12649042462111581564,157373327__Bacteria__Gammaproteobacteria__Shewanella_sediminis_HAW-EB3__CheA_signal_transduction_histidine_kinase:0.09353262327614544902):0.05945322104963422782):0.07209011259392157644):0.06650503634478065196,119776627__Bacteria__Gammaproteobacteria__Shewanella_amazonensis_SB2B__putative_CheA_signal_transduction_histidine_kinase:0.17690410159672864676):0.35025291572637035076):0.12126277885547336044):0.10533021282643563465,((((15601844__Bacteria__Gammaproteobacteria__Vibrio_cholerae_O1_biovar_El_Tor_str_N16961__chemotaxis_protein_CheA:0.00071871750833281205,360037989__Bacteria__Gammaproteobacteria__Vibrio_cholerae_O1_str_2010EL-1786__chemotaxis_protein_CheA:0.06059200881329763339):0.22088387558267455479,((27367549__Bacteria__Gammaproteobacteria__Vibrio_vulnificus_CMCP6__chemotaxis_protein_CheA:0.00119653844211840593,(320159404__Bacteria__Gammaproteobacteria__Vibrio_vulnificus_MO6-24-O__signal_transduction_histidine_kinase_CheA:0.00841572491456926870,37677351__Bacteria__Gammaproteobacteria__Vibrio_vulnificus_YJ016__chemotaxis_protein_histidine_kinase:0.00418653534191751938):0.00867005094295726815):0.29208490478202531193,(336125882__Bacteria__Gammaproteobacteria__Vibrio_anguillarum_775__CheA:0.24230317113195212753,375133096__Bacteria__Gammaproteobacteria__Vibrio_furnissii_NCTC_11218__chemotaxis_protein_CheA:0.18248375703473374010):0.08039553993647199914):0.08873167376916096805):0.41587800397511498485,348029077__Bacteria__Gammaproteobacteria__Glaciecola_nitratireducens_FR1064__CheA_signal_transduction_histidine_kinase:0.50766477222041239692):0.11395783144635322770,((121998946__Bacteria__Gammaproteobacteria__Halorhodospira_halophila_SL1__CheA_signal_transduction_histidine_kinase:0.49822440795006500691,(333983846__Bacteria__Gammaproteobacteria__Methylomonas_methanica_MC09__CheA_signal_transduction_histidine_kinase:0.19455831619171309876,357406197__Bacteria__Gammaproteobacteria__Methylomicrobium_alcaliphilum__chemotaxis_protein_CheA:0.18479761900274419006):0.29335624391826681245):0.07310798017302591600,78485953__Bacteria__Gammaproteobacteria__Thiomicrospira_crunogena_XCL-2__CheA_signal_transduction_histidine_kinase:0.57040543295486589859):0.04738003526297951407):0.04167238974397674545):0.05579909456484816871):0.08438728999891591254):0.03358742781025747526):0.05533802337401558247):0.11154864876774442384):0.09653171443876595870):0.03698216243738321196):0.04374703644443001666):0.08651366783420029460):0.20695145093078159970,((((167629505__Bacteria__Clostridia__Heliobacterium_modesticaldum_Ice1__chea_signal_transduction_histidine_kinase:1.02985286537258402539,283781082__Bacteria__Planctomycetes__Pirellula_staleyi_DSM_6068__CheA_signal_transduction_histidine_kinase:1.16428817338016532545):0.08171619809917181343,(((296125812__Bacteria__Spirochaetes__Brachyspira_murdochii_DSM_12563__CheA_signal_transduction_histidine_kinase:0.02908200797235616433,(225621440__Bacteria__Spirochaetes__Brachyspira_hyodysenteriae_WA1__chemotaxis_histidine_kinase_CheA:0.01328873431524997019,384208255__Bacteria__Spirochaetes__Brachyspira_intermedia_PWS-A__chemotaxis_histidine_kinase_CheA:0.00040404251989187599):0.03165492769890336511):0.11996568538285126704,300869973__Bacteria__Spirochaetes__Brachyspira_pilosicoli_95-1000__chemotaxis_histidine_kinase_CheA:0.14809134587085140411):0.77081699266085723643,((302339413__Bacteria__Spirochaetes__Spirochaeta_smaragdinae_DSM_11293__chemotaxis_protein_CheA:0.26489214554118634126,((383790861__Bacteria__Spirochaetes__Spirochaeta_africana_DSM_8902__chemotaxis_protein_histidine_kinase|like_protein:0.25072524801241846681,307719399__Bacteria__Spirochaetes__Spirochaeta_thermophila_DSM_6192__chemotaxis_protein_CheA:0.37906841637915922316):0.09358877779223689908,(((42526999__Bacteria__Spirochaetes__Treponema_denticola_ATCC_35405__chemotaxis_protein_CheA:0.22146423999116865433,(15639354__Bacteria__Spirochaetes__Treponema_pallidum_subsp_pallidum_str_Nichols__chemotaxis_histidine_kinase_|cheA|:0.00000122123005994819,338706330__Bacteria__Spirochaetes__Treponema_paraluiscuniculi_Cuniculi_A__sensor_histidine_kinase:0.00658237791960455954):0.27870428111597778109):0.13701440304418785465,(332297408__Bacteria__Spirochaetes__Treponema_brennaborense_DSM_12168__CheA_signal_transduction_histidine_kinase:0.15096928363938236228,328948473__Bacteria__Spirochaetes__Treponema_succinifaciens_DSM_2489__chemotaxis_protein_CheA:0.30865448993321698001):0.09734079659961515640):0.09570817662371397527,(339499581__Bacteria__Spirochaetes__Spirochaeta_caldaria_DSM_7334__CheA_signal_transduction_histidine_kinase:0.17022530679296296596,(333997540__Bacteria__Spirochaetes__Treponema_primitia_ZAS-2__chemotaxis_protein_CheA:0.07786280029135296543,333993979__Bacteria__Spirochaetes__Treponema_azotonutricium_ZAS-9__chemotaxis_protein_CheA:0.10453590542901373961):0.12824942153038720871):0.08500733840996788082):0.06912205967207302182):0.06094776181595203124):0.16798240686722870629,(((386859903__Bacteria__Spirochaetes__Borrelia_crocidurae_str_Achema__chemotaxis_histidine_kinase:0.00540108924163099167,(203284567__Bacteria__Spirochaetes__Borrelia_duttonii_Ly__chemotaxis_histidine_kinase:0.00000122123005994819,203288101__Bacteria__Spirochaetes__Borrelia_recurrentis_A1__chemotaxis_histidine_kinase:0.00287907817192990106):0.00428109020636195225):0.09207097881298366426,(119953447__Bacteria__Spirochaetes__Borrelia_turicatae_91E135__chemotaxis_protein_CheA:0.05149816337327382809,187918525__Bacteria__Spirochaetes__Borrelia_hermsii_DAH__chemotaxis_protein_CheA:0.04877059442544191131):0.03201000414016973161):0.16628925225115256947,((343127970__Bacteria__Spirochaetes__Borrelia_bissettii_DN127__chemotaxis_histidine_kinase:0.03527952199956709695,((15595014__Bacteria__Spirochaetes__Borrelia_burgdorferi_B31__chemotaxis_protein_CheA:0.00095075896958651904,387826305__Bacteria__Spirochaetes__Borrelia_burgdorferi_JD1__chemotaxis_protein_CheA:0.00095068054160854043):0.00095222911293664416,(387827569__Bacteria__Spirochaetes__Borrelia_burgdorferi_N40__chemotaxis_protein_CheA:0.00000122123005994819,218249722__Bacteria__Spirochaetes__Borrelia_burgdorferi_ZS7__chemotaxis_protein_CheA:0.00285391129158466201):0.00095065416486767322):0.01796145596760185051):0.01268592240603421198,((386854071__Bacteria__Spirochaetes__Borrelia_garinii_BgVir_linear__CheA|2:0.00485294709795397374,51598924__Bacteria__Spirochaetes__Borrelia_garinii_PBi_linear__chemotaxis_histidine_kinase:0.00986754824120608318):0.02864309030049240132,(384207157__Bacteria__Spirochaetes__Borrelia_afzelii_PKo_Xo__chemotaxis_histidine_kinase:0.00000122123005994819,111115502__Bacteria__Spirochaetes__Borrelia_afzelii_PKo__chemotaxis_histidine_kinase:0.00000122123005994819):0.03632118546401878756):0.01436135770085505796):0.22958877541548816659):0.65707431741623512078):0.16496007010234567391):0.25074676110052590561):0.02158422587764144071,116749085__Bacteria__Deltaproteobacteria__Syntrophobacter_fumaroxidans_MPOB__signal_transduction_histidine_kinase_CheA:1.13144546754270458599):0.05627534483443634439,(((42522173__Bacteria__Deltaproteobacteria__Bdellovibrio_bacteriovorus_HD100__histidine_kinase:2.20698733922044620925,94968798__Bacteria__Acidobacteria__Candidatus_Koribacter_versatilis_Ellin345__CheA_signal_transduction_histidine_kinase:0.84063773934544516742):0.23174550566410409558,(162449865__Bacteria__Deltaproteobacteria__Sorangium_cellulosum_So_ce_56__chemotaxis_sensor_histidine_kinase_CheA:0.65570965819907167660,(((197123230__Bacteria__Deltaproteobacteria__Anaeromyxobacter_sp_K__CheA_signal_transduction_histidine_kinase:0.00226907718763078850,220918019__Bacteria__Deltaproteobacteria__Anaeromyxobacter_dehalogenans_2CP-1__chemotaxis_protein_CheA:0.00409773109652835157):0.03980789178586384425,86159158__Bacteria__Deltaproteobacteria__Anaeromyxobacter_dehalogenans_2CP-C__signal_transduction_histidine_kinase_CheA:0.02984559301915359897):0.38597863518110681058,((338535973__Bacteria__Deltaproteobacteria__Myxococcus_fulvus_HW-1__CheW|like_protein:0.04631952652332936571,108756845__Bacteria__Deltaproteobacteria__Myxococcus_xanthus_DK_1622__chemotaxis_protein_CheA:0.02273275479080311134):0.11958967909388625028,310822841__Bacteria__Deltaproteobacteria__Stigmatella_aurantiaca_DW4-3-1__CheW|like_protein:0.16538916395448549634):0.37126874653438063367):0.14879358093765429616):0.49992335709085222728):0.09581356983506310321,(320162513__Bacteria__Chloroflexi__Anaerolinea_thermophila_UNI-1__putative_chemotaxis_protein_CheA:1.23600021626266909358,262199935__Bacteria__Deltaproteobacteria__Haliangium_ochraceum_DSM_14365__CheA_signal_transduction_histidine_kinase:1.60309916693197695992):0.24187123020720796562):0.04912516090574396699):0.03770257629354807627):0.05390357272034097119):0.04271795201915930262):0.10733022713800662029):0.09089388247152309364):0.03890730329807103038):0.04213230188726788811):0.05259531607092406136,((374339711__Bacteria__Thermotogae__Marinitoga_piezophila_KA3__chemotaxis_protein_histidine_kinase|like_protein:0.31787311186362871007,160902836__Bacteria__Thermotogae__Petrotoga_mobilis_SJ95__CheA_signal_transduction_histidine_kinase:0.43819633741459407261):0.18541827426927504074,((222100857__Bacteria__Thermotogae__Thermotoga_neapolitana_DSM_4359__Chemotaxis_protein_cheA:0.08337794285144960182,(148269373__Bacteria__Thermotogae__Thermotoga_petrophila_RKU-1__CheA_signal_transduction_histidine_kinase:0.00985167787880601373,((15643465__Bacteria__Thermotogae__Thermotoga_maritima_MSB8__chemotaxis_sensor_histidine_kinase_CheA:0.00000122123005994819,170288031__Bacteria__Thermotogae__Thermotoga_sp_RQ2__CheA_signal_transduction_histidine_kinase:0.00438669070598440587):0.00439218790827720744,281411930__Bacteria__Thermotogae__Thermotoga_naphthophila_RKU-10__chemotaxis_protein_CheA:0.00000122123005994819):0.02548687404502470583):0.07795875122478912456):0.21906489052372341009,(((217077263__Bacteria__Thermotogae__Thermosipho_africanus_TCF52B__chemotaxis_protein_CheA:0.05942757970014463792,150020825__Bacteria__Thermotogae__Thermosipho_melanesiensis_BI429__CheA_signal_transduction_histidine_kinase:0.09606995591681427582):0.17628105539100696886,(154249377__Bacteria__Thermotogae__Fervidobacterium_nodosum_Rt17-B1__CheA_signal_transduction_histidine_kinase:0.10324535949733107398,383786166__Bacteria__Thermotogae__Fervidobacterium_pennivorans_DSM_9078__chemotaxis_protein_histidine_kinase|like_protein:0.12238337403522261959):0.15422389489898144510):0.10717935104399857471,(157363494__Bacteria__Thermotogae__Thermotoga_lettingae_TMO__CheA_signal_transduction_histidine_kinase:0.19739812299301293108,338730481__Bacteria__Thermotogae__Thermotoga_thermarum_DSM_5069__CheA_signal_transduction_histidine_kinase:0.18298663103361850757):0.18625387317931615949):0.04870559275744748562):0.15002794697802987467):0.25088319305220019295):0.06086100820098638148,((298674811__Archaea__Methanosarcinales__Methanohalobium_evestigatum_Z-7303__signal_transduction_histidine_kinase_CheA:0.29241561913515978777,336476522__Archaea__Methanosarcinales__Methanosalsum_zhilinae_DSM_4017__CheA_signal_transduction_histidine_kinase:0.47241233689998912704):0.12993782173354942455,(73668520__Archaea__Methanosarcinales__Methanosarcina_barkeri_str_Fusaro__chemotaxis_sensor_histidine_kinase:0.39517133886715632984,(20088913__Archaea__Methanosarcinales__Methanosarcina_acetivorans_C2A__chemotaxis_sensor_histidine_kinase:0.14531745662493697480,21227427__Archaea__Methanosarcinales__Methanosarcina_mazei_Go1__chemotaxis_protein:0.22419539571526295174):0.13340553647242134327):0.57392329816668019582):0.26386110093607284544):0.07329271511030421848,((((389851980__Archaea__Thermococcales-pyroco__Pyrococcus_sp_ST04__chemotaxis_histidine_kinase:0.04762401204969875929,((14521752__Archaea__Thermococcales-pyroco__Pyrococcus_abyssi_GE5__chemotaxis_histidine_kinase:0.06127492792019608586,14590396__Archaea__Thermococcales-pyroco__Pyrococcus_horikoshii_OT3__histidine_kinase_CheA:0.06836641831985523776):0.02332755082359277282,332158775__Archaea__Thermococcales-pyroco__Pyrococcus_sp_NA2__histidine_kinase_CheA:0.06424525806953571005):0.04827044445038451009):0.04446668741456206997,337285009__Archaea__Thermococcales-pyroco__Pyrococcus_yayanosii_CH1__chemotaxis_histidine_kinase:0.10430899810858049181):0.08348251543913956518,(57640569__Archaea__Thermococcales-pyroco__Thermococcus_kodakarensis_KOD1__chemotaxis_histidine_kinase|_frame_shift:0.25923443212415531178,212224347__Archaea__Thermococcales-pyroco__Thermococcus_onnurineus_NA1__cheA_chemotaxis_histidine_kinase:0.20513794622106812371):0.05252674179246962644):0.43889006422548643149,((296109455__Archaea__Methanococcales__Methanocaldococcus_infernus_ME__CheA_signal_transduction_histidine_kinase:0.16834361775347811419,(256810590__Archaea__Methanococcales__Methanocaldococcus_fervens_AG86__CheA_signal_transduction_histidine_kinase:0.14602602716743212641,261402383__Archaea__Methanococcales__Methanocaldococcus_vulcanius_M7__CheA_signal_transduction_histidine_kinase:0.09731695131160100765):0.06755854850743657491):0.10643224544674970145,(336122387__Archaea__Methanococcales__Methanothermococcus_okinawensis_IH1__signal_transduction_histidine_kinase_CheA:0.22588370283150280282,(297619474__Archaea__Methanococcales__Methanococcus_voltae_A3__CheA_signal_transduction_histidine_kinase:0.27255202200169426074,(150398975__Archaea__Methanococcales__Methanococcus_vannielii_SB__CheA_signal_transduction_histidine_kinase:0.17575134067115694148,(134045773__Archaea__Methanococcales__Methanococcus_maripaludis_C5__CheA_signal_transduction_histidine_kinase:0.08547338456519196215,(45358490__Archaea__Methanococcales__Methanococcus_maripaludis_S2__CheA_signal_transduction_histidine_kinase:0.08725385241580931039,(150402101__Archaea__Methanococcales__Methanococcus_maripaludis_C7__CheA_signal_transduction_histidine_kinase:0.04456888811516501042,159906110__Archaea__Methanococcales__Methanococcus_maripaludis_C6__CheA_signal_transduction_histidine_kinase:0.03171432976919615759):0.03049632010779629310):0.04986944100893525578):0.07575010117774716445):0.11456474604829125497):0.19119433488840642532):0.16429235841017084119):0.28390006144173701719):0.12624830264497949317):0.06215477694149519616):0.09780439297158689815):0.08992313387744640951):0.40455764286664575025):0.07745572496731076284):0.09242753009336809877,284162473__Archaea__Archaeoglobales__Archaeoglobus_profundus_DSM_5631__chemotaxis_protein_CheA:0.27937916512037652694,11498645__Archaea__Archaeoglobales__Archaeoglobus_fulgidus_DSM_4304__chemotaxis_protein_CheA:0.23348373609731207234):0.0;
