# Supplementary material for: The last universal common ancestor between ancient Earth chemistry and the onset of genetics
Source: PLoS Genet. 2018 Aug 16;14(8):e1007518. doi: 10.1371/journal.pgen.1007518 (PMC6095482; doi:10.1371/journal.pgen.1007518)
Supplement: S1 Appendix — The trees are for the 355 clusters that, after alignment and tree construction, generated ML trees that preserve domain monophyly while also having homologues in ≥2 archaeal and ≥2 bacterial lineages. These 355 proteins trace to LUCA by those phylogenetic criteria [78]. LUCA, last universal common ancestor; ML, maximum likelihood. (ZIP) [file pgen.1007518.s001.zip › renamed_trees_LUCA/2493.tree]

(((((374291325__Bacteria__Alphaproteobacteria__Azospirillum_lipoferum_4B__hypothetical_protein:0.60219069976730388305,(209965585__Bacteria__Alphaproteobacteria__Rhodospirillum_centenum_SW__hypothetical_protein:0.56819120308988058099,288957765__Bacteria__Alphaproteobacteria__Azospirillum_sp_B510__HEPN_domain|containing_protein:0.35811468725255746204):0.12992237823417482345):0.71416865467370438392,268317694__Bacteria__Bacteroidetes__Rhodothermus_marinus_DSM_4252__HEPN_domain|containing_protein:0.47912000107375829483):0.03495683268452914189,(((((156742318__Bacteria__Chloroflexi__Roseiflexus_castenholzii_DSM_13941__HEPN_domain|containing_protein:0.32945471613947024947,(148657149__Bacteria__Chloroflexi__Roseiflexus_sp_RS-1__HEPN_domain|containing_protein:0.11428792094671855195,156741898__Bacteria__Chloroflexi__Roseiflexus_castenholzii_DSM_13941__HEPN_domain|containing_protein:0.16490481667953071909):0.17388577825548570677):0.37487954650596916339,(239909109__Bacteria__Deltaproteobacteria__Desulfovibrio_magneticus_RS-1__hypothetical_protein:0.55373667625704547923,(148262320__Bacteria__Deltaproteobacteria__Geobacter_uraniireducens_Rf4__HEPN_domain|containing_protein:0.03400525010178026553,222054232__Bacteria__Deltaproteobacteria__Geobacter_sp_FRC-32__HEPN_domain|containing_protein:0.12958495379391435365):0.40747680888481291328):0.23344851693662671543):0.14812968685391789125,((((78221441__Bacteria__Deltaproteobacteria__Geobacter_metallireducens_GS-15__hypothetical_protein:0.54421793588328037927,156741935__Bacteria__Chloroflexi__Roseiflexus_castenholzii_DSM_13941__HEPN_domain|containing_protein:0.42265387785005298360):0.18027466365161537443,((156740593__Bacteria__Chloroflexi__Roseiflexus_castenholzii_DSM_13941__HEPN_domain|containing_protein:0.09843863368261356050,148657946__Bacteria__Chloroflexi__Roseiflexus_sp_RS-1__HEPN_domain|containing_protein:0.10319126000320011372):0.09036682387955786988,383764808__Bacteria__Chloroflexi__Caldilinea_aerophila_DSM_14535_NBRC_104270__hypothetical_protein:0.26868107787166650713):0.54831746787010127164):0.32676284891326679016,(332296001__Bacteria__Clostridia__Thermodesulfobium_narugense_DSM_14796__HEPN_domain|containing_protein:0.41820825214526174962,(189218165__Bacteria__others_bacteria__Methylacidiphilum_infernorum_V4__HEPN_domain:0.28524953511447898036,(347756550__Bacteria__Acidobacteria__Candidatus_Chloracidobacterium_thermophilum_B__hypothetical_protein:0.24541523101366141679,148657540__Bacteria__Chloroflexi__Roseiflexus_sp_RS-1__HEPN_domain|containing_protein:0.04218378589799209877):0.22085926344208611782):0.05803030210207998224):0.13169237835769556644):0.05432007119394350464,((223477641__Archaea__Thermococcales-pyroco__Thermococcus_sp_AM4__HEPN_domain|containing_protein:0.33621026003969955998,((341581431__Archaea__Thermococcales-pyroco__Thermococcus_sp_4557__HEPN|type_nucleotidyltransferase:0.04527560752074401978,(240103156__Archaea__Thermococcales-pyroco__Thermococcus_gammatolerans_EJ3__HEPN|type_nucleotidyltransferase|_antibiotic_resistance_related:0.01584457642655646981,223477122__Archaea__Thermococcales-pyroco__Thermococcus_sp_AM4__hypothetical_protein:0.01867767312298534987):0.02838026426401147814):0.10224157034290935753,57640898__Archaea__Thermococcales-pyroco__Thermococcus_kodakarensis_KOD1__hypothetical_protein:0.10312570095366729861):0.35678075629102196098):0.09486469128410855711,(315230811__Archaea__Thermococcales-pyroco__Thermococcus_barophilus_MP__HEPN_domain|containing_protein:0.26332685945775452518,288931925__Archaea__Archaeoglobales__Ferroglobus_placidus_DSM_10642__HEPN_domain_protein:0.42273561891376998378):0.04558153102312861166):0.07128982704023116568):0.05840951760521954916):0.05734889729723460089,((188585654__Bacteria__Clostridia__Natranaerobius_thermophilus_JW-NM-WN-LF__HEPN_domain|containing_protein:0.66574359284281003912,(((((325288848__Bacteria__Clostridia__Syntrophobotulus_glycolicus_DSM_8271__HEPN_domain|containing_protein:0.32121300096191601758,333996729__Bacteria__Spirochaetes__Treponema_primitia_ZAS-2__HepN_domain|containing_protein:0.39895465071544489177):0.08235593203977098486,((304316172__Bacteria__Clostridia__Thermoanaerobacterium_thermosaccharolyticum_DSM_571__HEPN_domain|containing_protein:0.00000122123005994819,333896414__Bacteria__Clostridia__Thermoanaerobacterium_xylanolyticum_LX-11__HEPN_domain|containing_protein:0.03997762088513486661):0.28390253248186669843,333994833__Bacteria__Spirochaetes__Treponema_azotonutricium_ZAS-9__hepn_domain|containing_protein:0.66280045093665107547):0.13145503736056812771):0.31739126139202683552,332982876__Bacteria__Clostridia__Mahella_australiensis_50-1_BON__HEPN_domain|containing_protein:0.55760398192714943910):0.25170839014268409084,((((390933492__Bacteria__Clostridia__Thermoanaerobacterium_saccharolyticum_JW-SL-YS485__HEPN_domain|containing_protein:0.02153622341815936841,333898052__Bacteria__Clostridia__Thermoanaerobacterium_xylanolyticum_LX-11__HEPN_domain|containing_protein:0.03333046569120044073):0.22243183038766911608,(289579002__Bacteria__Clostridia__Thermoanaerobacter_italicus_Ab9__HEPN_domain|containing_protein:0.34714379924333083061,((320115353__Bacteria__Clostridia__Thermoanaerobacter_brockii_subsp_finnii_Ako-1__HEPN_domain|containing_protein:0.00000122123005994819,167036934__Bacteria__Clostridia__Thermoanaerobacter_pseudethanolicus_ATCC_33223__HEPN_domain|containing_protein:0.00000122123005994819):0.01976838062090006606,167039646__Bacteria__Clostridia__Thermoanaerobacter_sp_X514__HEPN_domain|containing_protein:0.11119440918315687261):0.21884982286273527152):0.11744507611775044376):0.07029530148973398007,(312623121__Bacteria__Clostridia__Caldicellulosiruptor_kronotskyensis_2002__HEPN_domain|containing_protein:0.02379575408054519434,146295829__Bacteria__Clostridia__Caldicellulosiruptor_saccharolyticus_DSM_8903__HEPN_domain|containing_protein:0.02397710367665892642):0.22134723355733904038):0.13921520104105075677,((156743844__Bacteria__Chloroflexi__Roseiflexus_castenholzii_DSM_13941__HEPN_domain|containing_protein:0.41387846140739331657,148655592__Bacteria__Chloroflexi__Roseiflexus_sp_RS-1__HEPN_domain|containing_protein:0.23294093284548900158):0.32112838313637692700,(289579272__Bacteria__Clostridia__Thermoanaerobacter_italicus_Ab9__HEPN_domain|containing_protein:0.40175665010615957407,(148658179__Bacteria__Chloroflexi__Roseiflexus_sp_RS-1__HEPN_domain|containing_protein:0.28947505503455667197,(297618136__Bacteria__Clostridia__Syntrophothermus_lipocalidus_DSM_12680__HEPN_domain|containing_protein:0.21352083474311114863,(302389256__Bacteria__Clostridia__Thermosediminibacter_oceani_DSM_16646__HEPN_domain|containing_protein:0.28297177438192672172,(260891970__Bacteria__Clostridia__Ammonifex_degensii_KC4__HEPN_domain|containing_protein:0.14518722657938196163,(156744049__Bacteria__Chloroflexi__Roseiflexus_castenholzii_DSM_13941__HEPN_domain|containing_protein:0.32173154480928817245,383762632__Bacteria__Chloroflexi__Caldilinea_aerophila_DSM_14535_NBRC_104270__hypothetical_protein:0.20671807602697439554):0.07916795661025584352):0.03077388088360077587):0.04840076520521205405):0.15084780875662506805):0.61333358769225954088):0.01634940192538671122):0.12191200590714010299):0.08788648987455309480):0.07367748386369769864,((328954286__Bacteria__Deltaproteobacteria__Desulfobacca_acetoxidans_DSM_11109__HEPN_domain|containing_protein:0.56027635992952429245,(386347332__Bacteria__Spirochaetes__Spirochaeta_thermophila_DSM_6578__HEPN_domain|containing_protein:0.63435700041735143540,(374300981__Bacteria__Deltaproteobacteria__Desulfovibrio_africanus_str_Walvis_Bay__HEPN_domain|containing_protein:0.50557726314551398872,148262665__Bacteria__Deltaproteobacteria__Geobacter_uraniireducens_Rf4__HEPN_domain|containing_protein:0.20565958719726382120):0.53711536389687808413):0.03814558492792434474):0.13352400291778188102,(302336941__Bacteria__Spirochaetes__Spirochaeta_smaragdinae_DSM_11293__HEPN_domain|containing_protein:0.55912955935148800357,(152991115__Bacteria__Epsilonproteobacteria__Nitratiruptor_sp_SB155-2__nucleotide|binding_protein:0.30348190304455030519,(307721923__Bacteria__Epsilonproteobacteria__Sulfurimonas_autotrophica_DSM_16294__HEPN_domain|containing_protein:0.41524753264092706395,336322681__Bacteria__others_bacteria__Flexistipes_sinusarabici_DSM_4947__HEPN_domain|containing_protein:0.50554845840731310602):0.08042311035501691074):0.40271654865471850915):0.17772080548934182653):0.21720968387101455277):0.09808011516151000919):0.19597594256023531667,(307719371__Bacteria__Spirochaetes__Spirochaeta_thermophila_DSM_6192__HEPN_domain|containing_protein:0.43296397349401732901,(289577542__Bacteria__Clostridia__Thermoanaerobacter_italicus_Ab9__HEPN_domain|containing_protein:0.82068685874755031850,337288770__Bacteria__others_bacteria__Thermodesulfobacterium_sp_OPB45__HEPN_domain|containing_protein:0.23505378104995722222):0.09867375581115257754):0.07697414677850478171):0.08496082098062629484):0.10479135083878268753,268318209__Bacteria__Bacteroidetes__Rhodothermus_marinus_DSM_4252__HEPN_domain|containing_protein:0.58235512870788408435):0.13159307888305871170):0.34440974967413684471,328953092__Bacteria__Deltaproteobacteria__Desulfobacca_acetoxidans_DSM_11109__HEPN_domain|containing_protein:0.61148778074217435829):0.26027212623759932164,347754783__Bacteria__Acidobacteria__Candidatus_Chloracidobacterium_thermophilum_B__hypothetical_protein:0.49694465488715194867,37521861__Bacteria__Cyanobacteria__Gloeobacter_violaceus_PCC_7421__hypothetical_protein:0.60923088464255636953):0.0;
