# Supplementary material for: The last universal common ancestor between ancient Earth chemistry and the onset of genetics
Source: PLoS Genet. 2018 Aug 16;14(8):e1007518. doi: 10.1371/journal.pgen.1007518 (PMC6095482; doi:10.1371/journal.pgen.1007518)
Supplement: S1 Appendix — The trees are for the 355 clusters that, after alignment and tree construction, generated ML trees that preserve domain monophyly while also having homologues in ≥2 archaeal and ≥2 bacterial lineages. These 355 proteins trace to LUCA by those phylogenetic criteria [78]. LUCA, last universal common ancestor; ML, maximum likelihood. (ZIP) [file pgen.1007518.s001.zip › renamed_trees_LUCA/3778.tree]

((((15605883__Bacteria__Aquificae__Aquifex_aeolicus_VF5__hypothetical_protein:1.14552430804405003251,((217076441__Bacteria__Thermotogae__Thermosipho_africanus_TCF52B__CRISPR|associated_protein|_family:0.99743631288985157290,150021543__Bacteria__Thermotogae__Thermosipho_melanesiensis_BI429__CRISPR|associated_DxTHG_family_protein:0.70831900476611042716):0.49536705870161557019,319789691__Bacteria__Aquificae__Thermovibrio_ammonificans_HB-1__CRISPR|associated_protein|_MJ1666_family:1.63093731636528005424):0.11043043854895709388):0.15477957515220538975,(256810915__Archaea__Methanococcales__Methanocaldococcus_fervens_AG86__CRISPR|associated_protein:0.30036657953031026258,(289192071__Archaea__Methanococcales__Methanocaldococcus_sp_FS406-22__CRISPR|associated_protein|_MJ1666_family:0.08170498264916391251,(261403268__Archaea__Methanococcales__Methanocaldococcus_vulcanius_M7__CRISPR|associated_protein:0.35797206638916151400,15669862__Archaea__Methanococcales__Methanocaldococcus_jannaschii_DSM_2661__hypothetical_protein:0.08076166654998558070):0.07253824441059761319):0.14104561625829661886):0.48399081241612923465):0.22511239913562725024,33359545__Archaea__Thermococcales-pyroco__Pyrococcus_furiosus_DSM_3638__hypothetical_protein:1.16208534918856476459):0.25067560555213236340,((337284917__Archaea__Thermococcales-pyroco__Pyrococcus_yayanosii_CH1__CRISPR|associated_protein:0.26814210719170450403,212224047__Archaea__Thermococcales-pyroco__Thermococcus_onnurineus_NA1__hypothetical_protein:0.24349136236774523989):0.59621917918349820464,389851548__Archaea__Thermococcales-pyroco__Pyrococcus_sp_ST04__CRISPR|associated_protein|_MJ1666_family:0.47575312022991617100):0.12643941353711282694,14590105__Archaea__Thermococcales-pyroco__Pyrococcus_horikoshii_OT3__hypothetical_protein:0.52745243789826012915):0.0;
