# Supplementary material for: The last universal common ancestor between ancient Earth chemistry and the onset of genetics
Source: PLoS Genet. 2018 Aug 16;14(8):e1007518. doi: 10.1371/journal.pgen.1007518 (PMC6095482; doi:10.1371/journal.pgen.1007518)
Supplement: S1 Appendix — The trees are for the 355 clusters that, after alignment and tree construction, generated ML trees that preserve domain monophyly while also having homologues in ≥2 archaeal and ≥2 bacterial lineages. These 355 proteins trace to LUCA by those phylogenetic criteria [78]. LUCA, last universal common ancestor; ML, maximum likelihood. (ZIP) [file pgen.1007518.s001.zip › renamed_trees_LUCA/1483.tree]

(319779822__Bacteria__Alphaproteobacteria__Mesorhizobium_ciceri_biovar_biserrulae_WSM1271__hypothetical_protein:0.02489950643421702178,((((((((357386163__Bacteria__Alphaproteobacteria__Pelagibacterium_halotolerans_B2__mRNA_3|end_processing_factor:0.48135514595062656173,(((148556879__Bacteria__Alphaproteobacteria__Sphingomonas_wittichii_RW1__RNA_procession_exonuclease|like_protein:0.17768914104105862362,(334344426__Bacteria__Alphaproteobacteria__Sphingobium_chlorophenolicum_L-1__putative_exonuclease:0.03848228861967080416,294011707__Bacteria__Alphaproteobacteria__Sphingobium_japonicum_UT26S__putative_exonuclease:0.00000122123005994819):0.16666254424692644731):0.16080014869058117943,((87198093__Bacteria__Alphaproteobacteria__Novosphingobium_aromaticivorans_DSM_12444__mRNA_3|end_processing_factor:0.23158133678052247872,85375461__Bacteria__Alphaproteobacteria__Erythrobacter_litoralis_HTCC2594__hypothetical_protein:0.16334588335212185672):0.07037296734663657516,103485784__Bacteria__Alphaproteobacteria__Sphingopyxis_alaskensis_RB2256__putative_mRNA_3|end_processing_factor:0.30772059886733271750):0.03190837835308209941):0.10013467950226845327,114800462__Bacteria__Alphaproteobacteria__Hyphomonas_neptunium_ATCC_15444__hypothetical_protein:0.31840114143940534408):0.14018586445539921170):0.06255072885778406588,(((((288957152__Bacteria__Alphaproteobacteria__Azospirillum_sp_B510__mRNA_3|end_processing_factor:0.06015457644023469719,374290769__Bacteria__Alphaproteobacteria__Azospirillum_lipoferum_4B__hypothetical_protein:0.04208732767258095697):0.16584410278029512731,209963979__Bacteria__Alphaproteobacteria__Rhodospirillum_centenum_SW__hypothetical_protein:0.16853930649149417853):0.14554937845185414447,((326403804__Bacteria__Alphaproteobacteria__Acidiphilium_multivorum_AIU301__hypothetical_protein:0.00268437583016307730,148260610__Bacteria__Alphaproteobacteria__Acidiphilium_cryptum_JF-5__RNA_procession_exonuclease|like_protein:0.01194326128424048720):0.26594187661369372844,114327566__Bacteria__Alphaproteobacteria__Granulibacter_bethesdensis_CGDNIH1__mRNA_3||end_processing_factor:0.35658591890536217583):0.04048405612663227848):0.04233743231709226340,((338740681__Bacteria__Alphaproteobacteria__Hyphomicrobium_sp_MC1__hypothetical_protein:0.13651881537621460283,300024128__Bacteria__Alphaproteobacteria__Hyphomicrobium_denitrificans_ATCC_51888__beta|lactamase:0.13822232491584171554):0.32862671420226419183,389877921__Bacteria__Alphaproteobacteria__Tistrella_mobilis_KA081020-065__putative_mRNA_processing_factor:0.45217206150405525600):0.08082099252158959912):0.05993745198882712011,(315498377__Bacteria__Alphaproteobacteria__Asticcacaulis_excentricus_CB_48__RNA_procession_exonuclease|like_protein:0.30217670477378666405,(312114824__Bacteria__Alphaproteobacteria__Rhodomicrobium_vannielii_ATCC_17100__RNA_procession_exonuclease|like_protein:0.36771133202435152265,(348030481__Bacteria__Gammaproteobacteria__Glaciecola_nitratireducens_FR1064__exonuclease_of_the_beta|lactamase_fold_involved_in_RNA_processing|like_protein:0.31465990971702073598,333895370__Bacteria__Gammaproteobacteria__Alteromonas_sp_SN2__RNA_procession_exonuclease|like_protein:0.27158918154536554335):0.15312460112909140331):0.11544658143885135060):0.11454300866083366728):0.07953570150905223124):0.06505385846144803863,(304319961__Bacteria__Alphaproteobacteria__Parvularcula_bermudensis_HTCC2503__hypothetical_protein:0.35009107031664910004,((197106809__Bacteria__Alphaproteobacteria__Phenylobacterium_zucineum_HLK1__hypothetical_protein:0.14579959684346913140,(167648851__Bacteria__Alphaproteobacteria__Caulobacter_sp_K31__putative_mRNA_3|end_processing_factor:0.12807618278383453569,(295691468__Bacteria__Alphaproteobacteria__Caulobacter_segnis_ATCC_21756__mRNA_3||end_processing_factor:0.05763364904090925028,16127874__Bacteria__Alphaproteobacteria__Caulobacter_crescentus_CB15__hypothetical_protein:0.04874402192950399310):0.04971751958047588432):0.10259215558957739123):0.07853798146621067400,302383452__Bacteria__Alphaproteobacteria__Brevundimonas_subvibrioides_ATCC_15264__mRNA_3||end_processing_factor:0.25152736607313375128):0.07833838722528761733):0.11272083255599311957):0.08918588416998489421,(119383165__Bacteria__Alphaproteobacteria__Paracoccus_denitrificans_PD1222__exonuclease_protein_involved_in_mRNA_processing:0.43703653923948493354,(((298290086__Bacteria__Alphaproteobacteria__Starkeya_novella_DSM_506__mRNA_3|end_processing_factor:0.23969641592697585319,(154245418__Bacteria__Alphaproteobacteria__Xanthobacter_autotrophicus_Py2__putative_mRNA_3|end_processing_factor:0.17300633744484630872,158422018__Bacteria__Alphaproteobacteria__Azorhizobium_caulinodans_ORS_571__hypothetical_protein:0.19099558347088541055):0.08361331309082116470):0.11920106132104159313,((146343506__Bacteria__Alphaproteobacteria__Bradyrhizobium_sp_ORS_278__metallo|hydrolase|oxidoreductase:0.07317481718008618519,((383774898__Bacteria__Alphaproteobacteria__Bradyrhizobium_sp_S23321__putative_metallo|hydrolase|oxidoreductase:0.01944074288172863499,384214889__Bacteria__Alphaproteobacteria__Bradyrhizobium_japonicum_USDA_6__hypothetical_protein:0.03703459302638330980):0.05764335132900613723,(((92116173__Bacteria__Alphaproteobacteria__Nitrobacter_hamburgensis_X14__hypothetical_protein:0.07832371052331027483,75674659__Bacteria__Alphaproteobacteria__Nitrobacter_winogradskyi_Nb-255__hypothetical_protein:0.13180415746607218597):0.07930130209173415212,(91975274__Bacteria__Alphaproteobacteria__Rhodopseudomonas_palustris_BisB5__putative_mRNA_3|end_processing_factor:0.07385798708449067829,(86751714__Bacteria__Alphaproteobacteria__Rhodopseudomonas_palustris_HaA2__putative_mRNA_3|end_processing_factor:0.06495401767962981354,39933880__Bacteria__Alphaproteobacteria__Rhodopseudomonas_palustris_CGA009__mRNA_3|end_processing_factor:0.05738728918192787659):0.02987616639830023221):0.03719808194177376404):0.02660148285801141460,(115522752__Bacteria__Alphaproteobacteria__Rhodopseudomonas_palustris_BisA53__putative_mRNA_3|end_processing_factor:0.07881865231258194937,90422270__Bacteria__Alphaproteobacteria__Rhodopseudomonas_palustris_BisB18__putative_mRNA_3|end_processing_factor:0.06607957786177519333):0.04324950203343281424):0.02377593657886346509):0.02965815766648115942):0.01848464767938863898,209884312__Bacteria__Alphaproteobacteria__Oligotropha_carboxidovorans_OM5__mRNA_3||end_processing_factor:0.18159611553903814984):0.13796827416283732881):0.03627731581296479019,(((((116622663__Bacteria__Acidobacteria__Candidatus_Solibacter_usitatus_Ellin6076__hypothetical_protein:0.49543454209146431388,((((226228810__Bacteria__others_bacteria__Gemmatimonas_aurantiaca_T-27__hypothetical_protein:0.46292550454101477619,(320104240__Bacteria__Planctomycetes__Isosphaera_pallida_ATCC_43644__RNA_procession_exonuclease|like_protein:0.46885163643183719318,148655719__Bacteria__Chloroflexi__Roseiflexus_sp_RS-1__RNA_procession_exonuclease|like_protein:0.23841762412835654228):0.05341293247956208773):0.03949789963538295062,(296123159__Bacteria__Planctomycetes__Planctomyces_limnophilus_DSM_3776__mRNA_3||end_processing_factor:0.45819552746162289791,(32471682__Bacteria__Planctomycetes__Rhodopirellula_baltica_SH_1__cleavage_and_polyadenylation_specifity_factor_protein:0.61033491016027996423,((((375148268__Bacteria__Bacteroidetes__Niastella_koreensis_GR20-10__hypothetical_protein:0.28063321554996201179,256425805__Bacteria__Bacteroidetes__Chitinophaga_pinensis_DSM_2588__hypothetical_protein:0.37886062517762697510):0.13144966878814731692,(255532455__Bacteria__Bacteroidetes__Pedobacter_heparinus_DSM_2366__mRNA_3|end_processing_factor:0.33359985944358166998,(336173732__Bacteria__Bacteroidetes__Lacinutrix_sp_5H-3-7-4__mRNA_3||end_processing_factor:0.37751196704549472294,(325104199__Bacteria__Bacteroidetes__Pedobacter_saltans_DSM_12145__mRNA_3||end_processing_factor:0.40800146130484604701,255535940__Bacteria__Bacteroidetes__Flavobacteriaceae_bacterium_3519-10__mRNA_3||end_processing_factor:0.23785222215271809021):0.10878338178087826327):0.16449048603442126271):0.17606860002681748445):0.12498668728439776832,(255037090__Bacteria__Bacteroidetes__Dyadobacter_fermentans_DSM_18053__RNA_procession_exonuclease:0.18483712241268782095,387790301__Bacteria__Bacteroidetes__Solitalea_canadensis_DSM_3403__putative_exonuclease_of_the_beta|lactamase_fold_involved_in_RNA_processing:0.27018240378456964690):0.17505675977461748749):0.05706988481699568766,((((326798528__Bacteria__Bacteroidetes__Sphingobacterium_sp_21__RNA_procession_exonuclease:0.57743644763694090827,110639889__Bacteria__Bacteroidetes__Cytophaga_hutchinsonii_ATCC_33406__RNA_procession_exonuclease:0.30427365362696484619):0.13521291142156516285,375013030__Bacteria__Bacteroidetes__Owenweeksia_hongkongensis_DSM_17368__putative_exonuclease_of_the_beta|lactamase_fold_involved_in_RNA_processing:0.34480329519436420105):0.08899130057380061354,(390941853__Bacteria__Bacteroidetes__Belliella_baltica_DSM_15883__putative_exonuclease_of_the_beta|lactamase_fold_involved_in_RNA_processing:0.42070077759693058628,313675238__Bacteria__Bacteroidetes__Marivirga_tractuosa_DSM_4126__metallo|beta|lactamase:0.33796180451578550219):0.07427320971174694586):0.07185307618506003857,(((((146277607__Bacteria__Alphaproteobacteria__Rhodobacter_sphaeroides_ATCC_17025__RNA_procession_exonuclease|like_protein:0.07258440258683741819,77462972__Bacteria__Alphaproteobacteria__Rhodobacter_sphaeroides_2-4-1__putative_exonuclease|_DNA_ligase|associated:0.07292625513465741949):0.18498129068797239394,(((339504402__Bacteria__Alphaproteobacteria__Roseobacter_litoralis_Och_149__hypothetical_protein:0.02298707422419536336,110679113__Bacteria__Alphaproteobacteria__Roseobacter_denitrificans_OCh_114__hypothetical_protein:0.03559086063166361918):0.29029616315538558924,89055156__Bacteria__Alphaproteobacteria__Jannaschia_sp_CCS1__putative_mRNA_3|end_processing_factor:0.32251406712468760896):0.08657837731675366300,159045127__Bacteria__Alphaproteobacteria__Dinoroseobacter_shibae_DFL_12__hypothetical_protein:0.19992619318144358442):0.02764875033811566366):0.28616295069496161529,332664676__Bacteria__Bacteroidetes__Haliscomenobacter_hydrossis_DSM_1100__hypothetical_protein:0.35829201499624035998):0.07635273028273957541,343086666__Bacteria__Bacteroidetes__Cyclobacterium_marinum_DSM_745__hypothetical_protein:0.36096979541483781295):0.08299756029609124675,(390953910__Bacteria__Bacteroidetes__Aequorivita_sublithincola_DSM_14238__putative_exonuclease_of_the_beta|lactamase_fold_involved_in_RNA_processing:0.16689720270212754505,((332291646__Bacteria__Bacteroidetes__Krokinobacter_sp_4H-3-7-5__hypothetical_protein:0.16629443826985959576,(146299514__Bacteria__Bacteroidetes__Flavobacterium_johnsoniae_UW101__RNA_procession_exonuclease|like_protein:0.16319124218894109912,(319953413__Bacteria__Bacteroidetes__Cellulophaga_algicola_DSM_14237__RNA_procession_exonuclease|like_protein:0.10519971353580398477,340618100__Bacteria__Bacteroidetes__Zobellia_galactanivorans__metallo|beta|lactamase_superfamily_protein:0.09663411680240259483):0.06915682989121468838):0.03981190685071683832):0.03003201954482490402,((298207042__Bacteria__Bacteroidetes__Croceibacter_atlanticus_HTCC2559__hypothetical_protein:0.13958548274593846061,(295132349__Bacteria__Bacteroidetes__Zunongwangia_profunda_SM-A87__metallo|beta|lactamase:0.12716667374056789264,120437842__Bacteria__Bacteroidetes__Gramella_forsetii_KT0803__hypothetical_protein:0.07522389237879345547):0.03679599454835275063):0.04413832344926625628,260060946__Bacteria__Bacteroidetes__Robiginitalea_biformata_HTCC2501__hypothetical_protein:0.28031331487380206635):0.00933070316765721372):0.03970700977974277179):0.23915739425250545636):0.05717387629522391324):0.03966829123673914353):0.25204883188095866808):0.07135114014555335449):0.07095401442273037429):0.03805017866557632716,(325110161__Bacteria__Planctomycetes__Planctomyces_brasiliensis_DSM_5305__RNA_processing_exonuclease:0.52841673686090673279,((((330815882__Bacteria__Betaproteobacteria__Burkholderia_gladioli_BSR3__Putative_exonuclease_involved_in_mRNA_processing:0.10712001458569163359,238024151__Bacteria__Betaproteobacteria__Burkholderia_glumae_BGR1__putative_exonuclease_involved_in_mRNA_processing:0.09869211163568482326):0.04951999771672099121,(377819966__Bacteria__Betaproteobacteria__Burkholderia_sp_YI23__Putative_exonuclease_involved_in_mRNA_processing:0.11510062907098804474,(186473495__Bacteria__Betaproteobacteria__Burkholderia_phymatum_STM815__putative_exonuclease_involved_in_mRNA_processing:0.11619268147735251073,(295699537__Bacteria__Betaproteobacteria__Burkholderia_sp_CCGE1002__exonuclease_involved_in_mRNA_processing:0.15288342531572257643,((307725726__Bacteria__Betaproteobacteria__Burkholderia_sp_CCGE1003__putative_exonuclease_involved_in_mRNA_processing:0.05282319067116386657,323527970__Bacteria__Betaproteobacteria__Burkholderia_sp_CCGE1001__putative_exonuclease_involved_in_mRNA_processing:0.05380019354386432473):0.06197126653555898312,(91778790__Bacteria__Betaproteobacteria__Burkholderia_xenovorans_LB400__putative_exonuclease_involved_in_mRNA_processing:0.03818063382347088724,187919991__Bacteria__Betaproteobacteria__Burkholderia_phytofirmans_PsJN__exonuclease_involved_in_mRNA_processing:0.05671305937159610427):0.03827757634733112979):0.04344861277839619923):0.09935091392661826726):0.05217094698248461726):0.04574050398165602910):0.13905971954598311813,((124266712__Bacteria__Betaproteobacteria__Methylibium_petroleiphilum_PM1__hypothetical_protein:0.29366450357253448544,300311594__Bacteria__Betaproteobacteria__Herbaspirillum_seropedicae_SmR1__exonuclease_of_the_beta|lactamase_fold_involved_in_RNA_processing_protein:0.18913156195506888868):0.05591032006904732982,((119896734__Bacteria__Betaproteobacteria__Azoarcus_sp_BH72__beta|lactamase:0.17529818667658997322,(146283000__Bacteria__Gammaproteobacteria__Pseudomonas_stutzeri_A1501__mRNA_3||end_processing_factor:0.13406325139412839098,(((28871276__Bacteria__Gammaproteobacteria__Pseudomonas_syringae_pv_tomato_str_DC3000__hypothetical_protein:0.11943408593157392450,(387892497__Bacteria__Gammaproteobacteria__Pseudomonas_fluorescens_A506__hypothetical_protein:0.02206961075959154236,(((378949161__Bacteria__Gammaproteobacteria__Pseudomonas_fluorescens_F113__mRNA_3|end_processing_factor:0.01836655206536231405,330807877__Bacteria__Gammaproteobacteria__Pseudomonas_brassicacearum_subsp_brassicacearum_NFM421__mRNA_3||end_processing_factor:0.01284047151241252648):0.06563301989764937228,77457439__Bacteria__Gammaproteobacteria__Pseudomonas_fluorescens_Pf0-1__hypothetical_protein:0.07197764868766606816):0.06093723714409043923,229588845__Bacteria__Gammaproteobacteria__Pseudomonas_fluorescens_SBW25__hypothetical_protein:0.02470902762257582916):0.00655701772321832122):0.05288861700976919128):0.05154842848304065639,((26987842__Bacteria__Gammaproteobacteria__Pseudomonas_putida_KT2440__RNA_processing_exonuclease:0.07460730935985693257,170720321__Bacteria__Gammaproteobacteria__Pseudomonas_putida_W619__RNA_procession_exonuclease|like_protein:0.09467705321649506900):0.06111887016555305613,146307223__Bacteria__Gammaproteobacteria__Pseudomonas_mendocina_ymp__RNA_procession_exonuclease|like_protein:0.09016054448978189084):0.02476711234353418112):0.02326381590034604097,333900266__Bacteria__Gammaproteobacteria__Pseudomonas_fulva_12-X__beta|lactamase_domain|containing_protein:0.10478147703905046906):0.04177207416635799614):0.10658621531446797748):0.06304812077152333050,((337280767__Bacteria__Betaproteobacteria__Ramlibacter_tataouinensis_TTB310__hypothetical_protein:0.21725932099061065483,(73537730__Bacteria__Betaproteobacteria__Ralstonia_eutropha_JMP134__hypothetical_protein:0.05301869296585348668,(194292335__Bacteria__Betaproteobacteria__Cupriavidus_taiwanensis_LMG_19424__hypothetical_protein:0.08681190268660311793,339323145__Bacteria__Betaproteobacteria__Cupriavidus_necator_N-1__hypothetical_protein:0.07076225355308614351):0.02690743652890291784):0.30525707156374964901):0.04230558541090129882,((319796125__Bacteria__Betaproteobacteria__Variovorax_paradoxus_EPS__mRNA_3|end_processing_factor:0.09740457473829852719,239817820__Bacteria__Betaproteobacteria__Variovorax_paradoxus_S110__mRNA_3|end_processing_factor:0.01914811536528525024):0.11009757100976670652,((222109525__Bacteria__Betaproteobacteria__Acidovorax_ebreus_TPSY__mRNA_3|end_processing_factor:0.00397469865023251934,121592744__Bacteria__Betaproteobacteria__Acidovorax_sp_JS42__putative_mRNA_3|end_processing_factor:0.01235646040214925974):0.17312603994936606733,((333915290__Bacteria__Betaproteobacteria__Delftia_sp_Cs1-4__putative_mRNA_3|end_processing_factor:0.00307087343710062350,160898484__Bacteria__Betaproteobacteria__Delftia_acidovorans_SPH-1__putative_mRNA_3|end_processing_factor:0.00616745475048850918):0.09003917652711428132,(120609077__Bacteria__Betaproteobacteria__Acidovorax_citrulli_AAC00-1__putative_mRNA_3|end_processing_factor:0.04380048644880015635,326315262__Bacteria__Betaproteobacteria__Acidovorax_avenae_subsp_avenae_ATCC_19860__putative_mRNA_3|end_processing_factor:0.07528864591840278564):0.07396619189456125898):0.04116529968767790315):0.03338051240587426582):0.10613523124832360822):0.02332153586236437176):0.03862309840953116052):0.04336226623436584965):0.05328932213085460501,383756961__Bacteria__Betaproteobacteria__Rubrivivax_gelatinosus_IL144__hypothetical_protein:0.27436896922368136931):0.14933948262281229735):0.07039581934446748068):0.04446070572111761321,383766159__Bacteria__Planctomycetes__Phycisphaera_mikurensis_NBRC_102666__hypothetical_protein:0.70920221266494798407):0.07461841430043332501):0.06563340225229716274,(((108760665__Bacteria__Deltaproteobacteria__Myxococcus_xanthus_DK_1622__hypothetical_protein:0.07343924661247419605,338532828__Bacteria__Deltaproteobacteria__Myxococcus_fulvus_HW-1__hypothetical_protein:0.00588957694572509773):0.09994368267234796099,(383458565__Bacteria__Deltaproteobacteria__Corallococcus_coralloides_DSM_2259__hypothetical_protein:0.12490027448348560435,310823992__Bacteria__Deltaproteobacteria__Stigmatella_aurantiaca_DW4-3-1__hypothetical_protein:0.15981526136523346859):0.06010288132521450499):0.26377297501413232705,(((((78779118__Bacteria__Cyanobacteria__Prochlorococcus_marinus_str_MIT_9312__hypothetical_protein:0.02582279561118291586,(126696122__Bacteria__Cyanobacteria__Prochlorococcus_marinus_str_MIT_9301__beta|lactamase_fold_exonuclease:0.01369357367011098808,123968319__Bacteria__Cyanobacteria__Prochlorococcus_marinus_str_AS9601__RNA_processing_exonuclease:0.01741759864468034325):0.01344465422042047907):0.03208696653343085653,157413153__Bacteria__Cyanobacteria__Prochlorococcus_marinus_str_MIT_9215__RNA_processing_exonuclease:0.08593238907771003077):0.15256970912155506936,(33861287__Bacteria__Cyanobacteria__Prochlorococcus_marinus_subsp_pastoris_str_CCMP1986__hypothetical_protein:0.06541791975033275919,123966091__Bacteria__Cyanobacteria__Prochlorococcus_marinus_str_MIT_9515__RNA_processing_exonuclease:0.18247152530750440635):0.11012304549672105591):1.11531407035450791376,(148242530__Bacteria__Cyanobacteria__Synechococcus_sp_RCC307__RNA_processing_exonuclease:0.24289315936443092725,((113954852__Bacteria__Cyanobacteria__Synechococcus_sp_CC9311__mRNA_processing_exonuclease:0.31158654331048685204,148239532__Bacteria__Cyanobacteria__Synechococcus_sp_WH_7803__RNA_processing_exonuclease:0.16739989982262201695):0.09821653897820274703,((78212990__Bacteria__Cyanobacteria__Synechococcus_sp_CC9605__exonuclease_involved_in_mRNA_processing:0.10518780683164322132,33865851__Bacteria__Cyanobacteria__Synechococcus_sp_WH_8102__mRNA_processing_exonuclease:0.07983193359841529724):0.02151473666566185508,78184615__Bacteria__Cyanobacteria__Synechococcus_sp_CC9902__exonuclease:0.12251894045640804309):0.01728230967764802367):0.12359071080681835464):0.21761223836754095551):0.16206608299067723489,(46446585__Bacteria__Chlamydiae__Candidatus_Protochlamydia_amoebophila_UWE25__hypothetical_protein:0.91833117284067955488,(347527493__Bacteria__Alphaproteobacteria__Sphingobium_sp_SYK-6__putative_exonuclease:0.26834542568492725234,(190575395__Bacteria__Gammaproteobacteria__Stenotrophomonas_maltophilia_K279a__hypothetical_protein:0.26497960281243349012,((58581499__Bacteria__Gammaproteobacteria__Xanthomonas_oryzae_pv_oryzae_KACC10331__mRNA_3||end_processing_factor:0.01375871428967354732,(21242095__Bacteria__Gammaproteobacteria__Xanthomonas_axonopodis_pv_citri_str_306__mRNA_3||end_processing_factor:0.01046869071382336251,78046951__Bacteria__Gammaproteobacteria__Xanthomonas_campestris_pv_vesicatoria_str_85-10__mRNA_3||end_processing_factor:0.00488564949946625280):0.01143979108385062039):0.09752644796132546590,319785884__Bacteria__Gammaproteobacteria__Pseudoxanthomonas_suwonensis_11-1__mRNA_3||end_processing_factor:0.17000790840165586060):0.04331304773849086603):0.05140796817316965056):0.28794086428189580307):0.02645798024983922470):0.09779901413923565434):0.13925918067137837975):0.03211937613290051508,296120423__Bacteria__Planctomycetes__Planctomyces_limnophilus_DSM_3776__exonuclease_of_the_beta|lactamase_fold_involved_in_RNA_processing|like_protein:1.20691691572103976249):0.16172500976872408729,(((294055984__Bacteria__others_bacteria__Coraliomargarita_akajimensis_DSM_45221__ATP|dependent_DNA_ligase_I:0.75650274649599413834,283779817__Bacteria__Planctomycetes__Pirellula_staleyi_DSM_6068__hypothetical_protein:1.37585984494683355450):0.32831909058676350677,(153002936__Bacteria__Deltaproteobacteria__Anaeromyxobacter_sp_Fw109-5__putative_mRNA_3||end_processing_factor:0.09125934926163797867,(197120481__Bacteria__Deltaproteobacteria__Anaeromyxobacter_sp_K__mRNA_3||end_processing_factor:0.01231415245644669476,86156485__Bacteria__Deltaproteobacteria__Anaeromyxobacter_dehalogenans_2CP-C__mRNA_3||end_processing_factor:0.01553321962549552085):0.07239597446274279036):0.86963681891100896859):0.26141107522476803027,((110668252__Archaea__Halobacteria__Haloquadratum_walsbyi_DSM_16790__mRNA_cleavage_and_polyadenylation_specificity_factor|like_protein:1.13530822506810324946,118575324__Archaea__others_archaea__Cenarchaeum_symbiosum_A__exonuclease_of_the_beta|lactamase_fold:1.49362244150722300873):0.76580025479216518036,(156937718__Archaea__Desulfurococcales__Ignicoccus_hospitalis_KIN4-I__RNA|metabolising_metallo|beta|lactamase:2.20428475832726977757,((145592084__Archaea__Thermoproteales__Pyrobaculum_arsenaticum_DSM_13514__mRNA_3|end_processing_factor:0.01281659625152970806,379003209__Archaea__Thermoproteales__Pyrobaculum_oguniense_TE7__putative_exonuclease_of_the_beta|lactamase_fold_involved_in_RNA_processing:0.00220191496882230419):0.08527157967459825239,(((126459656__Archaea__Thermoproteales__Pyrobaculum_calidifontis_JCM_11548__putative_mRNA_3|end_processing_factor:0.33934527762538618800,171185767__Archaea__Thermoproteales__Thermoproteus_neutrophilus_V24Sta__beta|lactamase_domain|containing_protein:0.24721535966673954809):0.07634793906191919555,374326702__Archaea__Thermoproteales__Pyrobaculum_sp_1860__putative_mRNA_3|end_processing_factor:0.15415776243234508014):0.07362034617601016795,18314051__Archaea__Thermoproteales__Pyrobaculum_aerophilum_str_IM2__hypothetical_protein:0.13871734076658254198):0.22262689687045694731):1.19537304712220371350):0.29908613705048825437):0.18608434548691887844):0.92298457726644600463):0.44533515796631395478,((((170750091__Bacteria__Alphaproteobacteria__Methylobacterium_radiotolerans_JCM_2831__putative_mRNA_3|end_processing_factor:0.08567854645771631750,((218531492__Bacteria__Alphaproteobacteria__Methylobacterium_chloromethanicum_CM4__mRNA_3|end_processing_factor:0.00298092647733577513,163852651__Bacteria__Alphaproteobacteria__Methylobacterium_extorquens_PA1__putative_mRNA_3|end_processing_factor:0.00290313347751420614):0.02927820029826285961,188582672__Bacteria__Alphaproteobacteria__Methylobacterium_populi_BJ001__mRNA_3|end_processing_factor:0.00114848084499545177):0.04472187061990566537):0.11568065870269604589,(170738969__Bacteria__Alphaproteobacteria__Methylobacterium_sp_4-46__putative_mRNA_3|end_processing_factor:0.07194082575446647532,220921534__Bacteria__Alphaproteobacteria__Methylobacterium_nodulans_ORS_2060__putative_mRNA_3|end_processing_factor:0.05371471404443355774):0.03827511661292422318):0.21291026320551592610,328544850__Bacteria__Alphaproteobacteria__Polymorphum_gilvum_SL003B-26A1__exonuclease_of_the_beta|lactamase_fold_involved_in_RNA_processing|like_protein:0.41876987298397450044):0.02865630804403462503,(182678058__Bacteria__Alphaproteobacteria__Beijerinckia_indica_subsp_indica_ATCC_9039__putative_mRNA_3|end_processing_factor:0.32710167585401977997,217976454__Bacteria__Alphaproteobacteria__Methylocella_silvestris_BL2__putative_mRNA_3|end_processing_factor:0.24954662104928121424):0.12483674041892871276):0.03968263115836594135):0.04765871070629398853):0.09131159447767782378):0.02326063717139765716):0.08564949651736737668,((227823488__Bacteria__Alphaproteobacteria__Sinorhizobium_fredii_NGR234__mRNA_processing_exonuclease:0.10768348929669009639,(150398001__Bacteria__Alphaproteobacteria__Sinorhizobium_medicae_WSM419__putative_mRNA_3|end_processing_factor:0.05542869840300653633,334317663__Bacteria__Alphaproteobacteria__Sinorhizobium_meliloti_AK83__putative_mRNA_3|end_processing_factor:0.03963030113503711316):0.07027952966661393797):0.13985335593279948907,((159184490__Bacteria__Alphaproteobacteria__Agrobacterium_tumefaciens_str_C58_circ-lin__hypothetical_protein:0.02539681285657152329,325292218__Bacteria__Alphaproteobacteria__Agrobacterium_sp_H13-3_circ-linear__mRNA_3|end_processing_factor:0.01747784212154799427):0.18777787210301427612,((222085230__Bacteria__Alphaproteobacteria__Agrobacterium_radiobacter_K84__mRNA_processing_exonuclease:0.08831577068347419568,(116251060__Bacteria__Alphaproteobacteria__Rhizobium_leguminosarum_bv_viciae_3841__hypothetical_protein:0.03305245592436456548,86356803__Bacteria__Alphaproteobacteria__Rhizobium_etli_cf_42__exonuclease_involved_in_mRNA_processing:0.02892433875007789645):0.10055287325340946103):0.06135090387971442460,222106950__Bacteria__Alphaproteobacteria__Agrobacterium_vitis_S4__hypothetical_protein:0.17420598928133487759):0.04293084942930943532):0.06980207914425645699):0.03341436249144972420):0.05521948046969170354,153011362__Bacteria__Alphaproteobacteria__Ochrobactrum_anthropi_ATCC_49188__putative_mRNA_3|end_processing_factor:0.18288831466390570446):0.06577348382097504553,110632393__Bacteria__Alphaproteobacteria__Chelativorans_sp_BNC1__putative_mRNA_3|end_processing_factor:0.29023586108267851458):0.12939100027453151465,337264612__Bacteria__Alphaproteobacteria__Mesorhizobium_opportunistum_WSM2075__hypothetical_protein:0.02374239337829444491):0.03207603139424951288,13474573__Bacteria__Alphaproteobacteria__Mesorhizobium_loti_MAFF303099__hypothetical_protein:0.01612167800163501891):0.0;
