# Supplementary material for: The last universal common ancestor between ancient Earth chemistry and the onset of genetics
Source: PLoS Genet. 2018 Aug 16;14(8):e1007518. doi: 10.1371/journal.pgen.1007518 (PMC6095482; doi:10.1371/journal.pgen.1007518)
Supplement: S1 Appendix — The trees are for the 355 clusters that, after alignment and tree construction, generated ML trees that preserve domain monophyly while also having homologues in ≥2 archaeal and ≥2 bacterial lineages. These 355 proteins trace to LUCA by those phylogenetic criteria [78]. LUCA, last universal common ancestor; ML, maximum likelihood. (ZIP) [file pgen.1007518.s001.zip › renamed_trees_LUCA/727.tree]

((((219870973__Bacteria__Gammaproteobacteria__Haemophilus_parasuis_SH0165__superoxide_dismutase:0.11132769367012207429,((126207492__Bacteria__Gammaproteobacteria__Actinobacillus_pleuropneumoniae_serovar_5b_str_L20__superoxide_dismutase:0.11444647451747103073,33151997__Bacteria__Gammaproteobacteria__Haemophilus_ducreyi_35000HP__superoxide_dismutase_|Cu|Zn|:0.16641499540100324062):0.07020832171722754533,((15677259__Bacteria__Betaproteobacteria__Neisseria_meningitidis_MC58__superoxide_dismutase:0.09197889686699485534,345430048__Bacteria__Gammaproteobacteria__Haemophilus_parainfluenzae_T3T1__superoxide_dismutase|_Cu|_Zn:0.05828525164888544857):0.02294596099538259368,(251791864__Bacteria__Gammaproteobacteria__Aggregatibacter_aphrophilus_NJ8700__copper|zinc_superoxide_dismutase:0.08793081498566489296,261868627__Bacteria__Gammaproteobacteria__Aggregatibacter_actinomycetemcomitans_D11S-1__copper|zinc_superoxide_dismutase:0.09856309530846836531):0.03387933517577439851):0.20784467543924489696):0.05773209805358105878):0.05811430171078374451,((((((197336816__Bacteria__Gammaproteobacteria__Vibrio_fischeri_MJ11__copper|zinc_superoxide_dismutase:0.79837334672628823551,197334297__Bacteria__Gammaproteobacteria__Vibrio_fischeri_MJ11__copper|zinc_superoxide_dismutase:0.21181905749950513673):0.18546538717604321711,((27367824__Bacteria__Gammaproteobacteria__Vibrio_vulnificus_CMCP6__superoxide_dismutase:0.23384860810456495339,15641591__Bacteria__Gammaproteobacteria__Vibrio_cholerae_O1_biovar_El_Tor_str_N16961__superoxide_dismutase:0.24841174083011144380):0.06269717835634355807,156977790__Bacteria__Gammaproteobacteria__Vibrio_harveyi_ATCC_BAA-1116__hypothetical_protein:0.28801643334270454755):0.04863314452473208038):0.08088662593927034572,((262396502__Bacteria__Gammaproteobacteria__Vibrio_sp_Ex25__superoxide_dismutase_|Cu|Zn|_precursor:0.15269005771933638616,(28901369__Bacteria__Gammaproteobacteria__Vibrio_parahaemolyticus_RIMD_2210633__superoxide_dismutase|_Cu|Zn:0.15087357529187161997,375263860__Bacteria__Gammaproteobacteria__Vibrio_sp_EJY3__superoxide_dismutase|_Cu|Zn:0.14335472595483442215):0.07651707899638798827):0.08439573364039294756,209809302__Bacteria__Gammaproteobacteria__Aliivibrio_salmonicida_LFI1238__superoxide_dismutase:0.49976754092333730561):0.08101689996580332953):0.14566984365217588993,(((120600563__Bacteria__Gammaproteobacteria__Shewanella_sp_W3-18-1__superoxide_dismutase|_copper|zinc_binding:0.00707422710778080922,146294721__Bacteria__Gammaproteobacteria__Shewanella_putrefaciens_CN-32__superoxide_dismutase|_copper|zinc_binding:0.00000122123005994819):0.42602751703646535297,(332142470__Bacteria__Gammaproteobacteria__Alteromonas_macleodii_str_Deep_ecotype__superoxide_dismutase:0.11706053375812260076,(333892586__Bacteria__Gammaproteobacteria__Alteromonas_sp_SN2__superoxide_dismutase|_copper|zinc_binding_protein:0.11006064432479968629,(109898613__Bacteria__Gammaproteobacteria__Pseudoalteromonas_atlantica_T6c__superoxide_dismutase|_copper|zinc_binding:0.11757675648952908842,332306805__Bacteria__Gammaproteobacteria__Glaciecola_sp_4H-3-7YE-5__Superoxide_dismutase:0.18506386755354437001):0.04714964039948063568):0.07693909429850959159):0.44302303106577306524):0.09545623468014770296,((((74316677__Bacteria__Betaproteobacteria__Thiobacillus_denitrificans_ATCC_25259__superoxide_dismutase|_Cu|Zn:0.36587072112411250790,(304310145__Bacteria__Gammaproteobacteria__Gamma_proteobacterium_HdN1__Cu|Zn_superoxide_dismutase:0.42307908450592374150,113970361__Bacteria__Gammaproteobacteria__Shewanella_sp_MR-4__superoxide_dismutase|_copper|zinc_binding:0.28671912158969997675):0.07478640291337892987):0.06990923241633920093,387128725__Bacteria__Gammaproteobacteria__Methylophaga_sp_JAM1__superoxide_dismutase_|Cu|Zn|_precursor:0.47616571567514065499):0.07700044187633439674,(((146306379__Bacteria__Gammaproteobacteria__Pseudomonas_mendocina_ymp__superoxide_dismutase|_copper|zinc_binding:0.49375897358326770181,(333900133__Bacteria__Gammaproteobacteria__Pseudomonas_fulva_12-X__superoxide_dismutase_copper|zinc_binding_protein:0.27198448312410389294,(226945114__Bacteria__Gammaproteobacteria__Azotobacter_vinelandii_DJ__CU|Zn_Superoxide_dismutase:0.39275932795414314480,146282912__Bacteria__Gammaproteobacteria__Pseudomonas_stutzeri_A1501__superoxide_dismutase|_Cu|Zn:0.23393039805288626254):0.09726789036314342773):0.12393055644773214030):0.08308701898896879434,332285601__Bacteria__Betaproteobacteria__Pusillimonas_sp_T7-7__superoxide_dismutase|_Cu|Zn:0.36326690898306229771):0.11734763709102258300,(383759777__Bacteria__Betaproteobacteria__Rubrivivax_gelatinosus_IL144__superoxide_dismutase|_Cu|_Zn_SodC:0.40782376434385836372,163858166__Bacteria__Betaproteobacteria__Bordetella_petrii_DSM_12804__superoxide_dismutase|_Cu|Zn:0.35688519843544608268):0.18127220591924880777):0.05338010627510902245):0.05018248742920294880,(((170721666__Bacteria__Gammaproteobacteria__Pseudomonas_putida_W619__superoxide_dismutase:0.24946293986179846058,(187478961__Bacteria__Betaproteobacteria__Bordetella_avium_197N__superoxide_dismutase:0.24964811448457158161,(33593087__Bacteria__Betaproteobacteria__Bordetella_pertussis_Tohama_I__superoxide_dismutase:0.01925722763827485834,(33602331__Bacteria__Betaproteobacteria__Bordetella_bronchiseptica_RB50__superoxide_dismutase:0.00000122123005994819,33596381__Bacteria__Betaproteobacteria__Bordetella_parapertussis_12822__superoxide_dismutase:0.00000122123005994819):0.00377346314346093184):0.42713127616835488976):0.17747992059071970861):0.33686229608201861963,(((((238918216__Bacteria__Gammaproteobacteria__Edwardsiella_ictaluri_93-146__copper|zinc_superoxide_dismutase|_putative:0.04494247108398132656,269137605__Bacteria__Gammaproteobacteria__Edwardsiella_tarda_EIB202__copper|zinc_superoxide_dismutase:0.07994042620040989200):0.27992347665613276364,(161506426__Bacteria__Gammaproteobacteria__Salmonella_enterica_subsp_arizonae_serovar_62_z4z23_str__hypothetical_protein:0.26424760705167960051,((378955394__Bacteria__Gammaproteobacteria__Salmonella_enterica_subsp_enterica_serovar_Gallinarum-pullorum__phage_encoded_superoxide_dismutase_|cu|zn|_1_precursor_|sodCI|:0.00000122123005994819,(224584449__Bacteria__Gammaproteobacteria__Salmonella_enterica_subsp_enterica_serovar_Paratyphi_C_strain__Gifsy|2_prophage_superoxide_dismutase:0.00000122123005994819,(198245249__Bacteria__Gammaproteobacteria__Salmonella_enterica_subsp_enterica_serovar_Dublin_str_CT_02021853__copper|zinc_superoxide_dismutase:0.00000122123005994819,(194449187__Bacteria__Gammaproteobacteria__Salmonella_enterica_subsp_enterica_serovar_Heidelberg_str_SL476__copper|zinc_superoxide_dismutase:0.00000122123005994819,(((((16764404__Bacteria__Gammaproteobacteria__Salmonella_enterica_subsp_enterica_serovar_Typhimurium_str_LT2__superoxide_dismutase:0.00000122123005994819,194443743__Bacteria__Gammaproteobacteria__Salmonella_enterica_subsp_enterica_serovar_Newport_str_SL254__copper|zinc_superoxide_dismutase:0.00000122123005994819):0.00000122123005994819,(378983606__Bacteria__Gammaproteobacteria__Salmonella_enterica_subsp_enterica_serovar_Typhimurium_str_Xw__copper|zinc_superoxide_dismutase:0.00000122123005994819,378449415__Bacteria__Gammaproteobacteria__Salmonella_enterica_subsp_enterica_serovar_Typhimurium_str_14028S__superoxide_dismutase_precursor:0.00000122123005994819):0.00000122123005994819):0.00000122123005994819,386590915__Bacteria__Gammaproteobacteria__Salmonella_enterica_subsp_enterica_serovar_Heidelberg_str_B182__Superoxide_dismutase_|Cu|Zn|_precursor:0.00000122123005994819):0.00000122123005994819,378988390__Bacteria__Gammaproteobacteria__Salmonella_enterica_subsp_enterica_serovar_Typhimurium_str_UK-1__superoxide_dismutase:0.00000122123005994819):0.00000122123005994819,((379700212__Bacteria__Gammaproteobacteria__Salmonella_enterica_subsp_enterica_serovar_Typhimurium_str_ST4-74__superoxide_dismutase_precursor:0.00000122123005994819,62179567__Bacteria__Gammaproteobacteria__Salmonella_enterica_subsp_enterica_serovar_Choleraesuis_str__Gifsy|2_prophage_superoxide_dismutase|Cu|Zn|:0.00000122123005994819):0.00000122123005994819,(205352462__Bacteria__Gammaproteobacteria__Salmonella_enterica_subsp_enterica_serovar_Gallinarum_str_287-91__phage_encoded_superoxide_dismutase_|cu|zn|_1:0.00000122123005994819,(378698941__Bacteria__Gammaproteobacteria__Salmonella_enterica_subsp_enterica_serovar_Typhimurium_str__bacteriophage_encoded_superoxide_dismutase_|cu|zn|_1:0.00000122123005994819,207856621__Bacteria__Gammaproteobacteria__Salmonella_enterica_subsp_enterica_serovar_Enteritidis_str__phage_encoded_superoxide_dismutase_|cu|zn|_1:0.00000122123005994819):0.00000122123005994819):0.00000122123005994819):0.00000122123005994819):0.00000122123005994819):0.00000122123005994819):0.00000122123005994819):0.00000122123005994819):0.00000122123005994819,383495776__Bacteria__Gammaproteobacteria__Salmonella_enterica_subsp_enterica_serovar_Typhimurium_str_798__bacteriophage_encoded_superoxide_dismutase_|cu|zn|_1_precursor:0.00000122123005994819):0.20190535242157528484):0.13100270689633233823):0.04933818796271424029,((((387890692__Bacteria__Gammaproteobacteria__Escherichia_blattae_DSM_4481__superoxide_dismutase:0.36213774630970424484,(386741508__Bacteria__Gammaproteobacteria__Providencia_stuartii_MRSN_2154__superoxide_dismutase_copper|zinc_binding_protein:0.26053868964845200429,197285192__Bacteria__Gammaproteobacteria__Proteus_mirabilis_HI4320__copper|zinc_superoxide_dismutase:0.29194281639272268158):0.11574420668616197672):0.08376466627752796046,((307131065__Bacteria__Gammaproteobacteria__Dickeya_dadantii_3937__superoxide_dismutase|_Cu|_Zn:0.05540760047755449724,271500569__Bacteria__Gammaproteobacteria__Dickeya_dadantii_Ech586__superoxide_dismutase_copper|zinc|binding_protein:0.09375303037487336955):0.21357451461288778916,(50121137__Bacteria__Gammaproteobacteria__Pectobacterium_atrosepticum_SCRI1043__copper|zinc_superoxide_dismutase:0.07656765505851989562,253688487__Bacteria__Gammaproteobacteria__Pectobacterium_carotovorum_subsp_carotovorum_PC1__superoxide_dismutase_copper|zinc_binding:0.00656973832844308814):0.13705000342451401085):0.08344568548098862948):0.07595214609462788702,389873124__Bacteria__Betaproteobacteria__Advenella_kashmirensis_WT001__superoxide_dismutase_copper|zinc_binding_protein:0.33100209053165308148):0.01855768811557261325,((123441107__Bacteria__Gammaproteobacteria__Yersinia_enterocolitica_subsp_enterocolitica_8081__superoxide_dismutase:0.06139616701907863600,332160380__Bacteria__Gammaproteobacteria__Yersinia_enterocolitica_subsp_palearctica_105-5R-r__superoxide_dismutase:0.11629955766583549570):0.10394810890267831838,(170025660__Bacteria__Gammaproteobacteria__Yersinia_pseudotuberculosis_YPIII__superoxide_dismutase:0.03133920316332226841,45440170__Bacteria__Gammaproteobacteria__Yersinia_pestis_biovar_Microtus_str_91001__superoxide_dismutase:0.00520198846864701383):0.14868104464495518480):0.12691754150400028078):0.03061912380105679538):0.18512763608312698960,(((170680640__Bacteria__Gammaproteobacteria__Escherichia_coli_SMS-3-5__superoxide_dismutase_|Cu|Zn|:0.13291157838649084177,(291283158__Bacteria__Gammaproteobacteria__Escherichia_coli_O55_H7_str_CB9615__superoxide_dismutase:0.00000122123005994819,((260868410__Bacteria__Gammaproteobacteria__Escherichia_coli_O111_H_str_11128__putative_copper|zinc|superoxide_dismutase:0.00000122123005994819,(15831243__Bacteria__Gammaproteobacteria__Escherichia_coli_O157_H7_str_Sakai__copper|zinc|superoxide_dismutase:0.00000122123005994819,(254792222__Bacteria__Gammaproteobacteria__Escherichia_coli_O157_H7_str_TW14359__superoxide_dismutase:0.00000122123005994819,((209395968__Bacteria__Gammaproteobacteria__Escherichia_coli_O157_H7_str_EC4115__superoxide_dismutase:0.00000122123005994819,(260844515__Bacteria__Gammaproteobacteria__Escherichia_coli_O103_H2_str_12009__copper|zinc|superoxide_dismutase:0.00000122123005994819,15802619__Bacteria__Gammaproteobacteria__Escherichia_coli_O157_H7_str_EDL933__superoxide_dismutase:0.00661021669083268829):0.00000122123005994819):0.00000122123005994819,(387881639__Bacteria__Gammaproteobacteria__Escherichia_coli_Xuzhou21__putative_copper|zinc|superoxide_dismutase:0.00000122123005994819,(15830374__Bacteria__Gammaproteobacteria__Escherichia_coli_O157_H7_str_Sakai__copper|zinc|superoxide_dismutase:0.00000122123005994819,15801762__Bacteria__Gammaproteobacteria__Escherichia_coli_O157_H7_str_EDL933__copper|zinc_superoxide_dismutase_encoded_within_prophage_CP|933R:0.00000122123005994819):0.00000122123005994819):0.00798804271512235965):0.00000122123005994819):0.00000122123005994819):0.00000122123005994819):0.00000122123005994819,387507221__Bacteria__Gammaproteobacteria__Escherichia_coli_O55_H7_str_RM12579__superoxide_dismutase:0.00000122123005994819):0.00655862362724444516):0.19684032431347175951):0.31439059256230200701,16764286__Bacteria__Gammaproteobacteria__Salmonella_enterica_subsp_enterica_serovar_Typhimurium_str_LT2__CuZn_superoxide_dismutase:0.29211333996534916135):0.05642720553076559231,(28868546__Bacteria__Gammaproteobacteria__Pseudomonas_syringae_pv_tomato_str_DC3000__superoxide_dismutase|_Cu|Zn:0.38879229870662673774,((333927006__Bacteria__Gammaproteobacteria__Serratia_sp_AS12__Superoxide_dismutase:0.01898421342531865508,157370450__Bacteria__Gammaproteobacteria__Serratia_proteamaculans_568__superoxide_dismutase:0.02787440478150305170):0.23908585617783767452,(((156934178__Bacteria__Gammaproteobacteria__Cronobacter_sakazakii_ATCC_BAA-894__superoxide_dismutase:0.07940465628805103149,260597780__Bacteria__Gammaproteobacteria__Cronobacter_turicensis_z3032__superoxide_dismutase:0.07070924896839242413):0.09114297640503148112,(283785140__Bacteria__Gammaproteobacteria__Citrobacter_rodentium_ICC168__superoxide_dismutase_|Cu|Zn|:0.10494275287802033725,(157145907__Bacteria__Gammaproteobacteria__Citrobacter_koseri_ATCC_BAA-895__superoxide_dismutase:0.04862070434325832524,(((((386639177__Bacteria__Gammaproteobacteria__Escherichia_coli_ABU_83972__superoxide_dismutase_|Cu|Zn|_SodC_precursor:0.00000122123005994819,(387616986__Bacteria__Gammaproteobacteria__Escherichia_coli_O83_H1_str_NRG_857C__superoxide_dismutase:0.00000122123005994819,(((((386599447__Bacteria__Gammaproteobacteria__Escherichia_coli_IHE3034__superoxide_dismutase_|Cu|Zn|:0.00000122123005994819,218558517__Bacteria__Gammaproteobacteria__Escherichia_coli_S88__superoxide_dismutase:0.00000122123005994819):0.00000122123005994819,386604383__Bacteria__Gammaproteobacteria__Escherichia_coli_UM146__superoxide_dismutase:0.00000122123005994819):0.00000122123005994819,(117623831__Bacteria__Gammaproteobacteria__Escherichia_coli_APEC_O1__superoxide_dismutase:0.00000122123005994819,91210860__Bacteria__Gammaproteobacteria__Escherichia_coli_UTI89__superoxide_dismutase:0.00000122123005994819):0.00000122123005994819):0.00626509903186570072,((26247893__Bacteria__Gammaproteobacteria__Escherichia_coli_CFT073__superoxide_dismutase:0.00000122123005994819,386634255__Bacteria__Gammaproteobacteria__Escherichia_coli_str_clone_D_i14__superoxide_dismutase:0.00000122123005994819):0.00000122123005994819,386629335__Bacteria__Gammaproteobacteria__Escherichia_coli_str_clone_D_i2__superoxide_dismutase:0.00000122123005994819):0.00000122123005994819):0.00000122123005994819,110641768__Bacteria__Gammaproteobacteria__Escherichia_coli_536__superoxide_dismutase:0.00000122123005994819):0.00000122123005994819):0.00000122123005994819):0.00000122123005994819,((170682074__Bacteria__Gammaproteobacteria__Escherichia_coli_SMS-3-5__superoxide_dismutase:0.00000122123005994819,(((386619216__Bacteria__Gammaproteobacteria__Escherichia_coli_NA114__Superoxide_dismutase:0.00000122123005994819,387829562__Bacteria__Gammaproteobacteria__Escherichia_coli_SE15__superoxide_dismutase:0.00000122123005994819):0.00702066139877348134,222156400__Bacteria__Gammaproteobacteria__Escherichia_coli_LF82__Superoxide_dismutase_|Cu|Zn|:0.00000122123005994819):0.00000122123005994819,218689593__Bacteria__Gammaproteobacteria__Escherichia_coli_ED1a__superoxide_dismutase:0.00000122123005994819):0.00000122123005994819):0.00000122123005994819,215486823__Bacteria__Gammaproteobacteria__Escherichia_coli_O127_H6_str_E2348-69__superoxide_dismutase:0.00000122123005994819):0.00000122123005994819):0.00000122123005994819,((170020002__Bacteria__Gammaproteobacteria__Escherichia_coli_ATCC_8739__superoxide_dismutase:0.00000122123005994819,(((218705147__Bacteria__Gammaproteobacteria__Escherichia_coli_UMN026__superoxide_dismutase:0.00000122123005994819,((((260868138__Bacteria__Gammaproteobacteria__Escherichia_coli_O111_H_str_11128__superoxide_dismutase_SodC:0.00000122123005994819,(((387621364__Bacteria__Gammaproteobacteria__Escherichia_coli_DH1_Xk__superoxide_dismutase|_Cu|Zn:0.00000122123005994819,((386704621__Bacteria__Gammaproteobacteria__Escherichia_coli_P12b__Superoxide_dismutase:0.00000122123005994819,((253773395__Bacteria__Gammaproteobacteria__Escherichia_coli_BL21-Gold-DE3-pLysS_AG__superoxide_dismutase:0.00000122123005994819,(251785103__Bacteria__Gammaproteobacteria__Escherichia_coli_BL21-DE3__superoxide_dismutase_precursor_|Cu|Zn|:0.00000122123005994819,209396249__Bacteria__Gammaproteobacteria__Escherichia_coli_O157_H7_str_EC4115__superoxide_dismutase:0.00000122123005994819):0.00000122123005994819):0.00000122123005994819,(15831609__Bacteria__Gammaproteobacteria__Escherichia_coli_O157_H7_str_Sakai__superoxide_dismutase:0.00000122123005994819,254161708__Bacteria__Gammaproteobacteria__Escherichia_coli_B_str_REL606__superoxide_dismutase:0.00000122123005994819):0.00000122123005994819):0.00000122123005994819):0.00000122123005994819,((254793263__Bacteria__Gammaproteobacteria__Escherichia_coli_O157_H7_str_TW14359__superoxide_dismutase:0.00000122123005994819,218695209__Bacteria__Gammaproteobacteria__Escherichia_coli_55989__superoxide_dismutase:0.00000122123005994819):0.00000122123005994819,16129604__Bacteria__Gammaproteobacteria__Escherichia_coli_str_K-12_substr_MG1655__superoxide_dismutase|_Cu|_Zn|_periplasmic:0.00000122123005994819):0.00000122123005994819):0.00000122123005994819):0.00000122123005994819,260855471__Bacteria__Gammaproteobacteria__Escherichia_coli_O26_H11_str_11368__superoxide_dismutase:0.00000122123005994819):0.00000122123005994819,387882752__Bacteria__Gammaproteobacteria__Escherichia_coli_Xuzhou21__superoxide_dismutase:0.00000122123005994819):0.00000122123005994819):0.00000122123005994819,254288497__Bacteria__Gammaproteobacteria__Escherichia_coli_BL21-DE3_Xj__superoxide_dismutase|_Cu|_Zn:0.00000122123005994819):0.00000122123005994819,15802060__Bacteria__Gammaproteobacteria__Escherichia_coli_O157_H7_str_EDL933__superoxide_dismutase:0.00000122123005994819):0.00000122123005994819,(((386595540__Bacteria__Gammaproteobacteria__Escherichia_coli_DH1__Superoxide_dismutase:0.00000122123005994819,((238900862__Bacteria__Gammaproteobacteria__Escherichia_coli_BW2952__superoxide_dismutase:0.00000122123005994819,387506891__Bacteria__Gammaproteobacteria__Escherichia_coli_O55_H7_str_RM12579__superoxide_dismutase:0.00000122123005994819):0.00000122123005994819,387607271__Bacteria__Gammaproteobacteria__Escherichia_coli_042__superoxide_dismutase_|Cu|Zn|:0.00000122123005994819):0.00000122123005994819):0.00000122123005994819,(((82777121__Bacteria__Gammaproteobacteria__Shigella_dysenteriae_Sd197__superoxide_dismutase:0.01404463561924742913,218548758__Bacteria__Gammaproteobacteria__Escherichia_fergusonii_ATCC_35469__superoxide_dismutase:0.00702391976841587086):0.00000122123005994819,386614195__Bacteria__Gammaproteobacteria__Escherichia_coli_UMNK88__superoxide_dismutase:0.00701358109426770612):0.00000122123005994819,(82543987__Bacteria__Gammaproteobacteria__Shigella_boydii_Sb227__superoxide_dismutase:0.00701987795601890802,(386624266__Bacteria__Gammaproteobacteria__Escherichia_coli_O7_K1_str_CE10__superoxide_dismutase|_Cu|_Zn:0.00000122123005994819,218699785__Bacteria__Gammaproteobacteria__Escherichia_coli_IAI39__superoxide_dismutase:0.00000122123005994819):0.00702807646793520910):0.00000122123005994819):0.00000122123005994819):0.00000122123005994819,((157157140__Bacteria__Gammaproteobacteria__Escherichia_coli_E24377A__superoxide_dismutase:0.00000122123005994819,209918960__Bacteria__Gammaproteobacteria__Escherichia_coli_SE11__superoxide_dismutase:0.00000122123005994819):0.00000122123005994819,(260843952__Bacteria__Gammaproteobacteria__Escherichia_coli_O103_H2_str_12009__superoxide_dismutase_SodC:0.00000122123005994819,291282778__Bacteria__Gammaproteobacteria__Escherichia_coli_O55_H7_str_CB9615__superoxide_dismutase:0.00000122123005994819):0.00000122123005994819):0.00000122123005994819):0.00000122123005994819):0.00000122123005994819):0.00000122123005994819,(((218554214__Bacteria__Gammaproteobacteria__Escherichia_coli_IAI1__superoxide_dismutase:0.00000122123005994819,170081309__Bacteria__Gammaproteobacteria__Escherichia_coli_str_K-12_substr_DH10B__superoxide_dismutase:0.00000122123005994819):0.00000122123005994819,(388477722__Bacteria__Gammaproteobacteria__Escherichia_coli_str_K-12_substr_W3110__superoxide_dismutase|_Cu|_Zn:0.00000122123005994819,387612137__Bacteria__Gammaproteobacteria__Escherichia_coli_ETEC_H10407__superoxide_dismutase_|Cu|Zn|:0.00000122123005994819):0.00000122123005994819):0.00000122123005994819,157161109__Bacteria__Gammaproteobacteria__Escherichia_coli_HS__superoxide_dismutase:0.00000122123005994819):0.00000122123005994819):0.00000122123005994819,(386609037__Bacteria__Gammaproteobacteria__Escherichia_coli_W__superoxide_dismutase|_Cu|_Zn:0.00000122123005994819,((386709503__Bacteria__Gammaproteobacteria__Escherichia_coli_W_Xm__superoxide_dismutase:0.00000122123005994819,386701389__Bacteria__Gammaproteobacteria__Escherichia_coli_KO11FL_Xl__superoxide_dismutase:0.00000122123005994819):0.00000122123005994819,378712914__Bacteria__Gammaproteobacteria__Escherichia_coli_KO11FL__superoxide_dismutase_copper|zinc_binding_protein:0.00000122123005994819):0.00000122123005994819):0.00676346854446605635):0.00000122123005994819):0.00000122123005994819,(74312026__Bacteria__Gammaproteobacteria__Shigella_sonnei_Ss046__superoxide_dismutase:0.00000122123005994819,30063162__Bacteria__Gammaproteobacteria__Shigella_flexneri_2a_str_2457T__superoxide_dismutase:0.00000122123005994819):0.00677660740921134409):0.00676203302217434458):0.08668010036296082410,((((288935183__Bacteria__Gammaproteobacteria__Klebsiella_variicola_At-22__superoxide_dismutase_copper|zinc_binding_protein:0.03702838079728613951,(152970537__Bacteria__Gammaproteobacteria__Klebsiella_pneumoniae_subsp_pneumoniae_MGH_78578__superoxide_dismutase:0.00000122123005994819,378979125__Bacteria__Gammaproteobacteria__Klebsiella_pneumoniae_subsp_pneumoniae_HS11286__superoxide_dismutase:0.01083192350119574661):0.01074443912047246853):0.09194046703125094422,336250047__Bacteria__Gammaproteobacteria__Enterobacter_aerogenes_KCTC_2190__superoxide_dismutase:0.03920002218746264366):0.13011027991796128567,375261204__Bacteria__Gammaproteobacteria__Klebsiella_oxytoca_KCTC_1686__superoxide_dismutase:0.05429918889531400172):0.16575118270539865306,(146311457__Bacteria__Gammaproteobacteria__Enterobacter_sp_638__superoxide_dismutase:0.11084303519888984157,(345298988__Bacteria__Gammaproteobacteria__Enterobacter_asburiae_LF7a__superoxide_dismutase_copper|zinc_binding_protein:0.16133658783840318374,296102674__Bacteria__Gammaproteobacteria__Enterobacter_cloacae_subsp_cloacae_ATCC_13047__superoxide_dismutase:0.00705305658427846441):0.04970339262258217233):0.07111002363024931938):0.02934123878289996920):0.04085626909430994935,(16760473__Bacteria__Gammaproteobacteria__Salmonella_enterica_subsp_enterica_serovar_Typhi_str_CT18__copper|zinc_superoxide_dismutase:0.00298429709015964788,339999251__Bacteria__Gammaproteobacteria__Salmonella_bongori_NCTC_12419__copper|zinc_superoxide_dismutase:0.02585414215263759016):0.09651205001466219013):0.03479799128485584758):0.06006343516653578352):0.11385947882953041665):0.23364019571638289241,((308186689__Bacteria__Gammaproteobacteria__Pantoea_vagans_C9-1__copper|zinc_superoxide_dismutase:0.16081845494481447623,291617292__Bacteria__Gammaproteobacteria__Pantoea_ananatis_LMG_20103__SodC:0.12352643584504971463):0.10370887597123007451,317047914__Bacteria__Gammaproteobacteria__Pantoea_sp_At-9b__superoxide_dismutase_copper|zinc|binding_protein:0.19175395633723260613):0.13373633112810937029):0.08539403404123588337):0.09692694836220963617):0.06256897008336949340):0.05834573055100066019):0.06306807784494100622,300311454__Bacteria__Betaproteobacteria__Herbaspirillum_seropedicae_SmR1__Cu|Zn_superoxide_dismutase:0.65945998605594779995):0.06626142504001752975):0.10889501743243032439,((92112530__Bacteria__Gammaproteobacteria__Chromohalobacter_salexigens_DSM_3043__copper|zinc_binding_superoxide_dismutase:0.49392704128546183195,(120555564__Bacteria__Gammaproteobacteria__Marinobacter_aquaeolei_VT8__superoxide_dismutase|_copper|zinc_binding:0.69053677456442230653,((289165817__Bacteria__Gammaproteobacteria__Legionella_longbeachae_NSW150__superoxide_dismutase|_Cu|_Zn:0.41372110696877301139,52842558__Bacteria__Gammaproteobacteria__Legionella_pneumophila_subsp_pneumophila_str_Philadelphia_1__superoxide_dismutase:0.56082854055057052012):0.33818899271134367224,((215919264__Bacteria__Gammaproteobacteria__Coxiella_burnetii_RSA_493__superoxide_dismutase:0.00000122123005994819,161830357__Bacteria__Gammaproteobacteria__Coxiella_burnetii_RSA_331__superoxide_dismutase_|Cu|Zn|:0.00000122123005994819):0.00000122123005994819,(212217797__Bacteria__Gammaproteobacteria__Coxiella_burnetii_CbuK_Q154__superoxide_dismutase_|Cu|Zn|:0.01015739773403514200,212211852__Bacteria__Gammaproteobacteria__Coxiella_burnetii_CbuG_Q212__superoxide_dismutase_|Cu|Zn|:0.00784580490814768862):0.01030724171399994768):0.35270287128144517386):0.29071672484425364891):0.07588263504897124756):0.07309534718973870193,((((313200789__Bacteria__Betaproteobacteria__Methylovorus_sp_MP688__superoxide_dismutase_copper|zinc|binding_protein:0.00000122123005994819,253998712__Bacteria__Betaproteobacteria__Methylovorus_glucosetrophus_SIP3-4__copper|zinc_binding_superoxide_dismutase:0.00707342881440174362):0.37013278790651266137,83312077__Bacteria__Alphaproteobacteria__Magnetospirillum_magneticum_AMB-1__Cu|Zn_superoxide_dismutase:0.55814508526497674801):0.08907291153565090325,((((((213158898__Bacteria__Gammaproteobacteria__Acinetobacter_baumannii_AB0057__copper|zinc_superoxide_dismutase:0.00000122123005994819,(169632287__Bacteria__Gammaproteobacteria__Acinetobacter_baumannii_SDF__superoxide_dismutase_|Cu|Zn|:0.00000122123005994819,169794530__Bacteria__Gammaproteobacteria__Acinetobacter_baumannii_AYE__superoxide_dismutase_|Cu|Zn|:0.00000122123005994819):0.00000122123005994819):0.00000122123005994819,((387122421__Bacteria__Gammaproteobacteria__Acinetobacter_baumannii_MDR-TJ__Cu|Zn_superoxide_dismutase:0.00000122123005994819,(184159662__Bacteria__Gammaproteobacteria__Acinetobacter_baumannii_ACICU__Cu|Zn_superoxide_dismutase:0.00000122123005994819,384144774__Bacteria__Gammaproteobacteria__Acinetobacter_baumannii_MDR-ZJ06__superoxide_dismutase:0.00000122123005994819):0.00000122123005994819):0.00000122123005994819,(385239092__Bacteria__Gammaproteobacteria__Acinetobacter_baumannii_TCDC-AB0715__superoxide_dismutase:0.00000122123005994819,384133353__Bacteria__Gammaproteobacteria__Acinetobacter_baumannii_1656-2__sodC:0.00000122123005994819):0.00000122123005994819):0.00581052140739140091):0.00000122123005994819,215482118__Bacteria__Gammaproteobacteria__Acinetobacter_baumannii_AB307-0294__Superoxide_dismutase_|Cu|Zn|_precursor:0.00000122123005994819):0.00000122123005994819,126643158__Bacteria__Gammaproteobacteria__Acinetobacter_baumannii_ATCC_17978__Cu|Zn_superoxide_dismutase:0.00000122123005994819):0.01595686732296720117,(299768600__Bacteria__Gammaproteobacteria__Acinetobacter_oleivorans_DR1__Cu|Zn_superoxide_dismutase:0.04530421092487316170,375136225__Bacteria__Gammaproteobacteria__Acinetobacter_calcoaceticus_PHEA-2__superoxide_dismutase_|Cu|Zn|:0.02384428132107724654):0.02210201068039171005):0.75228580262999966699,(220903815__Bacteria__Deltaproteobacteria__Desulfovibrio_desulfuricans_subsp_desulfuricans_str_ATCC_27774__copper|zinc_binding_superoxide_dismutase:0.71589954073670980517,(94986450__Bacteria__Deltaproteobacteria__Lawsonia_intracellularis_PHE-MN1-00__superoxide_dismutase_precursor_|Cu|Zn|:0.51499090251107093597,(148241424__Bacteria__Cyanobacteria__Synechococcus_sp_RCC307__superoxide_dismutase:0.45278645485744556387,(78213033__Bacteria__Cyanobacteria__Synechococcus_sp_CC9605__superoxide_dismutase_precursor_|Cu|Zn|:0.30784653197374162170,(78184557__Bacteria__Cyanobacteria__Synechococcus_sp_CC9902__superoxide_dismutase:0.40756082870535947915,(148239287__Bacteria__Cyanobacteria__Synechococcus_sp_WH_7803__superoxide_dismutase:0.17795403000847750952,113953759__Bacteria__Cyanobacteria__Synechococcus_sp_CC9311__copper|zinc_superoxide_dismutase:0.27977183307170605531):0.17383260437451272806):0.08922092546343091124):0.14144486794824318032):0.33041719190185103727):0.05791276499329979510):0.06073752830730578395):0.03797924923871998787):0.17597056548904688178,(311106828__Bacteria__Betaproteobacteria__Achromobacter_xylosoxidans_A8__superoxide_dismutase_|Cu|Zn|:0.71460488508294950361,(((153011148__Bacteria__Alphaproteobacteria__Ochrobactrum_anthropi_ATCC_49188__superoxide_dismutase:0.22071701946164248853,((62317454__Bacteria__Alphaproteobacteria__Brucella_abortus_bv_1_str_9-941__SodC|_superoxide_dismutase|_Cu|Zn:0.00000122123005994819,(((23500443__Bacteria__Alphaproteobacteria__Brucella_suis_1330__superoxide_dismutase|_Cu|Zn:0.00000122123005994819,161620761__Bacteria__Alphaproteobacteria__Brucella_canis_ATCC_23365__superoxide_dismutase:0.00000122123005994819):0.00000122123005994819,(256015470__Bacteria__Alphaproteobacteria__Brucella_microti_CCM_4915__superoxide_dismutase|_Cu|Zn:0.00000122123005994819,340792484__Bacteria__Alphaproteobacteria__Brucella_pinnipedialis_B2-94__superoxide_dismutase|_Cu|Zn:0.00000122123005994819):0.00000122123005994819):0.00000122123005994819,148558693__Bacteria__Alphaproteobacteria__Brucella_ovis_ATCC_25840__superoxide_dismutase|_Cu|Zn:0.00000122123005994819):0.00000122123005994819):0.00000122123005994819,17988926__Bacteria__Alphaproteobacteria__Brucella_melitensis_bv_1_str_16M__superoxide_dismutase_|Cu|Zn|:0.00000122123005994819):0.38380963172961352070):0.22809586744516682777,300022895__Bacteria__Alphaproteobacteria__Hyphomicrobium_denitrificans_ATCC_51888__superoxide_dismutase_copper|zinc_binding_protein:0.82396237396422011834):0.11028841687885297673,(((325282574__Bacteria__Deinococcus-Thermus__Deinococcus_proteolyticus_MRP__superoxide_dismutase_copper|zinc_binding_protein:0.71728569989653623296,((226357004__Bacteria__Deinococcus-Thermus__Deinococcus_deserti_VCD115__Superoxide_dismutase:0.63030261593560754640,15806556__Bacteria__Deinococcus-Thermus__Deinococcus_radiodurans_R1__Cu|Zn_family_superoxide_dismutase:0.47613171416992688956):0.21836629326815001906,386856310__Bacteria__Deinococcus-Thermus__Deinococcus_gobiensis_I-0__Superoxide_dismutase:0.81584809587790929619):0.16434968469438432370):0.16071627719727196726,((((((93006724__Bacteria__Gammaproteobacteria__Psychrobacter_cryohalolentis_K5__superoxide_dismutase|_copper|zinc_binding:0.45329396260013193887,148653777__Bacteria__Gammaproteobacteria__Psychrobacter_sp_PRwf-1__superoxide_dismutase|_copper|zinc_binding:0.22165940692979210769):0.74408852336531883243,(((((319794927__Bacteria__Betaproteobacteria__Variovorax_paradoxus_EPS__superoxide_dismutase_copper|zinc_binding_protein:0.09087818631352154175,239816683__Bacteria__Betaproteobacteria__Variovorax_paradoxus_S110__superoxide_dismutase_copper|zinc_binding:0.10179959099425972546):0.62004942991412292930,((121594413__Bacteria__Betaproteobacteria__Acidovorax_sp_JS42__superoxide_dismutase|_copper|zinc|binding:0.01367903125755262975,222111073__Bacteria__Betaproteobacteria__Acidovorax_ebreus_TPSY__superoxide_dismutase_copper|zinc|binding:0.00000122123005994819):0.32577269424623639393,(337278765__Bacteria__Betaproteobacteria__Ramlibacter_tataouinensis_TTB310__superoxide_dismutase:0.34163573769052468787,91789408__Bacteria__Betaproteobacteria__Polaromonas_sp_JS666__superoxide_dismutase:0.24892805329142816961):0.12358676498589668546):0.10172620924449235491):0.14416176696524080070,(264677919__Bacteria__Betaproteobacteria__Comamonas_testosteroni_CNB-2__superoxide_dismutase|_copper|zinc_binding_protein:0.57109602253834779173,(264678427__Bacteria__Betaproteobacteria__Comamonas_testosteroni_CNB-2__superoxide_dismutase|_copper|zinc_binding_protein:0.41778108977233091581,(333914509__Bacteria__Betaproteobacteria__Delftia_sp_Cs1-4__superoxide_dismutase_copper|zinc_binding_protein:0.00471933665403481088,160899376__Bacteria__Betaproteobacteria__Delftia_acidovorans_SPH-1__copper|zinc_binding_superoxide_dismutase:0.00000122123005994819):0.25877343318297812980):0.25177149803134840633):0.06781165242525241665):0.18123146116834154551,(((71908556__Bacteria__Betaproteobacteria__Dechloromonas_aromatica_RCB__copper|Zinc_superoxide_dismutase:0.60595900554725112830,(145589807__Bacteria__Betaproteobacteria__Polynucleobacter_necessarius_subsp_asymbioticus_QLW-P1DMWA-1__superoxide_dismutase|_copper|zinc_binding:0.66084455230836036677,((194291695__Bacteria__Betaproteobacteria__Cupriavidus_taiwanensis_LMG_19424__superoxide_dismutase_cu|zn_protein:0.07599918847563001678,(339322377__Bacteria__Betaproteobacteria__Cupriavidus_necator_N-1__u|Zn_dependen_superoxide_dismutase_SodC:0.03566182203062757267,116695055__Bacteria__Betaproteobacteria__Ralstonia_eutropha_H16__copper|Zinc_superoxide_dismutase:0.03306652603683836456):0.03619740094126246838):0.10971794194303795267,(94311689__Bacteria__Betaproteobacteria__Cupriavidus_metallidurans_CH34__superoxide_dismutase:0.26863377501548874049,73538168__Bacteria__Betaproteobacteria__Ralstonia_eutropha_JMP134__copper|Zinc_superoxide_dismutase:0.11034246972465745762):0.07782779103720860459):0.27152623024153299536):0.08848661235620981780):0.07321204029699573956,(328949879__Bacteria__Deinococcus-Thermus__Marinithermus_hydrothermalis_DSM_14884__Superoxide_dismutase:0.61050380214260269174,(((297621453__Bacteria__Chlamydiae__Waddlia_chondrophila_WSU_86-1044__copper|zinc_superoxide_dismutase:0.73307108980058588443,(46447393__Bacteria__Chlamydiae__Candidatus_Protochlamydia_amoebophila_UWE25__superoxide_dismutase_|Cu|Zn|:0.55143307213541026268,338175464__Bacteria__Chlamydiae__Parachlamydia_acanthamoebae_UV-7__superoxide_dismutase:0.42959808577524188911):0.09171061912372283076):0.20738408113547379674,268317165__Bacteria__Bacteroidetes__Rhodothermus_marinus_DSM_4252__Superoxide_dismutase:0.50672593019937794967):0.06820444239144775322,116750868__Bacteria__Deltaproteobacteria__Syntrophobacter_fumaroxidans_MPOB__superoxide_dismutase|_copper|zinc_binding:0.55142389791779011787):0.05917846158578528998):0.23636909432084365901):0.08717196112180256029,(((343084806__Bacteria__Bacteroidetes__Cyclobacterium_marinum_DSM_745__superoxide_dismutase_copper|zinc_binding_protein:0.70271792191110971082,387793121__Bacteria__Bacteroidetes__Solitalea_canadensis_DSM_3403__Cu|Zn_superoxide_dismutase:0.95469862504746638709):0.15592239555460596367,((313206575__Bacteria__Bacteroidetes__Riemerella_anatipestifer_DSM_15868__superoxide_dismutase_copper|zinc_binding_protein:0.34290497067608921578,255536677__Bacteria__Bacteroidetes__Flavobacteriaceae_bacterium_3519-10__superoxide_dismutase|_copper|zinc_binding:0.44604038224484182651):0.29712261718492299911,((((((319951764__Bacteria__Bacteroidetes__Cellulophaga_algicola_DSM_14237__superoxide_dismutase_copper|zinc_binding_protein:0.17888424146341466714,(260063263__Bacteria__Bacteroidetes__Robiginitalea_biformata_HTCC2501__Copper|Zinc_superoxide_dismutase:0.30007865428710006617,344201449__Bacteria__Bacteroidetes__Muricauda_ruestringensis_DSM_13258__superoxide_dismutase_copper|zinc_binding_protein:0.23538943013022720074):0.13671241517813409461):0.09261545889766070738,325287425__Bacteria__Bacteroidetes__Cellulophaga_lytica_DSM_7489__superoxide_dismutase_copper|zinc|binding_protein:0.32646370427443949236):0.09614602193885180004,(340616126__Bacteria__Bacteroidetes__Zobellia_galactanivorans__superoxide_dismutase:0.56041562363472741115,((332293210__Bacteria__Bacteroidetes__Krokinobacter_sp_4H-3-7-5__superoxide_dismutase_copper|zinc_binding_protein:0.39205945532354574690,(295134280__Bacteria__Bacteroidetes__Zunongwangia_profunda_SM-A87__Cu|Zn_superoxide_dismutase:0.20233331789139438750,(298209003__Bacteria__Bacteroidetes__Croceibacter_atlanticus_HTCC2559__Copper|Zinc_superoxide_dismutase:0.35259761927072624799,120435375__Bacteria__Bacteroidetes__Gramella_forsetii_KT0803__Cu|Zn_superoxide_dismutase:0.19777554755737453140):0.09942709662455098685):0.18648624450482040316):0.08569944242217676644,336173095__Bacteria__Bacteroidetes__Lacinutrix_sp_5H-3-7-4__superoxide_dismutase_copper|zinc_binding_protein:0.34195858669736672875):0.13598227176899177482):0.06394386680529114131):0.16118144219689481411,(146302488__Bacteria__Bacteroidetes__Flavobacterium_johnsoniae_UW101__superoxide_dismutase|_copper|zinc_binding:0.21239938221109402883,(150025784__Bacteria__Bacteroidetes__Flavobacterium_psychrophilum_JIP02-86__Superoxide_dismutase_|Cu|Zn|:0.30891079315556180251,365960217__Bacteria__Bacteroidetes__Flavobacterium_columnare_ATCC_49512__superoxide_dismutase:0.33266520229160273514):0.13474083040273684975):0.05233606265229334698):0.08588867119002721595,390955746__Bacteria__Bacteroidetes__Aequorivita_sublithincola_DSM_14238__Cu|Zn_superoxide_dismutase:0.49055335154243334683):0.14640279405415390634,340621309__Bacteria__Bacteroidetes__Capnocytophaga_canimorsus_Cc5__superoxide_dismutase_|Cu|Zn|_2:0.29178489673437074670):0.10338168622073708180):0.18028387442905199900):0.48311742810040630980,((17547087__Bacteria__Betaproteobacteria__Ralstonia_solanacearum_GMI1000__superoxide_dismutase_Cu|Zn_protein:0.12361172603101514000,187929653__Bacteria__Betaproteobacteria__Ralstonia_pickettii_12J__copper|zinc_binding_superoxide_dismutase:0.15909064671641945377):0.43985147511648464702,((152981692__Bacteria__Betaproteobacteria__Janthinobacterium_sp_Marseille__superoxide_dismutase:0.33188922010285876185,134094080__Bacteria__Betaproteobacteria__Herminiimonas_arsenicoxydans__superoxide_dismutase_|Cu|Zn|:0.29036589795598838348):0.21808339626863104677,158338342__Bacteria__Cyanobacteria__Acaryochloris_marina_MBIC11017__copper|zinc_superoxide_dismutase:0.90446003525906804033):0.11280513055018956403):0.10905041829269530862):0.09483884278236505427):0.06691481607131698206):0.08709360966514688440,(357416090__Bacteria__Gammaproteobacteria__Pseudoxanthomonas_spadix_BD-a59__superoxide_dismutase:0.34116199270002989241,(190572240__Bacteria__Gammaproteobacteria__Stenotrophomonas_maltophilia_K279a__superoxide_dismutase:0.28963851328447665079,((21240984__Bacteria__Gammaproteobacteria__Xanthomonas_axonopodis_pv_citri_str_306__superoxide_dismutase:0.01404081967968784893,((346723134__Bacteria__Gammaproteobacteria__Xanthomonas_axonopodis_pv_citrumelo_F1__superoxide_dismutase:0.00451966210234840560,78045750__Bacteria__Gammaproteobacteria__Xanthomonas_campestris_pv_vesicatoria_str_85-10__superoxide_dismutase:0.00452671119010133148):0.00347191243368079761,(384417345__Bacteria__Gammaproteobacteria__Xanthomonas_oryzae_pv_oryzicola_BLS256__superoxide_dismutase:0.01536254340493459561,(58584104__Bacteria__Gammaproteobacteria__Xanthomonas_oryzae_pv_oryzae_KACC10331__superoxide_dismutase:0.01356851370583353998,(188574565__Bacteria__Gammaproteobacteria__Xanthomonas_oryzae_pv_oryzae_PXO99A__superoxide_dismutase:0.00000122123005994819,84625879__Bacteria__Gammaproteobacteria__Xanthomonas_oryzae_pv_oryzae_MAFF_311018__superoxide_dismutase:0.00000122123005994819):0.00000122123005994819):0.01460731777884610554):0.05325573047379936198):0.01019101694463380239):0.00992062745133184647,(188989608__Bacteria__Gammaproteobacteria__Xanthomonas_campestris_pv_campestris_str_B100__superoxide_dismutase:0.00466810470471424720,(384429949__Bacteria__Gammaproteobacteria__Xanthomonas_campestris_pv_raphani_756C__superoxide_dismutase:0.00232790694687807229,21229669__Bacteria__Gammaproteobacteria__Xanthomonas_campestris_pv_campestris_str_ATCC_33913__superoxide_dismutase:0.00000122123005994819):0.00223688849112969662):0.05324139586580206585):0.21972289289917118493):0.13391351906563994656):0.36770369261575608366):0.09048664543645562608):0.13154515067971622733,(262197856__Bacteria__Deltaproteobacteria__Haliangium_ochraceum_DSM_14365__superoxide_dismutase:0.76627288106790680811,162456714__Bacteria__Deltaproteobacteria__Sorangium_cellulosum_So_ce_56__superoxide_dismutase:0.73794845976143863542):0.07636793640737445099):0.06366168142911735051,((317133031__Bacteria__Clostridia__Ethanoligenens_harbinense_YUAN-3__superoxide_dismutase_copper|zinc_binding_protein:0.75846708842964405406,347531962__Bacteria__Clostridia__Roseburia_hominis_A2-183__hypothetical_protein:1.07114135446788427686):0.29907986720389895252,(158320873__Bacteria__Clostridia__Alkaliphilus_oremlandii_OhILAs__copper|zinc_binding_superoxide_dismutase:0.60707526300497283156,(((((331269164__Bacteria__Clostridia__Clostridium_botulinum_BKT015925__superoxide_dismutase:0.27641895667511340307,118443104__Bacteria__Clostridia__Clostridium_novyi_NT__superoxide_dismutase:0.20135522944762240805):0.48570606029193164055,374297459__Bacteria__Clostridia__Clostridium_clariflavum_DSM_19732__Cu|Zn_superoxide_dismutase:0.43482172927079293379):0.13639986155049529937,226950861__Bacteria__Clostridia__Clostridium_botulinum_A2_str_Kyoto__copper|zinc_superoxide_dismutase:0.42007907413176293066):0.08025464651499455981,(28210325__Bacteria__Clostridia__Clostridium_tetani_E88__superoxide_dismutase_|Cu|Zn|:0.32074055771870985110,(((220931651__Bacteria__Clostridia__Halothermothrix_orenii_H_168__superoxide_dismutase_|Cu|Zn|:0.24589958197132438800,188585366__Bacteria__Clostridia__Natranaerobius_thermophilus_JW-NM-WN-LF__copper|zinc_binding_superoxide_dismutase:0.66638186583424152687):0.14075528406661863556,(333923408__Bacteria__Clostridia__Desulfotomaculum_carboxydivorans_CO-1-SRB__superoxide_dismutase_copper|zinc_binding_protein:0.37066822564668983064,(334340984__Bacteria__Clostridia__Desulfotomaculum_ruminis_DSM_2154__superoxide_dismutase_copper|zinc_binding_protein:0.50983405786987656683,258517264__Bacteria__Clostridia__Desulfotomaculum_acetoxidans_DSM_771__copper|zinc_binding_superoxide_dismutase:0.55773733451473539446):0.06198792481676248384):0.08438150818202329317):0.02269164292613288017,(302392637__Bacteria__Clostridia__Acetohalobium_arabaticum_DSM_5501__superoxide_dismutase_copper|zinc_binding_protein:0.34701884805927002420,150392199__Bacteria__Clostridia__Alkaliphilus_metalliredigens_QYMF__superoxide_dismutase|_copper|zinc_binding:0.29693634674132862727):0.11234578226004118817):0.05795675686077363803):0.02868084268031161413):0.09923532786534490502,((15894642__Bacteria__Clostridia__Clostridium_acetobutylicum_ATCC_824__Cu|Zn_family_superoxide_dismutase:0.37860663736710792326,(300856144__Bacteria__Clostridia__Clostridium_ljungdahlii_DSM_13528__Cu|Zn_superoxide_dismutase:0.06209905747617536220,219853708__Bacteria__Clostridia__Clostridium_kluyveri_NBRC_12016__hypothetical_protein:0.17500732774829222405):0.10274986062308896773):0.17983322643925556128,(386714490__Bacteria__Bacilli__Halobacillus_halophilus_DSM_2266__superoxide_dismutase_|Cu|Zn|:0.65569662683348794996,226310542__Bacteria__Bacilli__Brevibacillus_brevis_NBRC_100599__superoxide_dismutase_|Cu|Zn|:0.42353395144858912991):0.19784982328453673550):0.03233263573092674120):0.06293046317304160087):0.25572383135985343738):0.85245955979405718672):0.14121319166308582416,((158315844__Bacteria__Actinobacteria__Frankia_sp_EAN1pec__copper|zinc_binding_superoxide_dismutase:0.93964663107786261520,(375294132__Bacteria__Actinobacteria__Corynebacterium_diphtheriae_INCA_402__Cu|Zn_superoxide_dismutase:0.34056262935257636260,(337290270__Bacteria__Actinobacteria__Corynebacterium_ulcerans_BR-AD22__superoxide_dismutase:0.05053875766971097083,300858028__Bacteria__Actinobacteria__Corynebacterium_pseudotuberculosis_FRC41__superoxide_dismutase:0.02175181968700978449):0.33823074633475386230):0.41024539363191381280):0.25342132112930532140,((((((374292973__Bacteria__Alphaproteobacteria__Azospirillum_lipoferum_4B__superoxide_dismutase:0.09585671111044846704,288959328__Bacteria__Alphaproteobacteria__Azospirillum_sp_B510__Cu|Zn_superoxide_dismutase:0.11464525513329594519):0.72722895251180952325,110635549__Bacteria__Alphaproteobacteria__Chelativorans_sp_BNC1__superoxide_dismutase|_copper|zinc_binding:0.57263680787240478498):0.15605670855628117621,((334140934__Bacteria__Alphaproteobacteria__Novosphingobium_sp_PP1Y__Cu|Zn_superoxide_dismutase:0.59136105710976827332,((146276506__Bacteria__Alphaproteobacteria__Rhodobacter_sphaeroides_ATCC_17025__superoxide_dismutase|_copper|zinc_binding:0.16860780157918461852,77462340__Bacteria__Alphaproteobacteria__Rhodobacter_sphaeroides_2-4-1__Putative_Copper|Zinc_superoxide_dismutase:0.13233373155746450123):0.39289734678677218360,(119384372__Bacteria__Alphaproteobacteria__Paracoccus_denitrificans_PD1222__superoxide_dismutase|_copper|zinc_binding:0.46447297357802341811,((222085398__Bacteria__Alphaproteobacteria__Agrobacterium_radiobacter_K84__superoxide_dismutase:0.28200854094887140011,(116251287__Bacteria__Alphaproteobacteria__Rhizobium_leguminosarum_bv_viciae_3841__superoxide_dismutase:0.09365653737029541737,86357038__Bacteria__Alphaproteobacteria__Rhizobium_etli_cf_42__superoxide_dismutase:0.07334588279239803721):0.19172765723249152181):0.08249131117818218895,(227821426__Bacteria__Alphaproteobacteria__Sinorhizobium_fredii_NGR234__superoxide_dismutase:0.10613484674035046640,(150395926__Bacteria__Alphaproteobacteria__Sinorhizobium_medicae_WSM419__copper|zinc_binding_superoxide_dismutase:0.08650377775385267864,15964850__Bacteria__Alphaproteobacteria__Sinorhizobium_meliloti_1021__superoxide_dismutase_Cu|Zn_precursor_|bacteriocuprein|_transmembrane_protein:0.01493394586147247377):0.13568124217213067828):0.32524250351205880039):0.22666793274267352243):0.19473720461461649367):0.19311367570777995817):0.16209540147009493527,374328493__Bacteria__Alphaproteobacteria__Pseudovibrio_sp_FO-BEG1__Copper|zinc_superoxide_dismutase:0.87617585565420719185):0.10998416792190075786):0.05186788495552140804,((217970116__Bacteria__Betaproteobacteria__Thauera_sp_MZ1T__superoxide_dismutase:0.34450447885936597014,119896813__Bacteria__Betaproteobacteria__Azoarcus_sp_BH72__superoxide_dismutase:0.20507649847066292126):0.30220761646195293260,(304321596__Bacteria__Alphaproteobacteria__Parvularcula_bermudensis_HTCC2503__superoxide_dismutase|_Cu|Zn:0.89191174145430773823,((154250578__Bacteria__Alphaproteobacteria__Parvibaculum_lavamentivorans_DS-1__copper|zinc_binding_superoxide_dismutase:0.57576225957345539275,((154246857__Bacteria__Alphaproteobacteria__Xanthobacter_autotrophicus_Py2__copper|zinc_binding_superoxide_dismutase:0.66349566942143545223,(170750217__Bacteria__Alphaproteobacteria__Methylobacterium_radiotolerans_JCM_2831__copper|zinc_binding_superoxide_dismutase:0.27463064288279337433,(((218532565__Bacteria__Alphaproteobacteria__Methylobacterium_chloromethanicum_CM4__superoxide_dismutase_copper|zinc_binding:0.00000122123005994819,254563643__Bacteria__Alphaproteobacteria__Methylobacterium_extorquens_DM4__superoxide_dismutase:0.00534520407651289595):0.04927912334543662481,188584013__Bacteria__Alphaproteobacteria__Methylobacterium_populi_BJ001__Cu|Zn_family_superoxide_dismutase:0.05071880756609595947):0.12211421569651029206,(220922785__Bacteria__Alphaproteobacteria__Methylobacterium_nodulans_ORS_2060__copper|zinc_binding_superoxide_dismutase:0.10610476866170852339,170740615__Bacteria__Alphaproteobacteria__Methylobacterium_sp_4-46__copper|zinc_binding_superoxide_dismutase:0.16470788733624999733):0.19194168256488888802):0.09549481635873935392):0.30902471495493127884):0.16060927256809473529,(182678536__Bacteria__Alphaproteobacteria__Beijerinckia_indica_subsp_indica_ATCC_9039__Cu|Zn_family_superoxide_dismutase:0.69921540000488380251,(197104393__Bacteria__Alphaproteobacteria__Phenylobacterium_zucineum_HLK1__Cu|Zn_superoxide_dismutase:0.40669574255583967881,((167646834__Bacteria__Alphaproteobacteria__Caulobacter_sp_K31__Cu|Zn_family_superoxide_dismutase:0.19331244423355978257,(16125826__Bacteria__Alphaproteobacteria__Caulobacter_crescentus_CB15__superoxide_dismutase|_Cu|Zn:0.14244759671433870896,295689999__Bacteria__Alphaproteobacteria__Caulobacter_segnis_ATCC_21756__superoxide_dismutase_copper|zinc_binding_protein:0.10911622108882682025):0.15034734845737376951):0.12298675487907594073,(315500069__Bacteria__Alphaproteobacteria__Asticcacaulis_excentricus_CB_48__superoxide_dismutase_copper|zinc_binding_protein:0.57327436569016365642,((347760009__Bacteria__Alphaproteobacteria__Gluconacetobacter_xylinus_NBRC_3288__superoxide_dismutase:0.32117162720764980133,58040309__Bacteria__Alphaproteobacteria__Gluconobacter_oxydans_621H__superoxide_dismutase_|Cu|Zn|:0.23415105726533427810):0.16594040394842599073,374311259__Bacteria__Acidobacteria__Granulicella_mallensis_MP5ACTX8__superoxide_dismutase_copper|zinc_binding_protein:0.31099063312712771356):0.19928749224303629606):0.06477274082026024393):0.11190934001084613947):0.13428578865912871310):0.12014101373745057766):0.01871578692471368571):0.07519607221769780692,302383736__Bacteria__Alphaproteobacteria__Brevundimonas_subvibrioides_ATCC_15264__superoxide_dismutase_copper|zinc_binding_protein:0.72349514352433841324):0.08065929056511997319):0.06272272625080417552):0.36959102823512912650):0.09664240653572030160,(((383458351__Bacteria__Deltaproteobacteria__Corallococcus_coralloides_DSM_2259__superoxide_dismutase|_Cu|Zn:0.21545506451504722878,(338533043__Bacteria__Deltaproteobacteria__Myxococcus_fulvus_HW-1__superoxide_dismutase|_Cu|Zn:0.06988792881349686903,108763102__Bacteria__Deltaproteobacteria__Myxococcus_xanthus_DK_1622__superoxide_dismutase|_Cu|Zn:0.04316087088537091249):0.17753981046393516041):0.40989406115643706174,((75676980__Bacteria__Alphaproteobacteria__Nitrobacter_winogradskyi_Nb-255__copper|Zinc_superoxide_dismutase:0.12919348574974526267,92119056__Bacteria__Alphaproteobacteria__Nitrobacter_hamburgensis_X14__superoxide_dismutase|_copper|zinc_binding:0.14676813071765934526):0.19067067933608408681,(91974968__Bacteria__Alphaproteobacteria__Rhodopseudomonas_palustris_BisB5__superoxide_dismutase|_copper|zinc_binding:0.13877663215415353415,39933302__Bacteria__Alphaproteobacteria__Rhodopseudomonas_palustris_CGA009__superoxide_dismutase:0.17630101839824632859):0.13664208963391893947):0.30227556418166079411):0.19874468067304745800,(37521550__Bacteria__Cyanobacteria__Gloeobacter_violaceus_PCC_7421__superoxide_dismutase:0.90486732131245539712,338741407__Bacteria__Alphaproteobacteria__Hyphomicrobium_sp_MC1__superoxide_dismutase:0.82391881029817215509):0.22557504078151319193):0.04216991774447204078):0.04793990493880131293,((37521739__Bacteria__Cyanobacteria__Gloeobacter_violaceus_PCC_7421__superoxide_dismutase:1.36538826011484371037,(((347529738__Bacteria__Alphaproteobacteria__Sphingobium_sp_SYK-6__superoxide_dismutase:0.71912562206830477063,((347527943__Bacteria__Alphaproteobacteria__Sphingobium_sp_SYK-6__superoxide_dismutase:1.02715031825520286546,103486308__Bacteria__Alphaproteobacteria__Sphingopyxis_alaskensis_RB2256__superoxide_dismutase|_copper|zinc_binding:0.64061988136408642980):0.24526194846330412469,((334343872__Bacteria__Alphaproteobacteria__Sphingobium_chlorophenolicum_L-1__superoxide_dismutase_copper|zinc_binding_protein:0.03721721745782916035,294011228__Bacteria__Alphaproteobacteria__Sphingobium_japonicum_UT26S__Cu|Zn_superoxide_dismutase:0.10600848371478964471):0.41139568586846425591,148553775__Bacteria__Alphaproteobacteria__Sphingomonas_wittichii_RW1__superoxide_dismutase|_copper|zinc_binding:0.54296773699592837392):0.22068667177522197087):0.22408736757855718391):0.19090808015722532387,(87201147__Bacteria__Alphaproteobacteria__Novosphingobium_aromaticivorans_DSM_12444__superoxide_dismutase|_copper|zinc_binding:0.58970542281279825225,85375616__Bacteria__Alphaproteobacteria__Erythrobacter_litoralis_HTCC2594__superoxide_dismutase_|Cu|Zn|:0.81141823721908490352):0.31224853542505270898):0.06630102852538137526,261404893__Bacteria__Bacilli__Paenibacillus_sp_Y412MC10__superoxide_dismutase_copper|zinc|binding_protein:0.93094068191465328965):0.07326844045802420602):0.04227365500086721628,(((322418587__Bacteria__Deltaproteobacteria__Geobacter_sp_M18__Superoxide_dismutase:0.19202486890332984282,(253701664__Bacteria__Deltaproteobacteria__Geobacter_sp_M21__superoxide_dismutase:0.32892406851824718128,222054254__Bacteria__Deltaproteobacteria__Geobacter_sp_FRC-32__copper|zinc_binding_superoxide_dismutase:0.61469408326681673760):0.12187612623072079099):0.21940932187334913350,(153006907__Bacteria__Deltaproteobacteria__Anaeromyxobacter_sp_Fw109-5__copper|zinc_binding_superoxide_dismutase:0.49404062508097473794,(147921686__Archaea__Methanocellales__Uncultured_methanogenic_archaeon_RC-I__Cu|Zn_superoxide_dismutase_|SOD||_periplasmic:0.44064383272046320217,(73669832__Archaea__Methanosarcinales__Methanosarcina_barkeri_str_Fusaro__superoxide_dismutase:0.12791468788208781859,20091253__Archaea__Methanosarcinales__Methanosarcina_acetivorans_C2A__superoxide_dismutase:0.32231798685825735484):0.21817901728046346088):0.33317309697165548021):0.11009390938566637752):0.10029102199325830302,((251794492__Bacteria__Bacilli__Paenibacillus_sp_JDR-2__copper|zinc_binding_superoxide_dismutase:0.55119023864020999515,169826406__Bacteria__Bacilli__Lysinibacillus_sphaericus_C3-41__superoxide_dismutase_|Cu|Zn|_2:0.57139865189115635058):0.16029655683293866919,((337747270__Bacteria__Bacilli__Paenibacillus_mucilaginosus_KNP414__superoxide_dismutase_copper|zinc_binding_protein:0.70381003221121374303,((((116619285__Bacteria__Acidobacteria__Candidatus_Solibacter_usitatus_Ellin6076__superoxide_dismutase|_copper|zinc_binding:0.58696533728432187527,(390957582__Bacteria__Acidobacteria__Terriglobus_roseus_DSM_18391__Cu|Zn_superoxide_dismutase:0.63635246304971848641,(322436817__Bacteria__Acidobacteria__Granulicella_tundricola__superoxide_dismutase_copper|zinc_binding_protein:0.49677230408875749923,(320108317__Bacteria__Acidobacteria__Terriglobus_saanensis_SP1PR4__superoxide_dismutase_copper|zinc|binding_protein:0.59046059696551644880,374309564__Bacteria__Acidobacteria__Granulicella_mallensis_MP5ACTX8__superoxide_dismutase_copper|zinc_binding_protein:0.28513188145899870385):0.08135675926659993729):0.26703204755323400876):0.21631379913871612297):0.13832370953142328340,42522919__Bacteria__Deltaproteobacteria__Bdellovibrio_bacteriovorus_HD100__superoxide_dismutase:0.63501591033412752019):0.13447881495452765344,((212640214__Bacteria__Bacilli__Anoxybacillus_flavithermus_WK1__Cu|Zn_superoxide_dismutase:0.28449356826254046382,((138896521__Bacteria__Bacilli__Geobacillus_thermodenitrificans_NG80-2__superoxide_dismutase_|Cu|Zn|:0.08420505751760348767,((297528925__Bacteria__Bacilli__Geobacillus_sp_C56-T3__superoxide_dismutase_copper|zinc_binding_protein:0.00709463137448149150,(261420371__Bacteria__Bacilli__Geobacillus_sp_Y412MC61__superoxide_dismutase_copper|zinc_binding_protein:0.00000122123005994819,319768039__Bacteria__Bacilli__Geobacillus_sp_Y412MC52__superoxide_dismutase_copper|zinc_binding_protein:0.00000122123005994819):0.00000122123005994819):0.01222465386812139447,(56421467__Bacteria__Bacilli__Geobacillus_kaustophilus_HTA426__superoxide_dismutase:0.00000122123005994819,375010053__Bacteria__Bacilli__Geobacillus_thermoleovorans_CCB_US3_UF5__superoxide_dismutase:0.00000122123005994819):0.00875914611456960618):0.05452778070699476620):0.16351294867083879248,(239828188__Bacteria__Bacilli__Geobacillus_sp_WCH70__copper|zinc_binding_superoxide_dismutase:0.03126764508707165213,(336234099__Bacteria__Bacilli__Geobacillus_thermoglucosidasius_C56-YS93__superoxide_dismutase_copper|zinc_binding_protein:0.00885741192000862911,312109681__Bacteria__Bacilli__Geobacillus_sp_Y4_1MC1__superoxide_dismutase_copper|zinc_binding_protein:0.00488953768163609501):0.09224696886195557499):0.08696553071426924020):0.12293066883879180673):0.12364689463940634062,((((294501665__Bacteria__Bacilli__Bacillus_megaterium_QM_B1551__copper|zinc_superoxide_dismutase:0.00000122123005994819,384044500__Bacteria__Bacilli__Bacillus_megaterium_WSH-002__superoxide_dismutase_copper|zinc_binding_protein:0.00000122123005994819):0.01389485080899533799,295707013__Bacteria__Bacilli__Bacillus_megaterium_DSM_319__copper|zinc_superoxide_dismutase:0.00682557084600991619):0.57544324256351242486,(152977201__Bacteria__Bacilli__Bacillus_cytotoxicus_NVH_391-98__superoxide_dismutase_copper|zinc_binding:0.10525431892523182120,((384182703__Bacteria__Bacilli__Bacillus_thuringiensis_serovar_finitimus_YBT-020__superoxide_dismutase|_Cu|Zn:0.01169544216879494190,(((30022949__Bacteria__Bacilli__Bacillus_cereus_ATCC_14579__superoxide_dismutase:0.00000122123005994819,296505350__Bacteria__Bacilli__Bacillus_thuringiensis_BMB171__superoxide_dismutase:0.00000122123005994819):0.00000122123005994819,384188963__Bacteria__Bacilli__Bacillus_thuringiensis_serovar_chinensis_CT-43__superoxide_dismutase_|Cu|Zn|:0.00736394595600400794):0.00795905240219309772,163942623__Bacteria__Bacilli__Bacillus_weihenstephanensis_KBAB4__copper|zinc_binding_superoxide_dismutase:0.04516333816378657884):0.01317137020663677882):0.00786462595776241634,(118480001__Bacteria__Bacilli__Bacillus_thuringiensis_str_Al_Hakam__superoxide_dismutase|_Cu|Zn:0.00000122123005994819,(218906106__Bacteria__Bacilli__Bacillus_cereus_AH820__superoxide_dismutase|_Cu|Zn:0.00000122123005994819,30264948__Bacteria__Bacilli__Bacillus_anthracis_str_Ames__superoxide_dismutase|_Cu|Zn:0.00000122123005994819):0.00000122123005994819):0.01318675472396598110):0.14348446194433808754):0.50612005513855240491):0.15714039970609411379,(386715183__Bacteria__Bacilli__Halobacillus_halophilus_DSM_2266__superoxide_dismutase_|Cu|Zn|:0.62463686858680367298,23099794__Bacteria__Bacilli__Oceanobacillus_iheyensis_HTE831__Cu|Zn_superoxide_dismutase:0.62611518918955844093):0.27179503077588279547):0.12581947654047495599):0.25296342318620906875):0.15579666225446908712,((326803519__Bacteria__Bacilli__Aerococcus_urinae_ACS-120-V-Col10a__copper|zinc_superoxide_dismutase:1.32718388597295655629,386712898__Bacteria__Bacilli__Halobacillus_halophilus_DSM_2266__superoxide_dismutase_|Cu|Zn|:0.53431909929069831833):0.20271886244549436329,(23100535__Bacteria__Bacilli__Oceanobacillus_iheyensis_HTE831__Cu|Zn_superoxide_dismutase:0.52986873371204845640,(83593117__Bacteria__Alphaproteobacteria__Rhodospirillum_rubrum_ATCC_11170__copper|Zinc_superoxide_dismutase:0.90869772179662267053,((15606333__Bacteria__Aquificae__Aquifex_aeolicus_VF5__superoxide_dismutase_|Cu|Zn|:0.04819452283886387078,(289548734__Bacteria__Aquificae__Thermocrinis_albus_DSM_14484__superoxide_dismutase:0.30893417318641791525,288818244__Bacteria__Aquificae__Hydrogenobacter_thermophilus_TK-6__superoxide_dismutase:0.05512056516920234295):0.18891830375040424839):0.23039168353769787223,15605785__Bacteria__Aquificae__Aquifex_aeolicus_VF5__superoxide_dismutase_|Cu|Zn|:0.08128348505022042758):0.45221738840554853711):0.15950634128117879840):0.03702757600950590255):0.04067325013378743359):0.11099115748561382000):0.07585853025213103173,((157692634__Bacteria__Bacilli__Bacillus_pumilus_SAFR-032__copper|zinc_|Cu|Zn|_superoxide_dismutase:0.42087710044586240654,((154686348__Bacteria__Bacilli__Bacillus_amyloliquefaciens_FZB42__hypothetical_protein:0.23226345327142428054,(311068615__Bacteria__Bacilli__Bacillus_atrophaeus_1942__superoxide_dismutase:0.14653571142428289953,(386758696__Bacteria__Bacilli__Bacillus_sp_JS__superoxide_dismutase:0.01515822835538859110,16079000__Bacteria__Bacilli__Bacillus_subtilis_subsp_subtilis_str_168__superoxide_dismutase|like_protein_YojM:0.00753826497269534986):0.13218311949725167209):0.17096871497276902585):0.25538024991604918457,52080633__Bacteria__Bacilli__Bacillus_licheniformis_ATCC_14580__copper|Zinc_superoxide_dismutase:0.47617453925408709248):0.14422774943572780337):0.37295870952026127787,294498898__Bacteria__Bacilli__Bacillus_megaterium_QM_B1551__copper|zinc_superoxide_dismutase:0.55116149959429949767):0.10082309333318134614):0.12688752448111528803):0.17924735299798694177):0.09208623484655661939):0.05758561829500499774):0.05619059860006309082):0.15776370002418088623):0.12870590335724263475,(120611267__Bacteria__Betaproteobacteria__Acidovorax_citrulli_AAC00-1__superoxide_dismutase|_copper|zinc|binding:0.04858439681738132426,326317411__Bacteria__Betaproteobacteria__Acidovorax_avenae_subsp_avenae_ATCC_19860__superoxide_dismutase_copper|zinc|binding_protein:0.06143048663108842400):0.61378411499728335876):0.09435049717941804137):0.65466635442483045448,325280712__Bacteria__Bacteroidetes__Odoribacter_splanchnicus_DSM_20712__superoxide_dismutase_copper|zinc_binding_protein:1.28221112717989993435):0.22068907364562201368):0.05618855643234964281):0.10645705878712766190):0.07649166808178356480):0.03914058959139289640):0.05089204905522149575):0.11013804542674562881):0.03910478556210984780):0.06690636460634462324,(((118497012__Bacteria__Gammaproteobacteria__Francisella_novicida_U112__superoxide_dismutase:0.00548206000178203239,(56707983__Bacteria__Gammaproteobacteria__Francisella_tularensis_subsp_tularensis_SCHU_S4__superoxide_dismuate:0.00630411459536033870,385792330__Bacteria__Gammaproteobacteria__Francisella_cf_novicida_Fx1__hypothetical_protein:0.00000122123005994819):0.02094963280387007742):0.07847412211771397084,(337754437__Bacteria__Gammaproteobacteria__Francisella_sp_TX077308__superoxide_dismutase:0.15584252685437360864,(387886109__Bacteria__Gammaproteobacteria__Francisella_noatunensis_subsp_orientalis_str_Toba_04__superoxide_dismutase:0.09057187182781202550,167626650__Bacteria__Gammaproteobacteria__Francisella_philomiragia_subsp_philomiragia_ATCC_25017__superoxide_dismutase_|Cu|Zn|:0.00414728405438347710):0.06401127024913141894):0.16389596965277153373):0.80769970998791529304,(49475620__Bacteria__Alphaproteobacteria__Bartonella_henselae_str_Houston-1__superoxide_dismutase_|Cu|Zn_|:0.29393367659531582925,(163868334__Bacteria__Alphaproteobacteria__Bartonella_tribocorum_CIP_105476__superoxide_dismutase:0.06527581545784603978,240850621__Bacteria__Alphaproteobacteria__Bartonella_grahamii_as4aup__superoxide_dismutase_|Cu|Zn|:0.06571571878670240396):0.12580066189571409430):0.29928591681966071336):0.23785522125921756964):0.11927815731303312297,(222823166__Bacteria__Epsilonproteobacteria__Campylobacter_lari_RM2100__superoxide_dismutase_|Cu|Zn|:0.30889930161951789644,(118475559__Bacteria__Epsilonproteobacteria__Campylobacter_fetus_subsp_fetus_82-40__copper|zinc_superoxide_dismutase:0.36315507738675673055,(154175014__Bacteria__Epsilonproteobacteria__Campylobacter_curvus_525-92__copper|zinc_superoxide_dismutase:0.13724645476083990880,157165326__Bacteria__Epsilonproteobacteria__Campylobacter_concisus_13826__copper|zinc_superoxide_dismutase:0.05840862511600312251):0.12983514897136902433):0.15361052070775763068):0.46826080069269082617):0.16584197227495989235):0.07115926376499895345,152978476__Bacteria__Gammaproteobacteria__Actinobacillus_succinogenes_130Z__superoxide_dismutase:0.22493113929864302913):0.06337739670840904227,52425759__Bacteria__Gammaproteobacteria__Mannheimia_succiniciproducens_MBEL55E__SodC_protein:0.37876603402671660259,15603817__Bacteria__Gammaproteobacteria__Pasteurella_multocida_subsp_multocida_str_Pm70__SodC_protein:0.23703012950489699140):0.0;
