# Supplementary material for: The last universal common ancestor between ancient Earth chemistry and the onset of genetics
Source: PLoS Genet. 2018 Aug 16;14(8):e1007518. doi: 10.1371/journal.pgen.1007518 (PMC6095482; doi:10.1371/journal.pgen.1007518)
Supplement: S1 Appendix — The trees are for the 355 clusters that, after alignment and tree construction, generated ML trees that preserve domain monophyly while also having homologues in ≥2 archaeal and ≥2 bacterial lineages. These 355 proteins trace to LUCA by those phylogenetic criteria [78]. LUCA, last universal common ancestor; ML, maximum likelihood. (ZIP) [file pgen.1007518.s001.zip › renamed_trees_LUCA/818.tree]

((315229962__Archaea__Thermococcales-pyroco__Thermococcus_barophilus_MP__deoxycytidine_triphosphate_deaminase:0.19159781293217817422,242398377__Archaea__Thermococcales-pyroco__Thermococcus_sibiricus_MM_739__deoxycytidine_triphosphate_deaminase:0.22708881886995735400):1.17098554486291650534,(((109896657__Bacteria__Gammaproteobacteria__Pseudoalteromonas_atlantica_T6c__deoxycytidine_triphosphate_deaminase:2.80425723653003577951,(153008859__Bacteria__Alphaproteobacteria__Ochrobactrum_anthropi_ATCC_49188__deoxycytidine_triphosphate_deaminase:2.14452284072462351361,(37523079__Bacteria__Cyanobacteria__Gloeobacter_violaceus_PCC_7421__deoxycytidine_triphosphate_deaminase:0.79524420739363266275,((347755264__Bacteria__Acidobacteria__Candidatus_Chloracidobacterium_thermophilum_B__dCTP_deaminase:0.71772676905486532117,(220910438__Bacteria__Cyanobacteria__Cyanothece_sp_PCC_7425__deoxycytidine_triphosphate_deaminase:0.16959735306358633689,(158335999__Bacteria__Cyanobacteria__Acaryochloris_marina_MBIC11017__deoxycytidine_triphosphate_deaminase:0.17594375640217577161,(((((170077925__Bacteria__Cyanobacteria__Synechococcus_sp_PCC_7002__deoxycytidine_triphosphate_deaminase:0.37371794405966651809,(56752204__Bacteria__Cyanobacteria__Synechococcus_elongatus_PCC_6301__deoxycytidine_triphosphate_deaminase:0.14642353150569911713,(((33239726__Bacteria__Cyanobacteria__Prochlorococcus_marinus_subsp_marinus_str_CCMP1375__Deoxycytidine_deaminase:0.11442893590544687965,(159902810__Bacteria__Cyanobacteria__Prochlorococcus_marinus_str_MIT_9211__deoxycytidine_triphosphate_deaminase:0.08265879716004424782,((123965512__Bacteria__Cyanobacteria__Prochlorococcus_marinus_str_MIT_9515__deoxycytidine_triphosphate_deaminase:0.02505699178587640977,33860802__Bacteria__Cyanobacteria__Prochlorococcus_marinus_subsp_pastoris_str_CCMP1986__deoxycytidine_triphosphate_deaminase:0.01712358028866238502):0.05092546568728407996,(78778631__Bacteria__Cyanobacteria__Prochlorococcus_marinus_str_MIT_9312__deoxycytidine_triphosphate_deaminase:0.01519177884208801517,((126695605__Bacteria__Cyanobacteria__Prochlorococcus_marinus_str_MIT_9301__deoxycytidine_triphosphate_deaminase:0.00000122123005994819,123967803__Bacteria__Cyanobacteria__Prochlorococcus_marinus_str_AS9601__deoxycytidine_triphosphate_deaminase:0.01319179607541438350):0.00647073535292227477,157412604__Bacteria__Cyanobacteria__Prochlorococcus_marinus_str_MIT_9215__deoxycytidine_triphosphate_deaminase:0.00681075544735276848):0.01983336439958633887):0.03426152824523633067):0.12460108479964786266):0.05331423059446669527):0.00948680467330322366,(124025035__Bacteria__Cyanobacteria__Prochlorococcus_marinus_str_NATL1A__deoxycytidine_triphosphate_deaminase:0.00000122123005994819,72383446__Bacteria__Cyanobacteria__Prochlorococcus_marinus_str_NATL2A__deoxycytidine_triphosphate_deaminase:0.00000122123005994819):0.15196587534879413273):0.03839837405907502166,(((148243445__Bacteria__Cyanobacteria__Synechococcus_sp_RCC307__deoxycytidine_triphosphate_deaminase:0.16420548682248675698,33864814__Bacteria__Cyanobacteria__Synechococcus_sp_WH_8102__deoxycytidine_triphosphate_deaminase:0.06486915774188904693):0.04072858638706585571,(33864095__Bacteria__Cyanobacteria__Prochlorococcus_marinus_str_MIT_9313__deoxycytidine_triphosphate_deaminase:0.00000122123005994819,124024142__Bacteria__Cyanobacteria__Prochlorococcus_marinus_str_MIT_9303__deoxycytidine_triphosphate_deaminase:0.00000122123005994819):0.03175083714437326038):0.05607633142035113594,113953966__Bacteria__Cyanobacteria__Synechococcus_sp_CC9311__deoxycytidine_triphosphate_deaminase:0.07954814198705810468):0.02854184456657313934):0.11893745039307784817):0.18840967570017480570):0.11314741366104495712,(86606141__Bacteria__Cyanobacteria__Synechococcus_sp_JA-3-3Ab__deoxycytidine_triphosphate_deaminase:0.00000122123005994819,86609130__Bacteria__Cyanobacteria__Synechococcus_sp_JA-2-3Ba-2-13__deoxycytidine_triphosphate_deaminase:0.07226237421560448293):0.18492263675269357548):0.20296270212949071854,257059143__Bacteria__Cyanobacteria__Cyanothece_sp_PCC_8802__deoxycytidine_triphosphate_deaminase:0.14720786672021191066):0.03894846391136863595,(186682828__Bacteria__Cyanobacteria__Nostoc_punctiforme_PCC_73102__deoxycytidine_triphosphate_deaminase:0.07958747055667043935,(75908880__Bacteria__Cyanobacteria__Anabaena_variabilis_ATCC_29413__deoxycytidine_triphosphate_deaminase:0.02063731803903382997,17227562__Bacteria__Cyanobacteria__Nostoc_sp_PCC_7120__deoxycytidine_triphosphate_deaminase:0.01185676882613682058):0.06256524026857336607):0.09814414910856818219):0.05228023966225980174,(16330741__Bacteria__Cyanobacteria__Synechocystis_sp_PCC_6803__deoxycytidine_triphosphate_deaminase:0.27402577330329047633,22298366__Bacteria__Cyanobacteria__Thermosynechococcus_elongatus_BP-1__deoxycytidine_triphosphate_deaminase:0.08647988932561967435):0.11018691053687565407):0.03103468315108817710):0.05524846558273838193):0.53439242998148583919):0.30345472241962595517,(((((((94968215__Bacteria__Acidobacteria__Candidatus_Koribacter_versatilis_Ellin345__deoxycytidine_triphosphate_deaminase:0.14490648605323422360,(225874875__Bacteria__Acidobacteria__Acidobacterium_capsulatum_ATCC_51196__deoxycytidine_triphosphate_deaminase:0.07074942401144188042,((374312776__Bacteria__Acidobacteria__Granulicella_mallensis_MP5ACTX8__deoxycytidine_triphosphate_deaminase:0.09553712506978383201,(320106541__Bacteria__Acidobacteria__Terriglobus_saanensis_SP1PR4__deoxycytidine_triphosphate_deaminase:0.04050201662768332378,390958563__Bacteria__Acidobacteria__Terriglobus_roseus_DSM_18391__deoxycytidine_triphosphate_deaminase:0.09922376923673995042):0.01815993609193230704):0.03840384151945386293,322436190__Bacteria__Acidobacteria__Granulicella_tundricola__deoxycytidine_triphosphate_deaminase:0.05277957903757731634):0.02235076855042238825):0.09566089384468694223):0.21667991023520180582,((189485393__Bacteria__others_bacteria__Uncultured_Termite_group_1_bacterium_phylotype_Rs-D17__dCTP_deaminase:1.15976532276514654463,206891082__Bacteria__others_bacteria__Thermodesulfovibrio_yellowstonii_DSM_11347__deoxycytidine_triphosphate_deaminase:0.23982474868459222050):0.05198161367913715220,327399040__Bacteria__Deltaproteobacteria__Hippea_maritima_DSM_10411__Deoxycytidine_triphosphate_deaminase:0.26008124764317258615):0.07835697529959211038):0.01168067456727798006,(226227069__Bacteria__others_bacteria__Gemmatimonas_aurantiaca_T-27__deoxycytidine_triphosphate_deaminase:0.32655147628059272291,((159897843__Bacteria__Chloroflexi__Herpetosiphon_aurantiacus_DSM_785__deoxycytidine_triphosphate_deaminase:0.30608849788958258920,(((((83720045__Bacteria__Betaproteobacteria__Burkholderia_thailandensis_E264__deoxycytidine_triphosphate_deaminase:0.00000122123005994819,((107023371__Bacteria__Betaproteobacteria__Burkholderia_cenocepacia_AU_1054__deoxycytidine_triphosphate_deaminase:0.00000122123005994819,((238028338__Bacteria__Betaproteobacteria__Burkholderia_glumae_BGR1__deoxycytidine_triphosphate_deaminase:0.00776704999080975178,330817984__Bacteria__Betaproteobacteria__Burkholderia_gladioli_BSR3__deoxycytidine_triphosphate_deaminase:0.00000122123005994819):0.00785069102793897917,(78067233__Bacteria__Betaproteobacteria__Burkholderia_sp_383__deoxycytidine_triphosphate_deaminase:0.00000122123005994819,(161524040__Bacteria__Betaproteobacteria__Burkholderia_multivorans_ATCC_17616__deoxycytidine_triphosphate_deaminase:0.00000122123005994819,134296615__Bacteria__Betaproteobacteria__Burkholderia_vietnamiensis_G4__deoxycytidine_triphosphate_deaminase:0.00000122123005994819):0.00000122123005994819):0.00000122123005994819):0.00000122123005994819):0.00000122123005994819,115352531__Bacteria__Betaproteobacteria__Burkholderia_ambifaria_AMMD__deoxycytidine_triphosphate_deaminase:0.00000122123005994819):0.00789617850874619644):0.00788735263007025837,(53725202__Bacteria__Betaproteobacteria__Burkholderia_mallei_ATCC_23344__deoxycytidine_triphosphate_deaminase:0.00000122123005994819,53718644__Bacteria__Betaproteobacteria__Burkholderia_pseudomallei_K96243__deoxycytidine_triphosphate_deaminase:0.00000122123005994819):0.00000122123005994819):0.05190707890796537882,(186476938__Bacteria__Betaproteobacteria__Burkholderia_phymatum_STM815__deoxycytidine_triphosphate_deaminase:0.00000122123005994819,(312795366__Bacteria__Betaproteobacteria__Burkholderia_rhizoxinica_HKI_454__Deoxycytidine_triphosphate_deaminase:0.07202455410361746635,(187923020__Bacteria__Betaproteobacteria__Burkholderia_phytofirmans_PsJN__deoxycytidine_triphosphate_deaminase:0.00766376133822018173,91782353__Bacteria__Betaproteobacteria__Burkholderia_xenovorans_LB400__deoxycytidine_triphosphate_deaminase:0.01527772392014480930):0.00304661949308973265):0.05365733011178235035):0.02329606645494159897):0.05707287093991531696,(((82703086__Bacteria__Betaproteobacteria__Nitrosospira_multiformis_ATCC_25196__deoxycytidine_triphosphate_deaminase:0.06895990011015719345,(325981752__Bacteria__Betaproteobacteria__Nitrosomonas_sp_AL212__deoxycytidine_triphosphate_deaminase:0.08815456740256846779,(114331898__Bacteria__Betaproteobacteria__Nitrosomonas_eutropha_C91__deoxycytidine_triphosphate_deaminase:0.03677020982547483247,30248637__Bacteria__Betaproteobacteria__Nitrosomonas_europaea_ATCC_19718__deoxycytidine_triphosphate_deaminase:0.04656192290003616924):0.06389340919676764208):0.02465870813716878815):0.05784046613128646097,(((291614998__Bacteria__Betaproteobacteria__Sideroxydans_lithotrophicus_ES-1__deoxycytidine_triphosphate_deaminase:0.05657699999433064841,(302877654__Bacteria__Betaproteobacteria__Gallionella_capsiferriformans_ES-2__deoxycytidine_triphosphate_deaminase:0.01976689116670046764,257095559__Bacteria__Betaproteobacteria__Candidatus_Accumulibacter_phosphatis_clade_IIA_str_UW-1__deoxycytidine_triphosphate_deaminase:0.09924862868161050955):0.05072522083243536511):0.01697231250593382937,((((253998803__Bacteria__Betaproteobacteria__Methylovorus_glucosetrophus_SIP3-4__deoxycytidine_triphosphate_deaminase:0.00000122123005994819,313200889__Bacteria__Betaproteobacteria__Methylovorus_sp_MP688__deoxycytidine_triphosphate_deaminase:0.00000122123005994819):0.07647132861078441424,(71906217__Bacteria__Betaproteobacteria__Dechloromonas_aromatica_RCB__deoxycytidine_triphosphate_deaminase:0.12691311208556502188,372487922__Bacteria__Betaproteobacteria__Dechlorosoma_suillum_PS__deoxycytidine_triphosphate_deaminase:0.02051876568657207134):0.02759327798908426874):0.02064472075653415312,91775413__Bacteria__Betaproteobacteria__Methylobacillus_flagellatus_KT__deoxycytidine_triphosphate_deaminase:0.06157716653829643783):0.05637580427845339387,(297538302__Bacteria__Betaproteobacteria__Methylotenera_versatilis_301__deoxycytidine_triphosphate_deaminase:0.00000122123005994819,253996895__Bacteria__Betaproteobacteria__Methylotenera_mobilis_JLW8__deoxycytidine_triphosphate_deaminase:0.04635426215830067143):0.05639063810600757759):0.02763057521124740248):0.02113382803067778357,((59800864__Bacteria__Betaproteobacteria__Neisseria_gonorrhoeae_FA_1090__deoxycytidine_triphosphate_deaminase:0.00000122123005994819,(313668684__Bacteria__Betaproteobacteria__Neisseria_lactamica_020-06__deoxycytidine_triphosphate_deaminase:0.01564404879942980775,385328170__Bacteria__Betaproteobacteria__Neisseria_meningitidis_alpha710__deoxycytidine_triphosphate_deaminase:0.01715304643469052828):0.00849516618319404171):0.16836975226110276194,((347540928__Bacteria__Betaproteobacteria__Pseudogulbenkiania_sp_NH8B__deoxycytidine_triphosphate_deaminase:0.07363590851492118894,34499009__Bacteria__Betaproteobacteria__Chromobacterium_violaceum_ATCC_12472__deoxycytidine_triphosphate_deaminase:0.07444976201942975214):0.05273440193947938337,226941767__Bacteria__Betaproteobacteria__Laribacter_hongkongensis_HLHK9__Dcd:0.19048705949101235602):0.01312418340339084437):0.05389205419964428201):0.03589649078122696124):0.04910472019444676872,((((300312751__Bacteria__Betaproteobacteria__Herbaspirillum_seropedicae_SmR1__deoxycytidine_triphosphate_deaminase:0.04960667044410826954,(145588834__Bacteria__Betaproteobacteria__Polynucleobacter_necessarius_subsp_asymbioticus_QLW-P1DMWA-1__deoxycytidine_triphosphate_deaminase:0.11901705173321197595,((((337755385__Bacteria__Gammaproteobacteria__Francisella_sp_TX077308__deoxycytidine_triphosphate_deaminase:0.00762674803862792901,(((118497465__Bacteria__Gammaproteobacteria__Francisella_novicida_U112__deoxycytidine_triphosphate_deaminase:0.00000122123005994819,387824496__Bacteria__Gammaproteobacteria__Francisella_cf_novicida_3523__Deoxycytidine_triphosphate_deaminase:0.00000122123005994819):0.00000122123005994819,56708085__Bacteria__Gammaproteobacteria__Francisella_tularensis_subsp_tularensis_SCHU_S4__deoxycytidine_triphosphate_deaminase:0.00000122123005994819):0.01559984022005221800,(387887114__Bacteria__Gammaproteobacteria__Francisella_noatunensis_subsp_orientalis_str_Toba_04__deoxycytidine_triphosphate_deaminase:0.01513676180438832709,167627965__Bacteria__Gammaproteobacteria__Francisella_philomiragia_subsp_philomiragia_ATCC_25017__deoxycytidine_triphosphate_deaminase:0.00756975894824059824):0.00000122123005994819):0.00754391542962112166):0.27139758718759937617,(217970009__Bacteria__Betaproteobacteria__Thauera_sp_MZ1T__deoxycytidine_triphosphate_deaminase:0.03909135626716248035,(119899489__Bacteria__Betaproteobacteria__Azoarcus_sp_BH72__deoxycytidine_triphosphate_deaminase:0.03936468895789931727,56477940__Bacteria__Betaproteobacteria__Aromatoleum_aromaticum_EbN1__deoxycytidine_triphosphate_deaminase:0.03157077664789756377):0.03284926420503128663):0.15288492282104984565):0.02823698068685718057,(((((254786921__Bacteria__Gammaproteobacteria__Teredinibacter_turnerae_T7901__deoxycytidine_triphosphate_deaminase:0.10335519407645750445,192361124__Bacteria__Gammaproteobacteria__Cellvibrio_japonicus_Ueda107__deoxycytidine_triphosphate_deaminase:0.07737101246202880700):0.03553918640759592962,90022041__Bacteria__Gammaproteobacteria__Saccharophagus_degradans_2-40__dCTP_deaminase:0.08776627330624411916):0.02860491744132426586,(((92114236__Bacteria__Gammaproteobacteria__Chromohalobacter_salexigens_DSM_3043__deoxycytidine_triphosphate_deaminase:0.03159767688162623545,307544878__Bacteria__Gammaproteobacteria__Halomonas_elongata_DSM_2581__deoxycytidine_triphosphate_deaminase:0.06257099679593022823):0.10955736899529462669,(((333901544__Bacteria__Gammaproteobacteria__Pseudomonas_fulva_12-X__Deoxycytidine_triphosphate_deaminase:0.02578622562864648846,15598676__Bacteria__Gammaproteobacteria__Pseudomonas_aeruginosa_PAO1__deoxycytidine_triphosphate_deaminase:0.03827852606924605355):0.01545743072816001956,146306440__Bacteria__Gammaproteobacteria__Pseudomonas_mendocina_ymp__deoxycytidine_triphosphate_deaminase:0.00988758070541339608):0.02450475472539648605,((26987836__Bacteria__Gammaproteobacteria__Pseudomonas_putida_KT2440__deoxycytidine_triphosphate_deaminase:0.03843976560952441085,(28871286__Bacteria__Gammaproteobacteria__Pseudomonas_syringae_pv_tomato_str_DC3000__deoxycytidine_triphosphate_deaminase:0.00000122123005994819,((226944043__Bacteria__Gammaproteobacteria__Azotobacter_vinelandii_DJ__deoxycytidine_triphosphate_deaminase:0.10857261971322695882,339493333__Bacteria__Gammaproteobacteria__Pseudomonas_stutzeri_ATCC_17588_LMG_11199__deoxycytidine_triphosphate_deaminase:0.02196285149352438654):0.02961233959904929075,(330807867__Bacteria__Gammaproteobacteria__Pseudomonas_brassicacearum_subsp_brassicacearum_NFM421__dCTP_deaminase:0.00775456175866733911,161501975__Bacteria__Gammaproteobacteria__Pseudomonas_fluorescens_Pf-5__deoxycytidine_triphosphate_deaminase:0.00789546602356248906):0.00798620404715726095):0.01558647918536583410):0.01313547747513405667):0.04561067106764831597,77457429__Bacteria__Gammaproteobacteria__Pseudomonas_fluorescens_Pf0-1__deoxycytidine_triphosphate_deaminase:0.09260391791444710918):0.01513263630559708375):0.07797347742007944282):0.05454345013256624991,((110834438__Bacteria__Gammaproteobacteria__Alcanivorax_borkumensis_SK2__deoxycytidine_triphosphate_deaminase:0.13253433921337071100,304312864__Bacteria__Gammaproteobacteria__Gamma_proteobacterium_HdN1__Deoxycytidine_triphosphate_deaminase:0.15089779229760871826):0.05356343592779889279,(((148653497__Bacteria__Gammaproteobacteria__Psychrobacter_sp_PRwf-1__deoxycytidine_triphosphate_deaminase:0.05603521188344907228,(71065980__Bacteria__Gammaproteobacteria__Psychrobacter_arcticus_273-4__deoxycytidine_triphosphate_deaminase:0.00000122123005994819,93006412__Bacteria__Gammaproteobacteria__Psychrobacter_cryohalolentis_K5__deoxycytidine_triphosphate_deaminase:0.00771285038473287950):0.04275011793569203494):0.01512680459147160671,296113471__Bacteria__Gammaproteobacteria__Moraxella_catarrhalis_RH4__deoxycytidine_triphosphate_deaminase:0.11793437153086136493):0.06758942027959909116,(50083991__Bacteria__Gammaproteobacteria__Acinetobacter_sp_ADP1__deoxycytidine_triphosphate_deaminase:0.02463081616260840226,(169634151__Bacteria__Gammaproteobacteria__Acinetobacter_baumannii_SDF__deoxycytidine_triphosphate_deaminase:0.00142991457141124060,(299771382__Bacteria__Gammaproteobacteria__Acinetobacter_oleivorans_DR1__deoxycytidine_triphosphate_deaminase:0.00000122123005994819,375133672__Bacteria__Gammaproteobacteria__Acinetobacter_calcoaceticus_PHEA-2__deoxycytidine_triphosphate_deaminase:0.00000122123005994819):0.01382399459958137851):0.03283829095823768279):0.12309495060467194605):0.07119417609049516482):0.02695952653184147466):0.03082076772713922969):0.02703962118968038578,((((((52843150__Bacteria__Gammaproteobacteria__Legionella_pneumophila_subsp_pneumophila_str_Philadelphia_1__deoxycytidine_triphosphate_deaminase:0.07520897000409555722,289163418__Bacteria__Gammaproteobacteria__Legionella_longbeachae_NSW150__deoxycytidine_triphosphate_deaminase:0.02081483545858009779):0.10387335321168338076,(((300114439__Bacteria__Gammaproteobacteria__Nitrosococcus_watsonii_C-113__deoxycytidine_triphosphate_deaminase:0.03070559448904945296,77164687__Bacteria__Gammaproteobacteria__Nitrosococcus_oceani_ATCC_19707__deoxycytidine_triphosphate_deaminase:0.02236752734222856309):0.05885462589625874846,292490995__Bacteria__Gammaproteobacteria__Nitrosococcus_halophilus_Nc4__deoxycytidine_triphosphate_deaminase:0.03870786667116181412):0.07272665027369558388,(146329182__Bacteria__Gammaproteobacteria__Dichelobacter_nodosus_VCS1703A__deoxycytidine_triphosphate_deaminase:0.21676869455659103503,53802760__Bacteria__Gammaproteobacteria__Methylococcus_capsulatus_str_Bath__deoxycytidine_triphosphate_deaminase:0.09185128362946176628):0.05520588984047554437):0.01625433830922099962):0.06254379532923740048,((161897898__Bacteria__Gammaproteobacteria__Hahella_chejuensis_KCTC_2396__deoxycytidine_triphosphate_deaminase:0.16533308317661388198,((120553873__Bacteria__Gammaproteobacteria__Marinobacter_aquaeolei_VT8__deoxycytidine_triphosphate_deaminase:0.00000122123005994819,387814755__Bacteria__Gammaproteobacteria__Marinobacter_hydrocarbonoclasticus_ATCC_49840__deoxycytidine_triphosphate_deaminase|dCTP_deaminase|:0.00000122123005994819):0.00000122123005994819,385331035__Bacteria__Gammaproteobacteria__Marinobacter_adhaerens_HP15__deoxycytidine_triphosphate_deaminase:0.01544286553056622123):0.07696170376455611917):0.06412493007482968077,(333986013__Bacteria__Gammaproteobacteria__Methylomonas_methanica_MC09__Deoxycytidine_triphosphate_deaminase:0.08050787228397984774,357407077__Bacteria__Gammaproteobacteria__Methylomicrobium_alcaliphilum__deoxycytidine_triphosphate_deaminase:0.10948108035831627394):0.04571569179101802466):0.01405711443333178094):0.01522525329793629652,(29654977__Bacteria__Gammaproteobacteria__Coxiella_burnetii_RSA_493__deoxycytidine_triphosphate_deaminase:0.25391052906043465320,(390951286__Bacteria__Gammaproteobacteria__Thiocystis_violascens_DSM_198__dCTP_deaminase:0.05454313099893906558,288941373__Bacteria__Gammaproteobacteria__Allochromatium_vinosum_DSM_180__deoxycytidine_triphosphate_deaminase:0.05703572777883947342):0.06129944123490307234):0.04570820714768537851):0.02320760905863806720,(121997510__Bacteria__Gammaproteobacteria__Halorhodospira_halophila_SL1__deoxycytidine_triphosphate_deaminase:0.24032906746680418597,(387129129__Bacteria__Gammaproteobacteria__Methylophaga_sp_JAM7__Deoxycytidine_triphosphate_deaminase:0.05006407238284858729,387127472__Bacteria__Gammaproteobacteria__Methylophaga_sp_JAM1__deoxycytidine_triphosphate_deaminase:0.08595440954639337050):0.03856995283431879223):0.03081001098336975594):0.02917990043950852846,((114319986__Bacteria__Gammaproteobacteria__Alkalilimnicola_ehrlichii_MLHE-1__deoxycytidine_triphosphate_deaminase:0.15029892857296697772,289208946__Bacteria__Gammaproteobacteria__Thioalkalivibrio_sp_K90mix__deoxycytidine_triphosphate_deaminase:0.11206548386501083425):0.05329176035999089872,256822907__Bacteria__Gammaproteobacteria__Kangiella_koreensis_DSM_16069__deoxycytidine_triphosphate_deaminase:0.09854676966269476646):0.01600955594033776769):0.03321027029662510649):0.02960048694803620734,((74318125__Bacteria__Betaproteobacteria__Thiobacillus_denitrificans_ATCC_25259__deoxycytidine_triphosphate_deaminase:0.19744693893958217834,220935783__Bacteria__Gammaproteobacteria__Thioalkalivibrio_sulfidophilus_HL-EbGr7__dCTP_deaminase:0.03111383153590483244):0.04544760910744482379,(261855590__Bacteria__Gammaproteobacteria__Halothiobacillus_neapolitanus_c2__deoxycytidine_triphosphate_deaminase:0.18951077534016999571,(((15837364__Bacteria__Gammaproteobacteria__Xylella_fastidiosa_9a5c__deoxycytidine_triphosphate_deaminase:0.16580324598202256237,(190575312__Bacteria__Gammaproteobacteria__Stenotrophomonas_maltophilia_K279a__deoxycytidine_triphosphate_deaminase:0.06651146756036940833,319787556__Bacteria__Gammaproteobacteria__Pseudoxanthomonas_suwonensis_11-1__deoxycytidine_triphosphate_deaminase:0.05189418894452429293):0.02192485416271253498):0.01840977435532220596,(21243467__Bacteria__Gammaproteobacteria__Xanthomonas_axonopodis_pv_citri_str_306__deoxycytidine_triphosphate_deaminase:0.00000122123005994819,(21232001__Bacteria__Gammaproteobacteria__Xanthomonas_campestris_pv_campestris_str_ATCC_33913__deoxycytidine_triphosphate_deaminase:0.00775573432588822550,58582901__Bacteria__Gammaproteobacteria__Xanthomonas_oryzae_pv_oryzae_KACC10331__deoxycytidine_triphosphate_deaminase:0.02336891060337547774):0.00768905691720231637):0.04969441646417904757):0.01747429600289122226,(357417061__Bacteria__Gammaproteobacteria__Pseudoxanthomonas_spadix_BD-a59__deoxycytidine_triphosphate_deaminase:0.05568443045976868150,285017763__Bacteria__Gammaproteobacteria__Xanthomonas_albilineans_GPE_PC73__deoxycytidine_triphosphate_deaminase_|dCTP_deaminase|_protein:0.06576087387659590444):0.00000122123005994819):0.10001067763141266442):0.02768312736818276040):0.01258317730471298496):0.02300970220420816767):0.02047330396625030718,((332285411__Bacteria__Betaproteobacteria__Pusillimonas_sp_T7-7__deoxycytidine_triphosphate_deaminase:0.02320783971275545976,((319779095__Bacteria__Betaproteobacteria__Taylorella_equigenitalis_MCE9__Deoxycytidine_triphosphate_deaminase:0.05534228895841722395,348589663__Bacteria__Betaproteobacteria__Taylorella_asinigenitalis_MCE3__deoxycytidine_triphosphate_deaminase:0.04699998681360179065):0.24247393896542546177,389873419__Bacteria__Betaproteobacteria__Advenella_kashmirensis_WT001__deoxycytidine_triphosphate_deaminase:0.00000122123005994819):0.10218072574105808992):0.05245983229005080073,((33591431__Bacteria__Betaproteobacteria__Bordetella_pertussis_Tohama_I__deoxycytidine_triphosphate_deaminase:0.00838836096030980138,(33599834__Bacteria__Betaproteobacteria__Bordetella_bronchiseptica_RB50__deoxycytidine_triphosphate_deaminase:0.00000122123005994819,33595452__Bacteria__Betaproteobacteria__Bordetella_parapertussis_12822__deoxycytidine_triphosphate_deaminase:0.00000122123005994819):0.00000122123005994819):0.00975588181203234338,((311108806__Bacteria__Betaproteobacteria__Achromobacter_xylosoxidans_A8__deoxycytidine_triphosphate_deaminase:0.01959372062203131384,187476986__Bacteria__Betaproteobacteria__Bordetella_avium_197N__deoxycytidine_triphosphate_deaminase:0.01715735966349308389):0.02005841659158821150,163858409__Bacteria__Betaproteobacteria__Bordetella_petrii_DSM_12804__deoxycytidine_triphosphate_deaminase:0.00000122123005994819):0.01833252362772719302):0.04510054573200748818):0.05509919598810346375):0.05544898918479919392):0.01168480441039576948):0.00000122123005994819,((296135016__Bacteria__Betaproteobacteria__Thiomonas_intermedia_K12__deoxycytidine_triphosphate_deaminase:0.10257167955962766259,340786614__Bacteria__Betaproteobacteria__Collimonas_fungivorans_Ter331__deoxycytidine_triphosphate_deaminase:0.02345402714947126405):0.04631161064518225096,((339326981__Bacteria__Betaproteobacteria__Cupriavidus_necator_N-1__deoxycytidine_triphosphate_deaminase_Dcd:0.01659345622873347609,(187929651__Bacteria__Betaproteobacteria__Ralstonia_pickettii_12J__deoxycytidine_triphosphate_deaminase:0.03338279198802869552,17547085__Bacteria__Betaproteobacteria__Ralstonia_solanacearum_GMI1000__deoxycytidine_triphosphate_deaminase:0.00000122123005994819):0.03357033532004036896):0.00000122123005994819,(73540394__Bacteria__Betaproteobacteria__Ralstonia_eutropha_JMP134__deoxycytidine_triphosphate_deaminase:0.00819967078586308733,(94311687__Bacteria__Betaproteobacteria__Cupriavidus_metallidurans_CH34__deoxycytidine_triphosphate_deaminase:0.01611295985838483852,194290501__Bacteria__Betaproteobacteria__Cupriavidus_taiwanensis_LMG_19424__deoxycytidine_triphosphate_deaminase:0.00000122123005994819):0.00795521408739328743):0.00823596336363796241):0.01632671686820538412):0.01603098677261737340):0.00926435931527029924,((383759509__Bacteria__Betaproteobacteria__Rubrivivax_gelatinosus_IL144__deoxycytidine_triphosphate_deaminase_Dcd:0.00929942378569443423,(124266369__Bacteria__Betaproteobacteria__Methylibium_petroleiphilum_PM1__dCTP_deaminase:0.08119539606945172516,171059421__Bacteria__Betaproteobacteria__Leptothrix_cholodnii_SP-6__deoxycytidine_triphosphate_deaminase:0.06333239724600149556):0.00870117497563178272):0.04381779401989657069,(89902062__Bacteria__Betaproteobacteria__Rhodoferax_ferrireducens_T118__deoxycytidine_triphosphate_deaminase:0.06919156085208875984,((239816850__Bacteria__Betaproteobacteria__Variovorax_paradoxus_S110__deoxycytidine_triphosphate_deaminase:0.04607138444196696991,(121603958__Bacteria__Betaproteobacteria__Polaromonas_naphthalenivorans_CJ2__deoxycytidine_triphosphate_deaminase:0.07950647926511748842,91787399__Bacteria__Betaproteobacteria__Polaromonas_sp_JS666__deoxycytidine_triphosphate_deaminase:0.02963909202077181018):0.02779592449593904988):0.02150211887379975886,(337280869__Bacteria__Betaproteobacteria__Ramlibacter_tataouinensis_TTB310__deoxycytidine_triphosphate_deaminase_|dCTP_deaminase|:0.04371439200360989485,(((326315971__Bacteria__Betaproteobacteria__Acidovorax_avenae_subsp_avenae_ATCC_19860__deoxycytidine_triphosphate_deaminase:0.00000122123005994819,120609832__Bacteria__Betaproteobacteria__Acidovorax_citrulli_AAC00-1__deoxycytidine_triphosphate_deaminase:0.00819763169379561334):0.02444177866304630964,((333916141__Bacteria__Betaproteobacteria__Delftia_sp_Cs1-4__deoxycytidine_triphosphate_deaminase:0.00000122123005994819,160897591__Bacteria__Betaproteobacteria__Delftia_acidovorans_SPH-1__deoxycytidine_triphosphate_deaminase:0.00000122123005994819):0.05580169122798932929,121608315__Bacteria__Betaproteobacteria__Verminephrobacter_eiseniae_EF01-2__deoxycytidine_triphosphate_deaminase:0.08520464104040614828):0.04929859814643704208):0.02235730837704573773,(264679804__Bacteria__Betaproteobacteria__Comamonas_testosteroni_CNB-2__deoxycytidine_triphosphate_deaminase:0.03267091434046690696,((222110263__Bacteria__Betaproteobacteria__Acidovorax_ebreus_TPSY__deoxycytidine_triphosphate_deaminase:0.00000122123005994819,121593543__Bacteria__Betaproteobacteria__Acidovorax_sp_JS42__deoxycytidine_triphosphate_deaminase:0.00000122123005994819):0.01609545685187432906,319763760__Bacteria__Betaproteobacteria__Alicycliphilus_denitrificans_BC__deoxycytidine_triphosphate_deaminase:0.01647055882482537439):0.00973873179566017537):0.08772867629040995152):0.01207682229040958795):0.02182171166027409293):0.00970865794052929235):0.03245711396885092581):0.05072274465485245715):0.00000122123005994819,(134094311__Bacteria__Betaproteobacteria__Herminiimonas_arsenicoxydans__deoxycytidine_triphosphate_deaminase:0.03866261541952019376,152980277__Bacteria__Betaproteobacteria__Janthinobacterium_sp_Marseille__deoxycytidine_triphosphate_deaminase:0.00000122123005994819):0.06649359055206789659):0.03258614850387966250):0.04033438453804346485):0.05704698676460343010,(340783242__Bacteria__Gammaproteobacteria__Acidithiobacillus_caldus_SM-1__Deoxycytidine_triphosphate_deaminase:0.08991766732814551744,(198284373__Bacteria__Gammaproteobacteria__Acidithiobacillus_ferrooxidans_ATCC_53993__deoxycytidine_triphosphate_deaminase:0.02518318170933436795,344198801__Bacteria__Gammaproteobacteria__Acidithiobacillus_ferrivorans_SS3__deoxycytidine_triphosphate_deaminase:0.01625745518360714389):0.06114213832775249047):0.12778486471735547858):0.16030827464658881087):0.01724116422264134960,((383762301__Bacteria__Chloroflexi__Caldilinea_aerophila_DSM_14535_NBRC_104270__deoxycytidine_triphosphate_deaminase:0.25935676077599389977,(320160529__Bacteria__Chloroflexi__Anaerolinea_thermophila_UNI-1__deoxycytidine_triphosphate_deaminase:0.12373913744260130188,46446592__Bacteria__Chlamydiae__Candidatus_Protochlamydia_amoebophila_UWE25__deoxycytidine_triphosphate_deaminase:0.62382493383267656473):0.05990777227205849875):0.05303113637556624432,(((((254797283__Bacteria__Alphaproteobacteria__Neorickettsia_risticii_str_Illinois__deoxycytidine_triphosphate_deaminase:0.02840368993117831087,88608088__Bacteria__Alphaproteobacteria__Neorickettsia_sennetsu_str_Miyayama__deoxycytidine_triphosphate_deaminase:0.04875701793120182370):0.50169979843550238652,((225630207__Bacteria__Alphaproteobacteria__Wolbachia_sp_wRi__deoxycytidine_triphosphate_deaminase:0.00000122123005994819,42520256__Bacteria__Alphaproteobacteria__Wolbachia_endosymbiont_of_Drosophila_melanogaster__deoxycytidine_triphosphate_deaminase:0.00000122123005994819):0.13107274379228248118,((57239426__Bacteria__Alphaproteobacteria__Ehrlichia_ruminantium_str_Welgevonden__deoxycytidine_triphosphate_deaminase:0.05682576909511879298,(73667321__Bacteria__Alphaproteobacteria__Ehrlichia_canis_str_Jake__deoxycytidine_triphosphate_deaminase:0.04486663259194800107,88658555__Bacteria__Alphaproteobacteria__Ehrlichia_chaffeensis_str_Arkansas__deoxycytidine_triphosphate_deaminase:0.03082502379445326360):0.09948725285527879048):0.11297832139815496000,(88606935__Bacteria__Alphaproteobacteria__Anaplasma_phagocytophilum_HZ__deoxycytidine_triphosphate_deaminase:0.24183483606675032496,(56416467__Bacteria__Alphaproteobacteria__Anaplasma_marginale_str_St_Maries__deoxycytidine_triphosphate_deaminase:0.00000122123005994819,269959120__Bacteria__Alphaproteobacteria__Anaplasma_centrale_str_Israel__deoxycytidine_triphosphate_deaminase:0.00836940451185977201):0.12904000071254090320):0.21974888949711468555):0.20244379915304741568):0.09569335682977260504):0.20623638626495871540,(389876857__Bacteria__Alphaproteobacteria__Tistrella_mobilis_KA081020-065__deoxycytidine_triphosphate_deaminase:0.16080302406113913816,((161611319__Bacteria__Alphaproteobacteria__Zymomonas_mobilis_subsp_mobilis_ZM4__deoxycytidine_triphosphate_deaminase:0.11741864405887546263,((294011562__Bacteria__Alphaproteobacteria__Sphingobium_japonicum_UT26S__dCTP_deaminase:0.03045382724418893225,334343923__Bacteria__Alphaproteobacteria__Sphingobium_chlorophenolicum_L-1__Deoxycytidine_triphosphate_deaminase:0.01310437136954958719):0.02774168857054968088,(347529625__Bacteria__Alphaproteobacteria__Sphingobium_sp_SYK-6__deoxycytidine_triphosphate_deaminase:0.05246648388959867376,((85375122__Bacteria__Alphaproteobacteria__Erythrobacter_litoralis_HTCC2594__deoxycytidine_triphosphate_deaminase:0.12541269193780565927,103486254__Bacteria__Alphaproteobacteria__Sphingopyxis_alaskensis_RB2256__deoxycytidine_triphosphate_deaminase:0.09893079979951788228):0.02754807397514015196,(148556950__Bacteria__Alphaproteobacteria__Sphingomonas_wittichii_RW1__deoxycytidine_triphosphate_deaminase:0.06069877347459887162,(87198172__Bacteria__Alphaproteobacteria__Novosphingobium_aromaticivorans_DSM_12444__deoxycytidine_triphosphate_deaminase:0.06597498811042888656,334140032__Bacteria__Alphaproteobacteria__Novosphingobium_sp_PP1Y__dCTP_deaminase:0.05270942715280310664):0.00967552928154538465):0.01531743958966175385):0.02767125243898085896):0.01219753394207133065):0.02406567131122271108):0.09487082857101529487,(((347757393__Bacteria__Alphaproteobacteria__Micavibrio_aeruginosavorus_ARL-13__deoxycytidine_triphosphate_deaminase:0.28527602055484241328,(209964953__Bacteria__Alphaproteobacteria__Rhodospirillum_centenum_SW__deoxycytidine_triphosphate_deaminase:0.10187416146856399790,(288959037__Bacteria__Alphaproteobacteria__Azospirillum_sp_B510__dCTP_deaminase:0.00948323199344132568,374292662__Bacteria__Alphaproteobacteria__Azospirillum_lipoferum_4B__deoxycytidine_triphosphate_deaminase:0.00756837947155358185):0.06685789162252545048):0.05665872832183960206):0.05074859915318094550,((114327702__Bacteria__Alphaproteobacteria__Granulibacter_bethesdensis_CGDNIH1__deoxycytidine_triphosphate_deaminase:0.09189366014098451774,(148260507__Bacteria__Alphaproteobacteria__Acidiphilium_cryptum_JF-5__deoxycytidine_triphosphate_deaminase:0.00000122123005994819,326403699__Bacteria__Alphaproteobacteria__Acidiphilium_multivorum_AIU301__deoxycytidine_triphosphate_deaminase:0.00000122123005994819):0.13907785705781677832):0.07868794637361593847,((162147238__Bacteria__Alphaproteobacteria__Gluconacetobacter_diazotrophicus_PAl_5__deoxycytidine_triphosphate_deaminase:0.07157080768892065681,(347760512__Bacteria__Alphaproteobacteria__Gluconacetobacter_xylinus_NBRC_3288__deoxycytidine_triphosphate_deaminase:0.15437865003501263783,58039317__Bacteria__Alphaproteobacteria__Gluconobacter_oxydans_621H__deoxycytidine_triphosphate_deaminase:0.08742903973352052216):0.01313928798544388397):0.07820339384502619784,258541487__Bacteria__Alphaproteobacteria__Acetobacter_pasteurianus_IFO_3283-01__deoxycytidine_triphosphate_deaminase:0.11396231123170161292):0.11468326189752002520):0.10305601190286908797):0.04152918342753521286,83310626__Bacteria__Alphaproteobacteria__Magnetospirillum_magneticum_AMB-1__deoxycytidine_triphosphate_deaminase:0.23188785584286100705):0.02325592270377898133):0.05233701192436903543):0.05439645895859344937):0.00855945382323748671,((91206112__Bacteria__Alphaproteobacteria__Rickettsia_bellii_RML369-C__deoxycytidine_triphosphate_deaminase:0.03717413825883261747,((341583329__Bacteria__Alphaproteobacteria__Rickettsia_heilongjiangensis_054__deoxycytidine_triphosphate_deaminase:0.00000122123005994819,(((383483448__Bacteria__Alphaproteobacteria__Rickettsia_parkeri_str_Portsmouth__deoxycytidine_triphosphate_deaminase:0.00000122123005994819,374318847__Bacteria__Alphaproteobacteria__Rickettsia_slovaca_13-B__Deoxycytidine_triphosphate_deaminase:0.00000122123005994819):0.00000122123005994819,(238650535__Bacteria__Alphaproteobacteria__Rickettsia_peacockii_str_Rustic__deoxycytidine_triphosphate_deaminase:0.00000122123005994819,229586312__Bacteria__Alphaproteobacteria__Rickettsia_africae_ESF-5__deoxycytidine_triphosphate_deaminase:0.00000122123005994819):0.00000122123005994819):0.00000122123005994819,379711841__Bacteria__Alphaproteobacteria__Rickettsia_philipii_str_364D__deoxycytidine_triphosphate_deaminase:0.00000122123005994819):0.00000122123005994819):0.00000122123005994819,(((15892022__Bacteria__Alphaproteobacteria__Rickettsia_conorii_str_Malish_7__deoxycytidine_triphosphate_deaminase:0.00000122123005994819,165932666__Bacteria__Alphaproteobacteria__Rickettsia_rickettsii_str_Iowa__deoxycytidine_triphosphate_deaminase:0.00000122123005994819):0.00000122123005994819,((((157825229__Bacteria__Alphaproteobacteria__Rickettsia_akari_str_Hartford__deoxycytidine_triphosphate_deaminase:0.00720915698911273224,(15603948__Bacteria__Alphaproteobacteria__Rickettsia_prowazekii_str_Madrid_E__deoxycytidine_triphosphate_deaminase:0.02524053078304760653,51473274__Bacteria__Alphaproteobacteria__Rickettsia_typhi_str_Wilmington__deoxycytidine_triphosphate_deaminase:0.02917286067138892894):0.01984239375068875752):0.00000122123005994819,(67458446__Bacteria__Alphaproteobacteria__Rickettsia_felis_URRWXCal2__deoxycytidine_triphosphate_deaminase:0.00000122123005994819,(383312117__Bacteria__Alphaproteobacteria__Candidatus_Rickettsia_amblyommii_str_GAT-30V__deoxycytidine_triphosphate_deaminase:0.00000122123005994819,383482912__Bacteria__Alphaproteobacteria__Rickettsia_montanensis_str_OSU_85-930__deoxycytidine_triphosphate_deaminase:0.00000122123005994819):0.00000122123005994819):0.00000122123005994819):0.00000122123005994819,(383501049__Bacteria__Alphaproteobacteria__Rickettsia_australis_str_Cutlack__deoxycytidine_triphosphate_deaminase:0.00719628066516613072,383481040__Bacteria__Alphaproteobacteria__Rickettsia_rhipicephali_str_3-7-female6-CWPP__deoxycytidine_triphosphate_deaminase:0.00723461463070139161):0.00000122123005994819):0.00000122123005994819,157964135__Bacteria__Alphaproteobacteria__Rickettsia_massiliae_MTU5__deoxycytidine_triphosphate_deaminase:0.00000122123005994819):0.00690445618764528538):0.00000122123005994819,(157803255__Bacteria__Alphaproteobacteria__Rickettsia_canadensis_str_McKiel__deoxycytidine_triphosphate_deaminase:0.05194954944580906786,350273124__Bacteria__Alphaproteobacteria__Rickettsia_japonica_YH__deoxycytidine_triphosphate_deaminase:0.00000122123005994819):0.00691028233657833835):0.00000122123005994819):0.07912289442206023315):0.17518542829201935729,(148285158__Bacteria__Alphaproteobacteria__Orientia_tsutsugamushi_str_Boryong__deoxycytidine_triphosphate_deaminase:0.46293916275741647803,(71083178__Bacteria__Alphaproteobacteria__Candidatus_Pelagibacter_ubique_HTCC1062__deoxycytidine_triphosphate_deaminase:0.41494452284493371641,330813604__Bacteria__Alphaproteobacteria__Candidatus_Pelagibacter_sp_IMCC9063__deoxycytidine_triphosphate_deaminase:0.21004971032077290882):0.06114823927642872026):0.07419184497849995452):0.08069973660916365810):0.24160582271123326459,((383765366__Bacteria__Planctomycetes__Phycisphaera_mikurensis_NBRC_102666__deoxycytidine_triphosphate_deaminase:0.79183773891813280521,224372125__Bacteria__Epsilonproteobacteria__Nautilia_profundicola_AmH__deoxycytidine_triphosphate_deaminase:0.17095455088357619511):0.21735862836573865975,((34557454__Bacteria__Epsilonproteobacteria__Wolinella_succinogenes_DSM_1740__deoxycytidine_triphosphate_deaminase:0.13548575862222481114,(313683495__Bacteria__Epsilonproteobacteria__Sulfuricurvum_kujiense_DSM_16994__dCTP_deaminase:0.14596877527895429916,((268680816__Bacteria__Epsilonproteobacteria__Sulfurospirillum_deleyianum_DSM_6946__deoxycytidine_triphosphate_deaminase:0.00000122123005994819,390941540__Bacteria__Epsilonproteobacteria__Sulfurospirillum_barnesii_SES-3__dCTP_deaminase:0.00841695572889734900):0.18604268602937248933,152991387__Bacteria__Epsilonproteobacteria__Nitratiruptor_sp_SB155-2__deoxycytidine_triphosphate_deaminase:0.16487146639471256249):0.03811716229819767099):0.04428091744551174852):0.01506767812141946057,((((154148574__Bacteria__Epsilonproteobacteria__Campylobacter_hominis_ATCC_BAA-381__deoxycytidine_triphosphate_deaminase:0.13313765585670456204,118474939__Bacteria__Epsilonproteobacteria__Campylobacter_fetus_subsp_fetus_82-40__deoxycytidine_triphosphate_deaminase:0.08613917914908454654):0.03955066574516427624,(154175175__Bacteria__Epsilonproteobacteria__Campylobacter_curvus_525-92__deoxycytidine_triphosphate_deaminase:0.02410043309512774345,157165301__Bacteria__Epsilonproteobacteria__Campylobacter_concisus_13826__deoxycytidine_triphosphate_deaminase:0.01321684585799952003):0.16029295746816818458):0.05337535123797230302,((319957730__Bacteria__Epsilonproteobacteria__Nitratifractor_salsuginis_DSM_16511__dCTP_deaminase:0.03141397729306030784,152991686__Bacteria__Epsilonproteobacteria__Sulfurovum_sp_NBC37-1__deoxycytidine_triphosphate_deaminase:0.13446244873068818881):0.12613511676193603361,(57238342__Bacteria__Epsilonproteobacteria__Campylobacter_jejuni_RM1221__deoxycytidine_triphosphate_deaminase:0.05385903933156933887,222824292__Bacteria__Epsilonproteobacteria__Campylobacter_lari_RM2100__deoxycytidine_triphosphate_deaminase:0.03549151064526830796):0.14470617380576838995):0.04350556716854783734):0.05143303329634322379,(291276469__Bacteria__Epsilonproteobacteria__Helicobacter_mustelae_12198__deoxycytidine_triphosphate_deaminase:0.22083501775650696275,((386762209__Bacteria__Epsilonproteobacteria__Helicobacter_cinaedi_PAGU611__deoxycytidine_triphosphate_deaminase:0.06195540083629201555,161546635__Bacteria__Epsilonproteobacteria__Helicobacter_hepaticus_ATCC_51449__deoxycytidine_triphosphate_deaminase:0.06887130922346987316):0.14761373960773405134,((336452756__Bacteria__Epsilonproteobacteria__Helicobacter_bizzozeronii_CIII-1__deoxycytidine_triphosphate_deaminase:0.13886477029193491917,315453074__Bacteria__Epsilonproteobacteria__Helicobacter_felis_ATCC_49179__deoxycytidine_triphosphate_deaminase:0.22991664513798781844):0.26555683695823129042,(386748492__Bacteria__Epsilonproteobacteria__Helicobacter_cetorum_MIT_99-5656__deoxycytidine_triphosphate_deaminase:0.01890768349465202225,(15645000__Bacteria__Epsilonproteobacteria__Helicobacter_pylori_26695__deoxycytidine_triphosphate_deaminase:0.00000122123005994819,(109947092__Bacteria__Epsilonproteobacteria__Helicobacter_acinonychis_str_Sheeba__deoxycytidine_triphosphate_deaminase:0.01672320122040473270,384889693__Bacteria__Epsilonproteobacteria__Helicobacter_pylori_v225d__deoxycytidine_triphosphate_deaminase:0.04890232150016583790):0.00784474135409066707):0.02159590400846095673):0.17811578423348536915):0.25333624155587491922):0.06747731148694650904):0.08738712031438754246):0.02531048665748978146):0.11451423241511682338):0.09310085172662597996):0.08299299130422083115):0.00799971019223446982):0.03666452305659639865):0.02057854701335017078):0.02795252312478163637,((338733345__Bacteria__Chlamydiae__Simkania_negevensis_Z_gsn__deoxycytidine_triphosphate_deaminase:0.24697343902759691381,(((15834929__Bacteria__Chlamydiae__Chlamydia_muridarum_Nigg__deoxycytidine_triphosphate_deaminase:0.03116840488622516295,15604757__Bacteria__Chlamydiae__Chlamydia_trachomatis_D-UW-3-CX__deoxycytidine_triphosphate_deaminase:0.02983538100490060185):0.13850510829069426211,((62185020__Bacteria__Chlamydiae__Chlamydophila_abortus_S26-3__deoxycytidine_triphosphate_deaminase:0.00000122123005994819,332287349__Bacteria__Chlamydiae__Chlamydophila_psittaci_6BC__deoxycytidine_triphosphate_deaminase:0.00748540952408710721):0.01126385404892006614,(89898410__Bacteria__Chlamydiae__Chlamydophila_felis_Fe-C-56__deoxycytidine_triphosphate_deaminase:0.02140747131045230359,29840166__Bacteria__Chlamydiae__Chlamydophila_caviae_GPIC__deoxycytidine_triphosphate_deaminase:0.00868992464038497586):0.02762464795370696974):0.03421305323159633260):0.03243876099023029064,(330444414__Bacteria__Chlamydiae__Chlamydophila_pecorum_E58__deoxycytidine_triphosphate_deaminase:0.16238448000883126676,15618307__Bacteria__Chlamydiae__Chlamydophila_pneumoniae_CWL029__deoxycytidine_triphosphate_deaminase:0.09738365259631044657):0.03691804634599085699):0.18363418738325731905):0.13374781130578386468,(189218103__Bacteria__others_bacteria__Methylacidiphilum_infernorum_V4__deoxycytidine_triphosphate_deaminase:0.46989516995063285165,338174826__Bacteria__Chlamydiae__Parachlamydia_acanthamoebae_UV-7__deoxycytidine_triphosphate_deaminase:0.28073750274580494546):0.05186024097401299021):0.09013630559718310842):0.06430226513809174371,(((163846567__Bacteria__Chloroflexi__Chloroflexus_aurantiacus_J-10-fl__deoxycytidine_triphosphate_deaminase:0.00000122123005994819,222524358__Bacteria__Chloroflexi__Chloroflexus_sp_Y-400-fl__deoxycytidine_triphosphate_deaminase:0.00000122123005994819):0.00000122123005994819,219849322__Bacteria__Chloroflexi__Chloroflexus_aggregans_DSM_9485__deoxycytidine_triphosphate_deaminase:0.04590458779799590217):0.22864915430662144380,(156740452__Bacteria__Chloroflexi__Roseiflexus_castenholzii_DSM_13941__deoxycytidine_triphosphate_deaminase:0.00000122123005994819,148658289__Bacteria__Chloroflexi__Roseiflexus_sp_RS-1__deoxycytidine_triphosphate_deaminase:0.03723928832840515263):0.20088485983857426453):0.13476413214859667145):0.08439549316115625699,(((328949614__Bacteria__Deinococcus-Thermus__Marinithermus_hydrothermalis_DSM_14884__Deoxycytidine_triphosphate_deaminase:0.17234907899416113120,(313679152__Bacteria__Deinococcus-Thermus__Oceanithermus_profundus_DSM_14977__dCTP_deaminase:0.23005212809413089214,(46200166__Bacteria__Deinococcus-Thermus__Thermus_thermophilus_HB27__deoxycytidine_triphosphate_deaminase:0.07951454329865804971,(384440249__Bacteria__Deinococcus-Thermus__Thermus_sp_CCB_US3_UF1__Deoxycytidine_triphosphate_deaminase:0.01492239289795672073,320449728__Bacteria__Deinococcus-Thermus__Thermus_scotoductus_SA-01__deoxycytidine_triphosphate_deaminase:0.05720107687950627684):0.01789116337309474072):0.08224450867556419575):0.02380595055912269539):0.04856646650173906954,((297565193__Bacteria__Deinococcus-Thermus__Meiothermus_silvanus_DSM_9946__deoxycytidine_triphosphate_deaminase:0.07510431837950955203,291297201__Bacteria__Deinococcus-Thermus__Meiothermus_ruber_DSM_1279__deoxycytidine_triphosphate_deaminase:0.02523695283600472031):0.16283167599624950861,(297624704__Bacteria__Deinococcus-Thermus__Truepera_radiovictrix_DSM_17093__deoxycytidine_triphosphate_deaminase:0.23259395365816157297,(320333361__Bacteria__Deinococcus-Thermus__Deinococcus_maricopensis_DSM_21211__Deoxycytidine_triphosphate_deaminase:0.08178255552215996094,((94985980__Bacteria__Deinococcus-Thermus__Deinococcus_geothermalis_DSM_11300__deoxycytidine_triphosphate_deaminase:0.09378643434116103184,226356650__Bacteria__Deinococcus-Thermus__Deinococcus_deserti_VCD115__deoxycytidine_triphosphate_deaminase:0.06750487926846954201):0.06353968176542172663,386857489__Bacteria__Deinococcus-Thermus__Deinococcus_gobiensis_I-0__dCTP_deaminase:0.12957572511694545603):0.11267068722494673338):0.15055235710863171250):0.17880700333759697029):0.04827362566560404467):0.35644329561232385162,83816517__Bacteria__Bacteroidetes__Salinibacter_ruber_DSM_13855__deoxycytidine_triphosphate_deaminase:0.72434323856956694954):0.10443624969207193631):0.14931773712012591515,383788964__Bacteria__others_bacteria__Caldisericum_exile_AZM16c01__deoxycytidine_triphosphate_deaminase:0.47029479012891006739):0.18791271609406806631):0.20632697463611571198):1.12775315486890548300):0.14317219837264424931):0.25143345032072361711,330839875__Bacteria__Negativicutes__Selenomonas_sputigena_ATCC_35185__deoxyUTP_pyrophosphatase:3.22627425948941670697):0.40377761318201926821,(((332796298__Archaea__Sulfolobales__Acidianus_hospitalis_W1__deoxycytidine_triphosphate_deaminase:0.24096721204159735064,70606582__Archaea__Sulfolobales__Sulfolobus_acidocaldarius_DSM_639__deoxycytidine_triphosphate_deaminase:0.21921937239859767832):0.73075377253045048498,(170289760__Archaea__others_archaea__Candidatus_Korarchaeum_cryptofilum_OPF8__deoxycytidine_triphosphate_deaminase:0.76461544861192343170,(((307595975__Archaea__Thermoproteales__Vulcanisaeta_distributa_DSM_14429__deoxycytidine_triphosphate_deaminase:0.01822232655444705474,325967830__Archaea__Thermoproteales__Vulcanisaeta_moutnovskia_768-28__deoxycytidine_triphosphate_deaminase:0.04421458655595526810):0.14329054695314855095,159041108__Archaea__Thermoproteales__Caldivirga_maquilingensis_IC-167__deoxycytidine_triphosphate_deaminase:0.06984142642892460229):0.40894527031365318637,(18313030__Archaea__Thermoproteales__Pyrobaculum_aerophilum_str_IM2__deoxycytidine_triphosphate_deaminase:0.04618532332063907120,(374325758__Archaea__Thermoproteales__Pyrobaculum_sp_1860__deoxycytidine_triphosphate_deaminase:0.05784107973765435090,((119873309__Archaea__Thermoproteales__Pyrobaculum_islandicum_DSM_4184__deoxycytidine_triphosphate_deaminase:0.00000122123005994819,(352681891__Archaea__Thermoproteales__Thermoproteus_tenax_Kra_1__deoxycytidine_triphosphate_deaminase:0.28609865994702438075,171185747__Archaea__Thermoproteales__Thermoproteus_neutrophilus_V24Sta__deoxycytidine_triphosphate_deaminase:0.04479170718213937308):0.03182300371636032077):0.05013674785557517555,(126459634__Archaea__Thermoproteales__Pyrobaculum_calidifontis_JCM_11548__dCTP_deaminase:0.17624390157865713058,(379003011__Archaea__Thermoproteales__Pyrobaculum_oguniense_TE7__deoxycytidine_triphosphate_deaminase:0.00000122123005994819,145592271__Archaea__Thermoproteales__Pyrobaculum_arsenaticum_DSM_13514__deoxycytidine_triphosphate_deaminase:0.00000122123005994819):0.06701813031605158288):0.04326661070758376637):0.00976834610347492548):0.06239140149761254056):0.22179956877188963804):0.76492740893533339719):0.19845732914333066854):0.33212328148629993718,119719058__Archaea__Thermoproteales__Thermofilum_pendens_Hrk_5__deoxycytidine_triphosphate_deaminase:1.17057069893437071251):0.72441127716806752446):0.81298383613189106889,13541467__Archaea__Thermoplasmatales__Thermoplasma_volcanium_GSS1__deoxycytidine_triphosphate_deaminase:2.46694561441182047545):0.0;
