# Supplementary material for: The last universal common ancestor between ancient Earth chemistry and the onset of genetics
Source: PLoS Genet. 2018 Aug 16;14(8):e1007518. doi: 10.1371/journal.pgen.1007518 (PMC6095482; doi:10.1371/journal.pgen.1007518)
Supplement: S1 Appendix — The trees are for the 355 clusters that, after alignment and tree construction, generated ML trees that preserve domain monophyly while also having homologues in ≥2 archaeal and ≥2 bacterial lineages. These 355 proteins trace to LUCA by those phylogenetic criteria [78]. LUCA, last universal common ancestor; ML, maximum likelihood. (ZIP) [file pgen.1007518.s001.zip › renamed_trees_LUCA/2128.tree]

(21229288__Archaea__Methanosarcinales__Methanosarcina_mazei_Go1__transporter:0.26586225810437219552,((298674949__Archaea__Methanosarcinales__Methanohalobium_evestigatum_Z-7303__amino_acid_permease:0.56846033819772201490,((((119718971__Archaea__Thermoproteales__Thermofilum_pendens_Hrk_5__amino_acid_permease|associated_protein:1.32859346477269135711,((42523390__Bacteria__Deltaproteobacteria__Bdellovibrio_bacteriovorus_HD100__amino_acid_transporter:1.08230066450965134450,(120435563__Bacteria__Bacteroidetes__Gramella_forsetii_KT0803__amino_acid_permease:0.92282153258376586891,357385835__Bacteria__Alphaproteobacteria__Pelagibacterium_halotolerans_B2__amino_acid_permease:1.22163253661278559115):0.46922149505997529095):0.28991208502508403200,((((((344998383__Bacteria__Actinobacteria__Streptomyces_sp_SirexAA-E__amino_acid_permease|associated_protein:0.30689806789139861820,(257070273__Bacteria__Actinobacteria__Brachybacterium_faecium_DSM_4810__amino_acid_transporter:0.37739319786620512120,54023852__Bacteria__Actinobacteria__Nocardia_farcinica_IFM_10152__transporter:0.46184488531027201308):0.06407579433450096007):0.06337157709980342779,284029879__Bacteria__Actinobacteria__Kribbella_flavida_DSM_17836__amino_acid_permease|associated_region:0.35366670874303712813):0.27988782462027239628,(152964210__Bacteria__Actinobacteria__Kineococcus_radiotolerans_SRS30216__amino_acid_permease|associated_protein:0.37715066018563525585,((((71736677__Bacteria__Gammaproteobacteria__Pseudomonas_syringae_pv_phaseolicola_1448A__amino_acid_transporter:0.45569634435714545528,(77459018__Bacteria__Gammaproteobacteria__Pseudomonas_fluorescens_Pf0-1__amino_acid_permease|associated_protein:0.32778414876388606292,333900931__Bacteria__Gammaproteobacteria__Pseudomonas_fulva_12-X__amino_acid_permease:0.24202301856140104319):0.09551311935378199725):0.22391005721519238736,((336320666__Bacteria__Actinobacteria__Cellvibrio_gilvus_ATCC_13127__amino_acid_permease:0.28636226470151293633,296131152__Bacteria__Actinobacteria__Cellulomonas_flavigena_DSM_20109__amino_acid_permease:0.38035857293341468477):0.12591602140445876112,284988711__Bacteria__Actinobacteria__Geodermatophilus_obscurus_DSM_43160__amino_acid_permease|associated_protein:0.24627071839185329938):0.05157067882768337497):0.03335562382944592258,(269793887__Bacteria__Actinobacteria__Sanguibacter_keddieii_DSM_10542__amino_acid_transporter:0.33896516418485289623,(312137990__Bacteria__Actinobacteria__Rhodococcus_equi_103S__amino_acid_permease:0.34729600766273810430,226309256__Bacteria__Actinobacteria__Rhodococcus_erythropolis_PR4__putative_amino_acid_transporter:0.21601987092288260639):0.13551845451421323796):0.05178004771037655191):0.03941788475269139558,((170780873__Bacteria__Actinobacteria__Clavibacter_michiganensis_subsp_sepedonicus__amino_acid_transporter:0.24999475948517052570,323357737__Bacteria__Actinobacteria__Microbacterium_testaceum_StLB037__amino_acid_transporters:0.29548027901982470977):0.07034758067180174601,((118471219__Bacteria__Actinobacteria__Mycobacterium_smegmatis_str_MC2_155__amino_acid_permease:0.20532149298508878266,(375143293__Bacteria__Actinobacteria__Mycobacterium_rhodesiae_NBB3__amino_acid_transporter:0.18601356025014367801,(126438125__Bacteria__Actinobacteria__Mycobacterium_sp_JLS__amino_acid_permease|associated_protein:0.01047410327022068460,(108802144__Bacteria__Actinobacteria__Mycobacterium_sp_MCS__amino_acid_permease|associated_protein:0.00000122123005994819,119871297__Bacteria__Actinobacteria__Mycobacterium_sp_KMS__amino_acid_permease|associated_protein:0.00000122123005994819):0.00402135216585145557):0.09842998916760775652):0.05299649392127968317):0.08837553397579299419,(145225006__Bacteria__Actinobacteria__Mycobacterium_gilvum_PYR-GCK__amino_acid_permease|associated_protein:0.00000122123005994819,315445377__Bacteria__Actinobacteria__Mycobacterium_sp_Spyr1__amino_acid_transporter:0.00584434328126375979):0.26758421588394060153):0.08318210511309719057):0.16645096310666585016):0.07900075561814572100):0.13630594800953424461):0.22518594883095890968,(148273396__Bacteria__Actinobacteria__Clavibacter_michiganensis_subsp_michiganensis_NCPPB_382__amino_acid_permease:1.44546993111454091796,((((182438254__Bacteria__Actinobacteria__Streptomyces_griseus_subsp_griseus_NBRC_13350__amino_acid_permease:0.46584062850627583341,271963959__Bacteria__Actinobacteria__Streptosporangium_roseum_DSM_43021__amino_acid_transporter:0.27930423021907446746):0.13515368326557555823,(((257056360__Bacteria__Actinobacteria__Saccharomonospora_viridis_DSM_43017__amino_acid_transporter:0.37883228609616037552,(257055687__Bacteria__Actinobacteria__Saccharomonospora_viridis_DSM_43017__amino_acid_transporter:0.19528878493477588862,134097253__Bacteria__Actinobacteria__Saccharopolyspora_erythraea_NRRL_2338__cationic_amino_acid_transporter:0.25650414606822968810):0.22270179800925030134):0.12053299007166690116,256374675__Bacteria__Actinobacteria__Actinosynnema_mirum_DSM_43827__amino_acid_permease|associated_protein:0.40361564105978992023):0.05287575836954769293,(((((163855954__Bacteria__Betaproteobacteria__Bordetella_petrii_DSM_12804__amino_acid_transporter:0.37687777804995625797,(374991355__Bacteria__Actinobacteria__Streptomyces_bingchenggensis_BCW-1__amino_acid_permease:0.35722824709867601056,(262200989__Bacteria__Actinobacteria__Gordonia_bronchialis_DSM_43247__amino_acid_permease:0.31761875113684601146,297626893__Bacteria__Actinobacteria__Propionibacterium_freudenreichii_subsp_shermanii_CIRM-BIA1__amino_acid_ABC_transporter_permease:0.42221917215758053565):0.14511541754365758772):0.04845606871855106385):0.06804777436542611135,(((258655482__Bacteria__Actinobacteria__Nakamurella_multipartita_DSM_44233__amino_acid_permease|associated_protein:0.17306324525274108250,((120406095__Bacteria__Actinobacteria__Mycobacterium_vanbaalenii_PYR-1__amino_acid_permease|associated_protein:0.09531322338167569352,(145222203__Bacteria__Actinobacteria__Mycobacterium_gilvum_PYR-GCK__amino_acid_permease|associated_protein:0.00255066694767770111,315442642__Bacteria__Actinobacteria__Mycobacterium_sp_Spyr1__amino_acid_transporter:0.00000122123005994819):0.08918013791451324945):0.09637384499146613159,(375139583__Bacteria__Actinobacteria__Mycobacterium_rhodesiae_NBB3__amino_acid_transporter:0.21508609016408183900,(118472282__Bacteria__Actinobacteria__Mycobacterium_smegmatis_str_MC2_155__amino_acid_permease:0.18038467224321680371,108801531__Bacteria__Actinobacteria__Mycobacterium_sp_MCS__amino_acid_permease|associated_protein:0.14428420157830107451):0.03442168479983465090):0.02620405544514218046):0.21898390985701399192):0.09955175249400936843,229821780__Bacteria__Actinobacteria__Beutenbergia_cavernae_DSM_12333__amino_acid_permease|associated_protein:0.30713633240220389320):0.08201614568147627682,(256825418__Bacteria__Actinobacteria__Kytococcus_sedentarius_DSM_20547__amino_acid_transporter:0.49063360096984914849,(257070142__Bacteria__Actinobacteria__Brachybacterium_faecium_DSM_4810__amino_acid_transporter:0.46856171671224688957,184199670__Bacteria__Actinobacteria__Kocuria_rhizophila_DC2201__putative_amino_acid_transporter:0.44709374891448755429):0.12283958419939661200):0.06914599554586918495):0.04789011735267612035):0.03149439971927200932,((308178403__Bacteria__Actinobacteria__Arthrobacter_arilaitensis_Re117__amino_acid_transporter:0.60876753096392766107,(119717321__Bacteria__Actinobacteria__Nocardioides_sp_JS614__amino_acid_permease|associated_protein:0.23904722458960669940,(325963453__Bacteria__Actinobacteria__Arthrobacter_phenanthrenivorans_Sphe3__amino_acid_transporter:0.06670990183761248138,119960636__Bacteria__Actinobacteria__Arthrobacter_aurescens_TC1__amino_acid_permease:0.09492530732436732510):0.45450220513018002588):0.15816145755985774879):0.26059425154128945668,((334335642__Bacteria__Actinobacteria__Isoptericola_variabilis_225__amino_acid_permease:0.17130026036337453466,269954869__Bacteria__Actinobacteria__Xylanimonas_cellulosilytica_DSM_15894__amino_acid_permease|associated_region:0.19040682567390670998):0.14087499507681011668,119387039__Bacteria__Alphaproteobacteria__Paracoccus_denitrificans_PD1222__amino_acid_permease:0.28837605274571825875):0.15623373695453751653):0.06533396527578874680):0.13221616949527845164,((284031430__Bacteria__Actinobacteria__Kribbella_flavida_DSM_17836__amino_acid_permease|associated_region:0.33890429400785787584,383778810__Bacteria__Actinobacteria__Actinoplanes_missouriensis_431__putative_amino_acid_permease:0.23186352296867671074):0.10895529574485025848,(284988638__Bacteria__Actinobacteria__Geodermatophilus_obscurus_DSM_43160__amino_acid_permease|associated_protein:0.25088707910337204599,(111023555__Bacteria__Actinobacteria__Rhodococcus_jostii_RHA1__cationic_amino_acid_transporter:0.02237602175257392967,226366039__Bacteria__Actinobacteria__Rhodococcus_opacus_B4__amino_acid_transporter:0.02435757730147413216):0.24060184425984257328):0.12851635689925980377):0.04914665211734208644):0.26812815109286453064,291301384__Bacteria__Actinobacteria__Stackebrandtia_nassauensis_DSM_44728__amino_acid_permease|associated_protein:0.57014010763481137722):0.13268446532540667526):0.18456675753597434619):0.19715573269330674555,(((269125856__Bacteria__Actinobacteria__Thermomonospora_curvata_DSM_43183__amino_acid_permease|associated_protein:0.18652256188093416234,271968847__Bacteria__Actinobacteria__Streptosporangium_roseum_DSM_43021__amino_acid_permease_family_protein:0.26004770413675082352):0.13175373081172706002,332672107__Bacteria__Actinobacteria__Cellulomonas_fimi_ATCC_484__amino_acid_permease|associated_protein:0.41913030315348659416):0.14530642274090965760,158314172__Bacteria__Actinobacteria__Frankia_sp_EAN1pec__amino_acid_permease|associated_protein:0.74120155117602148920):0.07573100536717997100):0.18275452786290885543,(284046370__Bacteria__Actinobacteria__Conexibacter_woesei_DSM_14684__amino_acid_permease:0.55322646655637275348,108803938__Bacteria__Actinobacteria__Rubrobacter_xylanophilus_DSM_9941__amino_acid_permease|associated_protein:0.48006591947364968265):0.10733494051964144467):0.06831723515016886739):0.19033028958346953630):0.46293737399707818314,(304311467__Bacteria__Gammaproteobacteria__Gamma_proteobacterium_HdN1__amino_acid_permease:0.75098606502516362937,(300023920__Bacteria__Alphaproteobacteria__Hyphomicrobium_denitrificans_ATCC_51888__amino_acid_permease|associated_protein:0.18130113558111379812,338737868__Bacteria__Alphaproteobacteria__Hyphomicrobium_sp_MC1__amino_acid_permease:0.23934929547405317529):0.69131469649913568354):0.28514610252034910953):0.43573257536842979754,((85374389__Bacteria__Alphaproteobacteria__Erythrobacter_litoralis_HTCC2594__hypothetical_protein:1.40277284767693721790,387128913__Bacteria__Gammaproteobacteria__Methylophaga_sp_JAM1__amino_acid_transporter:0.69058058292935964317):0.64252976842683329206,((157374918__Bacteria__Gammaproteobacteria__Shewanella_sediminis_HAW-EB3__hypothetical_protein:0.25057128983515797316,(157961535__Bacteria__Gammaproteobacteria__Shewanella_pealeana_ATCC_700345__amino_acid_permease|associated_protein:0.11499722047906485445,167624470__Bacteria__Gammaproteobacteria__Shewanella_halifaxensis_HAW-EB4__amino_acid_permease:0.03899387353012497698):0.19114489760502806348):0.82569202097734095691,(152989762__Bacteria__Epsilonproteobacteria__Nitratiruptor_sp_SB155-2__amino_acid_transporter:1.29664055332104632967,(((56696090__Bacteria__Alphaproteobacteria__Ruegeria_pomeroyi_DSS-3__amino_acid_permease:1.28863551300538237143,(((383773553__Bacteria__Alphaproteobacteria__Bradyrhizobium_sp_S23321__putative_amino_acid_permease:0.18893612812561400016,148255055__Bacteria__Alphaproteobacteria__Bradyrhizobium_sp_BTAi1__amino_acid_permease:0.21099092605951541568):0.05043471092990979565,148254834__Bacteria__Alphaproteobacteria__Bradyrhizobium_sp_BTAi1__amino_acid_permease:0.19074918345078159532):0.66910354801708660233,328545049__Bacteria__Alphaproteobacteria__Polymorphum_gilvum_SL003B-26A1__amino_acid_permease:1.02037646747491295152):0.43571275596121133988):0.27834662445698749034,(292493098__Bacteria__Gammaproteobacteria__Nitrosococcus_halophilus_Nc4__amino_acid_permease|associated_protein:0.69262978867504843006,220933806__Bacteria__Gammaproteobacteria__Thioalkalivibrio_sulfidophilus_HL-EbGr7__hypothetical_protein:1.07598266918960039362):0.21232555967559108012):0.12392812955325674396,52840536__Bacteria__Gammaproteobacteria__Legionella_pneumophila_subsp_pneumophila_str_Philadelphia_1__amino_acid_transporter:1.07527499529474335205):0.07468001781767279190):0.05605041696376533711):0.05474405799012925511):0.58475083030982932808):0.34541172541105402694):0.24598707550673748479):0.30941015240170172129,386001705__Archaea__Methanosarcinales__Methanosaeta_harundinacea_6Ac__Amino_acid|polyamine|organocation_transporter|_APC_superfamily:0.38243608707299986404):0.10840908622752205848,(330508906__Archaea__Methanosarcinales__Methanosaeta_concilii_GP6__amino_acid_permease:0.61485751711757830051,(126179769__Archaea__Methanomicrobiales__Methanoculleus_marisnigri_JR1__amino_acid_permease:0.38675260876038392022,307352275__Archaea__Methanomicrobiales__Methanoplanus_petrolearius_DSM_11571__amino_acid_permease|associated_protein:0.85805971168891292944):0.13640751958356442386):0.04487759799880483569):0.39148804423746969006,336476346__Archaea__Methanosarcinales__Methanosalsum_zhilinae_DSM_4017__amino_acid_permease|associated_protein:0.66835682641834193163):0.12855436206999767967):0.48173409413395168466,73669671__Archaea__Methanosarcinales__Methanosarcina_barkeri_str_Fusaro__amino_acid|polyamine|organocation_transporter|_APC_superfamily:0.24544029447731749438):0.07810317950560043132,20092193__Archaea__Methanosarcinales__Methanosarcina_acetivorans_C2A__amino_acid_transporter:0.22283077150646693476):0.0;
