# Supplementary material for: The last universal common ancestor between ancient Earth chemistry and the onset of genetics
Source: PLoS Genet. 2018 Aug 16;14(8):e1007518. doi: 10.1371/journal.pgen.1007518 (PMC6095482; doi:10.1371/journal.pgen.1007518)
Supplement: S1 Appendix — The trees are for the 355 clusters that, after alignment and tree construction, generated ML trees that preserve domain monophyly while also having homologues in ≥2 archaeal and ≥2 bacterial lineages. These 355 proteins trace to LUCA by those phylogenetic criteria [78]. LUCA, last universal common ancestor; ML, maximum likelihood. (ZIP) [file pgen.1007518.s001.zip › renamed_trees_LUCA/3739.tree]

(126179569__Archaea__Methanomicrobiales__Methanoculleus_marisnigri_JR1__coenzyme_F420_hydrogenase|dehydrogenase_beta_subunit:0.51305448192693747789,(289596655__Archaea__Thermoplasmatales__Aciduliprofundum_boonei_T469__formate_dehydrogenase:1.19883062542788820792,((224369369__Bacteria__Deltaproteobacteria__Desulfobacterium_autotrophicum_HRM2__protein_FdhB6:0.73896243567064123781,(((376296173__Bacteria__Deltaproteobacteria__Desulfovibrio_desulfuricans_ND132__Formate_dehydrogenase:0.08520840347545043103,(256830114__Bacteria__Deltaproteobacteria__Desulfomicrobium_baculatum_DSM_4028__formate_dehydrogenase:0.36334060035690290968,317152496__Bacteria__Deltaproteobacteria__Desulfovibrio_aespoeensis_Aspo-2__Formate_dehydrogenase:0.14343021826638169269):0.06806467350569393726):0.22859590312091954134,(258404552__Bacteria__Deltaproteobacteria__Desulfohalobium_retbaense_DSM_5692__Formate_dehydrogenase:0.48280398808360963647,374300215__Bacteria__Deltaproteobacteria__Desulfovibrio_africanus_str_Walvis_Bay__Formate_dehydrogenase:0.41396993742767701496):0.11924625395754109847):0.14186386705062159486,116748267__Bacteria__Deltaproteobacteria__Syntrophobacter_fumaroxidans_MPOB__formate_dehydrogenase:0.36714653177512635018):0.13104470019043482076):0.31013179368625798382,((333923031__Bacteria__Clostridia__Desulfotomaculum_carboxydivorans_CO-1-SRB__fomrate_dehydrogenase:0.11498603645722239863,(134299193__Bacteria__Clostridia__Desulfotomaculum_reducens_MI-1__formate_dehydrogenase:0.16710139219550618206,334341227__Bacteria__Clostridia__Desulfotomaculum_ruminis_DSM_2154__Formate_dehydrogenase:0.15170629891451414828):0.04070626628161739397):0.43924587569516654328,333977688__Bacteria__Clostridia__Desulfotomaculum_kuznetsovii_DSM_6115__Formate_dehydrogenase:0.79041629542597391378):0.15142689683901802700):0.06927527356960190563):1.41674984868771880464,88603093__Archaea__Methanomicrobiales__Methanospirillum_hungatei_JF-1__coenzyme_F420_hydrogenase|dehydrogenase_beta_subunit|like_protein:0.59669708376557006879):0.0;
