# Supplementary material for: The last universal common ancestor between ancient Earth chemistry and the onset of genetics
Source: PLoS Genet. 2018 Aug 16;14(8):e1007518. doi: 10.1371/journal.pgen.1007518 (PMC6095482; doi:10.1371/journal.pgen.1007518)
Supplement: S1 Appendix — The trees are for the 355 clusters that, after alignment and tree construction, generated ML trees that preserve domain monophyly while also having homologues in ≥2 archaeal and ≥2 bacterial lineages. These 355 proteins trace to LUCA by those phylogenetic criteria [78]. LUCA, last universal common ancestor; ML, maximum likelihood. (ZIP) [file pgen.1007518.s001.zip › renamed_trees_LUCA/3693.tree]

(((159041630__Archaea__Thermoproteales__Caldivirga_maquilingensis_IC-167__hypothetical_protein:0.13090472844000819452,218884513__Archaea__Desulfurococcales__Desulfurococcus_kamchatkensis_1221n__ATP|dependent_Lon|type_protease:0.15715004316580652444):0.27808472487503937964,((291295629__Bacteria__Deinococcus-Thermus__Meiothermus_ruber_DSM_1279__ATP|dependent_Lon|type_protease:0.89876847885354782530,((327312664__Bacteria__Bacteroidetes__Prevotella_denticola_F0289__hypothetical_protein:0.67772849928930956054,(148270871__Bacteria__Thermotogae__Thermotoga_petrophila_RKU-1__hypothetical_protein:0.32177023861713471842,(206900637__Bacteria__others_bacteria__Dictyoglomus_thermophilum_H-6-12__hypothetical_protein:0.27232308524530585148,206895834__Bacteria__Clostridia__Coprothermobacter_proteolyticus_DSM_5265__hypothetical_protein:0.32538739765585045216):0.12068862469693482364):0.08682273430198772513):0.12492908696763302401,(169830971__Bacteria__Clostridia__Candidatus_Desulforudis_audaxviator_MP104C__ATP|dependent_protease_La:0.46129854235647943517,(253699436__Bacteria__Deltaproteobacteria__Geobacter_sp_M21__ATP|dependent_Lon|type_protease|like_protein:0.53511299128735623221,291286512__Bacteria__others_bacteria__Denitrovibrio_acetiphilus_DSM_12809__ATP|dependent_Lon|type_protease|like_protein:0.43050232058190024409):0.11380925852477689897):0.23662674679696354962):0.90088383684324024880):0.21719117638292789740,(170290190__Archaea__others_archaea__Candidatus_Korarchaeum_cryptofilum_OPF8__ATP|dependent_protease_La:0.85880888408071487383,119720703__Archaea__Thermoproteales__Thermofilum_pendens_Hrk_5__ATP|dependent_protease_La:0.59680400274840850194):0.13857209930402855647):0.21936473225380681562):0.31188417305869975404,(145591723__Archaea__Thermoproteales__Pyrobaculum_arsenaticum_DSM_13514__ATP|dependent_protease_La:0.00637421316692046019,379003657__Archaea__Thermoproteales__Pyrobaculum_oguniense_TE7__hypothetical_protein:0.00845877769204248300):0.00597508512250420794,18311804__Archaea__Thermoproteales__Pyrobaculum_aerophilum_str_IM2__hypothetical_protein:0.02214668307411260528):0.0;
