# Supplementary material for: The last universal common ancestor between ancient Earth chemistry and the onset of genetics
Source: PLoS Genet. 2018 Aug 16;14(8):e1007518. doi: 10.1371/journal.pgen.1007518 (PMC6095482; doi:10.1371/journal.pgen.1007518)
Supplement: S1 Appendix — The trees are for the 355 clusters that, after alignment and tree construction, generated ML trees that preserve domain monophyly while also having homologues in ≥2 archaeal and ≥2 bacterial lineages. These 355 proteins trace to LUCA by those phylogenetic criteria [78]. LUCA, last universal common ancestor; ML, maximum likelihood. (ZIP) [file pgen.1007518.s001.zip › renamed_trees_LUCA/1568.tree]

((((((383320063__Archaea__Methanocellales__Methanocella_sp_HZ254__2|phospho|L|lactate_transferase:0.06711812030293527742,282164585__Archaea__Methanocellales__Methanocella_paludicola_SANAE__LPPG|FO_2|phospho|L|lactate_transferase:0.20412520084409319088):0.15443723362794767318,147918796__Archaea__Methanocellales__Uncultured_methanogenic_archaeon_RC-I__LPPG|FO_2|phospho|L|lactate_transferase:0.14564842736022720615):0.39714625495200039929,((336477753__Archaea__Methanosarcinales__Methanosalsum_zhilinae_DSM_4017__LPPG_domain|containing_protein_containing_protein:0.51788183461302206290,((91773381__Archaea__Methanosarcinales__Methanococcoides_burtonii_DSM_6242__LPPG|FO_2|phospho|L|lactate_transferase:0.40561524182529390403,((73669141__Archaea__Methanosarcinales__Methanosarcina_barkeri_str_Fusaro__LPPG|FO_2|phospho|L|lactate_transferase:0.12658388351214885925,(21227976__Archaea__Methanosarcinales__Methanosarcina_mazei_Go1__LPPG|FO_2|phospho|L|lactate_transferase:0.09253715063030827637,20089599__Archaea__Methanosarcinales__Methanosarcina_acetivorans_C2A__LPPG|FO_2|phospho|L|lactate_transferase:0.09085612463982302434):0.04395767109675518397):0.29643817102831465649,294496368__Archaea__Methanosarcinales__Methanohalophilus_mahii_DSM_5219__LPPG|FO_2|phospho|L|lactate_transferase:0.44701995372157982134):0.05922055988663273152):0.08256189409895431375,298674463__Archaea__Methanosarcinales__Methanohalobium_evestigatum_Z-7303__LPPG_domain|containing_protein_containing_protein:0.48282384762130764466):0.08990463522571842669):0.31619113441554247412,((((124484980__Archaea__Methanomicrobiales__Methanocorpusculum_labreanum_Z__LPPG|FO_2|phospho|L|lactate_transferase:0.56875686919511270201,((88603686__Archaea__Methanomicrobiales__Methanospirillum_hungatei_JF-1__2|phospho|L|lactate_transferase:0.51314187562293367417,307354026__Archaea__Methanomicrobiales__Methanoplanus_petrolearius_DSM_11571__LPPG_domain|containing_protein_containing_protein:0.50543570295708650786):0.13331790372411836398,(126180085__Archaea__Methanomicrobiales__Methanoculleus_marisnigri_JR1__LPPG|FO_2|phospho|L|lactate_transferase:0.38855059711061817884,154149666__Archaea__Methanomicrobiales__Methanoregula_boonei_6A8__LPPG|FO_2|phospho|L|lactate_transferase:0.44210412067646276402):0.07016892922372940100):0.07581956369560838294):0.08467691714615584175,219853139__Archaea__Methanomicrobiales__Methanosphaerula_palustris_E1-9c__LPPG|FO_2|phospho|L|lactate_transferase:0.35121839439423074847):0.44785075611077346247,((((289580295__Archaea__Halobacteria__Natrialba_magadii_ATCC_43099__LPPG_domain|containing_protein_containing_protein:0.08991461157946488425,(336254097__Archaea__Halobacteria__Halopiger_xanaduensis_SH-6__LPPG|FO_2|phospho|L|lactate_transferase:0.08529812534930816814,284165173__Archaea__Halobacteria__Haloterrigena_turkmenica_DSM_5511__LPPG_domain|containing_protein_containing_protein:0.14793801885044483013):0.03661107710038917495):0.26605507028274921755,(300710768__Archaea__Halobacteria__Halalkalicoccus_jeotgali_B3__LPPG|FO_2|phospho|L|lactate_transferase:0.23453534850772239650,((76801659__Archaea__Halobacteria__Natronomonas_pharaonis_DSM_2160__LPPG|FO_2|phospho|L|lactate_transferase:0.32826825586740376872,257051847__Archaea__Halobacteria__Halorhabdus_utahensis_DSM_12940__LPPG|FO_2|phospho|L|lactate_transferase:0.23592924248746963145):0.08129739064996260867,((169236175__Archaea__Halobacteria__Halobacterium_salinarum_R1__LPPG|FO_2|phospho|L|lactate_transferase:0.00000122123005994819,15790439__Archaea__Halobacteria__Halobacterium_sp_NRC-1__2|phospho|L|lactate_transferase:0.00000122123005994819):0.36437057350766843822,(((2508582127__Archaea__Halobacteria__Haloarcula_vallismortis_ATCC_29715__LPPG|FO_2|phospho|L|lactate_transferase|_EC|2|7|8|28_|:0.06720446116331360575,(344211100__Archaea__Halobacteria__Haloarcula_hispanica_ATCC_33960__LPPG|FO_2|phospho|L|lactate_transferase:0.03587882740309094459,(2508579912__Archaea__Halobacteria__Haloarcula_sinaiiensis_ATCC_33800__LPPG|FO_2|phospho|L|lactate_transferase|_EC|2|7|8|28_|:0.01918690426412555591,(55376989__Archaea__Halobacteria__Haloarcula_marismortui_ATCC_43049__2|phospho|L|lactate_transferase:0.00000122123005994819,2508572680__Archaea__Halobacteria__Haloarcula_californiae_ATCC_33799__LPPG|FO_2|phospho|L|lactate_transferase|_EC|2|7|8|28_|:0.00000122123005994819):0.00000122123005994819):0.03347085121714823280):0.02481544685388860361):0.15912299943420499249,257388621__Archaea__Halobacteria__Halomicrobium_mukohataei_DSM_12286__LPPG|FO_2|phospho|L|lactate_transferase:0.27133195315502678380):0.06331422291794738810,(((110668900__Archaea__Halobacteria__Haloquadratum_walsbyi_DSM_16790__LPPG|FO_2|phospho|L|lactate_transferase:0.42641345347954057177,313125877__Archaea__Halobacteria__Halogeometricum_borinquense_DSM_11551__2|phospho|l|lactate_transferase:0.12186859650473742811):0.06342033419347181677,(389847916__Archaea__Halobacteria__Haloferax_mediterranei_ATCC_33500__LPPG|FO_2|phospho|L|lactate_transferase:0.08743494310275914949,(2508592202__Archaea__Halobacteria__Haloferax_mucosum_ATCC_BAA-1512__LPPG|FO_2|phospho|L|lactate_transferase|_EC|2|7|8|28_|:0.08896320511258079544,(292656601__Archaea__Halobacteria__Haloferax_volcanii_DS2__LPPG|Fo_2|phospho|L|lactate_transferase:0.03979904800893586253,(2508570851__Archaea__Halobacteria__Haloferax_sulfurifontis_ATCC_BAA-897__LPPG|FO_2|phospho|L|lactate_transferase|_EC|2|7|8|28_|:0.01144997138014043625,2508567352__Archaea__Halobacteria__Haloferax_denitrificans_ATCC_35960__LPPG|FO_2|phospho|L|lactate_transferase|_EC|2|7|8|28_|:0.01208774282243851514):0.02154569272708980326):0.03128996147883427587):0.02953227414271475740):0.04478446390164159130):0.05505486824988847089,222480743__Archaea__Halobacteria__Halorubrum_lacusprofundi_ATCC_49239__LPPG|FO_2|phospho|L|lactate_transferase:0.26109179494037715319):0.06443247486156340742):0.04968633413794486947):0.01502990334460707796):0.07601212046562433322):0.07470517618498925816):0.66884885894517187577,((118576402__Archaea__others_archaea__Cenarchaeum_symbiosum_A__hypothetical_protein:0.16034191761250007890,161528134__Archaea__others_archaea__Nitrosopumilus_maritimus_SCM1__LPPG|FO_2|phospho|L|lactate_transferase:0.13098967185822885106):1.01505765010423942840,(((148655290__Bacteria__Chloroflexi__Roseiflexus_sp_RS-1__LPPG|FO_2|phospho|L|lactate_transferase:0.18022010134348059873,156743901__Bacteria__Chloroflexi__Roseiflexus_castenholzii_DSM_13941__LPPG|FO_2|phospho|L|lactate_transferase:0.09715380930059955289):0.25447526823217953007,(219847603__Bacteria__Chloroflexi__Chloroflexus_aggregans_DSM_9485__LPPG|FO_2|phospho|L|lactate_transferase:0.13622115693566319572,(163845802__Bacteria__Chloroflexi__Chloroflexus_aurantiacus_J-10-fl__LPPG|FO_2|phospho|L|lactate_transferase:0.00000122123005994819,222523512__Bacteria__Chloroflexi__Chloroflexus_sp_Y-400-fl__LPPG|FO_2|phospho|L|lactate_transferase:0.00000122123005994819):0.13964018525352306366):0.44561193136860127728):0.21183148805086660094,(((284045599__Bacteria__Actinobacteria__Conexibacter_woesei_DSM_14684__hypothetical_protein:1.03311345453606606704,((187918971__Bacteria__Betaproteobacteria__Burkholderia_phytofirmans_PsJN__2|phospho|L|lactate_transferase:1.02030738367043372072,(333895100__Bacteria__Gammaproteobacteria__Alteromonas_sp_SN2__LPPG|FO_2|phospho|L|lactate_transferase:0.74993956486046187138,(333906680__Bacteria__Gammaproteobacteria__Marinomonas_posidonica_IVIA-Po-181__LPPG|FO_2|phospho|L|lactate_transferase:0.49189390144224987012,(71278613__Bacteria__Gammaproteobacteria__Colwellia_psychrerythraea_34H__LPPG|FO_2|phospho|L|lactate_transferase:0.52550879712760323326,(374331137__Bacteria__Alphaproteobacteria__Pseudovibrio_sp_FO-BEG1__LPPG|Fo_2|phospho|L|lactate_transferase:0.39513385187438226920,119383864__Bacteria__Alphaproteobacteria__Paracoccus_denitrificans_PD1222__LPPG|FO_2|phospho|L|lactate_transferase:0.36340727218591284409):0.22610331564207714061):0.22372835414026470691):0.13851346808107170561):0.19802045313412630634):0.33540861571531860319,(269957784__Bacteria__Actinobacteria__Xylanimonas_cellulosilytica_DSM_15894__LPPG_domain|containing_protein_containing_protein:0.20322846273634759262,334338116__Bacteria__Actinobacteria__Isoptericola_variabilis_225__LPPG|FO_2|phospho|L|lactate_transferase:0.18121781252817048546):0.42565094410030879235):0.05698130302627579802):0.04074531859439446679,(((((86751508__Bacteria__Alphaproteobacteria__Rhodopseudomonas_palustris_HaA2__LPPG|FO_2|phospho|L|lactate_transferase:0.54428124090197149698,148553338__Bacteria__Alphaproteobacteria__Sphingomonas_wittichii_RW1__2|phospho|L|lactate_transferase:0.56082201277017773577):0.05623355363862116152,(197105999__Bacteria__Alphaproteobacteria__Phenylobacterium_zucineum_HLK1__LPPG|FO_2|phospho|L|lactate_transferase:0.51502176317600922850,(312796874__Bacteria__Betaproteobacteria__Burkholderia_rhizoxinica_HKI_454__LPPG_domain|_2|phospho|L|lactate_transferase:0.71986411838472719182,(334345818__Bacteria__Alphaproteobacteria__Sphingobium_chlorophenolicum_L-1__2|phospho|L|lactate_transferase:0.58188670914742224305,(209884148__Bacteria__Alphaproteobacteria__Oligotropha_carboxidovorans_OM5__2|phospho|L|lactate_transferase:0.48222824221863280769,(298294180__Bacteria__Alphaproteobacteria__Starkeya_novella_DSM_506__LPPG_domain|containing_protein_containing_protein:0.45397604212230763254,338740363__Bacteria__Alphaproteobacteria__Hyphomicrobium_sp_MC1__LPPG_domain|containing_protein_containing_protein:0.39498533735641544462):0.08612403613119225254):0.11004150797732491218):0.06515062103790483783):0.09050016435383290148):0.06619176765366233117):0.11036618053053018351,(383762231__Bacteria__Chloroflexi__Caldilinea_aerophila_DSM_14535_NBRC_104270__LPPG||FO_2|phopspho|L|lactate_transferase:0.71783989450419061207,320160847__Bacteria__Chloroflexi__Anaerolinea_thermophila_UNI-1__LPPG|FO_2|phospho|L|lactate_transferase:0.67461178671440980015):0.07084534837350266179):0.07863804304781686627,262193385__Bacteria__Deltaproteobacteria__Haliangium_ochraceum_DSM_14365__LPPG_domain|containing_protein_containing_protein:0.66099432850092387781):0.15444713908532070601,((269928528__Bacteria__Chloroflexi__Sphaerobacter_thermophilus_DSM_20745__LPPG_domain|containing_protein_containing_protein:0.36069702406245474080,269926969__Bacteria__others_bacteria__Thermobaculum_terrenum_ATCC_BAA-798__LPPG_domain|containing_protein_containing_protein:0.54232898451532740580):0.10902210666037255582,108803800__Bacteria__Actinobacteria__Rubrobacter_xylanophilus_DSM_9941__2|phospho|L|lactate_transferase:0.33750371549188895592):0.13212876333569889553):0.07880732579329979837):0.11631628840432782501,((331695188__Bacteria__Actinobacteria__Pseudonocardia_dioxanivorans_CB1190__LPPG|FO_2|phospho|L|lactate_transferase:0.85815935751819205635,(323358321__Bacteria__Actinobacteria__Microbacterium_testaceum_StLB037__hypothetical_protein:0.53057031410185750975,(336119570__Bacteria__Actinobacteria__Microlunatus_phosphovorus_NM-1__LPPG||FO_2|phospho|L|lactate_transferase:0.48777245583887063329,((((258654297__Bacteria__Actinobacteria__Nakamurella_multipartita_DSM_44233__LPPG|FO_2|phospho|L|lactate_transferase:0.49520061379718560701,(((296395051__Bacteria__Actinobacteria__Segniliparus_rotundus_DSM_44985__LPPG_domain|containing_protein_containing_protein:0.38951210453770179765,((((379710531__Bacteria__Actinobacteria__Nocardia_cyriacigeorgica_GUH-2__putative_LPPG|FO_2|phospho|L|lactate_transferase_|fragment|:0.01403694435052587480,54026594__Bacteria__Actinobacteria__Nocardia_farcinica_IFM_10152__LPPG|FO_2|phospho|L|lactate_transferase:0.13215475388384603783):0.08305004050026626450,(312140690__Bacteria__Actinobacteria__Rhodococcus_equi_103S__lppg|fo_2|phospho|l|lactate_transferase:0.06649666884167496073,(226305640__Bacteria__Actinobacteria__Rhodococcus_erythropolis_PR4__probable_LPPG||FO_2|phopspho|L|lactate_transferase:0.18797788574132640038,(111023275__Bacteria__Actinobacteria__Rhodococcus_jostii_RHA1__2|phospho|L|lactate_transferase:0.05043445167699082965,226365783__Bacteria__Actinobacteria__Rhodococcus_opacus_B4__LPPG|FO_2|phospho|L|lactate_transferase:0.05155872244300063051):0.04616054423760668213):0.05337195682027687238):0.05601444212614320461):0.05626514169691684136,((((120402733__Bacteria__Actinobacteria__Mycobacterium_vanbaalenii_PYR-1__LPPG|FO_2|phospho|L|lactate_transferase:0.09285390617024585902,(315445606__Bacteria__Actinobacteria__Mycobacterium_sp_Spyr1__LPPG|FO_2|phospho|L|lactate_transferase:0.01072025529346492916,145225308__Bacteria__Actinobacteria__Mycobacterium_gilvum_PYR-GCK__LPPG|FO_2|phospho|L|lactate_transferase:0.01058051942719921354):0.07696770478096673362):0.11989164267547225418,((169630687__Bacteria__Actinobacteria__Mycobacterium_abscessus_ATCC_19977_1__LPPG|FO_2|phospho||lactate_transferase_|CofD|:0.20980036722497269475,118469334__Bacteria__Actinobacteria__Mycobacterium_smegmatis_str_MC2_155__LPPG|FO_2|phospho|L|lactate_transferase:0.07266320985724301906):0.06354095030160510083,(108798295__Bacteria__Actinobacteria__Mycobacterium_sp_MCS__LPPG|FO_2|phospho|L|lactate_transferase:0.08879283854290297151,375137628__Bacteria__Actinobacteria__Mycobacterium_rhodesiae_NBB3__LPPG|FO_2|phospho|L|lactate_transferase:0.13185254489835743219):0.03929701444839238389):0.04189719513774877585):0.02573355796660150782,(333991650__Bacteria__Actinobacteria__Mycobacterium_sp_JDM601__F420_biosynthesis_protein_FbiA:0.20253672717316079099,((118618076__Bacteria__Actinobacteria__Mycobacterium_ulcerans_Agy99__LPPG|FO_2|phospho|L|lactate_transferase:0.00000122123005994819,183981303__Bacteria__Actinobacteria__Mycobacterium_marinum_M__LPPG|FO_2|phospho|L|lactate_transferase:0.00349291298213917677):0.16152045438268164412,(((379756095__Bacteria__Actinobacteria__Mycobacterium_intracellulare_MOTT-02__LPPG|FO_2|phospho|L|lactate_transferase:0.00000122123005994819,387877449__Bacteria__Actinobacteria__Mycobacterium_sp_MOTT36Y__2|phospho|L|lactate_transferase:0.00716909208282120319):0.03310476999495325090,41409472__Bacteria__Actinobacteria__Mycobacterium_avium_subsp_paratuberculosis_K-10__LPPG|FO_2|phospho|L|lactate_transferase:0.06682221856987556607):0.07487667026349868749,(15827325__Bacteria__Actinobacteria__Mycobacterium_leprae_TN__LPPG|FO_2|phospho|L|lactate_transferase:0.17144991079887378360,((340628239__Bacteria__Actinobacteria__Mycobacterium_canettii_CIPT_140010059__putative_F420_biosynthesis_protein_FBIA:0.00000122123005994819,15610397__Bacteria__Actinobacteria__Mycobacterium_tuberculosis_H37Rv__2|phospho|L|lactate_transferase:0.00000122123005994819):0.00000122123005994819,(31794441__Bacteria__Actinobacteria__Mycobacterium_bovis_AF2122-97__2|phospho|L|lactate_transferase:0.00000122123005994819,339633271__Bacteria__Actinobacteria__Mycobacterium_africanum_GM041182__F420_biosynthesis_protein_FBIA:0.00000122123005994819):0.00000122123005994819):0.14403639229642076214):0.03971443856125767696):0.03874298329348170589):0.03751201833612544112):0.05895180625832374677):0.10614996328667392067,(296138910__Bacteria__Actinobacteria__Tsukamurella_paurometabola_DSM_20162__LPPG_domain|containing_protein_containing_protein:0.26926852375288690133,(378718590__Bacteria__Actinobacteria__Gordonia_polyisoprenivorans_VH2__2|phospho|L|lactate_transferase_CofD:0.13725333232692024654,262203191__Bacteria__Actinobacteria__Gordonia_bronchialis_DSM_43247__LPPG_domain|containing_protein_containing_protein:0.11214785787912576187):0.15434218343016981034):0.15258867545703155844):0.05780952345289756128):0.03258505396749659944,333921467__Bacteria__Actinobacteria__Amycolicicoccus_subflavus_DQS3-9A1__LPPG|FO_2|phospho|L|lactate_transferase:0.41298009936976748380):0.05253373356646500597):0.09745059023902977180,(134102899__Bacteria__Actinobacteria__Saccharopolyspora_erythraea_NRRL_2338__LPPG|FO_2|phospho|L|lactate_transferase:0.17723597302115479124,331698959__Bacteria__Actinobacteria__Pseudonocardia_dioxanivorans_CB1190__LPPG|FO_2|phospho|L|lactate_transferase:0.29602645782833142407):0.06433418554446759807):0.02255214451032879971,(256380321__Bacteria__Actinobacteria__Actinosynnema_mirum_DSM_43827__LPPG|FO_2|phospho|L|lactate_transferase:0.15674764595924456367,(300782952__Bacteria__Actinobacteria__Amycolatopsis_mediterranei_U32__2|phospho|L|lactate_transferase:0.11992007192004573712,257054690__Bacteria__Actinobacteria__Saccharomonospora_viridis_DSM_43017__LPPG|FO_2|phospho|L|lactate_transferase:0.13615179048907594117):0.09564831229155888737):0.04278161048027398494):0.05749825980723032026):0.07326001641001410325,(284992683__Bacteria__Actinobacteria__Geodermatophilus_obscurus_DSM_43160__LPPG_domain|containing_protein_containing_protein:0.11601225218392730021,379737468__Bacteria__Actinobacteria__Blastococcus_saxobsidens_DD2__LPPG|FO_2|phospho|L|lactate_transferase:0.15663635463550398819):0.14981370676760016880):0.04369855671656131674,((383776024__Bacteria__Actinobacteria__Actinoplanes_missouriensis_431__hypothetical_protein:0.09159757339180854552,386846000__Bacteria__Actinobacteria__Actinoplanes_sp_SE50-110__LPPG|FO_2|phospho|L|lactate_transferase:0.09451267176053478047):0.18009599253034203059,((302865455__Bacteria__Actinobacteria__Micromonospora_aurantiaca_ATCC_27029__LPPG_domain|containing_protein_containing_protein:0.00000122123005994819,315502003__Bacteria__Actinobacteria__Micromonospora_sp_L5__lppg_domain|containing_protein_containing_protein:0.00414851403281146693):0.09007954952795192705,(330465868__Bacteria__Actinobacteria__Verrucosispora_maris_AB-18-032__LPPG|FO_2|phospho|L|lactate_transferase:0.13453012312988951726,(159036542__Bacteria__Actinobacteria__Salinispora_arenicola_CNS-205__LPPG|FO_2|phospho|L|lactate_transferase:0.11201945706449732698,145593502__Bacteria__Actinobacteria__Salinispora_tropica_CNB-440__LPPG|FO_2|phospho|L|lactate_transferase:0.09751333644305201775):0.08970724320761187809):0.04321616885712426664):0.10514611987677473237):0.23806544167952700675):0.04064919148570558111,((336177125__Bacteria__Actinobacteria__Frankia_symbiont_of_Datisca_glomerata__LPPG|FO_2|phospho|L|lactate_transferase:0.16208060145265504315,(312199864__Bacteria__Actinobacteria__Frankia_sp_EuI1c__LPPG_domain|containing_protein_containing_protein:0.15249829169729031686,((111220719__Bacteria__Actinobacteria__Frankia_alni_ACN14a__LPPG|FO_2|phospho|L|lactate_transferase:0.10141949664727735458,86739455__Bacteria__Actinobacteria__Frankia_sp_CcI3__LPPG|FO_2|phospho|L|lactate_transferase:0.08923927667641150252):0.09174736665418474491,158317612__Bacteria__Actinobacteria__Frankia_sp_EAN1pec__2|phospho|L|lactate_transferase:0.23218588713681442837):0.04943584962269769595):0.07075600517890287544):0.08833095622964960703,((((317125641__Bacteria__Actinobacteria__Intrasporangium_calvum_DSM_43043__LPPG|FO_2|phospho|L|lactate_transferase:0.43669575529984488993,152967794__Bacteria__Actinobacteria__Kineococcus_radiotolerans_SRS30216__LPPG|FO_2|phospho|L|lactate_transferase:0.41863984828491696000):0.12652148431266713180,((336321251__Bacteria__Actinobacteria__Cellvibrio_gilvus_ATCC_13127__LPPG_domain_protein_containing_protein:0.14062820586319277338,332669964__Bacteria__Actinobacteria__Cellulomonas_fimi_ATCC_484__LPPG_domain|containing_protein_containing_protein:0.07990908630978679761):0.16603986737977646793,269795698__Bacteria__Actinobacteria__Sanguibacter_keddieii_DSM_10542__LPPG|FO_2|phospho|L|lactate_transferase:0.26992133439102772297):0.27240435897506554142):0.08490191070828492781,117927664__Bacteria__Actinobacteria__Acidothermus_cellulolyticus_11B__LPPG|FO_2|phospho|L|lactate_transferase:0.33629883740119470570):0.10983820851334233359,(((357389871__Bacteria__Actinobacteria__Kitasatospora_setae_KM-6054__putative_LPPG||Fo_2|phospho|L|lactate_transferase:0.14981606694312282757,(357399634__Bacteria__Actinobacteria__Streptomyces_cattleya_NRRL_8057__LPPG|FO_2|phospho|L|lactate_transferase:0.06136005467020244630,((345015664__Bacteria__Actinobacteria__Streptomyces_violaceusniger_Tu_4113__LPPG|FO_2|phospho|L|lactate_transferase:0.04371470879737945903,374987221__Bacteria__Actinobacteria__Streptomyces_bingchenggensis_BCW-1__LPPG|FO_2|phospho|L|lactate_transferase:0.05074982210730007159):0.05588518972003457541,((29831583__Bacteria__Actinobacteria__Streptomyces_avermitilis_MA-4680__LPPG|FO_2|phospho|L|lactate_transferase:0.04201193435860769293,(386840589__Bacteria__Actinobacteria__Streptomyces_hygroscopicus_subsp_jinggangensis_5008__hypothetical_protein:0.03730317147045947301,(290959895__Bacteria__Actinobacteria__Streptomyces_scabiei_87-22__2|phopspho|L|lactate_transferase:0.06069899168545298679,21221479__Bacteria__Actinobacteria__Streptomyces_coelicolor_A3-2__2|phospho|L|lactate_transferase:0.05721596238278699870):0.00596284625008563617):0.01542852242546060432):0.05160176329820392871,(182438294__Bacteria__Actinobacteria__Streptomyces_griseus_subsp_griseus_NBRC_13350__LPPG|FO_2|phospho|L|lactate_transferase:0.03690537933620516298,(345000076__Bacteria__Actinobacteria__Streptomyces_sp_SirexAA-E__LPPG_domain|containing_protein_containing_protein:0.03074687499898215090,357413069__Bacteria__Actinobacteria__Streptomyces_flavogriseus_ATCC_33331__LPPG_domain|containing_protein_containing_protein:0.01526099208733262130):0.00954051512958010300):0.01919213767785825364):0.05596842525531017798):0.03577060360552219986):0.07952215417626241900):0.03157447064136682802,(256396712__Bacteria__Actinobacteria__Catenulispora_acidiphila_DSM_44928__LPPG|FO_2|phospho|L|lactate_transferase:0.24059076521820854655,(119715646__Bacteria__Actinobacteria__Nocardioides_sp_JS614__LPPG|FO_2|phospho|L|lactate_transferase:0.44881617670473256121,284029551__Bacteria__Actinobacteria__Kribbella_flavida_DSM_17836__LPPG_domain|containing_protein_containing_protein:0.23220621448472181236):0.09187975484670780901):0.03516850579887516315):0.09236737765426397684,((297562697__Bacteria__Actinobacteria__Nocardiopsis_dassonvillei_subsp_dassonvillei_DSM_43111__LPPG_domain|containing_protein_containing_protein:0.15032750040269052261,72162916__Bacteria__Actinobacteria__Thermobifida_fusca_YX__LPPG|FO_2|phospho|L|lactate_transferase:0.19142338567008207462):0.08687209223776010125,(269128269__Bacteria__Actinobacteria__Thermomonospora_curvata_DSM_43183__LPPG_domain|containing_protein_containing_protein:0.12122007674109025466,(271962922__Bacteria__Actinobacteria__Streptosporangium_roseum_DSM_43021__2|phospho|L|lactate_transferase:0.20133060199202060248,296268735__Bacteria__Actinobacteria__Thermobispora_bispora_DSM_43833__LPPG_domain|containing_protein_containing_protein:0.12364899169582882488):0.11827212307805318181):0.04154026790224285559):0.09411737704392979242):0.04565280706825526613):0.04087160199600421706):0.10372949518375683409):0.15367876030102295415):0.09251029074618583037):0.37264948867648034492):0.16240000341552068841,256371540__Bacteria__Actinobacteria__Acidimicrobium_ferrooxidans_DSM_10331__2|phospho|L|lactate_transferase:1.14427904034345351292):0.09847488740241212846):0.06556644261477768965):0.30075858242433034517):0.26739759814942565264):0.08051976412910975822,(((296109260__Archaea__Methanococcales__Methanocaldococcus_infernus_ME__LPPG_domain_protein_containing_protein:0.23770554678401881188,((261402925__Archaea__Methanococcales__Methanocaldococcus_vulcanius_M7__LPPG|FO_2|phospho|L|lactate_transferase:0.15570833448607901417,(256810004__Archaea__Methanococcales__Methanocaldococcus_fervens_AG86__LPPG|FO_2|phospho|L|lactate_transferase:0.07673298524831023704,(289192159__Archaea__Methanococcales__Methanocaldococcus_sp_FS406-22__LPPG_domain_protein_containing_protein:0.02596644180615511471,15669442__Archaea__Methanococcales__Methanocaldococcus_jannaschii_DSM_2661__LPPG|FO_2|phospho|L|lactate_transferase:0.04810794117309074441):0.01535843250388303945):0.03721658157711962150):0.08223051781060380927,(333911357__Archaea__Methanococcales__Methanotorris_igneus_Kol_5__LPPG|FO_2|phospho|L|lactate_transferase:0.16763443424217888689,((336121343__Archaea__Methanococcales__Methanothermococcus_okinawensis_IH1__LPPG|FO_2|phospho|L|lactate_transferase:0.15713060370183498660,150401248__Archaea__Methanococcales__Methanococcus_aeolicus_Nankai-3__LPPG|FO_2|phospho|L|lactate_transferase:0.36480115700361454012):0.16641090731693333749,((150400134__Archaea__Methanococcales__Methanococcus_vannielii_SB__2|phospho|L|lactate_transferase:0.23798678371164450063,45357967__Archaea__Methanococcales__Methanococcus_maripaludis_S2__2|phospho|L|lactate_transferase:0.08313384650456552560):0.10284896711106662759,297620174__Archaea__Methanococcales__Methanococcus_voltae_A3__LPPG_domain|containing_protein_containing_protein:0.51369328569547967334):0.09526039584593347376):0.11612712930256474664):0.16180660361009321924):0.19935504183982719062):0.19921217195350848783,(312136547__Archaea__Methanobacteriales__Methanothermus_fervidus_DSM_2088__lppg|fo_2|phospho|l|lactate_transferase:0.34957336071222550045,((15679036__Archaea__Methanobacteriales__Methanothermobacter_thermautotrophicus_str_Delta_H__LPPG|FO_2|phospho|L|lactate_transferase:0.10963264084829324463,304315153__Archaea__Methanobacteriales__Methanothermobacter_marburgensis_str_Marburg__LPPG|FO_2|phospho|L|lactate_transferase:0.17078381283739321739):0.24773349979104086760,((288561100__Archaea__Methanobacteriales__Methanobrevibacter_ruminantium_M1__LPPG|FO_2|phospho|L|lactate_transferase_CofD:0.52445282984974372908,148643034__Archaea__Methanobacteriales__Methanobrevibacter_smithii_ATCC_35061__LPPG|FO_2|phospho|L|lactate_transferase:0.29700035505569305494):0.15010819693859397961,(84490185__Archaea__Methanobacteriales__Methanosphaera_stadtmanae_DSM_3091__LPPG|FO_2|phospho|L|lactate_transferase:0.56236402882996461283,(325960155__Archaea__Methanobacteriales__Methanobacterium_sp_AL-21__LPPG|FO_2|phospho|L|lactate_transferase:0.28875761036423469585,333986446__Archaea__Methanobacteriales__Methanobacterium_sp_SWAN-1__LPPG|FO_2|phospho|L|lactate_transferase:0.23202942100861753683):0.13688389806094547474):0.05708888743434350349):0.07807982907144889184):0.06661720520365647935):0.34778830638701901945):0.24922762786944310798,20094925__Archaea__Thermococcales-pyroco__Methanopyrus_kandleri_AV19__LPPG|FO_2|phospho|L|lactate_transferase:0.58937078820681843006):0.14597382586095403179):0.04991361907193474917):0.06643408246147038121,((330507195__Archaea__Methanosarcinales__Methanosaeta_concilii_GP6__LPPG|Fo_2|phospho|L|lactate_transferase:0.48567055523988855725,386001645__Archaea__Methanosarcinales__Methanosaeta_harundinacea_6Ac__LPPG|Fo_2|phospho|L|lactate_transferase:0.55730809240652046110):0.14068905324912620025,116754735__Archaea__Methanosarcinales__Methanosaeta_thermophila_PT__LPPG|FO_2|phospho|L|lactate_transferase:0.49816087613502735287):0.24672728273471442040):0.08231890965380485314):0.09320955329257404887):0.23218715987909535614,327400227__Archaea__Archaeoglobales__Archaeoglobus_veneficus_SNP6__2|phospho|L|lactate_transferase:0.21956584321131536464):0.07738997150786108836,288931339__Archaea__Archaeoglobales__Ferroglobus_placidus_DSM_10642__LPPG_domain_protein_containing_protein:0.34415411281848989900):0.08339767702593843535,284162568__Archaea__Archaeoglobales__Archaeoglobus_profundus_DSM_5631__LPPG_domain|containing_protein_containing_protein:0.30466264323794928215,11498522__Archaea__Archaeoglobales__Archaeoglobus_fulgidus_DSM_4304__2|phospho|L|lactate_transferase:0.35845658529116275481):0.0;
