# Supplementary material for: The last universal common ancestor between ancient Earth chemistry and the onset of genetics
Source: PLoS Genet. 2018 Aug 16;14(8):e1007518. doi: 10.1371/journal.pgen.1007518 (PMC6095482; doi:10.1371/journal.pgen.1007518)
Supplement: S1 Appendix — The trees are for the 355 clusters that, after alignment and tree construction, generated ML trees that preserve domain monophyly while also having homologues in ≥2 archaeal and ≥2 bacterial lineages. These 355 proteins trace to LUCA by those phylogenetic criteria [78]. LUCA, last universal common ancestor; ML, maximum likelihood. (ZIP) [file pgen.1007518.s001.zip › renamed_trees_LUCA/2714.tree]

(284161370__Archaea__Archaeoglobales__Archaeoglobus_profundus_DSM_5631__hypothetical_protein:0.30463725565990507071,((327400240__Archaea__Archaeoglobales__Archaeoglobus_veneficus_SNP6__hypothetical_protein:0.17877809089173882229,((154149673__Archaea__Methanomicrobiales__Methanoregula_boonei_6A8__hypothetical_protein:0.42663286106775177853,(((21227355__Archaea__Methanosarcinales__Methanosarcina_mazei_Go1__cation_transporter:0.05780960733203598101,(21227353__Archaea__Methanosarcinales__Methanosarcina_mazei_Go1__cation_transporter:0.01756187725130441135,21227354__Archaea__Methanosarcinales__Methanosarcina_mazei_Go1__hypothetical_protein:0.02502835285586748476):0.02154779142810808040):0.01847582197908007040,(73668442__Archaea__Methanosarcinales__Methanosarcina_barkeri_str_Fusaro__cation_transporter:0.07687921274493961232,21227352__Archaea__Methanosarcinales__Methanosarcina_mazei_Go1__cation_transporter:0.06678440199462597204):0.08102248697070486838):0.06595712921151958286,(73668443__Archaea__Methanosarcinales__Methanosarcina_barkeri_str_Fusaro__cation_transporter:0.02838918084409556772,73668444__Archaea__Methanosarcinales__Methanosarcina_barkeri_str_Fusaro__hypothetical_protein:0.03715540463773046170):0.08148775088172549586):0.20542652119990337245):0.11697560792603405033,((((336114776__Bacteria__Bacilli__Bacillus_coagulans_2-6__hypothetical_protein:0.42785866224745822128,51891398__Bacteria__Clostridia__Symbiobacterium_thermophilum_IAM_14863__cation_transporter:0.37300298290391509237):0.13072722013097237692,(150018204__Bacteria__Clostridia__Clostridium_beijerinckii_NCIMB_8052__hypothetical_protein:0.60275954836671985504,(317133081__Bacteria__Clostridia__Ethanoligenens_harbinense_YUAN-3__hypothetical_protein:0.66539012084778481615,((220928539__Bacteria__Clostridia__Clostridium_cellulolyticum_H10__hypothetical_protein:0.03851776754902894867,376262212__Bacteria__Clostridia__Clostridium_sp_BNL1100__putative_cation_transporter:0.02891520446780291090):0.35233930831731952171,((((345018045__Bacteria__Clostridia__Thermoanaerobacter_wiegelii_Rt8__hypothetical_protein:0.00625803001311354447,345016492__Bacteria__Clostridia__Thermoanaerobacter_wiegelii_Rt8__hypothetical_protein:0.01184795608677464106):0.01482990379493557415,20808891__Bacteria__Clostridia__Thermoanaerobacter_tengcongensis_MB4__hypothetical_protein:0.00362272448259317106):0.23933909677484019318,(146296385__Bacteria__Clostridia__Caldicellulosiruptor_saccharolyticus_DSM_8903__hypothetical_protein:0.04817543136870360010,(312126940__Bacteria__Clostridia__Caldicellulosiruptor_hydrothermalis_108__hypothetical_protein:0.04386243851139123850,(((344997053__Bacteria__Clostridia__Caldicellulosiruptor_lactoaceticus_6A__hypothetical_protein:0.00569455499976129122,312792755__Bacteria__Clostridia__Caldicellulosiruptor_kristjanssonii_177R1B__hypothetical_protein:0.00579384168346647882):0.01324290201041086225,312135734__Bacteria__Clostridia__Caldicellulosiruptor_owensensis_OL__hypothetical_protein:0.05550836729079278165):0.01748475988482361965,(312621709__Bacteria__Clostridia__Caldicellulosiruptor_kronotskyensis_2002__hypothetical_protein:0.00514727473793477955,222530016__Bacteria__Clostridia__Caldicellulosiruptor_bescii_DSM_6725__hypothetical_protein:0.00327354860066905815):0.04035580440616497178):0.04379730425524687443):0.02305606628047321763):0.31273544521842872035):0.21413367547156525461,((20806782__Bacteria__Clostridia__Thermoanaerobacter_tengcongensis_MB4__hypothetical_protein:0.06807857831377654712,345016690__Bacteria__Clostridia__Thermoanaerobacter_wiegelii_Rt8__hypothetical_protein:0.01758807698040667014):0.24184032229343874199,(304318092__Bacteria__Clostridia__Thermoanaerobacterium_thermosaccharolyticum_DSM_571__hypothetical_protein:0.00467780204612991673,(333898153__Bacteria__Clostridia__Thermoanaerobacterium_xylanolyticum_LX-11__hypothetical_protein:0.00183076210425662535,390933579__Bacteria__Clostridia__Thermoanaerobacterium_saccharolyticum_JW-SL-YS485__hypothetical_protein:0.04210147369141579304):0.01813603095386977573):0.25550183971229079027):0.14120657968641373015):0.04501886195343878655):0.05865449222808300639):0.04910176394771417763):0.14575317415871344440):0.06215482230593282614,(187251708__Bacteria__others_bacteria__Elusimicrobium_minutum_Pei191__putative_Mg_transporter:0.45796015860735184155,187251014__Bacteria__others_bacteria__Elusimicrobium_minutum_Pei191__putative_cation_transporter:0.49402984924126885913):0.38052522665485161157):0.15594732095614355361,((((330507472__Archaea__Methanosarcinales__Methanosaeta_concilii_GP6__hypothetical_protein:0.00000122123005994819,330507476__Archaea__Methanosarcinales__Methanosaeta_concilii_GP6__hypothetical_protein:0.00807539249120502872):0.26467745232624062535,(330507474__Archaea__Methanosarcinales__Methanosaeta_concilii_GP6__hypothetical_protein:0.12440596173305464023,(330507481__Archaea__Methanosarcinales__Methanosaeta_concilii_GP6__hypothetical_protein:0.17095368392319137962,116753977__Archaea__Methanosarcinales__Methanosaeta_thermophila_PT__hypothetical_protein:0.08893803286742613112):0.05392432582627725707):0.06802896022440235724):0.11250515517319760461,386000943__Archaea__Methanosarcinales__Methanosaeta_harundinacea_6Ac__hypothetical_protein:0.28339437234660908027):0.11549810507999631881,330506710__Archaea__Methanosarcinales__Methanosaeta_concilii_GP6__hypothetical_protein:0.46920632590736643941):0.11167290776184321532):0.12174707863157560594):0.25032706675355609338):0.05939700947238939904,(((126459944__Archaea__Thermoproteales__Pyrobaculum_calidifontis_JCM_11548__protein_of_unknown_function_DUF1646:0.05432837866792913223,((374327232__Archaea__Thermoproteales__Pyrobaculum_sp_1860__cation_transporter:0.15095617422943755082,((171186318__Archaea__Thermoproteales__Thermoproteus_neutrophilus_V24Sta__hypothetical_protein:0.01845229403549450073,119872904__Archaea__Thermoproteales__Pyrobaculum_islandicum_DSM_4184__hypothetical_protein:0.00000122123005994819):0.24695381427691659448,(379004449__Archaea__Thermoproteales__Pyrobaculum_oguniense_TE7__putative_cation_transporter:0.00997041542513448995,145591083__Archaea__Thermoproteales__Pyrobaculum_arsenaticum_DSM_13514__hypothetical_protein:0.01963290147037577427):0.23968692523349152679):0.05412442098840745952):0.07390918647382421769,18313574__Archaea__Thermoproteales__Pyrobaculum_aerophilum_str_IM2__hypothetical_protein:0.12753771402863373075):0.06516293664587190226):1.23921237365282843612,118430897__Archaea__Desulfurococcales__Aeropyrum_pernix_K1__hypothetical_protein:0.45786732192752438442):0.08316673663232497515,124027895__Archaea__Desulfurococcales__Hyperthermus_butylicus_DSM_5456__cation_transporter:0.39913695153367906299):0.19636189606050011291):0.06170718806681151081,11498393__Archaea__Archaeoglobales__Archaeoglobus_fulgidus_DSM_4304__hypothetical_protein:0.30767561038637214477):0.0;
