# Supplementary material for: The last universal common ancestor between ancient Earth chemistry and the onset of genetics
Source: PLoS Genet. 2018 Aug 16;14(8):e1007518. doi: 10.1371/journal.pgen.1007518 (PMC6095482; doi:10.1371/journal.pgen.1007518)
Supplement: S1 Appendix — The trees are for the 355 clusters that, after alignment and tree construction, generated ML trees that preserve domain monophyly while also having homologues in ≥2 archaeal and ≥2 bacterial lineages. These 355 proteins trace to LUCA by those phylogenetic criteria [78]. LUCA, last universal common ancestor; ML, maximum likelihood. (ZIP) [file pgen.1007518.s001.zip › renamed_trees_LUCA/2344.tree]

(294496406__Archaea__Methanosarcinales__Methanohalophilus_mahii_DSM_5219__hypothetical_protein:0.21663846811468151499,(298675242__Archaea__Methanosarcinales__Methanohalobium_evestigatum_Z-7303__hypothetical_protein:0.23564070178038656889,(((298291257__Bacteria__Alphaproteobacteria__Starkeya_novella_DSM_506__hypothetical_protein:0.93287835643873295854,(((169830670__Bacteria__Clostridia__Candidatus_Desulforudis_audaxviator_MP104C__hypothetical_protein:0.34256208717988817503,188584982__Bacteria__Clostridia__Natranaerobius_thermophilus_JW-NM-WN-LF__hypothetical_protein:0.47123883973527797009):0.07690949635893667979,(78044368__Bacteria__Clostridia__Carboxydothermus_hydrogenoformans_Z-2901__hypothetical_protein:0.33257845016121245774,(((317050930__Bacteria__others_bacteria__Desulfurispirillum_indicum_S5__hypothetical_protein:0.15158551163053815558,297569942__Bacteria__Deltaproteobacteria__Desulfurivibrio_alkaliphilus_AHT2__hypothetical_protein:0.27954208934581464829):0.11185891297911679243,((302389177__Bacteria__Clostridia__Thermosediminibacter_oceani_DSM_16646__hypothetical_protein:0.32785584655205163296,((310826649__Bacteria__Clostridia__Eubacterium_limosum_KIST612__hypothetical_protein:0.39066087449636227591,389868762__Bacteria__Bacilli__Enterococcus_faecium_DO__hypothetical_protein:0.48227999625166356745):0.40733097600348194822,(((374295930__Bacteria__Clostridia__Clostridium_clariflavum_DSM_19732__hypothetical_protein:0.05617670773986562643,125972542__Bacteria__Clostridia__Clostridium_thermocellum_ATCC_27405__hypothetical_protein:0.19789462882216474204):0.84546946989136007033,((334144182__Bacteria__Gammaproteobacteria__Thioalkalimicrobium_cyclicum_ALM1__hypothetical_protein:0.26352619252323999932,(384172651__Bacteria__Epsilonproteobacteria__Arcobacter_sp_L__hypothetical_protein:0.14352431253444353221,34556472__Bacteria__Epsilonproteobacteria__Wolinella_succinogenes_DSM_1740__hypothetical_protein:0.15320145874952059706):0.11422452076473829652):0.42787383326588973587,(((289208270__Bacteria__Gammaproteobacteria__Thioalkalivibrio_sp_K90mix__hypothetical_protein:0.31459448337897422121,(220933981__Bacteria__Gammaproteobacteria__Thioalkalivibrio_sulfidophilus_HL-EbGr7__hypothetical_protein:0.13707727606720035429,114319820__Bacteria__Gammaproteobacteria__Alkalilimnicola_ehrlichii_MLHE-1__hypothetical_protein:0.12343012361576442826):0.09492902518035500892):0.05323756513005211549,((387128844__Bacteria__Gammaproteobacteria__Methylophaga_sp_JAM1__hypothetical_protein:0.21047260143048537873,((120556373__Bacteria__Gammaproteobacteria__Marinobacter_aquaeolei_VT8__hypothetical_protein:0.02325252826701893968,387815736__Bacteria__Gammaproteobacteria__Marinobacter_hydrocarbonoclasticus_ATCC_49840__hypothetical_protein:0.04657813916760791817):0.15932718539601198326,385332977__Bacteria__Gammaproteobacteria__Marinobacter_adhaerens_HP15__membrane_protein:0.17105990793681888351):0.05337481075956087423):0.07801151615091553304,(325964377__Bacteria__Actinobacteria__Arthrobacter_phenanthrenivorans_Sphe3__hypothetical_protein:0.56211456030860329491,374335944__Bacteria__Gammaproteobacteria__Oceanimonas_sp_GK1__hypothetical_protein:0.23650780916213021143):0.11253773805542248432):0.08624498683591327874):0.15428442652566581872,((152993448__Bacteria__Epsilonproteobacteria__Sulfurovum_sp_NBC37-1__hypothetical_protein:0.25518565068440007826,((384171417__Bacteria__Epsilonproteobacteria__Arcobacter_sp_L__hypothetical_protein:0.13167392197799221432,296272252__Bacteria__Epsilonproteobacteria__Arcobacter_nitrofigilis_DSM_7299__hypothetical_protein:0.11456494703494417287):0.15366931392756560948,307719976__Bacteria__Epsilonproteobacteria__Sulfurimonas_autotrophica_DSM_16294__hypothetical_protein:0.20769026338327031822):0.21143993156863841176):0.10533032934703261130,257091716__Bacteria__Betaproteobacteria__Candidatus_Accumulibacter_phosphatis_clade_IIA_str_UW-1__hypothetical_protein:0.83811336928450153039):0.16649135364623515732):0.09322122699460252959):1.07723078178644282588):0.26324473241865542494,((((332299137__Bacteria__Spirochaetes__Treponema_brennaborense_DSM_12168__hypothetical_protein:0.38985363767232322774,328949050__Bacteria__Spirochaetes__Treponema_succinifaciens_DSM_2489__hypothetical_protein:0.47344474857958807057):0.17024197717505115679,(374316670__Bacteria__Spirochaetes__Sphaerochaeta_pleomorpha_str_Grapes__hypothetical_protein:0.29353522350227634341,325972539__Bacteria__Spirochaetes__Spirochaeta_sp_Buddy__hypothetical_protein:0.70725951709894019359):0.34056514444689361953):0.23337632743939634716,(261415570__Bacteria__others_bacteria__Fibrobacter_succinogenes_subsp_succinogenes_S85__hypothetical_protein:0.77704122799178743097,(((238917760__Bacteria__Clostridia__Eubacterium_eligens_ATCC_27750__hypothetical_protein:0.42120741579072712435,(((269119530__Bacteria__Fusobacteria__Sebaldella_termitidis_ATCC_33386__hypothetical_protein:0.22820031900361123500,(333996500__Bacteria__Spirochaetes__Treponema_primitia_ZAS-2__membrane_protein:0.14543905401748022377,(333998144__Bacteria__Spirochaetes__Treponema_primitia_ZAS-2__membrane_protein:0.11753306995204287899,333993139__Bacteria__Spirochaetes__Treponema_azotonutricium_ZAS-9__membrane_protein:0.20756616259773211230):0.28999499268148742903):0.19571182690405147797):0.07585895819175787758,347531710__Bacteria__Clostridia__Roseburia_hominis_A2-183__hypothetical_protein:0.39333144683076798342):0.14184288010439230487,302387632__Bacteria__Clostridia__Clostridium_saccharolyticum_WM1__hypothetical_protein:0.41643067486589319115):0.03416885683799747442):0.06041992697902477671,326791072__Bacteria__Clostridia__Clostridium_lentocellum_DSM_5427__hypothetical_protein:0.47349659793588089185):0.06658173107397435952,(334340738__Bacteria__Clostridia__Desulfotomaculum_ruminis_DSM_2154__hypothetical_protein:0.21721601498941262021,(330837203__Bacteria__Spirochaetes__Spirochaeta_coccoides_DSM_17374__hypothetical_protein:0.96328778459025532488,330836300__Bacteria__Spirochaetes__Spirochaeta_coccoides_DSM_17374__hypothetical_protein:0.44362935394809782652):0.07204465961739277280):0.26904279363333361008):0.07776371010711068121):0.19464202847467670932):0.10277738579061675150,(158319705__Bacteria__Clostridia__Alkaliphilus_oremlandii_OhILAs__hypothetical_protein:0.30749108118536105927,(((298345942__Bacteria__Actinobacteria__Mobiluncus_curtisii_ATCC_43063__hypothetical_protein:0.67893312282393047941,298345940__Bacteria__Actinobacteria__Mobiluncus_curtisii_ATCC_43063__hypothetical_protein:0.32469713298043206828):0.45349529579711050919,(((206895695__Bacteria__Clostridia__Coprothermobacter_proteolyticus_DSM_5265__hypothetical_protein:0.45283421624602465672,(((153935198__Bacteria__Clostridia__Clostridium_botulinum_A_str_Hall__hypothetical_protein:0.00000122123005994819,148380924__Bacteria__Clostridia__Clostridium_botulinum_A_str_ATCC_3502__hypothetical_protein:0.00000122123005994819):0.00000122123005994819,153932776__Bacteria__Clostridia__Clostridium_botulinum_A_str_ATCC_19397__hypothetical_protein:0.00000122123005994819):0.00260536732000105336,(((384463229__Bacteria__Clostridia__Clostridium_botulinum_F_str_230613__hypothetical_protein:0.00000122123005994819,((387819251__Bacteria__Clostridia__Clostridium_botulinum_H04402_065__membrane_spanning_protein:0.00308329587166507237,170754417__Bacteria__Clostridia__Clostridium_botulinum_B1_str_Okra__hypothetical_protein:0.00336211493501429150):0.00000122123005994819,153938263__Bacteria__Clostridia__Clostridium_botulinum_F_str_Langeland__hypothetical_protein:0.00000122123005994819):0.00000122123005994819):0.01322737415138805495,237796425__Bacteria__Clostridia__Clostridium_botulinum_Ba4_str_657__hypothetical_protein:0.00657377679967507695):0.01347085139947871123,170760971__Bacteria__Clostridia__Clostridium_botulinum_A3_str_Loch_Maree__hypothetical_protein:0.00451040323155102105):0.00840134722192201720):0.21303823307337360626):0.05730296475526495265,((310657811__Bacteria__Clostridia__Clostridium_sticklandii_DSM_519__conserved_membrane_protein_of_unknown_function:0.49676284480852134218,150390933__Bacteria__Clostridia__Alkaliphilus_metalliredigens_QYMF__hypothetical_protein:0.16809025730676604993):0.11785112259228526510,(160880747__Bacteria__Clostridia__Clostridium_phytofermentans_ISDg__hypothetical_protein:0.33228771869442380593,(328957891__Bacteria__Bacilli__Carnobacterium_sp_17-4__hypothetical_protein:0.33432841095292126221,(89896941__Bacteria__Clostridia__Desulfitobacterium_hafniense_Y51__hypothetical_protein:0.04180611576913381700,219667203__Bacteria__Clostridia__Desulfitobacterium_hafniense_DCB-2__hypothetical_protein:0.02154602630947114600):0.15532548959935307820):0.05838305738639490428):0.04323009165721342084):0.03661291704358578258):0.03440505215660052268,(42525839__Bacteria__Spirochaetes__Treponema_denticola_ATCC_35405__hypothetical_protein:0.75830382624885217524,389845049__Bacteria__Thermotogae__Mesotoga_prima_MesG1_Ag_4-2__membrane|associated|_metal|dependent_hydrolase:0.35776262023336652396):0.07599044530578923096):0.05289288738462278455):0.11378115610825186022,(336066050__Bacteria__others_bacteria__Erysipelothrix_rhusiopathiae_str_Fujisawa__hypothetical_protein:0.37579748229927356640,(325972521__Bacteria__Spirochaetes__Spirochaeta_sp_Buddy__hypothetical_protein:0.50173583431418256051,326803579__Bacteria__Bacilli__Aerococcus_urinae_ACS-120-V-Col10a__hypothetical_protein:0.64165524812506025132):0.18730235011992615868):0.21815301922020308156):0.11177300090607329708):0.22920796553692421305):0.09251259391411358057):0.15138657806282754259):0.17581628423507061898):0.21604956406611369735,(288556201__Bacteria__Bacilli__Bacillus_pseudofirmus_OF4__hypothetical_protein:0.20988272879943201121,317128961__Bacteria__Bacilli__Bacillus_cellulosilyticus_DSM_2522__hypothetical_protein:0.15328969851336693431):0.05279372289305778870):0.04842397199255809442):0.05883202542307526539,297584823__Bacteria__Bacilli__Bacillus_selenitireducens_MLS10__hypothetical_protein:0.47511732693727248833):0.06206728387557858967):0.07258264802426242501):0.09668686107034371591,374299526__Bacteria__Deltaproteobacteria__Desulfovibrio_africanus_str_Walvis_Bay__hypothetical_protein:0.69395345688082843427):0.19948217424390540797):0.09550388391206461602,(88601649__Archaea__Methanomicrobiales__Methanospirillum_hungatei_JF-1__hypothetical_protein:0.48313499515353230951,126178696__Archaea__Methanomicrobiales__Methanoculleus_marisnigri_JR1__hypothetical_protein:0.28794933350552170959):0.07459645474409033750):0.12840923336933579568,386000969__Archaea__Methanosarcinales__Methanosaeta_harundinacea_6Ac__hypothetical_protein:0.44684816937676180570):0.19624523064008175810):0.08356838590736306860,21227033__Archaea__Methanosarcinales__Methanosarcina_mazei_Go1__hypothetical_protein:0.17835663071831567295):0.0;
