# Supplementary material for: The last universal common ancestor between ancient Earth chemistry and the onset of genetics
Source: PLoS Genet. 2018 Aug 16;14(8):e1007518. doi: 10.1371/journal.pgen.1007518 (PMC6095482; doi:10.1371/journal.pgen.1007518)
Supplement: S1 Appendix — The trees are for the 355 clusters that, after alignment and tree construction, generated ML trees that preserve domain monophyly while also having homologues in ≥2 archaeal and ≥2 bacterial lineages. These 355 proteins trace to LUCA by those phylogenetic criteria [78]. LUCA, last universal common ancestor; ML, maximum likelihood. (ZIP) [file pgen.1007518.s001.zip › renamed_trees_LUCA/3781.tree]

((341581814__Archaea__Thermococcales-pyroco__Thermococcus_sp_4557__CRISPR|associated_protein:0.11590192389646469806,315230239__Archaea__Thermococcales-pyroco__Thermococcus_barophilus_MP__CRISPR|associated_protein:0.08233907206702444082):0.11246059435520147640,((218437518__Bacteria__Cyanobacteria__Cyanothece_sp_PCC_7424__DevR_family_CRISPR|associated_autoregulator:0.65405498770547554344,((156741009__Bacteria__Chloroflexi__Roseiflexus_castenholzii_DSM_13941__CRISPR|associated_autoregulator_DevR_family_protein:0.49418268535183762502,(304318089__Bacteria__Clostridia__Thermoanaerobacterium_thermosaccharolyticum_DSM_571__CRISPR|associated_autoregulator|_DevR_family:0.43590173769583812069,(333980331__Bacteria__Clostridia__Desulfotomaculum_kuznetsovii_DSM_6115__DevR_family_CRISPR|associated_autoregulator:0.38598790072710192911,167628638__Bacteria__Clostridia__Heliobacterium_modesticaldum_Ice1__crispr|associated_negative_autoregulator:0.48018450373807047837):0.12109353914834988797):0.08973194006002647993):0.14709885204162514993,((222523371__Bacteria__Chloroflexi__Chloroflexus_sp_Y-400-fl__DevR_family_CRISPR|associated_autoregulator:0.00000122123005994819,163845666__Bacteria__Chloroflexi__Chloroflexus_aurantiacus_J-10-fl__CRISPR|associated_autoregulator_DevR_family_protein:0.00000122123005994819):0.07837516982351515338,219848096__Bacteria__Chloroflexi__Chloroflexus_aggregans_DSM_9485__DevR_family_CRISPR|associated_autoregulator:0.13002749529960100361):0.30813279122467063242):0.14954022330290492326):0.41361381255038498495,(302875177__Bacteria__Clostridia__Clostridium_cellulovorans_743B__CRISPR|associated_autoregulator_DevR_family:0.97935383350826477056,328951834__Bacteria__Deltaproteobacteria__Desulfobacca_acetoxidans_DSM_11109__DevR_family_CRISPR|associated_autoregulator:1.70450951917784121470):0.33951541406242319310):0.59904856476961476641,11497688__Archaea__Archaeoglobales__Archaeoglobus_fulgidus_DSM_4304__hypothetical_protein:0.23987148249723991289):0.0;
