# Supplementary material for: The last universal common ancestor between ancient Earth chemistry and the onset of genetics
Source: PLoS Genet. 2018 Aug 16;14(8):e1007518. doi: 10.1371/journal.pgen.1007518 (PMC6095482; doi:10.1371/journal.pgen.1007518)
Supplement: S1 Appendix — The trees are for the 355 clusters that, after alignment and tree construction, generated ML trees that preserve domain monophyly while also having homologues in ≥2 archaeal and ≥2 bacterial lineages. These 355 proteins trace to LUCA by those phylogenetic criteria [78]. LUCA, last universal common ancestor; ML, maximum likelihood. (ZIP) [file pgen.1007518.s001.zip › renamed_trees_LUCA/2485.tree]

(((((218245808__Bacteria__Cyanobacteria__Cyanothece_sp_PCC_8801__peptidase_M1_membrane_alanine_aminopeptidase:0.00000122123005994819,257058854__Bacteria__Cyanobacteria__Cyanothece_sp_PCC_8802__peptidase_M1_membrane_alanine_aminopeptidase:0.00101829969631612462):0.10091851046017584481,172035061__Bacteria__Cyanobacteria__Cyanothece_sp_ATCC_51142_lin-circ__aminopeptidase_N:0.15359113136628174678):0.05416462787044998284,166365889__Bacteria__Cyanobacteria__Microcystis_aeruginosa_NIES-843__aminopeptidase:0.17298448817366823826):0.02057896682320525805,(((158336925__Bacteria__Cyanobacteria__Acaryochloris_marina_MBIC11017__peptidase_M1|_membrane_alanine_aminopeptidase:0.20576489096923628042,(22299538__Bacteria__Cyanobacteria__Thermosynechococcus_elongatus_BP-1__aminopeptidase:0.38514330390631867918,(56750423__Bacteria__Cyanobacteria__Synechococcus_elongatus_PCC_6301__aminopeptidase:0.27573846842831006843,(((162456916__Bacteria__Deltaproteobacteria__Sorangium_cellulosum_So_ce_56__aminopeptidase:0.66506237382861355112,(((108760945__Bacteria__Deltaproteobacteria__Myxococcus_xanthus_DK_1622__M1_family_peptidase:0.03030079398247419176,338530782__Bacteria__Deltaproteobacteria__Myxococcus_fulvus_HW-1__M1_family_peptidase:0.03622120676341632900):0.12883885090289790010,383452572__Bacteria__Deltaproteobacteria__Corallococcus_coralloides_DSM_2259__M1_family_peptidase:0.14605863715870393005):0.41482879070208533712,262198576__Bacteria__Deltaproteobacteria__Haliangium_ochraceum_DSM_14365__peptidase_M1_membrane_alanine_aminopeptidase:0.50084284789530941762):0.08120833239603768294):0.10466779213568896956,((119720131__Archaea__Thermoproteales__Thermofilum_pendens_Hrk_5__peptidase_M1|_membrane_alanine_aminopeptidase:0.57609798741037332448,((332797612__Archaea__Sulfolobales__Acidianus_hospitalis_W1__peptidase_M1|_membrane_alanine_aminopeptidase:0.48182329913425120393,146303085__Archaea__Sulfolobales__Metallosphaera_sedula_DSM_5348__peptidase_M1:0.32774949787738133500):0.58602716248606689931,(((159040864__Archaea__Thermoproteales__Caldivirga_maquilingensis_IC-167__peptidase_M1_membrane_alanine_aminopeptidase:0.25591027256493331654,(307595645__Archaea__Thermoproteales__Vulcanisaeta_distributa_DSM_14429__peptidase_M1_membrane_alanine_aminopeptidase:0.04323645793425252848,325967615__Archaea__Thermoproteales__Vulcanisaeta_moutnovskia_768-28__peptidase_M1_membrane_alanine_aminopeptidase:0.07959632842902404637):0.12576246410758243344):0.16487755405749998650,159041500__Archaea__Thermoproteales__Caldivirga_maquilingensis_IC-167__peptidase_M1_membrane_alanine_aminopeptidase:0.34755463774192457693):0.10791000410728870951,(((171185132__Archaea__Thermoproteales__Thermoproteus_neutrophilus_V24Sta__peptidase_M1_membrane_alanine_aminopeptidase:0.06885654793253997985,119873130__Archaea__Thermoproteales__Pyrobaculum_islandicum_DSM_4184__peptidase_M1|_membrane_alanine_aminopeptidase:0.06655968042185968214):0.06268481058690446306,(((145592323__Archaea__Thermoproteales__Pyrobaculum_arsenaticum_DSM_13514__peptidase_M1|_membrane_alanine_aminopeptidase:0.01089747549608096298,379005722__Archaea__Thermoproteales__Pyrobaculum_oguniense_TE7__Aminopeptidase_N:0.00423351500927185084):0.09473743956742722294,(374328300__Archaea__Thermoproteales__Pyrobaculum_sp_1860__aminopeptidase:0.09223246227989624624,18312740__Archaea__Thermoproteales__Pyrobaculum_aerophilum_str_IM2__aminopeptidase:0.10763404906337568911):0.02810870414539881276):0.04036536530738913525,126459224__Archaea__Thermoproteales__Pyrobaculum_calidifontis_JCM_11548__peptidase_M1|_membrane_alanine_aminopeptidase:0.15907782816107080004):0.02064337923656052454):0.11749261920687806282,(352682180__Archaea__Thermoproteales__Thermoproteus_tenax_Kra_1__aminopeptidase:0.16833080910653230866,327310553__Archaea__Thermoproteales__Thermoproteus_uzoniensis_768-20__peptidase_M1|_membrane_alanine_aminopeptidase:0.10109870950056616679):0.07411132668426646808):0.25276911361870868511):0.08777569601210469252):0.10034035006178264327):0.24551702744636200171,(283781304__Bacteria__Planctomycetes__Pirellula_staleyi_DSM_6068__peptidase_M1_membrane_alanine_aminopeptidase:0.71227745462336244930,(((312129256__Bacteria__Bacteroidetes__Leadbetterella_byssophila_DSM_17132__peptidase_m1_membrane_alanine_aminopeptidase:0.71880478504301825726,(255038623__Bacteria__Bacteroidetes__Dyadobacter_fermentans_DSM_18053__peptidase_M1_membrane_alanine_aminopeptidase:0.28364043189603688200,338212293__Bacteria__Bacteroidetes__Runella_slithyformis_DSM_19594__alanyl_aminopeptidase:0.27982849953851129943):0.20038026554742352503):0.10991812535004298612,(((390943290__Bacteria__Bacteroidetes__Belliella_baltica_DSM_15883__aminopeptidase_N:0.32304777255793087898,343085249__Bacteria__Bacteroidetes__Cyclobacterium_marinum_DSM_745__peptidase_M1_membrane_alanine_aminopeptidase:0.41556676873394765570):0.39965482119312839560,(294661400__Bacteria__Bacteroidetes__Candidatus_Amoebophilus_asiaticus_5a2__hypothetical_protein:0.71593324644500355713,110636996__Bacteria__Bacteroidetes__Cytophaga_hutchinsonii_ATCC_33406__membrane_alanine_aminopeptidase:0.59035548884641764200):0.08523737302901183976):0.10390428650203899219,((((325954867__Bacteria__Bacteroidetes__Weeksella_virosa_DSM_16922__membrane_alanyl_aminopeptidase:0.46681662026989778624,((340621447__Bacteria__Bacteroidetes__Capnocytophaga_canimorsus_Cc5__Tricorn_protease|interacting_factor_F3:0.23009217441452528563,256820193__Bacteria__Bacteroidetes__Capnocytophaga_ochracea_DSM_7271__peptidase_M1_membrane_alanine_aminopeptidase:0.21023485075092890328):0.22000588717625862989,(255535903__Bacteria__Bacteroidetes__Flavobacteriaceae_bacterium_3519-10__aminopeptidase:0.17475369269459534172,313206102__Bacteria__Bacteroidetes__Riemerella_anatipestifer_DSM_15868__peptidase_m1_membrane_alanine_aminopeptidase:0.13865186584036917616):0.11134061830760871858):0.20942174263689611324):0.19617549404737974483,((256422440__Bacteria__Bacteroidetes__Chitinophaga_pinensis_DSM_2588__peptidase_M1_membrane_alanine_aminopeptidase:0.83475604510925216495,325106287__Bacteria__Bacteroidetes__Pedobacter_saltans_DSM_12145__peptidase_M1_membrane_alanine_aminopeptidase:0.40061298408370327184):0.07733532365430463573,(256420463__Bacteria__Bacteroidetes__Chitinophaga_pinensis_DSM_2588__peptidase_M1_membrane_alanine_aminopeptidase:0.33159375382392380915,375148339__Bacteria__Bacteroidetes__Niastella_koreensis_GR20-10__Peptidase_M1_membrane_alanine_aminopeptidase:0.37418369244425736531):0.09223071885595439390):0.05484166973698158948):0.13915775479615880017,(327403811__Bacteria__Bacteroidetes__Fluviicola_taffensis_DSM_16823__alanyl_aminopeptidase:0.61050671205789475149,(379730916__Bacteria__Bacteroidetes__Saprospira_grandis_str_Lewin__peptidase_M1_membrane_alanine_aminopeptidase:0.51911939637194248753,332665929__Bacteria__Bacteroidetes__Haliscomenobacter_hydrossis_DSM_1100__alanyl_aminopeptidase:0.44108127702693772365):0.11329015637301823038):0.05342766962978770517):0.11701395394937003092,(326799054__Bacteria__Bacteroidetes__Sphingobacterium_sp_21__alanyl_aminopeptidase:0.43746192618278934017,387792605__Bacteria__Bacteroidetes__Solitalea_canadensis_DSM_3403__aminopeptidase_N:0.37463020619293685431):0.16916790181971994023):0.13773753933531751592):0.04020417455509129462):0.67125267043480130180,320102922__Bacteria__Planctomycetes__Isosphaera_pallida_ATCC_43644__peptidase_M1_membrane_alanine_aminopeptidase:0.95692301222851106068):0.13053390918408586119):0.15128388887071159141):0.11524110510716380207):0.27335918779060941475,37522357__Bacteria__Cyanobacteria__Gloeobacter_violaceus_PCC_7421__aminopeptidase:0.39357822082230931038):0.18566899313249854431):0.07551704395694024130):0.05924919134698992257):0.02892516200863212705,(113474187__Bacteria__Cyanobacteria__Trichodesmium_erythraeum_IMS101__peptidase_M1|_membrane_alanine_aminopeptidase:0.19992235547692158160,(298492265__Bacteria__Cyanobacteria__Nostoc_azollae_0708__peptidase_M1_membrane_alanine_aminopeptidase:0.10362130557895758709,(186683097__Bacteria__Cyanobacteria__Nostoc_punctiforme_PCC_73102__peptidase_M1|_membrane_alanine_aminopeptidase:0.08015748482458773250,(17228090__Bacteria__Cyanobacteria__Nostoc_sp_PCC_7120__aminopeptidase:0.00570129364456117577,75906541__Bacteria__Cyanobacteria__Anabaena_variabilis_ATCC_29413__peptidase_M1|_membrane_alanine_aminopeptidase:0.00867727546610910089):0.10951511026125919368):0.02331020360236934694):0.09084539044541792285):0.03003264434996740992):0.10986460214524766676,(307152318__Bacteria__Cyanobacteria__Cyanothece_sp_PCC_7822__peptidase_M1_membrane_alanine_aminopeptidase:0.10675848774566190635,218441185__Bacteria__Cyanobacteria__Cyanothece_sp_PCC_7424__peptidase_M1_membrane_alanine_aminopeptidase:0.05752465454651496668):0.06848382553344746493):0.01891250083736813539):0.06462830166376892782,170077063__Bacteria__Cyanobacteria__Synechococcus_sp_PCC_7002__aminopeptidase:0.27534646512285537723,16332092__Bacteria__Cyanobacteria__Synechocystis_sp_PCC_6803__aminopeptidase:0.21254404005814875322):0.0;
