# Supplementary material for: The last universal common ancestor between ancient Earth chemistry and the onset of genetics
Source: PLoS Genet. 2018 Aug 16;14(8):e1007518. doi: 10.1371/journal.pgen.1007518 (PMC6095482; doi:10.1371/journal.pgen.1007518)
Supplement: S1 Appendix — The trees are for the 355 clusters that, after alignment and tree construction, generated ML trees that preserve domain monophyly while also having homologues in ≥2 archaeal and ≥2 bacterial lineages. These 355 proteins trace to LUCA by those phylogenetic criteria [78]. LUCA, last universal common ancestor; ML, maximum likelihood. (ZIP) [file pgen.1007518.s001.zip › renamed_trees_LUCA/2256.tree]

(((((20093556__Archaea__Thermococcales-pyroco__Methanopyrus_kandleri_AV19__formylmethanofuran||tetrahydromethanopterin_formyltransferase:0.27570424549487121402,((((((319783937__Bacteria__Alphaproteobacteria__Mesorhizobium_ciceri_biovar_biserrulae_WSM1271__formylmethanofuran|tetrahydromethanopterin_N|formyltransferase:0.26116874387527505563,217978547__Bacteria__Alphaproteobacteria__Methylocella_silvestris_BL2__formylmethanofuran||tetrahydromethanopterin_formyltransferase:0.27003578072936251786):0.05418254029696877028,114327444__Bacteria__Alphaproteobacteria__Granulibacter_bethesdensis_CGDNIH1__formylmethanofuran||tetrahydromethanopterin_formyltransferase:0.32219333659825932781):0.10562443351571353112,(((220925826__Bacteria__Alphaproteobacteria__Methylobacterium_nodulans_ORS_2060__formylmethanofuran||tetrahydromethanopterin_formyltransferase:0.03191253070000123204,170743841__Bacteria__Alphaproteobacteria__Methylobacterium_sp_4-46__formylmethanofuran||tetrahydromethanopterin_formyltransferase:0.03223897146438491762):0.16956216708904525703,(170746958__Bacteria__Alphaproteobacteria__Methylobacterium_radiotolerans_JCM_2831__formylmethanofuran||tetrahydromethanopterin_formyltransferase:0.06726895794257202466,(188581029__Bacteria__Alphaproteobacteria__Methylobacterium_populi_BJ001__formylmethanofuran||tetrahydromethanopterin_formyltransferase:0.01565824752112664198,(218530119__Bacteria__Alphaproteobacteria__Methylobacterium_chloromethanicum_CM4__formylmethanofuran||tetrahydromethanopterin_formyltransferase:0.00000122123005994819,163851252__Bacteria__Alphaproteobacteria__Methylobacterium_extorquens_PA1__formylmethanofuran||tetrahydromethanopterin_formyltransferase:0.00000122123005994819):0.02601258203669017804):0.01918332400994326309):0.07482191680028507652):0.31765328203452863898,(300023126__Bacteria__Alphaproteobacteria__Hyphomicrobium_denitrificans_ATCC_51888__formylmethanofuran|tetrahydromethanopterin_N|formyltransferase:0.04231562866144531615,338738717__Bacteria__Alphaproteobacteria__Hyphomicrobium_sp_MC1__formylmethanofuran||tetrahydromethanopterin_formyltransferase:0.10051685900022828968):0.27881548633669012149):0.05630715366336089267):0.11881114169984378914,((((((((307727425__Bacteria__Betaproteobacteria__Burkholderia_sp_CCGE1003__formylmethanofuran|tetrahydromethanopterin_N|formyltransferase:0.02223112643359835550,323528292__Bacteria__Betaproteobacteria__Burkholderia_sp_CCGE1001__formylmethanofuran|tetrahydromethanopterin_N|formyltransferase:0.03440024405499320093):0.05482852175758950314,91777670__Bacteria__Betaproteobacteria__Burkholderia_xenovorans_LB400__formylmethanofuran||tetrahydromethanopterin_formyltransferase:0.05171790386656961030):0.04602642909140736149,295698861__Bacteria__Betaproteobacteria__Burkholderia_sp_CCGE1002__formylmethanofuran|tetrahydromethanopterin_N|formyltransferase:0.08835910348629870403):0.05798646231005689933,377813666__Bacteria__Betaproteobacteria__Burkholderia_sp_YI23__tetrahydromethanopterin_formyltransferase:0.12246975886516650589):0.14464717996415854540,((124267810__Bacteria__Betaproteobacteria__Methylibium_petroleiphilum_PM1__formylmethanofuran||tetrahydromethanopterin_formyltransferase:0.18583701436921626349,(171059810__Bacteria__Betaproteobacteria__Leptothrix_cholodnii_SP-6__formylmethanofuran||tetrahydromethanopterin_formyltransferase:0.13721826537335279905,239816040__Bacteria__Betaproteobacteria__Variovorax_paradoxus_S110__formylmethanofuran||tetrahydromethanopterin_formyltransferase:0.13816158964011615584):0.03261999814134883963):0.02896689329970086532,383759890__Bacteria__Betaproteobacteria__Rubrivivax_gelatinosus_IL144__formylmethanofuran||tetrahydromethanopterin_N|formyltransferase_FhcD:0.15939071281277658598):0.08459296410375015396):0.12974834572699911472,(((297538102__Bacteria__Betaproteobacteria__Methylotenera_versatilis_301__formylmethanofuran|tetrahydromethanopterin_N|formyltransferase:0.04476811821317215612,253996231__Bacteria__Betaproteobacteria__Methylotenera_mobilis_JLW8__formylmethanofuran||tetrahydromethanopterin_formyltransferase:0.10151950785895119678):0.10552429576830515967,((313201304__Bacteria__Betaproteobacteria__Methylovorus_sp_MP688__formylmethanofuran|tetrahydromethanopterin_n|formyltransferase:0.00000122123005994819,253999217__Bacteria__Betaproteobacteria__Methylovorus_glucosetrophus_SIP3-4__formylmethanofuran||tetrahydromethanopterin_formyltransferase:0.00000122123005994819):0.03190055463701306493,91776017__Bacteria__Betaproteobacteria__Methylobacillus_flagellatus_KT__formylmethanofuran||tetrahydromethanopterin_formyltransferase:0.07149400152048460133):0.03952150397624813044):0.06970512585229377001,(53803053__Bacteria__Gammaproteobacteria__Methylococcus_capsulatus_str_Bath__formylmethanofuran||tetrahydromethanopterin_formyltransferase:0.07154490128260261594,((292490183__Bacteria__Gammaproteobacteria__Nitrosococcus_halophilus_Nc4__formylmethanofuran||tetrahydromethanopterin_formyltransferase:0.01235794433108109228,(77163570__Bacteria__Gammaproteobacteria__Nitrosococcus_oceani_ATCC_19707__formylmethanofuran||tetrahydromethanopterin_formyltransferase:0.02984733174838348144,300112758__Bacteria__Gammaproteobacteria__Nitrosococcus_watsonii_C-113__formylmethanofuran|tetrahydromethanopterin_N|formyltransferase:0.02731605430081537542):0.10380107284625517128):0.08940071100510503521,(387126183__Bacteria__Gammaproteobacteria__Methylophaga_sp_JAM1__formylmethanofuran||tetrahydromethanopterin_N|formyltransferase:0.11273153490249221420,(357404628__Bacteria__Gammaproteobacteria__Methylomicrobium_alcaliphilum__formylmethanofuran||tetrahydromethanopterin_formyltransferase:0.02148725026996550769,333982401__Bacteria__Gammaproteobacteria__Methylomonas_methanica_MC09__formylmethanofuran||tetrahydromethanopterin_formyltransferase:0.03250575878706924576):0.05586606646299212969):0.02107274844671445588):0.03029017289932322415):0.04331815482113394317):0.14902918671235285131):0.07232594224892506529,(298290768__Bacteria__Alphaproteobacteria__Starkeya_novella_DSM_506__formylmethanofuran|tetrahydromethanopterin_N|formyltransferase:0.27107359417856746742,154245738__Bacteria__Alphaproteobacteria__Xanthobacter_autotrophicus_Py2__formylmethanofuran||tetrahydromethanopterin_formyltransferase:0.20620186701331760792):0.12145352805826502285):0.04500904786912765521,32476102__Bacteria__Planctomycetes__Rhodopirellula_baltica_SH_1__formylmethanofuran||tetrahydromethanopterin_formyltransferase:0.51787612396993731867):0.08326666959948184066):0.07865279448415404828,((296121033__Bacteria__Planctomycetes__Planctomyces_limnophilus_DSM_3776__formylmethanofuran|tetrahydromethanopterin_N|_formyltransferase:0.48316561108130068325,320102074__Bacteria__Planctomycetes__Isosphaera_pallida_ATCC_43644__formylmethanofuran|tetrahydromethanopterin_formyltransferase:0.35602238920718221049):0.15914940857429235588,(325109300__Bacteria__Planctomycetes__Planctomyces_brasiliensis_DSM_5305__formylmethanofuran|tetrahydromethanopterin_formyltransferase:0.39135460243687708592,283778506__Bacteria__Planctomycetes__Pirellula_staleyi_DSM_6068__formylmethanofuran|tetrahydromethanopterin_N|formyltransferase:0.50247370419209191894):0.10832585220659861347):0.06762787567294555047):0.11251867002140712726,312143299__Bacteria__Clostridia__Halanaerobium_hydrogeniformans__formylmethanofuran|tetrahydromethanopterin_N|formyltransferase:0.42000629240296027955):0.25562755648655038909):0.05437856339132626782,(((147921653__Archaea__Methanocellales__Uncultured_methanogenic_archaeon_RC-I__formylmethanofuran||tetrahydromethanopterin_formyltransferase:0.09168364924377808700,(383320333__Archaea__Methanocellales__Methanocella_sp_HZ254__formylmethanofuran|tetrahydromethanopterin_formyltransferase:0.07491253488905658120,282163703__Archaea__Methanocellales__Methanocella_paludicola_SANAE__formylmethanofuran||tetrahydromethanopterin_formyltransferase:0.08308283427256192566):0.02985049308508365418):0.18118255170796399023,(219852828__Archaea__Methanomicrobiales__Methanosphaerula_palustris_E1-9c__formylmethanofuran||tetrahydromethanopterin_formyltransferase:0.20121632349261578399,(124485042__Archaea__Methanomicrobiales__Methanocorpusculum_labreanum_Z__formylmethanofuran||tetrahydromethanopterin_formyltransferase:0.26148309483179316137,(((154150136__Archaea__Methanomicrobiales__Methanoregula_boonei_6A8__formylmethanofuran||tetrahydromethanopterin_formyltransferase:0.08599213324255686186,307354613__Archaea__Methanomicrobiales__Methanoplanus_petrolearius_DSM_11571__formylmethanofuran|tetrahydromethanopterin_N|form_yltransferase:0.22111235911294699341):0.03378373095201318149,88603069__Archaea__Methanomicrobiales__Methanospirillum_hungatei_JF-1__formylmethanofuran||tetrahydromethanopterin_formyltransferase:0.26390515775420075872):0.05597107061576410414,126178578__Archaea__Methanomicrobiales__Methanoculleus_marisnigri_JR1__formylmethanofuran||tetrahydromethanopterin_formyltransferase:0.13808281224642063312):0.04114474798729331889):0.06961661637812972814):0.08576511837175351816):0.09689096341537416224,(84490282__Archaea__Methanobacteriales__Methanosphaera_stadtmanae_DSM_3091__formylmethanofuran||tetrahydromethanopterin_formyltransferase:0.46572095846994820967,((333910579__Archaea__Methanococcales__Methanotorris_igneus_Kol_5__fomrylmethanofuran||tetrahydromethanopterin_formyltransferase:0.04871173939100114508,((296109549__Archaea__Methanococcales__Methanocaldococcus_infernus_ME__formylmethanofuran|tetrahydromethanopterin_N|formyltransferase:0.09088196371783574534,(256811215__Archaea__Methanococcales__Methanocaldococcus_fervens_AG86__formylmethanofuran||tetrahydromethanopterin_formyltransferase:0.01177805629765072033,((15668493__Archaea__Methanococcales__Methanocaldococcus_jannaschii_DSM_2661__formylmethanofuran||tetrahydromethanopterin_formyltransferase:0.00983037313388969262,261402614__Archaea__Methanococcales__Methanocaldococcus_vulcanius_M7__formylmethanofuran||tetrahydromethanopterin_formyltransferase:0.01761439463448941090):0.00714553898514272944,289192565__Archaea__Methanococcales__Methanocaldococcus_sp_FS406-22__formylmethanofuran||tetrahydromethanopterin_formyltransferase:0.01236009235996207364):0.00722978607443748762):0.04157955732627138107):0.03960155557863359599,((150400662__Archaea__Methanococcales__Methanococcus_aeolicus_Nankai-3__formylmethanofuran||tetrahydromethanopterin_formyltransferase:0.04932929362176934063,(297620020__Archaea__Methanococcales__Methanococcus_voltae_A3__formylmethanofuran|tetrahydromethanopterin_N|formyltransferase:0.07061100279635126875,(45359172__Archaea__Methanococcales__Methanococcus_maripaludis_S2__formylmethanofuran||tetrahydromethanopterin_formyltransferase:0.04409869411278522638,150399668__Archaea__Methanococcales__Methanococcus_vannielii_SB__formylmethanofuran||tetrahydromethanopterin_formyltransferase:0.04484010658188872234):0.06826237202563098516):0.04552525690127382646):0.06272942952263541039,336121156__Archaea__Methanococcales__Methanothermococcus_okinawensis_IH1__formylmethanofuran|tetrahydromethanopterin_N|formyltransferase:0.05646668221725931885):0.05760586200153301750):0.03605412412811104250):0.14027401387039925562,(312136760__Archaea__Methanobacteriales__Methanothermus_fervidus_DSM_2088__formylmethanofuran|tetrahydromethanopterin_formyltransferase:0.16846432506121059025,((304315391__Archaea__Methanobacteriales__Methanothermobacter_marburgensis_str_Marburg__formylmethanofuran|tetrahydromethanopterin_formyltransferase:0.01282683436844201698,15679270__Archaea__Methanobacteriales__Methanothermobacter_thermautotrophicus_str_Delta_H__formylmethanofuran||tetrahydromethanopterin_formyltransferase:0.01269693599208975530):0.07839844702635802298,((288561278__Archaea__Methanobacteriales__Methanobrevibacter_ruminantium_M1__formylmethanofuran||tetrahydromethanopterin_formyltransferase:0.20839670063824985990,148643152__Archaea__Methanobacteriales__Methanobrevibacter_smithii_ATCC_35061__formylmethanofuran||tetrahydromethanopterin_formyltransferase:0.04494502905462331721):0.10936239277010474658,(333988397__Archaea__Methanobacteriales__Methanobacterium_sp_SWAN-1__formylmethanofuran||tetrahydromethanopterin_formyltransferase:0.04542514797445892233,325958010__Archaea__Methanobacteriales__Methanobacterium_sp_AL-21__formylmethanofuran|tetrahydromethanopterin_N|formyltransferase:0.09727526670315499169):0.07348796320260178594):0.02943180182678360735):0.03280415366541671041):0.06655544644132617427):0.03570749427487100724):0.04811972573476240578):0.04097830574028429179):0.07079993764814843105,((330507519__Archaea__Methanosarcinales__Methanosaeta_concilii_GP6__formylmethanofuran||tetrahydromethanopterin_formyltransferase:0.27243801107689030738,(116754932__Archaea__Methanosarcinales__Methanosaeta_thermophila_PT__formylmethanofuran||tetrahydromethanopterin_formyltransferase:0.11406201080962141692,386002890__Archaea__Methanosarcinales__Methanosaeta_harundinacea_6Ac__Formylmethanofuran|tetrahydromethanopterin_formyltransferase:0.16913730399085410983):0.04801004705063297018):0.15407741413493278304,((((336477933__Archaea__Methanosarcinales__Methanosalsum_zhilinae_DSM_4017__formylmethanofuran|tetrahydromethanopterin_N|formyltransferase:0.10684605555388992926,294496672__Archaea__Methanosarcinales__Methanohalophilus_mahii_DSM_5219__formylmethanofuran|tetrahydromethanopterin_formyltransferase:0.08976788754314912744):0.05579423584707261102,91773678__Archaea__Methanosarcinales__Methanococcoides_burtonii_DSM_6242__formylmethanofuran||tetrahydromethanopterin_formyltransferase:0.17973845820213932289):0.02115101383354621792,298675710__Archaea__Methanosarcinales__Methanohalobium_evestigatum_Z-7303__formylmethanofuran|tetrahydromethanopterin_N|formyltransferase:0.18834238119695409508):0.02166709230640179520,((20088909__Archaea__Methanosarcinales__Methanosarcina_acetivorans_C2A__formylmethanofuran||tetrahydromethanopterin_formyltransferase:0.02389136984040807904,21227423__Archaea__Methanosarcinales__Methanosarcina_mazei_Go1__formylmethanofuran||tetrahydromethanopterin_formyltransferase:0.01981263616866910798):0.01124369870457884134,73668517__Archaea__Methanosarcinales__Methanosarcina_barkeri_str_Fusaro__formylmethanofuran|tetrahydromethanopterin_formyltransferase:0.03613048496176437391):0.09399840499043164710):0.09842773628030276889):0.03703393911543888944):0.12345236145418674034,327401085__Archaea__Archaeoglobales__Archaeoglobus_veneficus_SNP6__formylmethanofuran||tetrahydromethanopterin_formyltransferase:0.18058570672958235148):0.09374650423074330774,288931691__Archaea__Archaeoglobales__Ferroglobus_placidus_DSM_10642__formylmethanofuran||tetrahydromethanopterin_formyltransferase:0.05835058629847012651,11499789__Archaea__Archaeoglobales__Archaeoglobus_fulgidus_DSM_4304__formylmethanofuran||tetrahydromethanopterin_formyltransferase:0.06355793764753046859):0.0;
