# Supplementary material for: The last universal common ancestor between ancient Earth chemistry and the onset of genetics
Source: PLoS Genet. 2018 Aug 16;14(8):e1007518. doi: 10.1371/journal.pgen.1007518 (PMC6095482; doi:10.1371/journal.pgen.1007518)
Supplement: S1 Appendix — The trees are for the 355 clusters that, after alignment and tree construction, generated ML trees that preserve domain monophyly while also having homologues in ≥2 archaeal and ≥2 bacterial lineages. These 355 proteins trace to LUCA by those phylogenetic criteria [78]. LUCA, last universal common ancestor; ML, maximum likelihood. (ZIP) [file pgen.1007518.s001.zip › renamed_trees_LUCA/2743.tree]

(338706771__Bacteria__Spirochaetes__Treponema_paraluiscuniculi_Cuniculi_A__MscS_family_small_conductance_mechanosenstive_ion_channel:0.00392399635013306828,(42527797__Bacteria__Spirochaetes__Treponema_denticola_ATCC_35405__mechanosensitive_ion_channel:0.57867184624000189697,((328949184__Bacteria__Spirochaetes__Treponema_succinifaciens_DSM_2489__mechanosensitive_ion_channel_MscS:0.74944736225321706424,332297002__Bacteria__Spirochaetes__Treponema_brennaborense_DSM_12168__mechanosensitive_ion_channel_MscS:0.44238011296262708116):0.28436982979401526084,(((218961506__Bacteria__others_bacteria__Candidatus_Cloacamonas_acidaminovorans__hypothetical_protein:0.66449290781375414117,(((302339472__Bacteria__Spirochaetes__Spirochaeta_smaragdinae_DSM_11293__mechanosensitive_ion_channel_MscS:0.64913643989713587512,383791663__Bacteria__Spirochaetes__Spirochaeta_africana_DSM_8902__small|conductance_mechanosensitive_channel:0.58503269438819893722):0.25146132265353365876,(((119946670__Bacteria__Gammaproteobacteria__Psychromonas_ingrahamii_37__mechanosensitive_ion_channel_protein_MscS:0.41571109450976428956,348028282__Bacteria__Gammaproteobacteria__Glaciecola_nitratireducens_FR1064__transporter|_small_conductance_mechanosensitive_ion_channel_|MscS|_family_protein:0.42858063054153777705):0.10661785320021475998,(220933754__Bacteria__Gammaproteobacteria__Thioalkalivibrio_sulfidophilus_HL-EbGr7__mechanosensitive_ion_channel_protein_MscS:0.15494378679685397171,((262195338__Bacteria__Deltaproteobacteria__Haliangium_ochraceum_DSM_14365__mechanosensitive_ion_channel_protein_MscS:0.97236879719365498786,297570562__Bacteria__Deltaproteobacteria__Desulfurivibrio_alkaliphilus_AHT2__MscS_Mechanosensitive_ion_channel:0.28002706818707745473):0.13030412263627808023,(114321528__Bacteria__Gammaproteobacteria__Alkalilimnicola_ehrlichii_MLHE-1__mechanosensitive_ion_channel_MscS:0.35569102888196746370,(289208244__Bacteria__Gammaproteobacteria__Thioalkalivibrio_sp_K90mix__mechanosensitive_ion_channel_MscS:0.36638418455469851098,83816082__Bacteria__Bacteroidetes__Salinibacter_ruber_DSM_13855__small_conductance_mechanosensitive_ion_channel_|MscS|_family_protein:0.34714019602820234134):0.05586411043990558573):0.03700163340838374254):0.01914557074824119187):0.09436929257900136814):0.05074211038219811343,(((289165912__Bacteria__Gammaproteobacteria__Legionella_longbeachae_NSW150__mechanosensitive_ion_channel_MscS:0.96239705412332277046,(118431624__Archaea__Desulfurococcales__Aeropyrum_pernix_K1__small_conductance_mechanosensitive_channel_MscS:0.94044888718628549817,(126465851__Archaea__Desulfurococcales__Staphylothermus_marinus_F1__MscS_mechanosensitive_ion_channel:0.69064498412943464700,(126179718__Archaea__Methanomicrobiales__Methanoculleus_marisnigri_JR1__MscS_mechanosensitive_ion_channel:0.51084844659904060649,(298674272__Archaea__Methanosarcinales__Methanohalobium_evestigatum_Z-7303__mechanosensitive_ion_channel_protein_MscS:0.40499279975340274351,73670441__Archaea__Methanosarcinales__Methanosarcina_barkeri_str_Fusaro__hypothetical_protein:0.56335398389298241284):0.12016709074325940265):0.28320165941987723857):0.15070072453730076756):0.47536812531140926197):0.27068641368559770433,(385330458__Bacteria__Gammaproteobacteria__Marinobacter_adhaerens_HP15__mechanosensitive_ion_channel_protein_MscS:0.16788235045123017786,(120555267__Bacteria__Gammaproteobacteria__Marinobacter_aquaeolei_VT8__mechanosensitive_ion_channel_protein_MscS:0.00000122123005994819,387813310__Bacteria__Gammaproteobacteria__Marinobacter_hydrocarbonoclasticus_ATCC_49840__mechanosensitive_ion_channel_protein_MscS:0.00637652341222813644):0.11621879331736932606):0.38693386819640274155):0.09401624623546768478,(50086042__Bacteria__Gammaproteobacteria__Acinetobacter_sp_ADP1__small_conductance_mechanosensitive_ion_channel:0.13012662668603450222,(375137139__Bacteria__Gammaproteobacteria__Acinetobacter_calcoaceticus_PHEA-2__MscS_mechanosensitive_ion_channel:0.00000122123005994819,(((((((215484598__Bacteria__Gammaproteobacteria__Acinetobacter_baumannii_AB307-0294__Mechanosensitive_ion_channel_family_protein:0.00000122123005994819,387125148__Bacteria__Gammaproteobacteria__Acinetobacter_baumannii_MDR-TJ__small|conductance_mechanosensitive_channel:0.00000122123005994819):0.00000122123005994819,384141897__Bacteria__Gammaproteobacteria__Acinetobacter_baumannii_MDR-ZJ06__hypothetical_protein:0.00000122123005994819):0.00000122123005994819,(184156938__Bacteria__Gammaproteobacteria__Acinetobacter_baumannii_ACICU__small|conductance_mechanosensitive_channel:0.00000122123005994819,169797135__Bacteria__Gammaproteobacteria__Acinetobacter_baumannii_AYE__hypothetical_protein:0.00000122123005994819):0.00000122123005994819):0.00000122123005994819,385236206__Bacteria__Gammaproteobacteria__Acinetobacter_baumannii_TCDC-AB0715__small|conductance_mechanosensitive_channel:0.00000122123005994819):0.00000122123005994819,(384130614__Bacteria__Gammaproteobacteria__Acinetobacter_baumannii_1656-2__hypothetical_protein:0.00000122123005994819,213156073__Bacteria__Gammaproteobacteria__Acinetobacter_baumannii_AB0057__mechanosensitive_ion_channel_MscS:0.00000122123005994819):0.00000122123005994819):0.00000122123005994819,(126640681__Bacteria__Gammaproteobacteria__Acinetobacter_baumannii_ATCC_17978__small_conductance_mechanosensitive_ion_channel:0.00000122123005994819,169634319__Bacteria__Gammaproteobacteria__Acinetobacter_baumannii_SDF__hypothetical_protein:0.00588680235265786472):0.00000122123005994819):0.01256852979800859513,299771512__Bacteria__Gammaproteobacteria__Acinetobacter_oleivorans_DR1__Mechanosensitive_ion_channel_family_protein:0.01523674040143020714):0.00837342031360720739):0.06063292033247637963):0.81986695506806106515):0.06474997146562358474):0.25457185568342344251):0.06805499017967044095,307719517__Bacteria__Spirochaetes__Spirochaeta_thermophila_DSM_6192__small_conductance_mechanosensitive_ion_channel:0.56827619051520228410):0.06944648705822221990):0.08834430889965162736,187735813__Bacteria__others_bacteria__Akkermansia_muciniphila_ATCC_BAA-835__mechanosensitive_ion_channel_MscS:0.94007237207267591028):0.12929867716612902795,339499093__Bacteria__Spirochaetes__Spirochaeta_caldaria_DSM_7334__mechanosensitive_ion_channel_MscS:0.50085101320833025351):0.15951656601045255401):0.20971864783898433449):0.67657983284124845191,15639808__Bacteria__Spirochaetes__Treponema_pallidum_subsp_pallidum_str_Nichols__hypothetical_protein:0.00253987310460070939):0.0;
