# Supplementary material for: The last universal common ancestor between ancient Earth chemistry and the onset of genetics
Source: PLoS Genet. 2018 Aug 16;14(8):e1007518. doi: 10.1371/journal.pgen.1007518 (PMC6095482; doi:10.1371/journal.pgen.1007518)
Supplement: S1 Appendix — The trees are for the 355 clusters that, after alignment and tree construction, generated ML trees that preserve domain monophyly while also having homologues in ≥2 archaeal and ≥2 bacterial lineages. These 355 proteins trace to LUCA by those phylogenetic criteria [78]. LUCA, last universal common ancestor; ML, maximum likelihood. (ZIP) [file pgen.1007518.s001.zip › renamed_trees_LUCA/2738.tree]

((337283575__Archaea__Thermococcales-pyroco__Pyrococcus_yayanosii_CH1__ArsR_family_transcriptional_regulator:0.12289242734985397765,((212223883__Archaea__Thermococcales-pyroco__Thermococcus_onnurineus_NA1__Transcriptional_regulator:0.07434924397284188580,315230543__Archaea__Thermococcales-pyroco__Thermococcus_barophilus_MP__hypothetical_protein:0.13651796177835628932):0.15468095230000644680,(((((126179277__Archaea__Methanomicrobiales__Methanoculleus_marisnigri_JR1__regulatory_protein|_ArsR:0.41341055890525435501,(219852580__Archaea__Methanomicrobiales__Methanosphaerula_palustris_E1-9c__TrmB_family_transcriptional_regulator:0.21816558294499951987,307352223__Archaea__Methanomicrobiales__Methanoplanus_petrolearius_DSM_11571__ArsR_family_transcriptional_regulator:0.20383822665868991941):0.18152800352908093906):1.19348579405063914827,((119719745__Archaea__Thermoproteales__Thermofilum_pendens_Hrk_5__regulatory_protein_ArsR:0.68863044681993323959,(171185559__Archaea__Thermoproteales__Thermoproteus_neutrophilus_V24Sta__ArsR_family_transcriptional_regulator:0.15599760584109595429,(145590682__Archaea__Thermoproteales__Pyrobaculum_arsenaticum_DSM_13514__regulatory_protein_ArsR:0.16227725564382855516,(325969418__Archaea__Thermoproteales__Vulcanisaeta_moutnovskia_768-28__regulatory_protein_ArsR:0.08590051840172505115,159042122__Archaea__Thermoproteales__Caldivirga_maquilingensis_IC-167__regulatory_protein_ArsR:0.22229304692847307034):0.11709821647674817369):0.24229570803872554907):0.89868512902822017541):0.36249674654144259378,(((167039300__Bacteria__Clostridia__Thermoanaerobacter_sp_X514__hypothetical_protein:0.13072831427537551230,20808857__Bacteria__Clostridia__Thermoanaerobacter_tengcongensis_MB4__transcriptional_regulator:0.03915562847174328814):0.77814064537191274251,(239828493__Bacteria__Bacilli__Geobacillus_sp_WCH70__ArsR_family_transcriptional_regulator:0.29504928821773929171,(334339950__Bacteria__Clostridia__Desulfotomaculum_ruminis_DSM_2154__regulatory_protein_ArsR:0.30024277674474131317,((((336321772__Bacteria__Actinobacteria__Cellvibrio_gilvus_ATCC_13127__regulatory_protein_ArsR:0.48109525334064945357,(145596021__Bacteria__Actinobacteria__Salinispora_tropica_CNB-440__regulatory_protein_ArsR:0.13044834629493282097,159039414__Bacteria__Actinobacteria__Salinispora_arenicola_CNS-205__ArsR_family_transcriptional_regulator:0.00000122123005994819):0.16744791704825462419):0.23533546815929515250,386845974__Bacteria__Actinobacteria__Actinoplanes_sp_SE50-110__putative_HTH|type_transcriptional_regulator:0.38752753189972205528):0.08109866880934298028,((288958536__Bacteria__Alphaproteobacteria__Azospirillum_sp_B510__transcriptional_regulator:0.19393468409820535658,182678854__Bacteria__Alphaproteobacteria__Beijerinckia_indica_subsp_indica_ATCC_9039__ArsR_family_transcriptional_regulator:0.45666197337716879501):0.34593519767005387333,(312199144__Bacteria__Actinobacteria__Frankia_sp_EuI1c__regulatory_protein_ArsR:0.46014192806471954089,((374991043__Bacteria__Actinobacteria__Streptomyces_bingchenggensis_BCW-1__ArsR_family_transcriptional_regulator:0.27690039206271449546,(291298976__Bacteria__Actinobacteria__Stackebrandtia_nassauensis_DSM_44728__ArsR_family_transcriptional_regulator:0.46742710806284826219,111219817__Bacteria__Actinobacteria__Frankia_alni_ACN14a__ArsR_family_transcriptional_regulator:0.27267729195196926950):0.08520881096164596713):0.06833836368436863040,300790084__Bacteria__Actinobacteria__Amycolatopsis_mediterranei_U32__ArsR_family_transcriptional_regulator:0.41982711005488515532):0.05820045893444398405):0.18448231319173458154):0.05696821806592333726):0.06644437551535545272,((256397805__Bacteria__Actinobacteria__Catenulispora_acidiphila_DSM_44928__ArsR_family_transcriptional_regulator:0.34521860134280074606,(291299465__Bacteria__Actinobacteria__Stackebrandtia_nassauensis_DSM_44728__ArsR_family_transcriptional_regulator:0.25083562972219863862,271970367__Bacteria__Actinobacteria__Streptosporangium_roseum_DSM_43021__ArsR_family_transcriptional_regulator:0.20405061920666400788):0.24288936042457245912):0.45315676866095933040,269838192__Bacteria__Chloroflexi__Sphaerobacter_thermophilus_DSM_20745__ArsR_family_transcriptional_regulator:0.31200773141122545296):0.06273767889932489739):0.21015439345624561951):0.20584703665718426246):0.28962662570775432602):0.34651623350131599555,(315231001__Archaea__Thermococcales-pyroco__Thermococcus_barophilus_MP__transcriptional_regulator:0.35965435447054983076,159042050__Archaea__Thermoproteales__Caldivirga_maquilingensis_IC-167__regulatory_protein_ArsR:0.78563830114900090607):0.50183579784668619350):0.44142579183702596035):0.08529397116375678212):0.21414114832476666139,(((((289193290__Archaea__Methanococcales__Methanocaldococcus_sp_FS406-22__transcriptional_regulator|_ArsR_family:0.01500497249703920677,(256810409__Archaea__Methanococcales__Methanocaldococcus_fervens_AG86__TrmB_family_transcriptional_regulator:0.07805882346822859419,15668404__Archaea__Methanococcales__Methanocaldococcus_jannaschii_DSM_2661__arsenical_resistance_operon_repressor:0.03376172111841238554):0.02960112436291088833):0.10778535260764723902,261403732__Archaea__Methanococcales__Methanocaldococcus_vulcanius_M7__TrmB_family_transcriptional_regulator:0.05701398412678213012):0.16443320605558256475,(296109510__Archaea__Methanococcales__Methanocaldococcus_infernus_ME__transcriptional_regulator|_ArsR_family:0.34291584109290396132,150401315__Archaea__Methanococcales__Methanococcus_aeolicus_Nankai-3__regulatory_protein_ArsR:0.27151220986908508603):0.12793879671868421677):0.13607764646826822630,333910444__Archaea__Methanococcales__Methanotorris_igneus_Kol_5__regulatory_protein_ArsR:0.14963782399456637684):0.42846902228302452542,((294495487__Archaea__Methanosarcinales__Methanohalophilus_mahii_DSM_5219__ArsR_family_transcriptional_regulator:0.36174105958374935810,298674712__Archaea__Methanosarcinales__Methanohalobium_evestigatum_Z-7303__ArsR_family_transcriptional_regulator:0.12504100100854395605):0.14812230783998692196,((21229275__Archaea__Methanosarcinales__Methanosarcina_mazei_Go1__ArsR_family_transcriptional_regulator:0.03841092002162227459,20091741__Archaea__Methanosarcinales__Methanosarcina_acetivorans_C2A__ArsR_family_transcriptional_regulator:0.08955243164688873880):0.02807335823807078148,73670992__Archaea__Methanosarcinales__Methanosarcina_barkeri_str_Fusaro__transcriptional_regulator|_ArsR_family:0.04234200748191881136):0.09973232677995293172):0.44613120171123493707):0.25051482232667809935):0.15539498440418314518,389851542__Archaea__Thermococcales-pyroco__Pyrococcus_sp_ST04__ArsR_family_transcriptional_regulator:0.17336988393533003805):0.00000122123005994819,(223478511__Archaea__Thermococcales-pyroco__Thermococcus_sp_AM4__transcriptional_regulator_ArsR_family:0.16688840860058984372,242399149__Archaea__Thermococcales-pyroco__Thermococcus_sibiricus_MM_739__Transcriptional_regulator|_arsR_family:0.08848893638463714573):0.09502284630183685521):0.05190965407793911995):0.04682570418446684035):0.08111608721171473246,332158197__Archaea__Thermococcales-pyroco__Pyrococcus_sp_NA2__hypothetical_protein:0.01404782213203151740,14520252__Archaea__Thermococcales-pyroco__Pyrococcus_abyssi_GE5__hypothetical_protein:0.00000122123005994819):0.0;
