# Supplementary material for: The last universal common ancestor between ancient Earth chemistry and the onset of genetics
Source: PLoS Genet. 2018 Aug 16;14(8):e1007518. doi: 10.1371/journal.pgen.1007518 (PMC6095482; doi:10.1371/journal.pgen.1007518)
Supplement: S1 Appendix — The trees are for the 355 clusters that, after alignment and tree construction, generated ML trees that preserve domain monophyly while also having homologues in ≥2 archaeal and ≥2 bacterial lineages. These 355 proteins trace to LUCA by those phylogenetic criteria [78]. LUCA, last universal common ancestor; ML, maximum likelihood. (ZIP) [file pgen.1007518.s001.zip › renamed_trees_LUCA/434.tree]

((110633333__Bacteria__Alphaproteobacteria__Chelativorans_sp_BNC1__CDP|diacylglycerol||serine_O|phosphatidyltransferase:0.24422438972046278671,((((319898709__Bacteria__Alphaproteobacteria__Bartonella_clarridgeiae_73__phosphatidylserine_synthase:0.12436107971969929953,(121601710__Bacteria__Alphaproteobacteria__Bartonella_bacilliformis_KC583__CDP|diacylglycerol||serine_O|phosphatidyltransferase:0.08518445358747270268,((49475317__Bacteria__Alphaproteobacteria__Bartonella_henselae_str_Houston-1__phosphatidylserine_synthase:0.03817804335110289160,49474079__Bacteria__Alphaproteobacteria__Bartonella_quintana_str_Toulouse__phosphatidylserine_synthase:0.03529222055800458613):0.05091527318237112909,(240850210__Bacteria__Alphaproteobacteria__Bartonella_grahamii_as4aup__phosphatidylserine_synthase:0.02148267098374397749,163868006__Bacteria__Alphaproteobacteria__Bartonella_tribocorum_CIP_105476__hypothetical_protein:0.01596799037071823524):0.04322074892563349674):0.07037133823672346578):0.03195250587215972549):0.50709074344789484279,(153007902__Bacteria__Alphaproteobacteria__Ochrobactrum_anthropi_ATCC_49188__CDP|diacylglycerol||serine_O|phosphatidyltransferase:0.04271585627875108815,((((23501345__Bacteria__Alphaproteobacteria__Brucella_suis_1330__CDP|diacylglycerol||serine_O|phosphatidyltransferase:0.00000122123005994819,(340790085__Bacteria__Alphaproteobacteria__Brucella_pinnipedialis_B2-94__CDP|diacylglycerol||serine_O|phosphatidyltransferase:0.00000122123005994819,(148559381__Bacteria__Alphaproteobacteria__Brucella_ovis_ATCC_25840__CDP|alcohol_phosphatidyltransferase|CDP|diacylglycerol||serine_O|phosphatidyltransferase:0.00345571758945255282,17987773__Bacteria__Alphaproteobacteria__Brucella_melitensis_bv_1_str_16M__CDP|diacylglycerol||serine_O|phosphatidyltransferase:0.00353636516079745573):0.00000122123005994819):0.00000122123005994819):0.00000122123005994819,62289429__Bacteria__Alphaproteobacteria__Brucella_abortus_bv_1_str_9-941__CDP|diacylglycerol||serine_O|phosphatidyltransferase:0.00000122123005994819):0.00000122123005994819,161618416__Bacteria__Alphaproteobacteria__Brucella_canis_ATCC_23365__CDP|diacylglycerol||serine_O|phosphatidyltransferase:0.00000122123005994819):0.00000122123005994819,256368899__Bacteria__Alphaproteobacteria__Brucella_microti_CCM_4915__CDP|diacylglycerol||serine_O|phosphatidyltransferase:0.00347776655808452540):0.04455967648419551647):0.12226094642609637575):0.09087260141336592212,((227821447__Bacteria__Alphaproteobacteria__Sinorhizobium_fredii_NGR234__CDP|diacylglycerol||serine_O|phosphatidyltransferase:0.04045801287854468992,(150395948__Bacteria__Alphaproteobacteria__Sinorhizobium_medicae_WSM419__CDP|diacylglycerol||serine_O|phosphatidyltransferase:0.03225169945509824554,15964875__Bacteria__Alphaproteobacteria__Sinorhizobium_meliloti_1021__CDP|diacylglycerol||serine_O|phosphatidyltransferase_transmembrane_protein:0.02548781467439973844):0.05177817515579462987):0.14500256861635230088,((222085410__Bacteria__Alphaproteobacteria__Agrobacterium_radiobacter_K84__CDP|diacylglycerol||serine_O|phosphatidyltransferase:0.13489603856014292793,(116251298__Bacteria__Alphaproteobacteria__Rhizobium_leguminosarum_bv_viciae_3841__phosphatidylserine_synthase:0.01549373720393635266,86357048__Bacteria__Alphaproteobacteria__Rhizobium_etli_cf_42__CDP|diacylglycerol|serine_O|phosphatidyltransferase:0.00970983303431165352):0.07038090406850198988):0.02792921407520549543,((159184598__Bacteria__Alphaproteobacteria__Agrobacterium_tumefaciens_str_C58_circ-lin__phosphatidylserine_synthase:0.03497249551441554416,325292441__Bacteria__Alphaproteobacteria__Agrobacterium_sp_H13-3_circ-linear__phosphatidylserine_synthase:0.00946089061620220516):0.17735170530256394450,((254780578__Bacteria__Alphaproteobacteria__Candidatus_Liberibacter_asiaticus_str_psy62__phosphatidylserine_synthase:0.13637026568999910392,315121771__Bacteria__Alphaproteobacteria__Candidatus_Liberibacter_solanacearum_CLso-ZC1__phosphatidylserine_synthase:0.16586434803967667340):0.82791655910144190678,222148098__Bacteria__Alphaproteobacteria__Agrobacterium_vitis_S4__phosphatidylserine_synthase:0.14092174858862258069):0.09870344602751626728):0.10914278297665803985):0.04496707767284315732):0.15913296731761847336):0.04244890111089851675,(((170739032__Bacteria__Alphaproteobacteria__Methylobacterium_sp_4-46__CDP|diacylglycerol||serine_O|phosphatidyltransferase:0.02831219981215618575,220921490__Bacteria__Alphaproteobacteria__Methylobacterium_nodulans_ORS_2060__CDP|diacylglycerol|serine_O|phosphatidyltransferase:0.03684538629608262450):0.10831661399877129393,(170747461__Bacteria__Alphaproteobacteria__Methylobacterium_radiotolerans_JCM_2831__CDP|diacylglycerol||serine_O|phosphatidyltransferase:0.12811989547717253513,((163854135__Bacteria__Alphaproteobacteria__Methylobacterium_extorquens_PA1__CDP|diacylglycerol||serine_O|phosphatidyltransferase:0.00353346940855956684,218533080__Bacteria__Alphaproteobacteria__Methylobacterium_chloromethanicum_CM4__CDP|diacylglycerol|serine_O|phosphatidyltransferase:0.00000122123005994819):0.00751720020419910026,188584463__Bacteria__Alphaproteobacteria__Methylobacterium_populi_BJ001__CDP|diacylglycerol||serine_O|phosphatidyltransferase:0.01785823905093426520):0.14114471482682408587):0.06222246684278748274):0.26699878067172577722,((((((((330813885__Bacteria__Alphaproteobacteria__Candidatus_Pelagibacter_sp_IMCC9063__CDP|diacylglycerol||serine_O|phosphatidyltransferase:0.61016718330216257460,71083350__Bacteria__Alphaproteobacteria__Candidatus_Pelagibacter_ubique_HTCC1062__phosphatidylserine_synthase:0.66137506150943814465):0.29154221923662004823,((312115114__Bacteria__Alphaproteobacteria__Rhodomicrobium_vannielii_ATCC_17100__CDP|diacylglycerol|serine_O|phosphatidyltransferase:1.25027688580991824807,((121610054__Bacteria__Betaproteobacteria__Verminephrobacter_eiseniae_EF01-2__CDP|alcohol_phosphatidyltransferase:1.59861822736448422333,(32472747__Bacteria__Planctomycetes__Rhodopirellula_baltica_SH_1__CDP|diacylglycerol||serine_O|phosphatidyltransferase:1.04548865244999555912,383765328__Bacteria__Planctomycetes__Phycisphaera_mikurensis_NBRC_102666__putative_CDP|diacylglycerol||serine_O|phosphatidyltransferase:0.63561359617024193458):0.34979075240569584837):0.05903464141116531588,((317124830__Bacteria__Actinobacteria__Intrasporangium_calvum_DSM_43043__CDP|diacylglycerol||serine_O|phosphatidyltransferase:0.48540971867697602082,(284992559__Bacteria__Actinobacteria__Geodermatophilus_obscurus_DSM_43160__CDP|diacylglycerol|serine_O|phosphatidyl_transferase:0.14420739964211562456,379737342__Bacteria__Actinobacteria__Blastococcus_saxobsidens_DD2__CDP|diacylglycerol||serine_O|phosphatidyltransferase:0.02333871361392717003):0.52201887782505018709):0.72871122737410443104,((((206890860__Bacteria__others_bacteria__Thermodesulfovibrio_yellowstonii_DSM_11347__CDP|diacylglycerol||serine_O|phosphatidyltransferase:0.79595746016625401609,(317050492__Bacteria__others_bacteria__Desulfurispirillum_indicum_S5__CDP|diacylglycerol|serine_O|phosphatidyltransferase:0.54614474957176661896,(291286408__Bacteria__others_bacteria__Denitrovibrio_acetiphilus_DSM_12809__CDP|diacylglycerol|serine_O|phosphatidyltransferase:0.29368946920657407196,((336322996__Bacteria__others_bacteria__Flexistipes_sinusarabici_DSM_4947__CDP|diacylglycerol|serine_O|phosphatidyltransferase:0.31757149971252257581,313672456__Bacteria__others_bacteria__Calditerrivibrio_nitroreducens_DSM_19672__cdp|diacylglycerol||serine_o|phosphatidyltransferase:0.28991926118764005382):0.06895542962093006989,291280040__Bacteria__others_bacteria__Deferribacter_desulfuricans_SSM1__CDP|diacylglycerol||serine_O|phosphatidyltransferase:0.25397276498694754121):0.07656725060001161320):0.36113551561820067537):0.17717675959194478796):0.07302335040644178377,((302036367__Bacteria__others_bacteria__Candidatus_Nitrospira_defluvii__CDP|diacylglycerol||serine_O|phosphatidyltransferase:0.87054090175552645281,((117924210__Bacteria__Alphaproteobacteria__Magnetococcus_marinus_MC-1__CDP|diacylglycerol||serine_O|phosphatidyltransferase:0.91425341553168093522,42522091__Bacteria__Deltaproteobacteria__Bdellovibrio_bacteriovorus_HD100__hypothetical_protein:0.46377619822540694372):0.15772182141434881730,383785708__Bacteria__others_bacteria__Leptospirillum_ferrooxidans_C2-3__CDP|diacylglycerolserine_O|phosphatidyltransferase:0.93718848792367692724):0.06908182796837362971):0.04192673891272785669,((((121997488__Bacteria__Gammaproteobacteria__Halorhodospira_halophila_SL1__CDP|diacylglycerol||serine_O|phosphatidyltransferase:0.36545995660581986897,114319710__Bacteria__Gammaproteobacteria__Alkalilimnicola_ehrlichii_MLHE-1__CDP|diacylglycerol||serine_O|phosphatidyltransferase:0.31186796779065062424):0.19305857004746648786,((220935322__Bacteria__Gammaproteobacteria__Thioalkalivibrio_sulfidophilus_HL-EbGr7__CDP|diacylglycerol||serine_O|phosphatidyltransferase:0.17922665176695001810,289208939__Bacteria__Gammaproteobacteria__Thioalkalivibrio_sp_K90mix__CDP|diacylglycerol|serine_O|phosphatidyltransferase:0.31653436092342662755):0.19882513637570506382,((((((198283031__Bacteria__Gammaproteobacteria__Acidithiobacillus_ferrooxidans_ATCC_53993__CDP|diacylglycerol|serine_O|phosphatidyltransferase:0.04876904890560866679,344200264__Bacteria__Gammaproteobacteria__Acidithiobacillus_ferrivorans_SS3__CDP|diacylglycerol|serine_O|phosphatidyltransferase:0.00902566886654784621):0.15724722426371484651,340782504__Bacteria__Gammaproteobacteria__Acidithiobacillus_caldus_SM-1__CDP|diacylglycerol||serine_O|phosphatidyltransferase:0.14718716089614222731):0.40282889847986536047,((261856485__Bacteria__Gammaproteobacteria__Halothiobacillus_neapolitanus_c2__CDP|diacylglycerol|serine_O|phosphatidyltransferase:0.73616144059815746825,(390949520__Bacteria__Gammaproteobacteria__Thiocystis_violascens_DSM_198__CDP|diacylglycerol||serine_O|phosphatidyltransferase:0.12214608960138230442,288941580__Bacteria__Gammaproteobacteria__Allochromatium_vinosum_DSM_180__CDP|diacylglycerol|serine_O|phosphatidyltransferase:0.09575027289496951255):0.23388216066341224741):0.09453198032275894613,((333982674__Bacteria__Gammaproteobacteria__Methylomonas_methanica_MC09__CDP|diacylglycerol|serine_O|phosphatidyltransferase:0.20924596975151391054,357406636__Bacteria__Gammaproteobacteria__Methylomicrobium_alcaliphilum__CDP|diacylglycerol|serine_O|phosphatidyltransferase:0.15921577319131718919):0.22147797540633093472,53803657__Bacteria__Gammaproteobacteria__Methylococcus_capsulatus_str_Bath__CDP|diacylglycerol||serine_O|phosphatidyltransferase:0.24438779272177907353):0.11598841978905752303):0.08208272792147064401):0.09070219006075506962,(((148244563__Bacteria__Gammaproteobacteria__Candidatus_Vesicomyosocius_okutanii_HA__phosphatidylserine_synthase:0.05471752176899866843,118602463__Bacteria__Gammaproteobacteria__Candidatus_Ruthia_magnifica_str_Cm_Calyptogena_magnifica__CDP|diacylglycerol||serine_O|phosphatidyltransferase:0.08133517676542015296):0.48678001473254961518,(78484955__Bacteria__Gammaproteobacteria__Thiomicrospira_crunogena_XCL-2__CDP|diacylglycerol||serine_O|phosphatidyltransferase:0.21481357111805390869,334143324__Bacteria__Gammaproteobacteria__Thioalkalimicrobium_cyclicum_ALM1__CDP|diacylglycerol|serine_O|phosphatidyltransferase:0.21954367214769562877):0.11852648451308545052):0.17862371553084119280,((387131574__Bacteria__Gammaproteobacteria__Methylophaga_sp_JAM7__CDP|diacylglycerol||serine_O|phosphatidyltransferase:0.16496036054830845452,387127901__Bacteria__Gammaproteobacteria__Methylophaga_sp_JAM1__CDP|diacylglycerol||serine_O|phosphatidyltransferase:0.08503074662887245838):0.25892281718752208075,(292490786__Bacteria__Gammaproteobacteria__Nitrosococcus_halophilus_Nc4__CDP|diacylglycerol|serine_O|phosphatidyltransferase:0.08926684960870923113,(300113319__Bacteria__Gammaproteobacteria__Nitrosococcus_watsonii_C-113__CDP|diacylglycerol|serine_O|phosphatidyltransferase:0.02582941463827167702,77165975__Bacteria__Gammaproteobacteria__Nitrosococcus_oceani_ATCC_19707__CDP|diacylglycerol||serine_O|phosphatidyltransferase:0.03235054843091346444):0.13568116714175146309):0.22572336756509242539):0.10738069298499074156):0.02974773237202659251):0.03366025079516324348,(((383315804__Bacteria__Gammaproteobacteria__Frateuria_aurantia_DSM_6220__phosphatidylserine_synthase:0.51862640219018796284,29653457__Bacteria__Gammaproteobacteria__Coxiella_burnetii_RSA_493__CDP|diacylglycerol||serine_O|phosphatidyltransferase:0.38000963525325731629):0.15223789674009793882,(((167626692__Bacteria__Gammaproteobacteria__Francisella_philomiragia_subsp_philomiragia_ATCC_25017__CDP|alcohol_phosphatidyltransferase:0.00000122123005994819,(((118496960__Bacteria__Gammaproteobacteria__Francisella_novicida_U112__CDP|alcohol_phosphatidyltransferase:0.00353751934698813726,(385792288__Bacteria__Gammaproteobacteria__Francisella_cf_novicida_Fx1__hypothetical_protein:0.00000122123005994819,56707944__Bacteria__Gammaproteobacteria__Francisella_tularensis_subsp_tularensis_SCHU_S4__CDP|alcohol_phosphatidyltransferase:0.00705459862596160767):0.00000122123005994819):0.06888398567853834531,337754394__Bacteria__Gammaproteobacteria__Francisella_sp_TX077308__CDP|diacylglycerol||serine_O|phosphatidyltransferase:0.12278255682631389334):0.03063520907720809414,387886054__Bacteria__Gammaproteobacteria__Francisella_noatunensis_subsp_orientalis_str_Toba_04__CDP|alcohol_phosphatidyltransferase:0.02976412540570364321):0.00836580886533766672):1.27422029034080197540,(289166037__Bacteria__Gammaproteobacteria__Legionella_longbeachae_NSW150__CDP|diacylglycerol|serine_O|phosphatidyltransferase_|phosphatidylserine_synthase|:0.15626875043650445551,52840719__Bacteria__Gammaproteobacteria__Legionella_pneumophila_subsp_pneumophila_str_Philadelphia_1__CDP|diacylglycerol||serine_O|phosphatidyltransferase:0.13473634279100332733):0.28286277809879106782):0.16789872424813462315,146329701__Bacteria__Gammaproteobacteria__Dichelobacter_nodosus_VCS1703A__CDP|diacylglycerol||serine_O|phosphatidyltransferase:0.76051431474508268682):0.07813129471236210377):0.08435219204371798007,(((110833347__Bacteria__Gammaproteobacteria__Alcanivorax_borkumensis_SK2__CDP|diacylglycerol||serine_O|phosphatidyltransferase:0.49342408554642303020,304309999__Bacteria__Gammaproteobacteria__Gamma_proteobacterium_HdN1__CDP|diacylglycerol||serine_O|phosphatidyltransferase:0.36806781190805770709):0.10897066082405018617,(((254785232__Bacteria__Gammaproteobacteria__Teredinibacter_turnerae_T7901__CDP|diacylglycerol||serine_O|phosphatidyltransferase:0.16163230328664912605,90022183__Bacteria__Gammaproteobacteria__Saccharophagus_degradans_2-40__CDP|diacylglycerol||serine_O|phosphatidyltransferase:0.23406623522485120459):0.33235430460851622669,(((296112528__Bacteria__Gammaproteobacteria__Moraxella_catarrhalis_RH4__CDP|diacylglycerol||serine_O|phosphatidyltransferase:0.29963951722203291395,((71065132__Bacteria__Gammaproteobacteria__Psychrobacter_arcticus_273-4__CDP|diacylglycerol||serine_O|phosphatidyltransferase:0.00000122123005994819,93005382__Bacteria__Gammaproteobacteria__Psychrobacter_cryohalolentis_K5__CDP|diacylglycerol||serine_O|phosphatidyltransferase:0.01083450042722416094):0.09639005893404001268,148652457__Bacteria__Gammaproteobacteria__Psychrobacter_sp_PRwf-1__CDP|diacylglycerol||serine_O|phosphatidyltransferase:0.11341858955398109732):0.17697835277829696010):0.25143380547688226612,(50086151__Bacteria__Gammaproteobacteria__Acinetobacter_sp_ADP1__phosphatidylserine_synthase:0.09426907369062997866,((375136098__Bacteria__Gammaproteobacteria__Acinetobacter_calcoaceticus_PHEA-2__phosphatidylserine_synthase:0.01251338389210281989,299768726__Bacteria__Gammaproteobacteria__Acinetobacter_oleivorans_DR1__phosphatidylserine_synthase:0.01031971747602546639):0.01005137461434267056,((169794655__Bacteria__Gammaproteobacteria__Acinetobacter_baumannii_AYE__phosphatidylserine_synthase:0.00000122123005994819,((((126643035__Bacteria__Gammaproteobacteria__Acinetobacter_baumannii_ATCC_17978__phosphatidylserine_synthase:0.00000122123005994819,169632407__Bacteria__Gammaproteobacteria__Acinetobacter_baumannii_SDF__phosphatidylserine_synthase:0.00296004909653565943):0.00021031275647069635,((213157974__Bacteria__Gammaproteobacteria__Acinetobacter_baumannii_AB0057__CDP|diacylglycerol||serine_O|phosphatidyltransferase:0.00000122123005994819,385238967__Bacteria__Gammaproteobacteria__Acinetobacter_baumannii_TCDC-AB0715__phosphatidylserine_synthase:0.00000122123005994819):0.00000122123005994819,384133227__Bacteria__Gammaproteobacteria__Acinetobacter_baumannii_1656-2__phosphatidylserine_synthase:0.00000122123005994819):0.00000122123005994819):0.00000122123005994819,215482244__Bacteria__Gammaproteobacteria__Acinetobacter_baumannii_AB307-0294__CDP|diacylglycerol||serine_O|phosphatidyltransferase:0.00000122123005994819):0.00000122123005994819,184159537__Bacteria__Gammaproteobacteria__Acinetobacter_baumannii_ACICU__phosphatidylserine_synthase:0.00000122123005994819):0.00000122123005994819):0.00000122123005994819,(384144645__Bacteria__Gammaproteobacteria__Acinetobacter_baumannii_MDR-ZJ06__phosphatidylserine_synthase:0.00000122123005994819,387122546__Bacteria__Gammaproteobacteria__Acinetobacter_baumannii_MDR-TJ__CDP|diacylglycerol||serine_O|phosphatidyltransferase:0.00000122123005994819):0.01981357065555918937):0.01599303783623490238):0.06048998666801515267):0.24391914680886164768):0.32175310857140859699,(192360686__Bacteria__Gammaproteobacteria__Cellvibrio_japonicus_Ueda107__phosphatidylserine_synthase:0.33096810160344986018,(319788020__Bacteria__Gammaproteobacteria__Pseudoxanthomonas_suwonensis_11-1__CDP|diacylglycerol|serine_O|phosphatidyltransferase:0.10808474267673987002,(357416198__Bacteria__Gammaproteobacteria__Pseudoxanthomonas_spadix_BD-a59__putative_transmembrane_CDP|diacylglycerol||serine_O|phosphatidyltransferase:0.17717756105854684523,((15837044__Bacteria__Gammaproteobacteria__Xylella_fastidiosa_9a5c__phosphatidyltransferase:0.33680337183802705470,(285019438__Bacteria__Gammaproteobacteria__Xanthomonas_albilineans_GPE_PC73__CDP|diacylglycerol||serine_O|phosphatidyltransferase:0.15617335619400724012,(21230116__Bacteria__Gammaproteobacteria__Xanthomonas_campestris_pv_campestris_str_ATCC_33913__phosphatidylserine_synthase:0.02299141629435521791,(58580434__Bacteria__Gammaproteobacteria__Xanthomonas_oryzae_pv_oryzae_KACC10331__phosphatidylserine_synthase:0.01660323563785915529,21244290__Bacteria__Gammaproteobacteria__Xanthomonas_axonopodis_pv_citri_str_306__phosphatidylserine_synthase:0.00000122123005994819):0.01914681685850556578):0.07498204683772743961):0.02874431398899079601):0.02855434138557925647,190572720__Bacteria__Gammaproteobacteria__Stenotrophomonas_maltophilia_K279a__transmembrane_CDP|diacylglycerol||serine_O|phosphatidyltransferase:0.12037490085136338946):0.06070679956797858656):0.03556734664614884245):0.51768508238808919053):0.01994065475917404517):0.08425259096439480233):0.08164961929768677074,(((333908939__Bacteria__Gammaproteobacteria__Marinomonas_posidonica_IVIA-Po-181__CDP|diacylglycerol|serine_O|phosphatidyltransferase:0.14356613303483500843,152995358__Bacteria__Gammaproteobacteria__Marinomonas_sp_MWYL1__CDP|diacylglycerol||serine_O|phosphatidyltransferase:0.06451679201878442182):0.05514404996679667798,326796420__Bacteria__Gammaproteobacteria__Marinomonas_mediterranea_MMB-1__CDP|diacylglycerol|serine_O|phosphatidyltransferase:0.13521428055870238216):0.46734496912281731085,((15599887__Bacteria__Gammaproteobacteria__Pseudomonas_aeruginosa_PAO1__phosphatidylserine_synthase:0.02174984161090942961,(((333899064__Bacteria__Gammaproteobacteria__Pseudomonas_fulva_12-X__CDP|diacylglycerol|serine_O|phosphatidyltransferase:0.04274950341479544919,(146306045__Bacteria__Gammaproteobacteria__Pseudomonas_mendocina_ymp__CDP|diacylglycerol||serine_O|phosphatidyltransferase:0.02125320574618267885,330504780__Bacteria__Gammaproteobacteria__Pseudomonas_mendocina_NK-01__CDP|diacylglycerol||serine_O|phosphatidyltransferase:0.00000122123005994819):0.04349977572828994665):0.02399142462948906929,(146283575__Bacteria__Gammaproteobacteria__Pseudomonas_stutzeri_A1501__phosphatidylserine_synthase:0.16771333332362570179,226946274__Bacteria__Gammaproteobacteria__Azotobacter_vinelandii_DJ__phosphatidylserine_synthase:0.07664152363121998213):0.02806853583578552622):0.04946551012209676051,((330811752__Bacteria__Gammaproteobacteria__Pseudomonas_brassicacearum_subsp_brassicacearum_NFM421__CDP|diacylglycerol||serine_O|phosphatidyltransferase:0.01762594035399638395,77461006__Bacteria__Gammaproteobacteria__Pseudomonas_fluorescens_Pf0-1__CDP|diacylglycerol||serine_O|phosphatidyltransferase:0.02542807880968649820):0.01550756903505700127,((104783655__Bacteria__Gammaproteobacteria__Pseudomonas_entomophila_L48__phosphatidylserine_synthase:0.01995570707289045023,26991361__Bacteria__Gammaproteobacteria__Pseudomonas_putida_KT2440__CDP|diacylglycerol||serine_O|phosphatidyltransferase:0.00752207045378003661):0.02243224554922877353,28868204__Bacteria__Gammaproteobacteria__Pseudomonas_syringae_pv_tomato_str_DC3000__CDP|diacylglycerol||serine_O|phosphatidyltransferase:0.02138074059273241401):0.01305035989190112336):0.03720470601791483339):0.07492027540175651146):0.29160503686514327448,((92112638__Bacteria__Gammaproteobacteria__Chromohalobacter_salexigens_DSM_3043__CDP|diacylglycerol||serine_O|phosphatidyltransferase:0.14167603649009710698,307543927__Bacteria__Gammaproteobacteria__Halomonas_elongata_DSM_2581__CDP|diacylglycerol||serine_O|phosphatidyltransferase:0.25854645700053496826):0.22431063061411005144,(83648554__Bacteria__Gammaproteobacteria__Hahella_chejuensis_KCTC_2396__CDP|diacylglycerol||serine_O|phosphatidyltransferase:0.21087198742820306707,(385330275__Bacteria__Gammaproteobacteria__Marinobacter_adhaerens_HP15__CDP|diacylglycerol||serine_O|phosphatidyltransferase:0.09739436749956557893,(120553817__Bacteria__Gammaproteobacteria__Marinobacter_aquaeolei_VT8__CDP|diacylglycerol||serine_O|phosphatidyltransferase:0.00000122123005994819,387813189__Bacteria__Gammaproteobacteria__Marinobacter_hydrocarbonoclasticus_ATCC_49840__phosphatidylserine_synthase:0.00000122123005994819):0.03149029869917904095):0.26239483510792588339):0.09386171527768366607):0.06410679896338766781):0.05019190817678172850):0.06208006672393557440):0.03617540570608283185):0.06937550383727852932,(256822316__Bacteria__Gammaproteobacteria__Kangiella_koreensis_DSM_16069__CDP|diacylglycerol|serine_O|phosphatidyltransferase:0.31024034235243980184,(56460288__Bacteria__Gammaproteobacteria__Idiomarina_loihiensis_L2TR__phosphatidylserine_synthase:0.28436581218953377315,(((109897665__Bacteria__Gammaproteobacteria__Pseudoalteromonas_atlantica_T6c__CDP|diacylglycerol||serine_O|phosphatidyltransferase:0.02581360246027212743,332307411__Bacteria__Gammaproteobacteria__Glaciecola_sp_4H-3-7YE-5__CDP|diacylglycerol|serine_O|phosphatidyltransferase:0.05332308169273036053):0.09377425353227263061,(348028570__Bacteria__Gammaproteobacteria__Glaciecola_nitratireducens_FR1064__CDP|diacylglycerol||serine_O|phosphatidyltransferase:0.16462487879925039036,333892375__Bacteria__Gammaproteobacteria__Alteromonas_sp_SN2__CDP|diacylglycerol||serine_O|phosphatidyltransferase:0.13693451994985350595):0.09732873035303665765):0.15856376527287310840,(127513873__Bacteria__Gammaproteobacteria__Shewanella_loihica_PV-4__CDP|diacylglycerol||serine_O|phosphatidyltransferase:0.17694234351883764145,((91794210__Bacteria__Gammaproteobacteria__Shewanella_denitrificans_OS217__CDP|diacylglycerol||serine_O|phosphatidyltransferase:0.23941561106471875853,114561856__Bacteria__Gammaproteobacteria__Shewanella_frigidimarina_NCIMB_400__CDP|diacylglycerol||serine_O|phosphatidyltransferase:0.14042429903240896683):0.06824591547271917358,(((157376627__Bacteria__Gammaproteobacteria__Shewanella_sediminis_HAW-EB3__CDP|diacylglycerol||serine_O|phosphatidyltransferase:0.09622349741490579533,(294142192__Bacteria__Gammaproteobacteria__Shewanella_violacea_DSS12__CDP|diacylglycerol||serine_O|phosphatidyltransferase:0.14466712282301211201,170728047__Bacteria__Gammaproteobacteria__Shewanella_woodyi_ATCC_51908__CDP|diacylglycerol||serine_O|phosphatidyltransferase:0.21201320630164038894):0.03925859347218756817):0.10621296140738063774,119775732__Bacteria__Gammaproteobacteria__Shewanella_amazonensis_SB2B__CDP|diacylglycerol||serine_O|phosphatidyltransferase:0.10206786227026642955):0.09087322811814201040,((113971324__Bacteria__Gammaproteobacteria__Shewanella_sp_MR-4__CDP|diacylglycerol||serine_O|phosphatidyltransferase:0.03433740997343583123,24375077__Bacteria__Gammaproteobacteria__Shewanella_oneidensis_MR-1__CDP|diacylglycerol||serine_O|phosphatidyltransferase_PssA:0.03617388211857427288):0.02687255990275761244,(126173265__Bacteria__Gammaproteobacteria__Shewanella_baltica_OS155__CDP|diacylglycerol||serine_O|phosphatidyltransferase:0.02435643956918689956,(120599934__Bacteria__Gammaproteobacteria__Shewanella_sp_W3-18-1__CDP|diacylglycerol||serine_O|phosphatidyltransferase:0.00000122123005994819,146292130__Bacteria__Gammaproteobacteria__Shewanella_putrefaciens_CN-32__CDP|diacylglycerol||serine_O|phosphatidyltransferase:0.00000122123005994819):0.01913753189865520163):0.04926457216444701803):0.07040066388410323728):0.04673209907404603236):0.07597292654769634279):0.12879887551637123067):0.02929556237046240449):0.07253507760117630654):0.20489435878028192106):0.04686595368966029601):0.02222067626156937203):0.03573149080800393229,(((347541584__Bacteria__Betaproteobacteria__Pseudogulbenkiania_sp_NH8B__CDP|diacylglycerol|serine_O|phosphatidyltransferase:0.21566491511110966184,226939098__Bacteria__Betaproteobacteria__Laribacter_hongkongensis_HLHK9__PssA:0.25649087938707382239):0.07231219242495651178,(313668455__Bacteria__Betaproteobacteria__Neisseria_lactamica_020-06__phosphatidylserine_synthase:0.00656618576112346503,(15677184__Bacteria__Betaproteobacteria__Neisseria_meningitidis_MC58__CDP|diacylglycerol||serine_O|phosphatidyltransferase:0.00000122123005994819,59801017__Bacteria__Betaproteobacteria__Neisseria_gonorrhoeae_FA_1090__phosphatidylserine_synthase:0.00000122123005994819):0.01088609773559485495):0.57757390025552413082):0.22424072518136209387,((((((171059571__Bacteria__Betaproteobacteria__Leptothrix_cholodnii_SP-6__CDP|diacylglycerol||serine_O|phosphatidyltransferase:0.19813222034645533443,383758657__Bacteria__Betaproteobacteria__Rubrivivax_gelatinosus_IL144__phosphatidylserine_synthase:0.18697716922059762212):0.12396330002467413622,(124267289__Bacteria__Betaproteobacteria__Methylibium_petroleiphilum_PM1__CDP|diacylglycerol||serine_O|phosphatidyltransferase:0.09105630642446881085,(239815355__Bacteria__Betaproteobacteria__Variovorax_paradoxus_S110__CDP|diacylglycerol|serine_O|phosphatidyltransferase:0.06865024914080622431,((121608718__Bacteria__Betaproteobacteria__Verminephrobacter_eiseniae_EF01-2__CDP|diacylglycerol||serine_O|phosphatidyltransferase:0.07217168323231706872,((((222111142__Bacteria__Betaproteobacteria__Acidovorax_ebreus_TPSY__cdp|diacylglycerol|serine_o|phosphatidyltransferase:0.00337705258127165078,121594140__Bacteria__Betaproteobacteria__Acidovorax_sp_JS42__CDP|diacylglycerol||serine_O|phosphatidyltransferase:0.00000122123005994819):0.10081822660552815230,(333913630__Bacteria__Betaproteobacteria__Delftia_sp_Cs1-4__CDP|diacylglycerol|serine_O|phosphatidyltransferase:0.00000122123005994819,160900296__Bacteria__Betaproteobacteria__Delftia_acidovorans_SPH-1__CDP|diacylglycerol||serine_O|phosphatidyltransferase:0.00000122123005994819):0.08210784528347911393):0.03458937367651483685,(264677797__Bacteria__Betaproteobacteria__Comamonas_testosteroni_CNB-2__multidrug_resistance_protein:0.33180620352616230218,(120611769__Bacteria__Betaproteobacteria__Acidovorax_citrulli_AAC00-1__CDP|diacylglycerol||serine_O|phosphatidyltransferase:0.01581859184011307276,326316981__Bacteria__Betaproteobacteria__Acidovorax_avenae_subsp_avenae_ATCC_19860__CDP|diacylglycerol|serine_O|phosphatidyltransferase:0.00741718287858781061):0.04043311795921981228):0.03353064632389966826):0.02399935022291659753,319762466__Bacteria__Betaproteobacteria__Alicycliphilus_denitrificans_BC__cdp|diacylglycerol|serine_o|phosphatidyltransferase:0.08325305557225988473):0.02883499401392130776):0.04004386259784511320,(337279938__Bacteria__Betaproteobacteria__Ramlibacter_tataouinensis_TTB310__phosphatidylserine_synthase:0.08002857098654325707,((91788189__Bacteria__Betaproteobacteria__Polaromonas_sp_JS666__CDP|diacylglycerol||serine_O|phosphatidyltransferase:0.03701321673420763375,121604625__Bacteria__Betaproteobacteria__Polaromonas_naphthalenivorans_CJ2__CDP|diacylglycerol||serine_O|phosphatidyltransferase:0.06574675250988572250):0.06165547664764040731,89902094__Bacteria__Betaproteobacteria__Rhodoferax_ferrireducens_T118__CDP|diacylglycerol||serine_O|phosphatidyltransferase:0.09245301968638419687):0.03559511660710509839):0.02389966825963510400):0.01278649605141141642):0.15737358344986979164):0.05831857739441625305):0.11257386061200919114,296136589__Bacteria__Betaproteobacteria__Thiomonas_intermedia_K12__CDP|diacylglycerol|serine_O|phosphatidyltransferase:0.22040047598517167882):0.14200345691332816322,((300311070__Bacteria__Betaproteobacteria__Herbaspirillum_seropedicae_SmR1__CDP|diacylglycerol||serine_O|phosphatidyltransferase:0.10484457378122716276,340786458__Bacteria__Betaproteobacteria__Collimonas_fungivorans_Ter331__CDP|diacylglycerol||serine_O|phosphatidyltransferase:0.10660986525774915346):0.08042142717853162370,(152979906__Bacteria__Betaproteobacteria__Janthinobacterium_sp_Marseille__phosphatidylserine_synthase:0.10105681962131735085,134094469__Bacteria__Betaproteobacteria__Herminiimonas_arsenicoxydans__CDP|diacylglycerol||serine_O|phosphatidyltransferase:0.11572739560697913042):0.10948765011300924666):0.06187442984242269572):0.15998182599309132557,((((187479144__Bacteria__Betaproteobacteria__Bordetella_avium_197N__CDP|diacylglycerol||serine_O|phosphatidyltransferase:0.03224204187138519223,(163855917__Bacteria__Betaproteobacteria__Bordetella_petrii_DSM_12804__hypothetical_protein:0.04179041234632457219,((33602859__Bacteria__Betaproteobacteria__Bordetella_bronchiseptica_RB50__CDP|diacylglycerol||serine_O|phosphatidyltransferase:0.00000122123005994819,33597952__Bacteria__Betaproteobacteria__Bordetella_parapertussis_12822__CDP|diacylglycerol||serine_O|phosphatidyltransferase:0.00000122123005994819):0.00000122123005994819,33591963__Bacteria__Betaproteobacteria__Bordetella_pertussis_Tohama_I__CDP|diacylglycerol||serine_O|phosphatidyltransferase:0.00000122123005994819):0.02731223636315932568):0.00469280722260587320):0.02869220293974450095,311104443__Bacteria__Betaproteobacteria__Achromobacter_xylosoxidans_A8__CDP|diacylglycerol||serine_O|phosphatidyltransferase:0.04044675199807829663):0.09102540292613803263,(389872943__Bacteria__Betaproteobacteria__Advenella_kashmirensis_WT001__CDP|diacylglycerol||serine_O|phosphatidyltransferase:0.32411394394627884852,332285143__Bacteria__Betaproteobacteria__Pusillimonas_sp_T7-7__CDP|diacylglycerol||serine_O|phosphatidyltransferase:0.17465686555501780397):0.04224621154607052093):0.18661783170479656624,((312796912__Bacteria__Betaproteobacteria__Burkholderia_rhizoxinica_HKI_454__CDP|diacylglycerol||serine_O|phosphatidyltransferase:0.10589930163189137380,((186476773__Bacteria__Betaproteobacteria__Burkholderia_phymatum_STM815__CDP|diacylglycerol||serine_O|phosphatidyltransferase:0.05115911387554394896,((187923329__Bacteria__Betaproteobacteria__Burkholderia_phytofirmans_PsJN__CDP|diacylglycerol|serine_O|phosphatidyltransferase:0.00916371404973708066,91782601__Bacteria__Betaproteobacteria__Burkholderia_xenovorans_LB400__CDP|diacylglycerol||serine_O|_phosphatidyltransferase:0.00323292399509104902):0.00000122123005994819,((307730351__Bacteria__Betaproteobacteria__Burkholderia_sp_CCGE1003__CDP|diacylglycerol|serine_O|phosphatidyltransferase:0.00342386226490632795,295676026__Bacteria__Betaproteobacteria__Burkholderia_sp_CCGE1002__CDP|diacylglycerol|serine_O|phosphatidyltransferase:0.01641202563230826500):0.01152100781439577629,323525425__Bacteria__Betaproteobacteria__Burkholderia_sp_CCGE1001__CDP|diacylglycerol|serine_O|phosphatidyltransferase:0.00344370777015592716):0.01093477651819801770):0.02954508059106846982):0.03110055336986540520,((377821220__Bacteria__Betaproteobacteria__Burkholderia_sp_YI23__CDP|diacylglycerol||serine_O|phosphatidyltransferase:0.08744896528392659407,(161524193__Bacteria__Betaproteobacteria__Burkholderia_multivorans_ATCC_17616__CDP|diacylglycerol||serine_O|phosphatidyltransferase:0.02159171317953084354,(((107023200__Bacteria__Betaproteobacteria__Burkholderia_cenocepacia_AU_1054__CDP|diacylglycerol||serine_O|phosphatidyltransferase:0.00815361643236764411,78067057__Bacteria__Betaproteobacteria__Burkholderia_sp_383__CDP|diacylglycerol||serine_O|phosphatidyltransferase:0.00815310012746354659):0.00544858736992910684,115352350__Bacteria__Betaproteobacteria__Burkholderia_ambifaria_AMMD__CDP|diacylglycerol||serine_O|phosphatidyltransferase:0.00307251049750710548):0.00483388770416836883,134296444__Bacteria__Betaproteobacteria__Burkholderia_vietnamiensis_G4__CDP|diacylglycerol||serine_O|phosphatidyltransferase:0.01073052111840399475):0.01213527628623735366):0.02511624214148554246):0.01172536125390383904,((238028153__Bacteria__Betaproteobacteria__Burkholderia_glumae_BGR1__CDP|diacylglycerol||serine_O|phosphatidyltransferse:0.01659180722634169894,330817803__Bacteria__Betaproteobacteria__Burkholderia_gladioli_BSR3__CDP|diacylglycerol||serine_O|phosphatidyltransferase:0.01220993616417611997):0.03091975769776044228,(83719657__Bacteria__Betaproteobacteria__Burkholderia_thailandensis_E264__CDP|diacylglycerol||serine_O|phosphatidyltransferse:0.00000122123005994819,(53718836__Bacteria__Betaproteobacteria__Burkholderia_pseudomallei_K96243__phosphatidyltransferase:0.00000122123005994819,53725843__Bacteria__Betaproteobacteria__Burkholderia_mallei_ATCC_23344__CDP|diacylglycerol||serine_O|phosphatidyltransferase:0.00305201673459406684):0.00305517388934388500):0.01949984453466394041):0.00672591096113222230):0.02937712182588863782):0.02556750331263380610):0.17220973482393178711,((171463520__Bacteria__Betaproteobacteria__Polynucleobacter_necessarius_subsp_necessarius_STIR1__CDP|diacylglycerol||serine_O|phosphatidyltransferase:0.04996178499061067896,145589242__Bacteria__Betaproteobacteria__Polynucleobacter_necessarius_subsp_asymbioticus_QLW-P1DMWA-1__CDP|diacylglycerol||serine_O|phosphatidyltransferase:0.07971813657769635797):0.30237007256153070056,((187929303__Bacteria__Betaproteobacteria__Ralstonia_pickettii_12J__CDP|diacylglycerol|serine_O|phosphatidyltransferase:0.03908696759181451430,17546792__Bacteria__Betaproteobacteria__Ralstonia_solanacearum_GMI1000__CDP|diacylglycerol||serine_O|phosphatidyltransferase:0.02110665558415393550):0.04063590161963452629,(94309861__Bacteria__Betaproteobacteria__Cupriavidus_metallidurans_CH34__phosphatidylserine_synthase:0.06202830609649118837,(339325127__Bacteria__Betaproteobacteria__Cupriavidus_necator_N-1__phosphatidylserine_synthase:0.00000122123005994819,(113867060__Bacteria__Betaproteobacteria__Ralstonia_eutropha_H16__phosphatidylserine_synthase:0.00408369495037812225,194289148__Bacteria__Betaproteobacteria__Cupriavidus_taiwanensis_LMG_19424__CDP|diacylglycerol||serine_o|phosphatidyltransferase:0.01503956739029356851):0.00455753909763714424):0.06950354929748697730):0.09515111664893449728):0.14243161818128494134):0.07006550231686962948):0.07306569493834756679):0.16311069365052457969):0.09915930302111954087,(((((372490130__Bacteria__Betaproteobacteria__Dechlorosoma_suillum_PS__CDP|diacylglycerol||serine_O|phosphatidyltransferase:0.14324598118819517611,(71908685__Bacteria__Betaproteobacteria__Dechloromonas_aromatica_RCB__CDP|diacylglycerol||serine_O|phosphatidyltransferase:0.15371768934658777694,257095647__Bacteria__Betaproteobacteria__Candidatus_Accumulibacter_phosphatis_clade_IIA_str_UW-1__CDP|diacylglycerol|serine_O|phosphatidyltransferase:0.18872527234116601158):0.04204751625073962357):0.12213738080609710945,(119899447__Bacteria__Betaproteobacteria__Azoarcus_sp_BH72__putative_CDP|diacylglycerol||serine_O|phosphatidyltransferase:0.15248352238232931732,(56479484__Bacteria__Betaproteobacteria__Aromatoleum_aromaticum_EbN1__CDP|diacylglycerol||serine_O|phosphatidyltransferase:0.08316606571078716259,237653439__Bacteria__Betaproteobacteria__Thauera_sp_MZ1T__CDP|diacylglycerol|serine_O|phosphatidyltransferase:0.18366466270288606122):0.04836462117375636693):0.11034556157714561775):0.12241527873361959800,(74318005__Bacteria__Betaproteobacteria__Thiobacillus_denitrificans_ATCC_25259__CDP|diacylglycerol||serine_O|phosphatidyltransferase:0.23717011646170119143,((91774870__Bacteria__Betaproteobacteria__Methylobacillus_flagellatus_KT__CDP|diacylglycerol||serine_O|phosphatidyltransferase:0.14206740796673913985,(253999936__Bacteria__Betaproteobacteria__Methylovorus_glucosetrophus_SIP3-4__CDP|diacylglycerol|serine_O|phosphatidyltransferase:0.00000122123005994819,313201910__Bacteria__Betaproteobacteria__Methylovorus_sp_MP688__cdp|diacylglycerol|serine_o|phosphatidyltransferase:0.00369381476972266941):0.12453286371576234581):0.05957186144644212311,(297539521__Bacteria__Betaproteobacteria__Methylotenera_versatilis_301__CDP|diacylglycerol|serine_O|phosphatidyltransferase:0.16225927164262041180,253997299__Bacteria__Betaproteobacteria__Methylotenera_mobilis_JLW8__CDP|diacylglycerol|serine_O|phosphatidyltransferase:0.09564516084821611530):0.16717351700050817054):0.12066272054032958772):0.06083795210662157338):0.03166761393209707037,((325982769__Bacteria__Betaproteobacteria__Nitrosomonas_sp_AL212__CDP|diacylglycerol|serine_O|phosphatidyltransferase:0.21710141287033055124,(114331253__Bacteria__Betaproteobacteria__Nitrosomonas_eutropha_C91__CDP|diacylglycerol||serine_O|phosphatidyltransferase:0.04764470690641661732,30249300__Bacteria__Betaproteobacteria__Nitrosomonas_europaea_ATCC_19718__pssA|_CDP|diacylglycerol||serine_O|phosphatidyltransferase:0.08007001504730984487):0.13793602260180651276):0.07962192556012659406,82701604__Bacteria__Betaproteobacteria__Nitrosospira_multiformis_ATCC_25196__CDP|diacylglycerol||serine_O|phosphatidyltransferase:0.15014902158502146934):0.13116464070992106539):0.06822481638355126776,(302879714__Bacteria__Betaproteobacteria__Gallionella_capsiferriformans_ES-2__CDP|diacylglycerol|serine_O|phosphatidyltransferase:0.17997617335898741242,291614856__Bacteria__Betaproteobacteria__Sideroxydans_lithotrophicus_ES-1__CDP|diacylglycerol|serine_O|phosphatidyltransferase:0.19622080125422169949):0.13043358710312988324):0.04161783864650672737):0.08414381725351760544):0.15967751207766250898):0.09143459019291470813):0.07902994765314537429):0.35529427902602583877,((297568523__Bacteria__Deltaproteobacteria__Desulfurivibrio_alkaliphilus_AHT2__CDP|diacylglycerol|serine_O|phosphatidyltransferase:0.41899847803353346132,(51246624__Bacteria__Deltaproteobacteria__Desulfotalea_psychrophila_LSv54__CDP|diacylglycerol||serine_O|phosphatidyltransferase:0.50551634538942957775,320354626__Bacteria__Deltaproteobacteria__Desulfobulbus_propionicus_DSM_2032__CDP|diacylglycerol||serine_O|phosphatidyltransferase:0.43790099680664390513):0.10517836574263333960):0.18001091194705037823,(337285909__Bacteria__others_bacteria__Thermodesulfatator_indicus_DSM_15286__CDP|diacylglycerol|serine_O|phosphatidyltransferase:0.24726556187798684472,337288714__Bacteria__others_bacteria__Thermodesulfobacterium_sp_OPB45__CDP|diacylglycerol|serine_O|phosphatidyltransferase:0.95492490957120268469):0.21780193420490651102):0.14562753257640390081):0.06315478762861814754,((158522229__Bacteria__Deltaproteobacteria__Desulfococcus_oleovorans_Hxd3__CDP|diacylglycerol||serine_O|phosphatidyltransferase:0.60996557047618538139,218779094__Bacteria__Deltaproteobacteria__Desulfatibacillum_alkenivorans_AK-01__CDP|diacylglycerol|serine_O|phosphatidyltransferase:0.59701609968811764073):0.16654140219163124370,((328954192__Bacteria__Deltaproteobacteria__Desulfobacca_acetoxidans_DSM_11109__CDP|diacylglycerol|serine_O|phosphatidyltransferase:0.32445816105230668169,85859440__Bacteria__Deltaproteobacteria__Syntrophus_aciditrophicus_SB__CDP|diacylglycerol||serine_O|phosphatidyltransferase:0.67477327429229672084):0.15779867334146288615,(116750450__Bacteria__Deltaproteobacteria__Syntrophobacter_fumaroxidans_MPOB__CDP|diacylglycerol||serine_O|phosphatidyltransferase:0.51534116507458727074,((302342189__Bacteria__Deltaproteobacteria__Desulfarculus_baarsii_DSM_2075__CDP|diacylglycerol|serine_O|phosphatidyltransferase:0.56304738468235859816,(239906234__Bacteria__Deltaproteobacteria__Desulfovibrio_magneticus_RS-1__CDP|diacylglycerol||serine_O|phosphatidyltransferase:0.26835353922091859102,(((94987219__Bacteria__Deltaproteobacteria__Lawsonia_intracellularis_PHE-MN1-00__phosphatidylserine_synthase:0.51537356559563440861,220903781__Bacteria__Deltaproteobacteria__Desulfovibrio_desulfuricans_subsp_desulfuricans_str_ATCC_27774__CDP|diacylglycerol|serine_O|phosphatidyltransferase:0.53606315238265211942):0.10737065277706397959,((218886881__Bacteria__Deltaproteobacteria__Desulfovibrio_vulgaris_str_Miyazaki_F__CDP|diacylglycerol|serine_O|phosphatidyltransferase:0.07899248167538171217,46581383__Bacteria__Deltaproteobacteria__Desulfovibrio_vulgaris_str_Hildenborough__CDP|diacylglycerol||serine_O|phosphatidyltransferase:0.13176740729172481403):0.05023096757414419883,78358257__Bacteria__Deltaproteobacteria__Desulfovibrio_alaskensis_G20__CDP|diacylglycerol|serine_O|phosphatidyltransferase:0.14490211594146970575):0.06365418765741938378):0.09900247643325320313,(374301574__Bacteria__Deltaproteobacteria__Desulfovibrio_africanus_str_Walvis_Bay__CDP|diacylglycerol|serine_O|phosphatidyltransferase:0.32468668906170711219,(((256829523__Bacteria__Deltaproteobacteria__Desulfomicrobium_baculatum_DSM_4028__CDP|diacylglycerol|serine_O|phosphatidyltransferase:0.31449897302954160638,258405583__Bacteria__Deltaproteobacteria__Desulfohalobium_retbaense_DSM_5692__CDP|diacylglycerol||serine_O|phosphatidyltransferase:0.33293025593340419555):0.13963790484441773732,(376295515__Bacteria__Deltaproteobacteria__Desulfovibrio_desulfuricans_ND132__CDP|diacylglycerol|serine_O|phosphatidyltransferase:0.09198490470296825927,317153620__Bacteria__Deltaproteobacteria__Desulfovibrio_aespoeensis_Aspo-2__CDP|diacylglycerol|serine_O|phosphatidyltransferase:0.07116519883391990431):0.20712803701314583260):0.04345267696522363970,242279053__Bacteria__Deltaproteobacteria__Desulfovibrio_salexigens_DSM_2638__CDP|diacylglycerol|serine_O|phosphatidyltransferase:0.21951897472497061692):0.03892465661528712179):0.08721102998540589124):0.10646534090380725679):0.45700754986977254468):0.10061380533324743025,((118580965__Bacteria__Deltaproteobacteria__Pelobacter_propionicus_DSM_2379__CDP|diacylglycerol||serine_O|phosphatidyltransferase:0.18949380866007298208,189425556__Bacteria__Deltaproteobacteria__Geobacter_lovleyi_SZ__CDP|diacylglycerol|serine_O|phosphatidyltransferase:0.13654361727914196556):0.07590567513389534504,(((322420113__Bacteria__Deltaproteobacteria__Geobacter_sp_M18__CDP|diacylglycerol|serine_O|phosphatidyltransferase:0.05208901468793716849,(197119116__Bacteria__Deltaproteobacteria__Geobacter_bemidjiensis_Bem__CDP|diacylglycerol||serine_O|phosphatidyltransferase:0.01979177362728788345,253700123__Bacteria__Deltaproteobacteria__Geobacter_sp_M21__CDP|diacylglycerol|serine_O|phosphatidyltransferase:0.00678570596972152742):0.02743974907144447126):0.08478621858237145315,(148265736__Bacteria__Deltaproteobacteria__Geobacter_uraniireducens_Rf4__CDP|diacylglycerol||serine_O|phosphatidyltransferase:0.03227073851283621814,222054603__Bacteria__Deltaproteobacteria__Geobacter_sp_FRC-32__CDP|diacylglycerol|serine_O|phosphatidyltransferase:0.06703860637831815517):0.03385785295084585422):0.06236461058930568846,(385797440__Bacteria__Deltaproteobacteria__Geobacter_sulfurreducens_KN400__CDP|diacylglycerol||serine_O|phosphatidyltransferase:0.07588634176715393365,78222478__Bacteria__Deltaproteobacteria__Geobacter_metallireducens_GS-15__CDP|diacylglycerol||serine_O|phosphatidyltransferase:0.04119400982259223409):0.07748878357618686763):0.06801788930261425115):0.38553547909556273865):0.04502312490635088094):0.06937251109781461533):0.03755096364689854138):0.05093549339119345792):0.09334160289333168214):0.06475376480353962905):0.06214614971451115633,(((162449892__Bacteria__Deltaproteobacteria__Sorangium_cellulosum_So_ce_56__hypothetical_protein:0.17977477345574074952,162455049__Bacteria__Deltaproteobacteria__Sorangium_cellulosum_So_ce_56__hypothetical_protein:0.36984592987708198031):0.39497929162335038145,((310819512__Bacteria__Deltaproteobacteria__Stigmatella_aurantiaca_DW4-3-1__CDP|diacylglycerol|serine_o|phosphatidyltransferase:0.12607089309453842207,((108763148__Bacteria__Deltaproteobacteria__Myxococcus_xanthus_DK_1622__CDP|diacylglycerol||serine_O|phosphatidyltransferase:0.03134770744240939627,338529985__Bacteria__Deltaproteobacteria__Myxococcus_fulvus_HW-1__CDP|diacylglycerol||serine_O|phosphatidyltransferase:0.01591903847679498191):0.12989537665854863913,383453356__Bacteria__Deltaproteobacteria__Corallococcus_coralloides_DSM_2259__CDP|diacylglycerol||serine_O|phosphatidyltransferase:0.15106597569764837474):0.06538549602481372180):0.19622462670892612535,(153006581__Bacteria__Deltaproteobacteria__Anaeromyxobacter_sp_Fw109-5__CDP|diacylglycerol||serine_O|phosphatidyltransferase:0.10379728424797170228,(197124071__Bacteria__Deltaproteobacteria__Anaeromyxobacter_sp_K__CDP|diacylglycerol|serine_O|phosphatidyltransferase:0.00000122123005994819,86160030__Bacteria__Deltaproteobacteria__Anaeromyxobacter_dehalogenans_2CP-C__CDP|diacylglycerol||serine_O|phosphatidyltransferase:0.00333949398773628146):0.12351993380181165716):0.28707591306423901889):0.29754314230386286200):0.56074186408028348083,(347754113__Bacteria__Acidobacteria__Candidatus_Chloracidobacterium_thermophilum_B__phosphatidylserine_synthase:0.78868969724425541656,(116620837__Bacteria__Acidobacteria__Candidatus_Solibacter_usitatus_Ellin6076__CDP|diacylglycerol||serine_O|phosphatidyltransferase:0.69157085274839824596,(94969386__Bacteria__Acidobacteria__Candidatus_Koribacter_versatilis_Ellin345__CDP|diacylglycerol||serine_O|phosphatidyltransferase:0.43657524060596702986,((225872666__Bacteria__Acidobacteria__Acidobacterium_capsulatum_ATCC_51196__CDP|diacylglycerol||serine_O|phosphatidyltransferase:0.32022605854698499295,(320106182__Bacteria__Acidobacteria__Terriglobus_saanensis_SP1PR4__CDP|diacylglycerol|serine_O|phosphatidyltransferase:0.19634564739660917421,390959205__Bacteria__Acidobacteria__Terriglobus_roseus_DSM_18391__CDP|diacylglycerol||serine_O|phosphatidyltransferase:0.23261720943036967579):0.15267476184007325313):0.06262945624020235802,(322434807__Bacteria__Acidobacteria__Granulicella_tundricola__CDP|diacylglycerol|serine_O|phosphatidyltransferase:0.28912995772803301575,374312203__Bacteria__Acidobacteria__Granulicella_mallensis_MP5ACTX8__CDP|diacylglycerol|serine_O|phosphatidyltransferase:0.27301124081793992637):0.10528007547524977083):0.12448612995983183993):0.13666680208570983202):0.22385767050601526607):0.33059481972983240095):0.10728234972673217351):0.04994495308098065994,(((333993272__Bacteria__Spirochaetes__Treponema_azotonutricium_ZAS-9__CDP|diacylglycerol||serine_O|phosphatidyltransferase:0.28674720814987358919,189485335__Bacteria__others_bacteria__Uncultured_Termite_group_1_bacterium_phylotype_Rs-D17__phosphatidylserine_synthase:0.35567172104121741461):0.33115385334739816381,187250538__Bacteria__others_bacteria__Elusimicrobium_minutum_Pei191__CDP|diacylglycerol|serine_O|phosphatidyltransferase:0.78441529271184085026):0.32076100568834425841,((((294055613__Bacteria__others_bacteria__Coraliomargarita_akajimensis_DSM_45221__CDP|diacylglycerol|serine_O|phosphatidyltransferase:0.61036721417678163615,182412776__Bacteria__others_bacteria__Opitutus_terrae_PB90-1__CDP|diacylglycerol||serine_O|phosphatidyltransferase:0.61791684489630749333):0.18748360257366952775,(189218033__Bacteria__others_bacteria__Methylacidiphilum_infernorum_V4__phosphatidylserine_synthase:0.55644544884401525575,187735877__Bacteria__others_bacteria__Akkermansia_muciniphila_ATCC_BAA-835__CDP|diacylglycerol|serine_O|phosphatidyltransferase:0.86180746293604226782):0.32933234303859687531):0.38465760860181619218,((313683013__Bacteria__Epsilonproteobacteria__Sulfuricurvum_kujiense_DSM_16994__CDP|diacylglycerol||serine_O|phosphatidyltransferase:0.53413831332333350232,(((34557039__Bacteria__Epsilonproteobacteria__Wolinella_succinogenes_DSM_1740__phosphatidyltransferase:0.42440179735090438617,((386761128__Bacteria__Epsilonproteobacteria__Helicobacter_cinaedi_PAGU611__phosphatidylserine_synthase:0.08978332574485908824,32266319__Bacteria__Epsilonproteobacteria__Helicobacter_hepaticus_ATCC_51449__phosphatidylserine_synthase_PssA:0.10932766170861125954):0.26574565094684676758,(291276457__Bacteria__Epsilonproteobacteria__Helicobacter_mustelae_12198__CDP|diacylglycerol||serine_O|phosphatidyltransferase:0.33669660104820109403,((208434323__Bacteria__Epsilonproteobacteria__Helicobacter_pylori_G27__phosphatidyl_serine_synthase:0.00000122123005994819,(15611422__Bacteria__Epsilonproteobacteria__Helicobacter_pylori_J99__phosphatidylserine_synthase:0.00930252012572093702,109947711__Bacteria__Epsilonproteobacteria__Helicobacter_acinonychis_str_Sheeba__hypothetical_protein:0.02356866700371926596):0.00929982314261624393):0.06456354962931454278,((336453061__Bacteria__Epsilonproteobacteria__Helicobacter_bizzozeronii_CIII-1__CDP|diacylglycerol||serine_O|phosphatidyltransferase:0.06513051680593660853,315453662__Bacteria__Epsilonproteobacteria__Helicobacter_felis_ATCC_49179__CDP|diacylglycerol||serine_O|phosphatidyltransferase:0.06171719418270468077):0.22665924482503899129,386748274__Bacteria__Epsilonproteobacteria__Helicobacter_cetorum_MIT_99-5656__CDP|diacylglycerol||serine_O|phosphatidyltransferase:0.05142316170487776922):0.08215111768135031911):0.41701967461952005323):0.05800030297973090415):0.18913733944693367217):0.15001411425955174517,((224372203__Bacteria__Epsilonproteobacteria__Nautilia_profundicola_AmH__CDP|diacylglycerol||serine_O|phosphatidyltransferase:0.47088978026485417416,((268680378__Bacteria__Epsilonproteobacteria__Sulfurospirillum_deleyianum_DSM_6946__CDP|diacylglycerol|serine_O|phosphatidyltransferase:0.09593188533402932650,390940963__Bacteria__Epsilonproteobacteria__Sulfurospirillum_barnesii_SES-3__CDP|diacylglycerol||serine_O|phosphatidyltransferase:0.07086104346102523044):0.29595464678052724183,(((154148338__Bacteria__Epsilonproteobacteria__Campylobacter_hominis_ATCC_BAA-381__CDP|diacylglycerol||serine_O|phosphatidyltransferse:0.48046411441597608460,118474997__Bacteria__Epsilonproteobacteria__Campylobacter_fetus_subsp_fetus_82-40__CDP|diacylglycerol||serine_O|phosphatidyltransferase:0.21843098891143164497):0.09616963089349336857,(157163955__Bacteria__Epsilonproteobacteria__Campylobacter_concisus_13826__argininosuccinate_lyase_|arginosuccinase|_asal|:0.08337721857364494005,154175432__Bacteria__Epsilonproteobacteria__Campylobacter_curvus_525-92__putative_integral_membrane_protein:0.07990665418816569887):0.22736933514455595629):0.05856084966496648975,(57237996__Bacteria__Epsilonproteobacteria__Campylobacter_jejuni_RM1221__CDP|diacylglycerol||serine_O|phosphatidyltransferase:0.22243503073947826221,222824260__Bacteria__Epsilonproteobacteria__Campylobacter_lari_RM2100__CDP|diacylglycerol||serine_O|phosphatidyltransferase:0.21139440648785345900):0.09207638369183630822):0.14041227643457682150):0.12581821523812589114):0.06266111758210483884,152991150__Bacteria__Epsilonproteobacteria__Nitratiruptor_sp_SB155-2__CDP|diacylglycerol||serine_O|phosphatidyltransferase:0.50083093857132388038):0.12778457727462511073):0.09382426053231299190,(319957421__Bacteria__Epsilonproteobacteria__Nitratifractor_salsuginis_DSM_16511__CDP|diacylglycerol||serine_o|phosphatidyltransferase:0.35746325497863951082,152993534__Bacteria__Epsilonproteobacteria__Sulfurovum_sp_NBC37-1__CDP|diacylglycerol||serine_O|phosphatidyltransferase:0.34286296397324422802):0.14576901971262459790):0.20786193171083369724):0.36590890828144839730,(374287057__Bacteria__Deltaproteobacteria__Bacteriovorax_marinus_SJ__putative_CDP|diacylglycerol||serine_O|phosphatidyltransferase_protein:0.98700756052427929266,327398871__Bacteria__Deltaproteobacteria__Hippea_maritima_DSM_10411__CDP|diacylglycerol|serine_O|phosphatidyltransferase:0.62778307018632062420):0.17502093104372179466):0.07542493683990142417):0.10871892123857286594,(((((83814126__Bacteria__Bacteroidetes__Salinibacter_ruber_DSM_13855__phosphatidylserine_synthase:0.00909086069817924627,294506970__Bacteria__Bacteroidetes__Salinibacter_ruber_M8__CDP|diacylglycerol||serine_O|phosphatidyltransferase:0.00000122123005994819):0.49628654919875819784,268317546__Bacteria__Bacteroidetes__Rhodothermus_marinus_DSM_4252__CDP|diacylglycerol|serine_O|phosphatidyltransferase:0.26942064158542367025):0.56224929250276289849,(385810672__Bacteria__others_bacteria__Ignavibacterium_album_JCM_16511__phosphatidylserine_synthase:0.63977839405865366551,(193213927__Bacteria__Chlorobi__Chloroherpeton_thalassium_ATCC_35110__CDP|diacylglycerol|serine_O|phosphatidyltransferase:0.25744777055744294536,((189499962__Bacteria__Chlorobi__Chlorobium_phaeobacteroides_BS1__CDP|diacylglycerol|serine_O|phosphatidyltransferase:0.35444371827396115027,194334282__Bacteria__Chlorobi__Prosthecochloris_aestuarii_DSM_271__CDP|diacylglycerol|serine_O|phosphatidyltransferase:0.35812866854316849352):0.12358707581410681431,((((194336687__Bacteria__Chlorobi__Pelodictyon_phaeoclathratiforme_BU-1__CDP|diacylglycerol|serine_O|phosphatidyltransferase:0.14047059252273558227,78188907__Bacteria__Chlorobi__Chlorobium_chlorochromatii_CaD3__CDP|diacylglycerol||serine_O|phosphatidyltransferase:0.16537462045017281564):0.09032233539708554859,(145219534__Bacteria__Chlorobi__Chlorobium_phaeovibrioides_DSM_265__CDP|diacylglycerol||serine_O|phosphatidyltransferase:0.18352559374104787659,78187186__Bacteria__Chlorobi__Chlorobium_luteolum_DSM_273__CDP|diacylglycerol||serine_O|phosphatidyltransferase:0.19129168265894461176):0.10311211884379575809):0.02501006921973875086,(189347025__Bacteria__Chlorobi__Chlorobium_limicola_DSM_245__CDP|diacylglycerol|serine_O|phosphatidyltransferase:0.18588289420014994513,119357458__Bacteria__Chlorobi__Chlorobium_phaeobacteroides_DSM_266__CDP|diacylglycerol||serine_O|phosphatidyltransferase:0.23341653629172026685):0.03910179552650649287):0.07085748894111185137,(21674162__Bacteria__Chlorobi__Chlorobium_tepidum_TLS__CDP|diacylglycerol||serine_O|phosphatidyltransferase:0.11369760788707240773,193212479__Bacteria__Chlorobi__Chlorobaculum_parvum_NCIB_8327__CDP|diacylglycerol|serine_O|phosphatidyltransferase:0.11533282042995646188):0.14127944141846712767):0.08212539456262399340):0.30203962679073298458):0.40471681053026475894):0.24840161961995901874):0.33819581817640287369,226227140__Bacteria__others_bacteria__Gemmatimonas_aurantiaca_T-27__CDP|diacylglycerol||serine_O|phosphatidyltransferase:1.15742732079322618866):0.11331133295898909719,(((((((269798112__Bacteria__Negativicutes__Veillonella_parvula_DSM_2008__CDP|diacylglycerol||serine_O|phosphatidyltransferase:0.68655230956655699526,348025267__Bacteria__Negativicutes__Megasphaera_elsdenii_DSM_20460__CDP|diacylglycerol|serine_O|phosphatidyltransferase:0.64441351063773733010):0.16264404976728993879,((284048134__Bacteria__Negativicutes__Acidaminococcus_fermentans_DSM_20731__CDP|diacylglycerol|serine_O|phosphatidyltransferase:0.28941231701396757936,352684538__Bacteria__Negativicutes__Acidaminococcus_intestini_RyC-MR95__CDP|diacylglycerol||serine_O|phosphatidyltransferase:0.16688759235718292340):0.83204948282962332140,(330838984__Bacteria__Negativicutes__Selenomonas_sputigena_ATCC_35185__CDP|diacylglycerol|serine_O|phosphatidyltransferase:0.31077293043714571130,383754919__Bacteria__Negativicutes__Selenomonas_ruminantium_subsp_lactilytica_TAM6421__putative_CDP|diacylglycerol||serine_O|phosphatidyltransferase:0.61293992527038887452):0.50636695515600627093):0.10504681225778297882):0.31668117252377919746,51892854__Bacteria__Clostridia__Symbiobacterium_thermophilum_IAM_14863__phosphatidylserine_synthase:1.09908611053379678957):0.32171974324867735895,((52081649__Bacteria__Bacilli__Bacillus_licheniformis_ATCC_14580__phosphatidylserine_synthase:1.00127090322947931433,(258512696__Bacteria__Bacilli__Alicyclobacillus_acidocaldarius_subsp_acidocaldarius_DSM_446__CDP|diacylglycerol|serine_O|phosphatidyltransferase:0.98734904266712342213,(226309778__Bacteria__Bacilli__Brevibacillus_brevis_NBRC_100599__CDP|diacylglycerol||serine_O|phosphatidyltransferase:0.28023186299966268420,((((308071004__Bacteria__Bacilli__Paenibacillus_polymyxa_E681__CDP|diacylglycerol||serine_O|phosphatidyltransferase:0.01800321096107475316,310644232__Bacteria__Bacilli__Paenibacillus_polymyxa_SC2__cdp|diacylglycerol|serine_o|phosphatidyltransferase:0.01529122964751737819):0.00504236530386727080,374320674__Bacteria__Bacilli__Paenibacillus_terrae_HPL-003__cdp|diacylglycerol|serine_o|phosphatidyltransferase:0.02452811350961236342):0.18471919846541129395,261409548__Bacteria__Bacilli__Paenibacillus_sp_Y412MC10__CDP|diacylglycerol|serine_O|phosphatidyltransferase:0.21288181799667840743):0.18579538175225387975,(337751752__Bacteria__Bacilli__Paenibacillus_mucilaginosus_KNP414__CDP|diacylglycerol|serine_O|phosphatidyltransferase:0.13489148727268338024,251799672__Bacteria__Bacilli__Paenibacillus_sp_JDR-2__CDP|diacylglycerol|serine_O|phosphatidyltransferase:0.29761781975456585991):0.06899193854506462109):0.16997328367562927753):0.23217997837491022306):0.10201377729469286726):0.15823170344419656974,(((317127587__Bacteria__Bacilli__Bacillus_cellulosilyticus_DSM_2522__CDP|diacylglycerol|serine_O|phosphatidyltransferase:0.40257138972732736670,(((49477224__Bacteria__Bacilli__Bacillus_thuringiensis_serovar_konkukian_str_97-27__CDP|diacylglycerol||serine_O|phosphatidyltransferase:0.00000122123005994819,30261514__Bacteria__Bacilli__Bacillus_anthracis_str_Ames__CDP|diacylglycerol||serine_O|phosphatidyltransferase:0.00000122123005994819):0.00965413281998125754,30019565__Bacteria__Bacilli__Bacillus_cereus_ATCC_14579__CDP|diacylglycerol||serine_O|phosphatidyltransferase:0.00000122123005994819):0.00476822682811678649,(152974941__Bacteria__Bacilli__Bacillus_cytotoxicus_NVH_391-98__CDP|diacylglycerol||serine_O|phosphatidyltransferase:0.02898977684227093538,163939329__Bacteria__Bacilli__Bacillus_weihenstephanensis_KBAB4__CDP|diacylglycerol||serine_O|phosphatidyltransferase:0.00471734108264543987):0.00482655556206612775):0.36613095914733312375):0.13115391335992787614,(229918217__Bacteria__Bacilli__Exiguobacterium_sp_AT1b__CDP|diacylglycerol|serine_O|phosphatidyltransferase:0.25286752711474569377,172056782__Bacteria__Bacilli__Exiguobacterium_sibiricum_255-15__CDP|diacylglycerol||serine_O|phosphatidyltransferase:0.16921416358656907186):0.43219787264810166638):0.59242949804822808701,((188586482__Bacteria__Clostridia__Natranaerobius_thermophilus_JW-NM-WN-LF__CDP|alcohol_phosphatidyltransferase:1.44663655097945564876,188584802__Bacteria__Clostridia__Natranaerobius_thermophilus_JW-NM-WN-LF__CDP|diacylglycerol||serine_O|phosphatidyltransferase:0.80483294879482603079):0.34429713950116191956,(((138896102__Bacteria__Bacilli__Geobacillus_thermodenitrificans_NG80-2__phosphatidylserine_synthase:0.97661241547917021499,289450148__Bacteria__Clostridia__Clostridiales_genomosp_BVAB3_str_UPII9-5__CDP|diacylglycerol|serine_O|phosphatidyltransferase:0.71316818331195430680):0.27264864468062294245,(((18310311__Bacteria__Clostridia__Clostridium_perfringens_str_13__CDP|diacylglycerol||serine_O|phosphatidyltransferase:0.42303864011220554397,((188587744__Bacteria__Clostridia__Clostridium_botulinum_E3_str_Alaska_E43__CDP|diacylglycerol||serine_O|phosphatidyltransferase:0.01407240110948470603,187932342__Bacteria__Clostridia__Clostridium_botulinum_B_str_Eklund_17B__CDP|diacylglycerol||serine_O|phosphatidyltransferase:0.03381916340310224534):0.28842866415797729918,150015461__Bacteria__Clostridia__Clostridium_beijerinckii_NCIMB_8052__CDP|diacylglycerol||serine_O|phosphatidyltransferase:0.25995629569646200308):0.12354401286343109911):0.09779437490342217376,(302874221__Bacteria__Clostridia__Clostridium_cellulovorans_743B__CDP|diacylglycerol|serine_O|phosphatidyltransferase:0.60436439881437742372,(28211036__Bacteria__Clostridia__Clostridium_tetani_E88__CDP|diacylglycerol||serine_O|phosphatidyltransferase:0.62434433946883249877,((118443240__Bacteria__Clostridia__Clostridium_novyi_NT__CDP|diacylglycerol||serine_O|phosphatidyltransferase:0.08103549651529784459,331268731__Bacteria__Clostridia__Clostridium_botulinum_BKT015925__CDP|diacylglycerol||serine_O|phosphatidyltransferase:0.10284380175162968762):0.28897742389491354320,(28210104__Bacteria__Clostridia__Clostridium_tetani_E88__CDP|diacylglycerol||serine_O|phosphatidyltransferase:0.30737709392379541917,((300853493__Bacteria__Clostridia__Clostridium_ljungdahlii_DSM_13528__phosphatidylserine_synthase:0.12613010636220675642,219856515__Bacteria__Clostridia__Clostridium_kluyveri_NBRC_12016__hypothetical_protein:0.18836326301534320193):0.26090871026730499960,148378201__Bacteria__Clostridia__Clostridium_botulinum_A_str_ATCC_3502__CDP|diacylglycerol||serine_O|phosphatidyltransferase:0.24735784650493417014):0.10354061529215471960):0.15081007383373498665):0.11498927443933661119):0.07671022722232923030):0.16043420985984799265):0.21314757462328243198,((150391404__Bacteria__Clostridia__Alkaliphilus_metalliredigens_QYMF__CDP|diacylglycerol||serine_O|phosphatidyltransferase:0.39848226236942607681,158319768__Bacteria__Clostridia__Alkaliphilus_oremlandii_OhILAs__CDP|alcohol_phosphatidyltransferase:0.27951374846577670130):0.32888083105838450404,(258516103__Bacteria__Clostridia__Desulfotomaculum_acetoxidans_DSM_771__CDP|diacylglycerol||serine_O|phosphatidyltransferase:0.92266978673192701077,(220927470__Bacteria__Clostridia__Clostridium_cellulolyticum_H10__CDP|diacylglycerol|serine_O|phosphatidyltransferase:0.09357458709057725477,376259391__Bacteria__Clostridia__Clostridium_sp_BNL1100__CDP|diacylglycerol||serine_O|phosphatidyltransferase:0.00000122123005994819):0.60253037567390343998):0.24289636571774625429):0.11539412261909967605):0.18218787705132527543):0.24389014752402871089,((114566562__Bacteria__Clostridia__Syntrophomonas_wolfei_subsp_wolfei_str_Goettingen__hypothetical_protein:0.87822475572098446239,(78043329__Bacteria__Clostridia__Carboxydothermus_hydrogenoformans_Z-2901__CDP|diacylglycerol||serine_O|phosphatidyltransferase:0.66284205222070335939,297617280__Bacteria__Clostridia__Syntrophothermus_lipocalidus_DSM_12680__CDP|diacylglycerol|serine_O|phosphatidyltransferase:0.62110239425434876637):0.19260213512780557932):0.13093668307802697193,(167630593__Bacteria__Clostridia__Heliobacterium_modesticaldum_Ice1__cdp|diacylglycerol||serine_o|phosphatidyltransferase:0.44066727353663187605,((147678321__Bacteria__Clostridia__Pelotomaculum_thermopropionicum_SI__phosphatidylserine_synthase:1.37173248490250365705,(334340786__Bacteria__Clostridia__Desulfotomaculum_ruminis_DSM_2154__CDP|diacylglycerol|serine_O|phosphatidyltransferase:0.10984307925226199920,333923528__Bacteria__Clostridia__Desulfotomaculum_carboxydivorans_CO-1-SRB__CDP|diacylglycerol|serine_O|phosphatidyltransferase:0.28747887798873167364):0.44752890833393549341):0.20396315713908111378,(296133460__Bacteria__Clostridia__Thermincola_potens_JR__CDP|diacylglycerol|serine_O|phosphatidyltransferase:0.37053717531711433120,(89894617__Bacteria__Clostridia__Desulfitobacterium_hafniense_Y51__hypothetical_protein:0.39188448138212556016,(325290205__Bacteria__Clostridia__Syntrophobotulus_glycolicus_DSM_8271__CDP|diacylglycerol||serine_O|phosphatidyltransferase:0.60649602617364839485,374995897__Bacteria__Clostridia__Desulfosporosinus_orientis_DSM_765__CDP|diacylglycerol||serine_O|phosphatidyltransferase:0.35836223709444270380):0.09528363917731159927):0.34296952923372997502):0.07066986425122999405):0.09223317225445992751):0.22007311708316876220):0.13764540447777701138):0.20918280245294226805):0.08011084622834854785):0.10484156144512946085):0.19634685558630496360):0.07363419303354074019,((116327803__Bacteria__Spirochaetes__Leptospira_borgpetersenii_serovar_Hardjo-bovis_L550__CDP|diacylglycerol||serine_O|phosphatidyltransferase:0.04842242418168978685,24214151__Bacteria__Spirochaetes__Leptospira_interrogans_serovar_Lai_str_56601__CDP|diacylglycerol||serine_O|_phosphatidyltransferase:0.03989056481511009389):0.21467513701356996658,183220710__Bacteria__Spirochaetes__Leptospira_biflexa_serovar_Patoc_strain_Patoc_1_Paris__CDP|diacylglycerol||serine_O|phosphatidyltransferase:0.44509124936935223760):1.17917937882154078011):0.07860997557535671920,((((269791889__Bacteria__others_bacteria__Thermanaerovibrio_acidaminovorans_DSM_6589__CDP|diacylglycerol||serine_O|phosphatidyltransferase:0.54661565229882591588,(294101265__Bacteria__others_bacteria__Aminobacterium_colombiense_DSM_12261__CDP|diacylglycerol|serine_O|phosphatidyltransferase:0.30829657419554246101,357419235__Bacteria__others_bacteria__Thermovirga_lienii_DSM_17291__CDP|diacylglycerol|serine_O|phosphatidyltransferase:0.37515473231638241103):0.31814915670796622971):0.70174002907022836606,108803140__Bacteria__Actinobacteria__Rubrobacter_xylanophilus_DSM_9941__CDP|diacylglycerol||serine_O|phosphatidyltransferase:1.59134742813531993022):0.20756643521282122644,159901373__Bacteria__Chloroflexi__Herpetosiphon_aurantiacus_DSM_785__CDP|diacylglycerol||serine_O|phosphatidyltransferase:0.85200466505583860588):0.17489255095834455034,(374322041__Bacteria__Bacilli__Paenibacillus_terrae_HPL-003__diguanylate_cyclase|phosphodiesterase_with_pas|pac_sensor|s|:0.12930278362926644897,308067411__Bacteria__Bacilli__Paenibacillus_polymyxa_E681__CDP|diacylglycerol||serine_O|phosphatidyltransferase:0.02947143576150431862):0.99025613603082762726):0.17873558768420258480):0.09741364522211820587,((((296109154__Archaea__Methanococcales__Methanocaldococcus_infernus_ME__CDP|diacylglycerol|serine_O|phosphatidyltransferase:0.62881011786949092546,(((333910636__Archaea__Methanococcales__Methanotorris_igneus_Kol_5__CDP|diacylglycerol|serine_O|phosphatidyltransferase:0.19023123132870686791,((150401482__Archaea__Methanococcales__Methanococcus_aeolicus_Nankai-3__CDP|diacylglycerol||serine_O|phosphatidyltransferase:0.21822502675414121032,336122296__Archaea__Methanococcales__Methanothermococcus_okinawensis_IH1__CDP|diacylglycerol|serine_O|phosphatidyltransferase:0.19486584679633936479):0.05984895392497326799,(150399243__Archaea__Methanococcales__Methanococcus_vannielii_SB__CDP|diacylglycerol||serine_O|phosphatidyltransferase:0.19211941137847710070,(45358734__Archaea__Methanococcales__Methanococcus_maripaludis_S2__CDP|diacylglycerol||serine_O|phosphatidyltransferase:0.08013854540736906062,((150402345__Archaea__Methanococcales__Methanococcus_maripaludis_C7__CDP|diacylglycerol||serine_O|phosphatidyltransferase:0.05213374433098942606,159905883__Archaea__Methanococcales__Methanococcus_maripaludis_C6__CDP|diacylglycerol||serine_O|phosphatidyltransferase:0.04483916834712390470):0.03042095681190822715,134045460__Archaea__Methanococcales__Methanococcus_maripaludis_C5__CDP|diacylglycerol||serine_O|phosphatidyltransferase:0.02999273885092500549):0.06658727058123702081):0.04880397838201094157):0.19731112119988267195):0.22547161177365857010):0.10815283452295015865,(261403483__Archaea__Methanococcales__Methanocaldococcus_vulcanius_M7__CDP|diacylglycerol|serine_O|phosphatidyltransferase:0.29320214782115805452,(256810241__Archaea__Methanococcales__Methanocaldococcus_fervens_AG86__CDP|diacylglycerol|serine_O|phosphatidyltransferase:0.07660456433995024850,(15669397__Archaea__Methanococcales__Methanocaldococcus_jannaschii_DSM_2661__CDP|diacylglycerol||serine_O|phosphatidyltransferase:0.03141384710189016466,289192321__Archaea__Methanococcales__Methanocaldococcus_sp_FS406-22__CDP|diacylglycerol|serine_O|phosphatidyltransferase:0.06813387140891226379):0.02725945175634087239):0.07917184550060543669):0.20503038197343947946):0.13713641969131259990,297619485__Archaea__Methanococcales__Methanococcus_voltae_A3__CDP|diacylglycerol|serine_O|phosphatidyltransferase:0.64475507205298709934):0.40405622120278728016):0.45244247509196211521,(((((325960146__Archaea__Methanobacteriales__Methanobacterium_sp_AL-21__CDP|diacylglycerol|serine_O|phosphatidyltransferase:0.25128907306637032759,333986455__Archaea__Methanobacteriales__Methanobacterium_sp_SWAN-1__CDP|diacylglycerol|serine_O|phosphatidyltransferase:0.24765034083186793223):0.39483530437470243379,((288561090__Archaea__Methanobacteriales__Methanobrevibacter_ruminantium_M1__phosphatidylserine_synthase_PssA:0.59642309724789310810,148643042__Archaea__Methanobacteriales__Methanobrevibacter_smithii_ATCC_35061__phosphatidylserine_synthase|_PssA:0.50182217860769229301):0.41234551244440909024,(15679045__Archaea__Methanobacteriales__Methanothermobacter_thermautotrophicus_str_Delta_H__CDP|diacylglycerol||serine_O|phosphatidyltransferase:0.17272137258009576111,304315162__Archaea__Methanobacteriales__Methanothermobacter_marburgensis_str_Marburg__phosphatidylserine_synthase:0.26581310636201244124):0.62081791850289613777):0.04025432248404779700):0.26976959040977671611,84490177__Archaea__Methanobacteriales__Methanosphaera_stadtmanae_DSM_3091__hypothetical_protein:0.92034545940939815889):0.13665553901257018743,((288931775__Archaea__Archaeoglobales__Ferroglobus_placidus_DSM_10642__CDP|diacylglycerol|serine_O|phosphatidyltransferase:0.93648060773567443071,(327400308__Archaea__Archaeoglobales__Archaeoglobus_veneficus_SNP6__CDP|diacylglycerol|serineO|phosphatidyltransferase:0.67438920652127409827,284161982__Archaea__Archaeoglobales__Archaeoglobus_profundus_DSM_5631__CDP|diacylglycerol|serine_O|phosphatidyltransferase:0.79803657635540470316):0.18067635772535931005):0.37252505594722412630,(((73668413__Archaea__Methanosarcinales__Methanosarcina_barkeri_str_Fusaro__archaetidylserine_synthase:0.21381447783016302444,(21227505__Archaea__Methanosarcinales__Methanosarcina_mazei_Go1__CDP|diacylglycerol||serine_O|phosphatidyltransferase:0.15242893584668332219,20089015__Archaea__Methanosarcinales__Methanosarcina_acetivorans_C2A__CDP|diacylglycerol||serine_O|phosphatidyltransferase:0.06579093148052740647):0.07308760538531622331):0.70025464822782368390,(298675047__Archaea__Methanosarcinales__Methanohalobium_evestigatum_Z-7303__CDP|diacylglycerol|serine_O|phosphatidyltransferase:0.46838534449077368071,(336477596__Archaea__Methanosarcinales__Methanosalsum_zhilinae_DSM_4017__CDP|diacylglycerol|serine_O|phosphatidyltransferase:0.52545050106219115538,294495077__Archaea__Methanosarcinales__Methanohalophilus_mahii_DSM_5219__CDP|diacylglycerol|serineO|phosphatidyltransfera_se:0.74599081881854500953):0.19540289987763012625):0.16091403963530293009):0.19855126681413945433,(116754629__Archaea__Methanosarcinales__Methanosaeta_thermophila_PT__CDP|diacylglycerol||serine_O|phosphatidyltransferase:1.15648024966971263439,(330506700__Archaea__Methanosarcinales__Methanosaeta_concilii_GP6__CDP|diacylglycerol||serine_O|phosphatidyltransferase:0.61730782456955890503,386002868__Archaea__Methanosarcinales__Methanosaeta_harundinacea_6Ac__CDP|diacylglycerol|serine_O|phosphatidyltransferase:1.00861000515106646880):0.17214945848137896967):0.32598223471740633839):0.24019741675429953642):0.21037035198765485777):0.11534599226730489485,20093601__Archaea__Thermococcales-pyroco__Methanopyrus_kandleri_AV19__phosphatidylserine_synthase:1.73122970218799476783):0.10188368146951853888):0.27262388982937529880,((291298623__Bacteria__Actinobacteria__Stackebrandtia_nassauensis_DSM_44728__CDP|alcohol_phosphatidyltransferase:0.44350444347027179193,(((159039738__Bacteria__Actinobacteria__Salinispora_arenicola_CNS-205__CDP|alcohol_phosphatidyltransferase:0.04455592373197559547,145596341__Bacteria__Actinobacteria__Salinispora_tropica_CNB-440__CDP|alcohol_phosphatidyltransferase:0.05313767275419169211):0.08418642368547266108,(330470071__Bacteria__Actinobacteria__Verrucosispora_maris_AB-18-032__CDP|alcohol_phosphatidyltransferase:0.23531475989445543862,(315501321__Bacteria__Actinobacteria__Micromonospora_sp_L5__CDP|alcohol_phosphatidyltransferase:0.00000122123005994819,302869859__Bacteria__Actinobacteria__Micromonospora_aurantiaca_ATCC_27029__CDP|alcohol_phosphatidyltransferase:0.00320693499013939521):0.11331621246873216369):0.02462493284443004887):0.08092919023145175861,(386845828__Bacteria__Actinobacteria__Actinoplanes_sp_SE50-110__phosphatidylserine_synthase:0.12079564190491128006,383775869__Bacteria__Actinobacteria__Actinoplanes_missouriensis_431__putative_phosphatidylserine_synthase:0.16758648305629034181):0.13143775251518685643):0.23369893222582402426):1.25817362147486910828,(261414849__Bacteria__others_bacteria__Fibrobacter_succinogenes_subsp_succinogenes_S85__CDP|alcohol_phosphatidyltransferase:1.29661798492869695387,262197895__Bacteria__Deltaproteobacteria__Haliangium_ochraceum_DSM_14365__CDP|alcohol_phosphatidyltransferase:1.17151884615977164295):0.02140747658689753918):0.36744811527929843731):0.08272629384700629085,(((19704326__Bacteria__Fusobacteria__Fusobacterium_nucleatum_subsp_nucleatum_ATCC_25586__CDP|diacylglycerol||serine_O|phosphatidyltransferase:0.37953749153843785447,310778917__Bacteria__Fusobacteria__Ilyobacter_polytropus_DSM_2926__CDP|diacylglycerol||serine_O|phosphatidyltransferase:0.32401670069273230679):0.89862004357163915991,(338733549__Bacteria__Chlamydiae__Simkania_negevensis_Z_gsn__CDP|diacylglycerol||serine_O|phosphatidyltransferase:0.39718917421133442813,((((15605561__Bacteria__Chlamydiae__Chlamydia_trachomatis_D-UW-3-CX__CDP|diacylglycerol|serine|O|phosphatidyltransferase:0.02055707379582221925,15834833__Bacteria__Chlamydiae__Chlamydia_muridarum_Nigg__CDP|diacylglycerol||serine_O|phosphatidyltransferase|_putative:0.05170621078234252654):0.14174941594126172495,(((89898042__Bacteria__Chlamydiae__Chlamydophila_felis_Fe-C-56__phosphatidylserine_synthase:0.04448034004836629030,29840535__Bacteria__Chlamydiae__Chlamydophila_caviae_GPIC__glycerol|serine_phosphatidyltransferase:0.02125448996951932387):0.00295213750126539255,(62185358__Bacteria__Chlamydiae__Chlamydophila_abortus_S26-3__phospholipid_biosynthesis|related_membrane_protein:0.00428892375597999479,332287703__Bacteria__Chlamydiae__Chlamydophila_psittaci_6BC__putative_glycerol|serine_phosphatidyltransferase:0.00355041742778235310):0.03932660299133723669):0.08353083281104842217,(330443803__Bacteria__Chlamydiae__Chlamydophila_pecorum_E58__CDP|alcohol_phosphatidyltransferase:0.24201601181173210131,15618891__Bacteria__Chlamydiae__Chlamydophila_pneumoniae_CWL029__CDP|diacylglycerol||serine_O|phosphatidyltransferase:0.09438584442572969802):0.05640294044860934275):0.14347102817607348957):0.97172232690295945456,(338175708__Bacteria__Chlamydiae__Parachlamydia_acanthamoebae_UV-7__hypothetical_protein:0.27862051556083877735,297620732__Bacteria__Chlamydiae__Waddlia_chondrophila_WSU_86-1044__CDP|diacylglycerol||serine_O|_phosphatidyltransferase_PssA:0.21998485334279530012):0.05105337788800790033):0.04781188702263690360,46446904__Bacteria__Chlamydiae__Candidatus_Protochlamydia_amoebophila_UWE25__cdpdiacylglycerol|serine_O|phosphatidyltransferase:0.32194790568128245356):0.15491186612302940140):0.83740504309905805513):0.24814678660968406132,(375148666__Bacteria__Bacteroidetes__Niastella_koreensis_GR20-10__CDP|alcohol_phosphatidyltransferase:0.66867152653891059888,(((((325281729__Bacteria__Bacteroidetes__Odoribacter_splanchnicus_DSM_20712__CDP|diacylglycerol|serine_O|phosphatidyltransferase:1.01255631733170892161,((212550999__Bacteria__Bacteroidetes__Candidatus_Azobacteroides_pseudotrichonymphae_genomovar_CFP2__phosphatidylserine_synthase:0.84552681312339206254,(188994849__Bacteria__Bacteroidetes__Porphyromonas_gingivalis_ATCC_33277__phosphatidylserine_synthase:0.76450864056947609448,(375255602__Bacteria__Bacteroidetes__Tannerella_forsythia_ATCC_43037__putative_CDP|diacylglycerol|serine_O|phosphatidyltransferase:0.60942338779785776293,150009167__Bacteria__Bacteroidetes__Parabacteroides_distasonis_ATCC_8503__CDP|diacylglycerol||serine_O|phosphatidyltransferase:0.32377002119402137348):0.16585374004227981803):0.12812862077804429428):0.10360785871063492303,(313204402__Bacteria__Bacteroidetes__Paludibacter_propionicigenes_WB4__cdp|diacylglycerol|serineO|phosphatidyltransferase:0.53591416000624758631,((150004436__Bacteria__Bacteroidetes__Bacteroides_vulgatus_ATCC_8482__CDP|diacylglycerol||serine_O|phosphatidyltransferase:0.25590379320903217097,(53711999__Bacteria__Bacteroidetes__Bacteroides_fragilis_YCH46__CDP|diacylglycerol|serine_O|phosphatidyltransferase:0.20603981930226927810,(319901085__Bacteria__Bacteroidetes__Bacteroides_helcogenes_P_36-108__CDP|alcohol_phosphatidyltransferase:0.14248333603144655579,29347642__Bacteria__Bacteroidetes__Bacteroides_thetaiotaomicron_VPI-5482__CDP|diacylglycerol||serine_O|phosphatidyltransferase:0.11868690728136127577):0.08957198996217034803):0.07921380032616677502):0.14182945520932815908,(294674562__Bacteria__Bacteroidetes__Prevotella_ruminicola_23__CDP|diacylglycerol||serine_O|phosphatidyltransferase:0.37778345154309189713,(327314341__Bacteria__Bacteroidetes__Prevotella_denticola_F0289__CDP|diacylglycerol||serine_O|phosphatidyltransferase:0.13861692461313948610,(302345206__Bacteria__Bacteroidetes__Prevotella_melaninogenica_ATCC_25845__CDP|diacylglycerol|serine_O|phosphatidyltransferase:0.13498725706649994383,387133803__Bacteria__Bacteroidetes__Prevotella_intermedia_17__CDP|diacylglycerol||serine_O|phosphatidyltransferase:0.25927304669914502666):0.07803568841868574468):0.09802939910805057167):0.30340550301172930503):0.16176033252381255556):0.11651205387996857454):0.11808082586942582337):0.15864297320858528062,((387791412__Bacteria__Bacteroidetes__Solitalea_canadensis_DSM_3403__CDP|diacylglycerol||serine_O|phosphatidyltransferase:0.55077678473879410070,(325104821__Bacteria__Bacteroidetes__Pedobacter_saltans_DSM_12145__CDP|alcohol_phosphatidyltransferase:0.44157237778212432566,255532958__Bacteria__Bacteroidetes__Pedobacter_heparinus_DSM_2366__CDP|alcohol_phosphatidyltransferase:0.24298521588093585644):0.20569929335264672265):0.13050971222293783480,(((313675838__Bacteria__Bacteroidetes__Marivirga_tractuosa_DSM_4126__CDP|alcohol_phosphatidyltransferase:0.59782730163115471722,390941788__Bacteria__Bacteroidetes__Belliella_baltica_DSM_15883__CDP|diacylglycerol||serine_O|phosphatidyltransferase:0.49907958653898798485):0.10350917542188955989,189501551__Bacteria__Bacteroidetes__Candidatus_Amoebophilus_asiaticus_5a2__CDP|diacylglycerol|serine_O|phosphatidyltransferase:0.94352267453681548659):0.11338311766123589097,326801405__Bacteria__Bacteroidetes__Sphingobacterium_sp_21__CDP|alcohol_phosphatidyltransferase:0.56663997672813049000):0.14126309025355829330):0.05332005031664876354):0.07037314778112370439,(((379730443__Bacteria__Bacteroidetes__Saprospira_grandis_str_Lewin__CDP|diacylglycerol||serine_O|phosphatidyltransferase:1.03278287877666308248,((332300291__Bacteria__Bacteroidetes__Porphyromonas_asaccharolytica_DSM_20707__CDP|alcohol_phosphatidyltransferase:1.41760236494475933000,332664896__Bacteria__Bacteroidetes__Haliscomenobacter_hydrossis_DSM_1100__CDP|alcohol_phosphatidyltransferase:0.75446545842676571159):0.19245736060918491872,256425877__Bacteria__Bacteroidetes__Chitinophaga_pinensis_DSM_2588__CDP|alcohol_phosphatidyltransferase:0.66415452913344863450):0.14093798959043052355):0.18063068195081749545,(387906891__Bacteria__Bacteroidetes__Blattabacterium_sp_Blaberus_giganteus__CDP|diacylglycerol||serine_O|phosphatidyltransferase:0.24267684912205869652,(262341289__Bacteria__Bacteroidetes__Blattabacterium_sp_Blattella_germanica_str_Bge__CDP|diacylglycerol||serine_O|phosphatidyltransferase:0.21493777973263650249,(357420943__Bacteria__Bacteroidetes__Blattabacterium_sp_Mastotermes_darwiniensis_str_MADAR__CDP|diacylglycerol||serine_O|phosphatidyltransferase:0.20464204135339575386,(261749199__Bacteria__Bacteroidetes__Blattabacterium_sp_Periplaneta_americana_str_BPLAN__CDP|diacylglycerol||serine_O|phosphatidyltransferase:0.26672765997145825301,374290557__Bacteria__Bacteroidetes__Blattabacterium_sp_Cryptocercus_punctulatus_str_Cpu__CDP|diacylglycerol||serine_O|phosphatidyltransferase:0.19080185380946021456):0.02501375470036054302):0.15861228172328306618):0.07196131628635797639):0.80035369410723988803):0.06458699073240628530,((332292748__Bacteria__Bacteroidetes__Krokinobacter_sp_4H-3-7-5__CDP|alcohol_phosphatidyltransferase:0.50748538036054791078,((336171240__Bacteria__Bacteroidetes__Lacinutrix_sp_5H-3-7-4__CDP|alcohol_phosphatidyltransferase:0.40233879640216130280,(((305664752__Bacteria__Bacteroidetes__Maribacter_sp_HTCC2170__putative_phosphatidylserine_synthase:0.21016764176714122780,(344201641__Bacteria__Bacteroidetes__Muricauda_ruestringensis_DSM_13258__CDP|alcohol_phosphatidyltransferase:0.24588517993074851531,260062256__Bacteria__Bacteroidetes__Robiginitalea_biformata_HTCC2501__phosphatidylserine_synthase:0.51397722279673629941):0.09147340129357743599):0.06907302641697335432,340618923__Bacteria__Bacteroidetes__Zobellia_galactanivorans__phosphatidylserine_synthase:0.22438488532419159638):0.07809181748520518940,(319954184__Bacteria__Bacteroidetes__Cellulophaga_algicola_DSM_14237__CDP|alcohol_phosphatidyltransferase:0.19086655604150648546,325284951__Bacteria__Bacteroidetes__Cellulophaga_lytica_DSM_7489__CDP|alcohol_phosphatidyltransferase:0.21606889279174132379):0.08408564882751934366):0.06228531614837654745):0.10004877383803635615,((295132994__Bacteria__Bacteroidetes__Zunongwangia_profunda_SM-A87__phosphatidylserine_synthase:0.21226038117359471991,120434951__Bacteria__Bacteroidetes__Gramella_forsetii_KT0803__CDP|diacylglycerol||serine_O|phosphatidyltransferase:0.19473529281610471586):0.14308800260817394756,390954976__Bacteria__Bacteroidetes__Aequorivita_sublithincola_DSM_14238__phosphatidylserine_synthase:0.39893299375590712819):0.08156444140047522384):0.05592546284286374625):0.06074834714245009454,((256820928__Bacteria__Bacteroidetes__Capnocytophaga_ochracea_DSM_7271__CDP|alcohol_phosphatidyltransferase:0.26216891901662381370,340621744__Bacteria__Bacteroidetes__Capnocytophaga_canimorsus_Cc5__phosphatidylserine_synthase:0.28132133341435389129):0.16191625070796344943,(383450027__Bacteria__Bacteroidetes__Flavobacterium_indicum_GPTSA100-9__CDP|diacylglycerol||serine_O|phosphatidyltransferase:0.53917984160176146702,(150025307__Bacteria__Bacteroidetes__Flavobacterium_psychrophilum_JIP02-86__CDP|diacylglycerol||serine_O|phosphatidyltransferase:0.20471755957118623059,(365961562__Bacteria__Bacteroidetes__Flavobacterium_columnare_ATCC_49512__CDP|alcohol_phosphatidyltransferase:0.28379980652305469846,(347536773__Bacteria__Bacteroidetes__Flavobacterium_branchiophilum_FL-15__CDP|diacylglycerol||serine_O|phosphatidyltransferase:0.43516958196683308557,146298051__Bacteria__Bacteroidetes__Flavobacterium_johnsoniae_UW101__CDP|alcohol_phosphatidyltransferase:0.26544017710553929890):0.06464978940362985094):0.10975899701665547958):0.10764417944807619376):0.16333347755370983267):0.05587469299820162216):0.21006328148384417753):0.06784586857111223057):0.04372897844990800836,(327404446__Bacteria__Bacteroidetes__Fluviicola_taffensis_DSM_16823__CDP|alcohol_phosphatidyltransferase:0.62487925504653907272,390947562__Bacteria__Bacteroidetes__Alistipes_finegoldii_DSM_17242__phosphatidylserine_synthase:1.00310363911038802343):0.19194443626068377617):0.07884986222032612513,(((325953821__Bacteria__Bacteroidetes__Weeksella_virosa_DSM_16922__CDP|alcohol_phosphatidyltransferase:0.62222742616821247186,(313206046__Bacteria__Bacteroidetes__Riemerella_anatipestifer_DSM_15868__CDP|alcohol_phosphatidyltransferase:0.21922780729776822350,255534840__Bacteria__Bacteroidetes__Flavobacteriaceae_bacterium_3519-10__CDP|diacylglycerol||serine_O|phosphatidyltransferase:0.29116267661804984268):0.82261000207910417448):0.37831935663919502577,312130194__Bacteria__Bacteroidetes__Leadbetterella_byssophila_DSM_17132__CDP|diacylglycerol|serineo|phosphatidyltransferase:0.54268381361771567128):0.05970386882847192322,(284037895__Bacteria__Bacteroidetes__Spirosoma_linguale_DSM_74__CDP|diacylglycerol||serine_O|phosphatidyltransferase:0.51676647956030496989,((110639609__Bacteria__Bacteroidetes__Cytophaga_hutchinsonii_ATCC_33406__CDP|diacylglycerol||serine_O|phosphatidyltransferase:0.97982950111611388788,255038810__Bacteria__Bacteroidetes__Dyadobacter_fermentans_DSM_18053__CDP|diacylglycerol|serine_O|phosphatidyltransferase:0.41603091474022119156):0.21845429529142337821,338213223__Bacteria__Bacteroidetes__Runella_slithyformis_DSM_19594__CDP|diacylglycerol|serine_O|phosphatidyltransferase:0.40704566170074196751):0.08704080760519210258):0.12347740615303037792):0.09486559095003041508):0.25464949378080509179):0.87478442562990332831):0.13474861902970544647):0.10253414221607547174):0.04843868916562586724):0.06566803992490045927):0.09026934939793070101):0.08792971846079174203):0.12001432619150764758):0.07021373654582376000):0.31464050494436085481):0.39460364638850936592,((((148284067__Bacteria__Alphaproteobacteria__Orientia_tsutsugamushi_str_Boryong__CDP|diacylglycerol||serineO|phosphatidyltransferase:0.56349011806096038768,(91205783__Bacteria__Alphaproteobacteria__Rickettsia_bellii_RML369-C__CDP|diacylglycerol||serine_O|phosphatidyltransferase:0.05195801106293648081,((350273300__Bacteria__Alphaproteobacteria__Rickettsia_japonica_YH__CDP|diacylglycerol||serine_O|phosphatidyltransferase:0.00000122123005994819,341583556__Bacteria__Alphaproteobacteria__Rickettsia_heilongjiangensis_054__CDP|diacylglycerol||serine_O|phosphatidyltransferase:0.00401617751624763677):0.00000122123005994819,((((238650396__Bacteria__Alphaproteobacteria__Rickettsia_peacockii_str_Rustic__CDP|diacylglycerol||serine_O|phosphatidyltransferase:0.00000122123005994819,(383483666__Bacteria__Alphaproteobacteria__Rickettsia_parkeri_str_Portsmouth__CDP|diacylglycerol||serine_O|phosphatidyltransferase:0.00405602848269699667,(((67459437__Bacteria__Alphaproteobacteria__Rickettsia_felis_URRWXCal2__CDP|diacylglycerol||serine_O|phosphatidyltransferase:0.00000122123005994819,((157825453__Bacteria__Alphaproteobacteria__Rickettsia_akari_str_Hartford__CDP|diacylglycerol||serine_O|phosphatidyltransferase:0.02030558871395822876,383501995__Bacteria__Alphaproteobacteria__Rickettsia_australis_str_Cutlack__CDP|diacylglycerol||serine_O|phosphatidyltransferase:0.00400792261391615546):0.01210349970363113099,157803460__Bacteria__Alphaproteobacteria__Rickettsia_canadensis_str_McKiel__CDP|diacylglycerol||serine_O|phosphatidyltransferase:0.02479901506907046874):0.00000122123005994819):0.00407605415899621720,(383312276__Bacteria__Alphaproteobacteria__Candidatus_Rickettsia_amblyommii_str_GAT-30V__CDP|diacylglycerol||serine_O|phosphatidyltransferase:0.01219547883506934619,(383483115__Bacteria__Alphaproteobacteria__Rickettsia_montanensis_str_OSU_85-930__CDP|diacylglycerol||serine_O|phosphatidyltransferase:0.00805807112377306123,(((383487084__Bacteria__Alphaproteobacteria__Rickettsia_prowazekii_str_GvV257__CDP|diacylglycerol||serine_O|phosphatidyltransferase:0.00000122123005994819,(383487660__Bacteria__Alphaproteobacteria__Rickettsia_prowazekii_str_Chernikova__CDP|diacylglycerol||serine_O|phosphatidyltransferase:0.00000122123005994819,(51473440__Bacteria__Alphaproteobacteria__Rickettsia_typhi_str_Wilmington__CDP|diacylglycerol||serine_O|phosphatidyltransferase:0.02053623848055129500,15604112__Bacteria__Alphaproteobacteria__Rickettsia_prowazekii_str_Madrid_E__CDP|diacylglycerol||serine_O|phosphatidyltransferase_|pssA|:0.00000122123005994819):0.00000122123005994819):0.00000122123005994819):0.00000122123005994819,((383499485__Bacteria__Alphaproteobacteria__Rickettsia_prowazekii_str_BuV67-CWPP__CDP|diacylglycerol||serine_O|phosphatidyltransferase:0.00000122123005994819,383489349__Bacteria__Alphaproteobacteria__Rickettsia_prowazekii_str_Dachau__CDP|diacylglycerol||serine_O|phosphatidyltransferase:0.00000122123005994819):0.00000122123005994819,(383488507__Bacteria__Alphaproteobacteria__Rickettsia_prowazekii_str_Katsinyian__CDP|diacylglycerol||serine_O|phosphatidyltransferase:0.00000122123005994819,386082074__Bacteria__Alphaproteobacteria__Rickettsia_prowazekii_Rp22__CDP|diacylglycerol||serine_O|phosphatidyl_transferase:0.00000122123005994819):0.00000122123005994819):0.00000122123005994819):0.00000122123005994819,383500324__Bacteria__Alphaproteobacteria__Rickettsia_prowazekii_str_RpGvF24__CDP|diacylglycerol||serine_O|phosphatidyltransferase:0.00000122123005994819):0.02440905110632127922):0.00404681260641046731):0.00400286733047560458):0.00410149184883533153,((383481256__Bacteria__Alphaproteobacteria__Rickettsia_rhipicephali_str_3-7-female6-CWPP__CDP|diacylglycerol||serine_O|phosphatidyltransferase:0.00000122123005994819,157964311__Bacteria__Alphaproteobacteria__Rickettsia_massiliae_MTU5__CDP|diacylglycerol||serine_O|phosphatidyltransferase:0.00000122123005994819):0.00807522765335458997,229586491__Bacteria__Alphaproteobacteria__Rickettsia_africae_ESF-5__CDP|diacylglycerol||serine_O|phosphatidyltransferase:0.00405980474151503620):0.00000122123005994819):0.00408435527682951202):0.00000122123005994819):0.00000122123005994819,374319046__Bacteria__Alphaproteobacteria__Rickettsia_slovaca_13-B__CDP|diacylglycerol||serine_O|phosphatidyltransferase:0.00405825867619700759):0.00000122123005994819,15892249__Bacteria__Alphaproteobacteria__Rickettsia_conorii_str_Malish_7__CDP|diacylglycerol||serine_O|phosphatidyltransferase:0.00000122123005994819):0.00000122123005994819,(157828203__Bacteria__Alphaproteobacteria__Rickettsia_rickettsii_str_Sheila_Smith__CDP|diacylglycerol||serine_O|phosphatidyltransferase:0.00000122123005994819,379712075__Bacteria__Alphaproteobacteria__Rickettsia_philipii_str_364D__CDP|diacylglycerol||serine_O|phosphatidyltransferase:0.00000122123005994819):0.01225099700309278429):0.00408791985379211662):0.05065892688667555932):0.36179948671887773859):0.26040061320060720051,(((88606831__Bacteria__Alphaproteobacteria__Anaplasma_phagocytophilum_HZ__CDP|diacylglycerol||serine_O|phosphatidyltransferase:0.23890073831994984577,(269958896__Bacteria__Alphaproteobacteria__Anaplasma_centrale_str_Israel__CDP|diacylglycerol||serine_O|phosphatidyltransferase:0.06139859394855311236,56416685__Bacteria__Alphaproteobacteria__Anaplasma_marginale_str_St_Maries__CDP|diacylglycerol||serine_O|phosphatidyltransferase:0.01550348630893321616):0.30706738811226691466):0.18755551413401419514,((57239043__Bacteria__Alphaproteobacteria__Ehrlichia_ruminantium_str_Welgevonden__CDP|diacylglycerol||serine_O|phosphatidyltransferase:0.07266298787531176584,(73666924__Bacteria__Alphaproteobacteria__Ehrlichia_canis_str_Jake__CDP|alcohol_phosphatidyltransferase:0.02405238821015675404,88658585__Bacteria__Alphaproteobacteria__Ehrlichia_chaffeensis_str_Arkansas__putative_CDP|diacylglycerol||serine_O|phosphatidyltransferase:0.04750204307320216729):0.04446698726019441411):0.13276956800692532590,(58584682__Bacteria__Alphaproteobacteria__Wolbachia_endosymbiont_strain_TRS_of_Brugia_malayi__phosphatidylserine_synthase:0.04748443212921375084,(190571491__Bacteria__Alphaproteobacteria__Wolbachia_endosymbiont_of_Culex_quinquefasciatus_Pel__CDP|diacylglycerol||serine_O|phosphatidyltransferase:0.08793783966003725083,(225630781__Bacteria__Alphaproteobacteria__Wolbachia_sp_wRi__CDP|diacylglycerol||serine_O|phosphatidyltransferase|_putative:0.00936337870969255331,42520856__Bacteria__Alphaproteobacteria__Wolbachia_endosymbiont_of_Drosophila_melanogaster__CDP|diacylglycerol||serine_O|phosphatidyltransferase:0.01492202821244856085):0.04533348607146114873):0.03928279735593147304):0.36220494648595796816):0.14689641665040217844):0.33830020203953009572,(88608529__Bacteria__Alphaproteobacteria__Neorickettsia_sennetsu_str_Miyayama__putative_CDP|diacylglycerol||serine_O|phosphatidyltransferase:0.02447134241404965577,254796631__Bacteria__Alphaproteobacteria__Neorickettsia_risticii_str_Illinois__CDP|diacylglycerol||serine_O|phosphatidyltransferase:0.02341256653734635762):0.78576287546786616200):0.09883830305761882873):0.23491700028329623451,339319777__Bacteria__Alphaproteobacteria__Candidatus_Midichloria_mitochondrii_IricVA__CDP|diacylglycerol||serine_O|phosphatidyltransferase:0.71140495778675438832):0.11280839447825898036,(159045253__Bacteria__Alphaproteobacteria__Dinoroseobacter_shibae_DFL_12__putative_CDP|diacylglycerol||serine_O|phosphatidyltransferase:0.71590868826988829365,(146278473__Bacteria__Alphaproteobacteria__Rhodobacter_sphaeroides_ATCC_17025__CDP|alcohol_phosphatidyltransferase:0.42170625924527521677,294676473__Bacteria__Alphaproteobacteria__Rhodobacter_capsulatus_SB_1003__CDP|diacylglycerol||serine_O|phosphatidyltransferase:0.57376986365328552786):0.45966797838846146229):0.20230998851958886808):0.06286707241403391433):0.06844707041379713419):0.11849109627541620782,((258654974__Bacteria__Actinobacteria__Nakamurella_multipartita_DSM_44233__CDP|diacylglycerol|serine_O|phosphatidyltransferase:0.55985062362804705050,((((333918238__Bacteria__Actinobacteria__Amycolicicoccus_subflavus_DQS3-9A1__CDP|diacylglycerol||serine_O|phosphatidyltransferase:0.28315801693448300336,(((226361290__Bacteria__Actinobacteria__Rhodococcus_opacus_B4__phosphatidylserine_synthase:0.01291580127202086696,111019153__Bacteria__Actinobacteria__Rhodococcus_jostii_RHA1__CDP|diacylglycerol||serine_O|phosphatidyltransferase:0.01104961709731283430):0.07678234874021590273,226305005__Bacteria__Actinobacteria__Rhodococcus_erythropolis_PR4__probable_phosphatidylserine_synthase:0.07648349983428691379):0.02478477501882689685,312141195__Bacteria__Actinobacteria__Rhodococcus_equi_103S__cdp|diacylglycerol|glycerol|3|phosphate_3|phosphatidyltransferase:0.10380539993409408639):0.04938165538114588915):0.05005658377859278224,(379711280__Bacteria__Actinobacteria__Nocardia_cyriacigeorgica_GUH-2__CDP|diacylglycerol|serine_O|phosphatidyltransferase_|Phosphatidylserine_synthase|:0.14303352178366865455,54027254__Bacteria__Actinobacteria__Nocardia_farcinica_IFM_10152__phosphatidylserine_synthase:0.06839420590882690221):0.21708675875052066417):0.05000667901313817637,(296392834__Bacteria__Actinobacteria__Segniliparus_rotundus_DSM_44985__CDP|diacylglycerol|serine_O|phosphatidyltransferase:0.35508930374367037031,((296141384__Bacteria__Actinobacteria__Tsukamurella_paurometabola_DSM_20162__CDP|diacylglycerol||serine_O|phosphatidyltransferase:0.32532897786793912864,(262200685__Bacteria__Actinobacteria__Gordonia_bronchialis_DSM_43247__CDP|diacylglycerol||serine_O|phosphatidyltransferase:0.15109890754488952691,378716396__Bacteria__Actinobacteria__Gordonia_polyisoprenivorans_VH2__putative_CDP|diacylglycerol||serine_O|phosphatidyltransferase:0.15691749211154817911):0.34003493996533246113):0.14536021701360615777,(169627741__Bacteria__Actinobacteria__Mycobacterium_abscessus_ATCC_19977_1__Putative_CDP|diacylglycerol||serine_O|phosphatidyltransferase:0.21393781414778992311,((118473526__Bacteria__Actinobacteria__Mycobacterium_smegmatis_str_MC2_155__CDP|diacylglycerol||serine_O|phosphatidyltransferase:0.10121569524901011250,(108797573__Bacteria__Actinobacteria__Mycobacterium_sp_MCS__CDP|diacylglycerol||serine_O|phosphatidyltransferase:0.06746830014397682540,((120401765__Bacteria__Actinobacteria__Mycobacterium_vanbaalenii_PYR-1__CDP|diacylglycerol||serine_O|phosphatidyltransferase:0.03143336887764493215,(315442288__Bacteria__Actinobacteria__Mycobacterium_sp_Spyr1__CDP|diacylglycerol||serine_O|phosphatidyltransferase:0.00000122123005994819,145220759__Bacteria__Actinobacteria__Mycobacterium_gilvum_PYR-GCK__CDP|diacylglycerol||serine_O|phosphatidyltransferase:0.00000122123005994819):0.04071941911652505325):0.03388339004178643477,375138408__Bacteria__Actinobacteria__Mycobacterium_rhodesiae_NBB3__CDP|diacylglycerol||serine_O|phosphatidyltransferase:0.12041031746743914577):0.04675001853704902760):0.04229270194161384444):0.19453346132082141584,(333989060__Bacteria__Actinobacteria__Mycobacterium_sp_JDM601__CDP|diacylglycerol||serine_o|_phosphatidyltransferase_PssA:0.16674708573408661416,(15827077__Bacteria__Actinobacteria__Mycobacterium_leprae_TN__CDP|diacylglycerol|serine_o|phosphatidyltransferase:0.16053665526551774700,(((118617069__Bacteria__Actinobacteria__Mycobacterium_ulcerans_Agy99__CDP|diacylglycerol||serine_O|phosphatidyltransferase:0.00367987418108522545,183980777__Bacteria__Actinobacteria__Mycobacterium_marinum_M__CDP|diacylglycerol||serine_O|phosphatidyltransferase:0.00000122123005994819):0.04676745494464493863,(383306350__Bacteria__Actinobacteria__Mycobacterium_tuberculosis_RGTB327__CDP|diacylglycerol||serine_O|phosphatidyltransferase:0.00801932401450076125,(340625461__Bacteria__Actinobacteria__Mycobacterium_canettii_CIPT_140010059__putative_CDP|diacylglycerol||serine_O|phosphatidyltransferase_PSSA:0.00000122123005994819,(31791614__Bacteria__Actinobacteria__Mycobacterium_bovis_AF2122-97__CDP|diacylglycerol||serine_O|phosphatidyltransferase:0.00000122123005994819,(15839824__Bacteria__Actinobacteria__Mycobacterium_tuberculosis_CDC1551__CDP|diacylglycerol||serine_O|phosphatidyltransferase:0.00000122123005994819,339630505__Bacteria__Actinobacteria__Mycobacterium_africanum_GM041182__CDP|diacylglycerol||serine_O|phosphatidyltransferase:0.00335232798994561897):0.00000122123005994819):0.00000122123005994819):0.00000122123005994819):0.06953579023184623675):0.05842596126023250069,(41410027__Bacteria__Actinobacteria__Mycobacterium_avium_subsp_paratuberculosis_K-10__hypothetical_protein:0.01552999369676398046,(379756626__Bacteria__Actinobacteria__Mycobacterium_intracellulare_MOTT-02__CDP|diacylglycerol||serine_O|phosphatidyltransferase:0.00000122123005994819,387878008__Bacteria__Actinobacteria__Mycobacterium_sp_MOTT36Y__CDP|diacylglycerol||serine_O|phosphatidyltransferase:0.00000122123005994819):0.02192034579534465899):0.07973393788130640758):0.02128535890618513116):0.08672992494548151243):0.08730586275636084692):0.20246632964669081245):0.06200870776855307853):0.05191506982102059298):0.08681535279652267956):0.21189907137543290139,((256374588__Bacteria__Actinobacteria__Actinosynnema_mirum_DSM_43827__CDP|diacylglycerol|serineO|phosphatidyltransferase:0.24457764624348657390,(134097131__Bacteria__Actinobacteria__Saccharopolyspora_erythraea_NRRL_2338__CDP|diacylglycerol||serine_O|phosphatidyltransferase:0.20737053881728287341,(257057410__Bacteria__Actinobacteria__Saccharomonospora_viridis_DSM_43017__CDP|diacylglycerol||serine_O|phosphatidyltransferase:0.19046999922087401447,300790370__Bacteria__Actinobacteria__Amycolatopsis_mediterranei_U32__phosphatidylserine_synthase:0.18242798108190369510):0.07488628247251215286):0.03465288395657026982):0.08025170447835419663,331699453__Bacteria__Actinobacteria__Pseudonocardia_dioxanivorans_CB1190__CDP|alcohol_phosphatidyltransferase:0.35968521921051571644):0.05682932321431202055):0.16644080311338566025):0.38630008195297615980,(((338707133__Bacteria__Alphaproteobacteria__Zymomonas_mobilis_subsp_pomaceae_ATCC_29192__CDP|diacylglycerol|serine_O|phosphatidyltransferase:0.12775748052210506023,56552055__Bacteria__Alphaproteobacteria__Zymomonas_mobilis_subsp_mobilis_ZM4__CDP|diacylglycerol|serine_O|phosphatidyltransferase:0.09420144204358187057):0.42044176247004083624,((347527927__Bacteria__Alphaproteobacteria__Sphingobium_sp_SYK-6__phosphatidylserine_synthase:0.33318605155924974071,((334344983__Bacteria__Alphaproteobacteria__Sphingobium_chlorophenolicum_L-1__CDP|alcohol_phosphatidyltransferase:0.02641048085263240572,294012404__Bacteria__Alphaproteobacteria__Sphingobium_japonicum_UT26S__phosphatidylserine_synthase:0.03571309472852137595):0.18144923060615597565,((334140919__Bacteria__Alphaproteobacteria__Novosphingobium_sp_PP1Y__phosphatidylserine_synthase:0.34451293338356958618,(85373578__Bacteria__Alphaproteobacteria__Erythrobacter_litoralis_HTCC2594__phosphatidylserine_synthase:0.29426833846992583865,87199388__Bacteria__Alphaproteobacteria__Novosphingobium_aromaticivorans_DSM_12444__CDP|alcohol_phosphatidyltransferase:0.18299876629229921976):0.08339690051866142928):0.17043230409777287981,103487446__Bacteria__Alphaproteobacteria__Sphingopyxis_alaskensis_RB2256__CDP|alcohol_phosphatidyltransferase:0.39486259335651741065):0.06456123940239033576):0.13404513618510316419):0.08115790365663358430,148553383__Bacteria__Alphaproteobacteria__Sphingomonas_wittichii_RW1__CDP|diacylglycerol||serine_O|phosphatidyltransferase:0.39205395995801645137):0.08949478521907014428):0.38869424132824326179,(((83309702__Bacteria__Alphaproteobacteria__Magnetospirillum_magneticum_AMB-1__phosphatidylserine_synthase:0.31389654699296065665,(83594913__Bacteria__Alphaproteobacteria__Rhodospirillum_rubrum_ATCC_11170__CDP|diacylglycerol||serine_O|phosphatidyltransferase:0.18561578105362652735,384260742__Bacteria__Alphaproteobacteria__Rhodospirillum_photometricum_DSM_122__CDP|diacylglycerol||serine_O|phosphatidyltransferase:0.24493000509037357593):0.18998798290645027564):0.16775886594086797388,(209964733__Bacteria__Alphaproteobacteria__Rhodospirillum_centenum_SW__CDP|diacylglycerol||serine_O|phosphatidyltransferase:0.40529060326578569828,(374292570__Bacteria__Alphaproteobacteria__Azospirillum_lipoferum_4B__phosphatidylserine_synthase:0.03960751414090527001,288958947__Bacteria__Alphaproteobacteria__Azospirillum_sp_B510__phosphatidylserine_synthase:0.06514571377309424927):0.28888637206674050439):0.13429484792669568738):0.07028384918971319895,((326405161__Bacteria__Alphaproteobacteria__Acidiphilium_multivorum_AIU301__putative_CDP|diacylglycerol||serine_O|phosphatidyltransferase:0.00000122123005994819,148261669__Bacteria__Alphaproteobacteria__Acidiphilium_cryptum_JF-5__CDP|alcohol_phosphatidyltransferase:0.00000122123005994819):0.36687106006449909934,(114327006__Bacteria__Alphaproteobacteria__Granulibacter_bethesdensis_CGDNIH1__CDP|diacylglycerol||serine_O|phosphatidyltransferase:0.28193807732091896723,(347760194__Bacteria__Alphaproteobacteria__Gluconacetobacter_xylinus_NBRC_3288__CDP|diacylglycerol||serine_O|phosphatidyltransferase:0.13889155468716829489,((58038758__Bacteria__Alphaproteobacteria__Gluconobacter_oxydans_621H__phosphatidyserine_synthase:0.30461651438655923396,258541877__Bacteria__Alphaproteobacteria__Acetobacter_pasteurianus_IFO_3283-01__CDP|diacylglycerol||serine_O|phosphatidyltransferase:0.18023602614804337674):0.09774631785859498601,162149079__Bacteria__Alphaproteobacteria__Gluconacetobacter_diazotrophicus_PAl_5__CDP|diacylglycerol||serine_O|phosphatidyltransferase:0.07617443556714913189):0.02835838809838356692):0.18381455759563058994):0.10844733163869742232):0.30741820364990057879):0.14430376064459982111):0.05931477522565731242):0.11830342877451477390):0.06252991303883011220,(294084725__Bacteria__Alphaproteobacteria__Candidatus_Puniceispirillum_marinum_IMCC1322__CDP|diacylglycerol||serine_O|phosphatidyltransferase:0.93280274490666614806,154251569__Bacteria__Alphaproteobacteria__Parvibaculum_lavamentivorans_DS-1__CDP|diacylglycerol||serine_O|phosphatidyltransferase:0.37777334322639632980):0.15026503948040009773):0.08006160976179514666,(182678652__Bacteria__Alphaproteobacteria__Beijerinckia_indica_subsp_indica_ATCC_9039__CDP|diacylglycerol||serine_O|phosphatidyltransferase:0.21692865810192321629,217976945__Bacteria__Alphaproteobacteria__Methylocella_silvestris_BL2__CDP|diacylglycerol|serine_O|phosphatidyltransferase:0.26199570770515540064):0.33067591469701768103):0.09828456159990535401,(328544347__Bacteria__Alphaproteobacteria__Polymorphum_gilvum_SL003B-26A1__CDP|diacylglycerol||serine_O|phosphatidyltransferase:0.22374268918008577423,374331016__Bacteria__Alphaproteobacteria__Pseudovibrio_sp_FO-BEG1__CDP|diacylglycerol||serine_O|phosphatidyltransferase:0.36382219142851196514):0.21657120816504560334):0.05336041540586385773,(((158423134__Bacteria__Alphaproteobacteria__Azorhizobium_caulinodans_ORS_571__CDP|diacylglycerol||serine_O|phosphatidyltransferase:0.13292896378190738327,154248580__Bacteria__Alphaproteobacteria__Xanthobacter_autotrophicus_Py2__CDP|diacylglycerol||serine_O|phosphatidyltransferase:0.20244926005728355878):0.14418438627338570068,298290929__Bacteria__Alphaproteobacteria__Starkeya_novella_DSM_506__CDP|diacylglycerol|serine_O|phosphatidyltransferase:0.29021560027539244908):0.20092885936389595636,(209885631__Bacteria__Alphaproteobacteria__Oligotropha_carboxidovorans_OM5__CDP|diacylglycerol||serine_O|phosphatidyltransferase:0.28764766386469337034,(((92117047__Bacteria__Alphaproteobacteria__Nitrobacter_hamburgensis_X14__CDP|diacylglycerol||serine_O|phosphatidyltransferase:0.05332130598005519612,75675428__Bacteria__Alphaproteobacteria__Nitrobacter_winogradskyi_Nb-255__CDP|diacylglycerol||serine_O|phosphatidyltransferase:0.06858776292072843450):0.12667504477160432264,((115524022__Bacteria__Alphaproteobacteria__Rhodopseudomonas_palustris_BisA53__CDP|diacylglycerol||serine_O|phosphatidyltransferase:0.10880974407297569484,90423599__Bacteria__Alphaproteobacteria__Rhodopseudomonas_palustris_BisB18__CDP|diacylglycerol||serine_O|phosphatidyltransferase:0.11718736206280007395):0.09402709891710152312,(316934822__Bacteria__Alphaproteobacteria__Rhodopseudomonas_palustris_DX-1__CDP|diacylglycerol|serine_O|phosphatidyltransferase:0.08078926969059130325,(86750477__Bacteria__Alphaproteobacteria__Rhodopseudomonas_palustris_HaA2__CDP|diacylglycerol||serine_O|phosphatidyltransferase:0.05920693572064083393,91976553__Bacteria__Alphaproteobacteria__Rhodopseudomonas_palustris_BisB5__CDP|diacylglycerol||serine_O|phosphatidyltransferase:0.02653146023727561906):0.01750394280274829989):0.08645947966478972901):0.03172553669918506958):0.02224126299540717805,((146341590__Bacteria__Alphaproteobacteria__Bradyrhizobium_sp_ORS_278__phosphatidylserine_synthase:0.08355136828030319818,148254920__Bacteria__Alphaproteobacteria__Bradyrhizobium_sp_BTAi1__phosphatidylserine_synthase:0.04344116815870723708):0.15046510371712082388,(27378908__Bacteria__Alphaproteobacteria__Bradyrhizobium_japonicum_USDA_110__phosphatidylserine_synthase:0.04126211657360731588,383772691__Bacteria__Alphaproteobacteria__Bradyrhizobium_sp_S23321__phosphatidylserine_synthase:0.07355394428409245400):0.15529189595374279231):0.03283502761296305805):0.11753750671270109251):0.15961846589705910859):0.05323935258642682744):0.07786307752134291604,(338740697__Bacteria__Alphaproteobacteria__Hyphomicrobium_sp_MC1__phosphatidylserine_synthase:0.10405532768061129256,300021811__Bacteria__Alphaproteobacteria__Hyphomicrobium_denitrificans_ATCC_51888__CDP|diacylglycerol|serine_O|phosphatidyltransferase:0.15333131518461209919):0.47625770079051449324):0.05766253075743469486):0.39437961901433171708):0.07486747300382255721):0.27796171488081533596,(319784461__Bacteria__Alphaproteobacteria__Mesorhizobium_ciceri_biovar_biserrulae_WSM1271__CDP|alcohol_phosphatidyltransferase:0.01563301438283337327,337269726__Bacteria__Alphaproteobacteria__Mesorhizobium_opportunistum_WSM2075__CDP|diacylglycerol|serine_O|phosphatidyltransferase:0.01122943655643581125):0.01581868403388599423,13476489__Bacteria__Alphaproteobacteria__Mesorhizobium_loti_MAFF303099__phosphatidylserine_synthase:0.01658734689909794127):0.0;
