# Supplementary material for: The last universal common ancestor between ancient Earth chemistry and the onset of genetics
Source: PLoS Genet. 2018 Aug 16;14(8):e1007518. doi: 10.1371/journal.pgen.1007518 (PMC6095482; doi:10.1371/journal.pgen.1007518)
Supplement: S1 Appendix — The trees are for the 355 clusters that, after alignment and tree construction, generated ML trees that preserve domain monophyly while also having homologues in ≥2 archaeal and ≥2 bacterial lineages. These 355 proteins trace to LUCA by those phylogenetic criteria [78]. LUCA, last universal common ancestor; ML, maximum likelihood. (ZIP) [file pgen.1007518.s001.zip › renamed_trees_LUCA/1285.tree]

(((15827745__Bacteria__Actinobacteria__Mycobacterium_leprae_TN__hypothetical_protein:0.07767645996451762180,((((((166368714__Bacteria__Cyanobacteria__Microcystis_aeruginosa_NIES-843__hypothetical_protein:0.19236052755042368223,(86609897__Bacteria__Cyanobacteria__Synechococcus_sp_JA-2-3Ba-2-13__hypothetical_protein:0.00000122123005994819,86607383__Bacteria__Cyanobacteria__Synechococcus_sp_JA-3-3Ab__hypothetical_protein:0.03186022719146117121):0.10559209219640414146):0.02842209150809527421,((158337880__Bacteria__Cyanobacteria__Acaryochloris_marina_MBIC11017__redoxin_domain|containing_protein:0.24234551123637990133,((218248949__Bacteria__Cyanobacteria__Cyanothece_sp_PCC_8801__alkyl_hydroperoxide_reductase:0.01480711941012284073,257062035__Bacteria__Cyanobacteria__Cyanothece_sp_PCC_8802__alkyl_hydroperoxide_reductase|_thiol_specific_antioxidant|_Mal_allergen:0.03681359485112185859):0.08890474933626152376,172038544__Bacteria__Cyanobacteria__Cyanothece_sp_ATCC_51142_lin-circ__hypothetical_protein:0.20621660390851201394):0.05220474235887480330):0.01907916823450524213,((218440944__Bacteria__Cyanobacteria__Cyanothece_sp_PCC_7424__alkyl_hydroperoxide_reductase|_thiol_specific_antioxidant|_Mal_allergen:0.06507114836027713678,307154297__Bacteria__Cyanobacteria__Cyanothece_sp_PCC_7822__alkyl_hydroperoxide_reductase|_thiol_specific_antioxidant|_Mal_allergen:0.08095603852252167276):0.04398713448753122784,((347755662__Bacteria__Acidobacteria__Candidatus_Chloracidobacterium_thermophilum_B__peroxiredoxin:0.31568166661210489421,(22299331__Bacteria__Cyanobacteria__Thermosynechococcus_elongatus_BP-1__hypothetical_protein:0.05883801105777593243,220906391__Bacteria__Cyanobacteria__Cyanothece_sp_PCC_7425__alkyl_hydroperoxide_reductase:0.17950625047001217416):0.03001959578494992065):0.01959965279921196263,(113477296__Bacteria__Cyanobacteria__Trichodesmium_erythraeum_IMS101__redoxin:0.23531286270080448153,((75909125__Bacteria__Cyanobacteria__Anabaena_variabilis_ATCC_29413__hypothetical_protein:0.04711195315751677548,17228009__Bacteria__Cyanobacteria__Nostoc_sp_PCC_7120__hypothetical_protein:0.00005969186191045046):0.09218042861866578008,(186682832__Bacteria__Cyanobacteria__Nostoc_punctiforme_PCC_73102__alkyl_hydroperoxide_reductase|_thiol_specific_antioxidant|_Mal_allergen:0.06989348353409452486,298493068__Bacteria__Cyanobacteria__Nostoc_azollae_0708__alkyl_hydroperoxide_reductase:0.18637455315825118829):0.03053399207370499635):0.04209374009239495729):0.03732400929922798094):0.03085780611325525391):0.02235979309613283714):0.03946502222379905805):0.04211325261367571127,302037088__Bacteria__others_bacteria__Candidatus_Nitrospira_defluvii__hypothetical_protein:0.35046814418726673912):0.02394946984390705635,(16329796__Bacteria__Cyanobacteria__Synechocystis_sp_PCC_6803__hypothetical_protein:0.33509813831846491095,(37521677__Bacteria__Cyanobacteria__Gloeobacter_violaceus_PCC_7421__hypothetical_protein:0.24385926325174508977,170077997__Bacteria__Cyanobacteria__Synechococcus_sp_PCC_7002__peroxiredoxin:0.25814911934201845156):0.02548073237324070817):0.02652288539715035032):0.04333708904864339018,(((((255534452__Bacteria__Bacteroidetes__Flavobacteriaceae_bacterium_3519-10__PPO_candidate_1:0.14931794547331334044,313206640__Bacteria__Bacteroidetes__Riemerella_anatipestifer_DSM_15868__alkyl_hydroperoxide_reductase|_thiol_specific_antioxidant|_mal_allergen:0.07027060088811901140):0.32755494020368164376,(379729219__Bacteria__Bacteroidetes__Saprospira_grandis_str_Lewin__thioredoxin:0.18693157245723185378,312131801__Bacteria__Bacteroidetes__Leadbetterella_byssophila_DSM_17132__alkyl_hydroperoxide_reductase|_thiol_specific_antioxidant|_mal_allergen:0.33003374342928387675):0.06997441265353505913):0.03887004026093038300,(260062167__Bacteria__Bacteroidetes__Robiginitalea_biformata_HTCC2501__hypothetical_protein:0.21529715653212508353,(((325285050__Bacteria__Bacteroidetes__Cellulophaga_lytica_DSM_7489__alkyl_hydroperoxide_reductase:0.18762353293455635850,(146299950__Bacteria__Bacteroidetes__Flavobacterium_johnsoniae_UW101__alkyl_hydroperoxide_reductase:0.28879449081689323453,((390953103__Bacteria__Bacteroidetes__Aequorivita_sublithincola_DSM_14238__peroxiredoxin:0.14302176738332794681,(298208019__Bacteria__Bacteroidetes__Croceibacter_atlanticus_HTCC2559__hypothetical_protein:0.11605163591094189157,332290825__Bacteria__Bacteroidetes__Krokinobacter_sp_4H-3-7-5__alkyl_hydroperoxide_reductase|_thiol_specific_antioxidant|_Mal_allergen:0.19133899580878893643):0.04669573395287938272):0.09837198086228116090,120436872__Bacteria__Bacteroidetes__Gramella_forsetii_KT0803__thioredoxin_domain|containing_protein:0.21898709111431630125):0.04445461631812398784):0.07902364750953586037):0.06411182739554920074,(340618810__Bacteria__Bacteroidetes__Zobellia_galactanivorans__peroxiredoxin:0.16029400564683290997,(344204348__Bacteria__Bacteroidetes__Muricauda_ruestringensis_DSM_13258__alkyl_hydroperoxide_reductase:0.17470100600189328310,305664852__Bacteria__Bacteroidetes__Maribacter_sp_HTCC2170__hypothetical_protein:0.21300015628255133948):0.05298240538284404444):0.03631968406530031168):0.02827323967570177440,(336172829__Bacteria__Bacteroidetes__Lacinutrix_sp_5H-3-7-4__alkyl_hydroperoxide_reductase:0.33063991227525829641,((375147575__Bacteria__Bacteroidetes__Niastella_koreensis_GR20-10__alkyl_hydroperoxide_reductase:0.25360890432772814629,((333984591__Bacteria__Gammaproteobacteria__Methylomonas_methanica_MC09__redoxin_domain|containing_protein:0.10779303697087527780,357407334__Bacteria__Gammaproteobacteria__Methylomicrobium_alcaliphilum__thiol|disulfide_isomerase:0.17133536973238855383):0.22501615919422973677,(289166653__Bacteria__Gammaproteobacteria__Legionella_longbeachae_NSW150__hypothetical_protein:0.21120581718246700387,29654579__Bacteria__Gammaproteobacteria__Coxiella_burnetii_RSA_493__antioxidant|_AhpC|TSA_family:0.16199686541696778352):0.05835991357931604590):0.09824099632920486880):0.04891009115360909348,((340621963__Bacteria__Bacteroidetes__Capnocytophaga_canimorsus_Cc5__thiol|disulfide_oxidoreductase_resA:0.24250788074461959720,((332664635__Bacteria__Bacteroidetes__Haliscomenobacter_hydrossis_DSM_1100__alkyl_hydroperoxide_reductase:0.34993359819582209314,(148656281__Bacteria__Chloroflexi__Roseiflexus_sp_RS-1__alkyl_hydroperoxide_reductase:0.07265789762667461404,156743426__Bacteria__Chloroflexi__Roseiflexus_castenholzii_DSM_13941__alkyl_hydroperoxide_reductase:0.03612170880008204465):0.27919604783551404958):0.03608028868091259223,193215651__Bacteria__Chlorobi__Chloroherpeton_thalassium_ATCC_35110__alkyl_hydroperoxide_reductase:0.17439272976970035534):0.00623700817866250368):0.03331832807945506181,(((261749256__Bacteria__Bacteroidetes__Blattabacterium_sp_Periplaneta_americana_str_BPLAN__thioredoxin:0.07727957977770744113,(374290500__Bacteria__Bacteroidetes__Blattabacterium_sp_Cryptocercus_punctulatus_str_Cpu__putative_thioredoxin_family_protein:0.13484105877251889583,357420889__Bacteria__Bacteroidetes__Blattabacterium_sp_Mastotermes_darwiniensis_str_MADAR__Thioredoxin:0.08472515608946606935):0.05300093535198301814):0.02623106947501606390,(262341233__Bacteria__Bacteroidetes__Blattabacterium_sp_Blattella_germanica_str_Bge__thioredoxin_family_protein:0.06090845406550352004,387906946__Bacteria__Bacteroidetes__Blattabacterium_sp_Blaberus_giganteus__thioredoxin_family_protein:0.10354614010083458553):0.09483916243679847702):0.38573644316535493637,(52841817__Bacteria__Gammaproteobacteria__Legionella_pneumophila_subsp_pneumophila_str_Philadelphia_1__hypothetical_protein:0.27495038221764439568,(212639234__Bacteria__Bacilli__Anoxybacillus_flavithermus_WK1__thioredoxin:0.07113935671505894343,((138895144__Bacteria__Bacilli__Geobacillus_thermodenitrificans_NG80-2__hypothetical_protein:0.04796070350337747895,(375008668__Bacteria__Bacilli__Geobacillus_thermoleovorans_CCB_US3_UF5__thioredoxin:0.00463443448314922873,(56420170__Bacteria__Bacilli__Geobacillus_kaustophilus_HTA426__hypothetical_protein:0.00421692829453476550,(261419876__Bacteria__Bacilli__Geobacillus_sp_Y412MC61__alkyl_hydroperoxide_reductase|_thiol_specific_antioxidant|_Mal_allergen:0.00000122123005994819,(297530165__Bacteria__Bacilli__Geobacillus_sp_C56-T3__alkyl_hydroperoxide_reductase|_thiol_specific_antioxidant|_Mal_allergen:0.00000122123005994819,319766691__Bacteria__Bacilli__Geobacillus_sp_Y412MC52__alkyl_hydroperoxide_reductase|_thiol_specific_antioxidant|_Mal_allergen:0.00000122123005994819):0.00000122123005994819):0.00840177871597766988):0.00430904324835997086):0.01833592605135761847):0.07705305457602439068,(336235249__Bacteria__Bacilli__Geobacillus_thermoglucosidasius_C56-YS93__alkyl_hydroperoxide_reductase:0.00430359750174655938,239827201__Bacteria__Bacilli__Geobacillus_sp_WCH70__alkyl_hydroperoxide_reductase|_thiol_specific_antioxidant|_Mal_allergen:0.03224858124224769945):0.02126834456707805965):0.05460398430075451975):0.10960850678998412810):0.03891205916416732441):0.02233955096801347115):0.03003708660350265167):0.00662547602345460365):0.02924206965840858707):0.01920588736378817801):0.02335474762594785120):0.06474437707598514058,295132718__Bacteria__Bacteroidetes__Zunongwangia_profunda_SM-A87__alkyl_hydroperoxide_reductase:0.21895585356227581508):0.13355111796538191027,((((87198480__Bacteria__Alphaproteobacteria__Novosphingobium_aromaticivorans_DSM_12444__hypothetical_protein:0.62754691723996980368,189219686__Bacteria__others_bacteria__Methylacidiphilum_infernorum_V4__Thiol|disulfide_isomerase_or_thioredoxin:0.28595577216917139607):0.10718741187652183755,(220936222__Bacteria__Gammaproteobacteria__Thioalkalivibrio_sulfidophilus_HL-EbGr7__hypothetical_protein:0.09068626430052829923,289207417__Bacteria__Gammaproteobacteria__Thioalkalivibrio_sp_K90mix__alkyl_hydroperoxide_reductase|_thiol_specific_antioxidant|_Mal_allergen:0.20771140982695360244):0.15493876590311075891):0.02340984256543934133,((325108209__Bacteria__Planctomycetes__Planctomyces_brasiliensis_DSM_5305__alkyl_hydroperoxide_reductase|_thiol_specific_antioxidant|_Mal_allergen:0.21105323173577505980,296121546__Bacteria__Planctomycetes__Planctomyces_limnophilus_DSM_3776__alkyl_hydroperoxide_reductase|_thiol_specific_antioxidant|_Mal_allergen:0.28097726143146706246):0.05262167975467441083,((313679743__Bacteria__Deinococcus-Thermus__Oceanithermus_profundus_DSM_14977__alkyl_hydroperoxide_reductase|_thiol_specific_antioxidant|_mal_allergen:0.35925828019580208217,(296270354__Bacteria__Actinobacteria__Thermobispora_bispora_DSM_43833__alkyl_hydroperoxide_reductase:0.15182829439086953371,269125858__Bacteria__Actinobacteria__Thermomonospora_curvata_DSM_43183__alkyl_hydroperoxide_reductase|_Thiol_specific_antioxidant|_Mal_allergen:0.19892581518579907640):0.16031414602305754658):0.08610687548405042413,(((((15966330__Bacteria__Alphaproteobacteria__Sinorhizobium_meliloti_1021__hypothetical_protein:0.10607190696477718228,319782705__Bacteria__Alphaproteobacteria__Mesorhizobium_ciceri_biovar_biserrulae_WSM1271__alkyl_hydroperoxide_reductase|_thiol_specific_antioxidant|_Mal_allergen:0.21803038577346639526):0.33832065408316536193,83643217__Bacteria__Gammaproteobacteria__Hahella_chejuensis_KCTC_2396__thiol|disulfide_isomerase|like_protein:0.25580035770978870602):0.10201248729213913125,((((254784658__Bacteria__Gammaproteobacteria__Teredinibacter_turnerae_T7901__thiol|disulfide_isomerase_and_thioredoxin:0.22797726946317065089,90020325__Bacteria__Gammaproteobacteria__Saccharophagus_degradans_2-40__Thioredoxin|like_protein:0.23363067889243069319):0.08956094729012037403,((((328950152__Bacteria__Deinococcus-Thermus__Marinithermus_hydrothermalis_DSM_14884__alkyl_hydroperoxide_reductase:0.17376269046239681271,((297565368__Bacteria__Deinococcus-Thermus__Meiothermus_silvanus_DSM_9946__alkyl_hydroperoxide_reductase:0.22802196505747374111,291296629__Bacteria__Deinococcus-Thermus__Meiothermus_ruber_DSM_1279__alkyl_hydroperoxide_reductase:0.21249318759145760516):0.04856659124253406151,(384439802__Bacteria__Deinococcus-Thermus__Thermus_sp_CCB_US3_UF1__Thiol|disulfide_isomerase|thioredoxin:0.02828941363927844899,(46198532__Bacteria__Deinococcus-Thermus__Thermus_thermophilus_HB27__thiol|disulfide_isomerase:0.03033358142970822222,320450037__Bacteria__Deinococcus-Thermus__Thermus_scotoductus_SA-01__redoxin_superfamily:0.07436891827855036941):0.00644415353631300983):0.11137324212452001659):0.11051180032687886456):0.38078766377314859914,(((338175846__Bacteria__Chlamydiae__Parachlamydia_acanthamoebae_UV-7__hypothetical_protein:0.11842024763086227146,297620977__Bacteria__Chlamydiae__Waddlia_chondrophila_WSU_86-1044__redoxin_domain|containing_protein:0.19246469378437311426):0.13214703645794900755,(182413137__Bacteria__others_bacteria__Opitutus_terrae_PB90-1__redoxin_domain|containing_protein:0.12795732320588398823,46447422__Bacteria__Chlamydiae__Candidatus_Protochlamydia_amoebophila_UWE25__hypothetical_protein:0.31949296568646173844):0.04976551406165114627):0.04127171069340199172,297624847__Bacteria__Deinococcus-Thermus__Truepera_radiovictrix_DSM_17093__redoxin_domain|containing_protein:0.11833431315148680574):0.51070220222127915566):0.11709361748214608401,(((118575490__Archaea__others_archaea__Cenarchaeum_symbiosum_A__thiol|disulfide_isomerase:0.22024118317374111187,161529004__Archaea__others_archaea__Nitrosopumilus_maritimus_SCM1__alkyl_hydroperoxide_reductase:0.25872513250656226091):0.22133509817031429834,(76802711__Archaea__Halobacteria__Natronomonas_pharaonis_DSM_2160__hypothetical_protein:0.32358568955566691105,(((300710860__Archaea__Halobacteria__Halalkalicoccus_jeotgali_B3__thiol|disulfide_isomerase|thioredoxin:0.25024078755089190773,(257053916__Archaea__Halobacteria__Halorhabdus_utahensis_DSM_12940__Redoxin_domain_protein:0.22812857134061959030,(257388199__Archaea__Halobacteria__Halomicrobium_mukohataei_DSM_12286__redoxin:0.07070598973543702759,(344212115__Archaea__Halobacteria__Haloarcula_hispanica_ATCC_33960__Redoxin_domain|containing_protein:0.00000122123005994819,(2508583101__Archaea__Halobacteria__Haloarcula_vallismortis_ATCC_29715__Peroxiredoxin:0.01960106358437517515,(55378052__Archaea__Halobacteria__Haloarcula_marismortui_ATCC_43049__hypothetical_protein:0.00000122123005994819,(2508577301__Archaea__Halobacteria__Haloarcula_sinaiiensis_ATCC_33800__Peroxiredoxin:0.00000122123005994819,2508573825__Archaea__Halobacteria__Haloarcula_californiae_ATCC_33799__Peroxiredoxin:0.00420917966043657128):0.00421192915746153220):0.01925876520233848685):0.02652906079464603661):0.14160664446437137842):0.11557693488930195769):0.04121988180530779255):0.02633438414240891687,(((110667763__Archaea__Halobacteria__Haloquadratum_walsbyi_DSM_16790__hypothetical_protein:0.36050245056849777869,313126720__Archaea__Halobacteria__Halogeometricum_borinquense_DSM_11551__peroxiredoxin:0.10878678768553201595):0.01068787649513830949,((((2508568317__Archaea__Halobacteria__Haloferax_denitrificans_ATCC_35960__Peroxiredoxin:0.00515965204714055169,2508569754__Archaea__Halobacteria__Haloferax_sulfurifontis_ATCC_BAA-897__Peroxiredoxin:0.01294106144603133016):0.00912812940485894370,292655404__Archaea__Halobacteria__Haloferax_volcanii_DS2__thiol|disulfide_isomerase|thioredoxin:0.01942040520000144072):0.05442349467228543847,2508590820__Archaea__Halobacteria__Haloferax_mucosum_ATCC_BAA-1512__Peroxiredoxin:0.07601009828440437321):0.02629351100035515199,389846719__Archaea__Halobacteria__Haloferax_mediterranei_ATCC_33500__Peroxiredoxin:0.06794473361713775084):0.03897344855419338644):0.11960629746437474730,(222479776__Archaea__Halobacteria__Halorubrum_lacusprofundi_ATCC_49239__alkyl_hydroperoxide_reductase|_thiol_specific_antioxidant|_Mal_allergen:0.16265468918521006070,(289583172__Archaea__Halobacteria__Natrialba_magadii_ATCC_43099__redoxin:0.11853467942381802624,(336254639__Archaea__Halobacteria__Halopiger_xanaduensis_SH-6__alkyl_hydroperoxide_reductase:0.05350061470643998479,284164810__Archaea__Halobacteria__Haloterrigena_turkmenica_DSM_5511__alkyl_hydroperoxide_reductase|_thiol_specific_antioxidant|_Mal_allergen:0.12999765444466593323):0.05014640464973689482):0.06724286570185832035):0.04764479096057736701):0.02911127984869374408):0.03918176080746218343,(169235611__Archaea__Halobacteria__Halobacterium_salinarum_R1__hypothetical_protein:0.00000122123005994819,15789890__Archaea__Halobacteria__Halobacterium_sp_NRC-1__hypothetical_protein:0.00000122123005994819):0.34793153960429284988):0.07038128605476465238):0.17559736488005495136):0.20774280521447113790,(((385810860__Bacteria__others_bacteria__Ignavibacterium_album_JCM_16511__thioredoxin|like_protein:0.35597807114215906932,((313675546__Bacteria__Bacteroidetes__Marivirga_tractuosa_DSM_4126__alkyl_hydroperoxide_reductase|_thiol_specific_antioxidant|_mal_allergen:0.31611385480696813088,((383450268__Bacteria__Bacteroidetes__Flavobacterium_indicum_GPTSA100-9__Thiol|disulfide_isomerase|thioredoxin_protein_precursor:0.28191661034663251240,313202760__Bacteria__Bacteroidetes__Paludibacter_propionicigenes_WB4__alkyl_hydroperoxide_reductase|_thiol_specific_antioxidant|_mal_allergen:0.23113729962141923990):0.08597575836186530096,((110638375__Bacteria__Bacteroidetes__Cytophaga_hutchinsonii_ATCC_33406__thiol|disulfide_isomerase_or_thioredoxin:0.22674186688874545248,(325103945__Bacteria__Bacteroidetes__Pedobacter_saltans_DSM_12145__alkyl_hydroperoxide_reductase:0.22661617971013767181,387790539__Bacteria__Bacteroidetes__Solitalea_canadensis_DSM_3403__peroxiredoxin:0.19478677621995788005):0.08315083068677898981):0.03650932292891022335,(338211168__Bacteria__Bacteroidetes__Runella_slithyformis_DSM_19594__alkyl_hydroperoxide_reductase:0.19509127041933546631,284040854__Bacteria__Bacteroidetes__Spirosoma_linguale_DSM_74__alkyl_hydroperoxide_reductase|_thiol_specific_antioxidant|_Mal_allergen:0.36077107251787898790):0.18106845751429495595):0.02890261813286746501):0.06431068418390588348):0.25027858194776081424,((327403493__Bacteria__Bacteroidetes__Fluviicola_taffensis_DSM_16823__alkyl_hydroperoxide_reductase:0.47013650538708445792,375012775__Bacteria__Bacteroidetes__Owenweeksia_hongkongensis_DSM_17368__peroxiredoxin:0.36405923184947880378):0.17027903890396620112,256424889__Bacteria__Bacteroidetes__Chitinophaga_pinensis_DSM_2588__thiol|disulfide_isomerase:0.84477068200303706558):0.38125481157955409817):0.07858554481504563538):0.15130284402311022784,(((390940531__Bacteria__Epsilonproteobacteria__Sulfurospirillum_barnesii_SES-3__AhpC|TSA_family_protein:0.04764846569044995511,268679966__Bacteria__Epsilonproteobacteria__Sulfurospirillum_deleyianum_DSM_6946__alkyl_hydroperoxide_reductase|_thiol_specific_antioxidant|_Mal_allergen:0.07426866491098151057):0.46740603078737802401,(116328906__Bacteria__Spirochaetes__Leptospira_borgpetersenii_serovar_Hardjo-bovis_L550__hypothetical_protein:0.04668653272375842406,24213434__Bacteria__Spirochaetes__Leptospira_interrogans_serovar_Lai_str_56601__peroxiredoxin|like_protein:0.07142979545502073369):0.25536378394187958518):0.07289571389917685884,((225848500__Bacteria__Aquificae__Sulfurihydrogenibium_azorense_Az-Fu1__antioxidant|_AhpC|TSA_family:0.03513284611241875022,188997366__Bacteria__Aquificae__Sulfurihydrogenibium_sp_YO3AOP1__alkyl_hydroperoxide_reductase|_Thiol_specific_antioxidant|_Mal_allergen:0.05158990737933390192):0.14898229246764693734,77919485__Bacteria__Deltaproteobacteria__Pelobacter_carbinolicus_DSM_2380__hypothetical_protein:0.41947948565487053196):0.06173320178464872243):0.39050360486089996659):0.06958686799658368727,(117924257__Bacteria__Alphaproteobacteria__Magnetococcus_marinus_MC-1__redoxin_domain|containing_protein:0.48304014367615344394,((377813683__Bacteria__Betaproteobacteria__Burkholderia_sp_YI23__alkyl_hydroperoxide_reductase:0.43908516164520866587,(((319783971__Bacteria__Alphaproteobacteria__Mesorhizobium_ciceri_biovar_biserrulae_WSM1271__alkyl_hydroperoxide_reductase|_thiol_specific_antioxidant|_Mal_allergen:0.18988725865419889272,334319929__Bacteria__Alphaproteobacteria__Sinorhizobium_meliloti_AK83__alkyl_hydroperoxide_reductase|_thiol_specific_antioxidant|_Mal_allergen:0.16685206599841470587):0.16802466508351010521,(296134644__Bacteria__Betaproteobacteria__Thiomonas_intermedia_K12__alkyl_hydroperoxide_reductase:0.22528518332519145706,((209964706__Bacteria__Alphaproteobacteria__Rhodospirillum_centenum_SW__hypothetical_protein:0.22857819912616986202,((71909199__Bacteria__Betaproteobacteria__Dechloromonas_aromatica_RCB__hypothetical_protein:0.21102876234599513006,(372488232__Bacteria__Betaproteobacteria__Dechlorosoma_suillum_PS__peroxiredoxin:0.26259233582774260674,56476010__Bacteria__Betaproteobacteria__Aromatoleum_aromaticum_EbN1__hypothetical_protein:0.16109344972571637555):0.02064236786554033559):0.07376520075226533635,((((((118602907__Bacteria__Gammaproteobacteria__Candidatus_Ruthia_magnifica_str_Cm_Calyptogena_magnifica__redoxin_domain|containing_protein:0.29509180117259659060,261855031__Bacteria__Gammaproteobacteria__Halothiobacillus_neapolitanus_c2__alkyl_hydroperoxide_reductase|_thiol_specific_antioxidant|_Mal_allergen:0.26963983101062710679):0.06065269188583494175,((288940072__Bacteria__Gammaproteobacteria__Allochromatium_vinosum_DSM_180__alkyl_hydroperoxide_reductase|_Thiol_specific_antioxidant|_Mal_allergen:0.08903939955175105281,390950661__Bacteria__Gammaproteobacteria__Thiocystis_violascens_DSM_198__peroxiredoxin:0.08999944030056662714):0.08075365205929033174,53803690__Bacteria__Gammaproteobacteria__Methylococcus_capsulatus_str_Bath__hypothetical_protein:0.15589961293895726602):0.06588880531451997424):0.01526858102908945115,(387126447__Bacteria__Gammaproteobacteria__Methylophaga_sp_JAM1__alkyl_hydroperoxide_reductase:0.07752253687516355574,387131083__Bacteria__Gammaproteobacteria__Methylophaga_sp_JAM7__Alkyl_hydroperoxide_reductase_and|or_thiol|specific_antioxidant_family_|AhpC|TSA|_protein:0.14496323032449573431):0.08837286560572638061):0.03364239463710932965,(334144417__Bacteria__Gammaproteobacteria__Thioalkalimicrobium_cyclicum_ALM1__alkyl_hydroperoxide_reductase:0.13285004378257153634,78484579__Bacteria__Gammaproteobacteria__Thiomicrospira_crunogena_XCL-2__hypothetical_protein:0.15565979664032544849):0.03409517109854920403):0.09417899383250562251,((((91776602__Bacteria__Betaproteobacteria__Methylobacillus_flagellatus_KT__hypothetical_protein:0.19433863186549921176,(253998193__Bacteria__Betaproteobacteria__Methylovorus_glucosetrophus_SIP3-4__alkyl_hydroperoxide_reductase:0.00938631264265787739,313200263__Bacteria__Betaproteobacteria__Methylovorus_sp_MP688__alkyl_hydroperoxide_reductase|_thiol_specific_antioxidant|_mal_allergen:0.00000122123005994819):0.20263433111091730399):0.03990136071885156538,253997348__Bacteria__Betaproteobacteria__Methylotenera_mobilis_JLW8__alkyl_hydroperoxide_reductase:0.26551761244287552799):0.03131181036013165608,((((190571301__Bacteria__Alphaproteobacteria__Wolbachia_endosymbiont_of_Culex_quinquefasciatus_Pel__thiol|disulfide_isomerase|_thioredoxin_family:0.11794501373027435620,(225630909__Bacteria__Alphaproteobacteria__Wolbachia_sp_wRi__thioredoxin|like_protein:0.00000122123005994819,42521047__Bacteria__Alphaproteobacteria__Wolbachia_endosymbiont_of_Drosophila_melanogaster__hypothetical_protein:0.01649540474048399874):0.00359402044936995343):0.26500382333703931259,((88607529__Bacteria__Alphaproteobacteria__Anaplasma_phagocytophilum_HZ__hypothetical_protein:0.17534381859590175701,(269959171__Bacteria__Alphaproteobacteria__Anaplasma_centrale_str_Israel__peroxiredoxin:0.00000122123005994819,56417311__Bacteria__Alphaproteobacteria__Anaplasma_marginale_str_St_Maries__hypothetical_protein:0.00000122123005994819):0.25604008374303105500):0.22992331415480346535,((88658601__Bacteria__Alphaproteobacteria__Ehrlichia_chaffeensis_str_Arkansas__hypothetical_protein:0.05712057550752305812,73666729__Bacteria__Alphaproteobacteria__Ehrlichia_canis_str_Jake__hypothetical_protein:0.08483243722435050704):0.03761334069591668744,58578757__Bacteria__Alphaproteobacteria__Ehrlichia_ruminantium_str_Welgevonden_Xs__hypothetical_protein:0.10044113911736350653):0.19833645413625114462):0.04669726251688826463):0.12153860104876700043,((254797214__Bacteria__Alphaproteobacteria__Neorickettsia_risticii_str_Illinois__thiol|disulfide_isomerase|_thioredoxin_family:0.02662468139919015389,88608840__Bacteria__Alphaproteobacteria__Neorickettsia_sennetsu_str_Miyayama__hypothetical_protein:0.03393406699241955510):0.53349976325301307067,(71083890__Bacteria__Alphaproteobacteria__Candidatus_Pelagibacter_ubique_HTCC1062__hypothetical_protein:0.14636677603559539174,330814325__Bacteria__Alphaproteobacteria__Candidatus_Pelagibacter_sp_IMCC9063__PPO_candidate_1:0.54725637108411040455):0.19016776026649276354):0.04634928409253639969):0.15104367265289250777,297539575__Bacteria__Betaproteobacteria__Methylotenera_versatilis_301__alkyl_hydroperoxide_reductase|_Thiol_specific_antioxidant|_Mal_allergen:0.22098868519025546830):0.09947389391638677969):0.08597682322116900755,74316174__Bacteria__Betaproteobacteria__Thiobacillus_denitrificans_ATCC_25259__hypothetical_protein:0.14686588045301290917):0.02731917231799959461):0.01831764053163010414,((291615398__Bacteria__Betaproteobacteria__Sideroxydans_lithotrophicus_ES-1__alkyl_hydroperoxide_reductase|_Thiol_specific_antioxidant|_Mal_allergen:0.09277259243941682332,302877375__Bacteria__Betaproteobacteria__Gallionella_capsiferriformans_ES-2__alkyl_hydroperoxide_reductase:0.11688642862660289512):0.06375046653884824943,((325983171__Bacteria__Betaproteobacteria__Nitrosomonas_sp_AL212__alkyl_hydroperoxide_reductase|_thiol_specific_antioxidant|_Mal_allergen:0.04287001406966182981,339481961__Bacteria__Betaproteobacteria__Nitrosomonas_sp_Is79A3__alkyl_hydroperoxide_reductase:0.06299324215972638974):0.05544863896018984578,(82701512__Bacteria__Betaproteobacteria__Nitrosospira_multiformis_ATCC_25196__hypothetical_protein:0.07631559446776599309,(114331049__Bacteria__Betaproteobacteria__Nitrosomonas_eutropha_C91__redoxin_domain|containing_protein:0.04497572217054086885,30248784__Bacteria__Betaproteobacteria__Nitrosomonas_europaea_ATCC_19718__hypothetical_protein:0.06178431099921533054):0.01850720401968181800):0.01860762420890802599):0.09327411247967999641):0.03873753763482408463):0.05012882217445650129):0.05728739607018280833):0.05076787358024644620,((83310440__Bacteria__Alphaproteobacteria__Magnetospirillum_magneticum_AMB-1__Thiol|disulfide_isomerase_and_thioredoxins:0.23141815231497059324,384262320__Bacteria__Alphaproteobacteria__Rhodospirillum_photometricum_DSM_122__hypothetical_protein:0.43446344496007760494):0.11881757257124742067,(257095554__Bacteria__Betaproteobacteria__Candidatus_Accumulibacter_phosphatis_clade_IIA_str_UW-1__alkyl_hydroperoxide_reductase|_Thiol_specific_antioxidant|_Mal_allergen:0.19913058906676583959,((114562585__Bacteria__Gammaproteobacteria__Shewanella_frigidimarina_NCIMB_400__redoxin_domain|containing_protein:0.15160828091802111550,(99080162__Bacteria__Alphaproteobacteria__Ruegeria_sp_TM1040__redoxin:0.32607147340349373899,(374330266__Bacteria__Alphaproteobacteria__Pseudovibrio_sp_FO-BEG1__Alkyl_hydroperoxide_reductase|_Thiol_specific_antioxidant|_Mal_allergen:0.09279083549628056038,374332260__Bacteria__Alphaproteobacteria__Pseudovibrio_sp_FO-BEG1__Alkyl_hydroperoxide_reductase|_Thiol_specific_antioxidant|_Mal_allergen:0.09600486535598505566):0.06623127782254407958):0.05477178334347479471):0.35185485237620767185,(294677364__Bacteria__Alphaproteobacteria__Rhodobacter_capsulatus_SB_1003__AhpC|TSA_family_protein:0.22642667126497087460,119386729__Bacteria__Alphaproteobacteria__Paracoccus_denitrificans_PD1222__redoxin_domain|containing_protein:0.18854500399918913689):0.08731804774124853064):0.05912179303371769418):0.02763286963393477014):0.04555183279414923292):0.07543653314820783495):0.02112056797126043647):0.08111637447244020305,75675073__Bacteria__Alphaproteobacteria__Nitrobacter_winogradskyi_Nb-255__hypothetical_protein:0.26045127457391137327):0.05425504457652240153):0.25439367313611255250,42524176__Bacteria__Deltaproteobacteria__Bdellovibrio_bacteriovorus_HD100__hypothetical_protein:0.34401434640299793921):0.06492441245452773568):0.11952840980516095393):0.04444322996040451362):0.04578260325377746937):0.13773612575551621995,(294508103__Bacteria__Bacteroidetes__Salinibacter_ruber_M8__peroxiredoxin:0.28159010814576018733,268317370__Bacteria__Bacteroidetes__Rhodothermus_marinus_DSM_4252__alkyl_hydroperoxide_reductase:0.27790786249103294203):0.13645092395157218390):0.05851003997122260214):0.08343381844303746075,(283780152__Bacteria__Planctomycetes__Pirellula_staleyi_DSM_6068__alkyl_hydroperoxide_reductase:0.26977770269554290916,32476623__Bacteria__Planctomycetes__Rhodopirellula_baltica_SH_1__alkyl_hydroperoxide_reductase:0.31501325980907601831):0.08472238028975931368):0.04521622333663965349,(320104604__Bacteria__Planctomycetes__Isosphaera_pallida_ATCC_43644__alkyl_hydroperoxide_reductase:0.21657950451858781760,(333920267__Bacteria__Actinobacteria__Amycolicicoccus_subflavus_DQS3-9A1__thiol|disulfide_isomerase_or_thioredoxin:0.43614344835495710839,(340782481__Bacteria__Gammaproteobacteria__Acidithiobacillus_caldus_SM-1__redoxin_domain|containing_protein:0.22570741238938746287,(198282845__Bacteria__Gammaproteobacteria__Acidithiobacillus_ferrooxidans_ATCC_53993__alkyl_hydroperoxide_reductase:0.05022806075063356024,344200382__Bacteria__Gammaproteobacteria__Acidithiobacillus_ferrivorans_SS3__alkyl_hydroperoxide_reductase|_thiol_specific_antioxidant|_Mal_allergen:0.09671128580395146890):0.15118419509108463328):0.35119455719307945962):0.07072542509678507450):0.06765013961157731459):0.03695567916219015536):0.03507916285173914850,(383765282__Bacteria__Planctomycetes__Phycisphaera_mikurensis_NBRC_102666__putative_oxidoreductase:0.33505850475618870199,(307544743__Bacteria__Gammaproteobacteria__Halomonas_elongata_DSM_2581__hypothetical_protein:0.16153100201949052717,92112454__Bacteria__Gammaproteobacteria__Chromohalobacter_salexigens_DSM_3043__hypothetical_protein:0.16326662485211174136):0.16461233390151674971):0.05765788484541331527):0.06785372967866781790,((292492979__Bacteria__Gammaproteobacteria__Nitrosococcus_halophilus_Nc4__alkyl_hydroperoxide_reductase|_thiol_specific_antioxidant|_Mal_allergen:0.06273822489692595927,(300114625__Bacteria__Gammaproteobacteria__Nitrosococcus_watsonii_C-113__alkyl_hydroperoxide_reductase|thiol_specific_antioxidant|_Mal_allergen:0.05686642860274770256,77164503__Bacteria__Gammaproteobacteria__Nitrosococcus_oceani_ATCC_19707__hypothetical_protein:0.01791111993100753461):0.05526193684771053827):0.10717539528905158097,(121997249__Bacteria__Gammaproteobacteria__Halorhodospira_halophila_SL1__redoxin_domain|containing_protein:0.28706207787318754887,114321089__Bacteria__Gammaproteobacteria__Alkalilimnicola_ehrlichii_MLHE-1__redoxin_domain|containing_protein:0.21791781861139883358):0.10423056139444375479):0.03289304163499947448):0.01516824750934511398):0.04031736049790205639):0.05232006302819847826):0.02034087163372081883,162454350__Bacteria__Deltaproteobacteria__Sorangium_cellulosum_So_ce_56__thiol|disulfide_isomerase:0.28632631239554040548):0.01482283143657930381):0.02704026176400283268):0.10063889039847262463,((81300539__Bacteria__Cyanobacteria__Synechococcus_elongatus_PCC_7942__hypothetical_protein:0.19274377991256833043,(148243384__Bacteria__Cyanobacteria__Synechococcus_sp_RCC307__thioredoxin:0.44024283415414738885,(((((33239767__Bacteria__Cyanobacteria__Prochlorococcus_marinus_subsp_marinus_str_CCMP1375__Thioredoxin_family_protein:0.42695902125821327822,159902851__Bacteria__Cyanobacteria__Prochlorococcus_marinus_str_MIT_9211__hypothetical_protein:0.16744110988337573831):0.16875921506914950965,(72383485__Bacteria__Cyanobacteria__Prochlorococcus_marinus_str_NATL2A__hypothetical_protein:0.00771723119857033787,124025076__Bacteria__Cyanobacteria__Prochlorococcus_marinus_str_NATL1A__hypothetical_protein:0.00012663066008181711):0.31261589665171923835):0.09381329273335548002,(124024204__Bacteria__Cyanobacteria__Prochlorococcus_marinus_str_MIT_9303__hypothetical_protein:0.02255628845096477320,33864149__Bacteria__Cyanobacteria__Prochlorococcus_marinus_str_MIT_9313__hypothetical_protein:0.01127042571296263222):0.17526829002463756302):0.07704603862780656787,(((78183826__Bacteria__Cyanobacteria__Synechococcus_sp_CC9902__hypothetical_protein:0.26558026072659046690,78211767__Bacteria__Cyanobacteria__Synechococcus_sp_CC9605__hypothetical_protein:0.14114183521890613648):0.08901985367397682869,33864757__Bacteria__Cyanobacteria__Synechococcus_sp_WH_8102__hypothetical_protein:0.09745662395877610629):0.03492142534651143659,(113954880__Bacteria__Cyanobacteria__Synechococcus_sp_CC9311__thioredoxin:0.24432173639016874223,148238600__Bacteria__Cyanobacteria__Synechococcus_sp_WH_7803__thioredoxin:0.19831773066299374086):0.14481587479719013056):0.06884285312382190658):0.07946110065650091592,(123965551__Bacteria__Cyanobacteria__Prochlorococcus_marinus_str_MIT_9515__hypothetical_protein:0.17695104887361851054,((123967843__Bacteria__Cyanobacteria__Prochlorococcus_marinus_str_AS9601__hypothetical_protein:0.02251928246173481862,126695645__Bacteria__Cyanobacteria__Prochlorococcus_marinus_str_MIT_9301__hypothetical_protein:0.01535078035785038437):0.00911048584021600071,((157412645__Bacteria__Cyanobacteria__Prochlorococcus_marinus_str_MIT_9215__hypothetical_protein:0.02692255053276613325,78778670__Bacteria__Cyanobacteria__Prochlorococcus_marinus_str_MIT_9312__hypothetical_protein:0.03641911466790190288):0.02816398978996964217,33860841__Bacteria__Cyanobacteria__Prochlorococcus_marinus_subsp_pastoris_str_CCMP1986__hypothetical_protein:0.02816520950379364577):0.00917319210066494355):0.10076513363068956286):0.54906084797662446650):0.06655534815921108904):0.19084719057500723616):0.04699830530474054247,((320105982__Bacteria__Acidobacteria__Terriglobus_saanensis_SP1PR4__alkyl_hydroperoxide_reductase:0.35782396186707887686,390959542__Bacteria__Acidobacteria__Terriglobus_roseus_DSM_18391__AhpC|TSA_family_protein:0.44505239550784880809):0.15338103143622225377,(374309963__Bacteria__Acidobacteria__Granulicella_mallensis_MP5ACTX8__alkyl_hydroperoxide_reductase:0.10531606337894214298,322434416__Bacteria__Acidobacteria__Granulicella_tundricola__alkyl_hydroperoxide_reductase|_thiol_specific_antioxidant|_Mal_allergen:0.20334208394522534924):0.10134756655105281453):0.17067582735738467958):0.05092387626394512257):0.29904828504795138988):0.02865615734734029349,(183982940__Bacteria__Actinobacteria__Mycobacterium_marinum_M__hypothetical_protein:0.00000122123005994819,118617738__Bacteria__Actinobacteria__Mycobacterium_ulcerans_Agy99__hypothetical_protein:0.00000122123005994819):0.06235954922772262571):0.03614577793420330892,(31792920__Bacteria__Actinobacteria__Mycobacterium_bovis_AF2122-97__hypothetical_protein:0.00000122123005994819,(339631787__Bacteria__Actinobacteria__Mycobacterium_africanum_GM041182__hypothetical_protein:0.00000122123005994819,340626737__Bacteria__Actinobacteria__Mycobacterium_canettii_CIPT_140010059__hypothetical_protein:0.00000122123005994819):0.00000122123005994819):0.00000122123005994819,15608870__Bacteria__Actinobacteria__Mycobacterium_tuberculosis_H37Rv__hypothetical_protein:0.00000122123005994819):0.0;
