# Supplementary material for: The last universal common ancestor between ancient Earth chemistry and the onset of genetics
Source: PLoS Genet. 2018 Aug 16;14(8):e1007518. doi: 10.1371/journal.pgen.1007518 (PMC6095482; doi:10.1371/journal.pgen.1007518)
Supplement: S1 Appendix — The trees are for the 355 clusters that, after alignment and tree construction, generated ML trees that preserve domain monophyly while also having homologues in ≥2 archaeal and ≥2 bacterial lineages. These 355 proteins trace to LUCA by those phylogenetic criteria [78]. LUCA, last universal common ancestor; ML, maximum likelihood. (ZIP) [file pgen.1007518.s001.zip › renamed_trees_LUCA/2016.tree]

((289548306__Bacteria__Aquificae__Thermocrinis_albus_DSM_14484__auxin_efflux_carrier:0.53738958706147421651,288817581__Bacteria__Aquificae__Hydrogenobacter_thermophilus_TK-6__hypothetical_protein:0.46760045213158957234):0.22611759527727004482,((34557125__Bacteria__Epsilonproteobacteria__Wolinella_succinogenes_DSM_1740__integral_membrane_protein:0.75339991019317908982,(225849777__Bacteria__Aquificae__Persephonella_marina_EX-H1__integral_membrane_protein:0.50412753503772589347,(188996706__Bacteria__Aquificae__Sulfurihydrogenibium_sp_YO3AOP1__Auxin_Efflux_Carrier:0.33412248903157221180,225848033__Bacteria__Aquificae__Sulfurihydrogenibium_azorense_Az-Fu1__integral_membrane_protein:0.27757298775321043172):0.27830325533723720977):0.13521173679753611951):0.18948694249465888872,((((((170744105__Bacteria__Alphaproteobacteria__Methylobacterium_sp_4-46__auxin_efflux_carrier:0.62080875309929883787,(((374330077__Bacteria__Alphaproteobacteria__Pseudovibrio_sp_FO-BEG1__auxin_efflux_carrier_family_protein:0.43206193488605121322,158421897__Bacteria__Alphaproteobacteria__Azorhizobium_caulinodans_ORS_571__hypothetical_protein:0.27540765139580053456):0.65664297522018477693,((310824630__Bacteria__Deltaproteobacteria__Stigmatella_aurantiaca_DW4-3-1__auxin_efflux_carrier_family_protein:0.30909515141430676799,(383452710__Bacteria__Deltaproteobacteria__Corallococcus_coralloides_DSM_2259__auxin_efflux_carrier_family_protein:0.20578908997385317314,(338530621__Bacteria__Deltaproteobacteria__Myxococcus_fulvus_HW-1__auxin_efflux_carrier_family_protein:0.01396002577780813998,108760867__Bacteria__Deltaproteobacteria__Myxococcus_xanthus_DK_1622__auxin_efflux_carrier_family_protein:0.07522998979528552899):0.18647041870824021537):0.04535174834239891206):0.26266933758599891879,(111221422__Bacteria__Actinobacteria__Frankia_alni_ACN14a__transporter:0.08487609193326253743,((312196036__Bacteria__Actinobacteria__Frankia_sp_EuI1c__auxin_efflux_carrier_family_protein:0.41349661271768928250,158314024__Bacteria__Actinobacteria__Frankia_sp_EAN1pec__auxin_efflux_carrier:0.32106726544496538844):0.11422993299246719801,86739956__Bacteria__Actinobacteria__Frankia_sp_CcI3__auxin_efflux_carrier:0.12812276613752349164):0.05242953307763630749):0.69357466838788539576):0.18740008195602469998):0.09285670343350467537,((((291614667__Bacteria__Betaproteobacteria__Sideroxydans_lithotrophicus_ES-1__auxin_efflux_carrier:0.12816108297484163359,302879028__Bacteria__Betaproteobacteria__Gallionella_capsiferriformans_ES-2__auxin_efflux_carrier_family_protein:0.15786608475146918229):0.16934431503543173614,(((21673304__Bacteria__Chlorobi__Chlorobium_tepidum_TLS__hypothetical_protein:0.11226849697618779267,193212131__Bacteria__Chlorobi__Chlorobaculum_parvum_NCIB_8327__auxin_efflux_carrier:0.04168323133903361483):0.46607232424137851057,(145220283__Bacteria__Chlorobi__Chlorobium_phaeovibrioides_DSM_265__auxin_efflux_carrier:0.20348582472087523021,78187548__Bacteria__Chlorobi__Chlorobium_luteolum_DSM_273__hypothetical_protein:0.26359624283218446861):0.07532111639981466100):0.05135777143772095321,((194333276__Bacteria__Chlorobi__Prosthecochloris_aestuarii_DSM_271__auxin_efflux_carrier:0.27045526626360089084,189499444__Bacteria__Chlorobi__Chlorobium_phaeobacteroides_BS1__auxin_efflux_carrier:0.18504626390363798638):0.05306370681543812196,189347491__Bacteria__Chlorobi__Chlorobium_limicola_DSM_245__auxin_efflux_carrier:0.29004367938982833497):0.05819916187857528816):0.07461522586342329844):0.17884557028142439306,148266421__Bacteria__Deltaproteobacteria__Geobacter_uraniireducens_Rf4__auxin_efflux_carrier:0.37562000272533646594):0.09981106327997840699,((((317152860__Bacteria__Deltaproteobacteria__Desulfovibrio_aespoeensis_Aspo-2__auxin_efflux_carrier:0.23420691755892084074,376295744__Bacteria__Deltaproteobacteria__Desulfovibrio_desulfuricans_ND132__auxin_efflux_carrier_family_protein:0.27979657981002303835):0.38099041207454170666,291287711__Bacteria__others_bacteria__Denitrovibrio_acetiphilus_DSM_12809__auxin_efflux_carrier:0.64762173524985477968):0.09164208991855372910,((83718072__Bacteria__Betaproteobacteria__Burkholderia_thailandensis_E264__auxin_efflux_carrier:0.01759270066106508393,(53721333__Bacteria__Betaproteobacteria__Burkholderia_pseudomallei_K96243__transport_related_membrane_protein:0.00000122123005994819,(53717042__Bacteria__Betaproteobacteria__Burkholderia_mallei_ATCC_23344__auxin_efflux_carrier:0.00000122123005994819,((126456037__Bacteria__Betaproteobacteria__Burkholderia_pseudomallei_1106a__auxin_efflux_carrier_family_protein:0.00000122123005994819,124383113__Bacteria__Betaproteobacteria__Burkholderia_mallei_NCTC_10229__auxin_efflux_carrier:0.00000122123005994819):0.00000122123005994819,76818941__Bacteria__Betaproteobacteria__Burkholderia_pseudomallei_1710b__auxin_efflux_carrier:0.00000122123005994819):0.00000122123005994819):0.00356445942501672566):0.04496871033452098931):1.10459177731039992487,317050322__Bacteria__others_bacteria__Desulfurispirillum_indicum_S5__auxin_efflux_carrier:0.48019010836733277969):0.13188890429687646910):0.03663842532044271627,183219649__Bacteria__Spirochaetes__Leptospira_biflexa_serovar_Patoc_strain_Patoc_1_Paris__putative_permease:0.88831026914164701314):0.03583010245134411742):0.06120841087042225986):0.08630850326798336636):0.14064116129573958625,((383315851__Bacteria__Gammaproteobacteria__Frateuria_aurantia_DSM_6220__putative_permease:0.81573836204837735231,(312129501__Bacteria__Bacteroidetes__Leadbetterella_byssophila_DSM_17132__auxin_efflux_carrier:0.66798205504040353286,327403763__Bacteria__Bacteroidetes__Fluviicola_taffensis_DSM_16823__Auxin_Efflux_Carrier:0.56387076240434375052):0.47935452593163929702):0.09522186958557049552,(338210507__Bacteria__Bacteroidetes__Runella_slithyformis_DSM_19594__auxin_efflux_carrier_family_protein:0.90553853619815194431,((343083812__Bacteria__Bacteroidetes__Cyclobacterium_marinum_DSM_745__auxin_efflux_carrier_family_protein:0.44758509313115985018,390942813__Bacteria__Bacteroidetes__Belliella_baltica_DSM_15883__putative_permease:0.37675574911433018510):0.34748362654406689254,((383450580__Bacteria__Bacteroidetes__Flavobacterium_indicum_GPTSA100-9__Membrane_transport_protein:0.25911618145074588604,325954553__Bacteria__Bacteroidetes__Weeksella_virosa_DSM_16922__auxin_efflux_carrier_family_protein:0.46472713822009453777):0.07153078118541836283,146302745__Bacteria__Bacteroidetes__Flavobacterium_johnsoniae_UW101__auxin_efflux_carrier:0.49156924480275848710):0.15944396602923230355):0.08898994932151133019):0.15457038920066942800):0.08894842868378463607):0.06935499692851324061,(45659056__Bacteria__Spirochaetes__Leptospira_interrogans_serovar_Copenhageni_str_Fiocruz_L1-130__malate_permease:0.12357381770231946894,116329399__Bacteria__Spirochaetes__Leptospira_borgpetersenii_serovar_Hardjo-bovis_L550__permease:0.18083978445470311192):0.86849588752754536269):0.16486680484634241850,(192361104__Bacteria__Gammaproteobacteria__Cellvibrio_japonicus_Ueda107__Auxin_Efflux_Carrier_superfamily:0.62144273376559711064,((296272559__Bacteria__Epsilonproteobacteria__Arcobacter_nitrofigilis_DSM_7299__auxin_efflux_carrier:0.32508919882788661626,((157737302__Bacteria__Epsilonproteobacteria__Arcobacter_butzleri_RM4018__auxin_efflux_carrier_protein:0.03743578418246882450,384172474__Bacteria__Epsilonproteobacteria__Arcobacter_sp_L__auxin_efflux_carrier_protein:0.07666289557920227815):0.20783921614174888370,78777357__Bacteria__Epsilonproteobacteria__Sulfurimonas_denitrificans_DSM_1251__auxin_efflux_carrier:0.39922797662652781403):0.11003523249145075180):0.39741451381221620798,((56461212__Bacteria__Gammaproteobacteria__Idiomarina_loihiensis_L2TR__malate_permease:0.56378848694702687894,337285974__Bacteria__others_bacteria__Thermodesulfatator_indicus_DSM_15286__Auxin_Efflux_Carrier:0.58570901661385321724):0.09206028829308353367,(((297570366__Bacteria__Deltaproteobacteria__Desulfurivibrio_alkaliphilus_AHT2__Auxin_Efflux_Carrier:0.25519715180995694581,320354595__Bacteria__Deltaproteobacteria__Desulfobulbus_propionicus_DSM_2032__auxin_efflux_carrier:0.47753726705643539940):0.06472968643273253886,(77918694__Bacteria__Deltaproteobacteria__Pelobacter_carbinolicus_DSM_2380__permease:0.36901661707862826178,(39995375__Bacteria__Deltaproteobacteria__Geobacter_sulfurreducens_PCA__membrane_transport_protein:0.42381733642543362173,(253701495__Bacteria__Deltaproteobacteria__Geobacter_sp_M21__hypothetical_protein:0.06997830814612496231,197117775__Bacteria__Deltaproteobacteria__Geobacter_bemidjiensis_Bem__membrane_transport_protein:0.11707412136073523656):0.16218703572789752720):0.13151966309703386204):0.25533303903209042529):0.11644544546229876336,((313683555__Bacteria__Epsilonproteobacteria__Sulfuricurvum_kujiense_DSM_16994__auxin_efflux_carrier:0.71273813641592165258,(357416073__Bacteria__Gammaproteobacteria__Pseudoxanthomonas_spadix_BD-a59__putative_malate_permease:0.23590843814309289672,(((21229650__Bacteria__Gammaproteobacteria__Xanthomonas_campestris_pv_campestris_str_ATCC_33913__hypothetical_protein:0.04946185184299762422,(58584125__Bacteria__Gammaproteobacteria__Xanthomonas_oryzae_pv_oryzae_KACC10331__hypothetical_protein:0.02489833624365401371,21240965__Bacteria__Gammaproteobacteria__Xanthomonas_axonopodis_pv_citri_str_306__hypothetical_protein:0.01200479871184358983):0.03290250853698500899):0.21042718765463946928,285019864__Bacteria__Gammaproteobacteria__Xanthomonas_albilineans_GPE_PC73__hypothetical_protein:0.19566936983993737931):0.06790071643509482113,319785695__Bacteria__Gammaproteobacteria__Pseudoxanthomonas_suwonensis_11-1__hypothetical_protein:0.28442992849608056405):0.07544088547575066028):0.44695347804820501070):0.22878285572704343265,117923887__Bacteria__Alphaproteobacteria__Magnetococcus_marinus_MC-1__auxin_efflux_carrier:0.52724287472528619247):0.10243599284309640174):0.04282520193599549663):0.10504291609515306605):0.08368290215712358149):0.16033658668981135009):0.36473378894369923309,((20094996__Archaea__Thermococcales-pyroco__Methanopyrus_kandleri_AV19__permease:1.20688562281293365608,(((304315503__Archaea__Methanobacteriales__Methanothermobacter_marburgensis_str_Marburg__transporter_protein:0.12631328963430851764,15679381__Archaea__Methanobacteriales__Methanothermobacter_thermautotrophicus_str_Delta_H__hypothetical_protein:0.13711783829789181421):0.50777056926856722896,(288559374__Archaea__Methanobacteriales__Methanobrevibacter_ruminantium_M1__transporter:0.39869039218908480793,148643394__Archaea__Methanobacteriales__Methanobrevibacter_smithii_ATCC_35061__permease:0.51402545787828923807):0.30560459806873940813):0.25106546317356098763,(296109518__Archaea__Methanococcales__Methanocaldococcus_infernus_ME__hypothetical_protein:0.35432586054674458653,((336121582__Archaea__Methanococcales__Methanothermococcus_okinawensis_IH1__auxin_efflux_carrier:0.10198191035991527320,150401753__Archaea__Methanococcales__Methanococcus_aeolicus_Nankai-3__auxin_efflux_carrier:0.21358091211374347074):0.16151860203643567115,297618732__Archaea__Methanococcales__Methanococcus_voltae_A3__Auxin_Efflux_Carrier:0.54445543150578989966):0.11973116734060053334):0.46696759856508940345):0.11334620805559844636):0.20448873934173550371,((((((387128993__Bacteria__Gammaproteobacteria__Methylophaga_sp_JAM7__permease:0.20247991107619306428,387127792__Bacteria__Gammaproteobacteria__Methylophaga_sp_JAM1__permease:0.23779181368405932773):0.44648989736914546089,261854931__Bacteria__Gammaproteobacteria__Halothiobacillus_neapolitanus_c2__hypothetical_protein:0.56899429646224009005):0.08265223708791089030,((292492072__Bacteria__Gammaproteobacteria__Nitrosococcus_halophilus_Nc4__auxin_efflux_carrier:0.14123361898037831152,(300113911__Bacteria__Gammaproteobacteria__Nitrosococcus_watsonii_C-113__auxin_efflux_carrier:0.08036700752960485028,77164861__Bacteria__Gammaproteobacteria__Nitrosococcus_oceani_ATCC_19707__auxin_efflux_carrier:0.04097681034079063422):0.09403772800903577311):0.43317672107864507725,(220935591__Bacteria__Gammaproteobacteria__Thioalkalivibrio_sulfidophilus_HL-EbGr7__auxin_efflux_carrier:0.29448595514518360883,289207548__Bacteria__Gammaproteobacteria__Thioalkalivibrio_sp_K90mix__auxin_efflux_carrier:0.36028265672793535757):0.26269621744724008794):0.09883378253464417118):0.07993767372736378107,((357403932__Bacteria__Gammaproteobacteria__Methylomicrobium_alcaliphilum__hypothetical_protein:0.29699091078612405159,333982551__Bacteria__Gammaproteobacteria__Methylomonas_methanica_MC09__auxin_efflux_carrier:0.37569393333645595412):0.26989574106014019295,53804579__Bacteria__Gammaproteobacteria__Methylococcus_capsulatus_str_Bath__hypothetical_protein:0.83067130200038896692):0.11409880152184011248):0.47868667956059401947,(206889420__Bacteria__others_bacteria__Thermodesulfovibrio_yellowstonii_DSM_11347__auxin_efflux_carrier_family_transporter:1.13288579646032983028,74316100__Bacteria__Betaproteobacteria__Thiobacillus_denitrificans_ATCC_25259__hypothetical_protein:1.07220628242907323191):0.12142570830618766575):0.28039313737775339863,(302038945__Bacteria__others_bacteria__Candidatus_Nitrospira_defluvii__putative_AEC|type_transporter:1.46212626755180297167,((217968172__Bacteria__others_bacteria__Dictyoglomus_turgidum_DSM_6724__auxin_efflux_carrier:0.09918427105249931486,206901246__Bacteria__others_bacteria__Dictyoglomus_thermophilum_H-6-12__transporter_auxin_efflux_carrier_|AEC|_family:0.09602570191389975252):0.75854968159154789742,206895748__Bacteria__Clostridia__Coprothermobacter_proteolyticus_DSM_5265__transporter_auxin_efflux_carrier_|AEC|_family:1.25240742718710618142):0.15789462280337426825):0.12304428458762356469):0.04335577973960465237):0.27676107943456612626):0.10935847412797738976,390940818__Bacteria__Epsilonproteobacteria__Sulfurospirillum_barnesii_SES-3__putative_permease:1.10730577613025382711):0.10730630728589908574):0.28685593182083668484,15606582__Bacteria__Aquificae__Aquifex_aeolicus_VF5__hypothetical_protein:0.51943084092214264480):0.0;
