# Supplementary material for: The last universal common ancestor between ancient Earth chemistry and the onset of genetics
Source: PLoS Genet. 2018 Aug 16;14(8):e1007518. doi: 10.1371/journal.pgen.1007518 (PMC6095482; doi:10.1371/journal.pgen.1007518)
Supplement: S1 Appendix — The trees are for the 355 clusters that, after alignment and tree construction, generated ML trees that preserve domain monophyly while also having homologues in ≥2 archaeal and ≥2 bacterial lineages. These 355 proteins trace to LUCA by those phylogenetic criteria [78]. LUCA, last universal common ancestor; ML, maximum likelihood. (ZIP) [file pgen.1007518.s001.zip › renamed_trees_LUCA/2446.tree]

((218441477__Bacteria__Cyanobacteria__Cyanothece_sp_PCC_7424__oligosaccharide_biosynthesis_protein_Alg14_like_protein:0.26380168315093210918,(((((379753027__Bacteria__Actinobacteria__Mycobacterium_intracellulare_MOTT-02__hypothetical_protein:0.00000122123005994819,387874416__Bacteria__Actinobacteria__Mycobacterium_sp_MOTT36Y__hypothetical_protein:0.00000122123005994819):0.01910284733215122932,41407057__Bacteria__Actinobacteria__Mycobacterium_avium_subsp_paratuberculosis_K-10__hypothetical_protein:0.06746444874296246563):0.61654880044431692454,((((20091013__Archaea__Methanosarcinales__Methanosarcina_acetivorans_C2A__capsular_polysaccharide_biosynthesis_protein:0.40623107625170268298,(330507328__Archaea__Methanosarcinales__Methanosaeta_concilii_GP6__capsular_polysaccharide_biosynthesis_protein:0.41341124606729323654,(242398000__Archaea__Thermococcales-pyroco__Thermococcus_sibiricus_MM_739__Capsular_polysaccharide_biosynthesis_protein:0.24356832235639080952,212225012__Archaea__Thermococcales-pyroco__Thermococcus_onnurineus_NA1__capsular_polysaccharide_biosynthesis_protein:0.15398472938357446460):0.16120502403356720689):0.12138791681143396017):0.52175187685862833842,((305665771__Bacteria__Bacteroidetes__Maribacter_sp_HTCC2170__polysaccharide_biosynthesis_protein_CpsF:0.61015729839334442719,(347751310__Bacteria__Bacilli__Bacillus_coagulans_36D1__Oligosaccharide_biosynthesis_protein_Alg14_like_protein:0.51577737450275318309,(325298863__Bacteria__Bacteroidetes__Bacteroides_salanitronis_DSM_18170__oligosaccharide_biosynthesis_protein_Alg14|like_protein:0.06078817889529624513,325300550__Bacteria__Bacteroidetes__Bacteroides_salanitronis_DSM_18170__oligosaccharide_biosynthesis_protein_Alg14|like_protein:0.11991525328203368750):0.73372206046625609854):0.15286331696344973574):0.23042173685159489382,(((219683093__Bacteria__Actinobacteria__Bifidobacterium_animalis_subsp_lactis_AD011__beta|1|4|galactosyltransferase_enhancer:0.04624448066444494798,(125973875__Bacteria__Clostridia__Clostridium_thermocellum_ATCC_27405__polysaccharide_biosynthesis_protein_CpsF:0.10712656178584462063,160879351__Bacteria__Clostridia__Clostridium_phytofermentans_ISDg__oligosaccharide_biosynthesis_protein_Alg14|like_protein:0.17544264944626541958):0.08665513371836498779):0.81044265613634081102,302671742__Bacteria__Clostridia__Butyrivibrio_proteoclasticus_B316__polysaccharide_biosynthesis_protein:0.45225126965267770096):0.25124820881303455700,((337745250__Bacteria__Bacilli__Paenibacillus_mucilaginosus_KNP414__EpsG_protein:0.00000122123005994819,379718810__Bacteria__Bacilli__Paenibacillus_mucilaginosus_3016__EpsG_protein:0.00000122123005994819):0.00797123480141787542,386721390__Bacteria__Bacilli__Paenibacillus_mucilaginosus_K02__EpsG_protein:0.00000122123005994819):0.37426343830357128306):0.07590832146450651741):0.15956831659610185015):0.21307612368171582884,(343083396__Bacteria__Bacteroidetes__Cyclobacterium_marinum_DSM_745__oligosaccharide_biosynthesis_protein_Alg14_like_protein:0.58163750943586811637,157376112__Bacteria__Gammaproteobacteria__Shewanella_sediminis_HAW-EB3__hypothetical_protein:0.79716072348273037118):1.25324769268420754820):0.16109935566796249051,((((312135948__Bacteria__Clostridia__Caldicellulosiruptor_owensensis_OL__oligosaccharide_biosynthesis_protein_alg14_like_protein:0.19279806107374120039,150019547__Bacteria__Clostridia__Clostridium_beijerinckii_NCIMB_8052__oligosaccharide_biosynthesis_protein_Alg14|like_protein:0.22104941997363153350):0.09151827337196297152,(((238925010__Bacteria__Clostridia__Eubacterium_rectale_ATCC_33656__putative_glucosyltransferase_EpsE|like_protein:0.07055779519440404102,116627842__Bacteria__Bacilli__Streptococcus_thermophilus_LMD-9__UDP|N|acetylglucosamine|LPS_N|acetylglucosamine_transferase:0.04246003548417291024):0.10824380681083535516,(104774663__Bacteria__Bacilli__Lactobacillus_delbrueckii_subsp_bulgaricus_ATCC_11842__hypothetical_protein:0.06098189930903352013,(325957500__Bacteria__Bacilli__Lactobacillus_acidophilus_30SC__UDP|N|acetylglucosamine|LPS_N|acetylglucosamine_transferase:0.00000122123005994819,((385826059__Bacteria__Bacilli__Lactobacillus_johnsonii_DPC_6026__Polysaccharide_biosynthesis_protein_CpsF:0.00668612563153076888,116629787__Bacteria__Bacilli__Lactobacillus_gasseri_ATCC_33323__UDP|N|acetylglucosamine|LPS_N|acetylglucosamine_transferase:0.00000122123005994819):0.01345702918635026911,(315039049__Bacteria__Bacilli__Lactobacillus_amylovorus_GRL_1112__UDP|N|acetylglucosamine|LPS_N|acetylglucosamine_transferase:0.00674510950350730703,336054804__Bacteria__Bacilli__Lactobacillus_kefiranofaciens_ZW3__UDP|N|acetylglucosamine|LPS_N|acetylglucosamine_transferase:0.00000122123005994819):0.00671074262195019665):0.01361026022367141375):0.02767029572065363499):0.05314232559440303094):0.02697246567065081022,(((22537328__Bacteria__Bacilli__Streptococcus_agalactiae_2603V-R__polysaccharide_biosynthesis_protein_CpsF:0.12103045525798121484,(55821117__Bacteria__Bacilli__Streptococcus_thermophilus_LMG_18311__exopolysaccharide_biosynthesis_protein|_glycosyltransferase:0.05254720720529851286,(386337602__Bacteria__Bacilli__Streptococcus_gallolyticus_subsp_gallolyticus_ATCC_43143__glycosyltransferase_in_exopolysaccharide_biosynthesis:0.01242810647207103283,379705071__Bacteria__Bacilli__Streptococcus_infantarius_subsp_infantarius_CJ18__polysaccharide_biosynthesis_protein_CpsF:0.03405213647333575622):0.01437960042610484691):0.02344807713667157456):0.02566749262456986466,386579498__Bacteria__Bacilli__Streptococcus_suis_JS14__Cps2F:0.09577964002214105210):0.02953542114374915067,(182683321__Bacteria__Bacilli__Streptococcus_pneumoniae_CGSP14__glycosyltransferase_activity_enhancer:0.09662658865039043532,386086696__Bacteria__Bacilli__Streptococcus_thermophilus_ND03__glucosyltransferase_EpsE|like_protein:0.10286272961677341009):0.03663111150841261848):0.01560001629069021796):0.06170263403753291354):0.17859208251983749172,226364918__Bacteria__Actinobacteria__Rhodococcus_opacus_B4__polysaccharide_biosynthesis_protein:0.94602432540688963236):0.11275840941302807396,(((297562901__Bacteria__Actinobacteria__Nocardiopsis_dassonvillei_subsp_dassonvillei_DSM_43111__oligosaccharide_biosynthesis_protein_Alg14_like_protein:0.27973185063332245415,(284030654__Bacteria__Actinobacteria__Kribbella_flavida_DSM_17836__Oligosaccharide_biosynthesis_protein_Alg14_like_protein:0.30934297526634307873,((330466952__Bacteria__Actinobacteria__Verrucosispora_maris_AB-18-032__oligosaccharide_biosynthesis_Alg14|like_protein:0.09438609086647889446,(145594382__Bacteria__Actinobacteria__Salinispora_tropica_CNB-440__oligosaccharide_biosynthesis_Alg14|like_protein:0.07486596563072221711,159037454__Bacteria__Actinobacteria__Salinispora_arenicola_CNS-205__oligosaccharide_biosynthesis_protein_Alg14|like_protein:0.05771213159267148118):0.10101713687041118106):0.06959128490660418387,(315506848__Bacteria__Actinobacteria__Micromonospora_sp_L5__oligosaccharide_biosynthesis_protein_alg14_like_protein:0.00000122123005994819,302870611__Bacteria__Actinobacteria__Micromonospora_aurantiaca_ATCC_27029__Oligosaccharide_biosynthesis_protein_Alg14_like:0.00000122123005994819):0.17351028895361153559):0.11638487357212407014):0.04597030645288899958):0.12291425424689578216,(308177179__Bacteria__Actinobacteria__Arthrobacter_arilaitensis_Re117__oligosaccharide_biosynthesis_Alg14|like_protein:0.22095879966939710459,336319730__Bacteria__Actinobacteria__Cellvibrio_gilvus_ATCC_13127__Oligosaccharide_biosynthesis_protein_Alg14_like_protein:0.29381792578877802269):0.14869035504400809899):0.26705623016137869374,(311113142__Bacteria__Actinobacteria__Rothia_dentocariosa_ATCC_17931__polysaccharide_biosynthesis_protein_CpsF:0.23977561785807974259,283458581__Bacteria__Actinobacteria__Rothia_mucilaginosa_DY-18__UDP|N|acetylglucosamine|LPS_N|acetylglucosamine_transferase:0.05731030606650774212):0.47698217750920945956):0.08557399468954531019):0.13561511136330595129):0.10786855277488834048):0.10463443701704802646,(284046740__Bacteria__Actinobacteria__Conexibacter_woesei_DSM_14684__oligosaccharide_biosynthesis_protein_Alg14_like_protein:0.65672988580693736349,(37523281__Bacteria__Cyanobacteria__Gloeobacter_violaceus_PCC_7421__glucosyltransferase_EpsE|like_protein:0.20689757638439079668,220910524__Bacteria__Cyanobacteria__Cyanothece_sp_PCC_7425__oligosaccharide_biosynthesis_protein_Alg14|like_protein:0.25640976780212676456):0.61635709264388116591):0.06192780814981545257):0.23381724881667018123,(166366889__Bacteria__Cyanobacteria__Microcystis_aeruginosa_NIES-843__polysaccharide_biosynthesis_protein:0.26899886782413007236,307150819__Bacteria__Cyanobacteria__Cyanothece_sp_PCC_7822__oligosaccharide_biosynthesis_protein_Alg14|like_protein:0.30013497602867644787):0.06176163851920848935):0.09301234620184908874):0.11627338413003267259,220908086__Bacteria__Cyanobacteria__Cyanothece_sp_PCC_7425__oligosaccharide_biosynthesis_protein_Alg14|like_protein:0.13100662096829118752,17229779__Bacteria__Cyanobacteria__Nostoc_sp_PCC_7120__glucosyltransferase:0.14101550216828254158):0.0;
