# Supplementary material for: The last universal common ancestor between ancient Earth chemistry and the onset of genetics
Source: PLoS Genet. 2018 Aug 16;14(8):e1007518. doi: 10.1371/journal.pgen.1007518 (PMC6095482; doi:10.1371/journal.pgen.1007518)
Supplement: S1 Appendix — The trees are for the 355 clusters that, after alignment and tree construction, generated ML trees that preserve domain monophyly while also having homologues in ≥2 archaeal and ≥2 bacterial lineages. These 355 proteins trace to LUCA by those phylogenetic criteria [78]. LUCA, last universal common ancestor; ML, maximum likelihood. (ZIP) [file pgen.1007518.s001.zip › renamed_trees_LUCA/38.tree]

((((289597120__Archaea__Thermoplasmatales__Aciduliprofundum_boonei_T469__alanyl|tRNA_synthetase:0.50714518930573848632,((13541650__Archaea__Thermoplasmatales__Thermoplasma_volcanium_GSS1__alanyl|tRNA_synthetase:0.22539550408132133508,16081904__Archaea__Thermoplasmatales__Thermoplasma_acidophilum_DSM_1728__alanyl|tRNA_synthetase:0.21489142763629032196):0.30232715723856079526,48477495__Archaea__Thermoplasmatales__Picrophilus_torridus_DSM_9790__alanyl|tRNA_synthetase:0.52343668332547133026):0.42460101153298696053):0.20470186527032296908,(((212224880__Archaea__Thermococcales-pyroco__Thermococcus_onnurineus_NA1__alanyl|tRNA_synthetase:0.04541260847293636382,(57641502__Archaea__Thermococcales-pyroco__Thermococcus_kodakarensis_KOD1__alanyl|tRNA_synthetase:0.01842639639560519557,(240102368__Archaea__Thermococcales-pyroco__Thermococcus_gammatolerans_EJ3__alanyl|tRNA_synthetase:0.01530788010142045998,223477585__Archaea__Thermococcales-pyroco__Thermococcus_sp_AM4__alanyl|tRNA_synthetase:0.00613939971966418266):0.02064945866155624629):0.02484796282952642099):0.02543316249053834480,((((389851864__Archaea__Thermococcales-pyroco__Pyrococcus_sp_ST04__alanyl|tRNA_synthetase:0.06539896878291948101,((332158554__Archaea__Thermococcales-pyroco__Pyrococcus_sp_NA2__alanyl|tRNA_synthetase:0.06191711608088296126,14590220__Archaea__Thermococcales-pyroco__Pyrococcus_horikoshii_OT3__alanyl|tRNA_synthetase:0.06355278633945093958):0.02499595542594042902,14521870__Archaea__Thermococcales-pyroco__Pyrococcus_abyssi_GE5__alanyl|tRNA_synthetase:0.05213956823354105180):0.03913760162810830251):0.01380543967583759170,18976642__Archaea__Thermococcales-pyroco__Pyrococcus_furiosus_DSM_3638__alanyl|tRNA_synthetase:0.06181356347688049535):0.01579269587428196522,337284835__Archaea__Thermococcales-pyroco__Pyrococcus_yayanosii_CH1__alanyl|tRNA_synthetase:0.10958544354157062628):0.01819980618909732700,(242399787__Archaea__Thermococcales-pyroco__Thermococcus_sibiricus_MM_739__alanyl|tRNA_synthetase:0.11912455574681865555,315231477__Archaea__Thermococcales-pyroco__Thermococcus_barophilus_MP__alanyl|tRNA_synthetase:0.04308108663024520085):0.07410499400129942627):0.02612725227819003362):0.41348671101721889976,(((312136375__Archaea__Methanobacteriales__Methanothermus_fervidus_DSM_2088__alanyl|tRNA_synthetase:0.31580170335659479841,(((84490050__Archaea__Methanobacteriales__Methanosphaera_stadtmanae_DSM_3091__alanyl|tRNA_synthetase:0.37989158934646422017,(148642679__Archaea__Methanobacteriales__Methanobrevibacter_smithii_ATCC_35061__alanyl|tRNA_synthetase:0.12913528977185431690,288559749__Archaea__Methanobacteriales__Methanobrevibacter_ruminantium_M1__alanyl|tRNA_synthetase_AlaS:0.18064978639480816502):0.19439085131349798097):0.05187793078990818318,(333986625__Archaea__Methanobacteriales__Methanobacterium_sp_SWAN-1__alanyl|tRNA_synthetase:0.13712316243020522544,325959974__Archaea__Methanobacteriales__Methanobacterium_sp_AL-21__alanyl|tRNA_synthetase:0.22033375946218569652):0.08355551099089342237):0.05085149091812926625,(15679677__Archaea__Methanobacteriales__Methanothermobacter_thermautotrophicus_str_Delta_H__alanyl|tRNA_synthetase:0.09302480362279010040,304314036__Archaea__Methanobacteriales__Methanothermobacter_marburgensis_str_Marburg__alanyl|tRNA_synthetase:0.05683501910195919854):0.22094331062343663952):0.12373804836546578589):0.18108212230115500185,((((261402487__Archaea__Methanococcales__Methanocaldococcus_vulcanius_M7__alanyl|tRNA_synthetase:0.02203458968944834936,15668744__Archaea__Methanococcales__Methanocaldococcus_jannaschii_DSM_2661__alanyl|tRNA_synthetase:0.01223833228438667674):0.01014143995468434929,(289191823__Archaea__Methanococcales__Methanocaldococcus_sp_FS406-22__alanyl|tRNA_synthetase:0.02387087739317565044,256810754__Archaea__Methanococcales__Methanocaldococcus_fervens_AG86__alanyl|tRNA_synthetase:0.04903356471513616033):0.01015476917201833806):0.06616315157474945974,296109504__Archaea__Methanococcales__Methanocaldococcus_infernus_ME__alanyl|tRNA_synthetase:0.30606421029192942829):0.08566599612674175024,(333911504__Archaea__Methanococcales__Methanotorris_igneus_Kol_5__alanyl|tRNA_synthetase:0.07695594884664144764,((297620181__Archaea__Methanococcales__Methanococcus_voltae_A3__alanyl|tRNA_synthetase:0.22113817872025942624,(150400126__Archaea__Methanococcales__Methanococcus_vannielii_SB__alanyl|tRNA_synthetase:0.12487593118571697903,45357960__Archaea__Methanococcales__Methanococcus_maripaludis_S2__alanyl|tRNA_synthetase:0.07855046044276828288):0.08989280941931650226):0.08984080214700801426,(336122133__Archaea__Methanococcales__Methanothermococcus_okinawensis_IH1__alanyl|tRNA_synthetase:0.08467260775003027096,150401051__Archaea__Methanococcales__Methanococcus_aeolicus_Nankai-3__alanyl|tRNA_synthetase:0.19482602859199601997):0.04287664632018949734):0.07556493172265570102):0.07325832848030641720):0.25950790772566800779):0.07996576595160752310,(((((119719139__Archaea__Thermoproteales__Thermofilum_pendens_Hrk_5__alanyl|tRNA_synthetase:0.67972740545773424614,(((325968423__Archaea__Thermoproteales__Vulcanisaeta_moutnovskia_768-28__alanyl|tRNA_synthetase:0.07252767581423408272,307594165__Archaea__Thermoproteales__Vulcanisaeta_distributa_DSM_14429__alanyl|tRNA_synthetase:0.04031497361456988504):0.30663468904094742795,159042453__Archaea__Thermoproteales__Caldivirga_maquilingensis_IC-167__alanyl|tRNA_synthetase:0.34023785766805991759):0.12163035836589927707,((352681736__Archaea__Thermoproteales__Thermoproteus_tenax_Kra_1__Alanyl|tRNA_synthetase:0.11914469690834451898,327310071__Archaea__Thermoproteales__Thermoproteus_uzoniensis_768-20__alanyl|tRNA_synthetase:0.10890484679956287384):0.13547082501027207790,(126460596__Archaea__Thermoproteales__Pyrobaculum_calidifontis_JCM_11548__alanyl|tRNA_synthetase:0.10315287202068222638,(((374326197__Archaea__Thermoproteales__Pyrobaculum_sp_1860__alanyl|tRNA_synthetase:0.09099982791641965385,18314158__Archaea__Thermoproteales__Pyrobaculum_aerophilum_str_IM2__alanyl|tRNA_synthetase:0.07658991840197261480):0.02846095609133190291,(379005597__Archaea__Thermoproteales__Pyrobaculum_oguniense_TE7__alanine||tRNA_ligase|alanyl|tRNA_synthetase:0.00932084418066049698,145592424__Archaea__Thermoproteales__Pyrobaculum_arsenaticum_DSM_13514__alanyl|tRNA_synthetase:0.00912645665430334568):0.07947719804058579751):0.02900187218549320212,(171185364__Archaea__Thermoproteales__Thermoproteus_neutrophilus_V24Sta__alanyl|tRNA_synthetase:0.05481800219145342712,119872431__Archaea__Thermoproteales__Pyrobaculum_islandicum_DSM_4184__alanyl|tRNA_synthetase:0.07578145443716298446):0.05312115813363464667):0.03832809103221242186):0.11900656913992324615):0.17843569113505752810):0.24887255535816169005):0.10816143442025236143,(156936991__Archaea__Desulfurococcales__Ignicoccus_hospitalis_KIN4-I__alanyl|tRNA_synthetase:0.37783807499980692768,((((332796980__Archaea__Sulfolobales__Acidianus_hospitalis_W1__alanyl|tRNA_synthetase:0.21726858169256371700,((227828028__Archaea__Sulfolobales__Sulfolobus_islandicus_M_14-25__alanyl|tRNA_synthetase:0.01463843893897308346,15897276__Archaea__Sulfolobales__Sulfolobus_solfataricus_P2__alanyl|tRNA_synthetase:0.02748769971595185768):0.23958907643078894423,(70607199__Archaea__Sulfolobales__Sulfolobus_acidocaldarius_DSM_639__alanyl|tRNA_synthetase:0.25975753095737297294,15921648__Archaea__Sulfolobales__Sulfolobus_tokodaii_str_7__alanyl|tRNA_synthetase:0.12038261778924780332):0.10644385189635419131):0.07516466025179224797):0.06221798797971895417,(330834452__Archaea__Sulfolobales__Metallosphaera_cuprina_Ar-4__alanyl|tRNA_synthetase:0.13509335592752358401,146304401__Archaea__Sulfolobales__Metallosphaera_sedula_DSM_5348__alanyl|tRNA_synthetase:0.10688537303231289421):0.20775368930184356930):0.25622075660010218412,(305663561__Archaea__Desulfurococcales__Ignisphaera_aggregans_DSM_17230__alanyl|tRNA_synthetase:0.44617993398164157437,385806318__Archaea__Sulfolobales__Fervidicoccus_fontis_Kam940__alanyl|tRNA_synthetase:0.59406832731545189397):0.11729926005593832583):0.07728287543233081092,((302348046__Archaea__Desulfurococcales__Acidilobus_saccharovorans_345-15__alanyl|tRNA_synthetase:0.39888101585063218124,14601887__Archaea__Desulfurococcales__Aeropyrum_pernix_K1__alanyl|tRNA_synthetase:0.37066447713567057809):0.11108093762556003892,(((((296242680__Archaea__Desulfurococcales__Thermosphaera_aggregans_DSM_11486__alanyl|tRNA_synthetase:0.19873847473934996843,(320101298__Archaea__Desulfurococcales__Desulfurococcus_mucosus_DSM_2162__alanyl|tRNA_synthetase:0.11216368417988413497,(390938922__Archaea__Desulfurococcales__Desulfurococcus_fermentans_DSM_16532__alanyl|tRNA_synthetase:0.00704719233832832789,218884411__Archaea__Desulfurococcales__Desulfurococcus_kamchatkensis_1221n__alanyl|tRNA_synthetase:0.00618560049265124302):0.10062758089940102013):0.12638441707126371605):0.11836355975482153180,389860713__Archaea__Desulfurococcales__Thermogladius_sp_1633__alanyl|tRNA_synthetase:0.44844723729510865828):0.12910347069652691743,(297527343__Archaea__Desulfurococcales__Staphylothermus_hellenicus_DSM_12710__alanyl|tRNA_synthetase:0.05034431531618958899,126465992__Archaea__Desulfurococcales__Staphylothermus_marinus_F1__alanyl|tRNA_synthetase:0.03926765933992342611):0.28953523058080876673):0.48467980629064144615,124028451__Archaea__Desulfurococcales__Hyperthermus_butylicus_DSM_5456__alanyl|tRNA_synthetase:0.32406660289515748508):0.05630695908547515144,347523529__Archaea__Desulfurococcales__Pyrolobus_fumarii_1A__alanyl|tRNA_synthetase:0.39555703774985429000):0.04356501890676282157):0.06719039325035384980):0.05381261068582766233):0.24467827054398202935):0.09000947602636553968,170291158__Archaea__others_archaea__Candidatus_Korarchaeum_cryptofilum_OPF8__alanyl|tRNA_synthetase:0.74404413747797160106):0.09985584017224992393,(((383318930__Archaea__Methanocellales__Methanocella_sp_HZ254__alanine||tRNA_ligase|alanyl|tRNA_synthetase:0.05910823581804603571,(282165634__Archaea__Methanocellales__Methanocella_paludicola_SANAE__alanyl|tRNA_synthetase:0.06828106632712173385,147920593__Archaea__Methanocellales__Uncultured_methanogenic_archaeon_RC-I__alanyl|tRNA_synthetase:0.17460333236998121231):0.03169816294739617735):0.89678183093824015426,(118576438__Archaea__others_archaea__Cenarchaeum_symbiosum_A__alanyl|tRNA_synthetase:0.34482846773684194819,161527876__Archaea__others_archaea__Nitrosopumilus_maritimus_SCM1__alanyl|tRNA_synthetase:0.23553972877734127844):0.62361710883063325994):0.20984803797272819081,((((37521917__Bacteria__Cyanobacteria__Gloeobacter_violaceus_PCC_7421__alanyl|tRNA_synthetase:0.32354557928879656981,(((86608988__Bacteria__Cyanobacteria__Synechococcus_sp_JA-2-3Ba-2-13__alanyl|tRNA_synthetase:0.04440822755806662914,86606529__Bacteria__Cyanobacteria__Synechococcus_sp_JA-3-3Ab__alanyl|tRNA_synthetase:0.06451534264969203958):0.17448682140097845905,(((158337563__Bacteria__Cyanobacteria__Acaryochloris_marina_MBIC11017__alanyl|tRNA_synthetase:0.18268757314939157443,((16331117__Bacteria__Cyanobacteria__Synechocystis_sp_PCC_6803__alanyl|tRNA_synthetase:0.17661137654408004538,(((307152653__Bacteria__Cyanobacteria__Cyanothece_sp_PCC_7822__alanyl|tRNA_synthetase:0.06506055529539719884,218437893__Bacteria__Cyanobacteria__Cyanothece_sp_PCC_7424__alanyl|tRNA_synthetase:0.05163989569270949903):0.07581090725638503502,(170078279__Bacteria__Cyanobacteria__Synechococcus_sp_PCC_7002__alanyl|tRNA_synthetase:0.16300037526840094326,((284929441__Bacteria__Cyanobacteria__Cyanobacterium_UCYN-A__alanyl|tRNA_synthetase:0.40779594706794397574,172036637__Bacteria__Cyanobacteria__Cyanothece_sp_ATCC_51142_lin-circ__alanyl|tRNA_synthetase:0.05976245933104666619):0.04063348281068532991,(218246265__Bacteria__Cyanobacteria__Cyanothece_sp_PCC_8801__alanyl|tRNA_synthetase:0.00265308958564432640,257059315__Bacteria__Cyanobacteria__Cyanothece_sp_PCC_8802__alanyl|tRNA_synthetase:0.00385524985343620088):0.08025079817992049336):0.03499243914685471607):0.02278361587405225083):0.04249962303519193296,166365301__Bacteria__Cyanobacteria__Microcystis_aeruginosa_NIES-843__alanyl|tRNA_synthetase:0.12594853195785971067):0.02494860220508198292):0.02836107463972718790,((186681072__Bacteria__Cyanobacteria__Nostoc_punctiforme_PCC_73102__alanyl|tRNA_synthetase:0.06572320104381419725,((17229910__Bacteria__Cyanobacteria__Nostoc_sp_PCC_7120__alanyl|tRNA_synthetase:0.02198724966803096773,75906451__Bacteria__Cyanobacteria__Anabaena_variabilis_ATCC_29413__alanyl|tRNA_synthetase:0.01852552204027999375):0.04860214008238841060,298491784__Bacteria__Cyanobacteria__Nostoc_azollae_0708__alanyl|tRNA_synthetase:0.14402498083034803722):0.01699840136153198816):0.10869622693318621576,113478168__Bacteria__Cyanobacteria__Trichodesmium_erythraeum_IMS101__alanyl|tRNA_synthetase:0.20728625865310670862):0.02349405666312830848):0.03557206757301834693):0.03527785787087957259,81299685__Bacteria__Cyanobacteria__Synechococcus_elongatus_PCC_7942__alanyl|tRNA_synthetase:0.19905073912423668081):0.04855613931422227830,(22299646__Bacteria__Cyanobacteria__Thermosynechococcus_elongatus_BP-1__alanyl|tRNA_synthetase:0.31582349933111636409,220906096__Bacteria__Cyanobacteria__Cyanothece_sp_PCC_7425__alanyl|tRNA_synthetase:0.14186696187348613041):0.04919907052687752524):0.04313053395498545745):0.07324152863130585500,(((33239500__Bacteria__Cyanobacteria__Prochlorococcus_marinus_subsp_marinus_str_CCMP1375__Alanyl|tRNA_synthetase:0.19562839057886277638,159902592__Bacteria__Cyanobacteria__Prochlorococcus_marinus_str_MIT_9211__alanyl|tRNA_synthetase:0.22016671712740662481):0.12396190077777688443,((148240734__Bacteria__Cyanobacteria__Synechococcus_sp_WH_7803__alanyl|tRNA_synthetase:0.08144949528542537454,(113953976__Bacteria__Cyanobacteria__Synechococcus_sp_CC9311__alanyl|tRNA_synthetase:0.09600462108447026244,(78185740__Bacteria__Cyanobacteria__Synechococcus_sp_CC9902__alanyl|tRNA_synthetase:0.06518298549024945099,33866890__Bacteria__Cyanobacteria__Synechococcus_sp_WH_8102__alanyl|tRNA_synthetase:0.08504123564064174079):0.02912045011344477005):0.02891305431528424022):0.02637862337381279704,((33864421__Bacteria__Cyanobacteria__Prochlorococcus_marinus_str_MIT_9313__alanyl|tRNA_synthetase:0.01458097978930482548,124024525__Bacteria__Cyanobacteria__Prochlorococcus_marinus_str_MIT_9303__alanyl|tRNA_synthetase:0.01513444366696188419):0.11638258162050235667,148243479__Bacteria__Cyanobacteria__Synechococcus_sp_RCC307__alanyl|tRNA_synthetase:0.10048944440049271953):0.02941977561707365824):0.12541432538538205277):0.06731380728978907102,((72383213__Bacteria__Cyanobacteria__Prochlorococcus_marinus_str_NATL2A__alanyl|tRNA_synthetase:0.01522978958135647737,124024771__Bacteria__Cyanobacteria__Prochlorococcus_marinus_str_NATL1A__alanyl|tRNA_synthetase:0.00293987233112338745):0.26492487369102996064,((33860604__Bacteria__Cyanobacteria__Prochlorococcus_marinus_subsp_pastoris_str_CCMP1986__alanyl|tRNA_synthetase:0.07710836036761797851,(157412393__Bacteria__Cyanobacteria__Prochlorococcus_marinus_str_MIT_9215__alanyl|tRNA_synthetase:0.10589788471515983181,(126695385__Bacteria__Cyanobacteria__Prochlorococcus_marinus_str_MIT_9301__alanyl|tRNA_synthetase:0.00550097831825817427,(123967582__Bacteria__Cyanobacteria__Prochlorococcus_marinus_str_AS9601__alanyl|tRNA_synthetase:0.01347551286720500598,78778430__Bacteria__Cyanobacteria__Prochlorococcus_marinus_str_MIT_9312__alanyl|tRNA_synthetase:0.00710523855528713468):0.00249904862979415457):0.05061938262477277267):0.05892266444230506717):0.09443557917948465497,123965286__Bacteria__Cyanobacteria__Prochlorococcus_marinus_str_MIT_9515__alanyl|tRNA_synthetase:0.13165719885619181495):0.31086084651921203070):0.16591092094067694251):0.15607866623589383703):0.07099888369187523640):0.35345255540029435481,(((284044488__Bacteria__Actinobacteria__Conexibacter_woesei_DSM_14684__alanyl|tRNA_synthetase:0.59256517382459616972,108804197__Bacteria__Actinobacteria__Rubrobacter_xylanophilus_DSM_9941__alanyl|tRNA_synthetase:0.66081790733254353043):0.14897508159795253002,((300088455__Bacteria__Chloroflexi__Dehalogenimonas_lykanthroporepellens_BL-DC-9__alanyl|tRNA_synthetase:0.36613521654818953488,(270307496__Bacteria__Chloroflexi__Dehalococcoides_sp_VS__alanyl|tRNA_synthetase:0.01389541935791134553,57233592__Bacteria__Chloroflexi__Dehalococcoides_ethenogenes_195__alanyl|tRNA_synthetase:0.01301726975358445844):0.33541081409542494729):0.26887660865613877137,((328947373__Bacteria__Spirochaetes__Treponema_succinifaciens_DSM_2489__alanyl|tRNA_synthetase:0.36143128615556052718,(((339499545__Bacteria__Spirochaetes__Spirochaeta_caldaria_DSM_7334__alanyl|tRNA_synthetase:0.09539017548418786407,(333999524__Bacteria__Spirochaetes__Treponema_primitia_ZAS-2__alanine||tRNA_ligase:0.13331515103391647359,333995407__Bacteria__Spirochaetes__Treponema_azotonutricium_ZAS-9__alanine||tRNA_ligase:0.16008200250728624181):0.05563469023658985935):0.12357502992022191546,(332297434__Bacteria__Spirochaetes__Treponema_brennaborense_DSM_12168__alanyl|tRNA_synthetase:0.18837650865246857723,((384422507__Bacteria__Spirochaetes__Treponema_pallidum_subsp_pallidum_str_Chicago__alanyl|tRNA_synthetase:0.00000122123005994819,338706964__Bacteria__Spirochaetes__Treponema_paraluiscuniculi_Cuniculi_A__alanine||tRNA_ligase:0.00633285252140967751):0.40743178566667104246,42527166__Bacteria__Spirochaetes__Treponema_denticola_ATCC_35405__alanyl|tRNA_synthetase:0.21971031645216582140):0.05694447092712271591):0.04434695904837141628):0.03729740778566820875,(((307718489__Bacteria__Spirochaetes__Spirochaeta_thermophila_DSM_6192__alanyl|tRNA_synthetase_AlaRS:0.20488194922670774356,383791404__Bacteria__Spirochaetes__Spirochaeta_africana_DSM_8902__alanine||tRNA_ligase:0.36158374888277267090):0.06734594449029947250,(((15594565__Bacteria__Spirochaetes__Borrelia_burgdorferi_B31__alanine||tRNA_ligase:0.01367514662222026577,343127539__Bacteria__Spirochaetes__Borrelia_bissettii_DN127__tRNA_synthetases_class_II_family_protein:0.01374980276762958337):0.00750376435389784116,(51598481__Bacteria__Spirochaetes__Borrelia_garinii_PBi_linear__alanyl|tRNA_synthetase:0.02709807082173752713,111115044__Bacteria__Spirochaetes__Borrelia_afzelii_PKo__alanyl|tRNA_synthetase:0.03483148000654263249):0.01250224922226131873):0.14560423980343931150,((187918093__Bacteria__Spirochaetes__Borrelia_hermsii_DAH__alanyl|tRNA_synthetase:0.03135807125440196602,119953017__Bacteria__Spirochaetes__Borrelia_turicatae_91E135__alanyl|tRNA_synthetase:0.05083944442937578939):0.02806759006076068805,(203284140__Bacteria__Spirochaetes__Borrelia_duttonii_Ly__alanyl|tRNA_synthetase:0.00000122123005994819,(386859446__Bacteria__Spirochaetes__Borrelia_crocidurae_str_Achema__alanyl|tRNA_synthetase:0.00421374621672516297,203287678__Bacteria__Spirochaetes__Borrelia_recurrentis_A1__alanyl|tRNA_synthetase:0.00422417239873788299):0.00210223665292451302):0.08930651268014434818):0.08896629497768164530):0.47974749138851158214):0.05958337203736873561,(302339632__Bacteria__Spirochaetes__Spirochaeta_smaragdinae_DSM_11293__alanyl|tRNA_synthetase:0.22534180901376998918,(330837065__Bacteria__Spirochaetes__Spirochaeta_coccoides_DSM_17374__alanyl|tRNA_synthetase:0.22049733139485214184,(374317032__Bacteria__Spirochaetes__Sphaerochaeta_pleomorpha_str_Grapes__alanine||tRNA_ligase:0.11475903524191784222,325971945__Bacteria__Spirochaetes__Spirochaeta_sp_Buddy__alanyl|tRNA_synthetase:0.11623878519761664252):0.09973423250337427881):0.11201854224265360427):0.08023047935652992402):0.02178347370799873367):0.13174525813705070809):0.57246531511745557541,(269837587__Bacteria__Chloroflexi__Sphaerobacter_thermophilus_DSM_20745__alanyl|tRNA_synthetase:0.23256347499352195141,221632736__Bacteria__Chloroflexi__Thermomicrobium_roseum_DSM_5159__alanyl|tRNA_synthetase:0.26065793283304133920):0.20620140852434376555):0.10581584087753988233):0.07009103100027103128):0.07677536270232984683,((((((((338732313__Bacteria__Chlamydiae__Simkania_negevensis_Z_gsn__alanyl|tRNA_synthetase:0.43650735917319721802,((338174288__Bacteria__Chlamydiae__Parachlamydia_acanthamoebae_UV-7__alanyl|tRNA_synthetase:0.24898727014075763830,46447153__Bacteria__Chlamydiae__Candidatus_Protochlamydia_amoebophila_UWE25__alanyl|tRNA_synthetase:0.31309576987018344907):0.08648879911203552484,297620478__Bacteria__Chlamydiae__Waddlia_chondrophila_WSU_86-1044__alanyl|tRNA_synthetase:0.29021071416863597481):0.05599308756084987737):0.10228784324319845078,((15834749__Bacteria__Chlamydiae__Chlamydia_muridarum_Nigg__alanyl|tRNA_synthetase:0.06422666313456425191,(385270480__Bacteria__Chlamydiae__Chlamydia_trachomatis_A2497_Xq__alanyl|tRNA_synthetase:0.00411607359015788224,386263105__Bacteria__Chlamydiae__Chlamydia_trachomatis_Sweden2__alanyl|tRNA_synthetase:0.00257206156097496402):0.04778769736520108169):0.13183076728047810056,(330443884__Bacteria__Chlamydiae__Chlamydophila_pecorum_E58__alanyl|tRNA_synthetase:0.16816019320920147506,((89897947__Bacteria__Chlamydiae__Chlamydophila_felis_Fe-C-56__alanyl|tRNA_synthetase:0.04038046293808920245,(29840633__Bacteria__Chlamydiae__Chlamydophila_caviae_GPIC__alanyl|tRNA_synthetase:0.03288940647175829513,(62185445__Bacteria__Chlamydiae__Chlamydophila_abortus_S26-3__alanyl|tRNA_synthetase:0.02613424911303227974,332287792__Bacteria__Chlamydiae__Chlamydophila_psittaci_6BC__alanyl|tRNA_synthetase:0.01714074988092107246):0.04656855459826302057):0.01481227417038852301):0.11050630508992335954,15618801__Bacteria__Chlamydiae__Chlamydophila_pneumoniae_CWL029__alanine||tRNA_ligase:0.14632601045294774122):0.03666063304765523195):0.06147503969513277294):0.59901976663376255150):0.34255696975081639799,((261415443__Bacteria__others_bacteria__Fibrobacter_succinogenes_subsp_succinogenes_S85__alanyl|tRNA_synthetase:0.56408585862009152923,218961963__Bacteria__others_bacteria__Candidatus_Cloacamonas_acidaminovorans__alanyl|tRNA_synthetase:0.55590325934994111456):0.16952412944112760229,((((268317116__Bacteria__Bacteroidetes__Rhodothermus_marinus_DSM_4252__alanyl|tRNA_synthetase:0.22659380099680168086,83814294__Bacteria__Bacteroidetes__Salinibacter_ruber_DSM_13855__alanyl|tRNA_synthetase:0.36179078109014584097):0.25858087743078311815,(((((325104121__Bacteria__Bacteroidetes__Pedobacter_saltans_DSM_12145__alanyl|tRNA_synthetase:0.16838950763924701026,(255532429__Bacteria__Bacteroidetes__Pedobacter_heparinus_DSM_2366__alanyl|tRNA_synthetase:0.21335545295286750811,326800500__Bacteria__Bacteroidetes__Sphingobacterium_sp_21__alanyl|tRNA_synthetase:0.21181693328000267273):0.04502360426576733354):0.05822607082250619986,387791242__Bacteria__Bacteroidetes__Solitalea_canadensis_DSM_3403__alanine||tRNA_ligase:0.21625243347936973226):0.09412303765999151250,((((375012511__Bacteria__Bacteroidetes__Owenweeksia_hongkongensis_DSM_17368__alanine||tRNA_ligase:0.34761957900082524064,((256818974__Bacteria__Bacteroidetes__Capnocytophaga_ochracea_DSM_7271__alanyl|tRNA_synthetase:0.14077155370278635060,340621084__Bacteria__Bacteroidetes__Capnocytophaga_canimorsus_Cc5__Alanine||tRNA_ligase:0.10773210982020094140):0.14269401331749448358,((146299654__Bacteria__Bacteroidetes__Flavobacterium_johnsoniae_UW101__alanyl|tRNA_synthetase:0.15454150029507673914,((150025983__Bacteria__Bacteroidetes__Flavobacterium_psychrophilum_JIP02-86__Alanine||tRNA_ligase:0.12542457618081959136,(365961192__Bacteria__Bacteroidetes__Flavobacterium_columnare_ATCC_49512__alanyl|tRNA_synthetase:0.07851499514244014710,383451473__Bacteria__Bacteroidetes__Flavobacterium_indicum_GPTSA100-9__Alanine||tRNA_ligase:0.05821487865596199768):0.06836365122087301183):0.03716094435528336654,347536929__Bacteria__Bacteroidetes__Flavobacterium_branchiophilum_FL-15__alanyl|tRNA_synthetase:0.08908201902177459441):0.10346116227232123042):0.08285996305301325526,(((120434599__Bacteria__Bacteroidetes__Gramella_forsetii_KT0803__alanyl|tRNA_synthetase:0.13679596746733327373,295132657__Bacteria__Bacteroidetes__Zunongwangia_profunda_SM-A87__alanyl|tRNA_synthetase:0.14446116129436611941):0.08161081450363052991,(298207536__Bacteria__Bacteroidetes__Croceibacter_atlanticus_HTCC2559__alanyl|tRNA_synthetase:0.14526510413803275790,390954539__Bacteria__Bacteroidetes__Aequorivita_sublithincola_DSM_14238__alanyl|tRNA_synthetase:0.15813284201178620658):0.05349349099946333619):0.03348826917578715673,((((260061769__Bacteria__Bacteroidetes__Robiginitalea_biformata_HTCC2501__alanyl|tRNA_synthetase:0.34585032535468079873,344202139__Bacteria__Bacteroidetes__Muricauda_ruestringensis_DSM_13258__alanyl|tRNA_synthetase:0.10518588310535482988):0.03500222489102818718,(305666370__Bacteria__Bacteroidetes__Maribacter_sp_HTCC2170__alanyl|tRNA_synthetase:0.10873026928498932819,((319952367__Bacteria__Bacteroidetes__Cellulophaga_algicola_DSM_14237__alanyl|tRNA_synthetase:0.11958835886928022296,325285608__Bacteria__Bacteroidetes__Cellulophaga_lytica_DSM_7489__alanyl|tRNA_synthetase:0.08644514546366759145):0.04689178124299502037,340616973__Bacteria__Bacteroidetes__Zobellia_galactanivorans__alanyl|tRNA_synthetase:0.08478113302368296689):0.01137584638333042665):0.04180905721151627341):0.06139000408301804879,336172740__Bacteria__Bacteroidetes__Lacinutrix_sp_5H-3-7-4__alanyl|tRNA_synthetase:0.17611191850581306428):0.05605958704901808226,332292251__Bacteria__Bacteroidetes__Krokinobacter_sp_4H-3-7-5__alanyl|tRNA_synthetase:0.17908466065295661207):0.02795523249983068725):0.06825967873520999429):0.05679110011331545832):0.09493641528419788367):0.04017231494835201561,((261749137__Bacteria__Bacteroidetes__Blattabacterium_sp_Periplaneta_americana_str_BPLAN__alanyl|tRNA_synthetase:0.12733667703607767785,((387906829__Bacteria__Bacteroidetes__Blattabacterium_sp_Blaberus_giganteus__alanine|tRNA_ligase:0.16553923144951571134,262341353__Bacteria__Bacteroidetes__Blattabacterium_sp_Blattella_germanica_str_Bge__alanine|tRNA_ligase:0.13066209941348655432):0.10806367696502877651,(357420744__Bacteria__Bacteroidetes__Blattabacterium_sp_Mastotermes_darwiniensis_str_MADAR__alanyl|tRNA_synthetase:0.12163890084853791473,374290613__Bacteria__Bacteroidetes__Blattabacterium_sp_Cryptocercus_punctulatus_str_Cpu__alanine|tRNA_ligase:0.11843162854932651196):0.04667431467600741124):0.03176062953941045236):0.69453878207398667133,((255534656__Bacteria__Bacteroidetes__Flavobacteriaceae_bacterium_3519-10__alanyl|tRNA_synthetase:0.16471099358081719988,313207039__Bacteria__Bacteroidetes__Riemerella_anatipestifer_DSM_15868__alanyl|tRNA_synthetase:0.13483216590012256364):0.17603521033253291539,325954950__Bacteria__Bacteroidetes__Weeksella_virosa_DSM_16922__alanyl|tRNA_synthetase:0.31558063499632532656):0.05346526356939349661):0.05123317354981023197):0.04776222822314705324,327402220__Bacteria__Bacteroidetes__Fluviicola_taffensis_DSM_16823__alanyl|tRNA_synthetase:0.35328586791558891367):0.04589700386803566984,(390948124__Bacteria__Bacteroidetes__Alistipes_finegoldii_DSM_17242__alanyl|tRNA_synthetase:0.40183054127324996374,(325280523__Bacteria__Bacteroidetes__Odoribacter_splanchnicus_DSM_20712__alanyl|tRNA_synthetase:0.32873560952336911001,(313205146__Bacteria__Bacteroidetes__Paludibacter_propionicigenes_WB4__alanyl|tRNA_synthetase:0.24212162182802351995,((((332299295__Bacteria__Bacteroidetes__Porphyromonas_asaccharolytica_DSM_20707__alanyl|tRNA_synthetase:0.41249178546140996549,34540951__Bacteria__Bacteroidetes__Porphyromonas_gingivalis_W83__alanyl|tRNA_synthetase:0.20568009257116579014):0.08731602568510736517,(375254518__Bacteria__Bacteroidetes__Tannerella_forsythia_ATCC_43037__alanine||tRNA_ligase:0.21190492307074648703,150009141__Bacteria__Bacteroidetes__Parabacteroides_distasonis_ATCC_8503__alanyl|tRNA_synthetase:0.10298493775975670061):0.06676555537025923026):0.05348848074864844676,(((387132980__Bacteria__Bacteroidetes__Prevotella_intermedia_17__alanine||tRNA_ligase:0.08623411527025238998,(327314000__Bacteria__Bacteroidetes__Prevotella_denticola_F0289__alanine||tRNA_ligase:0.03869615270095190518,302345784__Bacteria__Bacteroidetes__Prevotella_melaninogenica_ATCC_25845__alanine||tRNA_ligase:0.03789075962617046572):0.09368109255047225858):0.05914913220982374875,294672801__Bacteria__Bacteroidetes__Prevotella_ruminicola_23__alanine||tRNA_ligase:0.16023421047207478396):0.23998548539510095035,((319901112__Bacteria__Bacteroidetes__Bacteroides_helcogenes_P_36-108__alanyl|tRNA_synthetase:0.07545203836014938159,(29349403__Bacteria__Bacteroidetes__Bacteroides_thetaiotaomicron_VPI-5482__alanyl|tRNA_synthetase:0.04430265604120620093,53712054__Bacteria__Bacteroidetes__Bacteroides_fragilis_YCH46__alanyl|tRNA_synthetase:0.02651261714432412778):0.02734066366898451825):0.03969499928057018678,(325298627__Bacteria__Bacteroidetes__Bacteroides_salanitronis_DSM_18170__alanyl|tRNA_synthetase:0.09490465623195278033,150004460__Bacteria__Bacteroidetes__Bacteroides_vulgatus_ATCC_8482__alanyl|tRNA_synthetase:0.05000399648723029278):0.03797325918138150930):0.06741180464530333039):0.06860468078533013547):0.03945364623092906253,212550874__Bacteria__Bacteroidetes__Candidatus_Azobacteroides_pseudotrichonymphae_genomovar_CFP2__alanyl|tRNA_synthetase:0.37785520536891759047):0.03170917374380007731):0.09465457569403330773):0.07074904536254528198):0.08719970554243294814):0.05872448081592632901):0.03410674306987242221,((256419492__Bacteria__Bacteroidetes__Chitinophaga_pinensis_DSM_2588__alanyl|tRNA_synthetase:0.21888812677375568683,375148923__Bacteria__Bacteroidetes__Niastella_koreensis_GR20-10__alanyl|tRNA_synthetase:0.27451359285764903584):0.19036469265435662646,((189501991__Bacteria__Bacteroidetes__Candidatus_Amoebophilus_asiaticus_5a2__alanyl|tRNA_synthetase:0.49898470010219148074,110637850__Bacteria__Bacteroidetes__Cytophaga_hutchinsonii_ATCC_33406__alanyl|tRNA_synthetase:0.24356963054390229351):0.05366280414423231504,((313676999__Bacteria__Bacteroidetes__Marivirga_tractuosa_DSM_4126__alanyl|tRNA_synthetase:0.26238974466962572407,(390944174__Bacteria__Bacteroidetes__Belliella_baltica_DSM_15883__alanyl|tRNA_synthetase:0.19996013359605571691,343083356__Bacteria__Bacteroidetes__Cyclobacterium_marinum_DSM_745__alanyl|tRNA_synthetase:0.24525667315264160218):0.11212223897203370260):0.06131465094807451999,(284037267__Bacteria__Bacteroidetes__Spirosoma_linguale_DSM_74__alanyl|tRNA_synthetase:0.21420549096117039167,(255039401__Bacteria__Bacteroidetes__Dyadobacter_fermentans_DSM_18053__alanyl|tRNA_synthetase:0.17656367013245596875,(338210641__Bacteria__Bacteroidetes__Runella_slithyformis_DSM_19594__alanyl|tRNA_synthetase:0.17056880285936323882,312132175__Bacteria__Bacteroidetes__Leadbetterella_byssophila_DSM_17132__alanyl|tRNA_synthetase:0.23457405905066938678):0.05887249047235280225):0.10398519475540551893):0.16208312016621273521):0.02161173962020554104):0.03276450642487480774):0.02323485516542104015):0.07673997726354005178,(332666616__Bacteria__Bacteroidetes__Haliscomenobacter_hydrossis_DSM_1100__alanyl|tRNA_synthetase:0.38740812261364437896,379730911__Bacteria__Bacteroidetes__Saprospira_grandis_str_Lewin__alanyl|tRNA_synthetase:0.41273888535547442746):0.07216466478144412111):0.19598266413928641660):0.11382963859069819557,(385808621__Bacteria__others_bacteria__Ignavibacterium_album_JCM_16511__alanyl|tRNA_synthetase:0.42064048666551862032,(193214313__Bacteria__Chlorobi__Chloroherpeton_thalassium_ATCC_35110__alanyl|tRNA_synthetase:0.27233435083931373244,((194333146__Bacteria__Chlorobi__Prosthecochloris_aestuarii_DSM_271__alanyl|tRNA_synthetase:0.15169990316837964062,189499310__Bacteria__Chlorobi__Chlorobium_phaeobacteroides_BS1__alanyl|tRNA_synthetase:0.16735247922391244257):0.12068879433464234363,((193213512__Bacteria__Chlorobi__Chlorobaculum_parvum_NCIB_8327__alanyl|tRNA_synthetase:0.05383055042262966522,21673007__Bacteria__Chlorobi__Chlorobium_tepidum_TLS__alanyl|tRNA_synthetase:0.05528881452119346895):0.13138622876897779190,((189345755__Bacteria__Chlorobi__Chlorobium_limicola_DSM_245__alanyl|tRNA_synthetase:0.08421874397607131968,119356090__Bacteria__Chlorobi__Chlorobium_phaeobacteroides_DSM_266__alanyl|tRNA_synthetase:0.13053011164936698107):0.07819377071207248009,((78188347__Bacteria__Chlorobi__Chlorobium_chlorochromatii_CaD3__alanyl|tRNA_synthetase:0.17151775549783659924,194337650__Bacteria__Chlorobi__Pelodictyon_phaeoclathratiforme_BU-1__alanyl|tRNA_synthetase:0.12088695832393313301):0.07699217711469784342,(145220398__Bacteria__Chlorobi__Chlorobium_phaeovibrioides_DSM_265__alanyl|tRNA_synthetase:0.17177059931574759077,78187794__Bacteria__Chlorobi__Chlorobium_luteolum_DSM_273__alanyl|tRNA_synthetase:0.15551885760291833671):0.09975946489860541833):0.04209415058390215264):0.10388180013877833241):0.08158958964972648498):0.20731162191919316751):0.13615212432282944310):0.06508733407997815967):0.05571685824134379322,(383766272__Bacteria__Planctomycetes__Phycisphaera_mikurensis_NBRC_102666__alanyl|tRNA_synthetase:0.81005197231883530051,((182415646__Bacteria__others_bacteria__Opitutus_terrae_PB90-1__alanyl|tRNA_synthetase:0.56936821944301907461,(187735876__Bacteria__others_bacteria__Akkermansia_muciniphila_ATCC_BAA-835__alanyl|tRNA_synthetase:0.29679406767066124351,294053724__Bacteria__others_bacteria__Coraliomargarita_akajimensis_DSM_45221__alanyl|tRNA_synthetase:0.32436217471990963501):0.32631326374025848569):0.10076858052240421360,189218662__Bacteria__others_bacteria__Methylacidiphilum_infernorum_V4__Alanyl|tRNA_synthetase:0.61786069270619625726):0.16078525215831701578):0.08268814276623739912):0.04400245546885987735):0.11780461663464529554):0.08018518989610710912,(51893138__Bacteria__Clostridia__Symbiobacterium_thermophilum_IAM_14863__alanyl|tRNA_synthetase:0.52379511045823867743,(((332799386__Bacteria__Clostridia__Tepidanaerobacter_sp_Re1__alanyl|tRNA_synthetase:0.28155335666499831104,302389912__Bacteria__Clostridia__Thermosediminibacter_oceani_DSM_16646__alanyl|tRNA_synthetase:0.18666576635295409337):0.23700054760648270324,(167628656__Bacteria__Clostridia__Heliobacterium_modesticaldum_Ice1__alanyl|tRNA_synthetase:0.29806833482958805526,296133407__Bacteria__Clostridia__Thermincola_potens_JR__alanyl|tRNA_synthetase:0.24470237555472049151):0.10617842147749997905):0.04151723436853009541,((297616546__Bacteria__Clostridia__Syntrophothermus_lipocalidus_DSM_12680__alanyl|tRNA_synthetase:0.24126080275249636720,114566020__Bacteria__Clostridia__Syntrophomonas_wolfei_subsp_wolfei_str_Goettingen__alanyl|tRNA_synthetase:0.29216149423971882193):0.17754053488359958224,(83590480__Bacteria__Clostridia__Moorella_thermoacetica_ATCC_39073__alanyl|tRNA_synthetase:0.33790093502476986620,317122060__Bacteria__Clostridia__Thermaerobacter_marianensis_DSM_12885__alanyl|tRNA_synthetase:0.39507056346872654329):0.09862654924165970005):0.03677189218177205621):0.06797813614486029887):0.05612300539270247829):0.01870814353430948901,((226227321__Bacteria__others_bacteria__Gemmatimonas_aurantiaca_T-27__alanyl|tRNA_synthetase:0.71990643529144182633,(383784749__Bacteria__others_bacteria__Leptospirillum_ferrooxidans_C2-3__Alanyl|tRNA_synthetase:0.82312716905058191941,339629604__Bacteria__Clostridia__Sulfobacillus_acidophilus_TPY__alanyl|tRNA_synthetase:0.58286972231358846752):0.11372947434990540727):0.09759593473382691120,(((320161086__Bacteria__Chloroflexi__Anaerolinea_thermophila_UNI-1__alanyl|tRNA_synthetase:0.52397137881246247382,383762093__Bacteria__Chloroflexi__Caldilinea_aerophila_DSM_14535_NBRC_104270__alanyl|tRNA_synthetase:0.42372756123218979774):0.12596445204406317431,(159900152__Bacteria__Chloroflexi__Herpetosiphon_aurantiacus_DSM_785__alanyl|tRNA_synthetase:0.45661946672776021483,((156743640__Bacteria__Chloroflexi__Roseiflexus_castenholzii_DSM_13941__alanyl|tRNA_synthetase:0.05304004478635789693,148657329__Bacteria__Chloroflexi__Roseiflexus_sp_RS-1__alanyl|tRNA_synthetase:0.05136127747387671250):0.18855349662598813731,((163849369__Bacteria__Chloroflexi__Chloroflexus_aurantiacus_J-10-fl__alanyl|tRNA_synthetase:0.00111494969773382976,222527366__Bacteria__Chloroflexi__Chloroflexus_sp_Y-400-fl__alanyl|tRNA_synthetase:0.00000122123005994819):0.06721069802471665855,219847052__Bacteria__Chloroflexi__Chloroflexus_aggregans_DSM_9485__alanyl|tRNA_synthetase:0.04157507595580630516):0.22365269586442948491):0.16771383008703849571):0.16985664709252129567):0.07892509453100102212,269925210__Bacteria__others_bacteria__Thermobaculum_terrenum_ATCC_BAA-798__alanyl|tRNA_synthetase:0.49740333626353566698):0.09602442819463660739):0.04621070483491005604):0.02826080561065903718,(((317050904__Bacteria__others_bacteria__Desulfurispirillum_indicum_S5__alanyl|tRNA_synthetase:0.61456330464340880315,((42522107__Bacteria__Deltaproteobacteria__Bdellovibrio_bacteriovorus_HD100__hypothetical_protein:0.80011817302366794458,(117923331__Bacteria__Alphaproteobacteria__Magnetococcus_marinus_MC-1__alanyl|tRNA_synthetase:0.44236325351299377040,(((71083347__Bacteria__Alphaproteobacteria__Candidatus_Pelagibacter_ubique_HTCC1062__alanyl|tRNA_synthetase:0.28235077848475892415,330813881__Bacteria__Alphaproteobacteria__Candidatus_Pelagibacter_sp_IMCC9063__alanyl|tRNA_synthetase:0.44306909772161651162):0.21231341942996356797,((339320390__Bacteria__Alphaproteobacteria__Candidatus_Midichloria_mitochondrii_IricVA__alanyl|tRNA_synthetase:0.55168839907574862558,((88608446__Bacteria__Alphaproteobacteria__Neorickettsia_sennetsu_str_Miyayama__alanyl|tRNA_synthetase:0.03725104767346003320,254796550__Bacteria__Alphaproteobacteria__Neorickettsia_risticii_str_Illinois__alanyl|tRNA_synthetase:0.03604783945864756950):0.79863294794941663834,((190571072__Bacteria__Alphaproteobacteria__Wolbachia_endosymbiont_of_Culex_quinquefasciatus_Pel__alanyl|tRNA_synthetase:0.05920868647863863909,((225630565__Bacteria__Alphaproteobacteria__Wolbachia_sp_wRi__alanyl|tRNA_synthetase:0.01536153924044404880,42520697__Bacteria__Alphaproteobacteria__Wolbachia_endosymbiont_of_Drosophila_melanogaster__alanyl|tRNA_synthetase:0.02284518717095643595):0.04740276597005138592,58584618__Bacteria__Alphaproteobacteria__Wolbachia_endosymbiont_strain_TRS_of_Brugia_malayi__alanyl|tRNA_synthetase:0.10445879484794155789):0.02555229726160623480):0.31090051598615026096,(((56416520__Bacteria__Alphaproteobacteria__Anaplasma_marginale_str_St_Maries__alanyl|tRNA_synthetase:0.00322294829545891840,269959066__Bacteria__Alphaproteobacteria__Anaplasma_centrale_str_Israel__alanyl|tRNA_synthetase:0.00481136198915966574):0.29173143422415503956,88607771__Bacteria__Alphaproteobacteria__Anaplasma_phagocytophilum_HZ__alanyl|tRNA_synthetase:0.32482634022643308569):0.24038963257264317486,(57238881__Bacteria__Alphaproteobacteria__Ehrlichia_ruminantium_str_Welgevonden__alanyl|tRNA_synthetase:0.18201164265444472190,(88658226__Bacteria__Alphaproteobacteria__Ehrlichia_chaffeensis_str_Arkansas__alanyl|tRNA_synthetase:0.12663018212791257722,73666779__Bacteria__Alphaproteobacteria__Ehrlichia_canis_str_Jake__alanyl|tRNA_synthetase:0.13746449800395124652):0.07097589259011301277):0.30320891324074400464):0.18344488921536364345):0.06470123625469205442):0.16136347642355478027):0.09585981590661546425,(148284335__Bacteria__Alphaproteobacteria__Orientia_tsutsugamushi_str_Boryong__alanyl|tRNA_synthetase:0.54790854694970236860,(91204886__Bacteria__Alphaproteobacteria__Rickettsia_bellii_RML369-C__alanyl|tRNA_synthetase:0.08221791859832315585,((((15604686__Bacteria__Alphaproteobacteria__Rickettsia_prowazekii_str_Madrid_E__alanyl|tRNA_synthetase:0.02688987436684113844,51474024__Bacteria__Alphaproteobacteria__Rickettsia_typhi_str_Wilmington__alanyl|tRNA_synthetase:0.02890899918812112751):0.08269601490911214492,(((341584471__Bacteria__Alphaproteobacteria__Rickettsia_heilongjiangensis_054__alanyl|tRNA_synthetase:0.00000122123005994819,350273992__Bacteria__Alphaproteobacteria__Rickettsia_japonica_YH__alanyl|tRNA_synthetase:0.00108304843352922606):0.00630374232871071249,(374319839__Bacteria__Alphaproteobacteria__Rickettsia_slovaca_13-B__Alanyl|tRNA_synthetase:0.00435541040989272706,((383484617__Bacteria__Alphaproteobacteria__Rickettsia_parkeri_str_Portsmouth__alanyl|tRNA_synthetase:0.00000122123005994819,(15893250__Bacteria__Alphaproteobacteria__Rickettsia_conorii_str_Malish_7__alanyl|tRNA_synthetase:0.00216849743317103954,229587224__Bacteria__Alphaproteobacteria__Rickettsia_africae_ESF-5__alanyl|tRNA_synthetase:0.00108376172263917781):0.00000122123005994819):0.00135479327310771155,((379713035__Bacteria__Alphaproteobacteria__Rickettsia_philipii_str_364D__alanyl|tRNA_synthetase:0.00108484678302850899,157829157__Bacteria__Alphaproteobacteria__Rickettsia_rickettsii_str_Sheila_Smith__alanyl|tRNA_synthetase:0.00217340861343601893):0.00244081480954587340,238651102__Bacteria__Alphaproteobacteria__Rickettsia_peacockii_str_Rustic__alanyl|tRNA_synthetase:0.00843474945420766460):0.00217021739984280980):0.00080193136888233394):0.00508600615085636094):0.00275866093249282733,(383311931__Bacteria__Alphaproteobacteria__Candidatus_Rickettsia_amblyommii_str_GAT-30V__alanyl|tRNA_synthetase:0.00868085358981493874,((383480991__Bacteria__Alphaproteobacteria__Rickettsia_rhipicephali_str_3-7-female6-CWPP__alanyl|tRNA_synthetase:0.00433415556230802752,157965032__Bacteria__Alphaproteobacteria__Rickettsia_massiliae_MTU5__alanyl|tRNA_synthetase:0.00436822221513921954):0.00436233088132758403,383482774__Bacteria__Alphaproteobacteria__Rickettsia_montanensis_str_OSU_85-930__alanyl|tRNA_synthetase:0.00324942760511207030):0.00108737883699639467):0.00000122123005994819):0.01673124073977065931):0.01980162950383836454,((383501128__Bacteria__Alphaproteobacteria__Rickettsia_australis_str_Cutlack__alanyl|tRNA_synthetase:0.01692767994180997132,157826336__Bacteria__Alphaproteobacteria__Rickettsia_akari_str_Hartford__alanyl|tRNA_synthetase:0.02744099100846007430):0.01508074415152776439,67459745__Bacteria__Alphaproteobacteria__Rickettsia_felis_URRWXCal2__alanyl|tRNA_synthetase:0.01553960984542438264):0.00528426418343298961):0.01075464963198195095,157804247__Bacteria__Alphaproteobacteria__Rickettsia_canadensis_str_McKiel__alanyl|tRNA_synthetase:0.06282521623301784430):0.04718138570616146887):0.23247904516168518829):0.17544231756600586758):0.05580667619005548474):0.10428574189947240058,((154253021__Bacteria__Alphaproteobacteria__Parvibaculum_lavamentivorans_DS-1__alanyl|tRNA_synthetase:0.28563102094708042733,(((312115730__Bacteria__Alphaproteobacteria__Rhodomicrobium_vannielii_ATCC_17100__alanyl|tRNA_synthetase:0.24320934818468581406,(338738242__Bacteria__Alphaproteobacteria__Hyphomicrobium_sp_MC1__alanyl|tRNA_synthetase:0.06418107778428577825,300023633__Bacteria__Alphaproteobacteria__Hyphomicrobium_denitrificans_ATCC_51888__alanyl|tRNA_synthetase:0.06070991107547030891):0.18928355442047187229):0.05303176475739608542,(((((90423082__Bacteria__Alphaproteobacteria__Rhodopseudomonas_palustris_BisB18__alanyl|tRNA_synthetase:0.04487376754163559939,115523616__Bacteria__Alphaproteobacteria__Rhodopseudomonas_palustris_BisA53__alanyl|tRNA_synthetase:0.05725380063208383025):0.02879689423288886094,(((383770757__Bacteria__Alphaproteobacteria__Bradyrhizobium_sp_S23321__alanyl|tRNA_synthetase:0.06743677197449961247,27380861__Bacteria__Alphaproteobacteria__Bradyrhizobium_japonicum_USDA_110__alanyl|tRNA_synthetase:0.02978605560981349709):0.14223546796473954257,86750846__Bacteria__Alphaproteobacteria__Rhodopseudomonas_palustris_HaA2__alanyl|tRNA_synthetase:0.02650969587360342897):0.07023018973687115973,91976212__Bacteria__Alphaproteobacteria__Rhodopseudomonas_palustris_BisB5__alanyl|tRNA_synthetase:0.03068253490297440794):0.01178153965127748393):0.04154311640426353036,(209884575__Bacteria__Alphaproteobacteria__Oligotropha_carboxidovorans_OM5__alanyl|tRNA_synthetase:0.11804103079072236770,(148256734__Bacteria__Alphaproteobacteria__Bradyrhizobium_sp_BTAi1__alanyl|tRNA_synthetase:0.10362632214306241596,(75675479__Bacteria__Alphaproteobacteria__Nitrobacter_winogradskyi_Nb-255__alanyl|tRNA_synthetase:0.03805975881654203447,92117171__Bacteria__Alphaproteobacteria__Nitrobacter_hamburgensis_X14__alanyl|tRNA_synthetase:0.02731871043866787585):0.06909231657447527375):0.02285267284006308255):0.02252531167614197846):0.13737833251907102805,((((170743900__Bacteria__Alphaproteobacteria__Methylobacterium_sp_4-46__alanyl|tRNA_synthetase:0.04360369193769492169,220925350__Bacteria__Alphaproteobacteria__Methylobacterium_nodulans_ORS_2060__alanyl|tRNA_synthetase:0.03705352755867898779):0.06806668866826885711,(170751975__Bacteria__Alphaproteobacteria__Methylobacterium_radiotolerans_JCM_2831__alanyl|tRNA_synthetase:0.10645960364280723787,(188581873__Bacteria__Alphaproteobacteria__Methylobacterium_populi_BJ001__alanyl|tRNA_synthetase:0.01220246634754001275,(163852018__Bacteria__Alphaproteobacteria__Methylobacterium_extorquens_PA1__alanyl|tRNA_synthetase:0.00113023884403756769,218530772__Bacteria__Alphaproteobacteria__Methylobacterium_chloromethanicum_CM4__alanyl|tRNA_synthetase:0.00452885091225620727):0.03191121705687630788):0.10085309314678526926):0.06919902239687966694):0.09958351022134130648,(217979627__Bacteria__Alphaproteobacteria__Methylocella_silvestris_BL2__alanyl|tRNA_synthetase:0.13092484197501555454,182679359__Bacteria__Alphaproteobacteria__Beijerinckia_indica_subsp_indica_ATCC_9039__alanyl|tRNA_synthetase:0.17153483115529927217):0.10610288000181876400):0.05513817143517391745,((154248002__Bacteria__Alphaproteobacteria__Xanthobacter_autotrophicus_Py2__alanyl|tRNA_synthetase:0.09971667699842061416,158424478__Bacteria__Alphaproteobacteria__Azorhizobium_caulinodans_ORS_571__alanyl|tRNA_synthetase:0.14900392704865733640):0.05157536689723558887,298292138__Bacteria__Alphaproteobacteria__Starkeya_novella_DSM_506__alanyl|tRNA_synthetase:0.13217719508242947724):0.07568017640604952911):0.02530663601134085228):0.05677452544298128984,((374332411__Bacteria__Alphaproteobacteria__Pseudovibrio_sp_FO-BEG1__alanyl|tRNA_synthetase:0.18684851237284547110,328543180__Bacteria__Alphaproteobacteria__Polymorphum_gilvum_SL003B-26A1__alanyl|tRNA_synthetase:0.13734547002548241901):0.06507303119479759812,(((227822193__Bacteria__Alphaproteobacteria__Sinorhizobium_fredii_NGR234__alanyl|tRNA_synthetase:0.02909562732409716815,(384536051__Bacteria__Alphaproteobacteria__Sinorhizobium_meliloti_SM11__alanyl|tRNA_synthetase:0.01614333541623476712,150396732__Bacteria__Alphaproteobacteria__Sinorhizobium_medicae_WSM419__alanyl|tRNA_synthetase:0.02358092772753359045):0.02170960295551507477):0.08686755487139978527,(((325293275__Bacteria__Alphaproteobacteria__Agrobacterium_sp_H13-3_circ-linear__alanyl|tRNA_synthetase:0.01550051737151880368,159184958__Bacteria__Alphaproteobacteria__Agrobacterium_tumefaciens_str_C58_circ-lin__alanyl|tRNA_synthetase:0.01653395279093947123):0.08361302205646341246,222148884__Bacteria__Alphaproteobacteria__Agrobacterium_vitis_S4__alanyl|tRNA_synthetase:0.13886309828714674119):0.03125163949467624908,(222086162__Bacteria__Alphaproteobacteria__Agrobacterium_radiobacter_K84__alanyl|tRNA_synthetase:0.04194796453900184741,((86357937__Bacteria__Alphaproteobacteria__Rhizobium_etli_cf_42__alanyl|tRNA_synthetase:0.03948268895417828689,116252382__Bacteria__Alphaproteobacteria__Rhizobium_leguminosarum_bv_viciae_3841__alanyl|tRNA_synthetase:0.02309857059824402259):0.09172785738171575221,(315122762__Bacteria__Alphaproteobacteria__Candidatus_Liberibacter_solanacearum_CLso-ZC1__alanyl|tRNA_synthetase:0.15644248365028448622,254780191__Bacteria__Alphaproteobacteria__Candidatus_Liberibacter_asiaticus_str_psy62__alanyl|tRNA_synthetase:0.17302328263647429041):0.49658059585669939162):0.01681250801472346929):0.01406472636266711297):0.04643750266302194840):0.08719289520830511564,((110633619__Bacteria__Alphaproteobacteria__Chelativorans_sp_BNC1__alanyl|tRNA_synthetase:0.16224247992599963308,(357384880__Bacteria__Alphaproteobacteria__Pelagibacterium_halotolerans_B2__alanyl|tRNA_synthetase:0.27426274619348167683,((13470354__Bacteria__Alphaproteobacteria__Mesorhizobium_loti_MAFF303099__alanyl|tRNA_synthetase:0.01815269680267187283,337269280__Bacteria__Alphaproteobacteria__Mesorhizobium_opportunistum_WSM2075__alanyl|tRNA_synthetase:0.01416725026245304470):0.01836691760531097145,319784062__Bacteria__Alphaproteobacteria__Mesorhizobium_ciceri_biovar_biserrulae_WSM1271__alanyl|tRNA_synthetase:0.01859535085231965937):0.09936762973234881946):0.06358463641668611610):0.03792023413380023883,((((240850806__Bacteria__Alphaproteobacteria__Bartonella_grahamii_as4aup__alanyl|tRNA_synthetase:0.05217597286222958736,163868621__Bacteria__Alphaproteobacteria__Bartonella_tribocorum_CIP_105476__alanyl|tRNA_synthetase:0.06320541289857004030):0.02695769414868739305,(49475765__Bacteria__Alphaproteobacteria__Bartonella_henselae_str_Houston-1__alanyl|tRNA_synthetase:0.07139510176758361026,49474375__Bacteria__Alphaproteobacteria__Bartonella_quintana_str_Toulouse__alanyl|tRNA_synthetase:0.10010513279529903441):0.01165313478994654817):0.03495267154561434303,(121601991__Bacteria__Alphaproteobacteria__Bartonella_bacilliformis_KC583__alanyl|tRNA_synthetase:0.09586603296563601939,319899070__Bacteria__Alphaproteobacteria__Bartonella_clarridgeiae_73__alanyl|tRNA_synthetase:0.12080874560204944712):0.01671434594273114513):0.22662047079792568827,(153009317__Bacteria__Alphaproteobacteria__Ochrobactrum_anthropi_ATCC_49188__alanyl|tRNA_synthetase:0.04146687333033483025,(((340790819__Bacteria__Alphaproteobacteria__Brucella_pinnipedialis_B2-94__alanyl|tRNA_synthetase:0.00000122123005994819,(256369625__Bacteria__Alphaproteobacteria__Brucella_microti_CCM_4915__alanyl|tRNA_synthetase:0.00000122123005994819,(161619156__Bacteria__Alphaproteobacteria__Brucella_canis_ATCC_23365__alanyl|tRNA_synthetase:0.00000122123005994819,62290112__Bacteria__Alphaproteobacteria__Brucella_abortus_bv_1_str_9-941__alanyl|tRNA_synthetase:0.00000122123005994819):0.00000122123005994819):0.00000122123005994819):0.00000122123005994819,(23502078__Bacteria__Alphaproteobacteria__Brucella_suis_1330__alanyl|tRNA_synthetase:0.00000122123005994819,17987072__Bacteria__Alphaproteobacteria__Brucella_melitensis_bv_1_str_16M__alanyl|tRNA_synthetase:0.00000122123005994819):0.00000122123005994819):0.00000122123005994819,148560301__Bacteria__Alphaproteobacteria__Brucella_ovis_ATCC_25840__alanyl|tRNA_synthetase:0.00223873798182399166):0.03377785895170595104):0.07419762563745982420):0.03506926357489093676):0.02479973152540649109):0.06173677620077049066):0.04523023440403910189):0.03662411670210909131):0.05768117360338647498,((((384260715__Bacteria__Alphaproteobacteria__Rhodospirillum_photometricum_DSM_122__alanyl|tRNA_synthetase:0.17970503696465162102,83594150__Bacteria__Alphaproteobacteria__Rhodospirillum_rubrum_ATCC_11170__alanyl|tRNA_synthetase:0.15344345551298618768):0.10879464037376786190,(294083659__Bacteria__Alphaproteobacteria__Candidatus_Puniceispirillum_marinum_IMCC1322__alanyl|tRNA_synthetase:0.36464179422681697318,83312631__Bacteria__Alphaproteobacteria__Magnetospirillum_magneticum_AMB-1__alanyl|tRNA_synthetase:0.20360506625416274762):0.05157591230678054695):0.04218223527019927116,(389876988__Bacteria__Alphaproteobacteria__Tistrella_mobilis_KA081020-065__alanyl|tRNA_synthetase:0.24632438650289600890,(114328034__Bacteria__Alphaproteobacteria__Granulibacter_bethesdensis_CGDNIH1__alanyl|tRNA_synthetase:0.17315519278524701963,((326403001__Bacteria__Alphaproteobacteria__Acidiphilium_multivorum_AIU301__alanyl|tRNA_synthetase:0.00375249054639361854,148260046__Bacteria__Alphaproteobacteria__Acidiphilium_cryptum_JF-5__alanyl|tRNA_synthetase:0.01766532181807737786):0.19045512884450327418,(58040217__Bacteria__Alphaproteobacteria__Gluconobacter_oxydans_621H__alanyl|tRNA_synthetase:0.19952069358687543610,(258541879__Bacteria__Alphaproteobacteria__Acetobacter_pasteurianus_IFO_3283-01__alanyl|tRNA_synthetase:0.18496432717768435117,(162147971__Bacteria__Alphaproteobacteria__Gluconacetobacter_diazotrophicus_PAl_5__alanyl|tRNA_synthetase:0.10937085621494935239,347761769__Bacteria__Alphaproteobacteria__Gluconacetobacter_xylinus_NBRC_3288__alanyl|tRNA_synthetase:0.13185822392886242804):0.03949402328183338612):0.05304522324505473591):0.10230708438911845226):0.03717582541420653974):0.12391831349887753866):0.05643100450755999392):0.02883242877887683131,((((((159044191__Bacteria__Alphaproteobacteria__Dinoroseobacter_shibae_DFL_12__alanyl|tRNA_synthetase:0.15794252508426853687,(110679927__Bacteria__Alphaproteobacteria__Roseobacter_denitrificans_OCh_114__alanyl|tRNA_synthetase:0.02592948323896819562,339503373__Bacteria__Alphaproteobacteria__Roseobacter_litoralis_Och_149__alanyl|tRNA_synthetase:0.02554893531927323810):0.16022860959682319604):0.03641950669957189080,(89054478__Bacteria__Alphaproteobacteria__Jannaschia_sp_CCS1__alanyl|tRNA_synthetase:0.17939549873888904763,(56696902__Bacteria__Alphaproteobacteria__Ruegeria_pomeroyi_DSS-3__alanyl|tRNA_synthetase:0.11464426815405877325,99081073__Bacteria__Alphaproteobacteria__Ruegeria_sp_TM1040__alanyl|tRNA_synthetase:0.20844363486367822880):0.04510297122091290467):0.02721024525165403884):0.03592756202360454509,(77464020__Bacteria__Alphaproteobacteria__Rhodobacter_sphaeroides_2-4-1__alanyl|tRNA_synthetase:0.13965927094721633517,(119383350__Bacteria__Alphaproteobacteria__Paracoccus_denitrificans_PD1222__alanyl|tRNA_synthetase:0.13627743028625119437,294677289__Bacteria__Alphaproteobacteria__Rhodobacter_capsulatus_SB_1003__alanyl|tRNA_synthetase:0.15248544034729874519):0.03852189952915070076):0.03547984978336111289):0.03916334915402704814,(310815943__Bacteria__Alphaproteobacteria__Ketogulonicigenium_vulgare_Y25__alanyl|tRNA_synthetase:0.00114149421146519893,385233453__Bacteria__Alphaproteobacteria__Ketogulonigenium_vulgarum_WSH-001__alanyl|tRNA_synthetase|_class_IIc|Phosphoesterase|_DHHA1|Alanyl|transfer_RNA_synthetase:0.00000122123005994819):0.19824199622051219549):0.15688754914556771181,347758726__Bacteria__Alphaproteobacteria__Micavibrio_aeruginosavorus_ARL-13__alanyl|tRNA_synthetase:0.29940887691301504292):0.05997370029844611983,209964228__Bacteria__Alphaproteobacteria__Rhodospirillum_centenum_SW__alanyl|tRNA_synthetase:0.21753581327793750089):0.04427044710825357027):0.04985236524705004280):0.03301724675337797815):0.04419597254026293859,(((114569559__Bacteria__Alphaproteobacteria__Maricaulis_maris_MCS10__alanyl|tRNA_synthetase:0.23522140112773332055,(114800099__Bacteria__Alphaproteobacteria__Hyphomonas_neptunium_ATCC_15444__alanyl|tRNA_synthetase:0.25425441511831348151,254292635__Bacteria__Alphaproteobacteria__Hirschia_baltica_ATCC_49814__alanyl|tRNA_synthetase:0.25571686759850048576):0.08244527474985662019):0.06757672616981351410,(302382286__Bacteria__Alphaproteobacteria__Brevundimonas_subvibrioides_ATCC_15264__alanyl|tRNA_synthetase:0.27698444313595960153,(315499502__Bacteria__Alphaproteobacteria__Asticcacaulis_excentricus_CB_48__alanyl|tRNA_synthetase:0.19858092316503320185,(197104453__Bacteria__Alphaproteobacteria__Phenylobacterium_zucineum_HLK1__alanyl|tRNA_synthetase:0.19346841097293734912,(167645359__Bacteria__Alphaproteobacteria__Caulobacter_sp_K31__alanyl|tRNA_synthetase:0.07094930208126586091,(295688603__Bacteria__Alphaproteobacteria__Caulobacter_segnis_ATCC_21756__alanyl|tRNA_synthetase:0.03707732101704378641,16126768__Bacteria__Alphaproteobacteria__Caulobacter_crescentus_CB15__alanyl|tRNA_synthetase:0.02460757699207029650):0.03209261929615183501):0.09249440461098483446):0.04448421545272593369):0.04259962587487574337):0.12441606399988690279):0.07801604461854542982,(304321543__Bacteria__Alphaproteobacteria__Parvularcula_bermudensis_HTCC2503__AlaS|_alanyl|tRNA_synthetase:0.44071153980387395288,(((87199300__Bacteria__Alphaproteobacteria__Novosphingobium_aromaticivorans_DSM_12444__alanyl|tRNA_synthetase:0.09305366950357905897,334142449__Bacteria__Alphaproteobacteria__Novosphingobium_sp_PP1Y__alanyl|tRNA_synthetase:0.08061198430423521799):0.04730990260681663950,85374371__Bacteria__Alphaproteobacteria__Erythrobacter_litoralis_HTCC2594__alanyl|tRNA_synthetase:0.16549252584264678712):0.07136546236542055943,(103487205__Bacteria__Alphaproteobacteria__Sphingopyxis_alaskensis_RB2256__alanyl|tRNA_synthetase:0.16132143659567846350,(347527923__Bacteria__Alphaproteobacteria__Sphingobium_sp_SYK-6__alanyl|tRNA_synthetase:0.17122780599737402740,((334344294__Bacteria__Alphaproteobacteria__Sphingobium_chlorophenolicum_L-1__alanyl|tRNA_synthetase:0.01416253774727230068,294012144__Bacteria__Alphaproteobacteria__Sphingobium_japonicum_UT26S__alanyl|tRNA_synthetase:0.00512935303645588054):0.11744632949969967262,(148553432__Bacteria__Alphaproteobacteria__Sphingomonas_wittichii_RW1__alanyl|tRNA_synthetase:0.11598634728109588621,(260752686__Bacteria__Alphaproteobacteria__Zymomonas_mobilis_subsp_mobilis_NCIMB_11163__alanyl|tRNA_synthetase:0.07506113922424308138,338707412__Bacteria__Alphaproteobacteria__Zymomonas_mobilis_subsp_pomaceae_ATCC_29192__alanyl|tRNA_synthetase:0.05848956625950446631):0.20609143456218795287):0.05913348155106967069):0.03808394884282718940):0.03351834777086028228):0.02978567296635177900):0.07806895065914239151):0.05932994626005673455):0.04498360175924760035):0.16147047034416042721):0.15640209594154158568):0.05367326695110837681):0.02929064640636994815,((((((326794049__Bacteria__Gammaproteobacteria__Marinomonas_mediterranea_MMB-1__alanyl|tRNA_synthetase:0.07302080927174178782,(152997630__Bacteria__Gammaproteobacteria__Marinomonas_sp_MWYL1__alanyl|tRNA_synthetase:0.10392346027125455576,333907064__Bacteria__Gammaproteobacteria__Marinomonas_posidonica_IVIA-Po-181__alanyl|tRNA_synthetase:0.10393014792979203553):0.03174754537318336817):0.24281686836454985379,(((119946985__Bacteria__Gammaproteobacteria__Psychromonas_ingrahamii_37__alanyl|tRNA_synthetase:0.37655254216090772168,((56460839__Bacteria__Gammaproteobacteria__Idiomarina_loihiensis_L2TR__alanyl|tRNA_synthetase:0.29053631475277902352,((348029734__Bacteria__Gammaproteobacteria__Glaciecola_nitratireducens_FR1064__alanyl|tRNA_synthetase:0.25322010324682847626,(332140622__Bacteria__Gammaproteobacteria__Alteromonas_macleodii_str_Deep_ecotype__alanyl|tRNA_synthetase:0.04747333018649826236,333894062__Bacteria__Gammaproteobacteria__Alteromonas_sp_SN2__alanyl|tRNA_synthetase:0.07612821770533412247):0.12980108543906571095):0.08070290173484269414,(109899322__Bacteria__Gammaproteobacteria__Pseudoalteromonas_atlantica_T6c__alanyl|tRNA_synthetase:0.04011833827359345683,332305691__Bacteria__Gammaproteobacteria__Glaciecola_sp_4H-3-7YE-5__alanyl|tRNA_synthetase:0.03607326709427570444):0.20379325036933906845):0.04447128254800462172):0.03008950477900015907,(71279113__Bacteria__Gammaproteobacteria__Colwellia_psychrerythraea_34H__alanyl|tRNA_synthetase:0.24219231174591979161,(77359489__Bacteria__Gammaproteobacteria__Pseudoalteromonas_haloplanktis_TAC125__alanyl|tRNA_synthetase:0.05033044161322707682,315125679__Bacteria__Gammaproteobacteria__Pseudoalteromonas_sp_SM9913__alanyl|tRNA_synthetase:0.02907680303296238111):0.17759913750620076600):0.07459963075733630489):0.03509464708278555584):0.05081357853487725867,((((((386742556__Bacteria__Gammaproteobacteria__Providencia_stuartii_MRSN_2154__alanyl|tRNA_synthetase:0.10036095697812366656,197284276__Bacteria__Gammaproteobacteria__Proteus_mirabilis_HI4320__alanyl|tRNA_synthetase:0.11296870889420361495):0.02663516129138200628,((300722254__Bacteria__Gammaproteobacteria__Xenorhabdus_nematophila_ATCC_19061__alanyl|tRNA_synthetase:0.05212913921580947935,290476264__Bacteria__Gammaproteobacteria__Xenorhabdus_bovienii_SS-2004__alanyl|tRNA_synthetase:0.04313076848482217535):0.05726499992900731945,(37525217__Bacteria__Gammaproteobacteria__Photorhabdus_luminescens_subsp_laumondii_TTO1__alanyl|tRNA_synthetase:0.03436021658373537152,253990685__Bacteria__Gammaproteobacteria__Photorhabdus_asymbiotica_subsp_asymbiotica_ATCC_43949__Alanyl|tRNA_synthetase:0.04596202447596758195):0.04356780283771596873):0.03275738792923402198):0.06768749502760550152,((238921100__Bacteria__Gammaproteobacteria__Edwardsiella_ictaluri_93-146__alanyl|tRNA_synthetase|_putative:0.01795236310844003716,269140202__Bacteria__Gammaproteobacteria__Edwardsiella_tarda_EIB202__alanyl|tRNA_synthetase:0.00138207282804934353):0.15198680063778730043,((((322831421__Bacteria__Gammaproteobacteria__Rahnella_sp_Y9602__alanyl|tRNA_synthetase:0.00691822155235927334,383188656__Bacteria__Gammaproteobacteria__Rahnella_aquatilis_CIP_78-65_ATCC_33071__alanine||tRNA_ligase:0.01335743185921842678):0.10985746368700578801,((374313930__Bacteria__Gammaproteobacteria__Serratia_symbiotica_str_Cinara_cedri__alanyl|tRNA_synthetase:0.30698083823883459686,(157369088__Bacteria__Gammaproteobacteria__Serratia_proteamaculans_568__alanyl|tRNA_synthetase:0.02184692989046883860,333925650__Bacteria__Gammaproteobacteria__Serratia_sp_AS12__alanyl|tRNA_synthetase:0.02402586877928575629):0.01625689298797837121):0.03876172384942896953,(123441185__Bacteria__Gammaproteobacteria__Yersinia_enterocolitica_subsp_enterocolitica_8081__alanyl|tRNA_synthetase:0.02323159013223975722,(51595175__Bacteria__Gammaproteobacteria__Yersinia_pseudotuberculosis_IP_32953__alanyl|tRNA_synthetase:0.00000122123005994819,(22124793__Bacteria__Gammaproteobacteria__Yersinia_pestis_KIM_10__alanyl|tRNA_synthetase:0.00000122123005994819,108808831__Bacteria__Gammaproteobacteria__Yersinia_pestis_Antiqua__alanyl|tRNA_synthetase:0.05741926151706467502):0.00111224164973633259):0.02863810526548520030):0.04746412233724411206):0.02913333219367147606):0.02474963630215898380,(((242238445__Bacteria__Gammaproteobacteria__Dickeya_dadantii_Ech703__alanyl|tRNA_synthetase:0.09020519511776393939,((251788614__Bacteria__Gammaproteobacteria__Dickeya_zeae_Ech1591__alanyl|tRNA_synthetase:0.01773882408527152621,271501699__Bacteria__Gammaproteobacteria__Dickeya_dadantii_Ech586__alanyl|tRNA_synthetase:0.02270315025489099553):0.01049171569250774948,307132211__Bacteria__Gammaproteobacteria__Dickeya_dadantii_3937__alanyl|tRNA_synthetase:0.01644793334993881889):0.04723955951865264902):0.03548297922202625632,(50122289__Bacteria__Gammaproteobacteria__Pectobacterium_atrosepticum_SCRI1043__alanyl|tRNA_synthetase:0.00853505382810288912,(253689580__Bacteria__Gammaproteobacteria__Pectobacterium_carotovorum_subsp_carotovorum_PC1__alanyl|tRNA_synthetase:0.00755145311002402078,261820431__Bacteria__Gammaproteobacteria__Pectobacterium_wasabiae_WPP163__alanyl|tRNA_synthetase:0.01402706329542847442):0.00447287374088239497):0.08611833411803368477):0.05579272625132712660,(238897262__Bacteria__Gammaproteobacteria__Candidatus_Hamiltonella_defensa_5AT_Acyrthosiphon_pisum__alanyl|tRNA_synthetase:0.40167139034902588079,(85058516__Bacteria__Gammaproteobacteria__Sodalis_glossinidius_str_morsitans__alanyl|tRNA_synthetase:0.05841638079205080381,(339477874__Bacteria__Gammaproteobacteria__Candidatus_Moranella_endobia_PCIT__alanyl|tRNA_synthetase:0.20279091438660426516,(((71891957__Bacteria__Gammaproteobacteria__Candidatus_Blochmannia_pennsylvanicus_str_BPEN__alanyl|tRNA_synthetase:0.23666260218687865113,(33519641__Bacteria__Gammaproteobacteria__Candidatus_Blochmannia_floridanus__alanyl|tRNA_synthetase:0.24350398658247057737,319760313__Bacteria__Gammaproteobacteria__Candidatus_Blochmannia_vafer_str_BVAF__alanyl|tRNA_synthetase:0.24778640897902237672):0.12098436322536015863):0.27104587670976049152,((32490983__Bacteria__Gammaproteobacteria__Wigglesworthia_glossinidia_endosymbiont_of_Glossina_brevipalpis__hypothetical_protein:0.32298298815254589123,379009776__Bacteria__Gammaproteobacteria__Wigglesworthia_glossinidia_endosymbiont_of_Glossina_morsitans__alanyl|tRNA_synthetase:0.35980547836311382870):0.28137117969835417908,(((384228389__Bacteria__Gammaproteobacteria__Buchnera_aphidicola_str_Ua_Uroleucon_ambrosiae__alanyl|tRNA_synthetase:0.16222150483153860434,(15617007__Bacteria__Gammaproteobacteria__Buchnera_aphidicola_str_APS_Acyrthosiphon_pisum__alanyl|tRNA_synthetase:0.11162785214841169923,384227830__Bacteria__Gammaproteobacteria__Buchnera_aphidicola_str_Ak_Acyrthosiphon_kondoi__alanyl|tRNA_synthetase:0.09911318374314347091):0.06374959430186608045):0.07328868676512893809,21672664__Bacteria__Gammaproteobacteria__Buchnera_aphidicola_str_Sg_Schizaphis_graminum__alanyl|tRNA_synthetase:0.20313320520010824666):0.22689928997664085553,(27904852__Bacteria__Gammaproteobacteria__Buchnera_aphidicola_str_Bp_Baizongia_pistaciae__alanyl|tRNA_synthetase:0.47637621291908416321,(116515185__Bacteria__Gammaproteobacteria__Buchnera_aphidicola_str_Cc_Cinara_cedri__hypothetical_protein:0.45622024185373138971,336233360__Bacteria__Gammaproteobacteria__Buchnera_aphidicola_Cinara_tujafilina__alanyl|tRNA_synthetase:0.35506656950643999959):0.33902942122078383314):0.07580889226629834721):0.15132815527062598582):0.12811237987448537146):0.22200574992420468723,94676688__Bacteria__Gammaproteobacteria__Baumannia_cicadellinicola_str_Hc_Homalodisca_coagulata__alanyl|tRNA_synthetase:0.23411792485236382344):0.11747122047988983740):0.06350964137275716404):0.07816003678716047787):0.02265302643975439234):0.02421905429437218663):0.01468324282283586454,((387888227__Bacteria__Gammaproteobacteria__Escherichia_blattae_DSM_4481__alanyl|tRNA_synthetase:0.06972148141521654352,((260599084__Bacteria__Gammaproteobacteria__Cronobacter_turicensis_z3032__alanyl|tRNA_synthetase:0.01054947095746711257,156932779__Bacteria__Gammaproteobacteria__Cronobacter_sakazakii_ATCC_BAA-894__alanyl|tRNA_synthetase:0.00549827925144361941):0.06006289642618184432,(((296104368__Bacteria__Gammaproteobacteria__Enterobacter_cloacae_subsp_cloacae_ATCC_13047__alanyl|tRNA_synthetase:0.01130680324773996638,345300550__Bacteria__Gammaproteobacteria__Enterobacter_asburiae_LF7a__alanyl|tRNA_synthetase:0.01965787893659271326):0.01655639209415527696,146312813__Bacteria__Gammaproteobacteria__Enterobacter_sp_638__alanyl|tRNA_synthetase:0.03242793576565845132):0.01048718015851818341,(((152971551__Bacteria__Gammaproteobacteria__Klebsiella_pneumoniae_subsp_pneumoniae_MGH_78578__alanyl|tRNA_synthetase:0.00736070472048912152,(336246806__Bacteria__Gammaproteobacteria__Enterobacter_aerogenes_KCTC_2190__alanyl|tRNA_synthetase:0.01250531735330675902,288933924__Bacteria__Gammaproteobacteria__Klebsiella_variicola_At-22__alanyl|tRNA_synthetase:0.00341579451825773381):0.00168792986773802348):0.01094703851054891312,375256922__Bacteria__Gammaproteobacteria__Klebsiella_oxytoca_KCTC_1686__alanyl|tRNA_synthetase:0.02219299956190498926):0.04109943456704351350,(157148231__Bacteria__Gammaproteobacteria__Citrobacter_koseri_ATCC_BAA-895__alanyl|tRNA_synthetase:0.01372056397452669010,((283786756__Bacteria__Gammaproteobacteria__Citrobacter_rodentium_ICC168__alanyl|tRNA_synthetase:0.02040200842321650276,(16761603__Bacteria__Gammaproteobacteria__Salmonella_enterica_subsp_enterica_serovar_Typhi_str_CT18__alanyl|tRNA_synthetase:0.00712512261462112852,(340000386__Bacteria__Gammaproteobacteria__Salmonella_bongori_NCTC_12419__alanyl|tRNA_synthetase:0.01183690646465449491,161502129__Bacteria__Gammaproteobacteria__Salmonella_enterica_subsp_arizonae_serovar_62_z4z23_str__hypothetical_protein:0.01486381795027574837):0.00412463014163146242):0.01355845844176496034):0.00771898447041811757,((218547790__Bacteria__Gammaproteobacteria__Escherichia_fergusonii_ATCC_35469__alanyl|tRNA_synthetase:0.00111652400528837589,(82778066__Bacteria__Gammaproteobacteria__Shigella_dysenteriae_Sd197__alanyl|tRNA_synthetase:0.00223474693142027957,(82545227__Bacteria__Gammaproteobacteria__Shigella_boydii_Sb227__alanyl|tRNA_synthetase:0.00111636838684073562,((30064057__Bacteria__Gammaproteobacteria__Shigella_flexneri_2a_str_2457T__alanyl|tRNA_synthetase:0.00223168895115312318,15803211__Bacteria__Gammaproteobacteria__Escherichia_coli_O157_H7_str_EDL933__alanyl|tRNA_synthetase:0.02415969937241281215):0.00000122123005994819,74313262__Bacteria__Gammaproteobacteria__Shigella_sonnei_Ss046__alanyl|tRNA_synthetase:0.00000122123005994819):0.00000122123005994819):0.00111872602398357056):0.00000122123005994819):0.00000122123005994819,386615407__Bacteria__Gammaproteobacteria__Escherichia_coli_UMNK88__alanyl|tRNA_synthetase_AlaS:0.00000122123005994819):0.02343424522018002984):0.00915060374077085285):0.01548142304515929581):0.01157583866163503991):0.00945769301557861618):0.03417806252432901287):0.02626151750946319544,((317049269__Bacteria__Gammaproteobacteria__Pantoea_sp_At-9b__alanyl|tRNA_synthetase:0.04468094232759757534,(291618585__Bacteria__Gammaproteobacteria__Pantoea_ananatis_LMG_20103__alanyl|tRNA_synthetase:0.04760463722499558986,308187884__Bacteria__Gammaproteobacteria__Pantoea_vagans_C9-1__alanyl|tRNA_synthetase:0.04175423432278014407):0.02688111546712172728):0.03922834646271496778,((188534789__Bacteria__Gammaproteobacteria__Erwinia_tasmaniensis_Et1-99__Alanyl|tRNA_synthetase:0.03600358532204546436,(292487293__Bacteria__Gammaproteobacteria__Erwinia_amylovora_CFBP1430__alanyl|tRNA_synthetase:0.02052117684295719918,(259909418__Bacteria__Gammaproteobacteria__Erwinia_pyrifoliae_Ep1-96__Alanyl|tRNA_synthetase:0.00219956787115961616,385787400__Bacteria__Gammaproteobacteria__Erwinia_sp_Ejp617__alanyl|tRNA_synthetase:0.00110259581182663223):0.01723353343713303690):0.01708508045498089573):0.04122040471279262569,300718056__Bacteria__Gammaproteobacteria__Erwinia_billingiae_Eb661__alanyl|tRNA_synthetase:0.06345130026957292169):0.03899527554544666291):0.05989984758674858634):0.03716577935837484664):0.01460968995160617269):0.04010611091998237537):0.11935562612941988392,((332289629__Bacteria__Gammaproteobacteria__Gallibacterium_anatis_UMN179__alanyl|tRNA_synthetase:0.15877640907603354781,((152977739__Bacteria__Gammaproteobacteria__Actinobacillus_succinogenes_130Z__alanyl|tRNA_synthetase:0.12225548119003330771,113461263__Bacteria__Gammaproteobacteria__Haemophilus_somnus_129PT__alanyl|tRNA_synthetase:0.12728429157508511227):0.02331005466598655776,((345429608__Bacteria__Gammaproteobacteria__Haemophilus_parainfluenzae_T3T1__alanyl|tRNA_synthetase:0.03943499757068458927,16272755__Bacteria__Gammaproteobacteria__Haemophilus_influenzae_Rd_KW20__alanyl|tRNA_synthetase:0.07188803290468079310):0.03699782527322721670,(15603152__Bacteria__Gammaproteobacteria__Pasteurella_multocida_subsp_multocida_str_Pm70__alanyl|tRNA_synthetase:0.08458205170139138085,(261867354__Bacteria__Gammaproteobacteria__Aggregatibacter_actinomycetemcomitans_D11S-1__alanyl|tRNA_synthetase:0.03142904339614780579,251793474__Bacteria__Gammaproteobacteria__Aggregatibacter_aphrophilus_NJ8700__alanyl|tRNA_synthetase:0.03622282028185253716):0.07530364872971009871):0.02636099833738336784):0.01846338909387002999):0.03755081515022693633):0.03495002696589421393,(52424403__Bacteria__Gammaproteobacteria__Mannheimia_succiniciproducens_MBEL55E__alanyl|tRNA_synthetase:0.09147557253097134133,((126208134__Bacteria__Gammaproteobacteria__Actinobacillus_pleuropneumoniae_serovar_5b_str_L20__alanyl|tRNA_synthetase:0.05814620215136131337,33152493__Bacteria__Gammaproteobacteria__Haemophilus_ducreyi_35000HP__alanyl|tRNA_synthetase:0.12797503116906969178):0.07142504683650566233,219870706__Bacteria__Gammaproteobacteria__Haemophilus_parasuis_SH0165__alanyl|tRNA_synthetase:0.10549382617998273592):0.07493113002092645358):0.05583562420155657735):0.14850928019218051501):0.09018685192435210718,((119774185__Bacteria__Gammaproteobacteria__Shewanella_amazonensis_SB2B__alanyl|tRNA_synthetase:0.09669565453385300935,(((24374938__Bacteria__Gammaproteobacteria__Shewanella_oneidensis_MR-1__alanyl|tRNA_synthetase_AlaS:0.03057946013711757005,(126175316__Bacteria__Gammaproteobacteria__Shewanella_baltica_OS155__alanyl|tRNA_synthetase:0.03196416192522993915,(146293839__Bacteria__Gammaproteobacteria__Shewanella_putrefaciens_CN-32__alanyl|tRNA_synthetase:0.00000122123005994819,120598090__Bacteria__Gammaproteobacteria__Shewanella_sp_W3-18-1__alanyl|tRNA_synthetase:0.00000122123005994819):0.02213960483219698516):0.01960863201745343190):0.05384496303321571753,(114562241__Bacteria__Gammaproteobacteria__Shewanella_frigidimarina_NCIMB_400__alanyl|tRNA_synthetase:0.08605470369499827743,91792571__Bacteria__Gammaproteobacteria__Shewanella_denitrificans_OS217__alanyl|tRNA_synthetase:0.07707719144752114837):0.04770197595931330997):0.03812920264190295533,(127512149__Bacteria__Gammaproteobacteria__Shewanella_loihica_PV-4__alanyl|tRNA_synthetase:0.07352271975521845748,(((157961024__Bacteria__Gammaproteobacteria__Shewanella_pealeana_ATCC_700345__alanyl|tRNA_synthetase:0.02378399744382416955,167623167__Bacteria__Gammaproteobacteria__Shewanella_halifaxensis_HAW-EB4__alanyl|tRNA_synthetase:0.02103650146202324170):0.03996153658637635608,212634216__Bacteria__Gammaproteobacteria__Shewanella_piezotolerans_WP3__Alanyl|tRNA_synthetase:0.05619613182403759150):0.02781948380873346810,(294141935__Bacteria__Gammaproteobacteria__Shewanella_violacea_DSS12__alanyl|tRNA_synthetase:0.09795124540414985870,(170727677__Bacteria__Gammaproteobacteria__Shewanella_woodyi_ATCC_51908__alanyl|tRNA_synthetase:0.04137068133251144836,157374457__Bacteria__Gammaproteobacteria__Shewanella_sediminis_HAW-EB3__alanyl|tRNA_synthetase:0.02327099515148432773):0.02028551394785643378):0.04788633576568965960):0.03332124264169027822):0.03579276312123742809):0.02847715331086745141):0.17468291948755937382,(308048574__Bacteria__Gammaproteobacteria__Ferrimonas_balearica_DSM_9799__alanyl|tRNA_synthetase:0.20340726299467018490,(54310165__Bacteria__Gammaproteobacteria__Photobacterium_profundum_SS9__alanyl|tRNA_synthetase:0.12713245757416921644,(((27364961__Bacteria__Gammaproteobacteria__Vibrio_vulnificus_CMCP6__alanyl|tRNA_synthetase:0.05342960253631875295,(218710534__Bacteria__Gammaproteobacteria__Vibrio_splendidus_LGP32__alanyl|tRNA_synthetase:0.09867962353265402609,((262393294__Bacteria__Gammaproteobacteria__Vibrio_sp_Ex25__alanyl|tRNA_synthetase:0.01497033016533944397,28899322__Bacteria__Gammaproteobacteria__Vibrio_parahaemolyticus_RIMD_2210633__alanyl|tRNA_synthetase:0.00880341570577028616):0.01202955274935988209,156975767__Bacteria__Gammaproteobacteria__Vibrio_harveyi_ATCC_BAA-1116__alanyl|tRNA_synthetase:0.01951389028215934004):0.04601019265589618989):0.04645095397804994974):0.02952937003731492122,(336125113__Bacteria__Gammaproteobacteria__Vibrio_anguillarum_775__Alanyl|tRNA_synthetase:0.05857760975492442429,(375131999__Bacteria__Gammaproteobacteria__Vibrio_furnissii_NCTC_11218__alanyl|tRNA_synthetase:0.07298786366990897556,15640567__Bacteria__Gammaproteobacteria__Vibrio_cholerae_O1_biovar_El_Tor_str_N16961__alanyl|tRNA_synthetase:0.07409479180277134258):0.03613524406073918144):0.02240928026645867474):0.07091494943493195646,(59711143__Bacteria__Gammaproteobacteria__Vibrio_fischeri_ES114__alanyl|tRNA_synthetase:0.01822820534725717173,209694226__Bacteria__Gammaproteobacteria__Aliivibrio_salmonicida_LFI1238__alanyl|tRNA_synthetase:0.05774990633291137571):0.06794868557758761141):0.03562168915949226466):0.09814278809656497293):0.07027956009605999810):0.02436010535806918884):0.04503579744799597606,(374336829__Bacteria__Gammaproteobacteria__Oceanimonas_sp_GK1__alanyl|tRNA_synthetase:0.17120478613020601033,(237809468__Bacteria__Gammaproteobacteria__Tolumonas_auensis_DSM_9187__alanyl|tRNA_synthetase:0.23116920130468429639,((330831302__Bacteria__Gammaproteobacteria__Aeromonas_veronii_B565__alanyl|tRNA_synthetase:0.00455135059968565965,117621345__Bacteria__Gammaproteobacteria__Aeromonas_hydrophila_subsp_hydrophila_ATCC_7966__alanyl|tRNA_synthetase:0.01400341888243516152):0.03832329914319108910,145300678__Bacteria__Gammaproteobacteria__Aeromonas_salmonicida_subsp_salmonicida_A449__alanyl|tRNA_synthetase:0.03141127028092478152):0.12425755835733882926):0.06246155270449715163):0.09642388812777830109):0.03059599692137531315):0.03977264940286885653,256822655__Bacteria__Gammaproteobacteria__Kangiella_koreensis_DSM_16069__alanyl|tRNA_synthetase:0.35605859005584772348):0.03506513077090207819):0.04939039073630797222,(((307546333__Bacteria__Gammaproteobacteria__Halomonas_elongata_DSM_2581__alanyl|tRNA_synthetase:0.10399197384402925071,92112758__Bacteria__Gammaproteobacteria__Chromohalobacter_salexigens_DSM_3043__alanyl|tRNA_synthetase:0.09820857057559720382):0.21063871971716904841,110834659__Bacteria__Gammaproteobacteria__Alcanivorax_borkumensis_SK2__alanyl|tRNA_synthetase:0.31131558469608977546):0.07605998663746237065,(304310760__Bacteria__Gammaproteobacteria__Gamma_proteobacterium_HdN1__alanyl|tRNA_synthetase:0.36463678774106728087,((((385331060__Bacteria__Gammaproteobacteria__Marinobacter_adhaerens_HP15__alanyl|tRNA_synthetase|_class_IIc:0.04126719277830534494,(120553897__Bacteria__Gammaproteobacteria__Marinobacter_aquaeolei_VT8__alanyl|tRNA_synthetase:0.00000122123005994819,387814730__Bacteria__Gammaproteobacteria__Marinobacter_hydrocarbonoclasticus_ATCC_49840__alanyl|tRNA_synthetase:0.00114976493225971360):0.05672063375118586992):0.20016039384823788860,83647875__Bacteria__Gammaproteobacteria__Hahella_chejuensis_KCTC_2396__alanyl|tRNA_synthetase:0.25368669175761315859):0.07092592870797463644,(192362500__Bacteria__Gammaproteobacteria__Cellvibrio_japonicus_Ueda107__alanyl|tRNA_synthetase:0.18566914747153798193,(90020946__Bacteria__Gammaproteobacteria__Saccharophagus_degradans_2-40__alanyl|tRNA_synthetase:0.18571962340896303045,254786776__Bacteria__Gammaproteobacteria__Teredinibacter_turnerae_T7901__alanine||tRNA_ligase:0.23426674580427395145):0.07885428335925123711):0.09228627210223165622):0.04168225292300811041,((((337755466__Bacteria__Gammaproteobacteria__Francisella_sp_TX077308__alanyl|tRNA_synthetase:0.05453963867702640161,(387886633__Bacteria__Gammaproteobacteria__Francisella_noatunensis_subsp_orientalis_str_Toba_04__alanyl|tRNA_synthetase:0.05576282207604581903,167627901__Bacteria__Gammaproteobacteria__Francisella_philomiragia_subsp_philomiragia_ATCC_25017__alanyl|tRNA_synthetase:0.03802973697383846968):0.02529983855052325703):0.03256167234330999138,(118497373__Bacteria__Gammaproteobacteria__Francisella_novicida_U112__alanyl|tRNA_synthetase:0.00128386532962893843,(56708179__Bacteria__Gammaproteobacteria__Francisella_tularensis_subsp_tularensis_SCHU_S4__alanyl|tRNA_synthetase:0.01436179778405440033,385792714__Bacteria__Gammaproteobacteria__Francisella_cf_novicida_Fx1__hypothetical_protein:0.00221076435551455794):0.00089378350688231389):0.09142526564650776955):0.50691238404171357068,((50084439__Bacteria__Gammaproteobacteria__Acinetobacter_sp_ADP1__alanyl|tRNA_synthetase:0.05097056587897469404,((299770946__Bacteria__Gammaproteobacteria__Acinetobacter_oleivorans_DR1__alanyl|tRNA_synthetase:0.01424627356583018159,375134044__Bacteria__Gammaproteobacteria__Acinetobacter_calcoaceticus_PHEA-2__alanyl|tRNA_synthetase:0.00665418486186041078):0.01009195023803839859,184157474__Bacteria__Gammaproteobacteria__Acinetobacter_baumannii_ACICU__alanyl|tRNA_synthetase:0.01058524726764741540):0.04433857072750178874):0.21943087483674358906,(296112817__Bacteria__Gammaproteobacteria__Moraxella_catarrhalis_RH4__alanyl|tRNA_synthetase:0.23832450009777095268,((71066015__Bacteria__Gammaproteobacteria__Psychrobacter_arcticus_273-4__alanyl|tRNA_synthetase:0.04143309321866608247,93006462__Bacteria__Gammaproteobacteria__Psychrobacter_cryohalolentis_K5__alanyl|tRNA_synthetase:0.00961057890797236553):0.16430648602804434621,148653409__Bacteria__Gammaproteobacteria__Psychrobacter_sp_PRwf-1__alanyl|tRNA_synthetase:0.12774906190763821168):0.09890227942319752830):0.15113222271920909168):0.09591398117079043273):0.09418778991420941049,(226945497__Bacteria__Gammaproteobacteria__Azotobacter_vinelandii_DJ__alanyl|tRNA_synthetase:0.09217034523318201611,(15596100__Bacteria__Gammaproteobacteria__Pseudomonas_aeruginosa_PAO1__alanyl|tRNA_synthetase:0.04472789387150046675,(146281753__Bacteria__Gammaproteobacteria__Pseudomonas_stutzeri_A1501__alanyl|tRNA_synthetase:0.07887871132872192881,((333901310__Bacteria__Gammaproteobacteria__Pseudomonas_fulva_12-X__alanyl|tRNA_synthetase:0.08355131630528518649,((148546681__Bacteria__Gammaproteobacteria__Pseudomonas_putida_F1__alanyl|tRNA_synthetase:0.02407408044992723900,104782873__Bacteria__Gammaproteobacteria__Pseudomonas_entomophila_L48__alanyl|tRNA_synthetase:0.03308359040411511243):0.04854206333085316072,(66046785__Bacteria__Gammaproteobacteria__Pseudomonas_syringae_pv_syringae_B728a__alanyl|tRNA_synthetase:0.07290572711802295602,(330811260__Bacteria__Gammaproteobacteria__Pseudomonas_brassicacearum_subsp_brassicacearum_NFM421__alanine||tRNA_ligase:0.03710037358301212368,70731848__Bacteria__Gammaproteobacteria__Pseudomonas_fluorescens_Pf-5__alanyl|tRNA_synthetase:0.01568966637890041593):0.01211809152368051659):0.01736421394715311622):0.07418422498479801397):0.02624940685388744629,146307925__Bacteria__Gammaproteobacteria__Pseudomonas_mendocina_ymp__alanyl|tRNA_synthetase:0.06084475615090088885):0.01170696892225215301):0.02754116890636507456):0.03664400268536856242):0.17136065596865177052):0.06075181573111052696):0.03854192798075098403):0.02181917325512084532):0.01939465988146510736):0.03116758865134742346,((261854984__Bacteria__Gammaproteobacteria__Halothiobacillus_neapolitanus_c2__alanyl|tRNA_synthetase:0.40746469283453667920,289208781__Bacteria__Gammaproteobacteria__Thioalkalivibrio_sp_K90mix__alanyl|tRNA_synthetase:0.31232510786481459952):0.04504306257904503591,((((390949162__Bacteria__Gammaproteobacteria__Thiocystis_violascens_DSM_198__alanyl|tRNA_synthetase:0.11417484716448447757,288940831__Bacteria__Gammaproteobacteria__Allochromatium_vinosum_DSM_180__alanyl|tRNA_synthetase:0.07427075226823931509):0.20876514667336953934,(((387129200__Bacteria__Gammaproteobacteria__Methylophaga_sp_JAM7__alanyl|tRNA_synthetase:0.12472176392329724359,387127525__Bacteria__Gammaproteobacteria__Methylophaga_sp_JAM1__alanyl|tRNA_synthetase:0.08632418348626304250):0.16522278541187440659,((118602853__Bacteria__Gammaproteobacteria__Candidatus_Ruthia_magnifica_str_Cm_Calyptogena_magnifica__alanyl|tRNA_synthetase:0.06131025743275651113,148244942__Bacteria__Gammaproteobacteria__Candidatus_Vesicomyosocius_okutanii_HA__alanyl|tRNA_synthetase:0.12518343590761943362):0.44707325245768531063,(334143600__Bacteria__Gammaproteobacteria__Thioalkalimicrobium_cyclicum_ALM1__alanyl|tRNA_synthetase:0.23625541715213935201,78485931__Bacteria__Gammaproteobacteria__Thiomicrospira_crunogena_XCL-2__alanyl|tRNA_synthetase:0.16743998034472626357):0.13170352878108995687):0.07963976085539729854):0.06166359819127209541,(((52842026__Bacteria__Gammaproteobacteria__Legionella_pneumophila_subsp_pneumophila_str_Philadelphia_1__alanyl|tRNA_synthetase:0.14550931381058790359,289164461__Bacteria__Gammaproteobacteria__Legionella_longbeachae_NSW150__alanyl|tRNA_synthetase:0.11376578398767461797):0.30231436474087591826,29654361__Bacteria__Gammaproteobacteria__Coxiella_burnetii_RSA_493__alanyl|tRNA_synthetase:0.38738031310626974690):0.11656105023684520949,((300113492__Bacteria__Gammaproteobacteria__Nitrosococcus_watsonii_C-113__alanyl|tRNA_synthetase:0.05581752446716457122,77164443__Bacteria__Gammaproteobacteria__Nitrosococcus_oceani_ATCC_19707__alanyl|tRNA_synthetase:0.03447251972457191643):0.07974233283791481997,292491239__Bacteria__Gammaproteobacteria__Nitrosococcus_halophilus_Nc4__alanyl|tRNA_synthetase:0.07182631169327854948):0.20931912057900806112):0.03625903522306191118):0.02347282262504515188):0.02809645847949074349,(220934463__Bacteria__Gammaproteobacteria__Thioalkalivibrio_sulfidophilus_HL-EbGr7__alanyl|tRNA_synthetase:0.25235993403487466669,(53802423__Bacteria__Gammaproteobacteria__Methylococcus_capsulatus_str_Bath__alanyl|tRNA_synthetase:0.25545937706510046805,(357406172__Bacteria__Gammaproteobacteria__Methylomicrobium_alcaliphilum__alanyl|tRNA_synthetase:0.13822084120212868585,333985511__Bacteria__Gammaproteobacteria__Methylomonas_methanica_MC09__alanyl|tRNA_synthetase:0.16488426239403450313):0.13305151772411130673):0.08604533777762848890):0.02524388620202657266):0.01625604798403807588,((340782425__Bacteria__Gammaproteobacteria__Acidithiobacillus_caldus_SM-1__Alanyl|tRNA_synthetase:0.21015481590932061362,(198283180__Bacteria__Gammaproteobacteria__Acidithiobacillus_ferrooxidans_ATCC_53993__alanyl|tRNA_synthetase:0.02045790471317354350,344199958__Bacteria__Gammaproteobacteria__Acidithiobacillus_ferrivorans_SS3__alanyl|tRNA_synthetase:0.04127517941949278291):0.14338055711196234787):0.26138017137917290977,(121998432__Bacteria__Gammaproteobacteria__Halorhodospira_halophila_SL1__alanyl|tRNA_synthetase:0.30570567116520364070,114320637__Bacteria__Gammaproteobacteria__Alkalilimnicola_ehrlichii_MLHE-1__alanyl|tRNA_synthetase:0.19438960198060767359):0.10700160950947479321):0.05099981104091259876):0.03546506012116654172):0.04724318805658738601):0.03724567990827137853,((383316061__Bacteria__Gammaproteobacteria__Frateuria_aurantia_DSM_6220__alanine||tRNA_ligase:0.29653682375409157190,(357417032__Bacteria__Gammaproteobacteria__Pseudoxanthomonas_spadix_BD-a59__alanyl|tRNA_synthetase:0.11721883069617256012,(319786629__Bacteria__Gammaproteobacteria__Pseudoxanthomonas_suwonensis_11-1__alanyl|tRNA_synthetase:0.13928877076072532226,((285017964__Bacteria__Gammaproteobacteria__Xanthomonas_albilineans_GPE_PC73__alanyl|tRNA_synthetase:0.09506912807582892921,190573725__Bacteria__Gammaproteobacteria__Stenotrophomonas_maltophilia_K279a__alanyl|tRNA_synthetase:0.06009589586922267634):0.02703080708796770995,((21231177__Bacteria__Gammaproteobacteria__Xanthomonas_campestris_pv_campestris_str_ATCC_33913__alanyl|tRNA_synthetase:0.02040733475528216934,(58582562__Bacteria__Gammaproteobacteria__Xanthomonas_oryzae_pv_oryzae_KACC10331__alanyl|tRNA_synthetase:0.01884107372851473103,21242491__Bacteria__Gammaproteobacteria__Xanthomonas_axonopodis_pv_citri_str_306__alanyl|tRNA_synthetase:0.01533337191833390213):0.02055623086687985435):0.09032641786686962382,15836729__Bacteria__Gammaproteobacteria__Xylella_fastidiosa_9a5c__alanyl|tRNA_synthetase:0.23683662601996702257):0.01869320561176591317):0.04685171678383619892):0.05219488048581381184):0.11460264596246944047):0.22654713945779789142,((((313668028__Bacteria__Betaproteobacteria__Neisseria_lactamica_020-06__alanyl|tRNA_synthetase:0.02373815722248807242,(385335063__Bacteria__Betaproteobacteria__Neisseria_gonorrhoeae_TCDC-NG08107__alanyl|tRNA_synthetase:0.01396296324511921150,161870450__Bacteria__Betaproteobacteria__Neisseria_meningitidis_053442__alanyl|tRNA_synthetase:0.01028387558093550071):0.00996414741539474597):0.00765451951128174376,(385857637__Bacteria__Betaproteobacteria__Neisseria_meningitidis_NZ-05-33__alanyl|tRNA_synthetase:0.00000122123005994819,385341524__Bacteria__Betaproteobacteria__Neisseria_meningitidis_M01-240149__alanyl|tRNA_synthetase:0.00000122123005994819):0.03223801715623313829):0.29142444541880874187,((34497059__Bacteria__Betaproteobacteria__Chromobacterium_violaceum_ATCC_12472__alanyl|tRNA_synthetase:0.09773439475257340858,347540650__Bacteria__Betaproteobacteria__Pseudogulbenkiania_sp_NH8B__alanyl|tRNA_synthetase:0.09471642851128043994):0.12548844084547747246,226940409__Bacteria__Betaproteobacteria__Laribacter_hongkongensis_HLHK9__alanyl|tRNA_synthetase:0.16546374855896950340):0.06749369543046729314):0.08308444392588726357,((((145589899__Bacteria__Betaproteobacteria__Polynucleobacter_necessarius_subsp_asymbioticus_QLW-P1DMWA-1__alanyl|tRNA_synthetase:0.21877680735007118407,(124267510__Bacteria__Betaproteobacteria__Methylibium_petroleiphilum_PM1__alanyl|tRNA_synthetase:0.06442807774991983483,(171058684__Bacteria__Betaproteobacteria__Leptothrix_cholodnii_SP-6__alanyl|tRNA_synthetase:0.10389192285860422704,383759344__Bacteria__Betaproteobacteria__Rubrivivax_gelatinosus_IL144__alanyl|tRNA_synthetase_AlaS:0.14727985309036475958):0.03251272070171429968):0.07101351948360525024):0.08747048112768521233,(74316571__Bacteria__Betaproteobacteria__Thiobacillus_denitrificans_ATCC_25259__alanyl|tRNA_synthetase:0.19062047008405066939,(((302877754__Bacteria__Betaproteobacteria__Gallionella_capsiferriformans_ES-2__alanyl|tRNA_synthetase:0.11877585679119230522,291614561__Bacteria__Betaproteobacteria__Sideroxydans_lithotrophicus_ES-1__alanyl|tRNA_synthetase:0.05588498967485607677):0.06381959820642833792,((257093631__Bacteria__Betaproteobacteria__Candidatus_Accumulibacter_phosphatis_clade_IIA_str_UW-1__alanyl|tRNA_synthetase:0.17308845968362543410,(71908916__Bacteria__Betaproteobacteria__Dechloromonas_aromatica_RCB__alanyl|tRNA_synthetase:0.12556862555126921399,372489970__Bacteria__Betaproteobacteria__Dechlorosoma_suillum_PS__alanine||tRNA_ligase:0.06003510603926293099):0.02051267366366495148):0.02832495945013066563,((119899070__Bacteria__Betaproteobacteria__Azoarcus_sp_BH72__alanyl|tRNA_synthetase:0.05603171942961185370,217969991__Bacteria__Betaproteobacteria__Thauera_sp_MZ1T__alanyl|tRNA_synthetase:0.05537751294404528318):0.02559688843104546488,56475970__Bacteria__Betaproteobacteria__Aromatoleum_aromaticum_EbN1__alanyl|tRNA_synthetase:0.09450041776656337156):0.06467739599204480605):0.02082776051155068101):0.03038734048031048463,(91774923__Bacteria__Betaproteobacteria__Methylobacillus_flagellatus_KT__alanyl|tRNA_synthetase:0.14729878852952441037,((253997271__Bacteria__Betaproteobacteria__Methylotenera_mobilis_JLW8__alanyl|tRNA_synthetase:0.07993893652645886472,297539363__Bacteria__Betaproteobacteria__Methylotenera_versatilis_301__alanyl|tRNA_synthetase:0.10550820357449859632):0.05728208459106470113,(253999899__Bacteria__Betaproteobacteria__Methylovorus_glucosetrophus_SIP3-4__alanyl|tRNA_synthetase:0.00289402708495957364,313201870__Bacteria__Betaproteobacteria__Methylovorus_sp_MP688__alanyl|tRNA_synthetase:0.00281507614267929689):0.09494062321848832642):0.03132889009868093655):0.03829889930358915118):0.05028143823704291776):0.04124913478458178823):0.03890542732302695178,(((((134093868__Bacteria__Betaproteobacteria__Herminiimonas_arsenicoxydans__alanyl|tRNA_synthetase:0.03705906962016424638,152979781__Bacteria__Betaproteobacteria__Janthinobacterium_sp_Marseille__alanyl|tRNA_synthetase:0.04781740796156477846):0.04371031750331950266,((((121608636__Bacteria__Betaproteobacteria__Verminephrobacter_eiseniae_EF01-2__alanyl|tRNA_synthetase:0.16856647424632009713,((326317055__Bacteria__Betaproteobacteria__Acidovorax_avenae_subsp_avenae_ATCC_19860__alanyl|tRNA_synthetase:0.00633693821975417175,120611698__Bacteria__Betaproteobacteria__Acidovorax_citrulli_AAC00-1__alanyl|tRNA_synthetase:0.02016594675466689551):0.07452557254649809504,((319763265__Bacteria__Betaproteobacteria__Alicycliphilus_denitrificans_BC__alanyl|tRNA_synthetase:0.06573205866272198439,(222110972__Bacteria__Betaproteobacteria__Acidovorax_ebreus_TPSY__alanyl|tRNA_synthetase:0.00000122123005994819,121594335__Bacteria__Betaproteobacteria__Acidovorax_sp_JS42__alanyl|tRNA_synthetase:0.00115477203521110257):0.05526842064998397502):0.02554536820418077878,((333914382__Bacteria__Betaproteobacteria__Delftia_sp_Cs1-4__alanyl|tRNA_synthetase:0.00340558012110408429,160899488__Bacteria__Betaproteobacteria__Delftia_acidovorans_SPH-1__alanyl|tRNA_synthetase:0.00118417166677800274):0.06066684049134621337,264678535__Bacteria__Betaproteobacteria__Comamonas_testosteroni_CNB-2__alanyl|tRNA_synthetase:0.08981028145431800558):0.03099107314006288583):0.02473757544393654501):0.03276141915895749990):0.03077817699416464034,(89899401__Bacteria__Betaproteobacteria__Rhodoferax_ferrireducens_T118__alanyl|tRNA_synthetase:0.16548416532521764699,(121605522__Bacteria__Betaproteobacteria__Polaromonas_naphthalenivorans_CJ2__alanyl|tRNA_synthetase:0.08777909582796888932,91788770__Bacteria__Betaproteobacteria__Polaromonas_sp_JS666__alanyl|tRNA_synthetase:0.06792826225327451561):0.05537496304237615741):0.03166227230117977381):0.04014813722452287986,337279139__Bacteria__Betaproteobacteria__Ramlibacter_tataouinensis_TTB310__alanyl|tRNA_synthetase:0.12410525637326885739):0.03391566388402917492,239816150__Bacteria__Betaproteobacteria__Variovorax_paradoxus_S110__alanyl|tRNA_synthetase:0.06677820257123734393):0.05341409339453487976):0.17482870864328664551,((386334228__Bacteria__Betaproteobacteria__Ralstonia_solanacearum_Po82__alanyl|trna_synthetase_|alanine||trna_ligase|_|alars|_protein:0.03116471457093891728,241662427__Bacteria__Betaproteobacteria__Ralstonia_pickettii_12D__alanyl|tRNA_synthetase:0.01491789730341294869):0.12697397613461272603,(340786348__Bacteria__Betaproteobacteria__Collimonas_fungivorans_Ter331__alanyl|tRNA_synthetase:0.10165082633837006776,300312908__Bacteria__Betaproteobacteria__Herbaspirillum_seropedicae_SmR1__alanyl|tRNA_synthetase:0.06784454326094102594):0.10511144944894419695):0.02796751388840593502):0.04478564247777165608,((94309776__Bacteria__Betaproteobacteria__Cupriavidus_metallidurans_CH34__alanyl|tRNA_synthetase:0.05436471502121266453,((339326762__Bacteria__Betaproteobacteria__Cupriavidus_necator_N-1__alanyl|tRNA_synthetase:0.01471965380470447067,194290351__Bacteria__Betaproteobacteria__Cupriavidus_taiwanensis_LMG_19424__alanyl|tRNA_synthetase:0.01333014179495681933):0.02334616269339714195,73540553__Bacteria__Betaproteobacteria__Ralstonia_eutropha_JMP134__alanyl|tRNA_synthetase:0.02120712209203821919):0.02185808351122127749):0.08786777548165965179,(312795632__Bacteria__Betaproteobacteria__Burkholderia_rhizoxinica_HKI_454__alanyl|tRNA_synthetase:0.12202732949657678352,(377821276__Bacteria__Betaproteobacteria__Burkholderia_sp_YI23__alanyl|tRNA_synthetase:0.07719476691603401053,(186476371__Bacteria__Betaproteobacteria__Burkholderia_phymatum_STM815__alanyl|tRNA_synthetase:0.03189757039152136403,((295677107__Bacteria__Betaproteobacteria__Burkholderia_sp_CCGE1002__alanyl|tRNA_synthetase:0.02869493947896261526,(187924800__Bacteria__Betaproteobacteria__Burkholderia_phytofirmans_PsJN__alanyl|tRNA_synthetase:0.00935839895506620709,(91784488__Bacteria__Betaproteobacteria__Burkholderia_xenovorans_LB400__alanyl|tRNA_synthetase:0.02053844306025440561,(307730458__Bacteria__Betaproteobacteria__Burkholderia_sp_CCGE1003__alanyl|tRNA_synthetase:0.01039973390549963662,323526792__Bacteria__Betaproteobacteria__Burkholderia_sp_CCGE1001__alanyl|tRNA_synthetase:0.00697043967721443659):0.01850890923238303343):0.00372018422802331212):0.01609262569486331548):0.01663453977660402441,(((53725058__Bacteria__Betaproteobacteria__Burkholderia_mallei_ATCC_23344__alanyl|tRNA_synthetase:0.00115721456089460501,53719621__Bacteria__Betaproteobacteria__Burkholderia_pseudomallei_K96243__alanyl|tRNA_synthetase:0.00000122123005994819):0.00727939516660900277,83719349__Bacteria__Betaproteobacteria__Burkholderia_thailandensis_E264__alanyl|tRNA_synthetase:0.00555309911260552878):0.02648145943284413439,((161525078__Bacteria__Betaproteobacteria__Burkholderia_multivorans_ATCC_17616__alanyl|tRNA_synthetase:0.01281952460096690873,(134295482__Bacteria__Betaproteobacteria__Burkholderia_vietnamiensis_G4__alanyl|tRNA_synthetase:0.01306851083226295840,((115351339__Bacteria__Betaproteobacteria__Burkholderia_ambifaria_AMMD__alanyl|tRNA_synthetase:0.00520152364592632067,78066024__Bacteria__Betaproteobacteria__Burkholderia_sp_383__alanyl|tRNA_synthetase:0.01418854960292956213):0.00671143956025526366,107022482__Bacteria__Betaproteobacteria__Burkholderia_cenocepacia_AU_1054__alanyl|tRNA_synthetase:0.00779069742104878619):0.00933658903457105539):0.01297545253964979377):0.02650259307173926868,(330816605__Bacteria__Betaproteobacteria__Burkholderia_gladioli_BSR3__Alanyl|tRNA_synthetase:0.02290795098515261904,238027796__Bacteria__Betaproteobacteria__Burkholderia_glumae_BGR1__alanyl|tRNA_synthetase:0.03582741962540078595):0.05088474954667424749):0.01179404402877942161):0.03349313694083184273):0.01010082813005354525):0.01301440501162592217):0.04037511768752898023):0.06967828632028519320):0.03352155091587061958):0.03288840817713790943,(296135261__Bacteria__Betaproteobacteria__Thiomonas_intermedia_K12__alanyl|tRNA_synthetase:0.27408414166897637765,((348590004__Bacteria__Betaproteobacteria__Taylorella_asinigenitalis_MCE3__alanyl|tRNA_synthetase:0.14244508671404515487,319779380__Bacteria__Betaproteobacteria__Taylorella_equigenitalis_MCE9__alanyl|tRNA_synthetase:0.10501174876057678409):0.35492420972484572950,((187478846__Bacteria__Betaproteobacteria__Bordetella_avium_197N__alanyl|tRNA_synthetase:0.05450215728995716491,((163856313__Bacteria__Betaproteobacteria__Bordetella_petrii_DSM_12804__alanyl|tRNA_synthetase:0.06411313595438489221,311105349__Bacteria__Betaproteobacteria__Achromobacter_xylosoxidans_A8__alanyl|tRNA_synthetase:0.04739214507640814728):0.02109443440162937777,(33592894__Bacteria__Betaproteobacteria__Bordetella_pertussis_Tohama_I__alanine||tRNA_ligase:0.00262331875299499266,(33602167__Bacteria__Betaproteobacteria__Bordetella_bronchiseptica_RB50__alanyl|tRNA_synthetase:0.00116273356633176490,33597425__Bacteria__Betaproteobacteria__Bordetella_parapertussis_12822__alanyl|tRNA_synthetase:0.00350742338496523283):0.00322815091055497945):0.04679378969442352099):0.02367696320414947389):0.06285566579273758891,332284668__Bacteria__Betaproteobacteria__Pusillimonas_sp_T7-7__alanyl|tRNA_synthetase:0.13789125439154961694):0.06219158525992409675):0.06707864339758091987):0.03418561668755804028):0.04513946039724531234):0.05425456897983406412,(82701157__Bacteria__Betaproteobacteria__Nitrosospira_multiformis_ATCC_25196__alanyl|tRNA_synthetase:0.13663018463525480883,((30249882__Bacteria__Betaproteobacteria__Nitrosomonas_europaea_ATCC_19718__alanyl|tRNA_synthetase:0.04530439646647173996,114330803__Bacteria__Betaproteobacteria__Nitrosomonas_eutropha_C91__alanyl|tRNA_synthetase:0.07818177129184070151):0.16987406610903965642,(339481760__Bacteria__Betaproteobacteria__Nitrosomonas_sp_Is79A3__alanyl|tRNA_synthetase:0.05304707926581901656,325983477__Bacteria__Betaproteobacteria__Nitrosomonas_sp_AL212__alanyl|tRNA_synthetase:0.09718741932839435049):0.08096499223454264871):0.05754408237900145162):0.14686250323039060084):0.06703983418243962544):0.10348060746409744326):0.02918820936052917911):0.08605790002749816314,146328813__Bacteria__Gammaproteobacteria__Dichelobacter_nodosus_VCS1703A__alanyl|tRNA_synthetase:0.50033319291113420579):0.10048418531801467379):0.06765295336035305473):0.08290585184501018945,((((162453400__Bacteria__Deltaproteobacteria__Sorangium_cellulosum_So_ce_56__hypothetical_protein:0.56796502729475906168,262195176__Bacteria__Deltaproteobacteria__Haliangium_ochraceum_DSM_14365__alanyl|tRNA_synthetase:0.46124856446492445983):0.12571129876153799843,((383458276__Bacteria__Deltaproteobacteria__Corallococcus_coralloides_DSM_2259__alanyl|tRNA_synthetase:0.11074271323125596533,((338533096__Bacteria__Deltaproteobacteria__Myxococcus_fulvus_HW-1__alanyl|tRNA_synthetase:0.02137772876397297725,108763083__Bacteria__Deltaproteobacteria__Myxococcus_xanthus_DK_1622__alanyl|tRNA_synthetase:0.01495287994861391710):0.07379252343582914930,310823694__Bacteria__Deltaproteobacteria__Stigmatella_aurantiaca_DW4-3-1__alanyl|tRNA_synthetase:0.11894972842031334426):0.02861014290027877674):0.25312605484342876050,(153006742__Bacteria__Deltaproteobacteria__Anaeromyxobacter_sp_Fw109-5__alanyl|tRNA_synthetase:0.09033767318181899764,(86160202__Bacteria__Deltaproteobacteria__Anaeromyxobacter_dehalogenans_2CP-C__alanyl|tRNA_synthetase:0.01559513368967009594,197124228__Bacteria__Deltaproteobacteria__Anaeromyxobacter_sp_K__alanyl|tRNA_synthetase:0.01658729356924285372):0.08271493111655695007):0.25246323716364410528):0.11158381770714567716):0.12027163816904667959,(((((189426203__Bacteria__Deltaproteobacteria__Geobacter_lovleyi_SZ__alanyl|tRNA_synthetase:0.18977192580522131427,118581577__Bacteria__Deltaproteobacteria__Pelobacter_propionicus_DSM_2379__alanyl|tRNA_synthetase:0.18949991189826884130):0.05887541890970132696,(((148262305__Bacteria__Deltaproteobacteria__Geobacter_uraniireducens_Rf4__alanyl|tRNA_synthetase:0.04908835640009053675,222054217__Bacteria__Deltaproteobacteria__Geobacter_sp_FRC-32__alanyl|tRNA_synthetase:0.09050032834392295056):0.07759412077876085001,(322421559__Bacteria__Deltaproteobacteria__Geobacter_sp_M18__alanyl|tRNA_synthetase:0.03930480326538884212,(253702326__Bacteria__Deltaproteobacteria__Geobacter_sp_M21__alanyl|tRNA_synthetase:0.01536436724967862356,197119994__Bacteria__Deltaproteobacteria__Geobacter_bemidjiensis_Bem__alanyl|tRNA_synthetase:0.01161828857551498728):0.04972013216644884104):0.13291556174152074910):0.07603853655300323033,(39995259__Bacteria__Deltaproteobacteria__Geobacter_sulfurreducens_PCA__alanyl|tRNA_ligase:0.09677407618608900586,78221425__Bacteria__Deltaproteobacteria__Geobacter_metallireducens_GS-15__alanyl|tRNA_synthetase:0.07730654825832869448):0.05966692391716773430):0.02921361940228151682):0.15516678240655462639,116878605__Bacteria__Deltaproteobacteria__Pelobacter_carbinolicus_DSM_2380__alanyl|tRNA_synthetase:0.29888240464200677149):0.09897567440881009648,85858185__Bacteria__Deltaproteobacteria__Syntrophus_aciditrophicus_SB__alanyl|tRNA_synthetase:0.45174684414472515703):0.08388942608195065764,((((218780784__Bacteria__Deltaproteobacteria__Desulfatibacillum_alkenivorans_AK-01__alanyl|tRNA_synthetase:0.24027824701871064450,224369825__Bacteria__Deltaproteobacteria__Desulfobacterium_autotrophicum_HRM2__alanyl|tRNA_synthetase:0.33720072332673078908):0.05808654401084181740,158521281__Bacteria__Deltaproteobacteria__Desulfococcus_oleovorans_Hxd3__alanyl|tRNA_synthetase:0.30985770380548910419):0.20091243026704783126,(297569857__Bacteria__Deltaproteobacteria__Desulfurivibrio_alkaliphilus_AHT2__alanyl|tRNA_synthetase:0.36236889666713062441,(51244680__Bacteria__Deltaproteobacteria__Desulfotalea_psychrophila_LSv54__alanyl|tRNA_synthetase:0.39812016860165644339,320354759__Bacteria__Deltaproteobacteria__Desulfobulbus_propionicus_DSM_2032__alanyl|tRNA_synthetase:0.29235609116568817001):0.10161922654213760564):0.14304904593917938671):0.04201944542539893385,((116749953__Bacteria__Deltaproteobacteria__Syntrophobacter_fumaroxidans_MPOB__alanyl|tRNA_synthetase:0.41901475002276433734,328954420__Bacteria__Deltaproteobacteria__Desulfobacca_acetoxidans_DSM_11109__alanyl|tRNA_synthetase:0.48746617815193349355):0.07081962466398446232,(302342573__Bacteria__Deltaproteobacteria__Desulfarculus_baarsii_DSM_2075__alanyl|tRNA_synthetase:0.42176588421921606953,(((78357417__Bacteria__Deltaproteobacteria__Desulfovibrio_alaskensis_G20__alanyl|tRNA_synthetase:0.19041543242897795984,((218885980__Bacteria__Deltaproteobacteria__Desulfovibrio_vulgaris_str_Miyazaki_F__alanyl|tRNA_synthetase:0.09563790283884680832,46579502__Bacteria__Deltaproteobacteria__Desulfovibrio_vulgaris_str_Hildenborough__alanyl|tRNA_synthetase:0.11077597585525802981):0.08498031853983865902,(220903571__Bacteria__Deltaproteobacteria__Desulfovibrio_desulfuricans_subsp_desulfuricans_str_ATCC_27774__alanyl|tRNA_synthetase:0.41129463085088963092,94987623__Bacteria__Deltaproteobacteria__Lawsonia_intracellularis_PHE-MN1-00__alanyl|tRNA_synthetase:0.45476071158075404011):0.07991385224743410842):0.02922692738028714529):0.07579680971624161434,((242280583__Bacteria__Deltaproteobacteria__Desulfovibrio_salexigens_DSM_2638__alanyl|tRNA_synthetase:0.21246012385937476652,(376296385__Bacteria__Deltaproteobacteria__Desulfovibrio_desulfuricans_ND132__alanyl|tRNA_synthetase:0.10189497901132663071,317154429__Bacteria__Deltaproteobacteria__Desulfovibrio_aespoeensis_Aspo-2__alanyl|tRNA_synthetase:0.11928511441084262146):0.20735052064988385156):0.08307540330656915106,(374300416__Bacteria__Deltaproteobacteria__Desulfovibrio_africanus_str_Walvis_Bay__alanyl|tRNA_synthetase:0.20061039336297964430,239908964__Bacteria__Deltaproteobacteria__Desulfovibrio_magneticus_RS-1__alanyl|tRNA_synthetase:0.28873159493306377321):0.04510235931438646984):0.04362107812288384262):0.03914346058940167128,(256830944__Bacteria__Deltaproteobacteria__Desulfomicrobium_baculatum_DSM_4028__alanyl|tRNA_synthetase:0.30482560398031882665,258404449__Bacteria__Deltaproteobacteria__Desulfohalobium_retbaense_DSM_5692__alanyl|tRNA_synthetase:0.29465408669896564486):0.04887127847675876852):0.25210628058985479205):0.06369329577815165122):0.04422234970892714723):0.03814844598772291345):0.02742777848857658532):0.05800307080584431174,((302037043__Bacteria__others_bacteria__Candidatus_Nitrospira_defluvii__alanyl|tRNA_synthetase:0.53235424330303859897,((116623844__Bacteria__Acidobacteria__Candidatus_Solibacter_usitatus_Ellin6076__alanyl|tRNA_synthetase:0.42869650220065314006,(94971009__Bacteria__Acidobacteria__Candidatus_Koribacter_versatilis_Ellin345__alanyl|tRNA_synthetase:0.23398732202941155411,(225873568__Bacteria__Acidobacteria__Acidobacterium_capsulatum_ATCC_51196__alanine||tRNA_ligase:0.19953127907329806789,(322434171__Bacteria__Acidobacteria__Granulicella_tundricola__alanyl|tRNA_synthetase:0.20469484640238144735,(374312679__Bacteria__Acidobacteria__Granulicella_mallensis_MP5ACTX8__alanyl|tRNA_synthetase:0.11457160749398090371,(390956541__Bacteria__Acidobacteria__Terriglobus_roseus_DSM_18391__alanyl|tRNA_synthetase:0.13165096674308304769,320109036__Bacteria__Acidobacteria__Terriglobus_saanensis_SP1PR4__alanyl|tRNA_synthetase:0.10555596538804221107):0.07346961851650571362):0.03084086980373617129):0.08970068612635383187):0.13330357586324925734):0.23830815496291657407):0.14478886749537597800,347753748__Bacteria__Acidobacteria__Candidatus_Chloracidobacterium_thermophilum_B__alanyl|tRNA_synthetase:0.56837949653434582942):0.05566836100919406866):0.06520170111176357142,(((291279844__Bacteria__others_bacteria__Deferribacter_desulfuricans_SSM1__alanyl|tRNA_synthetase:0.22988734357518911255,313672790__Bacteria__others_bacteria__Calditerrivibrio_nitroreducens_DSM_19672__alanyl|tRNA_synthetase:0.29477185039476933026):0.06479057863332569889,336323805__Bacteria__others_bacteria__Flexistipes_sinusarabici_DSM_4947__alanyl|tRNA_synthetase:0.33571308518197978676):0.05244121823089033241,291286777__Bacteria__others_bacteria__Denitrovibrio_acetiphilus_DSM_12809__alanyl|tRNA_synthetase:0.34098534131798124980):0.23675541060088814427):0.02404245520138630077):0.03228576494816230713):0.05319525766355662905,(((((188996094__Bacteria__Aquificae__Sulfurihydrogenibium_sp_YO3AOP1__alanyl|tRNA_synthetase:0.10319490324171697038,225848695__Bacteria__Aquificae__Sulfurihydrogenibium_azorense_Az-Fu1__alanyl|tRNA_synthetase:0.13139541876196539349):0.09929935181576766967,225849840__Bacteria__Aquificae__Persephonella_marina_EX-H1__alanyl|tRNA_synthetase:0.19638435192543393648):0.14906218253863298684,(195953907__Bacteria__Aquificae__Hydrogenobaculum_sp_Y04AAS1__alanyl|tRNA_synthetase:0.41420107530972527510,(15606507__Bacteria__Aquificae__Aquifex_aeolicus_VF5__alanyl|tRNA_synthetase:0.19628863058154333299,(288819149__Bacteria__Aquificae__Hydrogenobacter_thermophilus_TK-6__alanyl|tRNA_synthetase:0.26599991716890958315,289549314__Bacteria__Aquificae__Thermocrinis_albus_DSM_14484__alanyl|tRNA_synthetase:0.26557365342924155183):0.07061202571453577270):0.07728986236194494708):0.12475039836949917971):0.14990749273812326026,(319790646__Bacteria__Aquificae__Thermovibrio_ammonificans_HB-1__alanyl|tRNA_synthetase:0.15873711154809555524,325295645__Bacteria__Aquificae__Desulfurobacterium_thermolithotrophum_DSM_11699__alanyl|tRNA_synthetase:0.17368066064825568584):0.22773555473733406163):0.12263861447797427817,((206889357__Bacteria__others_bacteria__Thermodesulfovibrio_yellowstonii_DSM_11347__alanyl|tRNA_synthetase:0.50682559889431821887,(337287419__Bacteria__others_bacteria__Thermodesulfatator_indicus_DSM_15286__alanyl|tRNA_synthetase:0.29883243983059903925,337288177__Bacteria__others_bacteria__Thermodesulfobacterium_sp_OPB45__alanyl|tRNA_synthetase:0.47515741137707134811):0.12379710595883815227):0.07312318618174461216,(327398418__Bacteria__Deltaproteobacteria__Hippea_maritima_DSM_10411__alanyl|tRNA_synthetase:0.56587223195834668310,(224372192__Bacteria__Epsilonproteobacteria__Nautilia_profundicola_AmH__alanyl|tRNA_synthetase:0.26671635463243770214,(152991270__Bacteria__Epsilonproteobacteria__Nitratiruptor_sp_SB155-2__alanyl|tRNA_synthetase:0.24308429901582215282,(((296271979__Bacteria__Epsilonproteobacteria__Arcobacter_nitrofigilis_DSM_7299__alanyl|tRNA_synthetase:0.13386415841959717343,(157738295__Bacteria__Epsilonproteobacteria__Arcobacter_butzleri_RM4018__alanyl|tRNA_synthetase:0.06549336941011499325,384173403__Bacteria__Epsilonproteobacteria__Arcobacter_sp_L__alanyl|tRNA_synthase:0.05216788576218986395):0.06546446032026606576):0.25591574974349029503,(34556759__Bacteria__Epsilonproteobacteria__Wolinella_succinogenes_DSM_1740__alanyl|tRNA_synthetase:0.28198417614757764760,(291276861__Bacteria__Epsilonproteobacteria__Helicobacter_mustelae_12198__alanyl|tRNA_synthetase:0.32612840006502225032,((386762375__Bacteria__Epsilonproteobacteria__Helicobacter_cinaedi_PAGU611__alanyl|tRNA_synthetase:0.16710799534824466450,32266358__Bacteria__Epsilonproteobacteria__Helicobacter_hepaticus_ATCC_51449__alanyl|tRNA_synthetase:0.18130988937653205739):0.10823421558848689283,((336453523__Bacteria__Epsilonproteobacteria__Helicobacter_bizzozeronii_CIII-1__alanyl|tRNA_synthetase:0.22686832822335500914,315453099__Bacteria__Epsilonproteobacteria__Helicobacter_felis_ATCC_49179__alanyl|tRNA_synthetase:0.18275012831807130320):0.53211576623127410102,(386747678__Bacteria__Epsilonproteobacteria__Helicobacter_cetorum_MIT_99-5656__alanyl|tRNA_synthetase:0.07406031090027082042,((385232137__Bacteria__Epsilonproteobacteria__Helicobacter_pylori_2018__alanyl|tRNA_synthetase:0.01653227610338370984,15612227__Bacteria__Epsilonproteobacteria__Helicobacter_pylori_J99__alanyl|tRNA_synthetase:0.02540435178267390348):0.02302715960305756759,109946744__Bacteria__Epsilonproteobacteria__Helicobacter_acinonychis_str_Sheeba__alanyl|tRNA_synthetase:0.03185442718399216638):0.02914916539618466612):0.25370218572072300578):0.15231126059733954281):0.07755489641999811778):0.07557045234126039124):0.08481842331649788735):0.05383688531719289100,(((319957309__Bacteria__Epsilonproteobacteria__Nitratifractor_salsuginis_DSM_16511__alanyl|tRNA_synthetase:0.19566643731417873719,152991942__Bacteria__Epsilonproteobacteria__Sulfurovum_sp_NBC37-1__alanyl|tRNA_synthetase:0.20927567991944057146):0.11050398870504901661,(313683350__Bacteria__Epsilonproteobacteria__Sulfuricurvum_kujiense_DSM_16994__alanyl|tRNA_synthetase:0.21470441688508049016,(78778092__Bacteria__Epsilonproteobacteria__Sulfurimonas_denitrificans_DSM_1251__alanyl|tRNA_synthetase:0.13697729817617965153,307721802__Bacteria__Epsilonproteobacteria__Sulfurimonas_autotrophica_DSM_16294__alanyl|tRNA_synthetase:0.12917320034620441427):0.08517413020034038384):0.11290222860686952022):0.03257392930049116120,(((57238291__Bacteria__Epsilonproteobacteria__Campylobacter_jejuni_RM1221__alanyl|tRNA_synthetase:0.10462589907444300175,222824071__Bacteria__Epsilonproteobacteria__Campylobacter_lari_RM2100__alanyl|tRNA_synthetase:0.13143849639028590270):0.13958692198568595222,((157164208__Bacteria__Epsilonproteobacteria__Campylobacter_concisus_13826__alanyl|tRNA_synthetase:0.13088439800602807983,154174082__Bacteria__Epsilonproteobacteria__Campylobacter_curvus_525-92__alanyl|tRNA_synthetase:0.12905772778274560153):0.10092735128234636699,(154148426__Bacteria__Epsilonproteobacteria__Campylobacter_hominis_ATCC_BAA-381__alanyl|tRNA_synthetase:0.21244091789484029209,118475098__Bacteria__Epsilonproteobacteria__Campylobacter_fetus_subsp_fetus_82-40__alanyl|tRNA_synthetase:0.16455062660355751492):0.04794513453695554983):0.04539620510245739871):0.10404434037092788468,(390940860__Bacteria__Epsilonproteobacteria__Sulfurospirillum_barnesii_SES-3__alanyl|tRNA_synthetase:0.03062541398321164121,268680286__Bacteria__Epsilonproteobacteria__Sulfurospirillum_deleyianum_DSM_6946__alanyl|tRNA_synthetase:0.03344064175418515888):0.23891761840621819624):0.04653860664192509267):0.03586906609582218158):0.05026015275705693341):0.10806782882970811244):0.34478494758894556727):0.07901140007877856253):0.04398820365868741367):0.05603346270730957118):0.05648301856807460414):0.04401805397467827702,((((((284048255__Bacteria__Negativicutes__Acidaminococcus_fermentans_DSM_20731__alanyl|tRNA_synthetase:0.11920835717057952363,352684579__Bacteria__Negativicutes__Acidaminococcus_intestini_RyC-MR95__alanyl|tRNA_synthetase:0.17991190468297124649):0.30321035054931638753,((383754354__Bacteria__Negativicutes__Selenomonas_ruminantium_subsp_lactilytica_TAM6421__putative_alanyl|tRNA_synthetase:0.19967673927863152650,330839006__Bacteria__Negativicutes__Selenomonas_sputigena_ATCC_35185__alanyl|tRNA_synthetase:0.18930281552103173093):0.19816297015880543486,(269798241__Bacteria__Negativicutes__Veillonella_parvula_DSM_2008__alanyl|tRNA_synthetase:0.29694144945716244299,348026436__Bacteria__Negativicutes__Megasphaera_elsdenii_DSM_20460__alanyl|tRNA_synthetase:0.32067586923300106516):0.15481025303571863128):0.05931470858274217467):0.17253649998094916507,((((((158320695__Bacteria__Clostridia__Alkaliphilus_oremlandii_OhILAs__alanyl|tRNA_synthetase:0.23512597805007220964,150390222__Bacteria__Clostridia__Alkaliphilus_metalliredigens_QYMF__alanyl|tRNA_synthetase:0.28418689786778855710):0.12004514516768360899,126698879__Bacteria__Clostridia__Clostridium_difficile_630__alanyl|tRNA_ligase:0.34322430120814995114):0.05239876717723870175,(310658795__Bacteria__Clostridia__Clostridium_sticklandii_DSM_519__alanyl|tRNA_synthetase:0.36196073722217764201,374307678__Bacteria__Clostridia__Filifactor_alocis_ATCC_35896__alanine||tRNA_ligase:0.38835297577885630194):0.08662560716962713903):0.06285149830140784877,((257066429__Bacteria__Clostridia__Anaerococcus_prevotii_DSM_20548__alanyl|tRNA_synthetase:0.43961848537553754879,169824323__Bacteria__Clostridia__Finegoldia_magna_ATCC_29328__alanyl|tRNA_synthetase:0.40134706132171943382):0.23941714333526617486,((342732513__Bacteria__Clostridia__Candidatus_Arthromitus_sp_SFB-mouse-Japan__alanine|tRNA_ligase:0.09068519487345666485,347542551__Bacteria__Clostridia__Candidatus_Arthromitus_sp_SFB-rat-Yit__alanyl|tRNA_synthetase:0.06494081884551773654):0.61509215536901884480,(((331269730__Bacteria__Clostridia__Clostridium_botulinum_BKT015925__alanyl|tRNA_synthetase:0.05868761341527398145,118444620__Bacteria__Clostridia__Clostridium_novyi_NT__alanyl|tRNA_synthetase:0.04883812491217972424):0.16241508795620260286,((28210757__Bacteria__Clostridia__Clostridium_tetani_E88__alanyl|tRNA_synthetase:0.25301574810943777694,(148380519__Bacteria__Clostridia__Clostridium_botulinum_A_str_ATCC_3502__alanyl|tRNA_synthetase:0.17834382711703358759,(153953949__Bacteria__Clostridia__Clostridium_kluyveri_DSM_555__alanyl|tRNA_synthetase:0.16036352852097818245,300854401__Bacteria__Clostridia__Clostridium_ljungdahlii_DSM_13528__alanyl|tRNA_synthetase:0.13031242068774859244):0.12474055849832905996):0.04730874387546898235):0.03809027591007283636,(15894955__Bacteria__Clostridia__Clostridium_acetobutylicum_ATCC_824__alanyl|tRNA_synthetase:0.28489592034886840333,(302874705__Bacteria__Clostridia__Clostridium_cellulovorans_743B__alanyl|tRNA_synthetase:0.22897680452169749676,(150015988__Bacteria__Clostridia__Clostridium_beijerinckii_NCIMB_8052__alanyl|tRNA_synthetase:0.08861387288524009975,(187933980__Bacteria__Clostridia__Clostridium_botulinum_B_str_Eklund_17B__alanyl|tRNA_synthetase:0.01608225838287651727,188589293__Bacteria__Clostridia__Clostridium_botulinum_E3_str_Alaska_E43__alanyl|tRNA_synthetase:0.02390878941044750905):0.10721936784046084967):0.16199969356488938543):0.11716812115263364191):0.04633622589291726268):0.02857044524308512481):0.04266635269145085951,18310762__Bacteria__Clostridia__Clostridium_perfringens_str_13__alanyl|tRNA_synthetase:0.25220058648988441519):0.09698493403589802941):0.08373551463634930359):0.06644716296591378357):0.04002833658440582698,(((((374297120__Bacteria__Clostridia__Clostridium_clariflavum_DSM_19732__alanyl|tRNA_synthetase:0.13042382556796411341,125975678__Bacteria__Clostridia__Clostridium_thermocellum_ATCC_27405__alanyl|tRNA_synthetase:0.12063191972061898527):0.07345585070850634002,(220929512__Bacteria__Clostridia__Clostridium_cellulolyticum_H10__alanyl|tRNA_synthetase:0.03352004049016386877,376261750__Bacteria__Clostridia__Clostridium_sp_BNL1100__alanine||tRNA_ligase:0.02272962825284490299):0.15674482294495853396):0.15122427280990774490,((350271041__Bacteria__Clostridia__Oscillibacter_valericigenes_Sjm18-20__alanyl|tRNA_synthetase:0.54704718072211455659,317133026__Bacteria__Clostridia__Ethanoligenens_harbinense_YUAN-3__alanyl|tRNA_synthetase:0.41371335780342644028):0.08744786574602061990,289450565__Bacteria__Clostridia__Clostridiales_genomosp_BVAB3_str_UPII9-5__alanine||tRNA_ligase:0.51386889069668750807):0.06512289594103695678):0.06722703801969800996,(((317056551__Bacteria__Clostridia__Ruminococcus_albus_7__alanyl|tRNA_synthetase:0.35138265761432047052,326791257__Bacteria__Clostridia__Clostridium_lentocellum_DSM_5427__alanyl|tRNA_synthetase:0.24361578207229647730):0.14084716855589571316,(302670582__Bacteria__Clostridia__Butyrivibrio_proteoclasticus_B316__alanyl|tRNA_synthetase:0.71325868335226305650,(((339443520__Bacteria__Clostridia__Clostridium_sp_SY8519__hypothetical_protein:0.27092103813334739160,(347531624__Bacteria__Clostridia__Roseburia_hominis_A2-183__alanyl|tRNA_synthetase:0.08244638871157265736,238924198__Bacteria__Clostridia__Eubacterium_rectale_ATCC_33656__alanyl|tRNA_synthetase:0.14971290820879454286):0.07738324325408652005):0.06629389149623141075,(160880749__Bacteria__Clostridia__Clostridium_phytofermentans_ISDg__alanyl|tRNA_synthetase:0.18290126199484188496,302386453__Bacteria__Clostridia__Clostridium_saccharolyticum_WM1__alanyl|tRNA_synthetase:0.18250250777008364400):0.04683859397665101482):0.02231271508123575803,238916897__Bacteria__Clostridia__Eubacterium_eligens_ATCC_27750__alanyl|tRNA_synthetase:0.18948905438341570595):0.07985437039475773435):0.15688838679168817802):0.10786928836155722233,(310829304__Bacteria__Clostridia__Eubacterium_limosum_KIST612__alanyl|tRNA_synthetase:0.11904188822983825802,379010847__Bacteria__Clostridia__Acetobacterium_woodii_DSM_1030__alanyl|tRNA_synthetase_AlaS:0.17321836635166809604):0.30297884110246836586):0.02873040970433428376):0.03149557909959371793,(332981924__Bacteria__Clostridia__Mahella_australiensis_50-1_BON__alanyl|tRNA_synthetase:0.40117579119361690410,((146296899__Bacteria__Clostridia__Caldicellulosiruptor_saccharolyticus_DSM_8903__alanyl|tRNA_synthetase:0.11813508758003170296,((302871868__Bacteria__Clostridia__Caldicellulosiruptor_obsidiansis_OB47__alanyl|tRNA_synthetase:0.02419597007100441136,312135147__Bacteria__Clostridia__Caldicellulosiruptor_owensensis_OL__alanyl|tRNA_synthetase:0.01695616173927000370):0.00971240066918990438,(312127607__Bacteria__Clostridia__Caldicellulosiruptor_hydrothermalis_108__alanyl|tRNA_synthetase:0.00647306453805411835,((312793514__Bacteria__Clostridia__Caldicellulosiruptor_kristjanssonii_177R1B__alanyl|tRNA_synthetase:0.00320092943241587951,344996005__Bacteria__Clostridia__Caldicellulosiruptor_lactoaceticus_6A__alanyl|tRNA_synthetase:0.00105091601772861203):0.00904357331585005364,(222529322__Bacteria__Clostridia__Caldicellulosiruptor_bescii_DSM_6725__alanyl|tRNA_synthetase:0.00534105970136338447,312622432__Bacteria__Clostridia__Caldicellulosiruptor_kronotskyensis_2002__alanyl|tRNA_synthetase:0.00320285391165045247):0.01677801731591454376):0.00318616367274093294):0.01498850531046199037):0.08320266334747916659):0.45458884184512748927,((304316715__Bacteria__Clostridia__Thermoanaerobacterium_thermosaccharolyticum_DSM_571__alanyl|tRNA_synthetase:0.06246105091407357091,(390935078__Bacteria__Clostridia__Thermoanaerobacterium_saccharolyticum_JW-SL-YS485__alanyl|tRNA_synthetase:0.03197387691777822671,333896972__Bacteria__Clostridia__Thermoanaerobacterium_xylanolyticum_LX-11__alanyl|tRNA_synthetase:0.03926415028943189278):0.05413765592483621436):0.15646295900918183452,(20807697__Bacteria__Clostridia__Thermoanaerobacter_tengcongensis_MB4__alanyl|tRNA_synthetase:0.09022385377649007332,((345017550__Bacteria__Clostridia__Thermoanaerobacter_wiegelii_Rt8__alanyl|tRNA_synthetase:0.01665620825825333065,((167037465__Bacteria__Clostridia__Thermoanaerobacter_pseudethanolicus_ATCC_33223__alanyl|tRNA_synthetase:0.00000122123005994819,320115879__Bacteria__Clostridia__Thermoanaerobacter_brockii_subsp_finnii_Ako-1__alanyl|tRNA_synthetase:0.00000122123005994819):0.00000122123005994819,167040127__Bacteria__Clostridia__Thermoanaerobacter_sp_X514__alanyl|tRNA_synthetase:0.00000122123005994819):0.01511553868677676174):0.00869801399382565989,(289578243__Bacteria__Clostridia__Thermoanaerobacter_italicus_Ab9__alanyl|tRNA_synthetase:0.00109028688828253931,297544523__Bacteria__Clostridia__Thermoanaerobacter_mathranii_subsp_mathranii_str_A3__alanyl|tRNA_synthetase:0.00000122123005994819):0.04654778092996361000):0.06522082867975270704):0.12401893111673646664):0.12251171370234464897):0.05467368133079886922):0.04164234988046448122):0.03441149276635818710):0.06321225312463187029,188586395__Bacteria__Clostridia__Natranaerobius_thermophilus_JW-NM-WN-LF__alanyl|tRNA_synthetase:0.52732479131845455544):0.04621131647179307217):0.04752161918071398650,(((258511993__Bacteria__Bacilli__Alicyclobacillus_acidocaldarius_subsp_acidocaldarius_DSM_446__alanyl|tRNA_synthetase:0.33100521779554026303,295695750__Bacteria__Bacilli__Kyrpidia_tusciae_DSM_2912__alanyl|tRNA_synthetase:0.30306741065992998108):0.10288146616644357201,((226311489__Bacteria__Bacilli__Brevibacillus_brevis_NBRC_100599__alanyl|tRNA_synthetase:0.23231222034630394369,(((229918435__Bacteria__Bacilli__Exiguobacterium_sp_AT1b__alanyl|tRNA_synthetase:0.10910156448615444813,172058083__Bacteria__Bacilli__Exiguobacterium_sibiricum_255-15__alanyl|tRNA_synthetase:0.13921497720374578777):0.19587975258456222227,(169829321__Bacteria__Bacilli__Lysinibacillus_sphaericus_C3-41__alanyl|tRNA_synthetase:0.35869672159356918995,(((336065711__Bacteria__others_bacteria__Erysipelothrix_rhusiopathiae_str_Fujisawa__alanyl|tRNA_synthetase:0.60620258031368534635,((162447763__Bacteria__Tenericutes__Acholeplasma_laidlawii_PG-8A__alanyl|tRNA_synthetase:0.41188601177274258847,(194246643__Bacteria__Tenericutes__Candidatus_Phytoplasma_mali__alanyl|tRNA_synthetase:0.46672753758149576608,(197294554__Bacteria__Tenericutes__Candidatus_Phytoplasma_australiense__alanyl|tRNA_synthetase:0.26550103573977296145,(85057696__Bacteria__Tenericutes__Aster_yellows_witches-broom_phytoplasma_AYWB__alanyl|tRNA_synthetase:0.04474384576066053193,39938791__Bacteria__Tenericutes__Onion_yellows_phytoplasma_OY-M__alanyl|tRNA_synthetase:0.03407707706472897641):0.21554173014811900400):0.23692847133559002959):0.29622595358376457853):0.22547542408514215095,((50365429__Bacteria__Tenericutes__Mesoplasma_florum_L1__alanyl|tRNA_synthetase:0.24245527930597038369,((313665096__Bacteria__Tenericutes__Mycoplasma_leachii_PG50__alanine||tRNA_ligase:0.01607895842344670909,(83319899__Bacteria__Tenericutes__Mycoplasma_capricolum_subsp_capricolum_ATCC_27343__alanyl|tRNA_synthetase:0.02760805121499617862,42560730__Bacteria__Tenericutes__Mycoplasma_mycoides_subsp_mycoides_SC_str_PG1__alanyl|tRNA_synthetase:0.00861136085277560727):0.00716532278610961144):0.16095661408681416482,344205352__Bacteria__Tenericutes__Mycoplasma_putrefaciens_KS1__Alanyl|tRNA_synthetase:0.11332411218584534374):0.11951662982889343922):0.36492123238247098360,(((374317693__Bacteria__Tenericutes__Mycoplasma_haemocanis_str_Illinois__alanyl|tRNA_synthetase:0.07657199808203446478,321309602__Bacteria__Tenericutes__Mycoplasma_haemofelis_str_Langford_1__alanyl|tRNA_synthetase:0.04104894843159932749):1.44711093985697170083,((294660251__Bacteria__Tenericutes__Mycoplasma_gallisepticum_str_R-low__alanyl|tRNA_synthetase:0.43277049626097324753,(13508158__Bacteria__Tenericutes__Mycoplasma_pneumoniae_M129__alanyl|tRNA_synthetase:0.23405361838593721768,12045148__Bacteria__Tenericutes__Mycoplasma_genitalium_G37__alanyl|tRNA_synthetase:0.20067962632919308930):0.36227203018187892347):0.18335472632165478180,((13357929__Bacteria__Tenericutes__Ureaplasma_parvum_serovar_3_str_ATCC_700970__alanyl|tRNA_synthetase:0.00826463249682154837,209554598__Bacteria__Tenericutes__Ureaplasma_urealyticum_serovar_10_str_ATCC_33699__alanyl|tRNA_synthetase:0.01835859834533208612):0.51049689030663192302,26554308__Bacteria__Tenericutes__Mycoplasma_penetrans_HF-2__alanyl|tRNA_synthetase:0.58357389370837797760):0.08936385093767995613):0.12326961258916840913):0.14213102307996089424,((193216583__Bacteria__Tenericutes__Mycoplasma_arthritidis_158L3-1__alanyl|tRNA_synthetase:0.24202642603528617959,269114905__Bacteria__Tenericutes__Mycoplasma_hominis_ATCC_23114__alanyl|tRNA_synthetase:0.18202427946062091357):0.16521165386654140805,((((304373323__Bacteria__Tenericutes__Mycoplasma_hyorhinis_HUB-1__alanyl|tRNA_synthetase:0.24417671112061609118,240047430__Bacteria__Tenericutes__Mycoplasma_conjunctivae_HRC-581__alanyl|tRNA_synthetase:0.26793407258250756531):0.09487238539072245791,54020387__Bacteria__Tenericutes__Mycoplasma_hyopneumoniae_232__alanyl|tRNA_synthetase:0.43242870068071359579):0.11311963156836334077,47459274__Bacteria__Tenericutes__Mycoplasma_mobile_163K__alanyl|tRNA_synthetase:0.37163406836757273410):0.06332858452397624460,(15829028__Bacteria__Tenericutes__Mycoplasma_pulmonis_UAB_CTIP__alanyl|tRNA_synthetase:0.40241640724876276414,((294155487__Bacteria__Tenericutes__Mycoplasma_crocodyli_MP145__alanine||tRNA_ligase:0.28451668049392203619,71894391__Bacteria__Tenericutes__Mycoplasma_synoviae_53__alanyl|tRNA_synthetase:0.34307644467054565496):0.07721162213242967198,(319777240__Bacteria__Tenericutes__Mycoplasma_fermentans_M64__alanyl|tRNA_synthetase:0.24805484189542567619,(148377682__Bacteria__Tenericutes__Mycoplasma_agalactiae_PG2__alanyl|tRNA_synthetase:0.02118607673403551106,313678597__Bacteria__Tenericutes__Mycoplasma_bovis_PG45__alanine||tRNA_ligase:0.01043656236474660784):0.22458132919100184943):0.12368495017945506376):0.10057167385440940466):0.05546890357191083115):0.04291170521874135974):0.38498355110159421244):0.09291746633739046690):0.18241262889112058732):0.12452846405386695794):0.21810476098275585755,(222151505__Bacteria__Bacilli__Macrococcus_caseolyticus_JCSC5402__alanyl|tRNA_synthetase:0.20881256726301208881,(319892672__Bacteria__Bacilli__Staphylococcus_pseudintermedius_HKU10-03__alanyl|tRNA_synthetase:0.14070852602177358337,(224476716__Bacteria__Bacilli__Staphylococcus_carnosus_subsp_carnosus_TM300__alanyl|tRNA_synthetase:0.09020413204997614065,(73662452__Bacteria__Bacilli__Staphylococcus_saprophyticus_subsp_saprophyticus_ATCC_15305__alanyl|tRNA_synthetase:0.08889458691492092834,((70726302__Bacteria__Bacilli__Staphylococcus_haemolyticus_JCSC1435__alanyl|tRNA_synthetase:0.07573222251890557311,289550615__Bacteria__Bacilli__Staphylococcus_lugdunensis_HKU09-01__alanyl|tRNA_synthetase:0.08509727650932297216):0.02572434796216740982,(161509845__Bacteria__Bacilli__Staphylococcus_aureus_subsp_aureus_USA300_TCH1516__alanyl|tRNA_synthetase:0.08713813404520749650,27468219__Bacteria__Bacilli__Staphylococcus_epidermidis_ATCC_12228__alanyl|tRNA_synthetase:0.10570222942375180619):0.02109197552027265374):0.03156929878407827017):0.05748497631277166287):0.05017585182693521523):0.11768659303530278060):0.16457929674108173757):0.08680315090226198294,(((347548887__Bacteria__Bacilli__Listeria_ivanovii_subsp_ivanovii_PAM_55__putative_alanyl|tRNA_synthetase:0.00695037395259210430,289434784__Bacteria__Bacilli__Listeria_seeligeri_serovar_1-2b_str_SLCC3954__hypothetical_protein:0.00287905039130618946):0.02872521067663872871,(116872933__Bacteria__Bacilli__Listeria_welshimeri_serovar_6b_str_SLCC5334__alanyl|tRNA_synthetase:0.01645091543918396002,(16800607__Bacteria__Bacilli__Listeria_innocua_Clip11262__alanyl|tRNA_synthetase:0.01035720589335897661,16803544__Bacteria__Bacilli__Listeria_monocytogenes_EGD-e__alanyl|tRNA_synthetase:0.01603330297226528145):0.00620845460102005531):0.01322838496230432405):0.19850350531132521237,(328957192__Bacteria__Bacilli__Carnobacterium_sp_17-4__alanyl|tRNA_synthetase:0.21632716349189196059,((326803428__Bacteria__Bacilli__Aerococcus_urinae_ACS-120-V-Col10a__alanine||tRNA_ligase:0.54177077499066661481,(((116494328__Bacteria__Bacilli__Lactobacillus_casei_ATCC_334__alanyl|tRNA_synthetase:0.04703814559997106237,(258538952__Bacteria__Bacilli__Lactobacillus_rhamnosus_Lc_705__alanyl|tRNA_synthetase:0.03561442700779375581,385827464__Bacteria__Bacilli__Lactobacillus_rhamnosus_GG_Xt__alanyl|tRNA_synthetase:0.00357635934564750919):0.01985544883878079606):0.23418189725916971344,(((42518570__Bacteria__Bacilli__Lactobacillus_johnsonii_NCC_533__alanyl|tRNA_synthetase:0.00938603934630669913,116629092__Bacteria__Bacilli__Lactobacillus_gasseri_ATCC_33323__alanyl|tRNA_synthetase:0.00694583733439376513):0.05966435943430264260,(116514511__Bacteria__Bacilli__Lactobacillus_delbrueckii_subsp_bulgaricus_ATCC_BAA-365__alanyl|tRNA_synthetase:0.16814151484813383286,(336053631__Bacteria__Bacilli__Lactobacillus_kefiranofaciens_ZW3__alanyl|tRNA_synthetase:0.02543842731794622447,(58336754__Bacteria__Bacilli__Lactobacillus_acidophilus_NCFM__alanyl|tRNA_synthetase:0.02818825540390751047,((315037651__Bacteria__Bacilli__Lactobacillus_amylovorus_GRL_1112__alanyl|tRNA_synthetase:0.01923592021790768158,295692276__Bacteria__Bacilli__Lactobacillus_crispatus_ST1__alanyl|tRNA_synthetase:0.03039142931836549474):0.00642326656668691046,385813221__Bacteria__Bacilli__Lactobacillus_helveticus_H10__alanyl|tRNA_synthetase:0.02973141163405444362):0.00615455789737032882):0.01681173378663493312):0.09186362776398328267):0.07929102414667416054):0.28938232127162744067,81428001__Bacteria__Bacilli__Lactobacillus_sakei_subsp_sakei_23K__alanyl|tRNA_synthetase:0.22133958987013194197):0.01910735487845714037):0.06997169993804684685,((339634216__Bacteria__Bacilli__Weissella_koreensis_KACC_15510__alanyl|tRNA_synthetase:0.28467541360542292228,(116491184__Bacteria__Bacilli__Oenococcus_oeni_PSU-1__alanyl|tRNA_synthetase:0.30674358399588841362,(116617672__Bacteria__Bacilli__Leuconostoc_mesenteroides_subsp_mesenteroides_ATCC_8293__alanyl|tRNA_synthetase:0.09930764044178609640,((300173639__Bacteria__Bacilli__Leuconostoc_gasicomitatum_LMG_18811__alanyl|tRNa_synthetase:0.10854415236933413758,(339490240__Bacteria__Bacilli__Leuconostoc_sp_C2__alanyl|tRNA_synthetase:0.00000122123005994819,296110668__Bacteria__Bacilli__Leuconostoc_kimchii_IMSNU_11154__alanine||tRNA_ligase:0.00000122123005994819):0.10486011620659330124):0.04278359854000199358,170016825__Bacteria__Bacilli__Leuconostoc_citreum_KM20__alanyl|tRNA_synthetase:0.11409812657490488175):0.02689415662516934577):0.13616464062428104698):0.08733404711821879385):0.15230279436708651919,(((385840654__Bacteria__Bacilli__Lactobacillus_salivarius_CECT_5713__Alanyl|tRNA_synthetase_|Alanine||tRNA_ligase|_|AlaRS|:0.01508796106251259102,90962086__Bacteria__Bacilli__Lactobacillus_salivarius_UCC118__alanyl|tRNA_synthetase:0.00186732655063218990):0.11078644065843391842,347525840__Bacteria__Bacilli__Lactobacillus_ruminis_ATCC_27782__alanyl|tRNA_synthetase:0.13290808300144391074):0.11638026616907282129,(((347534563__Bacteria__Bacilli__Lactobacillus_sanfranciscensis_TMW_1-1304__alanyl|tRNA_synthetase:0.26628728434024184768,254557076__Bacteria__Bacilli__Lactobacillus_plantarum_JDM1__alanyl|tRNA_synthetase:0.18626083921405306443):0.03344095832175141697,(116333833__Bacteria__Bacilli__Lactobacillus_brevis_ATCC_367__alanyl|tRNA_synthetase:0.21899994968481456548,(331701288__Bacteria__Bacilli__Lactobacillus_buchneri_NRRL_B-30929__alanyl|tRNA_synthetase:0.21726080740460418372,(184154997__Bacteria__Bacilli__Lactobacillus_fermentum_IFO_3956__alanyl|tRNA_synthase:0.10974059027291467594,184153174__Bacteria__Bacilli__Lactobacillus_reuteri_JCM_1112__alanyl|tRNA_synthase:0.08667264063724400280):0.22840897091605180669):0.03957653713557585801):0.03741711369247072150):0.05922553989873948627,(377809469__Bacteria__Bacilli__Pediococcus_claussenii_ATCC_BAA-344__alanine||tRNA_ligase:0.11826676106448080761,116493011__Bacteria__Bacilli__Pediococcus_pentosaceus_ATCC_25745__alanyl|tRNA_synthetase:0.15177826381133438516):0.11403653661465862346):0.03077790572665999730):0.04702407876244121820):0.04930900218092573728):0.05649826032336296988):0.05096999836795736150,((352517547__Bacteria__Bacilli__Tetragenococcus_halophilus_NBRC_12172__alanyl|tRNA_synthetase:0.24609303266409024435,((332686450__Bacteria__Bacilli__Melissococcus_plutonius_ATCC_35311__alanyl|tRNA_synthetase:0.20804590872307013316,29375946__Bacteria__Bacilli__Enterococcus_faecalis_V583__alanyl|tRNA_synthetase:0.08336515747160867795):0.03725000681993175661,389868520__Bacteria__Bacilli__Enterococcus_faecium_DO__alanine||tRNA_ligase:0.09761571880784156163):0.05166373734219804198):0.05258083241274420783,((15673706__Bacteria__Bacilli__Lactococcus_lactis_subsp_lactis_Il1403__alanyl|tRNA_synthetase:0.09206230598383667585,347521076__Bacteria__Bacilli__Lactococcus_garvieae_ATCC_49156__alanyl|tRNA_synthetase:0.07939854729660124344):0.13990241908492032086,((125717605__Bacteria__Bacilli__Streptococcus_sanguinis_SK36__alanyl|tRNA_synthetase:0.05476527905402907986,(337281685__Bacteria__Bacilli__Streptococcus_parasanguinis_ATCC_15912__alanine||tRNA_ligase:0.01744013426160796049,(157150203__Bacteria__Bacilli__Streptococcus_gordonii_str_Challis_substr_CH1__alanyl|tRNA_synthetase:0.01620245155653337113,(((342164020__Bacteria__Bacilli__Streptococcus_pseudopneumoniae_IS7493__alanyl|tRNA_synthetase:0.00109790236924733127,15901237__Bacteria__Bacilli__Streptococcus_pneumoniae_TIGR4__alanyl|tRNA_synthetase:0.00778506214867030494):0.00331764928834710465,289167595__Bacteria__Bacilli__Streptococcus_mitis_B6__alanyl|tRNA_synthetase:0.00782560667620652538):0.01831190923780120702,331266120__Bacteria__Bacilli__Streptococcus_oralis_Uo5__alanyl|tRNA_synthetase:0.00696240088366359249):0.00261078607421065057):0.01221664435536958318):0.02804275850974282183):0.06614927070295578693,(146318890__Bacteria__Bacilli__Streptococcus_suis_05ZYH33__alanyl|tRNA_synthetase:0.10286234007951289282,(((22536974__Bacteria__Bacilli__Streptococcus_agalactiae_2603V-R__alanyl|tRNA_synthetase:0.00405376994458010297,15675313__Bacteria__Bacilli__Streptococcus_pyogenes_M1_GAS__alanyl|tRNA_synthetase:0.00713874409462518771):0.07136477223842262185,(222153358__Bacteria__Bacilli__Streptococcus_uberis_0140J__alanyl|tRNA_synthetase:0.05556235755019742206,((195977801__Bacteria__Bacilli__Streptococcus_equi_subsp_zooepidemicus_MGCS10565__alanyl|tRNA_synthetase:0.06219397405711267479,251782836__Bacteria__Bacilli__Streptococcus_dysgalactiae_subsp_equisimilis_GGS_124_1__alanyl|tRNA_synthetase:0.03809593032177356620):0.02648542071049365607,333905311__Bacteria__Bacilli__Streptococcus_parauberis_KCTC_11537__alanyl|tRNA_synthetase:0.07495123103345398274):0.01345525184107156970):0.02735018473705393832):0.02441220595041579747,((24379123__Bacteria__Bacilli__Streptococcus_mutans_UA159__alanyl|tRNA_synthetase:0.06778617215784729644,(379704924__Bacteria__Bacilli__Streptococcus_infantarius_subsp_infantarius_CJ18__alanyl|tRNA_synthetase:0.02473375134141217110,((336063893__Bacteria__Bacilli__Streptococcus_pasteurianus_ATCC_43144__alanyl|tRNA_synthetase:0.00316998481545511558,374337622__Bacteria__Bacilli__Streptococcus_macedonicus_ACA-DC_198__alanyl|tRNA_synthetase:0.00519986482398578781):0.00272063777519237788,288904885__Bacteria__Bacilli__Streptococcus_gallolyticus_UCN34__alanyl|tRNA_synthetase:0.00227144775040809830):0.00827559323711161803):0.03635889717787945535):0.01790338208246551946,(55820540__Bacteria__Bacilli__Streptococcus_thermophilus_LMG_18311__alanyl|tRNA_synthetase:0.02113666515866505571,340398268__Bacteria__Bacilli__Streptococcus_salivarius_CCHSS3__alanyl|tRNA_synthetase:0.00245839991423642311):0.09418174053433654713):0.02117981204186919833):0.02760103182961924986):0.04942527290891209762):0.09417134453691106133):0.26018183744757883424):0.02360310375997784829):0.04011669621147107012):0.14198155536007031619):0.09482578460518902019):0.02452854817669069751):0.02969122928264301270):0.02260393657539189888,((((((((((319767612__Bacteria__Bacilli__Geobacillus_sp_Y412MC52__alanyl|tRNA_synthetase:0.00000122123005994819,261418428__Bacteria__Bacilli__Geobacillus_sp_Y412MC61__alanyl|tRNA_synthetase:0.00000122123005994819):0.00225117435093195655,297529280__Bacteria__Bacilli__Geobacillus_sp_C56-T3__alanyl|tRNA_synthetase:0.00000122123005994819):0.00112288643602721457,(56421091__Bacteria__Bacilli__Geobacillus_kaustophilus_HTA426__alanyl|tRNA_synthetase:0.00000122123005994819,375009649__Bacteria__Bacilli__Geobacillus_thermoleovorans_CCB_US3_UF5__alanyl|tRNA_synthetase:0.00000122123005994819):0.00000122123005994819):0.02631491587740365790,138896126__Bacteria__Bacilli__Geobacillus_thermodenitrificans_NG80-2__alanyl|tRNA_synthetase:0.03455927884584440030):0.11643666626644888495,(336234543__Bacteria__Bacilli__Geobacillus_thermoglucosidasius_C56-YS93__alanyl|tRNA_synthetase:0.03648836125478351761,239827827__Bacteria__Bacilli__Geobacillus_sp_WCH70__alanyl|tRNA_synthetase:0.01934912044517343721):0.03372615544301221790):0.03435652723537089420,212638588__Bacteria__Bacilli__Anoxybacillus_flavithermus_WK1__alanyl|tRNA_synthetase:0.07937843927391537158):0.08042561830195148198,(294501349__Bacteria__Bacilli__Bacillus_megaterium_QM_B1551__alanyl|tRNA_synthetase:0.12297829315097104363,(152976803__Bacteria__Bacilli__Bacillus_cytotoxicus_NVH_391-98__alanyl|tRNA_synthetase:0.01435607748131965435,(163942138__Bacteria__Bacilli__Bacillus_weihenstephanensis_KBAB4__alanyl|tRNA_synthetase:0.00780792258050478152,(49481702__Bacteria__Bacilli__Bacillus_thuringiensis_serovar_konkukian_str_97-27__alanyl|tRNA_synthetase:0.00326271965227899674,(30264458__Bacteria__Bacilli__Bacillus_anthracis_str_Ames__alanyl|tRNA_synthetase:0.00544705769097196448,30022464__Bacteria__Bacilli__Bacillus_cereus_ATCC_14579__alanyl|tRNA_synthetase:0.00326084741810529809):0.00000122123005994819):0.00310739569018675258):0.02202096756610406533):0.14853559762571294511):0.04897152098484362087):0.03253408937287245728,(52081222__Bacteria__Bacilli__Bacillus_licheniformis_ATCC_14580__alanyl|tRNA_synthetase:0.09348597984896678259,(157693144__Bacteria__Bacilli__Bacillus_pumilus_SAFR-032__alanyl|tRNA_synthetase:0.10758823065522910012,(154686881__Bacteria__Bacilli__Bacillus_amyloliquefaciens_FZB42__alanyl|tRNA_synthetase:0.06430662494926989159,((16079794__Bacteria__Bacilli__Bacillus_subtilis_subsp_subtilis_str_168__alanine||tRNA_ligase:0.00460733566558800198,386759295__Bacteria__Bacilli__Bacillus_sp_JS__protein_AlaS:0.00747835145835812343):0.03714186544323849759,311069223__Bacteria__Bacilli__Bacillus_atrophaeus_1942__alanyl|tRNA_synthetase:0.05232325782072657500):0.02629791540400497341):0.02815863488897916295):0.03940557947345765116):0.10864917227852978476):0.02925216302087644757,((23099464__Bacteria__Bacilli__Oceanobacillus_iheyensis_HTE831__alanyl|tRNA_synthetase:0.23910027109985829141,386714911__Bacteria__Bacilli__Halobacillus_halophilus_DSM_2266__alanyl|tRNA_synthetase:0.16227666407120994174):0.10282229066215879676,((56963357__Bacteria__Bacilli__Bacillus_clausii_KSM-K16__alanyl|tRNA_synthetase:0.24561688930218425475,(15613830__Bacteria__Bacilli__Bacillus_halodurans_C-125__alanyl|tRNA_synthetase:0.15006699205959833643,288555383__Bacteria__Bacilli__Bacillus_pseudofirmus_OF4__alanyl|tRNA_synthetase:0.13676051474563813426):0.04924829241810874808):0.04431585297543096796,(317128237__Bacteria__Bacilli__Bacillus_cellulosilyticus_DSM_2522__alanyl|tRNA_synthetase:0.17595392014181593376,297584730__Bacteria__Bacilli__Bacillus_selenitireducens_MLS10__alanyl|tRNA_synthetase:0.22840615595561067352):0.07445831759180444875):0.02476990000026238134):0.02676118288179830246):0.02102313160417559196,336114481__Bacteria__Bacilli__Bacillus_coagulans_2-6__alanyl|tRNA_synthetase:0.32312604170296999051):0.03393169240827320632):0.06754613891805859305):0.06657094307768617047,(((308070327__Bacteria__Bacilli__Paenibacillus_polymyxa_E681__alanyl|tRNA_synthetase:0.00379618238872449264,374325350__Bacteria__Bacilli__Paenibacillus_terrae_HPL-003__alanyl|tRNA_synthetase:0.01681398059349863833):0.12148009461088016270,261405443__Bacteria__Bacilli__Paenibacillus_sp_Y412MC10__alanyl|tRNA_synthetase:0.13832930444495261657):0.07273691876635239584,(337750604__Bacteria__Bacilli__Paenibacillus_mucilaginosus_KNP414__alanyl|tRNA_synthetase:0.11605584549244125914,251798323__Bacteria__Bacilli__Paenibacillus_sp_JDR-2__alanyl|tRNA_synthetase:0.16379740078151772131):0.05300774094825699140):0.13698890655269113648):0.11962606584572434143):0.16997770720699512115,(302391203__Bacteria__Clostridia__Acetohalobium_arabaticum_DSM_5501__alanyl|tRNA_synthetase:0.38967798116175944578,(220931419__Bacteria__Clostridia__Halothermothrix_orenii_H_168__alanyl|tRNA_synthetase:0.30515287949331443285,(385799736__Bacteria__Clostridia__Halanaerobium_praevalens_DSM_2228__alanyl|tRNA_synthetase:0.15307240223350954134,312143796__Bacteria__Clostridia__Halanaerobium_hydrogeniformans__alanyl|tRNA_synthetase:0.14334110156392917967):0.21429778515512465376):0.08147404179909642497):0.13315116040876048831):0.05103595892877977463):0.02974087138178746134,((325290063__Bacteria__Clostridia__Syntrophobotulus_glycolicus_DSM_8271__alanyl|tRNA_synthetase:0.24563284049736669457,(89895167__Bacteria__Clostridia__Desulfitobacterium_hafniense_Y51__alanyl|tRNA_synthetase:0.15792438109707707117,374993666__Bacteria__Clostridia__Desulfosporosinus_orientis_DSM_765__alanine||tRNA_ligase:0.19189044854515724392):0.09635248207052019009):0.32153408190981735970,(78044932__Bacteria__Clostridia__Carboxydothermus_hydrogenoformans_Z-2901__alanyl|tRNA_synthetase:0.38225614645467631547,(((147677395__Bacteria__Clostridia__Pelotomaculum_thermopropionicum_SI__alanyl|tRNA_synthetase:0.24414856873826143446,333979437__Bacteria__Clostridia__Desulfotomaculum_kuznetsovii_DSM_6115__alanyl|tRNA_synthetase:0.12652965567526777702):0.04401769261656300614,(258515483__Bacteria__Clostridia__Desulfotomaculum_acetoxidans_DSM_771__alanyl|tRNA_synthetase:0.27424242157690370547,(333924402__Bacteria__Clostridia__Desulfotomaculum_carboxydivorans_CO-1-SRB__alanyl|tRNA_synthetase:0.06450477827126888108,(334341678__Bacteria__Clostridia__Desulfotomaculum_ruminis_DSM_2154__alanyl|tRNA_synthetase:0.08329819485927569822,134298636__Bacteria__Clostridia__Desulfotomaculum_reducens_MI-1__alanyl|tRNA_synthetase:0.09108376168575003928):0.02671570609520932185):0.13543202259391251552):0.02795253663298389452):0.09794608896714904200,(260893293__Bacteria__Clostridia__Ammonifex_degensii_KC4__alanyl|tRNA_synthetase:0.39814583022920541078,169831075__Bacteria__Clostridia__Candidatus_Desulforudis_audaxviator_MP104C__alanyl|tRNA_synthetase:0.41296874372706487977):0.06201105042747983437):0.05066353357820799902):0.10661808723681444333):0.10124771986388764189):0.04725963179643157680,((((19704032__Bacteria__Fusobacteria__Fusobacterium_nucleatum_subsp_nucleatum_ATCC_25586__alanyl|tRNA_synthetase:0.30390151330418513353,310778164__Bacteria__Fusobacteria__Ilyobacter_polytropus_DSM_2926__alanyl|tRNA_synthetase:0.23233645716433304340):0.13755267605719651014,(269121339__Bacteria__Fusobacteria__Sebaldella_termitidis_ATCC_33386__alanyl|tRNA_synthetase:0.21134098334994097512,(269123200__Bacteria__Fusobacteria__Streptobacillus_moniliformis_DSM_12112__alanyl|tRNA_synthetase:0.36915141881331636764,257126597__Bacteria__Fusobacteria__Leptotrichia_buccalis_C-1013-b__alanyl|tRNA_synthetase:0.17855990958893966369):0.08493535569558860465):0.19063338173907340423):0.24935270955350649635,(((157364647__Bacteria__Thermotogae__Thermotoga_lettingae_TMO__alanyl|tRNA_synthetase:0.25393999931514160684,338731532__Bacteria__Thermotogae__Thermotoga_thermarum_DSM_5069__alanyl|tRNA_synthetase:0.22985716118415372433):0.20043347438076516975,((222100169__Bacteria__Thermotogae__Thermotoga_neapolitana_DSM_4359__alanyl|tRNA_synthetase:0.08743101599985224348,(148270517__Bacteria__Thermotogae__Thermotoga_petrophila_RKU-1__alanyl|tRNA_synthetase:0.03864152022168908934,(15644148__Bacteria__Thermotogae__Thermotoga_maritima_MSB8__alanyl|tRNA_synthetase:0.00801636545464577861,(281412824__Bacteria__Thermotogae__Thermotoga_naphthophila_RKU-10__alanyl|tRNA_synthetase:0.00232079835003192077,170289222__Bacteria__Thermotogae__Thermotoga_sp_RQ2__alanyl|tRNA_synthetase:0.00116281650240803217):0.00601455263286661095):0.01278596575084004101):0.06569214317337011833):0.30339855558289241522,((383785783__Bacteria__Thermotogae__Fervidobacterium_pennivorans_DSM_9078__alanyl|tRNA_synthetase:0.12864711833391145879,154250174__Bacteria__Thermotogae__Fervidobacterium_nodosum_Rt17-B1__alanyl|tRNA_synthetase:0.11212473302772257844):0.14059808549681904188,(150021161__Bacteria__Thermotogae__Thermosipho_melanesiensis_BI429__alanyl|tRNA_synthetase:0.17354248592664819895,217077683__Bacteria__Thermotogae__Thermosipho_africanus_TCF52B__alanyl|tRNA_synthetase:0.18313322136668591655):0.14047115069662924336):0.11055115274236715361):0.03649472156158997671):0.05809930480689475679,((389844995__Bacteria__Thermotogae__Mesotoga_prima_MesG1_Ag_4-2__alanyl|tRNA_synthetase:0.36202859280157562161,239617978__Bacteria__Thermotogae__Kosmotoga_olearia_TBF_19-5-1__alanyl|tRNA_synthetase:0.25916094906968101252):0.17917634540390403597,(160902096__Bacteria__Thermotogae__Petrotoga_mobilis_SJ95__alanyl|tRNA_synthetase:0.36268540498859452859,374339095__Bacteria__Thermotogae__Marinitoga_piezophila_KA3__alanine||tRNA_ligase:0.34348699789714304265):0.07181391578360335481):0.06028176621706844707):0.16912505461476612378):0.04905158841031759948,((187250451__Bacteria__others_bacteria__Elusimicrobium_minutum_Pei191__alanyl|tRNA_synthetase:0.73314740532615940705,189485045__Bacteria__others_bacteria__Uncultured_Termite_group_1_bacterium_phylotype_Rs-D17__alanyl|tRNA_synthetase:0.58560002842168201731):0.19792191598197853009,(((217967411__Bacteria__others_bacteria__Dictyoglomus_turgidum_DSM_6724__alanyl|tRNA_synthetase:0.08713972251235135857,206901044__Bacteria__others_bacteria__Dictyoglomus_thermophilum_H-6-12__alanyl|tRNA_synthetase:0.07794897050697834062):0.59490106982271873104,(332296601__Bacteria__Clostridia__Thermodesulfobium_narugense_DSM_14796__alanyl|tRNA_synthetase:0.63774595001910105996,383788132__Bacteria__others_bacteria__Caldisericum_exile_AZM16c01__alanyl|tRNA_synthetase:0.80894243862667059020):0.09917322356292199159):0.09912046607513846919,(((183220780__Bacteria__Spirochaetes__Leptospira_biflexa_serovar_Patoc_strain_Patoc_1_Paris__alanyl|tRNA_synthetase:0.37299470393459965845,(116327492__Bacteria__Spirochaetes__Leptospira_borgpetersenii_serovar_Hardjo-bovis_L550__alanyl|tRNA_synthetase:0.06475874721231222875,24216106__Bacteria__Spirochaetes__Leptospira_interrogans_serovar_Lai_str_56601__alanyl|tRNA_synthetase:0.07393086885988500723):0.30159560294895459975):0.47269164743864672262,(300870855__Bacteria__Spirochaetes__Brachyspira_pilosicoli_95-1000__alanyl|tRNA_synthetase:0.05789439326306679984,(296126160__Bacteria__Spirochaetes__Brachyspira_murdochii_DSM_12563__alanyl|tRNA_synthetase:0.06534990636926280017,(225620397__Bacteria__Spirochaetes__Brachyspira_hyodysenteriae_WA1__alanyl|tRNA_synthetase:0.00116948038989039436,384207866__Bacteria__Spirochaetes__Brachyspira_intermedia_PWS-A__alanyl|tRNA_synthetase:0.00869683695177305392):0.05480165922224548847):0.04208254432833739844):0.70661588013296772193):0.12028873600113164366,206896025__Bacteria__Clostridia__Coprothermobacter_proteolyticus_DSM_5265__alanyl|tRNA_synthetase:0.64898128133992893929):0.03728573498094759492):0.04460719583665843230):0.05919281263743834953):0.03916125226906198853):0.06442537151027338815):0.03254490192725807002,(((256371739__Bacteria__Actinobacteria__Acidimicrobium_ferrooxidans_DSM_10331__alanyl|tRNA_synthetase:0.73417509604594066719,(((((184200992__Bacteria__Actinobacteria__Kocuria_rhizophila_DC2201__alanyl|tRNA_synthetase:0.20400093502531085887,(311113673__Bacteria__Actinobacteria__Rothia_dentocariosa_ATCC_17931__alanine||tRNA_ligase:0.04903482104846862422,283458020__Bacteria__Actinobacteria__Rothia_mucilaginosa_DY-18__alanyl|tRNA_synthetase:0.02336230119545907452):0.12584519743838473715):0.12094793821846230863,((308177509__Bacteria__Actinobacteria__Arthrobacter_arilaitensis_Re117__alanine|tRNA_ligase:0.23999074997563088485,(163840721__Bacteria__Actinobacteria__Renibacterium_salmoninarum_ATCC_33209__alanyl|tRNA_synthetase:0.13448230249545534143,(119961931__Bacteria__Actinobacteria__Arthrobacter_aurescens_TC1__alanyl|tRNA_synthetase:0.04935455931675308827,(116670825__Bacteria__Actinobacteria__Arthrobacter_sp_FB24__alanyl|tRNA_synthetase:0.05595613161271413560,(325963401__Bacteria__Actinobacteria__Arthrobacter_phenanthrenivorans_Sphe3__alanyl|tRNA_synthetase:0.02844232689048759033,220912769__Bacteria__Actinobacteria__Arthrobacter_chlorophenolicus_A6__alanyl|tRNA_synthetase:0.04275608303484241396):0.02650840694603145975):0.01028660697512237196):0.11423502100898721978):0.08317012623924817383):0.05940455711531151400,239917773__Bacteria__Actinobacteria__Micrococcus_luteus_NCTC_2665__alanyl|tRNA_synthetase:0.20703864323209214549):0.06018625770885591142):0.11658731132751452841,(28493343__Bacteria__Actinobacteria__Tropheryma_whipplei_str_Twist__alanyl|tRNA_synthetase:1.01763345156567397432,(323359964__Bacteria__Actinobacteria__Microbacterium_testaceum_StLB037__alanyl|tRNA_synthetase:0.20856737597525520922,(148272984__Bacteria__Actinobacteria__Clavibacter_michiganensis_subsp_michiganensis_NCPPB_382__alanyl|tRNA_synthetase:0.19069770614829145705,50954761__Bacteria__Actinobacteria__Leifsonia_xyli_subsp_xyli_str_CTCB07__alanyl|tRNA_synthetase:0.12974046197845970352):0.08046958245527252584):0.11544199974224225724):0.05914574741061625479):0.11471617107273540670,(((258653460__Bacteria__Actinobacteria__Nakamurella_multipartita_DSM_44233__alanyl|tRNA_synthetase:0.29719632051284805563,((((312139552__Bacteria__Actinobacteria__Rhodococcus_equi_103S__alanyl|tRNA_synthetase:0.08651917099134552591,(226306472__Bacteria__Actinobacteria__Rhodococcus_erythropolis_PR4__alanyl|tRNA_synthetase:0.10747412832779253133,(226366325__Bacteria__Actinobacteria__Rhodococcus_opacus_B4__alanyl|tRNA_synthetase:0.01750295449670629527,111024085__Bacteria__Actinobacteria__Rhodococcus_jostii_RHA1__alanyl|tRNA_synthetase:0.00802009326752811495):0.06407082075827615075):0.04876767031491409388):0.05016438671217243045,(333919509__Bacteria__Actinobacteria__Amycolicicoccus_subflavus_DQS3-9A1__alanyl|tRNA_synthetase:0.17940317941440669935,(54025614__Bacteria__Actinobacteria__Nocardia_farcinica_IFM_10152__alanyl|tRNA_synthetase:0.05399432675103757462,379709734__Bacteria__Actinobacteria__Nocardia_cyriacigeorgica_GUH-2__alanyl|tRNA_synthetase_|Alanine||tRNA_ligase|_|AlaRS|:0.04655177808780228826):0.08940988130447009852):0.05651431463974144337):0.05564048447510949041,(((296139683__Bacteria__Actinobacteria__Tsukamurella_paurometabola_DSM_20162__alanyl|tRNA_synthetase:0.22741740044114161501,(378717738__Bacteria__Actinobacteria__Gordonia_polyisoprenivorans_VH2__alanyl|tRNA_synthetase_AlaS:0.09256121250946061640,262202250__Bacteria__Actinobacteria__Gordonia_bronchialis_DSM_43247__alanyl|tRNA_synthetase:0.08366926935905824592):0.15915405359268408603):0.05560134708387610980,(169629935__Bacteria__Actinobacteria__Mycobacterium_abscessus_ATCC_19977_1__Alanyl|tRNA_synthetase:0.10778298947964987109,((118469604__Bacteria__Actinobacteria__Mycobacterium_smegmatis_str_MC2_155__alanyl|tRNA_synthetase:0.04113564842522099418,((120403625__Bacteria__Actinobacteria__Mycobacterium_vanbaalenii_PYR-1__alanyl|tRNA_synthetase:0.04786656209330610728,(145224345__Bacteria__Actinobacteria__Mycobacterium_gilvum_PYR-GCK__alanyl|tRNA_synthetase:0.00000122123005994819,315444677__Bacteria__Actinobacteria__Mycobacterium_sp_Spyr1__alanyl|tRNA_synthetase:0.00000122123005994819):0.06754922431638039904):0.01772240665657244182,(375142446__Bacteria__Actinobacteria__Mycobacterium_rhodesiae_NBB3__alanine||tRNA_ligase:0.06663312873790960822,108799313__Bacteria__Actinobacteria__Mycobacterium_sp_MCS__alanyl|tRNA_synthetase:0.06825609952027517080):0.01163032326449928676):0.02719346264804300972):0.02532156045178239265,((((379755280__Bacteria__Actinobacteria__Mycobacterium_intracellulare_MOTT-02__alanyl|tRNA_synthetase:0.00223545907209645291,387876655__Bacteria__Actinobacteria__Mycobacterium_sp_MOTT36Y__alanyl|tRNA_synthetase:0.00000122123005994819):0.04126703662403616996,41407175__Bacteria__Actinobacteria__Mycobacterium_avium_subsp_paratuberculosis_K-10__alanyl|tRNA_synthetase:0.02978871345355695380):0.02127397595833413826,((((31793738__Bacteria__Actinobacteria__Mycobacterium_bovis_AF2122-97__alanyl|tRNA_synthetase:0.00000122123005994819,339632583__Bacteria__Actinobacteria__Mycobacterium_africanum_GM041182__alanyl|tRNA_synthetase:0.00000122123005994819):0.00107457263234519702,(15609692__Bacteria__Actinobacteria__Mycobacterium_tuberculosis_H37Rv__alanine||tRNA_ligase:0.00000122123005994819,340627572__Bacteria__Actinobacteria__Mycobacterium_canettii_CIPT_140010059__putative_alanyl|tRNA_synthetase:0.00000122123005994819):0.00000122123005994819):0.00000122123005994819,(386005454__Bacteria__Actinobacteria__Mycobacterium_tuberculosis_RGTB423__alanyl|tRNA_synthetase:0.01894943414861860811,383308326__Bacteria__Actinobacteria__Mycobacterium_tuberculosis_RGTB327__alanyl|tRNA_synthetase:0.01964776415579737312):0.00397060740810234458):0.05753548292747980714,(15827174__Bacteria__Actinobacteria__Mycobacterium_leprae_TN__alanyl|tRNA_synthetase:0.10831039821342161589,(183982183__Bacteria__Actinobacteria__Mycobacterium_marinum_M__alanyl|tRNA_synthetase:0.00349968794148035767,118617374__Bacteria__Actinobacteria__Mycobacterium_ulcerans_Agy99__alanyl|tRNA_synthetase:0.00422638286307160278):0.07037457081187159513):0.02959265728263217252):0.02720057487402618643):0.02365083194631351429,333990981__Bacteria__Actinobacteria__Mycobacterium_sp_JDM601__alanyl|tRNA_synthetase:0.08971135645712882689):0.04476397496996872838):0.07069742336405661354):0.12165312308116676965):0.04926830594073788178,296394106__Bacteria__Actinobacteria__Segniliparus_rotundus_DSM_44985__alanyl|tRNA_synthetase:0.43680690494536744684):0.01312237310936538101):0.05995771889485518313,(((375291004__Bacteria__Actinobacteria__Corynebacterium_diphtheriae_241__Alanyl|tRNA_synthetase:0.11658088739072566820,(384508932__Bacteria__Actinobacteria__Corynebacterium_pseudotuberculosis_I19__alanyl|tRNA_synthetase:0.01466716950522220161,337290871__Bacteria__Actinobacteria__Corynebacterium_ulcerans_BR-AD22__alanyl|tRNA_synthetase:0.02162241720867311146):0.10781128481212380599):0.07940389102210555772,(227833217__Bacteria__Actinobacteria__Corynebacterium_aurimucosum_ATCC_700975__alanyl|tRNA_synthetase:0.18129347863835881816,(19552844__Bacteria__Actinobacteria__Corynebacterium_glutamicum_ATCC_13032__alanyl|tRNA_synthetase:0.06824922375615982695,25028304__Bacteria__Actinobacteria__Corynebacterium_efficiens_YS-314__alanyl|tRNA_synthetase:0.08902264437935418495):0.09488975878883217085):0.02061436498082128144):0.10048775076188558308,(237785598__Bacteria__Actinobacteria__Corynebacterium_kroppenstedtii_DSM_44385__alanyl|tRNA_synthetase:0.26040982965682418770,((172040632__Bacteria__Actinobacteria__Corynebacterium_urealyticum_DSM_7109__alanyl|tRNA_synthetase:0.24733836166382830446,(68536115__Bacteria__Actinobacteria__Corynebacterium_jeikeium_K411__alanyl|tRNA_synthetase:0.11924483461404475348,336325673__Bacteria__Actinobacteria__Corynebacterium_resistens_DSM_45100__alanyl|tRNA_synthetase:0.12040195912648461729):0.03260324842972289056):0.04714865403625017465,340794484__Bacteria__Actinobacteria__Corynebacterium_variabile_DSM_44702__alanyl|tRNA_synthetase:0.19456864744651797272):0.04706496176494714273):0.05201193722889046328):0.17894074135454249297):0.11167261099821172710):0.03952531043302499186,((331697330__Bacteria__Actinobacteria__Pseudonocardia_dioxanivorans_CB1190__alanyl|tRNA_synthetase:0.21184804464002229829,(134098622__Bacteria__Actinobacteria__Saccharopolyspora_erythraea_NRRL_2338__alanyl|tRNA_synthetase:0.16866791591024857255,(257055557__Bacteria__Actinobacteria__Saccharomonospora_viridis_DSM_43017__alanyl|tRNA_synthetase:0.12058167509440649579,300784619__Bacteria__Actinobacteria__Amycolatopsis_mediterranei_U32__alanyl|tRNA_synthetase:0.16430078449603480184):0.06831505397757348108):0.11026338807575543355):0.15807178619809120201,256379272__Bacteria__Actinobacteria__Actinosynnema_mirum_DSM_43827__alanyl|tRNA_synthetase:0.24410659662126552027):0.05446476546147118597):0.11877867991204667242,((284032274__Bacteria__Actinobacteria__Kribbella_flavida_DSM_17836__alanyl|tRNA_synthetase:0.23096831236403175813,291301348__Bacteria__Actinobacteria__Stackebrandtia_nassauensis_DSM_44728__alanyl|tRNA_synthetase:0.36496066634289986430):0.07585191022264714533,((379735771__Bacteria__Actinobacteria__Blastococcus_saxobsidens_DD2__alanyl|tRNA_synthetase:0.08846001580955152599,284991581__Bacteria__Actinobacteria__Geodermatophilus_obscurus_DSM_43160__alanyl|tRNA_synthetase:0.02968228549750333289):0.25602245454123345736,((336118299__Bacteria__Actinobacteria__Microlunatus_phosphovorus_NM-1__alanyl|tRNA_synthetase:0.27422784262898558527,(297626345__Bacteria__Actinobacteria__Propionibacterium_freudenreichii_subsp_shermanii_CIRM-BIA1__alanyl|tRNA_synthetase:0.22596688020779143180,50842658__Bacteria__Actinobacteria__Propionibacterium_acnes_KPA171202__alanyl|tRNA_synthetase:0.27520797793263540587):0.16297624092414628172):0.13728236094972406933,256825088__Bacteria__Actinobacteria__Kytococcus_sedentarius_DSM_20547__alanyl|tRNA_synthetase:0.33193139389727305266):0.04525215635851588536):0.04132846139592070978):0.04182487842732029310):0.05301125118345878517):0.04367845380708642450,(((317124715__Bacteria__Actinobacteria__Intrasporangium_calvum_DSM_43043__alanyl|tRNA_synthetase:0.23288463583192853257,119716634__Bacteria__Actinobacteria__Nocardioides_sp_JS614__alanyl|tRNA_synthetase:0.28378614908746180312):0.09409520268023985334,(((((256832583__Bacteria__Actinobacteria__Jonesia_denitrificans_DSM_20603__alanyl|tRNA_synthetase:0.25218299496721174879,269795075__Bacteria__Actinobacteria__Sanguibacter_keddieii_DSM_10542__alanyl|tRNA_synthetase:0.17660982825154489251):0.05036250141262841457,(332670520__Bacteria__Actinobacteria__Cellulomonas_fimi_ATCC_484__alanyl|tRNA_synthetase:0.07627112085303819344,336320715__Bacteria__Actinobacteria__Cellvibrio_gilvus_ATCC_13127__alanyl|tRNA_synthetase:0.08798411709991629803):0.10900803529610918197):0.03146143174805791226,((296129664__Bacteria__Actinobacteria__Cellulomonas_flavigena_DSM_20109__alanyl|tRNA_synthetase:0.16313166400961784386,((269956481__Bacteria__Actinobacteria__Xylanimonas_cellulosilytica_DSM_15894__alanyl|tRNA_synthetase:0.11452047622078115330,334337122__Bacteria__Actinobacteria__Isoptericola_variabilis_225__alanyl|tRNA_synthetase:0.09227211132187021492):0.10630160490530962680,(257068797__Bacteria__Actinobacteria__Brachybacterium_faecium_DSM_4810__alanyl|tRNA_synthetase:0.35288487175895333348,(298346853__Bacteria__Actinobacteria__Mobiluncus_curtisii_ATCC_43063__alanine||tRNA_ligase:0.36331179598748641890,297571413__Bacteria__Actinobacteria__Arcanobacterium_haemolyticum_DSM_20595__alanyl|tRNA_synthetase:0.31817374474920750993):0.04691439369351686761):0.06562387148252714353):0.02652354134540723177):0.04664700513006644206,229820505__Bacteria__Actinobacteria__Beutenbergia_cavernae_DSM_12333__alanyl|tRNA_synthetase:0.22790088541046454873):0.07228534737997456550):0.04506616587297068016,(241190968__Bacteria__Actinobacteria__Bifidobacterium_animalis_subsp_lactis_Bl-04__alanyl|tRNA_synthetase:0.10330473120383673602,((283455924__Bacteria__Actinobacteria__Bifidobacterium_dentium_Bd1__alanyl|tRNA_synthetase:0.03600165623409343901,119025718__Bacteria__Actinobacteria__Bifidobacterium_adolescentis_ATCC_15703__alanyl|tRNA_synthetase:0.04934059803533429045):0.04001809519356194084,((283782871__Bacteria__Actinobacteria__Gardnerella_vaginalis_409-05__alanine||tRNA_ligase:0.19996561642294172212,(310287353__Bacteria__Actinobacteria__Bifidobacterium_bifidum_S17__alanyl|tRNA_synthetase:0.07121900437293618435,384197063__Bacteria__Actinobacteria__Bifidobacterium_breve_ACS-071-V-Sch8b__alanine||tRNA_ligase:0.02452909203718792522):0.01594972742468514504):0.01871123804985213787,23465456__Bacteria__Actinobacteria__Bifidobacterium_longum_NCC2705__alanyl|tRNA_synthetase:0.03729617826338722103):0.01510468943076064691):0.04146502954208804159):0.40327820669818342791):0.09902702292593920652,152966976__Bacteria__Actinobacteria__Kineococcus_radiotolerans_SRS30216__alanyl|tRNA_synthetase:0.33400281322048031019):0.05243393756218146101):0.02973319702038986628,(((256391573__Bacteria__Actinobacteria__Catenulispora_acidiphila_DSM_44928__alanyl|tRNA_synthetase:0.27691097714054485612,((357388367__Bacteria__Actinobacteria__Kitasatospora_setae_KM-6054__putative_alanyl|tRNA_synthetase:0.10526652339718994833,(357402889__Bacteria__Actinobacteria__Streptomyces_cattleya_NRRL_8057__alanyl|tRNA_synthetase:0.06647442491437191570,((374985135__Bacteria__Actinobacteria__Streptomyces_bingchenggensis_BCW-1__alanyl|tRNA_synthetase:0.03709384282644616337,345010673__Bacteria__Actinobacteria__Streptomyces_violaceusniger_Tu_4113__alanyl|tRNA_synthetase:0.04364839785106988668):0.02710773849656866394,((29833392__Bacteria__Actinobacteria__Streptomyces_avermitilis_MA-4680__alanyl|tRNA_synthetase:0.03564363933820877128,((21220002__Bacteria__Actinobacteria__Streptomyces_coelicolor_A3-2__alanyl|tRNA_synthetase:0.03249136274639928545,386839014__Bacteria__Actinobacteria__Streptomyces_hygroscopicus_subsp_jinggangensis_5008__alanyl|tRNA_synthetase:0.04365623782752391102):0.01086836235265313706,290961838__Bacteria__Actinobacteria__Streptomyces_scabiei_87-22__alanine_tRNA_synthetase:0.04371929711354447662):0.01644327375779121650):0.06165778383626729225,(182439827__Bacteria__Actinobacteria__Streptomyces_griseus_subsp_griseus_NBRC_13350__alanyl|tRNA_synthetase:0.03440589961520282986,(357414541__Bacteria__Actinobacteria__Streptomyces_flavogriseus_ATCC_33331__alanyl|tRNA_synthetase:0.02426162917052676268,344998519__Bacteria__Actinobacteria__Streptomyces_sp_SirexAA-E__alanyl|tRNA_synthetase:0.01619979445082105410):0.01248861816677760209):0.02559484128311049003):0.02920718543115947627):0.02688860284982635268):0.07867214131750763229):0.12905997834165319760,336179386__Bacteria__Actinobacteria__Frankia_symbiont_of_Datisca_glomerata__alanyl|tRNA_synthetase:0.21482146855107842054):0.04703845387924111832):0.06163647495771624324,(117928537__Bacteria__Actinobacteria__Acidothermus_cellulolyticus_11B__alanyl|tRNA_synthetase:0.33632737443239713038,(((271967372__Bacteria__Actinobacteria__Streptosporangium_roseum_DSM_43021__alanine||tRNA_ligase:0.12508302182259278812,296270020__Bacteria__Actinobacteria__Thermobispora_bispora_DSM_43833__alanyl|tRNA_synthetase:0.08704982934549690410):0.04436063900472483890,269126369__Bacteria__Actinobacteria__Thermomonospora_curvata_DSM_43183__alanyl|tRNA_synthetase:0.12251154934981407785):0.09069938567937149698,(297562016__Bacteria__Actinobacteria__Nocardiopsis_dassonvillei_subsp_dassonvillei_DSM_43111__alanyl|tRNA_synthetase:0.20812822269607253456,72162469__Bacteria__Actinobacteria__Thermobifida_fusca_YX__alanyl|tRNA_synthetase:0.10031129562598158078):0.20226583054000490947):0.06787029025267905802):0.04343995593103703451):0.04897338985267598449,((312195530__Bacteria__Actinobacteria__Frankia_sp_EuI1c__alanyl|tRNA_synthetase:0.13665582917989904654,((111224623__Bacteria__Actinobacteria__Frankia_alni_ACN14a__alanyl|tRNA_synthetase:0.06346160491093115474,86741900__Bacteria__Actinobacteria__Frankia_sp_CcI3__alanyl|tRNA_synthetase:0.04263253477431756117):0.06430524707561330322,158313530__Bacteria__Actinobacteria__Frankia_sp_EAN1pec__alanyl|tRNA_synthetase:0.10237283169182331832):0.08319430177785898384):0.20758733319277627993,((383781402__Bacteria__Actinobacteria__Actinoplanes_missouriensis_431__putative_alanyl|tRNA_synthetase:0.05924590971801407119,386851427__Bacteria__Actinobacteria__Actinoplanes_sp_SE50-110__alanyl|tRNA_synthetase:0.07978686329460225879):0.08058510247130756809,((302866800__Bacteria__Actinobacteria__Micromonospora_aurantiaca_ATCC_27029__alanyl|tRNA_synthetase:0.00116146375189705086,315503215__Bacteria__Actinobacteria__Micromonospora_sp_L5__alanyl|tRNA_synthetase:0.00222739138937239978):0.05136547400990275347,(330466938__Bacteria__Actinobacteria__Verrucosispora_maris_AB-18-032__alanyl|tRNA_synthetase:0.05818949155229070913,(159037443__Bacteria__Actinobacteria__Salinispora_arenicola_CNS-205__alanyl|tRNA_synthetase:0.01480292888110982391,145594371__Bacteria__Actinobacteria__Salinispora_tropica_CNB-440__alanyl|tRNA_synthetase:0.02931574509911975476):0.06861423041091861685):0.02924809217320053015):0.03371913896851492370):0.21965922769653251079):0.08236687088417325719):0.08288603325195820215):0.05049398247788467603):0.37407709590972132441):0.20036361962657076030,((((256826954__Bacteria__Actinobacteria__Cryptobacterium_curtum_DSM_15641__alanyl|tRNA_synthetase:0.26352536381898022944,257063513__Bacteria__Actinobacteria__Slackia_heliotrinireducens_DSM_20476__alanyl|tRNA_synthetase:0.26306029005940062548):0.05730205351603395031,(257792293__Bacteria__Actinobacteria__Eggerthella_lenta_DSM_2243__alanyl|tRNA_synthetase:0.06552625877175452529,339444074__Bacteria__Actinobacteria__Eggerthella_sp_YY7918__alanyl|tRNA_synthetase:0.03810435048786715156):0.14823624873118032563):0.16140376994677088640,(328955592__Bacteria__Actinobacteria__Coriobacterium_glomerans_PW2__alanyl|tRNA_synthetase:0.44789450155087123795,(257784262__Bacteria__Actinobacteria__Atopobium_parvulum_DSM_20469__alanyl|tRNA_synthetase:0.19038706897530890960,302335910__Bacteria__Actinobacteria__Olsenella_uli_DSM_7084__alanyl|tRNA_synthetase:0.18224278015734832192):0.18419058945261154725):0.15915818479983781519):0.25302848895156848652,((269792643__Bacteria__others_bacteria__Thermanaerovibrio_acidaminovorans_DSM_6589__alanyl|tRNA_synthetase:0.49645473046560301134,357419710__Bacteria__others_bacteria__Thermovirga_lienii_DSM_17291__alanyl|tRNA_synthetase:0.38861004763479006785):0.06529760017190654187,294102019__Bacteria__others_bacteria__Aminobacterium_colombiense_DSM_12261__alanyl|tRNA_synthetase:0.51565852337787709825):0.21501546140496471948):0.05892206730452242275):0.04715038233493358544,((320103497__Bacteria__Planctomycetes__Isosphaera_pallida_ATCC_43644__alanyl|tRNA_synthetase:0.45684432600751057052,((325109123__Bacteria__Planctomycetes__Planctomyces_brasiliensis_DSM_5305__alanyl|tRNA_synthetase:0.29253739334715145315,296122797__Bacteria__Planctomycetes__Planctomyces_limnophilus_DSM_3776__alanyl|tRNA_synthetase:0.35054585737456583905):0.12995405325934850094,(32475431__Bacteria__Planctomycetes__Rhodopirellula_baltica_SH_1__alanyl|tRNA_synthetase:0.34408879516049772906,283781582__Bacteria__Planctomycetes__Pirellula_staleyi_DSM_6068__alanyl|tRNA_synthetase:0.26014317936015268762):0.25210024553207871501):0.11116123853774649566):0.32994639687479160317,((297624147__Bacteria__Deinococcus-Thermus__Truepera_radiovictrix_DSM_17093__alanyl|tRNA_synthetase:0.47336995043660767823,(320335628__Bacteria__Deinococcus-Thermus__Deinococcus_maricopensis_DSM_21211__alanyl|tRNA_synthetase:0.12566401793959908195,(94986300__Bacteria__Deinococcus-Thermus__Deinococcus_geothermalis_DSM_11300__alanyl|tRNA_synthetase:0.09419841514156553075,(325282994__Bacteria__Deinococcus-Thermus__Deinococcus_proteolyticus_MRP__alanyl|tRNA_synthetase:0.21371207109376733069,(226356938__Bacteria__Deinococcus-Thermus__Deinococcus_deserti_VCD115__alanyl|tRNA_synthetase:0.09521636773112368557,(15807291__Bacteria__Deinococcus-Thermus__Deinococcus_radiodurans_R1__alanyl|tRNA_synthetase:0.11208317466950677710,386855526__Bacteria__Deinococcus-Thermus__Deinococcus_gobiensis_I-0__alanyl|tRNA_synthetase:0.17316781652780943723):0.02068212207747905165):0.03114924361884782375):0.03915879475246442087):0.10264850530905693382):0.28161666460754336549):0.08350646465855428302,((291297318__Bacteria__Deinococcus-Thermus__Meiothermus_ruber_DSM_1279__alanyl|tRNA_synthetase:0.11202915024783793863,297564703__Bacteria__Deinococcus-Thermus__Meiothermus_silvanus_DSM_9946__alanyl|tRNA_synthetase:0.13679483943048303951):0.16414850477463407974,((313680711__Bacteria__Deinococcus-Thermus__Oceanithermus_profundus_DSM_14977__alanyl|tRNA_synthetase:0.19014026567459557659,328950125__Bacteria__Deinococcus-Thermus__Marinithermus_hydrothermalis_DSM_14884__alanyl|tRNA_synthetase:0.10377934836434618560):0.05886212123389295697,(46199782__Bacteria__Deinococcus-Thermus__Thermus_thermophilus_HB27__alanyl|tRNA_synthetase:0.06696691011092553714,(384440321__Bacteria__Deinococcus-Thermus__Thermus_sp_CCB_US3_UF1__alanyl|tRNA_synthetase:0.06045985688694057586,320449491__Bacteria__Deinococcus-Thermus__Thermus_scotoductus_SA-01__alanyl|tRNA_synthetase:0.04734420581472771616):0.02681072348860728122):0.18360328823642138585):0.09556484236453688386):0.12757394552886081041):0.26975867986834811685):0.08403053716834962827):0.03183784268703438586):0.02823532214644200108):0.05338378475753497582):0.11608362642709708912,374287246__Bacteria__Deltaproteobacteria__Bacteriovorax_marinus_SJ__alanyl|tRNA_synthetase:1.04077644002878444418):0.16572631414262636862,253795706__Bacteria__Alphaproteobacteria__Candidatus_Hodgkinia_cicadicola_Dsem__putative_alanyl|tRNA_synthetase:2.50985652280521787105):0.60036099929536790309):0.08591686293722636258):0.06504316706560558936,20094336__Archaea__Thermococcales-pyroco__Methanopyrus_kandleri_AV19__alanyl|tRNA_synthetase:0.54297330805706334189):0.05849212798013102288):0.05423553225801460570):0.05337369314181949348):0.07855317615862887626,(((307353744__Archaea__Methanomicrobiales__Methanoplanus_petrolearius_DSM_11571__alanyl|tRNA_synthetase:0.26739217396566394847,((126179459__Archaea__Methanomicrobiales__Methanoculleus_marisnigri_JR1__alanyl|tRNA_synthetase:0.23140404013878498879,(219851912__Archaea__Methanomicrobiales__Methanosphaerula_palustris_E1-9c__alanyl|tRNA_synthetase:0.23031259402273626669,154150810__Archaea__Methanomicrobiales__Methanoregula_boonei_6A8__alanyl|tRNA_synthetase:0.18796596717875824201):0.03779528935309616616):0.05312296098141501555,(124486197__Archaea__Methanomicrobiales__Methanocorpusculum_labreanum_Z__alanyl|tRNA_synthetase:0.34719552161433303583,88601358__Archaea__Methanomicrobiales__Methanospirillum_hungatei_JF-1__alanyl|tRNA_synthetase:0.25473595828025491494):0.06926572290179944247):0.06478456999220344459):0.26344913080560022900,(((73668887__Archaea__Methanosarcinales__Methanosarcina_barkeri_str_Fusaro__alanyl|tRNA_synthetase:0.06146736085856751436,(20089092__Archaea__Methanosarcinales__Methanosarcina_acetivorans_C2A__alanyl|tRNA_synthetase:0.03366053410590122419,21227588__Archaea__Methanosarcinales__Methanosarcina_mazei_Go1__alanyl|tRNA_synthetase:0.04275809278779994782):0.03952762774838992216):0.15720826616736410797,(336477585__Archaea__Methanosarcinales__Methanosalsum_zhilinae_DSM_4017__alanyl|tRNA_synthetase:0.22689788314294984106,(298675228__Archaea__Methanosarcinales__Methanohalobium_evestigatum_Z-7303__alanyl|tRNA_synthetase:0.27396765365920294766,(91774109__Archaea__Methanosarcinales__Methanococcoides_burtonii_DSM_6242__alanyl|tRNA_synthetase:0.12945803721504223205,294495054__Archaea__Methanosarcinales__Methanohalophilus_mahii_DSM_5219__alanyl|tRNA_synthetase:0.19489044787943013426):0.05753440746712457782):0.03099148453670396222):0.03879860922998962930):0.12172628453596125164,(116753969__Archaea__Methanosarcinales__Methanosaeta_thermophila_PT__alanyl|tRNA_synthetase:0.19380488696005956917,(330507979__Archaea__Methanosarcinales__Methanosaeta_concilii_GP6__alanyl|tRNA_synthetase:0.22376253711656232670,386002558__Archaea__Methanosarcinales__Methanosaeta_harundinacea_6Ac__alanyl|tRNA_synthetase:0.27389142968830021418):0.05499779471072036713):0.19021985691998291590):0.06104839348344930083):0.08289601095286638910,(300709606__Archaea__Halobacteria__Halalkalicoccus_jeotgali_B3__alanyl|tRNA_synthetase:0.13070476264838087888,(((336252794__Archaea__Halobacteria__Halopiger_xanaduensis_SH-6__alanyl|tRNA_synthetase:0.06170349786178005308,284163328__Archaea__Halobacteria__Haloterrigena_turkmenica_DSM_5511__alanyl|tRNA_synthetase:0.05969234169921664585):0.05288450477653545284,289581575__Archaea__Halobacteria__Natrialba_magadii_ATCC_43099__alanyl|tRNA_synthetase:0.10260193040330649328):0.04573697752876244860,((76801007__Archaea__Halobacteria__Natronomonas_pharaonis_DSM_2160__alanyl|tRNA_synthetase:0.17161872173467537794,(222479154__Archaea__Halobacteria__Halorubrum_lacusprofundi_ATCC_49239__alanyl|tRNA_synthetase:0.14537870462430180218,((313124848__Archaea__Halobacteria__Halogeometricum_borinquense_DSM_11551__alanyl|tRNA_synthetase:0.06030211826001204145,110669520__Archaea__Halobacteria__Haloquadratum_walsbyi_DSM_16790__alanyl|tRNA_synthetase:0.21735105231097054390):0.03396900068451241123,(((2508565100__Archaea__Halobacteria__Haloferax_denitrificans_ATCC_35960__alanine||tRNA_ligase|alanyl|tRNA_synthetase|_EC|6|1|1|7_|:0.00316212842450019340,2508571578__Archaea__Halobacteria__Haloferax_sulfurifontis_ATCC_BAA-897__alanine||tRNA_ligase|alanyl|tRNA_synthetase|_EC|6|1|1|7_|:0.00658721988892227005):0.00508038055411093661,292654386__Archaea__Halobacteria__Haloferax_volcanii_DS2__alanyl|tRNA_synthetase:0.01240889835368907783):0.01484154303629717057,(2508590394__Archaea__Halobacteria__Haloferax_mucosum_ATCC_BAA-1512__alanine||tRNA_ligase|alanyl|tRNA_synthetase|_EC|6|1|1|7_|:0.01522233839959625384,389845697__Archaea__Halobacteria__Haloferax_mediterranei_ATCC_33500__alanyl|tRNA_synthetase:0.01378464082768708979):0.02132228389052105363):0.06735765299837663533):0.07627175079271576730):0.03570188541613650984):0.02952658096097393603,((257387184__Archaea__Halobacteria__Halomicrobium_mukohataei_DSM_12286__alanyl|tRNA_synthetase:0.14202403887680187244,(2508584333__Archaea__Halobacteria__Haloarcula_vallismortis_ATCC_29715__alanine||tRNA_ligase|alanyl|tRNA_synthetase|_EC|6|1|1|7_|:0.01241005632061335448,(344213229__Archaea__Halobacteria__Haloarcula_hispanica_ATCC_33960__alanyl|tRNA_synthetase:0.00836014057424561662,(2508578499__Archaea__Halobacteria__Haloarcula_sinaiiensis_ATCC_33800__alanine||tRNA_ligase|alanyl|tRNA_synthetase|_EC|6|1|1|7_|:0.00104839058787330099,(55379213__Archaea__Halobacteria__Haloarcula_marismortui_ATCC_43049__alanyl|tRNA_synthetase:0.00521953381959527115,2508575068__Archaea__Halobacteria__Haloarcula_californiae_ATCC_33799__alanine||tRNA_ligase|alanyl|tRNA_synthetase|_EC|6|1|1|7_|:0.00000122123005994819):0.00207801761367500375):0.01015718493228283566):0.01062968399501188974):0.09397477772621326553):0.07360024547331173173,((169236845__Archaea__Halobacteria__Halobacterium_salinarum_R1__alanyl|tRNA_synthetase:0.00000122123005994819,15791093__Archaea__Halobacteria__Halobacterium_sp_NRC-1__alanyl|tRNA_synthetase:0.00000122123005994819):0.19616433307562694544,257052998__Archaea__Halobacteria__Halorhabdus_utahensis_DSM_12940__alanyl|tRNA_synthetase:0.15026972527106396971):0.05724980855376479716):0.02157543417369696404):0.02307320710341802944):0.05208906591540589381):0.42700158782901520560):0.08003587301023544487):0.34083798502179069034,(327400660__Archaea__Archaeoglobales__Archaeoglobus_veneficus_SNP6__alanyl|tRNA_synthetase:0.16567956774892667049,(288931271__Archaea__Archaeoglobales__Ferroglobus_placidus_DSM_10642__alanyl|tRNA_synthetase:0.17994308049312107700,284161204__Archaea__Archaeoglobales__Archaeoglobus_profundus_DSM_5631__alanyl|tRNA_synthetase:0.21096487643296327197):0.03311679921960185291):0.02989916457532704533,11499836__Archaea__Archaeoglobales__Archaeoglobus_fulgidus_DSM_4304__alanyl|tRNA_synthetase:0.18877443525000778268):0.0;
