# Supplementary material for: The last universal common ancestor between ancient Earth chemistry and the onset of genetics
Source: PLoS Genet. 2018 Aug 16;14(8):e1007518. doi: 10.1371/journal.pgen.1007518 (PMC6095482; doi:10.1371/journal.pgen.1007518)
Supplement: S1 Appendix — The trees are for the 355 clusters that, after alignment and tree construction, generated ML trees that preserve domain monophyly while also having homologues in ≥2 archaeal and ≥2 bacterial lineages. These 355 proteins trace to LUCA by those phylogenetic criteria [78]. LUCA, last universal common ancestor; ML, maximum likelihood. (ZIP) [file pgen.1007518.s001.zip › renamed_trees_LUCA/2779.tree]

((212223688__Archaea__Thermococcales-pyroco__Thermococcus_onnurineus_NA1__Oxidoreductase_iron|sulfur_protein:0.42079509424050293154,(341581559__Archaea__Thermococcales-pyroco__Thermococcus_sp_4557__4Fe|4S_cluster|binding_protein:0.51284315508530975425,(297527371__Archaea__Desulfurococcales__Staphylothermus_hellenicus_DSM_12710__4Fe|4S_ferredoxin_iron|sulfur_binding_domain|containing_protein:0.36390234309864000206,296241805__Archaea__Desulfurococcales__Thermosphaera_aggregans_DSM_11486__4Fe|4S_ferredoxin:0.56545083572871757127):0.32437261107649917324):0.44525628576991205243):0.11372742024768765778,((304314067__Archaea__Methanobacteriales__Methanothermobacter_marburgensis_str_Marburg__carbon_monoxide_dehydrogenase|_iron_sulfur_subunit:0.56013310941365168638,(256810171__Archaea__Methanococcales__Methanocaldococcus_fervens_AG86__4Fe|4S_ferredoxin:0.24517134136959065072,336121725__Archaea__Methanococcales__Methanothermococcus_okinawensis_IH1__4Fe|4S_ferredoxin:0.12037491525948182391):0.56716313343339430642):0.96032974635534840147,((((((257063349__Bacteria__Actinobacteria__Slackia_heliotrinireducens_DSM_20476__Fe|S|cluster|containing_hydrogenase_subunit:0.35827329249633410591,(257790284__Bacteria__Actinobacteria__Eggerthella_lenta_DSM_2243__4Fe|4S_ferredoxin:0.19363216468673608017,257790276__Bacteria__Actinobacteria__Eggerthella_lenta_DSM_2243__4Fe|4S_ferredoxin:0.14695790022795340857):0.13363762055259220674):0.87146057398435239350,339445264__Bacteria__Actinobacteria__Eggerthella_sp_YY7918__Fe|S|cluster|containing_hydrogenase_component_1:0.92935182812225736182):0.05280991926423245220,78355728__Bacteria__Deltaproteobacteria__Desulfovibrio_alaskensis_G20__4Fe|4S_ferredoxin:0.84494878546109464246):0.09474931403779804362,(161502772__Bacteria__Gammaproteobacteria__Salmonella_enterica_subsp_arizonae_serovar_62_z4z23_str__hypothetical_protein:0.00000122123005994819,((269139191__Bacteria__Gammaproteobacteria__Edwardsiella_tarda_EIB202__hydrogen_sulfide_production|_iron|_sulfur_subunit|_electron_transfer:0.01156269501173450356,238919751__Bacteria__Gammaproteobacteria__Edwardsiella_ictaluri_93-146__4Fe|4S_binding_domain_protein:0.03145597864051553200):0.27337128840055319179,339999842__Bacteria__Gammaproteobacteria__Salmonella_bongori_NCTC_12419__thiosulfate_reductase_electron_transport_protein_PhsB:0.02446990927018829684):0.02354534171373884668):0.46796705131521210141):0.11746775696264877276,((332296571__Bacteria__Clostridia__Thermodesulfobium_narugense_DSM_14796__4Fe|4S_ferredoxin_iron|sulfur_binding_domain|containing_protein:0.49905165419209340794,302344259__Bacteria__Deltaproteobacteria__Desulfarculus_baarsii_DSM_2075__4Fe|4S_ferredoxin:0.40745419705123231413):0.72813134766643572426,384214412__Bacteria__Alphaproteobacteria__Bradyrhizobium_japonicum_USDA_6__formate_dehydrogenase_iron|sulfur_subunit:1.14801085622255816254):0.13098173806702925748):0.31759762506550726080,(182438078__Bacteria__Actinobacteria__Streptomyces_griseus_subsp_griseus_NBRC_13350__4Fe|4S_binding_protein:0.03290342831565006010,357412890__Bacteria__Actinobacteria__Streptomyces_flavogriseus_ATCC_33331__|4Fe|4S||binding_protein:0.00000122123005994819):1.14514061707157899228):0.02330339342921150872):0.40965001989286164985,14521676__Archaea__Thermococcales-pyroco__Pyrococcus_abyssi_GE5__formate_dehydrogenase_iron|sulfur_subunit_related_protein:0.49281753393070348856):0.0;
