# Supplementary material for: The last universal common ancestor between ancient Earth chemistry and the onset of genetics
Source: PLoS Genet. 2018 Aug 16;14(8):e1007518. doi: 10.1371/journal.pgen.1007518 (PMC6095482; doi:10.1371/journal.pgen.1007518)
Supplement: S1 Appendix — The trees are for the 355 clusters that, after alignment and tree construction, generated ML trees that preserve domain monophyly while also having homologues in ≥2 archaeal and ≥2 bacterial lineages. These 355 proteins trace to LUCA by those phylogenetic criteria [78]. LUCA, last universal common ancestor; ML, maximum likelihood. (ZIP) [file pgen.1007518.s001.zip › renamed_trees_LUCA/1155.tree]

(31794033__Bacteria__Actinobacteria__Mycobacterium_bovis_AF2122-97__nickel|transport_integral_membrane_protein:0.00000122123005994819,(339632865__Bacteria__Actinobacteria__Mycobacterium_africanum_GM041182__nickel|transport_integral_membrane_protein_NICT:0.00000122123005994819,(340627849__Bacteria__Actinobacteria__Mycobacterium_canettii_CIPT_140010059__putative_nickel|transport_integral_membrane_protein_NICT:0.00253529170678626695,(((379755550__Bacteria__Actinobacteria__Mycobacterium_intracellulare_MOTT-02__transition_metal_uptake_transporter|_Ni2||Co2|_transporter_|NiCoT|_family_protein:0.00501429228812842916,387876923__Bacteria__Actinobacteria__Mycobacterium_sp_MOTT36Y__transition_metal_uptake_transporter|_Ni2||Co2|_transporter_|NiCoT|_family_protein:0.00000122123005994819):0.06455095218717947503,41409022__Bacteria__Actinobacteria__Mycobacterium_avium_subsp_paratuberculosis_K-10__NicT:0.11882957804031564486):0.07067962245819048306,(((((357398502__Bacteria__Actinobacteria__Streptomyces_cattleya_NRRL_8057__High|affinity_nickel_transport_protein:0.17866392133967118339,256394330__Bacteria__Actinobacteria__Catenulispora_acidiphila_DSM_44928__high|affinity_nickel|transporter:0.17320596230796517223):0.12555953315394943748,((((375142723__Bacteria__Actinobacteria__Mycobacterium_rhodesiae_NBB3__high|affinity_nickel|transporter|_HoxN|HupN|NixA_family:0.22980716857870669978,119716355__Bacteria__Actinobacteria__Nocardioides_sp_JS614__high|affinity_nickel|transporter:0.72833342540268863896):0.26614365391737210276,357388886__Bacteria__Actinobacteria__Kitasatospora_setae_KM-6054__putative_high|affinity_nickel|transport_protein:0.19145753850699112619):0.05352981454603746025,(((331696152__Bacteria__Actinobacteria__Pseudonocardia_dioxanivorans_CB1190__high|affinity_nickel|transporter:0.28043861454719265502,(54022189__Bacteria__Actinobacteria__Nocardia_farcinica_IFM_10152__transporter:0.25861707043907472547,(226308167__Bacteria__Actinobacteria__Rhodococcus_erythropolis_PR4__probable_nickel_transporter:0.18257655500567454565,169628985__Bacteria__Actinobacteria__Mycobacterium_abscessus_ATCC_19977_1__Probable_high|affinity_nickel|transporter_NicT:0.24951417853017718307):0.04379312939167894630):0.17837118640989640950):0.03927422861533958615,(((((336120416__Bacteria__Actinobacteria__Microlunatus_phosphovorus_NM-1__nickel_transporter:0.70293795324724395179,((184201812__Bacteria__Actinobacteria__Kocuria_rhizophila_DC2201__nickel|transport_protein:0.20038154889100645573,239916896__Bacteria__Actinobacteria__Micrococcus_luteus_NCTC_2665__high|affinity_nickel|transporter|_HoxN|HupN|NixA_family:0.42802358640536930512):0.22007907296546927456,(325961822__Bacteria__Actinobacteria__Arthrobacter_phenanthrenivorans_Sphe3__high|affinity_nickel|transporter_HoxN|HupN|NixA_family:0.18403428375406125084,(220911176__Bacteria__Actinobacteria__Arthrobacter_chlorophenolicus_A6__high|affinity_nickel|transporter:0.13034835999082111657,(116668816__Bacteria__Actinobacteria__Arthrobacter_sp_FB24__high|affinity_nickel|transporter:0.10600496965833115792,119963145__Bacteria__Actinobacteria__Arthrobacter_aurescens_TC1__high|affinity_nickel|transport_protein:0.12759047624694536127):0.06479967376632601861):0.06438707182913935845):0.25349667794859953585):0.29614155043501905196):0.56879437913492525425,(296392871__Bacteria__Actinobacteria__Segniliparus_rotundus_DSM_44985__high|affinity_nickel|transporter:0.79171049293240114419,(167627043__Bacteria__Gammaproteobacteria__Francisella_philomiragia_subsp_philomiragia_ATCC_25017__high|affinity_nickel|transporter:0.00000122123005994819,337755967__Bacteria__Gammaproteobacteria__Francisella_sp_TX077308__HoxN|HupN|NixA_family_nickel|cobalt_transporter:0.04321062235016147335):1.56672672023100933991):0.37978490852271312717):0.21993916825056677999,152967021__Bacteria__Actinobacteria__Kineococcus_radiotolerans_SRS30216__high|affinity_nickel|transporter:0.49024364519477342528):0.10798151682105218419,(386836921__Bacteria__Actinobacteria__Streptomyces_hygroscopicus_subsp_jinggangensis_5008__high|affinity_nickel|transport_protein:0.73218065060684256462,386841380__Bacteria__Actinobacteria__Streptomyces_hygroscopicus_subsp_jinggangensis_5008__high|affinity_nickel|transport_protein:0.20758344449784185692):0.07619792273620208667):0.09220557174424169611,(134102404__Bacteria__Actinobacteria__Saccharopolyspora_erythraea_NRRL_2338__high|affinity_nickel|transport_protein:1.34173357340878696142,((((86747857__Bacteria__Alphaproteobacteria__Rhodopseudomonas_palustris_HaA2__high|affinity_nickel|transporter:0.01740390886787417449,(91975109__Bacteria__Alphaproteobacteria__Rhodopseudomonas_palustris_BisB5__high|affinity_nickel|transporter:0.03373719678182905690,39933801__Bacteria__Alphaproteobacteria__Rhodopseudomonas_palustris_CGA009__high|affinity_nickel|transport_protein:0.08849218771903549774):0.01629212524857015856):0.38603498701207722421,((((((123441306__Bacteria__Gammaproteobacteria__Yersinia_enterocolitica_subsp_enterocolitica_8081__nickel_transport_protein:0.04924733967076221075,(22125145__Bacteria__Gammaproteobacteria__Yersinia_pestis_KIM_10__nickel_transport_protein:0.00539997586586688904,51597251__Bacteria__Gammaproteobacteria__Yersinia_pseudotuberculosis_IP_32953__nickel_transport_|NiCoT_family|_protein:0.00000122123005994819):0.01769005629546540823):0.38607271061805037426,((((383189119__Bacteria__Gammaproteobacteria__Rahnella_aquatilis_CIP_78-65_ATCC_33071__high|affinity_nickel|transporter|_HoxN|HupN|NixA_family:0.00266963397927407354,322831870__Bacteria__Gammaproteobacteria__Rahnella_sp_Y9602__high|affinity_nickel|transporter:0.04412321096144728588):0.13188375526526097126,(333929147__Bacteria__Gammaproteobacteria__Serratia_sp_AS12__high|affinity_nickel|transporter:0.12045331662130472072,157370662__Bacteria__Gammaproteobacteria__Serratia_proteamaculans_568__high|affinity_nickel|transporter:0.12505428697705958663):0.10842979856130555150):0.19810357274937204219,((253989862__Bacteria__Gammaproteobacteria__Photorhabdus_asymbiotica_subsp_asymbiotica_ATCC_43949__putative_nickel_transport_protein:0.04746481120097287981,37526086__Bacteria__Gammaproteobacteria__Photorhabdus_luminescens_subsp_laumondii_TTO1__hypothetical_protein:0.02793109325990677724):0.15072979942353770255,((269139999__Bacteria__Gammaproteobacteria__Edwardsiella_tarda_EIB202__nickel_transporter:0.05068261054295863932,238920826__Bacteria__Gammaproteobacteria__Edwardsiella_ictaluri_93-146__transition_metal_uptake_transporter|_Ni2||Co2|_transporter_|NiCoT|_family:0.01795522512343775481):0.07549175590308530859,(340000350__Bacteria__Gammaproteobacteria__Salmonella_bongori_NCTC_12419__cation_transporter:0.04245434445099442733,(16766094__Bacteria__Gammaproteobacteria__Salmonella_enterica_subsp_enterica_serovar_Typhimurium_str_LT2__nickel_transporter:0.00681168829527192387,378960843__Bacteria__Gammaproteobacteria__Salmonella_enterica_subsp_enterica_serovar_Typhi_str_P-stx-12__Nickel_transport_protein:0.00382332891721194525):0.01838158850861420363):0.17136034057209878489):0.21676705245687960533):0.08392822607381415778):0.08828513631693556130,((242239575__Bacteria__Gammaproteobacteria__Dickeya_dadantii_Ech703__high|affinity_nickel|transporter:0.11303183970024413552,(307130887__Bacteria__Gammaproteobacteria__Dickeya_dadantii_3937__HoxN|HupN|NixA_family_nickel|cobalt_transporter:0.08171889662293359280,251789858__Bacteria__Gammaproteobacteria__Dickeya_zeae_Ech1591__high|affinity_nickel|transporter:0.07258657926358104417):0.08109560577382726732):0.19484257703401955397,((((146312825__Bacteria__Gammaproteobacteria__Enterobacter_sp_638__high|affinity_nickel|transporter:0.10578274000754307738,(345300572__Bacteria__Gammaproteobacteria__Enterobacter_asburiae_LF7a__high|affinity_nickel|transporter:0.02347129247121142528,(296104386__Bacteria__Gammaproteobacteria__Enterobacter_cloacae_subsp_cloacae_ATCC_13047__high|affinity_nickel|transporter:0.03929069290467368525,365971815__Bacteria__Gammaproteobacteria__Enterobacter_cloacae_EcWSU1__high|affinity_nickel_transport_protein:0.02659660998234310292):0.02318542152565843464):0.02871545129512037206):0.12362769766573890318,(311278321__Bacteria__Gammaproteobacteria__Enterobacter_cloacae_SCF1__high|affinity_nickel|transporter:0.12476678792951122199,(336246825__Bacteria__Gammaproteobacteria__Enterobacter_aerogenes_KCTC_2190__putative_high|affinity_nickel|transporter:0.01953562555226168521,(375256941__Bacteria__Gammaproteobacteria__Klebsiella_oxytoca_KCTC_1686__putative_high|affinity_nickel|transporter:0.06545307311649045667,(288933900__Bacteria__Gammaproteobacteria__Klebsiella_variicola_At-22__high|affinity_nickel|transporter:0.00796759453829641584,152971569__Bacteria__Gammaproteobacteria__Klebsiella_pneumoniae_subsp_pneumoniae_MGH_78578__putative_high|affinity_nickel|transporter:0.00806284643523401227):0.02504419445868061658):0.01757478508179408788):0.09593970352369655952):0.08289313527248208524):0.06321826050359392879,50120191__Bacteria__Gammaproteobacteria__Pectobacterium_atrosepticum_SCRI1043__high|affinity_nickel_transport_protein:0.23256169922944458506):0.05627237993653760872,((260597699__Bacteria__Gammaproteobacteria__Cronobacter_turicensis_z3032__High|affinity_nickel_transport_protein:0.02312109322215984489,156934226__Bacteria__Gammaproteobacteria__Cronobacter_sakazakii_ATCC_BAA-894__hypothetical_protein:0.04330789291599485696):0.14977025740639754448,271500366__Bacteria__Gammaproteobacteria__Dickeya_dadantii_Ech586__high|affinity_nickel|transporter:0.25824518546305358369):0.03413931576249429334):0.02845375760932229367):0.18984801528417685756):0.05542349730199384178):0.23512082056688182741,((186475327__Bacteria__Betaproteobacteria__Burkholderia_phymatum_STM815__high|affinity_nickel|transporter:0.13720435023169241795,((323527146__Bacteria__Betaproteobacteria__Burkholderia_sp_CCGE1001__high|affinity_nickel|transporter:0.04773635567204667640,307730781__Bacteria__Betaproteobacteria__Burkholderia_sp_CCGE1003__high|affinity_nickel|transporter:0.08096766273004141201):0.01570615534920847753,(295677456__Bacteria__Betaproteobacteria__Burkholderia_sp_CCGE1002__high|affinity_nickel|transporter:0.14095142063443769076,(91784989__Bacteria__Betaproteobacteria__Burkholderia_xenovorans_LB400__high|affinity_nickel|transporter|_|NiCoT|_family:0.03697586348429699604,187925148__Bacteria__Betaproteobacteria__Burkholderia_phytofirmans_PsJN__high|affinity_nickel|transporter:0.02525458118510594263):0.02532055887081928469):0.01717611129579993748):0.06937598773295471088):0.10718836529481676201,((78067330__Bacteria__Betaproteobacteria__Burkholderia_sp_383__high|affinity_nickel|transporter:0.02392362088407839343,(107023466__Bacteria__Betaproteobacteria__Burkholderia_cenocepacia_AU_1054__high|affinity_nickel|transporter:0.03345944356274536263,(161523945__Bacteria__Betaproteobacteria__Burkholderia_multivorans_ATCC_17616__high|affinity_nickel|transporter:0.10514215199991965022,(115352628__Bacteria__Betaproteobacteria__Burkholderia_ambifaria_AMMD__high|affinity_nickel|transporter:0.03474906993161861607,(387903045__Bacteria__Betaproteobacteria__Burkholderia_sp_KJ006__HoxN|HupN|NixA_family_nickel|cobalt_transporter:0.00000122123005994819,134296701__Bacteria__Betaproteobacteria__Burkholderia_vietnamiensis_G4__high|affinity_nickel|transporter:0.00000122123005994819):0.11443652219999003727):0.05241523502834434523):0.01106711939554739024):0.01438699795438353433):0.23542960405618132413,(330818094__Bacteria__Betaproteobacteria__Burkholderia_gladioli_BSR3__High|affinity_nickel|transporter|_NiCoT_Family:0.06607211252628381049,238028435__Bacteria__Betaproteobacteria__Burkholderia_glumae_BGR1__NiCoT_Family_High|affinity_nickel|transporter:0.07937767146352502079):0.12392047825738515543):0.08533944140384849830):0.33291473717010738875):0.07777459169383578452,((258543407__Bacteria__Alphaproteobacteria__Acetobacter_pasteurianus_IFO_3283-01__transporter_with_high|affinity_to_nickel:0.67502649740218745311,377812983__Bacteria__Betaproteobacteria__Burkholderia_sp_YI23__high|affinity_nickel_permease:0.31185382376672510230):0.03897185321558056803,(((387906164__Bacteria__Betaproteobacteria__Burkholderia_sp_KJ006__HoxN|HupN|NixA_family_nickel|cobalt_transporter:0.00859572144516672701,134291341__Bacteria__Betaproteobacteria__Burkholderia_vietnamiensis_G4__high|affinity_nickel|transporter:0.00000122123005994819):0.57089659578472184975,91780108__Bacteria__Betaproteobacteria__Burkholderia_xenovorans_LB400__high|affinity_nickel_transporter:0.19768459842845501062):0.07142471166005938399,(225874192__Bacteria__Acidobacteria__Acidobacterium_capsulatum_ATCC_51196__high|affinity_nickel_uptake_transporter:0.34994432747478054768,322435659__Bacteria__Acidobacteria__Granulicella_tundricola__high|affinity_nickel|transporter:0.20072593953427209090):0.19933024208251343135):0.03636956355049995870):0.04983579733977250986):0.04400438052201675887,(((((146338747__Bacteria__Alphaproteobacteria__Bradyrhizobium_sp_ORS_278__hydrogenase_nickel_incorporation_protein_hupN:0.07053235341281581527,148253505__Bacteria__Alphaproteobacteria__Bradyrhizobium_sp_BTAi1__hydrogenase_nickel_incorporation:0.12885286299213513650):0.48566472072566913010,(27382021__Bacteria__Alphaproteobacteria__Bradyrhizobium_japonicum_USDA_110__hydrogenase_nickel_incorporation_protein:0.14613607327289926396,(384216184__Bacteria__Alphaproteobacteria__Bradyrhizobium_japonicum_USDA_6__hydrogenase_nickel_incorporation_protein:0.07544450484319914496,(27382060__Bacteria__Alphaproteobacteria__Bradyrhizobium_japonicum_USDA_110__HupN_protein:0.16436106808883829689,383769643__Bacteria__Alphaproteobacteria__Bradyrhizobium_sp_S23321__hydrogenase_nickel_incorporation_protein_HupN:0.05700718979455893926):0.03289702806484805231):0.04594177556495293580):0.22845558564035925442):0.23361092114185952329,((148259367__Bacteria__Alphaproteobacteria__Acidiphilium_cryptum_JF-5__high|affinity_nickel|transporter:0.00000122123005994819,326402529__Bacteria__Alphaproteobacteria__Acidiphilium_multivorum_AIU301__hydrolase:0.00974096750527732487):1.19847551226584925210,114327646__Bacteria__Alphaproteobacteria__Granulibacter_bethesdensis_CGDNIH1__high|affinity_nickel_transport_protein:0.68829459970666362345):0.08849695644210696377):0.08982036652555448752,(347539647__Bacteria__Betaproteobacteria__Pseudogulbenkiania_sp_NH8B__high|affinity_nickel|transporter:0.29475317121673572096,34497028__Bacteria__Betaproteobacteria__Chromobacterium_violaceum_ATCC_12472__high_affinity_nickel_transporter_transmembrane_protein:0.33923553615549889573):0.17115639725167877683):0.05437588289173789224,(338738386__Bacteria__Alphaproteobacteria__Hyphomicrobium_sp_MC1__High|affinity_nickel_transport_protein:0.24542246302173750805,(222086034__Bacteria__Alphaproteobacteria__Agrobacterium_radiobacter_K84__High|affinity_nickel_permease:0.18585276638472697508,337269965__Bacteria__Alphaproteobacteria__Mesorhizobium_opportunistum_WSM2075__high|affinity_nickel|transporter:0.23877529596061627948):0.02062536014414169394):0.17275234414816442730):0.11283575680931935692):0.04791837695543932352,(148254779__Bacteria__Alphaproteobacteria__Bradyrhizobium_sp_BTAi1__high|affinity_nickel|transport_protein:0.47655905348106442077,(((334141467__Bacteria__Alphaproteobacteria__Novosphingobium_sp_PP1Y__high|affinity_nickel|transporter:0.09662660033161121764,87198369__Bacteria__Alphaproteobacteria__Novosphingobium_aromaticivorans_DSM_12444__high|affinity_nickel|transporter:0.17161428767418515640):0.12290426153990050007,(294146734__Bacteria__Alphaproteobacteria__Sphingobium_japonicum_UT26S__high|affinity_nickel|transport_protein:0.08536817120624781707,334343255__Bacteria__Alphaproteobacteria__Sphingobium_chlorophenolicum_L-1__high|affinity_nickel|transporter:0.09005727740547775362):0.15058997762813197685):0.27882671757146559877,(383316559__Bacteria__Gammaproteobacteria__Frateuria_aurantia_DSM_6220__high|affinity_nickel|transporter|_HoxN|HupN|NixA_family:0.45667882962244743528,((((237812229__Bacteria__Betaproteobacteria__Burkholderia_pseudomallei_MSHR346_I__high|affinity_nickel_transport_protein:0.00000122123005994819,((121598301__Bacteria__Betaproteobacteria__Burkholderia_mallei_SAVP1__high|affinity_nickel_transport_protein:0.00000122123005994819,(124383860__Bacteria__Betaproteobacteria__Burkholderia_mallei_NCTC_10229__high|affinity_nickel|transport_protein:0.00000122123005994819,126450506__Bacteria__Betaproteobacteria__Burkholderia_mallei_NCTC_10247__high_affinity_nickel_transporter:0.00000122123005994819):0.05862773288135150751):0.00000122123005994819,53723389__Bacteria__Betaproteobacteria__Burkholderia_mallei_ATCC_23344__high_affinity_nickel_transporter:0.00000122123005994819):0.00212120446629946151):0.00178452375393680024,76811200__Bacteria__Betaproteobacteria__Burkholderia_pseudomallei_1710b__high_affinity_nickel_transporter:0.00160914744709147279):0.06607115657376014251,83718602__Bacteria__Betaproteobacteria__Burkholderia_thailandensis_E264__high_affinity_nickel_transporter:0.04336747835950734847):0.11119573270369084717,((189350488__Bacteria__Betaproteobacteria__Burkholderia_multivorans_ATCC_17616_Xp__high|affinity_nickel|transport_protein:0.00000122123005994819,161524757__Bacteria__Betaproteobacteria__Burkholderia_multivorans_ATCC_17616__high|affinity_nickel|transporter:0.00000122123005994819):0.01218526194246425352,((134295707__Bacteria__Betaproteobacteria__Burkholderia_vietnamiensis_G4__high|affinity_nickel|transporter:0.00000122123005994819,387902234__Bacteria__Betaproteobacteria__Burkholderia_sp_KJ006__HoxN|HupN|NixA_family_cobalt_transporter:0.00000122123005994819):0.01361072315449895348,172060625__Bacteria__Betaproteobacteria__Burkholderia_ambifaria_MC40-6__high|affinity_nickel|transporter:0.02322209598329168581):0.01914758214462084634):0.08713443179503972680):0.10056223599042390937):0.16612359358265602061):0.04800023528044689708):0.04949177937155235102):0.10177291085584562469):0.44763257997293531831,((154150518__Archaea__Methanomicrobiales__Methanoregula_boonei_6A8__high|affinity_nickel|transporter:0.80895241123673067296,((15922775__Archaea__Sulfolobales__Sulfolobus_tokodaii_str_7__nickel_transporter:0.18044974669401067646,(15897886__Archaea__Sulfolobales__Sulfolobus_solfataricus_P2__high|affinity_nickel|transport_protein_|hoxN|:0.00937944718144381046,(229582256__Archaea__Sulfolobales__Sulfolobus_islandicus_YN_15-51__high|affinity_nickel|transporter:0.00594162058636193025,229578991__Archaea__Sulfolobales__Sulfolobus_islandicus_YG_57-14__high|affinity_nickel|transporter:0.00000122123005994819):0.00099332281531784995):0.34056789858738628629):0.19328910006933291976,(307596423__Archaea__Thermoproteales__Vulcanisaeta_distributa_DSM_14429__high|affinity_nickel|transporter:0.34504597917517554340,((352682281__Archaea__Thermoproteales__Thermoproteus_tenax_Kra_1__high|affinity_nickel|transport_protein:0.19089716047970109458,327312060__Archaea__Thermoproteales__Thermoproteus_uzoniensis_768-20__putative_high|affinity_nickel|transport_protein:0.23242845378912105336):0.11829847309025007251,(16082181__Archaea__Thermoplasmatales__Thermoplasma_acidophilum_DSM_1728__high|affinity_nickel|transport_protein:0.63035946119691099732,((146304071__Archaea__Sulfolobales__Metallosphaera_sedula_DSM_5348__high|affinity_nickel|transporter:0.55972656826439359801,330834936__Archaea__Sulfolobales__Metallosphaera_cuprina_Ar-4__high|affinity_nickel|transporter:0.28094382406776696737):0.08256959393811548475,(229583039__Archaea__Sulfolobales__Sulfolobus_islandicus_YN_15-51__high|affinity_nickel|transporter:0.27903479022264848775,70607747__Archaea__Sulfolobales__Sulfolobus_acidocaldarius_DSM_639__nickel_transporter:0.34669511845357464663):0.07447360110256004417):0.04091523793669826770):0.05830683726270054906):0.06324430239137146526):0.13896718964058774048):0.38749674897180785837):0.19051191010485660216,(327399247__Bacteria__Deltaproteobacteria__Hippea_maritima_DSM_10411__high|affinity_nickel|transporter:0.42481068203729505095,195953769__Bacteria__Aquificae__Hydrogenobaculum_sp_Y04AAS1__high|affinity_nickel|transporter:0.71141342067052437681):0.48186059196968333840):0.05867746254986273141):0.15297239640786763903,((((386855800__Bacteria__Deinococcus-Thermus__Deinococcus_gobiensis_I-0__High|affinity_nickel|transporter:1.35567636133185209779,295697080__Bacteria__Bacilli__Kyrpidia_tusciae_DSM_2912__high|affinity_nickel|transporter:0.37185399962097431814):0.16190507372481957593,(((386748283__Bacteria__Epsilonproteobacteria__Helicobacter_cetorum_MIT_99-5656__high|affinity_nickel|transport_protein:0.07239964383403976744,(109947719__Bacteria__Epsilonproteobacteria__Helicobacter_acinonychis_str_Sheeba__high|affinity_nickel_transport_protein:0.01921020092556771641,15611416__Bacteria__Epsilonproteobacteria__Helicobacter_pylori_J99__high|affinity_nickel|transport_protein:0.01830256506483158435):0.05088459750105123192):0.21933919354638270471,((315453608__Bacteria__Epsilonproteobacteria__Helicobacter_felis_ATCC_49179__high_affinity_nickel_transport_protein:0.33207304784200253334,315453609__Bacteria__Epsilonproteobacteria__Helicobacter_felis_ATCC_49179__Nickel_transport_protein_NixA:0.13861919184081755718):0.04871279140187117357,(336452646__Bacteria__Epsilonproteobacteria__Helicobacter_bizzozeronii_CIII-1__hoxN|HupN|NixA_family_nickel|cobalt_transporter:0.05137686280587153848,291276463__Bacteria__Epsilonproteobacteria__Helicobacter_mustelae_12198__nickel_transport_protein_NixA:0.21982656581613585489):0.09104905518551224819):0.08838058140982890665):0.38560422403955946224,((((224477470__Bacteria__Bacilli__Staphylococcus_carnosus_subsp_carnosus_TM300__putative_nickel_transport_protein:0.19121745916582827407,57651089__Bacteria__Bacilli__Staphylococcus_aureus_subsp_aureus_COL__high|affinity_nickel|transport_protein:0.15427472206986325709):0.05925635887279860625,70726068__Bacteria__Bacilli__Staphylococcus_haemolyticus_JCSC1435__hypothetical_protein:0.23567730311288903611):0.18490781066421471679,319893531__Bacteria__Bacilli__Staphylococcus_pseudintermedius_HKU10-03__HoxN|HupN|NixA_family_nickel|cobalt_transporter:0.41213059886050279479):0.11882576584149232013,(42782706__Bacteria__Bacilli__Bacillus_cereus_ATCC_10987__high_affinity_nickel_transporter_protein:0.93908485361385474199,(384198132__Bacteria__Actinobacteria__Bifidobacterium_longum_subsp_infantis_ATCC_15697_Xb__nickel_transport_protein:0.40232965627994160540,((116493424__Bacteria__Bacilli__Pediococcus_pentosaceus_ATCC_25745__high|affinity_nickel_permease:0.21372260401348494585,377810453__Bacteria__Bacilli__Pediococcus_claussenii_ATCC_BAA-344__high|affinity_nickel|transport_protein_nixA:0.27310496393975786100):0.14248204987644080832,(116334421__Bacteria__Bacilli__Lactobacillus_brevis_ATCC_367__high|affinity_nickel_permease:0.49711732720937251706,184156204__Bacteria__Bacilli__Lactobacillus_fermentum_IFO_3956__nickel_transport_protein:0.61726274179733076064):0.09651230426906576287):0.22700757418869862980):0.13139534317825155019):0.04593762345717133933):0.09604723570293467738):0.05749877272162388225):0.05199990599227392180,(374995035__Bacteria__Clostridia__Desulfosporosinus_orientis_DSM_765__high|affinity_nickel|transporter|_HoxN|HupN|NixA_family:0.30578302674256052640,(377810103__Bacteria__Bacilli__Pediococcus_claussenii_ATCC_BAA-344__high|affinity_nickel|transport_protein_nixA:0.47003745038004807189,((170017836__Bacteria__Bacilli__Leuconostoc_citreum_KM20__high|affinity_nickel_permease:0.12976811880885980033,(339491191__Bacteria__Bacilli__Leuconostoc_sp_C2__putative_nickel|transport_integral_membrane_protein_nict:0.00000122123005994819,296111540__Bacteria__Bacilli__Leuconostoc_kimchii_IMSNU_11154__nickel|transport_integral_membrane_protein_nict:0.00000122123005994819):0.10871195752551646163):0.12754577255964114069,(300172568__Bacteria__Bacilli__Leuconostoc_gasicomitatum_LMG_18811__high|affinity_nickel|transport_protein:0.14690743832447822337,116619095__Bacteria__Bacilli__Leuconostoc_mesenteroides_subsp_mesenteroides_ATCC_8293__high|affinity_nickel_permease:0.10141822890499332943):0.10886838393178362161):0.27191755303999032289):0.33995125640173623482):0.50824835172365856462):0.11259369470178308414,(384134565__Bacteria__Bacilli__Alicyclobacillus_acidocaldarius_subsp_acidocaldarius_Tc-4-1__high|affinity_nickel|transport_protein:0.72134329684582476627,296137491__Bacteria__Betaproteobacteria__Thiomonas_intermedia_K12__high|affinity_nickel|transporter:0.58359714637631954215):0.07784524362086379934):0.10038338352279797816):0.20761064069565360324):0.20216802712629372563):0.08684752401010999157):0.03219675213979607958,(300790617__Bacteria__Actinobacteria__Amycolatopsis_mediterranei_U32__high|affinity_nickel|transport_protein:0.19843650863339845625,(312195744__Bacteria__Actinobacteria__Frankia_sp_EuI1c__high|affinity_nickel|transporter:0.11986158415998529603,111223287__Bacteria__Actinobacteria__Frankia_alni_ACN14a__high|affinity_nickel_transport_protein:0.07569001727994516260):0.27981320577479562584):0.06891099832425527649):0.04007557458268574957):0.06530508517247675393,(295700941__Bacteria__Betaproteobacteria__Burkholderia_sp_CCGE1002__high|affinity_nickel|transporter:0.31116694199855299274,(172063657__Bacteria__Betaproteobacteria__Burkholderia_ambifaria_MC40-6__high|affinity_nickel|transporter:0.27017967881035226396,307725836__Bacteria__Betaproteobacteria__Burkholderia_sp_CCGE1003__high|affinity_nickel|transporter:0.27914240690704666958):0.14175056011976777670):0.20463006538958347647):0.05155395660381344863):0.03127953666939720101,(((86739760__Bacteria__Actinobacteria__Frankia_sp_CcI3__high|affinity_nickel|transporter:0.15775999560105091746,336178079__Bacteria__Actinobacteria__Frankia_symbiont_of_Datisca_glomerata__high|affinity_nickel|transporter:0.08035123673573325853):0.18128159101205926218,117927976__Bacteria__Actinobacteria__Acidothermus_cellulolyticus_11B__high|affinity_nickel|transporter:0.16054616609429248064):0.07004862394408774284,(290962729__Bacteria__Actinobacteria__Streptomyces_scabiei_87-22__high|affinity_nickel|chelating_protein:0.18026962594096215819,29827101__Bacteria__Actinobacteria__Streptomyces_avermitilis_MA-4680__high|affinity_nickel|transport_protein:0.11393599649683125441):0.05460732191759443827):0.03126425686076914762):0.06997787840797581316,378719341__Bacteria__Actinobacteria__Gordonia_polyisoprenivorans_VH2__high|affinity_nickel_transport_protein:0.24216576098979036846):0.17248296921252609382,183981886__Bacteria__Actinobacteria__Mycobacterium_marinum_M__high|affinity_nickel_permease|_HoxN:0.12201007499693641845):0.03420558808822567187):0.15947975007951353810):0.00000122123005994819):0.00000122123005994819,15609993__Bacteria__Actinobacteria__Mycobacterium_tuberculosis_H37Rv__nickel|transport_integral_membrane_protein_NicT:0.00000122123005994819):0.0;
