# Supplementary material for: The last universal common ancestor between ancient Earth chemistry and the onset of genetics
Source: PLoS Genet. 2018 Aug 16;14(8):e1007518. doi: 10.1371/journal.pgen.1007518 (PMC6095482; doi:10.1371/journal.pgen.1007518)
Supplement: S1 Appendix — The trees are for the 355 clusters that, after alignment and tree construction, generated ML trees that preserve domain monophyly while also having homologues in ≥2 archaeal and ≥2 bacterial lineages. These 355 proteins trace to LUCA by those phylogenetic criteria [78]. LUCA, last universal common ancestor; ML, maximum likelihood. (ZIP) [file pgen.1007518.s001.zip › renamed_trees_LUCA/1440.tree]

(((183985338__Bacteria__Actinobacteria__Mycobacterium_marinum_M__phosphoribose_diphosphate|decaprenyl|phosphate_phosphoribosyltransferase:0.00000122123005994819,118620006__Bacteria__Actinobacteria__Mycobacterium_ulcerans_Agy99__phosphoribose_diphosphate|decaprenyl|phosphate_phosphoribosyltransferase:0.00000122123005994819):0.07581908713352493445,(385996659__Bacteria__Actinobacteria__Mycobacterium_tuberculosis_CCDC5079__phosphoribose_diphosphate|decaprenyl|phosphate_phosphoribosyltransferase:0.45859154423411885304,((386006604__Bacteria__Actinobacteria__Mycobacterium_tuberculosis_RGTB423__phosphoribose_diphosphate|decaprenyl|phosphate_phosphoribosyltransferase:0.00647238236154441815,(339633801__Bacteria__Actinobacteria__Mycobacterium_africanum_GM041182__hypothetical_protein:0.00000122123005994819,31794980__Bacteria__Actinobacteria__Mycobacterium_bovis_AF2122-97__phosphoribose_diphosphate|decaprenyl|phosphate_phosphoribosyltransferase:0.00000122123005994819):0.00000122123005994819):0.00000122123005994819,(340628775__Bacteria__Actinobacteria__Mycobacterium_canettii_CIPT_140010059__putative_integral_membrane_protein:0.00244540781125764800,383309522__Bacteria__Actinobacteria__Mycobacterium_tuberculosis_RGTB327__phosphoribose_diphosphate|decaprenyl|phosphate_phosphoribosyltransferase:0.01584205385717837866):0.00079951906157742681):0.01026739651299297951):0.05433728084418303073):0.01721225742852008217,((41406312__Bacteria__Actinobacteria__Mycobacterium_avium_subsp_paratuberculosis_K-10__phosphoribose_diphosphate|decaprenyl|phosphate_phosphoribosyltransferase:0.11195343803916643632,((108801980__Bacteria__Actinobacteria__Mycobacterium_sp_MCS__phosphoribose_diphosphate|decaprenyl|phosphate_phosphoribosyltransferase:0.10414261919467047990,((333917780__Bacteria__Actinobacteria__Amycolicicoccus_subflavus_DQS3-9A1__UbiA_family_prenyltransferase:0.22851414446893042465,((((((134096785__Bacteria__Actinobacteria__Saccharopolyspora_erythraea_NRRL_2338__phosphoribose_diphosphate|decaprenyl|phosphate_phosphoribosyltransferase:0.37120859087524488151,(257054216__Bacteria__Actinobacteria__Saccharomonospora_viridis_DSM_43017__4|hydroxybenzoate_polyprenyltransferase|like_prenyltransferase:0.19627777146050187640,300782160__Bacteria__Actinobacteria__Amycolatopsis_mediterranei_U32__phosphoribose_diphosphate|decaprenyl|phosphate_phosphoribosyltransferase:0.09828818879303269362):0.13695810423022888869):0.09142192625660161553,331694065__Bacteria__Actinobacteria__Pseudonocardia_dioxanivorans_CB1190__UbiA_prenyltransferase:0.23094826737661988680):0.10382668669149844320,((((((158425434__Bacteria__Alphaproteobacteria__Azorhizobium_caulinodans_ORS_571__nodulation_protein_noeC:1.91138742207882073032,218779271__Bacteria__Deltaproteobacteria__Desulfatibacillum_alkenivorans_AK-01__UbiA_prenyltransferase:0.83195252650819284668):0.93083250188744393050,(162456557__Bacteria__Deltaproteobacteria__Sorangium_cellulosum_So_ce_56__hypothetical_protein:0.54349312682727835000,262197235__Bacteria__Deltaproteobacteria__Haliangium_ochraceum_DSM_14365__UbiA_prenyltransferase:0.77010860116145440912):0.23794287148778511809):0.09653860699304706028,((34540325__Bacteria__Bacteroidetes__Porphyromonas_gingivalis_W83__phosphoribose_diphosphate|decaprenyl|phosphate_phosphoribosyltransferase:1.07092336604626292562,((298207250__Bacteria__Bacteroidetes__Croceibacter_atlanticus_HTCC2559__hypothetical_protein:0.61328646272878462042,(325954244__Bacteria__Bacteroidetes__Weeksella_virosa_DSM_16922__UbiA_prenyltransferase:0.42951219097290910254,(255534905__Bacteria__Bacteroidetes__Flavobacteriaceae_bacterium_3519-10__UbiA_prenyltransferase_family_protein:0.15365346478669753005,313205586__Bacteria__Bacteroidetes__Riemerella_anatipestifer_DSM_15868__ubia_prenyltransferase:0.19669088804335543852):0.23433881968021072484):0.13277149989326791912):0.15987384415523805958,(256423060__Bacteria__Bacteroidetes__Chitinophaga_pinensis_DSM_2588__UbiA_prenyltransferase:0.60388925515779356967,((332300144__Bacteria__Bacteroidetes__Porphyromonas_asaccharolytica_DSM_20707__UbiA_prenyltransferase:0.86726493813635041619,(294674099__Bacteria__Bacteroidetes__Prevotella_ruminicola_23__prenyltransferase|_UbiA_family:0.55082516310495799328,(375254666__Bacteria__Bacteroidetes__Tannerella_forsythia_ATCC_43037__prenyltransferase|_UbiA_family:0.50452367530521979866,((302345005__Bacteria__Bacteroidetes__Prevotella_melaninogenica_ATCC_25845__prenyltransferase|_UbiA_family:0.07104644490193406936,327313103__Bacteria__Bacteroidetes__Prevotella_denticola_F0289__prenyltransferase|_UbiA_family:0.04907405968829622878):0.08553255990199352954,387132285__Bacteria__Bacteroidetes__Prevotella_intermedia_17__prenyltransferase|_UbiA_family:0.17298035726794858125):0.35417956147175494452):0.05101338878634672364):0.18395976011848289011):0.10662093212729670255,((152991926__Bacteria__Epsilonproteobacteria__Sulfurovum_sp_NBC37-1__UbiA_prenyltransferase_family_protein:0.22154228953063997976,152993109__Bacteria__Epsilonproteobacteria__Sulfurovum_sp_NBC37-1__UbiA_prenyltransferase_family_protein:0.09151201067080527718):0.33156490758203605029,((116747585__Bacteria__Deltaproteobacteria__Syntrophobacter_fumaroxidans_MPOB__UbiA_prenyltransferase:0.71006338789435863301,239909039__Bacteria__Deltaproteobacteria__Desulfovibrio_magneticus_RS-1__UbiA_prenyltransferase_family_protein:0.42438950973921396592):0.14775051551174103737,78777414__Bacteria__Epsilonproteobacteria__Sulfurimonas_denitrificans_DSM_1251__UbiA_prenyltransferase:0.43494428860146278071):0.10616446240824620184):0.10892277335217222245):0.06259863327110150311):0.07737207132727343117):0.20984180028092505599):0.18596336891974760142,(((((195953837__Bacteria__Aquificae__Hydrogenobaculum_sp_Y04AAS1__UbiA_prenyltransferase:1.15329944191332511849,157364134__Bacteria__Thermotogae__Thermotoga_lettingae_TMO__UbiA_prenyltransferase:0.85171846728923861214):0.15670204645625915307,(385810688__Bacteria__others_bacteria__Ignavibacterium_album_JCM_16511__4|Hydroxybenzoate_polyprenyltransferase|like_protein:0.60208293467592799431,(193215304__Bacteria__Chlorobi__Chloroherpeton_thalassium_ATCC_35110__phosphoribose_diphosphate|decaprenyl|phosphate_phosphoribosyltransferase:0.56502598338094045527,((53803312__Bacteria__Gammaproteobacteria__Methylococcus_capsulatus_str_Bath__phosphoribose_diphosphate|decaprenyl|phosphate_phosphoribosyltransferase:0.27810281158644695187,((120554565__Bacteria__Gammaproteobacteria__Marinobacter_aquaeolei_VT8__phosphoribose_diphosphate|decaprenyl|phosphate_phosphoribosyltransferase:0.27056853211410492044,333917260__Bacteria__Betaproteobacteria__Delftia_sp_Cs1-4__UbiA_prenyltransferase:0.17389166296897301534):0.04043828331958136679,145588517__Bacteria__Betaproteobacteria__Polynucleobacter_necessarius_subsp_asymbioticus_QLW-P1DMWA-1__phosphoribose_diphosphate|decaprenyl|phosphate_phosphoribosyltransferase:0.30858714576230855675):0.02756021877593912636):0.09216604052752860876,152984828__Bacteria__Gammaproteobacteria__Pseudomonas_aeruginosa_PA7__phosphoribose_diphosphate|decaprenyl|phosphate_phosphoribosyltransferase:0.18105810756548715301):0.32123913548178090194):0.42579789729752737237):0.13562132433538301446):0.05381908017820802997,(((295695596__Bacteria__Bacilli__Kyrpidia_tusciae_DSM_2912__UbiA_prenyltransferase:0.79521260819101036166,108804788__Bacteria__Actinobacteria__Rubrobacter_xylanophilus_DSM_9941__UbiA_prenyltransferase:0.84989991242176421427):0.16445599914477057601,((((326789518__Bacteria__Clostridia__Clostridium_lentocellum_DSM_5427__UbiA_prenyltransferase:0.89150528106367032954,(376261423__Bacteria__Clostridia__Clostridium_sp_BNL1100__4|hydroxybenzoate_polyprenyltransferase:0.10357631474793857485,220929239__Bacteria__Clostridia__Clostridium_cellulolyticum_H10__UbiA_prenyltransferase:0.07254448753132079764):0.53472137908653705196):0.40995177350664696592,(304317959__Bacteria__Clostridia__Thermoanaerobacterium_thermosaccharolyticum_DSM_571__UbiA_prenyltransferase:0.36891970416971597846,(28210976__Bacteria__Clostridia__Clostridium_tetani_E88__phosphoribose_diphosphate|decaprenyl|phosphate_phosphoribosyltransferase:0.20099262172597584519,((15895094__Bacteria__Clostridia__Clostridium_acetobutylicum_ATCC_824__phosphoribose_diphosphate|decaprenyl|phosphate_phosphoribosyltransferase:0.31839172978581076201,148380356__Bacteria__Clostridia__Clostridium_botulinum_A_str_ATCC_3502__phosphoribose_diphosphate|decaprenyl|phosphate_phosphoribosyltransferase:0.16799978577240662347):0.02881738361760682529,(153954073__Bacteria__Clostridia__Clostridium_kluyveri_DSM_555__phosphoribose_diphosphate|decaprenyl|phosphate_phosphoribosyltransferase:0.19501101700655584792,300854517__Bacteria__Clostridia__Clostridium_ljungdahlii_DSM_13528__4|hydroxybenzoate_polyprenyltransferase:0.12335991575916835372):0.12217783945102513032):0.10621870193459941045):0.28701545794368749087):0.06167883290305234412):0.05452876306116418575,((126698566__Bacteria__Clostridia__Clostridium_difficile_630__phosphoribose_diphosphate|decaprenyl|phosphate_phosphoribosyltransferase:0.46792570183492365743,110798714__Bacteria__Clostridia__Clostridium_perfringens_ATCC_13124__phosphoribose_diphosphate|decaprenyl|phosphate_phosphoribosyltransferase:0.60780927315342569983):0.23562860911970373579,(374294860__Bacteria__Clostridia__Clostridium_clariflavum_DSM_19732__4|hydroxybenzoate_polyprenyltransferase:0.27198564317440193649,125975172__Bacteria__Clostridia__Clostridium_thermocellum_ATCC_27405__phosphoribose_diphosphate|decaprenyl|phosphate_phosphoribosyltransferase:0.16212460921434998506):0.24330699658554383324):0.06533917164354252627):0.12693892572511547567,(((269925290__Bacteria__others_bacteria__Thermobaculum_terrenum_ATCC_BAA-798__UbiA_prenyltransferase:0.44695647511937502960,83590825__Bacteria__Clostridia__Moorella_thermoacetica_ATCC_39073__phosphoribose_diphosphate|decaprenyl|phosphate_phosphoribosyltransferase:0.64362105882406717150):0.13310380196544652209,((347755125__Bacteria__Acidobacteria__Candidatus_Chloracidobacterium_thermophilum_B__4|hydroxybenzoate_polyprenyltransferase:0.64429565325641191542,(((219850078__Bacteria__Chloroflexi__Chloroflexus_aggregans_DSM_9485__UbiA_prenyltransferase:0.06943024196440059082,(222523833__Bacteria__Chloroflexi__Chloroflexus_sp_Y-400-fl__UbiA_prenyltransferase:0.00000122123005994819,163846098__Bacteria__Chloroflexi__Chloroflexus_aurantiacus_J-10-fl__UbiA_prenyltransferase:0.00000122123005994819):0.04351830434231707817):0.31186783933506811994,(156743981__Bacteria__Chloroflexi__Roseiflexus_castenholzii_DSM_13941__UbiA_prenyltransferase:0.10314417799742522930,148656372__Bacteria__Chloroflexi__Roseiflexus_sp_RS-1__UbiA_prenyltransferase:0.03917096023880998340):0.24359004942976039687):0.16332125795592616901,159899760__Bacteria__Chloroflexi__Herpetosiphon_aurantiacus_DSM_785__UbiA_prenyltransferase:0.36264705827146870298):0.10015665466309571496):0.07285440448900461219,((383761180__Bacteria__Chloroflexi__Caldilinea_aerophila_DSM_14535_NBRC_104270__putative_prenyltransferase:0.59989702272922207360,320160995__Bacteria__Chloroflexi__Anaerolinea_thermophila_UNI-1__putative_prenyltransferase:0.34349379628941545395):0.08380868726989490480,(221633010__Bacteria__Chloroflexi__Thermomicrobium_roseum_DSM_5159__UbiA_prenyltransferase|PepSY|associated_TM_helix:0.67194998299266994746,269836544__Bacteria__Chloroflexi__Sphaerobacter_thermophilus_DSM_20745__UbiA_prenyltransferase:0.27626084787216942384):0.19284888401660507662):0.11959213678019059435):0.05054034732530914703):0.07190670420863717882,((226315325__Bacteria__Bacilli__Brevibacillus_brevis_NBRC_100599__hypothetical_protein:0.31341713162238926671,((261407868__Bacteria__Bacilli__Paenibacillus_sp_Y412MC10__UbiA_prenyltransferase:0.22027800653741361203,251794461__Bacteria__Bacilli__Paenibacillus_sp_JDR-2__UbiA_prenyltransferase:0.29958406451786223634):0.06816817565231203524,(218234682__Bacteria__Bacilli__Bacillus_cereus_B4264__UbiA_prenyltransferase:0.00980216285066397817,384188980__Bacteria__Bacilli__Bacillus_thuringiensis_serovar_chinensis_CT-43__UbiA_prenyltransferase:0.00000122123005994819):0.28563289147029630177):0.04533817933030631631):0.40080178266082094884,((((73668930__Archaea__Methanosarcinales__Methanosarcina_barkeri_str_Fusaro__4|hydroxybenzoate_octaprenyltransferase:0.04300079087560903374,73668940__Archaea__Methanosarcinales__Methanosarcina_barkeri_str_Fusaro__4|hydroxybenzoate_octaprenyltransferase:0.06048501223415785749):0.36741054896495650706,(333986403__Archaea__Methanobacteriales__Methanobacterium_sp_SWAN-1__UbiA_prenyltransferase:0.30347237867409232459,298675162__Archaea__Methanosarcinales__Methanohalobium_evestigatum_Z-7303__prenyltransferase_UbiA:0.53603042111685605953):0.05977521216793756781):0.14282369595284977182,(330507823__Archaea__Methanosarcinales__Methanosaeta_concilii_GP6__UbiA_family_prenyltransferase:0.67364925279385245993,(300709950__Archaea__Halobacteria__Halalkalicoccus_jeotgali_B3__phosphoribose_diphosphate|decaprenyl|phosphate_phosphoribosyltransferase:0.42073417720186651048,284166783__Archaea__Halobacteria__Haloterrigena_turkmenica_DSM_5511__UbiA_prenyltransferase:0.34989825913977729011):0.43653795062171113495):0.13719670042219087036):0.15677888323762637079,296134325__Bacteria__Clostridia__Thermincola_potens_JR__UbiA_prenyltransferase:0.41519565136175690112):0.08390741726836511982):0.03242678091655309958):0.09843098554970351743):0.04682004481244778082):0.09446582086305785331,((24213019__Bacteria__Spirochaetes__Leptospira_interrogans_serovar_Lai_str_56601__phosphoribose_diphosphate|decaprenyl|phosphate_phosphoribosyltransferase:0.03294625402035188805,116329255__Bacteria__Spirochaetes__Leptospira_borgpetersenii_serovar_Hardjo-bovis_L550__phosphoribose_diphosphate|decaprenyl|phosphate_phosphoribosyltransferase:0.04177742344934436136):0.23283584867044490596,183220552__Bacteria__Spirochaetes__Leptospira_biflexa_serovar_Patoc_strain_Patoc_1_Paris__phosphoribose_diphosphate|decaprenyl|phosphate_phosphoribosyltransferase:0.31838760210259386962):0.70666696596708267197):0.06616632143645340136):0.09767650976436351162,((289164281__Bacteria__Gammaproteobacteria__Legionella_longbeachae_NSW150__hypothetical_protein:0.22578057982901500456,52841199__Bacteria__Gammaproteobacteria__Legionella_pneumophila_subsp_pneumophila_str_Philadelphia_1__phosphoribose_diphosphate|decaprenyl|phosphate_phosphoribosyltransferase:0.20573087811354343057):1.15990236014171244072,(219669748__Bacteria__Clostridia__Desulfitobacterium_hafniense_DCB-2__UbiA_prenyltransferase:0.65862104282453048931,(((91789870__Bacteria__Betaproteobacteria__Polaromonas_sp_JS666__UbiA_prenyltransferase:0.13674618724863582542,121606389__Bacteria__Betaproteobacteria__Polaromonas_naphthalenivorans_CJ2__UbiA_prenyltransferase:0.13949113724790518365):0.63515560313046448560,(372490051__Bacteria__Betaproteobacteria__Dechlorosoma_suillum_PS__4|hydroxybenzoate_polyprenyltransferase:0.42645965325610202257,289208198__Bacteria__Gammaproteobacteria__Thioalkalivibrio_sp_K90mix__UbiA_prenyltransferase:0.51565869829342203534):0.11170014470294130360):0.03541062733586017308,(302880046__Bacteria__Betaproteobacteria__Gallionella_capsiferriformans_ES-2__UbiA_prenyltransferase:0.23802582243634617942,(257093078__Bacteria__Betaproteobacteria__Candidatus_Accumulibacter_phosphatis_clade_IIA_str_UW-1__UbiA_prenyltransferase:0.32448040868186500685,(292492220__Bacteria__Gammaproteobacteria__Nitrosococcus_halophilus_Nc4__UbiA_prenyltransferase:0.07802392325611322288,77165415__Bacteria__Gammaproteobacteria__Nitrosococcus_oceani_ATCC_19707__UbiA_prenyltransferase:0.06890651384515246447):0.26770623564627804569):0.06961554367836225721):0.16217178423941588927):0.10186434901636892691):0.22245419423840295803):0.12294905147914987620):0.04570813231766951423,((330466128__Bacteria__Actinobacteria__Verrucosispora_maris_AB-18-032__putative_prenyltransferase:0.94695586709730272812,(182436081__Bacteria__Actinobacteria__Streptomyces_griseus_subsp_griseus_NBRC_13350__prenyltransferase:0.51972093906979788258,296269746__Bacteria__Actinobacteria__Thermobispora_bispora_DSM_43833__UbiA_prenyltransferase:0.62043365364296054754):0.29913404379698388391):0.50101318006815287465,(39996602__Bacteria__Deltaproteobacteria__Geobacter_sulfurreducens_PCA__phosphoribose_diphosphate|decaprenyl|phosphate_phosphoribosyltransferase:0.36007387049912836785,(((322419992__Bacteria__Deltaproteobacteria__Geobacter_sp_M18__UbiA_prenyltransferase:0.05883454823846290954,253700266__Bacteria__Deltaproteobacteria__Geobacter_sp_M21__phosphoribose_diphosphate|decaprenyl|phosphate_phosphoribosyltransferase:0.19847526035800189259):0.35242776408896842044,197118961__Bacteria__Deltaproteobacteria__Geobacter_bemidjiensis_Bem__phosphoribose_diphosphate|decaprenyl|phosphate_phosphoribosyltransferase:0.34132932787055259016):0.20970115000565967001,(189425021__Bacteria__Deltaproteobacteria__Geobacter_lovleyi_SZ__phosphoribose_diphosphate|decaprenyl|phosphate_phosphoribosyltransferase:0.39973656808948293540,(78222617__Bacteria__Deltaproteobacteria__Geobacter_metallireducens_GS-15__phosphoribose_diphosphate|decaprenyl|phosphate_phosphoribosyltransferase:0.62332503383907755801,118580527__Bacteria__Deltaproteobacteria__Pelobacter_propionicus_DSM_2379__phosphoribose_diphosphate|decaprenyl|phosphate_phosphoribosyltransferase:0.37263763501349794760):0.08847005344988878583):0.11323170412996617917):0.12322926436679018658):0.62568409984391171186):0.10878502489107065576):0.04237022224076347765):0.06914996986742796836):0.30797056047481330410,(33864296__Bacteria__Cyanobacteria__Prochlorococcus_marinus_str_MIT_9313__phosphoribose_diphosphate|decaprenyl|phosphate_phosphoribosyltransferase:0.43134085467742611097,(220907605__Bacteria__Cyanobacteria__Cyanothece_sp_PCC_7425__phosphoribose_diphosphate|decaprenyl|phosphate_phosphoribosyltransferase:0.25772962135459759336,(17230998__Bacteria__Cyanobacteria__Nostoc_sp_PCC_7120__phosphoribose_diphosphate|decaprenyl|phosphate_phosphoribosyltransferase:0.00000122123005994819,75909438__Bacteria__Cyanobacteria__Anabaena_variabilis_ATCC_29413__phosphoribose_diphosphate|decaprenyl|phosphate_phosphoribosyltransferase:0.01737188435120873981):0.27979450012681689186):0.31481213248747258460):0.37237856937554214554):0.45072418119492096977,(256372504__Bacteria__Actinobacteria__Acidimicrobium_ferrooxidans_DSM_10331__UbiA_prenyltransferase:0.63975511395559425676,(296268796__Bacteria__Actinobacteria__Thermobispora_bispora_DSM_43833__UbiA_prenyltransferase:0.38533837349921612470,(297559250__Bacteria__Actinobacteria__Nocardiopsis_dassonvillei_subsp_dassonvillei_DSM_43111__UbiA_prenyltransferase:0.45730076682345449646,72162859__Bacteria__Actinobacteria__Thermobifida_fusca_YX__phosphoribose_diphosphate|decaprenyl|phosphate_phosphoribosyltransferase:0.44731091102521874925):0.11465477420002317954):0.32999441752737485034):0.10264721597356356309):0.20876805622899094472,((152967825__Bacteria__Actinobacteria__Kineococcus_radiotolerans_SRS30216__phosphoribose_diphosphate|decaprenyl|phosphate_phosphoribosyltransferase:0.50617456218732626017,336116989__Bacteria__Actinobacteria__Microlunatus_phosphovorus_NM-1__hypothetical_protein:0.45303441666823679457):0.09841822952598756891,((256394801__Bacteria__Actinobacteria__Catenulispora_acidiphila_DSM_44928__UbiA_prenyltransferase:0.44179189076041847084,(290958015__Bacteria__Actinobacteria__Streptomyces_scabiei_87-22__prenyltransferase:0.16541057885384943815,21223220__Bacteria__Actinobacteria__Streptomyces_coelicolor_A3-2__phosphoribose_diphosphate|decaprenyl|phosphate_phosphoribosyltransferase:0.08786476570291577859):0.54445799260318716861):0.10879242704688915633,296130215__Bacteria__Actinobacteria__Cellulomonas_flavigena_DSM_20109__UbiA_prenyltransferase:0.58379400144994364474):0.10695595814403006940):0.04694855014593191100):0.10453495475387773739):0.10398384769743782008,(((227834197__Bacteria__Actinobacteria__Corynebacterium_aurimucosum_ATCC_700975__phosphoribose_diphosphate|decaprenyl|phosphate_phosphoribosyltransferase:0.14731262154250523988,(19554069__Bacteria__Actinobacteria__Corynebacterium_glutamicum_ATCC_13032__phosphoribose_diphosphate|decaprenyl|phosphate_phosphoribosyltransferase:0.10211729505005455454,25029268__Bacteria__Actinobacteria__Corynebacterium_efficiens_YS-314__phosphoribose_diphosphate|decaprenyl|phosphate_phosphoribosyltransferase:0.04467182183253595729):0.10805640779214385760):0.02838407572182916755,(237784865__Bacteria__Actinobacteria__Corynebacterium_kroppenstedtii_DSM_44385__phosphoribose_diphosphate|decaprenyl|phosphate_phosphoribosyltransferase:0.26889408680128651374,((300859379__Bacteria__Actinobacteria__Corynebacterium_pseudotuberculosis_FRC41__decaprenylphosphoryl|5|phosphoribose_synthase:0.02094961916237257984,337291797__Bacteria__Actinobacteria__Corynebacterium_ulcerans_BR-AD22__decaprenylphosphoryl|5|phosphoribose_synthase:0.01335497400788324997):0.07057148809370025755,38234737__Bacteria__Actinobacteria__Corynebacterium_diphtheriae_NCTC_13129__phosphoribose_diphosphate|decaprenyl|phosphate_phosphoribosyltransferase:0.05668518568921002837):0.06114929292055219096):0.04475799017626529153):0.02905625066458913941,(340793200__Bacteria__Actinobacteria__Corynebacterium_variabile_DSM_44702__decaprenylphosphoryl|5|phosphoribose_synthase:0.13723451761116364778,((68535197__Bacteria__Actinobacteria__Corynebacterium_jeikeium_K411__phosphoribose_diphosphate|decaprenyl|phosphate_phosphoribosyltransferase:0.09760406385392671191,336325090__Bacteria__Actinobacteria__Corynebacterium_resistens_DSM_45100__decaprenylphosphoryl|5|phosphoribose_synthase:0.06694100351602366716):0.03418263885744084879,172039834__Bacteria__Actinobacteria__Corynebacterium_urealyticum_DSM_7109__phosphoribose_diphosphate|decaprenyl|phosphate_phosphoribosyltransferase:0.10651084385245190855):0.03391842824633577863):0.05248505809474746792):0.17682831900343090603):0.07679329574987719953,296393000__Bacteria__Actinobacteria__Segniliparus_rotundus_DSM_44985__UbiA_prenyltransferase:0.34806376422616208677):0.05002599809734054048,(((379706398__Bacteria__Actinobacteria__Nocardia_cyriacigeorgica_GUH-2__putative_polyprenyltransferase:0.06495657647112108857,54022143__Bacteria__Actinobacteria__Nocardia_farcinica_IFM_10152__phosphoribose_diphosphate|decaprenyl|phosphate_phosphoribosyltransferase:0.06028970822969080545):0.06333754713089052857,(312137698__Bacteria__Actinobacteria__Rhodococcus_equi_103S__prenyltransferase:0.02063156833459704742,(226303703__Bacteria__Actinobacteria__Rhodococcus_erythropolis_PR4__hypothetical_protein:0.08167835355993370572,(111021039__Bacteria__Actinobacteria__Rhodococcus_jostii_RHA1__phosphoribose_diphosphate|decaprenyl|phosphate_phosphoribosyltransferase:0.00453712614608667644,226363344__Bacteria__Actinobacteria__Rhodococcus_opacus_B4__phosphoribose_diphosphate|decaprenyl|phosphate_phosphoribosyltransferase:0.00841560184296811370):0.01542104821687527612):0.05351131035038032835):0.04214472118945355311):0.04109186746131447687,(296137914__Bacteria__Actinobacteria__Tsukamurella_paurometabola_DSM_20162__UbiA_prenyltransferase:0.22110391356503955596,(262200239__Bacteria__Actinobacteria__Gordonia_bronchialis_DSM_43247__UbiA_prenyltransferase:0.05374593506718790270,378715958__Bacteria__Actinobacteria__Gordonia_polyisoprenivorans_VH2__UbiA_prenyltransferase_family_protein:0.07529742009443961270):0.06742651925815824898):0.08881421858110551126):0.04364760179795017930):0.04858513721189754858):0.09748378865524537362,169627278__Bacteria__Actinobacteria__Mycobacterium_abscessus_ATCC_19977_1__UbiA_prenyltransferase_family_protein:0.20563279250313887259):0.05372279590566701041):0.04381230988539316917,((333992764__Bacteria__Actinobacteria__Mycobacterium_sp_JDM601__transmembrane_protein:0.15843337258531248191,(((145221754__Bacteria__Actinobacteria__Mycobacterium_gilvum_PYR-GCK__phosphoribose_diphosphate|decaprenyl|phosphate_phosphoribosyltransferase:0.00307407751306006029,315446510__Bacteria__Actinobacteria__Mycobacterium_sp_Spyr1__4|hydroxybenzoate_polyprenyltransferase:0.00000122123005994819):0.04490003657547279176,120406589__Bacteria__Actinobacteria__Mycobacterium_vanbaalenii_PYR-1__phosphoribose_diphosphate|decaprenyl|phosphate_phosphoribosyltransferase:0.02142428929074458033):0.05737095322510055856,375139110__Bacteria__Actinobacteria__Mycobacterium_rhodesiae_NBB3__4|hydroxybenzoate_polyprenyltransferase:0.11973198430728484998):0.09717910531392688622):0.04713956960883682046,118472779__Bacteria__Actinobacteria__Mycobacterium_smegmatis_str_MC2_155__phosphoribose_diphosphate|decaprenyl|phosphate_phosphoribosyltransferase:0.12261117140328130215):0.02795911744451726536):0.05335182111912943614):0.05622384809156258378,(379752230__Bacteria__Actinobacteria__Mycobacterium_intracellulare_MOTT-02__phosphoribose_diphosphate|decaprenyl|phosphate_phosphoribosyltransferase:0.00000122123005994819,387873623__Bacteria__Actinobacteria__Mycobacterium_sp_MOTT36Y__phosphoribose_diphosphate|decaprenyl|phosphate_phosphoribosyltransferase:0.00000122123005994819):0.07952925901184919322):0.04095972810858489882,15826930__Bacteria__Actinobacteria__Mycobacterium_leprae_TN__phosphoribose_diphosphate|decaprenyl|phosphate_phosphoribosyltransferase:0.11848132117767398719):0.0;
