# Supplementary material for: The last universal common ancestor between ancient Earth chemistry and the onset of genetics
Source: PLoS Genet. 2018 Aug 16;14(8):e1007518. doi: 10.1371/journal.pgen.1007518 (PMC6095482; doi:10.1371/journal.pgen.1007518)
Supplement: S1 Appendix — The trees are for the 355 clusters that, after alignment and tree construction, generated ML trees that preserve domain monophyly while also having homologues in ≥2 archaeal and ≥2 bacterial lineages. These 355 proteins trace to LUCA by those phylogenetic criteria [78]. LUCA, last universal common ancestor; ML, maximum likelihood. (ZIP) [file pgen.1007518.s001.zip › renamed_trees_LUCA/1010.tree]

((((146281904__Bacteria__Gammaproteobacteria__Pseudomonas_stutzeri_A1501__putative_monovalent_cation|H|_antiporter_subunit_C:0.12104086487173394693,146306474__Bacteria__Gammaproteobacteria__Pseudomonas_mendocina_ymp__putative_monovalent_cation|H|_antiporter_subunit_C:0.04443512835702867481):0.02629942524097108811,333901514__Bacteria__Gammaproteobacteria__Pseudomonas_fulva_12-X__NADH|ubiquinone_oxidoreductase_subunit_4L:0.06924310854771077717):0.07965620137856871397,226944065__Bacteria__Gammaproteobacteria__Azotobacter_vinelandii_DJ__putative_monovalent_cation|H|_antiporter_subunit_C:0.12524004900228555281):0.06298415579323778102,((261855729__Bacteria__Gammaproteobacteria__Halothiobacillus_neapolitanus_c2__NADH|ubiquinone_oxidoreductase_subunit_4L:0.34488672701270012277,(192361903__Bacteria__Gammaproteobacteria__Cellvibrio_japonicus_Ueda107__pH_adaptation_potassium_efflux_system_C_transmembrane_protein:0.31245137290909830163,((((((((297621543__Bacteria__Chlamydiae__Waddlia_chondrophila_WSU_86-1044__multiple_resistance_and_pH_homeostasis_system|_subunit_C:0.62069832734887897541,(((((338535133__Bacteria__Deltaproteobacteria__Myxococcus_fulvus_HW-1__NADH|ubiquinone|plastoquinone_oxidoreductase_family_protein:0.06473432837490880609,108758259__Bacteria__Deltaproteobacteria__Myxococcus_xanthus_DK_1622__NADH|ubiquinone|plastoquinone_oxidoreductase:0.04460012622028661222):0.33493945428865401492,310818331__Bacteria__Deltaproteobacteria__Stigmatella_aurantiaca_DW4-3-1__NADH|ubiquinone_oxidoreductase_chain_4l:0.38855734490819104909):0.29393685063357122278,((262196719__Bacteria__Deltaproteobacteria__Haliangium_ochraceum_DSM_14365__NADH|ubiquinone_oxidoreductase_chain_4L:0.48216555529238885880,383765734__Bacteria__Planctomycetes__Phycisphaera_mikurensis_NBRC_102666__Na||||H|||_antiporter_subunit_C:0.42148253359881554525):0.13590530528767652552,162450206__Bacteria__Deltaproteobacteria__Sorangium_cellulosum_So_ce_56__Na||H|_antiporter:0.25642037208114809577):0.19528330931216453248):0.06661308465101016540,((374334325__Bacteria__Gammaproteobacteria__Oceanimonas_sp_GK1__putative_monovalent_cation|H|_antiporter_subunit_C:0.18587736256396863999,(((114321241__Bacteria__Gammaproteobacteria__Alkalilimnicola_ehrlichii_MLHE-1__monovalent_cation|H|_antiporter_subunit_C:0.15783681582080327788,121998812__Bacteria__Gammaproteobacteria__Halorhodospira_halophila_SL1__putative_monovalent_cation|H|_antiporter_subunit_C:0.14006310376405936569):0.03935626688323096839,(307546101__Bacteria__Gammaproteobacteria__Halomonas_elongata_DSM_2581__multicomponent_Na||H|_antiporter_subunit_C:0.16055239597427201081,(385332330__Bacteria__Gammaproteobacteria__Marinobacter_adhaerens_HP15__NADH|ubiquinone|quinone_oxidoreductase|_chain_4L:0.03552470328964833085,(120555768__Bacteria__Gammaproteobacteria__Marinobacter_aquaeolei_VT8__monovalent_cation|H|_antiporter_subunit_C:0.01750964018844390624,387815149__Bacteria__Gammaproteobacteria__Marinobacter_hydrocarbonoclasticus_ATCC_49840__Na||||H|||_antiporter_subunit_C_|Multiple_resistance_and_pH_homeostasis_protein_C|_|Mrp_complex_subunit_C|:0.00000122123005994819):0.08202307528996795327):0.12842303149014422381):0.02582213783912676308):0.04320159178736549671,(289207935__Bacteria__Gammaproteobacteria__Thioalkalivibrio_sp_K90mix__NADH|ubiquinone_oxidoreductase_chain_4L:0.17828776318659841915,220935691__Bacteria__Gammaproteobacteria__Thioalkalivibrio_sulfidophilus_HL-EbGr7__monovalent_cation|H|_antiporter_subunit_C:0.06126997216002838531):0.04962590764950575162):0.09068723629630225103):0.14316200309344917496,325109588__Bacteria__Planctomycetes__Planctomyces_brasiliensis_DSM_5305__multisubunit_sodium|proton_antiporter_subunit_MrpC:0.19829439755864833317):0.07708606347332097597):0.09717431368889112298,(((118581621__Bacteria__Deltaproteobacteria__Pelobacter_propionicus_DSM_2379__putative_monovalent_cation|H|_antiporter_subunit_C:0.26452694631394935154,385797789__Bacteria__Deltaproteobacteria__Geobacter_sulfurreducens_KN400__sodium|proton_antiporter_complex_Mrp|_protein_C:0.02641631821086639145):0.21157395040471815850,((156741751__Bacteria__Chloroflexi__Roseiflexus_castenholzii_DSM_13941__monovalent_cation|H|_antiporter_subunit_C:0.03160079970378920633,148656226__Bacteria__Chloroflexi__Roseiflexus_sp_RS-1__putative_monovalent_cation|H|_antiporter_subunit_C:0.04716985405600072900):0.30625581283576791547,(189346505__Bacteria__Chlorobi__Chlorobium_limicola_DSM_245__monovalent_cation|H|_antiporter_subunit_C:0.15568485436621337659,((145220064__Bacteria__Chlorobi__Chlorobium_phaeovibrioides_DSM_265__putative_monovalent_cation|H|_antiporter_subunit_C:0.21181677082368038922,(194332943__Bacteria__Chlorobi__Prosthecochloris_aestuarii_DSM_271__monovalent_cation|H|_antiporter_subunit_C:0.13358315436518403141,189499070__Bacteria__Chlorobi__Chlorobium_phaeobacteroides_BS1__monovalent_cation|H|_antiporter_subunit_C:0.08084701849754409586):0.02063865240851060767):0.01720456470666837517,193213057__Bacteria__Chlorobi__Chlorobaculum_parvum_NCIB_8327__monovalent_cation|H|_antiporter_subunit_C:0.27089479886527761954):0.03955438769901934576):0.13517551144476350200):0.07117824522866976478):0.05286942372818435182,((326800407__Bacteria__Bacteroidetes__Sphingobacterium_sp_21__NADH|ubiquinone_oxidoreductase_subunit_4L:0.70672477322084914508,313676726__Bacteria__Bacteroidetes__Marivirga_tractuosa_DSM_4126__multisubunit_sodium|proton_antiporter|_mrpc_subunit:0.45888782325083959934):0.19330723310278111193,(340622426__Bacteria__Bacteroidetes__Capnocytophaga_canimorsus_Cc5__Mrp_complex_subunit_C:0.13714196060508479502,((295136329__Bacteria__Bacteroidetes__Zunongwangia_profunda_SM-A87__monovalent_cation|H|_antiporter_subunit_C:0.06179662986161423704,120437874__Bacteria__Bacteroidetes__Gramella_forsetii_KT0803__monovalent_cation|H|_antiporter_subunit_C:0.08372556349395560149):0.10776548932195931241,(343085541__Bacteria__Bacteroidetes__Cyclobacterium_marinum_DSM_745__NADH|ubiquinone_oxidoreductase_subunit_4L:0.05878363254011165218,((325106176__Bacteria__Bacteroidetes__Pedobacter_saltans_DSM_12145__multisubunit_sodium|proton_antiporter_subunit_MrpC:0.22092269353953317146,312131651__Bacteria__Bacteroidetes__Leadbetterella_byssophila_DSM_17132__multisubunit_sodium|proton_antiporter|_mrpc_subunit:0.21500587089773737226):0.28671587496230549474,390944610__Bacteria__Bacteroidetes__Belliella_baltica_DSM_15883__multisubunit_Na||H|_antiporter_subunit_MnhC:0.04231685626192706329):0.10288900379256360473):0.04966411200479912275):0.04522679568698640545):0.22317263566960365839):0.18112002945147326338):0.04685832722044290521):0.07697239528925187146):0.03849300701827743088,(294054915__Bacteria__others_bacteria__Coraliomargarita_akajimensis_DSM_45221__NADH|ubiquinone_oxidoreductase_chain_4L:0.52446120131434326161,(219849787__Bacteria__Chloroflexi__Chloroflexus_aggregans_DSM_9485__NADH|ubiquinone_oxidoreductase_subunit_4L:0.00000122123005994819,(163847769__Bacteria__Chloroflexi__Chloroflexus_aurantiacus_J-10-fl__NADH|ubiquinone_oxidoreductase_subunit_4L:0.00000122123005994819,222525636__Bacteria__Chloroflexi__Chloroflexus_sp_Y-400-fl__NADH|ubiquinone_oxidoreductase_subunit_4L:0.00000122123005994819):0.05735004654323146156):0.44216486742525179521):0.11737610821049056231):0.10601360167873841167,(320160011__Bacteria__Chloroflexi__Anaerolinea_thermophila_UNI-1__Na||||H|||_antiporter_subunit_C:0.46775761633074408596,((((262395717__Bacteria__Gammaproteobacteria__Vibrio_sp_Ex25__Na|||_H|||_antiporter_subunit_C:0.18397754662436138773,(15600926__Bacteria__Gammaproteobacteria__Vibrio_cholerae_O1_biovar_El_Tor_str_N16961__monovalent_cation|H|_antiporter_subunit_C:0.08449230245788048876,375263397__Bacteria__Gammaproteobacteria__Vibrio_sp_EJY3__putative_monovalent_cation|H|_antiporter_subunit_C:0.12241532769093377286):0.03783040370801819818):0.31622661354264924860,((((332284477__Bacteria__Betaproteobacteria__Pusillimonas_sp_T7-7__monovalent_cation|H|_antiporter_subunit_C:0.70014628101601317223,(347527789__Bacteria__Alphaproteobacteria__Sphingobium_sp_SYK-6__putative_Na||||H|||_antiporter_subunit_C:0.50166814874246712375,((339496287__Bacteria__Gammaproteobacteria__Pseudomonas_stutzeri_ATCC_17588_LMG_11199__multicomponent_potassium|proton_antiporter_subunit_C:0.00000122123005994819,146284518__Bacteria__Gammaproteobacteria__Pseudomonas_stutzeri_A1501__multicomponent_potassium|proton_antiporter_subunit_C:0.00000122123005994819):0.00000122123005994819,386022934__Bacteria__Gammaproteobacteria__Pseudomonas_stutzeri_DSM_4166__multicomponent_potassium|proton_antiporter_subunit_C:0.00000122123005994819):0.35588710150843971824):0.42028490654515537894):0.14828412371487009747,(77920213__Bacteria__Deltaproteobacteria__Pelobacter_carbinolicus_DSM_2380__Na||H|_antiporter:0.86878693041936727592,(374330785__Bacteria__Alphaproteobacteria__Pseudovibrio_sp_FO-BEG1__monovalent_cation|H|_antiporter_subunit_C:0.21649426294348639299,((((222147964__Bacteria__Alphaproteobacteria__Agrobacterium_vitis_S4__putative_monovalent_cation|H|_antiporter_subunit_C:0.25024001180921534582,(227821328__Bacteria__Alphaproteobacteria__Sinorhizobium_fredii_NGR234__monovalent_cation|H|_antiporter_subunit_C:0.06340089103449499108,(150395833__Bacteria__Alphaproteobacteria__Sinorhizobium_medicae_WSM419__putative_monovalent_cation|H|_antiporter_subunit_C:0.04365380829538676594,15964747__Bacteria__Alphaproteobacteria__Sinorhizobium_meliloti_1021__monovalent_cation|H|_antiporter_subunit_C:0.01399980039884578253):0.09679082970716794410):0.14063686804432645738):0.05012669880496849889,(((116251142__Bacteria__Alphaproteobacteria__Rhizobium_leguminosarum_bv_viciae_3841__monovalent_cation|H|_antiporter_subunit_C:0.02929436289536780161,190890957__Bacteria__Alphaproteobacteria__Rhizobium_etli_CIAT_652__monovalent_cation|H|_antiporter_subunit_C:0.05440823929355362992):0.08438863806691582203,222085292__Bacteria__Alphaproteobacteria__Agrobacterium_radiobacter_K84__monovalent_cation|H|_antiporter_subunit_C:0.09311183372177936346):0.08521168767269386712,(15888249__Bacteria__Alphaproteobacteria__Agrobacterium_tumefaciens_str_C58_circ-lin__Na||H|_antiporter:0.00745619943288936340,325292288__Bacteria__Alphaproteobacteria__Agrobacterium_sp_H13-3_circ-linear__monovalent_cation|H|_antiporter_subunit_C:0.01592625417325070625):0.08493240087381785652):0.04506812408409874987):0.05207134214038404429,(110633223__Bacteria__Alphaproteobacteria__Chelativorans_sp_BNC1__putative_monovalent_cation|H|_antiporter_subunit_C:0.25505548060040011960,328544577__Bacteria__Alphaproteobacteria__Polymorphum_gilvum_SL003B-26A1__NADH|ubiquinone|plastoquinone_oxidoreductase_chain_4L_superfamily:0.17319509934978485899):0.06803756059157076153):0.02973952288654930706,357383686__Bacteria__Alphaproteobacteria__Pelagibacterium_halotolerans_B2__Na|||_H|||_antiporter_subunit_C:0.36273619426791864351):0.08239319479343047703):0.10940017761739238844):0.07564292776114013572):0.09528732794297629927,((209966912__Bacteria__Alphaproteobacteria__Rhodospirillum_centenum_SW__putative_monovalent_cation|H|_antiporter_subunit_C:0.25842588953879458424,29654877__Bacteria__Gammaproteobacteria__Coxiella_burnetii_RSA_493__Na||||H|||_antiporter_subunit_C:0.69278979733416234943):0.16574019740357678887,297624891__Bacteria__Deinococcus-Thermus__Truepera_radiovictrix_DSM_17093__multisubunit_sodium|proton_antiporter_subunit_MrpC:0.34947872996545537028):0.03160925021240865856):0.02704909901451913248,159043282__Bacteria__Alphaproteobacteria__Dinoroseobacter_shibae_DFL_12__putative_monovalent_cation|H|_antiporter_subunit_C:0.46981397985146405860):0.02800899962586763867):0.04870475285173171687,83815429__Bacteria__Bacteroidetes__Salinibacter_ruber_DSM_13855__cation_transport_system_protein:0.70799391311001846905):0.03321792162716862701,291295255__Bacteria__Deinococcus-Thermus__Meiothermus_ruber_DSM_1279__NADH|ubiquinone_oxidoreductase_chain_4L:0.51457690631686570093):0.08945189268223745216):0.06349100196963057552):0.03417961019138242296,((325282536__Bacteria__Deinococcus-Thermus__Deinococcus_proteolyticus_MRP__NADH|ubiquinone_oxidoreductase_chain_4L:0.74354067408935120564,(((294501653__Bacteria__Bacilli__Bacillus_megaterium_QM_B1551__Na||||H|||_antiporter_subunit_C:0.09700892839846327054,((154687271__Bacteria__Bacilli__Bacillus_amyloliquefaciens_FZB42__monovalent_cation|H|_antiporter_subunit_C:0.02267128196504992685,((255767719__Bacteria__Bacilli__Bacillus_subtilis_subsp_subtilis_str_168__Na||||H|||_antiporter_subunit_C:0.00000122123005994819,386759746__Bacteria__Bacilli__Bacillus_sp_JS__Na||||H|||_antiporter_subunit_C:0.00000122123005994819):0.03633400348428015431,311069662__Bacteria__Bacilli__Bacillus_atrophaeus_1942__monovalent_cation|H|_antiporter_subunit_C:0.02675414057219463460):0.06554395853240906067):0.01609267194090622383,(157693584__Bacteria__Bacilli__Bacillus_pumilus_SAFR-032__putative_monovalent_cation|H|_antiporter_subunit_C:0.11245018956482284722,52081657__Bacteria__Bacilli__Bacillus_licheniformis_ATCC_14580__monovalent_cation|H|_antiporter_subunit_C:0.03210164822716049526):0.04196362459110903470):0.17510295571350475985):0.04023391310528660891,(((89896924__Bacteria__Clostridia__Desulfitobacterium_hafniense_Y51__monovalent_cation|H|_antiporter_subunit_C:0.29718703997820955509,(((317128274__Bacteria__Bacilli__Bacillus_cellulosilyticus_DSM_2522__NADH|ubiquinone_oxidoreductase_chain_4L:0.00742383512194572538,(15613880__Bacteria__Bacilli__Bacillus_halodurans_C-125__monovalent_cation|H|_antiporter_subunit_C:0.09279538033194505153,((56963398__Bacteria__Bacilli__Bacillus_clausii_KSM-K16__monovalent_cation|H|_antiporter_subunit_C:0.28476946653203932813,23099448__Bacteria__Bacilli__Oceanobacillus_iheyensis_HTE831__monovalent_cation|H|_antiporter_subunit_C:0.34298147291546648985):0.11047633946570623031,288555648__Bacteria__Bacilli__Bacillus_pseudofirmus_OF4__putative_monovalent_cation|H|_antiporter_subunit_C:0.04089727418713486745):0.02342043410262184891):0.14152628151969054437):0.13748700764747107117,297584676__Bacteria__Bacilli__Bacillus_selenitireducens_MLS10__NADH|ubiquinone_oxidoreductase_chain_4L:0.12417317480692854903):0.13045432301746409665,(56962563__Bacteria__Bacilli__Bacillus_clausii_KSM-K16__monovalent_cation|H|_antiporter_subunit_C:0.23075960051207930479,(169826259__Bacteria__Bacilli__Lysinibacillus_sphaericus_C3-41__monovalent_cation|H|_antiporter_subunit_C:0.22503050101113189485,23100562__Bacteria__Bacilli__Oceanobacillus_iheyensis_HTE831__monovalent_cation|H|_antiporter_subunit_C:0.24978319059618225850):0.08823498398664278430):0.05377772868774685633):0.05868423837430926382):0.06649716365602101331,(51892795__Bacteria__Clostridia__Symbiobacterium_thermophilum_IAM_14863__Na||H|_antiporter_subunit:0.78797800727801248222,261407654__Bacteria__Bacilli__Paenibacillus_sp_Y412MC10__NADH|ubiquinone_oxidoreductase_chain_4L:0.13534223933066469314):0.14163769840279705203):0.05314069947613175166,(((239828195__Bacteria__Bacilli__Geobacillus_sp_WCH70__monovalent_cation|H|_antiporter_subunit_C:0.02269362014445238870,138896528__Bacteria__Bacilli__Geobacillus_thermodenitrificans_NG80-2__monovalent_cation|H|_antiporter_subunit_C:0.08983931623430731206):0.06771538956047189195,212639776__Bacteria__Bacilli__Anoxybacillus_flavithermus_WK1__monovalent_cation|H|_antiporter_subunit_C:0.09502035854991425223):0.09554323783950072202,(169826201__Bacteria__Bacilli__Lysinibacillus_sphaericus_C3-41__monovalent_cation|H|_antiporter_subunit_C:0.19930041915690760446,(386714895__Bacteria__Bacilli__Halobacillus_halophilus_DSM_2266__monovalent_cation|H|_antiporter_subunit_C:0.37717779807287121763,((229918333__Bacteria__Bacilli__Exiguobacterium_sp_AT1b__monovalent_cation|H|_antiporter_subunit_C:0.19484548915993690765,172057708__Bacteria__Bacilli__Exiguobacterium_sibiricum_255-15__putative_monovalent_cation|H|_antiporter_subunit_C:0.09087412059581206902):0.08963059827127556334,(222150826__Bacteria__Bacilli__Macrococcus_caseolyticus_JCSC5402__Na||H|_antiporter_MnhC_subunit:0.35288761695463738421,(319891922__Bacteria__Bacilli__Staphylococcus_pseudintermedius_HKU10-03__Na|||_H|||_antiporter_subunit_C:0.07906508142822990526,(224476048__Bacteria__Bacilli__Staphylococcus_carnosus_subsp_carnosus_TM300__putative_monovalent_cation|H|_antiporter_subunit_C:0.11191678577866653876,(73663134__Bacteria__Bacilli__Staphylococcus_saprophyticus_subsp_saprophyticus_ATCC_15305__monovalent_cation|H|_antiporter_subunit_C:0.08812049066622086591,((70727002__Bacteria__Bacilli__Staphylococcus_haemolyticus_JCSC1435__monovalent_cation|H|_antiporter_subunit_C:0.05857033515999925805,289551220__Bacteria__Bacilli__Staphylococcus_lugdunensis_HKU09-01__Na|||_H|||_antiporter_subunit_C:0.08947360474253975016):0.05470094781997596189,((15923940__Bacteria__Bacilli__Staphylococcus_aureus_subsp_aureus_Mu50__monovalent_cation|H|_antiporter_subunit_C:0.00000122123005994819,(379020649__Bacteria__Bacilli__Staphylococcus_aureus_subsp_aureus_M013__Na|||_H|||_antiporter_subunit_C:0.00000122123005994819,(385781180__Bacteria__Bacilli__Staphylococcus_aureus_subsp_aureus_11819-97__Na||||H|||_antiporter_subunit_C:0.01232905158281871229,(384864180__Bacteria__Bacilli__Staphylococcus_aureus_subsp_aureus_ECT-R_2__na||||H|||_antiporter_subunit_C_|Multiple_resistance_and_pHhomeostasis_protein_C|_|Mrp_complex_subunit_C|:0.00000122123005994819,(386728628__Bacteria__Bacilli__Staphylococcus_aureus_subsp_aureus_71193__ShaC:0.00000122123005994819,151221032__Bacteria__Bacilli__Staphylococcus_aureus_subsp_aureus_str_Newman__putative_monovalent_cation|H|_antiporter_subunit_C:0.00000122123005994819):0.00915833281850584636):0.00000122123005994819):0.00000122123005994819):0.00000122123005994819):0.06164276910705789730,27467562__Bacteria__Bacilli__Staphylococcus_epidermidis_ATCC_12228__monovalent_cation|H|_antiporter_subunit_C:0.03562400375010593701):0.03022611906853055544):0.05363323055164753717):0.03162100263563478314):0.04006373580598571876):0.09148326386671710997):0.26714492642514164888):0.06999281789409340926):0.00466401116173288579):0.07397726065260271100):0.06439495755660445964):0.03232146580452787549):0.02417129194070330098,((16801541__Bacteria__Bacilli__Listeria_innocua_Clip11262__putative_monovalent_cation|H|_antiporter_subunit_C:0.00000122123005994819,(289435646__Bacteria__Bacilli__Listeria_seeligeri_serovar_1-2b_str_SLCC3954__Na||H|_antiporter_component_C:0.00000122123005994819,347549692__Bacteria__Bacilli__Listeria_ivanovii_subsp_ivanovii_PAM_55__putative_Na||H|_antiporter_MrpC:0.00000122123005994819):0.01845356252821005183):0.00909936972853840793,(116873745__Bacteria__Bacilli__Listeria_welshimeri_serovar_6b_str_SLCC5334__monovalent_cation|H|_antiporter_subunit_C:0.00000122123005994819,16804418__Bacteria__Bacilli__Listeria_monocytogenes_EGD-e__monovalent_cation|H|_antiporter_subunit_C:0.00000122123005994819):0.00000122123005994819):0.29395820170928876891):0.24892458634593986333):0.08991024097389838099,(((298674864__Archaea__Methanosarcinales__Methanohalobium_evestigatum_Z-7303__NADH|ubiquinone_oxidoreductase_subunit_4L:0.18811750583935052394,91772209__Archaea__Methanosarcinales__Methanococcoides_burtonii_DSM_6242__monovalent_cation|H|_antiporter_subunit_C:0.35516811774354356546):0.41086157952642310409,((((292655226__Archaea__Halobacteria__Haloferax_volcanii_DS2__Na||||H|||_antiporter_subunit_C:0.00000122123005994819,(2508566232__Archaea__Halobacteria__Haloferax_denitrificans_ATCC_35960__Multisubunit_Na||H|_antiporter|_MnhC_subunit:0.00000122123005994819,2508569943__Archaea__Halobacteria__Haloferax_sulfurifontis_ATCC_BAA-897__Multisubunit_Na||H|_antiporter|_MnhC_subunit:0.00000122123005994819):0.01000799773200582860):0.02866057520892107552,(2508591006__Archaea__Halobacteria__Haloferax_mucosum_ATCC_BAA-1512__Multisubunit_Na||H|_antiporter|_MnhC_subunit:0.05289345779658158331,389846532__Archaea__Halobacteria__Haloferax_mediterranei_ATCC_33500__putative_monovalent_cation|H|_antiporter_subunit_C:0.02441149164750699291):0.02629582120681241489):0.16760758006608403314,313126988__Archaea__Halobacteria__Halogeometricum_borinquense_DSM_11551__multisubunit_sodium|proton_antiporter_subunit_MrpC:0.03993419032189050172):0.08131553386592230148,((222478920__Archaea__Halobacteria__Halorubrum_lacusprofundi_ATCC_49239__NADH|ubiquinone_oxidoreductase_chain_4L:0.59532994313772302775,300710251__Archaea__Halobacteria__Halalkalicoccus_jeotgali_B3__NADH|ubiquinone_oxidoreductase_chain_4L:0.22030810577675416506):0.25031477136761454139,257051649__Archaea__Halobacteria__Halorhabdus_utahensis_DSM_12940__NADH|ubiquinone_oxidoreductase_chain_4L:0.29295485282337324628):0.02748947482531662392):0.34546728087530426121):0.26887377115002919492,108804633__Bacteria__Actinobacteria__Rubrobacter_xylanophilus_DSM_9941__NADH|ubiquinone_oxidoreductase_subunit_4L:0.80612072166683634844):0.32131562518294182196):0.08154923300360351901):0.20677858052245093323,383764335__Bacteria__Chloroflexi__Caldilinea_aerophila_DSM_14535_NBRC_104270__Na||||H|||_antiporter_subunit_C:0.63195446408135125260):0.42318975815531700846,(317051363__Bacteria__others_bacteria__Desulfurispirillum_indicum_S5__NADH|ubiquinone_oxidoreductase_subunit_4L:0.37056156655173888570,(256830252__Bacteria__Deltaproteobacteria__Desulfomicrobium_baculatum_DSM_4028__NADH|ubiquinone_oxidoreductase_chain_4L:0.16934578337516661972,320354201__Bacteria__Deltaproteobacteria__Desulfobulbus_propionicus_DSM_2032__multisubunit_potassium|proton_antiporter_subunit_PhaC:0.18743965221989949965):0.14233149170014136597):0.05581699988189380013):0.03351532463313159488,((385332323__Bacteria__Gammaproteobacteria__Marinobacter_adhaerens_HP15__NADH|ubiquinone_oxidoreductase|_chain_4L:0.03928312284679232047,(387815142__Bacteria__Gammaproteobacteria__Marinobacter_hydrocarbonoclasticus_ATCC_49840__pH_adaptation_potassium_efflux_system_C_transmembrane_protein:0.00000122123005994819,120555761__Bacteria__Gammaproteobacteria__Marinobacter_aquaeolei_VT8__NADH|ubiquinone_oxidoreductase|_chain_4L:0.00000122123005994819):0.04972201488256857566):0.28054393463328647362,((71278728__Bacteria__Gammaproteobacteria__Colwellia_psychrerythraea_34H__monovalent_cation|H|_antiporter_subunit_C:0.15946343427908135637,(162139927__Bacteria__Gammaproteobacteria__Pseudoalteromonas_haloplanktis_TAC125__monovalent_cation|H|_antiporter_subunit_C:0.04333521888904438152,315126166__Bacteria__Gammaproteobacteria__Pseudoalteromonas_sp_SM9913__monovalent_cation|H|_antiporter_subunit_C:0.05909463621284960499):0.10033562974155538217):0.16080105692996188305,(((92113030__Bacteria__Gammaproteobacteria__Chromohalobacter_salexigens_DSM_3043__putative_monovalent_cation|H|_antiporter_subunit_C:0.29961557140085726125,307546105__Bacteria__Gammaproteobacteria__Halomonas_elongata_DSM_2581__multicomponent_K||H|_antiporter_subunit_C:0.04200343007259307176):0.21486816685783474701,56461008__Bacteria__Gammaproteobacteria__Idiomarina_loihiensis_L2TR__monovalent_cation|H|_antiporter_subunit_C:0.41291925399994089396):0.08861239625449306156,((348029602__Bacteria__Gammaproteobacteria__Glaciecola_nitratireducens_FR1064__monovalent_cation|H|_antiporter_subunit_C:0.24528467207764390046,((152997979__Bacteria__Gammaproteobacteria__Marinomonas_sp_MWYL1__putative_monovalent_cation|H|_antiporter_subunit_C:0.03805664758133434772,(326793863__Bacteria__Gammaproteobacteria__Marinomonas_mediterranea_MMB-1__NADH|ubiquinone_oxidoreductase_chain_4L:0.19433390192630620175,333906734__Bacteria__Gammaproteobacteria__Marinomonas_posidonica_IVIA-Po-181__NADH|ubiquinone_oxidoreductase_chain_4L:0.03706330395275502648):0.04269350978709735012):0.14425691169926849189,83643688__Bacteria__Gammaproteobacteria__Hahella_chejuensis_KCTC_2396__putative_monovalent_cation|H|_antiporter_subunit_C:0.12711617525305266008):0.09919959880741967273):0.02111709297988797335,119945100__Bacteria__Gammaproteobacteria__Psychromonas_ingrahamii_37__putative_monovalent_cation|H|_antiporter_subunit_C:0.32449033636454616136):0.03781020875694515726):0.07667782212031733213):0.16493509556981847397):0.07932708460674529893):0.05455247715597993236,(((288942793__Bacteria__Gammaproteobacteria__Allochromatium_vinosum_DSM_180__NADH|ubiquinone_oxidoreductase_chain_4L:0.14275570140758878090,390951218__Bacteria__Gammaproteobacteria__Thiocystis_violascens_DSM_198__multisubunit_Na||H|_antiporter_subunit_MnhC:0.16660223109811600484):0.15194022147322461258,((78484408__Bacteria__Gammaproteobacteria__Thiomicrospira_crunogena_XCL-2__NADH|ubiquinone_oxidoreductase|_chain_4L:0.15361815896499811385,(334144547__Bacteria__Gammaproteobacteria__Thioalkalimicrobium_cyclicum_ALM1__NADH|ubiquinone_oxidoreductase_subunit_4L:0.06753275491025383104,(387128496__Bacteria__Gammaproteobacteria__Methylophaga_sp_JAM1__Na|||_H|||_antiporter_subunit_C:0.09978788869245995563,387130066__Bacteria__Gammaproteobacteria__Methylophaga_sp_JAM7__Na|||_H|||_antiporter_subunit_C:0.20298040205472178688):0.07910833058053354239):0.05404469439006574089):0.17378593945133083420,(74316514__Bacteria__Betaproteobacteria__Thiobacillus_denitrificans_ATCC_25259__monovalent_cation|H|_antiporter_subunit_C:0.17399984077940494620,(325982456__Bacteria__Betaproteobacteria__Nitrosomonas_sp_AL212__NADH|ubiquinone_oxidoreductase_chain_4L:0.17608182245260262100,91774936__Bacteria__Betaproteobacteria__Methylobacillus_flagellatus_KT__monovalent_cation|H|_antiporter_subunit_C:0.24594961591073369322):0.07120578393191437372):0.09802109934926377111):0.01994087239076404450):0.10631121865327400333,(((295676120__Bacteria__Betaproteobacteria__Burkholderia_sp_CCGE1002__NADH|ubiquinone_oxidoreductase_chain_4L:0.27245160326632650305,(73541368__Bacteria__Betaproteobacteria__Ralstonia_eutropha_JMP134__monovalent_cation|H|_antiporter_subunit_C:0.09118817530363869384,(194289680__Bacteria__Betaproteobacteria__Cupriavidus_taiwanensis_LMG_19424__monovalent_cation|h|_antiporter_subunit_c:0.03079987349354743401,(113867860__Bacteria__Betaproteobacteria__Ralstonia_eutropha_H16__monovalent_cation|H|_antiporter_subunit_C:0.04093598466258969309,339325989__Bacteria__Betaproteobacteria__Cupriavidus_necator_N-1__multisubunit_Na||H|_antiporter_subunit_MnhC:0.01460828008738463551):0.04359365267588223569):0.08016715784960046220):0.23221193180930302380):0.11489957946842026260,257093577__Bacteria__Betaproteobacteria__Candidatus_Accumulibacter_phosphatis_clade_IIA_str_UW-1__NADH|ubiquinone_oxidoreductase_chain_4L:0.35316190990624457546):0.03456991788615831201,(((((91975155__Bacteria__Alphaproteobacteria__Rhodopseudomonas_palustris_BisB5__putative_monovalent_cation|H|_antiporter_subunit_C:0.00314546268621761389,(((115525868__Bacteria__Alphaproteobacteria__Rhodopseudomonas_palustris_BisA53__putative_monovalent_cation|H|_antiporter_subunit_C:0.02323365919041311956,90425338__Bacteria__Alphaproteobacteria__Rhodopseudomonas_palustris_BisB18__putative_monovalent_cation|H|_antiporter_subunit_C:0.06328565468978483710):0.07851978066347693741,316933755__Bacteria__Alphaproteobacteria__Rhodopseudomonas_palustris_DX-1__NADH|ubiquinone_oxidoreductase_subunit_4L:0.12796422098626059061):0.11771470616114657060,86747276__Bacteria__Alphaproteobacteria__Rhodopseudomonas_palustris_HaA2__putative_monovalent_cation|H|_antiporter_subunit_C:0.06217256817079325898):0.05599269373975664099):0.32848623841212071239,((119383450__Bacteria__Alphaproteobacteria__Paracoccus_denitrificans_PD1222__monovalent_cation|H|_antiporter_subunit_C:0.28310565613380694883,(((99081380__Bacteria__Alphaproteobacteria__Ruegeria_sp_TM1040__monovalent_cation|H|_antiporter_subunit_C:0.10887626511592833622,56697732__Bacteria__Alphaproteobacteria__Ruegeria_pomeroyi_DSS-3__pH_adaption_potassium_efflux_system_protein:0.15967388524768563740):0.07440577446287968688,(89056207__Bacteria__Alphaproteobacteria__Jannaschia_sp_CCS1__putative_monovalent_cation|H|_antiporter_subunit_C:0.34278034047237593285,77464573__Bacteria__Alphaproteobacteria__Rhodobacter_sphaeroides_2-4-1__multisubunit_potassium|proton_antiporter|_PhaC_subunit:0.19690296598898393565):0.03761541001243888516):0.08244039063399909162,(339504119__Bacteria__Alphaproteobacteria__Roseobacter_litoralis_Och_149__monovalent_cation|proton_antiporter_subunit_C:0.07081158181539981555,110680711__Bacteria__Alphaproteobacteria__Roseobacter_denitrificans_OCh_114__monovalent_cation|H|_antiporter_subunit_C:0.02718972550648049435):0.23826903049616565688):0.04251222570977671034):0.16521092287796676490,217969522__Bacteria__Betaproteobacteria__Thauera_sp_MZ1T__NADH|ubiquinone_oxidoreductase_chain_4L:0.18311871442722629788):0.17286324588219686982):0.05267124497936175737,(347528075__Bacteria__Alphaproteobacteria__Sphingobium_sp_SYK-6__putative_K||||H|||_antiporter_subunit_C:0.17575384813557443087,302383171__Bacteria__Alphaproteobacteria__Brevundimonas_subvibrioides_ATCC_15264__NADH|ubiquinone_oxidoreductase_chain_4L:0.18741297030135350976):0.09612781660981489784):0.09095203876142871069,(161349971__Bacteria__Gammaproteobacteria__Acinetobacter_sp_ADP1__monovalent_cation|H|_antiporter_subunit_C:0.02693838657751039881,((299771776__Bacteria__Gammaproteobacteria__Acinetobacter_oleivorans_DR1__putative_monovalent_cation|H|_antiporter_subunit_C:0.00000122123005994819,375136869__Bacteria__Gammaproteobacteria__Acinetobacter_calcoaceticus_PHEA-2__putative_monovalent_cation|H|_antiporter_subunit_C:0.00841427442990469975):0.01558767296002819096,(((213155785__Bacteria__Gammaproteobacteria__Acinetobacter_baumannii_AB0057__putative_monovalent_cation|H|_antiporter_subunit_C:0.00000122123005994819,169797401__Bacteria__Gammaproteobacteria__Acinetobacter_baumannii_AYE__monovalent_cation|H|_antiporter_subunit_C:0.00000122123005994819):0.00000122123005994819,(215484840__Bacteria__Gammaproteobacteria__Acinetobacter_baumannii_AB307-0294__monovalent_cation|H|_antiporter_subunit_C:0.00000122123005994819,169634547__Bacteria__Gammaproteobacteria__Acinetobacter_baumannii_SDF__monovalent_cation|H|_antiporter_subunit_C:0.00772278240891111859):0.00000122123005994819):0.00000122123005994819,(((385235943__Bacteria__Gammaproteobacteria__Acinetobacter_baumannii_TCDC-AB0715__putative_monovalent_cation|H|_antiporter_subunit_C:0.00000122123005994819,((384141629__Bacteria__Gammaproteobacteria__Acinetobacter_baumannii_MDR-ZJ06__multisubunit_Na||H|_antiporter_subunit_MnhC:0.00000122123005994819,384130343__Bacteria__Gammaproteobacteria__Acinetobacter_baumannii_1656-2__phaC:0.00000122123005994819):0.00000122123005994819,184156676__Bacteria__Gammaproteobacteria__Acinetobacter_baumannii_ACICU__putative_monovalent_cation|H|_antiporter_subunit_C:0.00000122123005994819):0.00000122123005994819):0.00000122123005994819,387125410__Bacteria__Gammaproteobacteria__Acinetobacter_baumannii_MDR-TJ__multisubunit_Na||H|_antiporter_subunit_MnhC:0.00000122123005994819):0.00776364819670800378,126640420__Bacteria__Gammaproteobacteria__Acinetobacter_baumannii_ATCC_17978__monovalent_cation|H|_antiporter_subunit_C:0.00991375177694006279):0.00000122123005994819):0.00779494754917228749):0.08922603593427032298):0.32373788662327407373):0.12888114394316893541,((319788096__Bacteria__Gammaproteobacteria__Pseudoxanthomonas_suwonensis_11-1__NADH|ubiquinone_oxidoreductase_chain_4L:0.14313515019257538885,((357418781__Bacteria__Gammaproteobacteria__Pseudoxanthomonas_spadix_BD-a59__putative_monovalent_cation|H|_antiporter_subunit_C:0.22170887088503807294,190576144__Bacteria__Gammaproteobacteria__Stenotrophomonas_maltophilia_K279a__monovalent_cation|H|_antiporter_subunit_C:0.15159411750042869893):0.06926601937257280406,((21229922__Bacteria__Gammaproteobacteria__Xanthomonas_campestris_pv_campestris_str_ATCC_33913__monovalent_cation|H|_antiporter_subunit_C:0.03129680783512314018,(58583688__Bacteria__Gammaproteobacteria__Xanthomonas_oryzae_pv_oryzae_KACC10331__monovalent_cation|H|_antiporter_subunit_C:0.04285624486108990938,21241234__Bacteria__Gammaproteobacteria__Xanthomonas_axonopodis_pv_citri_str_306__monovalent_cation|H|_antiporter_subunit_C:0.02810715527855963194):0.05394096617959951573):0.11813866266893961743,285017090__Bacteria__Gammaproteobacteria__Xanthomonas_albilineans_GPE_PC73__monovalent_cation|proton_antiporter_subunit_C:0.19869377445704977658):0.02235928710406625761):0.08032299788067866209):0.28119085112908898116,(((((383759580__Bacteria__Betaproteobacteria__Rubrivivax_gelatinosus_IL144__putative_K||H|_antiporter_subunit_C_PhaC:0.10694457740174437288,304312325__Bacteria__Gammaproteobacteria__Gamma_proteobacterium_HdN1__pH_adaption_potassium_efflux_system_protein:0.11150122607011066223):0.14312366921836131017,162456861__Bacteria__Deltaproteobacteria__Sorangium_cellulosum_So_ce_56__monovalent_cation|H|_antiporter_subunit_C:0.15392882712682787183):0.07538392104576566166,(70729978__Bacteria__Gammaproteobacteria__Pseudomonas_fluorescens_Pf-5__monovalent_cation|H|_antiporter_subunit_C:0.00000122123005994819,(((26988953__Bacteria__Gammaproteobacteria__Pseudomonas_putida_KT2440__monovalent_cation|H|_antiporter_subunit_C:0.01817605069200831092,104782562__Bacteria__Gammaproteobacteria__Pseudomonas_entomophila_L48__putative_monovalent_cation|H|_antiporter_subunit_C:0.01033353395072430375):0.04916838057628968028,28870633__Bacteria__Gammaproteobacteria__Pseudomonas_syringae_pv_tomato_str_DC3000__potassium_efflux_system_protein_PhaC:0.05007131830410759682):0.00957061790393052940,330810192__Bacteria__Gammaproteobacteria__Pseudomonas_brassicacearum_subsp_brassicacearum_NFM421__K||||H|||_antiporter_subunit_C:0.00000122123005994819):0.01883176119938216250):0.10390229163415279356):0.10793492322396022742,(((121610826__Bacteria__Betaproteobacteria__Verminephrobacter_eiseniae_EF01-2__putative_monovalent_cation|H|_antiporter_subunit_C:0.11142666016240102000,((319762257__Bacteria__Betaproteobacteria__Alicycliphilus_denitrificans_BC__NADH|ubiquinone_oxidoreductase_subunit_4L:0.05402097637262968932,(121594816__Bacteria__Betaproteobacteria__Acidovorax_sp_JS42__putative_monovalent_cation|H|_antiporter_subunit_C:0.00000122123005994819,222110585__Bacteria__Betaproteobacteria__Acidovorax_ebreus_TPSY__monovalent_cation|h|_antiporter_subunit_c:0.00000122123005994819):0.00557002354743889490):0.01168323318047523318,(121604429__Bacteria__Betaproteobacteria__Polaromonas_naphthalenivorans_CJ2__putative_monovalent_cation|H|_antiporter_subunit_C:0.12375927608306881711,(326316774__Bacteria__Betaproteobacteria__Acidovorax_avenae_subsp_avenae_ATCC_19860__NADH|ubiquinone_oxidoreductase_chain_4L:0.02188107183402753300,120611946__Bacteria__Betaproteobacteria__Acidovorax_citrulli_AAC00-1__putative_monovalent_cation|H|_antiporter_subunit_C:0.01944404627450364853):0.04897081052511757099):0.02745552879271337052):0.02736480437514137581):0.02118099822253422665,((333913768__Bacteria__Betaproteobacteria__Delftia_sp_Cs1-4__NADH|ubiquinone_oxidoreductase_chain_4L:0.00000122123005994819,160900162__Bacteria__Betaproteobacteria__Delftia_acidovorans_SPH-1__putative_monovalent_cation|H|_antiporter_subunit_C:0.00000122123005994819):0.03031570773967198068,264677504__Bacteria__Betaproteobacteria__Comamonas_testosteroni_CNB-2__NADH|ubiquinone_oxidoreductase|_chain_4L:0.10322937152207752043):0.05454837445254941825):0.06587066903187645261,319792447__Bacteria__Betaproteobacteria__Variovorax_paradoxus_EPS__NADH|ubiquinone_oxidoreductase_chain_4l:0.17359839173217853081):0.03901725988106671122):0.05378895187960563290,(332283876__Bacteria__Betaproteobacteria__Pusillimonas_sp_T7-7__monovalent_cation|H|_antiporter_subunit_C:0.15002077077794118143,((56475723__Bacteria__Betaproteobacteria__Aromatoleum_aromaticum_EbN1__monovalent_cation|H|_antiporter_subunit_C:0.21010068245713758861,(((33597617__Bacteria__Betaproteobacteria__Bordetella_parapertussis_12822__monovalent_cation|H|_antiporter_subunit_C:0.00000122123005994819,33602020__Bacteria__Betaproteobacteria__Bordetella_bronchiseptica_RB50__monovalent_cation|H|_antiporter_subunit_C:0.00000122123005994819):0.00000122123005994819,33592765__Bacteria__Betaproteobacteria__Bordetella_pertussis_Tohama_I__monovalent_cation|H|_antiporter_subunit_C:0.00000122123005994819):0.05105985664208038260,((187478493__Bacteria__Betaproteobacteria__Bordetella_avium_197N__putative_monovalent_cation|H|_antiporter_subunit_C:0.08570065879739910408,(163856885__Bacteria__Betaproteobacteria__Bordetella_petrii_DSM_12804__monovalent_cation|H|_antiporter_subunit_C:0.04564541875298164242,311106629__Bacteria__Betaproteobacteria__Achromobacter_xylosoxidans_A8__K||||H|||_antiporter_subunit_C:0.06195911111956207973):0.05660377451751546357):0.04206413701341830264,((319779578__Bacteria__Betaproteobacteria__Taylorella_equigenitalis_MCE9__Na|||_H|||_antiporter_subunit_C:0.07336908208572275047,348590185__Bacteria__Betaproteobacteria__Taylorella_asinigenitalis_MCE3__Na|||_H|||_antiporter_subunit_C:0.00000122123005994819):0.40454092468668195748,82702717__Bacteria__Betaproteobacteria__Nitrosospira_multiformis_ATCC_25196__putative_monovalent_cation|H|_antiporter_subunit_C:0.16844792301633756959):0.14272530641665531759):0.02194490264979391189):0.04393186123825733314):0.03262751850947748222,((163854011__Bacteria__Alphaproteobacteria__Methylobacterium_extorquens_PA1__putative_monovalent_cation|H|_antiporter_subunit_C:0.00000122123005994819,(218532956__Bacteria__Alphaproteobacteria__Methylobacterium_chloromethanicum_CM4__monovalent_cation|H|_antiporter_subunit_C:0.00000122123005994819,188584340__Bacteria__Alphaproteobacteria__Methylobacterium_populi_BJ001__monovalent_cation|H|_antiporter_subunit_C:0.04131772778557077364):0.00794434082995246031):0.30957636980615144129,(((294677653__Bacteria__Alphaproteobacteria__Rhodobacter_capsulatus_SB_1003__monovalent_cation|proton_antiporter_subunit_C:0.14010490436833056282,((221369785__Bacteria__Alphaproteobacteria__Rhodobacter_sphaeroides_KD131__putative_monovalent_cation|H|_antiporter_subunit_C:0.00000122123005994819,(77465721__Bacteria__Alphaproteobacteria__Rhodobacter_sphaeroides_2-4-1__multisubunit_potassium|proton_antiporter|_PhaC_subunit:0.00000122123005994819,126464200__Bacteria__Alphaproteobacteria__Rhodobacter_sphaeroides_ATCC_17029__putative_monovalent_cation|H|_antiporter_subunit_C:0.00000122123005994819):0.01895270004630851546):0.09525032660639014270,((119384033__Bacteria__Alphaproteobacteria__Paracoccus_denitrificans_PD1222__monovalent_cation|H|_antiporter_subunit_C:0.21324279305890850300,(310815468__Bacteria__Alphaproteobacteria__Ketogulonicigenium_vulgare_Y25__monovalent_cation|H|_antiporter_subunit_C:0.00000122123005994819,385232991__Bacteria__Alphaproteobacteria__Ketogulonigenium_vulgarum_WSH-001__NADH|ubiquinone_oxidoreductase|_subunit_4L:0.00000122123005994819):0.16100021723321622513):0.07491701333019638864,(237653110__Bacteria__Betaproteobacteria__Thauera_sp_MZ1T__monovalent_cation|H|_antiporter_subunit_C:0.22356199096151718742,(134096165__Bacteria__Betaproteobacteria__Herminiimonas_arsenicoxydans__monovalent_cation|H|_antiporter_subunit_C:0.00000122123005994819,152981852__Bacteria__Betaproteobacteria__Janthinobacterium_sp_Marseille__monovalent_cation|H|_antiporter_subunit_C:0.07160701623568130336):0.16484838906856122409):0.19772858745273388936):0.04442449350681594578):0.02215133950105682703):0.12876809746931650036,389872153__Bacteria__Betaproteobacteria__Advenella_kashmirensis_WT001__putative_monovalent_cation|H|_antiporter_subunit_C:0.30706497541677924001):0.00000122123005994819,(197105607__Bacteria__Alphaproteobacteria__Phenylobacterium_zucineum_HLK1__monovalent_cation|H|_antiporter_subunit_C:0.29360938240958622814,((((121602327__Bacteria__Alphaproteobacteria__Bartonella_bacilliformis_KC583__putative_monovalent_cation|H|_antiporter_subunit_C:0.04447049463258000851,((240851379__Bacteria__Alphaproteobacteria__Bartonella_grahamii_as4aup__putative_monovalent_cation|H|_antiporter_subunit_C:0.00911768558981906029,(163869355__Bacteria__Alphaproteobacteria__Bartonella_tribocorum_CIP_105476__putative_monovalent_cation|H|_antiporter_subunit_C:0.04443761943117133933,49476295__Bacteria__Alphaproteobacteria__Bartonella_henselae_str_Houston-1__monovalent_cation|H|_antiporter_subunit_C:0.02275039606452849278):0.01595268486753328996):0.00851459942739540843,49474807__Bacteria__Alphaproteobacteria__Bartonella_quintana_str_Toulouse__monovalent_cation|H|_antiporter_subunit_C:0.02812780263595760291):0.06032755376527670216):0.25619434438661203846,((((15887859__Bacteria__Alphaproteobacteria__Agrobacterium_tumefaciens_str_C58_circ-lin__pH_adaption_potassium_efflux_system_protein:0.00954355931367859185,325291900__Bacteria__Alphaproteobacteria__Agrobacterium_sp_H13-3_circ-linear__monovalent_cation|H|_antiporter_subunit_C:0.00000122123005994819):0.02060633912859206190,222106346__Bacteria__Alphaproteobacteria__Agrobacterium_vitis_S4__putative_monovalent_cation|H|_antiporter_subunit_C:0.24603079301480970664):0.18077889218656459369,(114331682__Bacteria__Betaproteobacteria__Nitrosomonas_eutropha_C91__monovalent_cation|H|_antiporter_subunit_C:0.13303134072716879532,30249854__Bacteria__Betaproteobacteria__Nitrosomonas_europaea_ATCC_19718__monovalent_cation|H|_antiporter_subunit_C:0.06688802554810369116):0.12965405150795389355):0.00000122123005994819,(298292382__Bacteria__Alphaproteobacteria__Starkeya_novella_DSM_506__NADH|ubiquinone_oxidoreductase_chain_4L:0.18122382809622472610,(((378827563__Bacteria__Alphaproteobacteria__Sinorhizobium_fredii_HH103__putative_NADH|ubiquinone_oxidoreductase|_chain_4L:0.00000122123005994819,227823492__Bacteria__Alphaproteobacteria__Sinorhizobium_fredii_NGR234__monovalent_cation|H|_antiporter_subunit_C:0.00964303094946904887):0.07137500039484152847,(150398005__Bacteria__Alphaproteobacteria__Sinorhizobium_medicae_WSM419__putative_monovalent_cation|H|_antiporter_subunit_C:0.04261138609314231440,(334317667__Bacteria__Alphaproteobacteria__Sinorhizobium_meliloti_AK83__multicomponent_Na||H|_antiporter_subunit_3:0.00000122123005994819,((15966664__Bacteria__Alphaproteobacteria__Sinorhizobium_meliloti_1021__monovalent_cation|H|_antiporter_subunit_C:0.00000122123005994819,384530792__Bacteria__Alphaproteobacteria__Sinorhizobium_meliloti_BL225C__multicomponent_Na||H|_antiporter|_subunit_3:0.00000122123005994819):0.00000122123005994819,384537503__Bacteria__Alphaproteobacteria__Sinorhizobium_meliloti_SM11__putative_monovalent_cation|H|_antiporter_subunit_C:0.00000122123005994819):0.00000122123005994819):0.00645129406317528943):0.07481504717038807428):0.14222366844481748593,(153010853__Bacteria__Alphaproteobacteria__Ochrobactrum_anthropi_ATCC_49188__putative_monovalent_cation|H|_antiporter_subunit_C:0.02548987136644859097,(62317635__Bacteria__Alphaproteobacteria__Brucella_abortus_bv_1_str_9-941__monovalent_cation|H|_antiporter_subunit_C:0.00934913074149601279,((23500248__Bacteria__Alphaproteobacteria__Brucella_suis_1330__monovalent_cation|H|_antiporter_subunit_C:0.00000122123005994819,(((148558595__Bacteria__Alphaproteobacteria__Brucella_ovis_ATCC_25840__putative_monovalent_cation|H|_antiporter_subunit_C:0.00000122123005994819,340792230__Bacteria__Alphaproteobacteria__Brucella_pinnipedialis_B2-94__monovalent_cation|proton_antiporter_subunit_C:0.00000122123005994819):0.00000122123005994819,256015281__Bacteria__Alphaproteobacteria__Brucella_microti_CCM_4915__putative_monovalent_cation|H|_antiporter_subunit_C:0.00000122123005994819):0.00000122123005994819,161620565__Bacteria__Alphaproteobacteria__Brucella_canis_ATCC_23365__putative_monovalent_cation|H|_antiporter_subunit_C:0.00000122123005994819):0.00000122123005994819):0.00000122123005994819,17989114__Bacteria__Alphaproteobacteria__Brucella_melitensis_bv_1_str_16M__monovalent_cation|H|_antiporter_subunit_C:0.00000122123005994819):0.00000122123005994819):0.02193151109215490252):0.18876777443023068370):0.02853428787111882831):0.03126168930288604486):0.06042115050482183003):0.04437912767173430445,(337278240__Bacteria__Betaproteobacteria__Ramlibacter_tataouinensis_TTB310__multisubunit_Na||H|_antiporter|_MnhC_subunit:0.24789331142905821070,(209884339__Bacteria__Alphaproteobacteria__Oligotropha_carboxidovorans_OM5__monovalent_cation|H|_antiporter_subunit_C:0.13862919403093404425,(75676839__Bacteria__Alphaproteobacteria__Nitrobacter_winogradskyi_Nb-255__monovalent_cation|H|_antiporter_subunit_C:0.11702537011562140490,92116589__Bacteria__Alphaproteobacteria__Nitrobacter_hamburgensis_X14__monovalent_cation|H|_antiporter_subunit_C:0.04536126580380685225):0.10676063241016627015):0.03735628730060669422):0.01791953538215581773):0.04975815179066368082,39935857__Bacteria__Alphaproteobacteria__Rhodopseudomonas_palustris_CGA009__monovalent_cation|H|_antiporter_subunit_C:0.17103596888330641068):0.01903089735525232903):0.03772133813862034446):0.01391546326024195243):0.06925371048737662127):0.05540990668294298871):0.03908651007491515533):0.25925236050675459776):0.09561188596167138898):0.06043043662466988930):0.09673761953743660602):0.02850953947357598439):0.03651412650902514240):0.01962979095103527943):0.09846325602329446258,110835518__Bacteria__Gammaproteobacteria__Alcanivorax_borkumensis_SK2__monovalent_cation|H|_antiporter_subunit_C:0.35339730964689614057):0.09561490058490101918,15596252__Bacteria__Gammaproteobacteria__Pseudomonas_aeruginosa_PAO1__monovalent_cation|H|_antiporter_subunit_C:0.10757434556962119920):0.0;
