# Supplementary material for: The last universal common ancestor between ancient Earth chemistry and the onset of genetics
Source: PLoS Genet. 2018 Aug 16;14(8):e1007518. doi: 10.1371/journal.pgen.1007518 (PMC6095482; doi:10.1371/journal.pgen.1007518)
Supplement: S1 Appendix — The trees are for the 355 clusters that, after alignment and tree construction, generated ML trees that preserve domain monophyly while also having homologues in ≥2 archaeal and ≥2 bacterial lineages. These 355 proteins trace to LUCA by those phylogenetic criteria [78]. LUCA, last universal common ancestor; ML, maximum likelihood. (ZIP) [file pgen.1007518.s001.zip › renamed_trees_LUCA/2407.tree]

((48478171__Archaea__Thermoplasmatales__Picrophilus_torridus_DSM_9790__glycosylase:0.49831755425562079820,((((15922346__Archaea__Sulfolobales__Sulfolobus_tokodaii_str_7__hypothetical_protein:0.24537434795518250907,70605967__Archaea__Sulfolobales__Sulfolobus_acidocaldarius_DSM_639__esterase:0.35326698014823715299):0.10785509310841528974,((146304205__Archaea__Sulfolobales__Metallosphaera_sedula_DSM_5348__esterase:0.22322198901742895671,330834649__Archaea__Sulfolobales__Metallosphaera_cuprina_Ar-4__putative_esterase:0.23774783803107388258):0.46549933316993563626,(332796582__Archaea__Sulfolobales__Acidianus_hospitalis_W1__esterase:0.21445460662612930713,(227828619__Archaea__Sulfolobales__Sulfolobus_islandicus_M_14-25__esterase:0.04538390633293811621,15899688__Archaea__Sulfolobales__Sulfolobus_solfataricus_P2__hypothetical_protein:0.03062112465329544855):0.20220389353328394044):0.13417983638513605871):0.04607908155751651302):0.15888686782176775214,(((269925545__Bacteria__others_bacteria__Thermobaculum_terrenum_ATCC_BAA-798__putative_esterase:0.28708784500633072190,((193215481__Bacteria__Chlorobi__Chloroherpeton_thalassium_ATCC_35110__esterase:0.37893044333543002278,((194334008__Bacteria__Chlorobi__Prosthecochloris_aestuarii_DSM_271__esterase:0.30173006360452292451,(21674033__Bacteria__Chlorobi__Chlorobium_tepidum_TLS__hypothetical_protein:0.18584109050792058104,193212801__Bacteria__Chlorobi__Chlorobaculum_parvum_NCIB_8327__esterase:0.07657731277474849607):0.12611439596545581665):0.07184349521423086249,(189346620__Bacteria__Chlorobi__Chlorobium_limicola_DSM_245__esterase:0.14705221092031037222,((194336608__Bacteria__Chlorobi__Pelodictyon_phaeoclathratiforme_BU-1__esterase:0.17167738451391598153,(145219782__Bacteria__Chlorobi__Chlorobium_phaeovibrioides_DSM_265__putative_esterase:0.24423003602115295196,78187083__Bacteria__Chlorobi__Chlorobium_luteolum_DSM_273__enterochelin_esterase:0.23470156803393774081):0.08246994353774575459):0.08434625355497371579,119356813__Bacteria__Chlorobi__Chlorobium_phaeobacteroides_DSM_266__putative_esterase:0.23570678496964858617):0.03293428992464356858):0.10488844428832302946):0.12038459395654783901):0.24234691142868089453,(328543808__Bacteria__Alphaproteobacteria__Polymorphum_gilvum_SL003B-26A1__enterochelin_esterase|like_protein:0.30732922324212669229,(209966628__Bacteria__Alphaproteobacteria__Rhodospirillum_centenum_SW__hypothetical_protein:0.19177051151822041564,114569336__Bacteria__Alphaproteobacteria__Maricaulis_maris_MCS10__enterochelin_esterase|like_protein:0.37132169563951800129):0.08460086159563455499):0.50801735220392496561):0.05227463504612082923):0.06798548082939338821,((328952846__Bacteria__Deltaproteobacteria__Desulfobacca_acetoxidans_DSM_11109__esterase:0.71470669066392311652,((160879618__Bacteria__Clostridia__Clostridium_phytofermentans_ISDg__esterase:1.30829699710082425490,((344203588__Bacteria__Bacteroidetes__Muricauda_ruestringensis_DSM_13258__esterase:0.43823887240099129725,(312129075__Bacteria__Bacteroidetes__Leadbetterella_byssophila_DSM_17132__esterase:0.23280724953544490452,(338210022__Bacteria__Bacteroidetes__Runella_slithyformis_DSM_19594__esterase:0.12756799670168667005,332662464__Bacteria__Bacteroidetes__Haliscomenobacter_hydrossis_DSM_1100__esterase:0.16101716163658313929):0.09320223024740706408):0.09956672175737299457):0.27509830738050011778,((90022794__Bacteria__Gammaproteobacteria__Saccharophagus_degradans_2-40__putative_esterase:0.76603100518549605003,(254784685__Bacteria__Gammaproteobacteria__Teredinibacter_turnerae_T7901__peptide|methionine|S|oxide_reductase:0.60797531825279071960,90023501__Bacteria__Gammaproteobacteria__Saccharophagus_degradans_2-40__putative_esterase:0.75182455849361640166):0.07894201404972042702):0.10590273380932395397,(295689326__Bacteria__Alphaproteobacteria__Caulobacter_segnis_ATCC_21756__esterase:0.38831285643948104669,320105588__Bacteria__Acidobacteria__Terriglobus_saanensis_SP1PR4__esterase:0.43849929182327335164):0.14132281471301072484):0.35583425691880110620):0.10547030273649883603):0.10591829210873364431,(284038239__Bacteria__Bacteroidetes__Spirosoma_linguale_DSM_74__esterase:0.42545647348707349433,(83815681__Bacteria__Bacteroidetes__Salinibacter_ruber_DSM_13855__esterase_superfamily_protein:0.48681834141885005351,(((167646373__Bacteria__Alphaproteobacteria__Caulobacter_sp_K31__putative_esterase:0.20939320012164883145,(116622107__Bacteria__Acidobacteria__Candidatus_Solibacter_usitatus_Ellin6076__esterase:0.16241439118830891530,(225872788__Bacteria__Acidobacteria__Acidobacterium_capsulatum_ATCC_51196__Putative_esterase:0.25586595632347264306,390957657__Bacteria__Acidobacteria__Terriglobus_roseus_DSM_18391__enterochelin_esterase|like_enzyme:0.17712681797693868857):0.03417247790769414179):0.10251687199736313205):0.19689061682673639209,315500300__Bacteria__Alphaproteobacteria__Asticcacaulis_excentricus_CB_48__esterase:0.19178969088607364379):0.14236840314783255623,(347526943__Bacteria__Alphaproteobacteria__Sphingobium_sp_SYK-6__putative_esterase:0.29710983370454430164,87199661__Bacteria__Alphaproteobacteria__Novosphingobium_aromaticivorans_DSM_12444__esterase:0.47267255690544057734):0.19836123915935779949):0.18329815018955303296):0.08361100453894013129):0.25586840479974298779):0.15557518797307082203):0.60458049564741500603,((((197124225__Bacteria__Deltaproteobacteria__Anaeromyxobacter_sp_K__esterase:0.02432077775094821856,220919007__Bacteria__Deltaproteobacteria__Anaeromyxobacter_dehalogenans_2CP-1__esterase:0.01818290132729773190):0.13486260923702467207,153006737__Bacteria__Deltaproteobacteria__Anaeromyxobacter_sp_Fw109-5__putative_esterase:0.09431555421844664555):0.29866995908459242903,(310822000__Bacteria__Deltaproteobacteria__Stigmatella_aurantiaca_DW4-3-1__esterase_family_protein:0.10859286471431907339,(383455505__Bacteria__Deltaproteobacteria__Corallococcus_coralloides_DSM_2259__putative_esterase:0.14805394819204162338,(108757422__Bacteria__Deltaproteobacteria__Myxococcus_xanthus_DK_1622__esterase:0.01653439169010830281,338535635__Bacteria__Deltaproteobacteria__Myxococcus_fulvus_HW-1__putative_esterase:0.04379485797895885796):0.09681451868342851041):0.05698469498043939874):0.19881989125588012124):0.30375979206317788028,((284028533__Bacteria__Actinobacteria__Kribbella_flavida_DSM_17836__putative_esterase:0.23728555756364572149,291298480__Bacteria__Actinobacteria__Stackebrandtia_nassauensis_DSM_44728__putative_esterase:0.26017013817060763436):0.11472036939643009967,((284030510__Bacteria__Actinobacteria__Kribbella_flavida_DSM_17836__putative_esterase:0.19770988068237935198,291303169__Bacteria__Actinobacteria__Stackebrandtia_nassauensis_DSM_44728__putative_esterase:0.23429768171264775400):0.15765689255804493651,(300786090__Bacteria__Actinobacteria__Amycolatopsis_mediterranei_U32__enterochelin_esterase_and_related_enzyme:0.12940078574931587752,(317123879__Bacteria__Actinobacteria__Intrasporangium_calvum_DSM_43043__esterase:0.13757403589540795341,383780081__Bacteria__Actinobacteria__Actinoplanes_missouriensis_431__putative_esterase:0.30745873432794429414):0.06083281531983992380):0.10565263255748930105):0.11887495988556202875):0.52547529302322759648):0.12232301430025085964):0.05111814516835285621):0.14022445612782971636,(317121241__Bacteria__Clostridia__Thermaerobacter_marianensis_DSM_12885__esterase:0.42236203226157892354,42523125__Bacteria__Deltaproteobacteria__Bdellovibrio_bacteriovorus_HD100__enterochelin_esterase:1.27657615785579392487):0.12032110436211007620):0.35810703307244251548):0.24148568632361264163,((332797798__Archaea__Sulfolobales__Acidianus_hospitalis_W1__esterase:0.25737235948240994032,(16082379__Archaea__Thermoplasmatales__Thermoplasma_acidophilum_DSM_1728__hypothetical_protein:0.25519516236316547309,13542251__Archaea__Thermoplasmatales__Thermoplasma_volcanium_GSS1__hypothetical_protein:0.25558140409945528937):0.11239939198147795574):0.16450105789871405371,48477750__Archaea__Thermoplasmatales__Picrophilus_torridus_DSM_9790__hydrolase:0.41489437970123210775):0.30484699274745458153):0.26788724790668005937):0.16780399927039441055,16082078__Archaea__Thermoplasmatales__Thermoplasma_acidophilum_DSM_1728__hypothetical_protein:0.32892455029279737966,13541380__Archaea__Thermoplasmatales__Thermoplasma_volcanium_GSS1__hypothetical_protein:0.39568139549641562214):0.0;
