# Supplementary material for: The last universal common ancestor between ancient Earth chemistry and the onset of genetics
Source: PLoS Genet. 2018 Aug 16;14(8):e1007518. doi: 10.1371/journal.pgen.1007518 (PMC6095482; doi:10.1371/journal.pgen.1007518)
Supplement: S1 Appendix — The trees are for the 355 clusters that, after alignment and tree construction, generated ML trees that preserve domain monophyly while also having homologues in ≥2 archaeal and ≥2 bacterial lineages. These 355 proteins trace to LUCA by those phylogenetic criteria [78]. LUCA, last universal common ancestor; ML, maximum likelihood. (ZIP) [file pgen.1007518.s001.zip › renamed_trees_LUCA/1944.tree]

((48477886__Archaea__Thermoplasmatales__Picrophilus_torridus_DSM_9790__tricorn_protease:0.60386338116910387441,((70608010__Archaea__Sulfolobales__Sulfolobus_acidocaldarius_DSM_639__tricorn_protease:0.26272600338670493159,(15921425__Archaea__Sulfolobales__Sulfolobus_tokodaii_str_7__tricorn_protease:0.20040688608156304040,(227826854__Archaea__Sulfolobales__Sulfolobus_islandicus_M_14-25__peptidase_S41:0.03928430268593248453,15898881__Archaea__Sulfolobales__Sulfolobus_solfataricus_P2__Tricorn_protease_|tri|:0.02541519384988092170):0.13375716893395703244):0.08452953092728145157):0.39287907971783864181,((327310653__Archaea__Thermoproteales__Thermoproteus_uzoniensis_768-20__tricorn_protease:0.15029076114870254521,((374328080__Archaea__Thermoproteales__Pyrobaculum_sp_1860__tricorn_protease:0.07860361452397138238,18312539__Archaea__Thermoproteales__Pyrobaculum_aerophilum_str_IM2__tricorn_protease:0.09036672723011099362):0.04300138893017596553,(145590728__Archaea__Thermoproteales__Pyrobaculum_arsenaticum_DSM_13514__peptidase_S41:0.01630131618903236587,379004840__Archaea__Thermoproteales__Pyrobaculum_oguniense_TE7__hypothetical_protein:0.01945114171122001509):0.08125860519406762073):0.11026280466871235530):0.34121823428843001125,(((((218960530__Bacteria__others_bacteria__Candidatus_Cloacamonas_acidaminovorans__putative_Tricorn_protease_homolog:0.52872497925698347387,(374289083__Bacteria__Deltaproteobacteria__Bacteriovorax_marinus_SJ__putative_protease:0.97752042673491057467,160903198__Bacteria__Thermotogae__Petrotoga_mobilis_SJ95__peptidase_S41:0.47130567762071795546):0.08529212264714228220):0.12703189267552256192,193214091__Bacteria__Chlorobi__Chloroherpeton_thalassium_ATCC_35110__peptidase_S41:0.58369398825748564086):0.05173284166945422285,((291302348__Bacteria__Actinobacteria__Stackebrandtia_nassauensis_DSM_44728__peptidase_S41:0.48190505882096579260,271965515__Bacteria__Actinobacteria__Streptosporangium_roseum_DSM_43021__hypothetical_protein:0.27813147416289091263):0.15098943704133616084,(383761424__Bacteria__Chloroflexi__Caldilinea_aerophila_DSM_14535_NBRC_104270__putative_tricorn_protease:0.33859947618352415066,(156742759__Bacteria__Chloroflexi__Roseiflexus_castenholzii_DSM_13941__peptidase_S41:0.10008939173392482347,148655245__Bacteria__Chloroflexi__Roseiflexus_sp_RS-1__peptidase_S41:0.09182654256684676108):0.37541504984846690851):0.09052029537376216073):0.09293090330481247607):0.06116686669359629180,339626702__Bacteria__Clostridia__Sulfobacillus_acidophilus_TPY__peptidase_S41:0.62447878664124356618):0.09086262820350697600,(((257070191__Bacteria__Actinobacteria__Brachybacterium_faecium_DSM_4810__Tol_biopolymer_transporter_periplasmic_component|related_protein:0.58342367430430852604,386024538__Bacteria__Actinobacteria__Propionibacterium_acnes_266__tricorn_protease:0.58922596348161415669):0.17433133728117611305,(((256374817__Bacteria__Actinobacteria__Actinosynnema_mirum_DSM_43827__peptidase_S41:0.27877899663585231638,(357389495__Bacteria__Actinobacteria__Kitasatospora_setae_KM-6054__putative_tricorn_protease|like_protein:0.32777221050067834041,(357399195__Bacteria__Actinobacteria__Streptomyces_cattleya_NRRL_8057__Tricorn_protease_homolog_1:0.18792001138581221342,((21221008__Bacteria__Actinobacteria__Streptomyces_coelicolor_A3-2__protease:0.08227802324100290388,(29832117__Bacteria__Actinobacteria__Streptomyces_avermitilis_MA-4680__protease:0.07804649267074530161,290960541__Bacteria__Actinobacteria__Streptomyces_scabiei_87-22__protease:0.05910910328563883515):0.02994537516288093421):0.03529559776116689140,386840125__Bacteria__Actinobacteria__Streptomyces_hygroscopicus_subsp_jinggangensis_5008__protease:0.10489533734464748238):0.10037542561023553300):0.08815509299411124211):0.05807410933028135658):0.06051810916755659409,(((357389688__Bacteria__Actinobacteria__Kitasatospora_setae_KM-6054__putative_tricorn_protease|like_protein:0.34419427318972928287,((357399749__Bacteria__Actinobacteria__Streptomyces_cattleya_NRRL_8057__tricorn_protease|like_protein_2:0.00000122123005994819,386355788__Bacteria__Actinobacteria__Streptomyces_cattleya_NRRL_8057_DSM_46488__protease:0.00000122123005994819):0.17140323320759523473,((374987154__Bacteria__Actinobacteria__Streptomyces_bingchenggensis_BCW-1__putative_protease:0.08765460835042038212,345008802__Bacteria__Actinobacteria__Streptomyces_violaceusniger_Tu_4113__peptidase_S41:0.08399037208996759651):0.06933916998891434536,(((345000201__Bacteria__Actinobacteria__Streptomyces_sp_SirexAA-E__peptidase_S41:0.06420303272578176124,357412920__Bacteria__Actinobacteria__Streptomyces_flavogriseus_ATCC_33331__peptidase_S41:0.04487669539800998725):0.03844535366455359426,182438109__Bacteria__Actinobacteria__Streptomyces_griseus_subsp_griseus_NBRC_13350__protease:0.06186302600625736420):0.08626002214166354765,((386840725__Bacteria__Actinobacteria__Streptomyces_hygroscopicus_subsp_jinggangensis_5008__protease:0.10573956741918082158,21221605__Bacteria__Actinobacteria__Streptomyces_coelicolor_A3-2__protease:0.11614464461173745757):0.02428022896901677399,(29830163__Bacteria__Actinobacteria__Streptomyces_avermitilis_MA-4680__protease:0.08225527088842442269,290959723__Bacteria__Actinobacteria__Streptomyces_scabiei_87-22__peptidase:0.11565712726276040911):0.02817099042737808423):0.06305532732265776985):0.06231704286486518252):0.06365422140066677448):0.11940171437695895618):0.23697275135239759258,271963214__Bacteria__Actinobacteria__Streptosporangium_roseum_DSM_43021__hypothetical_protein:0.37333087467844272567):0.09317297240888856857,331694750__Bacteria__Actinobacteria__Pseudonocardia_dioxanivorans_CB1190__peptidase_S41:0.41227561053549405257):0.05761845451847918270):0.06945163194696034326,((163841174__Bacteria__Actinobacteria__Renibacterium_salmoninarum_ATCC_33209__tolB_protein_|tail|specific_protease:0.32787742038153644408,(119963772__Bacteria__Actinobacteria__Arthrobacter_aurescens_TC1__protease:0.18105219995850732606,(116670169__Bacteria__Actinobacteria__Arthrobacter_sp_FB24__peptidase_S41:0.11285584840265579232,(325962981__Bacteria__Actinobacteria__Arthrobacter_phenanthrenivorans_Sphe3__Tol_biopolymer_transporter|_periplasmic_protein|related_protein:0.08781178701677803955,220912370__Bacteria__Actinobacteria__Arthrobacter_chlorophenolicus_A6__peptidase_S41:0.10568209294050577574):0.08341223522616283970):0.04731940602432060244):0.20884229190452580083):0.35384089161483261998,(256396191__Bacteria__Actinobacteria__Catenulispora_acidiphila_DSM_44928__peptidase_S41:0.45323791623964526654,256396190__Bacteria__Actinobacteria__Catenulispora_acidiphila_DSM_44928__peptidase_S41:0.37694242636606622998):0.22315827369001747793):0.05881512264753496755):0.11707863896661610537):0.43047081501457262753,(((374311929__Bacteria__Acidobacteria__Granulicella_mallensis_MP5ACTX8__peptidase_S41:0.54116940615580655383,(390943915__Bacteria__Bacteroidetes__Belliella_baltica_DSM_15883__Tol_biopolymer_transport_system|_periplasmic_component|related_protein:0.47505383487310476331,305665004__Bacteria__Bacteroidetes__Maribacter_sp_HTCC2170__protease:0.30314526055213214528):0.15350547634077893466):0.13674999113646188476,(58040002__Bacteria__Alphaproteobacteria__Gluconobacter_oxydans_621H__Tricorn_protease|like_protein:0.73825622521716083302,((119775549__Bacteria__Gammaproteobacteria__Shewanella_amazonensis_SB2B__protease:0.26713723992480264968,(((114562258__Bacteria__Gammaproteobacteria__Shewanella_frigidimarina_NCIMB_400__peptidase_S41:0.22720752576364586228,(((120598104__Bacteria__Gammaproteobacteria__Shewanella_sp_W3-18-1__peptidase_S41:0.00683657950830997199,146293825__Bacteria__Gammaproteobacteria__Shewanella_putrefaciens_CN-32__peptidase_S41:0.00461709875366741757):0.02886894561772387208,126173470__Bacteria__Gammaproteobacteria__Shewanella_baltica_OS155__peptidase_S41:0.02644439446948804867):0.03104539970971993690,(24374921__Bacteria__Gammaproteobacteria__Shewanella_oneidensis_MR-1__predicted_non|catalytic_member_of_peptidase_subfamily_S41B:0.03352505533584786840,113969487__Bacteria__Gammaproteobacteria__Shewanella_sp_MR-4__peptidase_S41:0.02180111175741836563):0.03943142589304422102):0.11299377364293948511):0.05604957831465434692,((170727653__Bacteria__Gammaproteobacteria__Shewanella_woodyi_ATCC_51908__peptidase_S41:0.14279405323191279864,(157374478__Bacteria__Gammaproteobacteria__Shewanella_sediminis_HAW-EB3__peptidase_S41:0.10215984443373195278,294141915__Bacteria__Gammaproteobacteria__Shewanella_violacea_DSS12__protease:0.11603287178273898050):0.02448617940550124050):0.04978297235609994986,(212634248__Bacteria__Gammaproteobacteria__Shewanella_piezotolerans_WP3__Peptidase_S41:0.13016687283444461354,(167623183__Bacteria__Gammaproteobacteria__Shewanella_halifaxensis_HAW-EB4__peptidase_S41:0.05008833594101470832,157961043__Bacteria__Gammaproteobacteria__Shewanella_pealeana_ATCC_700345__peptidase_S41:0.03955142464355287241):0.06561275406571794033):0.10204426316785634998):0.03277336478155354338):0.03232704947057477018,127512166__Bacteria__Gammaproteobacteria__Shewanella_loihica_PV-4__peptidase_S41:0.18558139554576655317):0.07407242831877672296):0.15991938205948705298,348028925__Bacteria__Gammaproteobacteria__Glaciecola_nitratireducens_FR1064__peptidase_S41:0.50832370231657630910):0.20105835549788633743):0.22794309188769215635):0.41269097048328134969,((320104802__Bacteria__Planctomycetes__Isosphaera_pallida_ATCC_43644__peptidase_S41:0.41136154919968653809,262198463__Bacteria__Deltaproteobacteria__Haliangium_ochraceum_DSM_14365__peptidase_S41:0.44044543713511957739):0.33727970557518255346,((325281418__Bacteria__Bacteroidetes__Odoribacter_splanchnicus_DSM_20712__peptidase_S41:0.49946480063808079697,(150003723__Bacteria__Bacteroidetes__Bacteroides_vulgatus_ATCC_8482__exported_protease:0.21633814555009245328,(375256754__Bacteria__Bacteroidetes__Tannerella_forsythia_ATCC_43037__WD40|like_protein:0.20498810659984656457,(150009318__Bacteria__Bacteroidetes__Parabacteroides_distasonis_ATCC_8503__exported_tricorn_protease:0.13454734562712958312,53713728__Bacteria__Bacteroidetes__Bacteroides_fragilis_YCH46__putative_protease:0.12686255353400266443):0.05824974950843331972):0.08098984591152016965):0.28079713933030769901):0.29263480630753596623,((315128152__Bacteria__Gammaproteobacteria__Pseudoalteromonas_sp_SM9913__protease:0.12012968344780380892,77359984__Bacteria__Gammaproteobacteria__Pseudoalteromonas_haloplanktis_TAC125__protease:0.17267534155442784694):0.68985601207419600112,(((256419972__Bacteria__Bacteroidetes__Chitinophaga_pinensis_DSM_2588__peptidase_S41:0.59639687763868398651,(374313264__Bacteria__Acidobacteria__Granulicella_mallensis_MP5ACTX8__peptidase_S41:0.56443642442453278996,(347754038__Bacteria__Acidobacteria__Candidatus_Chloracidobacterium_thermophilum_B__hypothetical_protein:0.41257342189674139910,(116622819__Bacteria__Acidobacteria__Candidatus_Solibacter_usitatus_Ellin6076__peptidase_S41:0.28933691766006236490,(322436331__Bacteria__Acidobacteria__Granulicella_tundricola__peptidase_S41:0.29490426194875862809,302381963__Bacteria__Alphaproteobacteria__Brevundimonas_subvibrioides_ATCC_15264__peptidase_S41:0.46404924586217222160):0.17067640486867682870):0.14850844994465614568):0.09939031538043746616):0.11760714044856264426):0.08296725040516463034,((348027895__Bacteria__Gammaproteobacteria__Glaciecola_nitratireducens_FR1064__peptidase_S41:0.55160614091075366172,170728218__Bacteria__Gammaproteobacteria__Shewanella_woodyi_ATCC_51908__peptidase_S41:0.43099522893397412826):0.38319580875483721938,(332662875__Bacteria__Bacteroidetes__Haliscomenobacter_hydrossis_DSM_1100__hypothetical_protein:0.64523787816774202941,(226227728__Bacteria__others_bacteria__Gemmatimonas_aurantiaca_T-27__tricorn_protease:0.48299451583636043850,((390944547__Bacteria__Bacteroidetes__Belliella_baltica_DSM_15883__Tol_biopolymer_transport_system|_periplasmic_component|related_protein:0.27189641169404021870,(338212586__Bacteria__Bacteroidetes__Runella_slithyformis_DSM_19594__peptidase_S41:0.23482263374512932219,332665943__Bacteria__Bacteroidetes__Haliscomenobacter_hydrossis_DSM_1100__peptidase_S41:0.23189573878487818037):0.05815113972785015267):0.05374685895114205553,(319953311__Bacteria__Bacteroidetes__Cellulophaga_algicola_DSM_14237__peptidase_s41:0.25702729364273108059,344203151__Bacteria__Bacteroidetes__Muricauda_ruestringensis_DSM_13258__peptidase_S41:0.25874239759841854980):0.16980082543663813088):0.13939252337442301077):0.10186650024938539993):0.13069578342896162604):0.07848970410610904558):0.21128701952840178713,(385811687__Bacteria__others_bacteria__Ignavibacterium_album_JCM_16511__periplasmic_protease:0.29739787676587947640,312130125__Bacteria__Bacteroidetes__Leadbetterella_byssophila_DSM_17132__peptidase_s41:0.44031551162801552124):0.34976106466479600643):0.09154586340366993591):0.06675611192601643706):0.08776736602832144185):0.21860647247466316601):0.43952070450632113596):0.09103764814385720272):0.25501598917280610124):0.12319986215922346107):0.33423434010743835465):0.33017312707258211768,16082452__Archaea__Thermoplasmatales__Thermoplasma_acidophilum_DSM_1728__tricorn_protease:0.42984210439857217789,13541726__Archaea__Thermoplasmatales__Thermoplasma_volcanium_GSS1__Tricorn_protease:0.36848114271913851026):0.0;
