# Supplementary material for: The last universal common ancestor between ancient Earth chemistry and the onset of genetics
Source: PLoS Genet. 2018 Aug 16;14(8):e1007518. doi: 10.1371/journal.pgen.1007518 (PMC6095482; doi:10.1371/journal.pgen.1007518)
Supplement: S1 Appendix — The trees are for the 355 clusters that, after alignment and tree construction, generated ML trees that preserve domain monophyly while also having homologues in ≥2 archaeal and ≥2 bacterial lineages. These 355 proteins trace to LUCA by those phylogenetic criteria [78]. LUCA, last universal common ancestor; ML, maximum likelihood. (ZIP) [file pgen.1007518.s001.zip › renamed_trees_LUCA/3580.tree]

((315230648__Archaea__Thermococcales-pyroco__Thermococcus_barophilus_MP__capsular_polysaccharide_biosynthesis_protein:0.59248207162595112329,((289192088__Archaea__Methanococcales__Methanocaldococcus_sp_FS406-22__polysaccharide_biosynthesis_protein:0.09968914898496644694,261402522__Archaea__Methanococcales__Methanocaldococcus_vulcanius_M7__polysaccharide_biosynthesis_protein:0.08568877517559336798):0.73170589503284311217,(239908997__Bacteria__Deltaproteobacteria__Desulfovibrio_magneticus_RS-1__hypothetical_protein:1.82173406629011314095,(((295132915__Bacteria__Bacteroidetes__Zunongwangia_profunda_SM-A87__polysaccharide_transporter:0.22425593457570536238,((((150025022__Bacteria__Bacteroidetes__Flavobacterium_psychrophilum_JIP02-86__Putative_capsular_polysaccharide_biosynthesis_protein:0.33281893571256765396,365960724__Bacteria__Bacteroidetes__Flavobacterium_columnare_ATCC_49512__capsular_polysaccharide_biosynthesis_protein:0.60334737946370209372):0.24749600306057703558,332293027__Bacteria__Bacteroidetes__Krokinobacter_sp_4H-3-7-5__polysaccharide_transporter:0.45850957874423609040):0.06340184084601972747,336172483__Bacteria__Bacteroidetes__Lacinutrix_sp_5H-3-7-4__polysaccharide_biosynthesis_protein:0.27579935074022082775):0.10031894821138241658,((340618961__Bacteria__Bacteroidetes__Zobellia_galactanivorans__hypothetical_protein:0.24769955899791543108,319954562__Bacteria__Bacteroidetes__Cellulophaga_algicola_DSM_14237__capsular_polysaccharide_biosynthesis_protein:0.15431049051759346269):0.06402136854108450570,(305665328__Bacteria__Bacteroidetes__Maribacter_sp_HTCC2170__capsular_polysaccharide_biosynthesis_protein:0.21477789831596461045,325286141__Bacteria__Bacteroidetes__Cellulophaga_lytica_DSM_7489__capsular_polysaccharide_biosynthesis_protein:0.26530850155128793411):0.06561923255429553958):0.20338810528127768129):0.19784172773849714733):0.74914745964590334637,(159898711__Bacteria__Chloroflexi__Herpetosiphon_aurantiacus_DSM_785__hypothetical_protein:0.96859329717835140894,383762358__Bacteria__Chloroflexi__Caldilinea_aerophila_DSM_14535_NBRC_104270__hypothetical_protein:0.55261316307750951715):0.26246885633456734643):0.24960407629852951472,94971638__Bacteria__Acidobacteria__Candidatus_Koribacter_versatilis_Ellin345__hypothetical_protein:1.46177813092472086431):0.59226670064771269608):0.55019863688837256088):0.18729949934445247473):0.19910346496576847297,332158762__Archaea__Thermococcales-pyroco__Pyrococcus_sp_NA2__capsular_polysaccharide_biosynthesis_protein:0.40371876174131288151,57641654__Archaea__Thermococcales-pyroco__Thermococcus_kodakarensis_KOD1__capsular_polysaccharide_biosynthesis_protein:0.33479903876153649378):0.0;
