# Supplementary material for: The last universal common ancestor between ancient Earth chemistry and the onset of genetics
Source: PLoS Genet. 2018 Aug 16;14(8):e1007518. doi: 10.1371/journal.pgen.1007518 (PMC6095482; doi:10.1371/journal.pgen.1007518)
Supplement: S1 Appendix — The trees are for the 355 clusters that, after alignment and tree construction, generated ML trees that preserve domain monophyly while also having homologues in ≥2 archaeal and ≥2 bacterial lineages. These 355 proteins trace to LUCA by those phylogenetic criteria [78]. LUCA, last universal common ancestor; ML, maximum likelihood. (ZIP) [file pgen.1007518.s001.zip › renamed_trees_LUCA/1525.tree]

(48477163__Archaea__Thermoplasmatales__Picrophilus_torridus_DSM_9790__alpha|mannosidase:0.83827925365455635554,((((315230796__Archaea__Thermococcales-pyroco__Thermococcus_barophilus_MP__alpha|mannosidase:0.12182220576381135035,389852599__Archaea__Thermococcales-pyroco__Pyrococcus_sp_ST04__alpha|mannosidase:0.19446532297575394588):0.39852276668155689476,(159040696__Archaea__Thermoproteales__Caldivirga_maquilingensis_IC-167__alpha|mannosidase:0.66248799318956952398,119720531__Archaea__Thermoproteales__Thermofilum_pendens_Hrk_5__glycoside_hydrolase_family_protein:0.60357496667463217399):0.17329270196209381472):0.25824357754607168980,(((((302337747__Bacteria__Spirochaetes__Spirochaeta_smaragdinae_DSM_11293__alpha|mannosidase:1.02500731878075335146,383766209__Bacteria__Planctomycetes__Phycisphaera_mikurensis_NBRC_102666__alpha|mannosidase:0.95502605658184769322):0.83880467162926886093,((((320161157__Bacteria__Chloroflexi__Anaerolinea_thermophila_UNI-1__alpha|mannosidase:0.50085587728788583117,251798181__Bacteria__Bacilli__Paenibacillus_sp_JDR-2__alpha|mannosidase:0.60037370947039903069):0.31924279893786183804,(339500512__Bacteria__Spirochaetes__Spirochaeta_caldaria_DSM_7334__alpha|mannosidase:0.36100594494894910902,333993292__Bacteria__Spirochaetes__Treponema_azotonutricium_ZAS-9__alpha|D|mannosidase:0.42845514302313336685):0.53065475638267967096):0.15019483207885039877,(((18309838__Bacteria__Clostridia__Clostridium_perfringens_str_13__alpha|mannosidase:0.42761727615656586199,(261406796__Bacteria__Bacilli__Paenibacillus_sp_Y412MC10__glycoside_hydrolase_family_protein:0.30946383021328899288,251798618__Bacteria__Bacilli__Paenibacillus_sp_JDR-2__glycoside_hydrolase:0.34419427554343023923):0.15641515879768341790):0.11825711808883355991,(74311818__Bacteria__Gammaproteobacteria__Shigella_sonnei_Ss046__alpha|mannosidase:0.01796750008338467500,218554442__Bacteria__Gammaproteobacteria__Escherichia_coli_IAI1__putative_alpha|mannosidase:0.01920722386451402877):0.93479901387107267041):0.28371313765674266438,((50841553__Bacteria__Actinobacteria__Propionibacterium_acnes_KPA171202__glycosyl_hydrolase:0.64196992004346675742,(283783498__Bacteria__Actinobacteria__Gardnerella_vaginalis_409-05__glycosyl_hydrolase_domain|containing_protein:0.37278822722260501754,(119026256__Bacteria__Actinobacteria__Bifidobacterium_adolescentis_ATCC_15703__alpha|mannosidase:0.26741361194609880592,(23465889__Bacteria__Actinobacteria__Bifidobacterium_longum_NCC2705__alpha|mannosidase:0.09459212896923234470,((213691761__Bacteria__Actinobacteria__Bifidobacterium_longum_subsp_infantis_ATCC_15697__glycoside_hydrolase_family_protein:0.00000122123005994819,384198903__Bacteria__Actinobacteria__Bifidobacterium_longum_subsp_infantis_ATCC_15697_Xb__alpha|mannosidase:0.00000122123005994819):0.06084184964860830935,((296454423__Bacteria__Actinobacteria__Bifidobacterium_longum_subsp_longum_JDM301__family_38_glycoside_hydrolase:0.00422550962251765604,322689500__Bacteria__Actinobacteria__Bifidobacterium_longum_subsp_infantis_157F__alpha|mannosidase:0.00323830559799233048):0.00869938714187403449,(384196855__Bacteria__Actinobacteria__Bifidobacterium_breve_ACS-071-V-Sch8b__glycosyl_hydrolase_family_38|_N|terminal_domain_protein:0.01446007289639825166,312132491__Bacteria__Actinobacteria__Bifidobacterium_longum_subsp_longum_BBMN68__mana2:0.00955105585609736241):0.00950352084792169954):0.01520076092096192717):0.04348506292923797617):0.14211451898979129971):0.04064553800358135238):0.59258997620008801999):0.09289659077214895699,(((((284028901__Bacteria__Actinobacteria__Kribbella_flavida_DSM_17836__alpha|mannosidase:0.29387655929793643494,134100272__Bacteria__Actinobacteria__Saccharopolyspora_erythraea_NRRL_2338__alpha|mannosidase:0.25170161318167044717):0.04330650788188668276,((((269794798__Bacteria__Actinobacteria__Sanguibacter_keddieii_DSM_10542__alpha|mannosidase:0.19663751673573945378,308176416__Bacteria__Actinobacteria__Arthrobacter_arilaitensis_Re117__alpha|mannosidase:0.24469402177260590747):0.07441141035175539986,296139843__Bacteria__Actinobacteria__Tsukamurella_paurometabola_DSM_20162__glycoside_hydrolase_family_protein:0.24974167142167885691):0.29593701026829200007,(256391453__Bacteria__Actinobacteria__Catenulispora_acidiphila_DSM_44928__alpha|mannosidase:0.29048686139342455581,((345011009__Bacteria__Actinobacteria__Streptomyces_violaceusniger_Tu_4113__glycoside_hydrolase:0.06825749389543987744,374992142__Bacteria__Actinobacteria__Streptomyces_bingchenggensis_BCW-1__alpha|mannosidase:0.08961871815320694712):0.15119899364221875415,(271966351__Bacteria__Actinobacteria__Streptosporangium_roseum_DSM_43021__MAN2C1_protein|like_protein:0.11599761961737031779,(29833819__Bacteria__Actinobacteria__Streptomyces_avermitilis_MA-4680__alpha|mannosidase:0.06792562279548251813,(386836621__Bacteria__Actinobacteria__Streptomyces_hygroscopicus_subsp_jinggangensis_5008__alpha|mannosidase:0.05515752881897295623,21219466__Bacteria__Actinobacteria__Streptomyces_coelicolor_A3-2__alpha|mannosidase:0.08180395575283304355):0.02354283834741674464):0.03069816512888165136):0.03101764821743776060):0.02167548854951172749):0.10498680283413909520):0.05225610979296513997,291300351__Bacteria__Actinobacteria__Stackebrandtia_nassauensis_DSM_44728__glycoside_hydrolase_family_protein:0.26575150077556453088):0.04678104969775702393):0.04237615656179191670,((170781333__Bacteria__Actinobacteria__Clavibacter_michiganensis_subsp_sepedonicus__alpha|mannosidase:0.46591817904891674740,(345011958__Bacteria__Actinobacteria__Streptomyces_violaceusniger_Tu_4113__glycoside_hydrolase:0.12527623976746249390,(29828295__Bacteria__Actinobacteria__Streptomyces_avermitilis_MA-4680__alpha|mannosidase:0.04334519235067912230,(290956073__Bacteria__Actinobacteria__Streptomyces_scabiei_87-22__alpha|mannosidase:0.08823435333370863165,386837732__Bacteria__Actinobacteria__Streptomyces_hygroscopicus_subsp_jinggangensis_5008__alpha|mannosidase:0.09741712980854508319):0.03247082305663406138):0.10403894991108798840):0.13473103526071322777):0.07131050134305878807,((345010037__Bacteria__Actinobacteria__Streptomyces_violaceusniger_Tu_4113__glycoside_hydrolase:0.07805559198515103769,374985739__Bacteria__Actinobacteria__Streptomyces_bingchenggensis_BCW-1__putative_alpha|mannosidase:0.09254915696800215807):0.19365461303552938821,(345013389__Bacteria__Actinobacteria__Streptomyces_violaceusniger_Tu_4113__glycoside_hydrolase:0.26747216860882216949,256390793__Bacteria__Actinobacteria__Catenulispora_acidiphila_DSM_44928__glycoside_hydrolase_family_protein:0.25624636817839879788):0.16879681186060158105):0.04624775520423562991):0.06886014514663726938):0.06176871809855601081,(((229821480__Bacteria__Actinobacteria__Beutenbergia_cavernae_DSM_12333__glycoside_hydrolase_family_protein:0.27649265855000781933,((170781423__Bacteria__Actinobacteria__Clavibacter_michiganensis_subsp_sepedonicus__alpha|mannosidase:0.04281095345870867402,148272439__Bacteria__Actinobacteria__Clavibacter_michiganensis_subsp_michiganensis_NCPPB_382__putative_alpha|mannosidase:0.03538035197929050024):0.29284939534880682910,(323359055__Bacteria__Actinobacteria__Microbacterium_testaceum_StLB037__alpha|mannosidase:0.33471169552900637001,296455067__Bacteria__Actinobacteria__Bifidobacterium_longum_subsp_longum_JDM301__family_38_glycoside_hydrolase:0.73218950146694095071):0.04439167967786715463):0.05412465643511522873):0.07718254752896716586,(169631305__Bacteria__Actinobacteria__Mycobacterium_abscessus_ATCC_19977_1__Putative_glycosyl_hydrolase:0.29947483155845738834,(336116808__Bacteria__Actinobacteria__Microlunatus_phosphovorus_NM-1__alpha|mannosidase:0.40074335811424965925,(163839271__Bacteria__Actinobacteria__Renibacterium_salmoninarum_ATCC_33209__alpha|mannosidase:0.18245471571654958698,((116669368__Bacteria__Actinobacteria__Arthrobacter_sp_FB24__glycoside_hydrolase_family_protein:0.09057691314062626953,(220911695__Bacteria__Actinobacteria__Arthrobacter_chlorophenolicus_A6__glycoside_hydrolase_family_protein:0.09719527773577828211,325962263__Bacteria__Actinobacteria__Arthrobacter_phenanthrenivorans_Sphe3__alpha|mannosidase:0.09363959968525042976):0.05792315679880070262):0.03074565792939282574,119961757__Bacteria__Actinobacteria__Arthrobacter_aurescens_TC1__alpha|mannosidase:0.17072928095093997669):0.05809108246114522839):0.13193287247517007654):0.04920315583615863381):0.04133639305239054929):0.03737006760387437398,(323359302__Bacteria__Actinobacteria__Microbacterium_testaceum_StLB037__alpha|mannosidase:0.51918318215010061945,257068277__Bacteria__Actinobacteria__Brachybacterium_faecium_DSM_4810__alpha|mannosidase:0.53511772544538505070):0.11040447513788052836):0.08418242685073264175):0.10530022405850555933,(297570646__Bacteria__Actinobacteria__Arcanobacterium_haemolyticum_DSM_20595__glycoside_hydrolase_family_protein:0.71795900826769487590,(((386024420__Bacteria__Actinobacteria__Propionibacterium_acnes_266__alpha|mannosidase:0.00188469042258061770,295130999__Bacteria__Actinobacteria__Propionibacterium_acnes_SK137__glycosyl_hydrolase_family_38_N|terminal_domain_protein:0.00094298738452085900):0.00094221487974635609,((365963152__Bacteria__Actinobacteria__Propionibacterium_acnes_TypeIA2_P_acn31__glycosyl_hydrolase_family_38_N|terminal_domain_protein:0.00000122123005994819,365974327__Bacteria__Actinobacteria__Propionibacterium_acnes_TypeIA2_P_acn33__glycosyl_hydrolase_family_38_N|terminal_domain_protein:0.00000122123005994819):0.00000122123005994819,365965393__Bacteria__Actinobacteria__Propionibacterium_acnes_TypeIA2_P_acn17__glycosyl_hydrolase_family_38_N|terminal_domain_protein:0.00094307582391122053):0.00283344392300420057):0.00264048262186504859,((50842938__Bacteria__Actinobacteria__Propionibacterium_acnes_KPA171202__alpha|mannosidase:0.00000122123005994819,386069706__Bacteria__Actinobacteria__Propionibacterium_acnes_ATCC_11828__alpha|mannosidase:0.00000122123005994819):0.00000122123005994819,387503839__Bacteria__Actinobacteria__Propionibacterium_acnes_6609__alpha|mannosidase:0.00094517485784650533):0.01464508992344571749):0.40760424700273900633):0.17422416105471300041):0.10247893038275648903):0.41863990301741860200):0.13446375103069707624):0.08231794345343121377,((((160902188__Bacteria__Thermotogae__Petrotoga_mobilis_SJ95__glycoside_hydrolase_family_protein:0.61911472773901421451,(333996063__Bacteria__Spirochaetes__Treponema_azotonutricium_ZAS-9__alpha|D|mannosidase:0.63121594804784963983,((((347549413__Bacteria__Bacilli__Listeria_ivanovii_subsp_ivanovii_PAM_55__putative_alpha|mannosidase:0.08237750961324968868,289435358__Bacteria__Bacilli__Listeria_seeligeri_serovar_1-2b_str_SLCC3954__Alpha|D|mannosidase:0.06132774469128432493):0.04629342533336729126,(16804054__Bacteria__Bacilli__Listeria_monocytogenes_EGD-e__alpha|mannosidase:0.06156375284392773956,(16801189__Bacteria__Bacilli__Listeria_innocua_Clip11262__hypothetical_protein:0.05874744596086246828,116873451__Bacteria__Bacilli__Listeria_welshimeri_serovar_6b_str_SLCC5334__alpha|mannosidase:0.05090669354138213643):0.00922185213828747088):0.02656520593583362733):0.38338911648613038796,15613354__Bacteria__Bacilli__Bacillus_halodurans_C-125__alpha|mannosidase:0.52588743429672879515):0.09950813952726766942,((160879863__Bacteria__Clostridia__Clostridium_phytofermentans_ISDg__glycoside_hydrolase_family_protein:0.41320758670920837430,(56420437__Bacteria__Bacilli__Geobacillus_kaustophilus_HTA426__alpha|D|mannosidase:0.05564391641105877195,138895472__Bacteria__Bacilli__Geobacillus_thermodenitrificans_NG80-2__alpha|D|mannosidase:0.07105503751279944324):0.24292094296110211538):0.05065013051216682438,242238149__Bacteria__Gammaproteobacteria__Dickeya_dadantii_Ech703__glycoside_hydrolase_family_protein:0.61907709724125414841):0.06662890203754488760):0.06402685444713271390):0.19026673571401386820):0.10093922593298322588,(((((347542508__Bacteria__Clostridia__Candidatus_Arthromitus_sp_SFB-rat-Yit__alpha|mannosidase:0.06360615445242771837,342732463__Bacteria__Clostridia__Candidatus_Arthromitus_sp_SFB-mouse-Japan__alpha|mannosidase:0.07741327968067329701):0.17139092199654418214,(110803937__Bacteria__Clostridia__Clostridium_perfringens_SM101__alpha|mannosidase:0.00725615945235974676,(18311062__Bacteria__Clostridia__Clostridium_perfringens_str_13__alpha|mannosidase:0.00490480603155795877,110800478__Bacteria__Clostridia__Clostridium_perfringens_ATCC_13124__alpha|mannosidase:0.00825890932300014403):0.00387991369031822578):0.22235408904038533873):0.21595899027153339644,(385800936__Bacteria__Clostridia__Halanaerobium_praevalens_DSM_2228__glycosyl_hydrolase_family_protein:0.45634186670040960410,((297545116__Bacteria__Clostridia__Thermoanaerobacter_mathranii_subsp_mathranii_str_A3__glycosyl_hydrolase_38_domain|containing_protein:0.00170893987875832872,289578894__Bacteria__Clostridia__Thermoanaerobacter_italicus_Ab9__glycoside_hydrolase_family_protein:0.00172910013082858268):0.04586115201744461051,(167039745__Bacteria__Clostridia__Thermoanaerobacter_sp_X514__alpha|mannosidase:0.00373207565264017114,(167037034__Bacteria__Clostridia__Thermoanaerobacter_pseudethanolicus_ATCC_33223__alpha|mannosidase:0.00000122123005994819,320115453__Bacteria__Clostridia__Thermoanaerobacter_brockii_subsp_finnii_Ako-1__glycosyl_hydrolase_38_domain|containing_protein:0.00000122123005994819):0.00145559412972627307):0.03329942310896186197):0.19541309335206824560):0.04673686618316972435):0.08697741571889056056,302385348__Bacteria__Clostridia__Clostridium_saccharolyticum_WM1__glycoside_hydrolase:0.53752118908538204511):0.13927276579778580246,(330837231__Bacteria__Spirochaetes__Spirochaeta_coccoides_DSM_17374__alpha|mannosidase:0.84657751813982129452,(302669139__Bacteria__Clostridia__Butyrivibrio_proteoclasticus_B316__alpha|mannosidase_Man38A:0.68018352973806839312,222106600__Bacteria__Alphaproteobacteria__Agrobacterium_vitis_S4__alpha|mannosidase:0.90873269974573611663):0.15762652987161474005):0.12283160428901296335):0.11680787057820762875):0.06868849552327045693,((148655577__Bacteria__Chloroflexi__Roseiflexus_sp_RS-1__Alpha|mannosidase:0.05746486160708275115,156742810__Bacteria__Chloroflexi__Roseiflexus_castenholzii_DSM_13941__alpha|mannosidase:0.04787286651050754599):0.65390510859241290920,((159045547__Bacteria__Alphaproteobacteria__Dinoroseobacter_shibae_DFL_12__alpha|mannosidase:0.35109308021907387198,89054548__Bacteria__Alphaproteobacteria__Jannaschia_sp_CCS1__alpha|mannosidase:0.59838251234828598868):0.24251523731235491432,(383764152__Bacteria__Chloroflexi__Caldilinea_aerophila_DSM_14535_NBRC_104270__putative_alpha|mannosidase:0.27251123942837629510,297622715__Bacteria__Deinococcus-Thermus__Truepera_radiovictrix_DSM_17093__alpha|mannosidase:0.26971267387579189734):0.21902416610337141489):0.28126371308183972797):0.14706785885385528778):0.09446590109377933642,(((261405722__Bacteria__Bacilli__Paenibacillus_sp_Y412MC10__glycoside_hydrolase_family_protein:0.18461333060416959539,374320546__Bacteria__Bacilli__Paenibacillus_terrae_HPL-003__glycoside_hydrolase:0.24122285987678138142):0.66128060409782152274,((374312013__Bacteria__Acidobacteria__Granulicella_mallensis_MP5ACTX8__glycosyl_hydrolase_family_protein:0.28770359648794002760,(374312303__Bacteria__Acidobacteria__Granulicella_mallensis_MP5ACTX8__glycosyl_hydrolase_family_protein:0.26753963077127640435,320106910__Bacteria__Acidobacteria__Terriglobus_saanensis_SP1PR4__glycoside_hydrolase_family_protein:0.30813782104188958133):0.10756459191884673587):0.55236624837344994177,(((220909035__Bacteria__Cyanobacteria__Cyanothece_sp_PCC_7425__glycoside_hydrolase_family_protein:0.39086466034541195169,(158339464__Bacteria__Cyanobacteria__Acaryochloris_marina_MBIC11017__alpha|mannosidase:0.41796340710380208705,((113476728__Bacteria__Cyanobacteria__Trichodesmium_erythraeum_IMS101__glycosyl_hydrolase_38|like:0.45964842968796998379,(298490961__Bacteria__Cyanobacteria__Nostoc_azollae_0708__alpha|mannosidase:0.20800025398428267920,(186684435__Bacteria__Cyanobacteria__Nostoc_punctiforme_PCC_73102__glycosyl_hydrolase:0.12059106130386296196,(75910649__Bacteria__Cyanobacteria__Anabaena_variabilis_ATCC_29413__glycoside_hydrolase_family_protein:0.03165612602865112979,17228343__Bacteria__Cyanobacteria__Nostoc_sp_PCC_7120__hypothetical_protein:0.04274631569341666437):0.15550719031885099075):0.07475819616559208070):0.17674381051872409265):0.05641982368260699959,((16331225__Bacteria__Cyanobacteria__Synechocystis_sp_PCC_6803__alpha|mannosidase:0.50190016778640911266,170077868__Bacteria__Cyanobacteria__Synechococcus_sp_PCC_7002__alpha|mannosidase:0.57312812456161943420):0.06910751129296405226,(((218247240__Bacteria__Cyanobacteria__Cyanothece_sp_PCC_8801__glycoside_hydrolase:0.02240858847152507605,257061425__Bacteria__Cyanobacteria__Cyanothece_sp_PCC_8802__alpha|mannosidase:0.03614700003890435054):0.22797899346920538766,(284929264__Bacteria__Cyanobacteria__Cyanobacterium_UCYN-A__alpha|mannosidase:0.35388558182277313202,172036118__Bacteria__Cyanobacteria__Cyanothece_sp_ATCC_51142_lin-circ__putative_alpha|mannosidase:0.20212417458317036290):0.16802342191540406424):0.09236754527082564892,((307153393__Bacteria__Cyanobacteria__Cyanothece_sp_PCC_7822__glycoside_hydrolase_family_protein:0.19801148754098149563,218441141__Bacteria__Cyanobacteria__Cyanothece_sp_PCC_7424__glycoside_hydrolase_family_protein:0.18498767537888632928):0.11323721169925744789,166366395__Bacteria__Cyanobacteria__Microcystis_aeruginosa_NIES-843__putative_alpha|mannosidase:0.38097041383625851463):0.05269013127694099213):0.07533870584859628239):0.12407686060367895120):0.06315742554632279571):0.04451715808794223794):0.07381809143307437038,(22297834__Bacteria__Cyanobacteria__Thermosynechococcus_elongatus_BP-1__hypothetical_protein:0.63909670043280497609,((148243435__Bacteria__Cyanobacteria__Synechococcus_sp_RCC307__alpha|glucosidase:0.42685223765411633989,((113954005__Bacteria__Cyanobacteria__Synechococcus_sp_CC9311__glycoside_hydrolase:0.25204746806668820724,148238647__Bacteria__Cyanobacteria__Synechococcus_sp_WH_7803__alpha|glucosidase:0.30294867618902376893):0.06962120060189512516,((33864803__Bacteria__Cyanobacteria__Synechococcus_sp_WH_8102__alpha_mannosidase:0.25544093048713978344,(78211813__Bacteria__Cyanobacteria__Synechococcus_sp_CC9605__alpha_mannosidase:0.23224590541138229183,78185650__Bacteria__Cyanobacteria__Synechococcus_sp_CC9902__alpha_mannosidase:0.27400786888889716586):0.09424090897796688626):0.16808887800184546535,33864106__Bacteria__Cyanobacteria__Prochlorococcus_marinus_str_MIT_9313__glycoside_hydrolase_family_protein:0.31109170726065854540):0.06265197444318505726):0.32501079544317401648):0.84111840396607273629,81300512__Bacteria__Cyanobacteria__Synechococcus_elongatus_PCC_7942__alpha|mannosidase:0.35840133783825400826):0.14806452904667821713):0.08532580274215884053):0.31728756800937857330,37519649__Bacteria__Cyanobacteria__Gloeobacter_violaceus_PCC_7421__alpha|mannosidase:0.48140409789896299042):0.17353162835421614973):0.39592695345281253561):0.11819798349710022856,(332980637__Bacteria__Clostridia__Mahella_australiensis_50-1_BON__alpha|mannosidase:0.48370045762990659943,(220932278__Bacteria__Clostridia__Halothermothrix_orenii_H_168__Alpha|mannosidase:0.62004933349030988410,220932337__Bacteria__Clostridia__Halothermothrix_orenii_H_168__alpha|mannosidase:1.02967007204692584388):0.13117671903476665896):0.12619720057306380023):0.07197074979557267771):0.12996102873939405220):0.10142636309484798218):0.09910523223347536548,((297567241__Bacteria__Deinococcus-Thermus__Meiothermus_silvanus_DSM_9946__alpha|mannosidase:0.60726210898328125687,(222081965__Bacteria__Alphaproteobacteria__Agrobacterium_radiobacter_K84__alpha|mannosidase:0.68159089046848064797,(269926606__Bacteria__others_bacteria__Thermobaculum_terrenum_ATCC_BAA-798__glycoside_hydrolase_family_protein:0.47947492242310790767,108804871__Bacteria__Actinobacteria__Rubrobacter_xylanophilus_DSM_9941__alpha|mannosidase:0.35384471492779029367):0.20049833065969138723):0.04688271704008477314):0.28268542209598046533,(217968138__Bacteria__others_bacteria__Dictyoglomus_turgidum_DSM_6724__alpha|mannosidase:0.66998268524095960785,(389844282__Bacteria__Thermotogae__Mesotoga_prima_MesG1_Ag_4-2__alpha|mannosidase:0.61714692763444611856,((157362984__Bacteria__Thermotogae__Thermotoga_lettingae_TMO__Alpha|mannosidase:0.28949337519419998666,(222099760__Bacteria__Thermotogae__Thermotoga_neapolitana_DSM_4359__Alpha|mannosidase:0.12982403243360776668,(148270082__Bacteria__Thermotogae__Thermotoga_petrophila_RKU-1__glycoside_hydrolase_family_protein:0.04640586767400899093,(15644594__Bacteria__Thermotogae__Thermotoga_maritima_MSB8__alpha|mannosidase:0.01856914510626513082,(281412037__Bacteria__Thermotogae__Thermotoga_naphthophila_RKU-10__glycoside_hydrolase_family_38:0.00434841932244309573,170288760__Bacteria__Thermotogae__Thermotoga_sp_RQ2__glycoside_hydrolase_family_protein:0.00321856273848816548):0.01658798754165843534):0.02387990797085611655):0.08880078787707468280):0.09373326933374852288):0.21160615245836245091,((217077358__Bacteria__Thermotogae__Thermosipho_africanus_TCF52B__alpha|mannosidase:0.18853268699470435155,150020903__Bacteria__Thermotogae__Thermosipho_melanesiensis_BI429__glycoside_hydrolase_family_protein:0.22668205819939676871):0.15046626454207467916,(338731231__Bacteria__Thermotogae__Thermotoga_thermarum_DSM_5069__glycoside_hydrolase_family_protein:0.50795504413314074288,(154249496__Bacteria__Thermotogae__Fervidobacterium_nodosum_Rt17-B1__Alpha|mannosidase:0.39018369359055155021,383786672__Bacteria__Thermotogae__Fervidobacterium_pennivorans_DSM_9078__alpha|mannosidase:0.36152849909974488218):0.07150737077296116795):0.06733213509352214965):0.18866888851260357751):0.17597604526344201581):0.24994945446035216063):0.14818000036936393449):0.09375835807545389311):0.19807781649305650218,(307596527__Archaea__Thermoproteales__Vulcanisaeta_distributa_DSM_14429__glycoside_hydrolase_family_protein:0.06795161513099000350,325968285__Archaea__Thermoproteales__Vulcanisaeta_moutnovskia_768-28__alpha|mannosidase:0.09967064752083124035):0.95930007064357269986):0.10234830077478326849,((327310047__Archaea__Thermoproteales__Thermoproteus_uzoniensis_768-20__Alpha|mannosidase:0.56313484221784726458,(((227828597__Archaea__Sulfolobales__Sulfolobus_islandicus_M_14-25__glycosyl_hydrolase_family_protein:0.06250935852135823534,15899713__Archaea__Sulfolobales__Sulfolobus_solfataricus_P2__alpha|mannosidase:0.05737249466271190923):0.13154765709177249078,15921254__Archaea__Sulfolobales__Sulfolobus_tokodaii_str_7__alpha|mannosidase:0.23888862032412402914):0.23537206285857353860,(332796024__Archaea__Sulfolobales__Acidianus_hospitalis_W1__alpha|mannosidase:0.43619004490734591961,159041854__Archaea__Thermoproteales__Caldivirga_maquilingensis_IC-167__alpha|mannosidase:0.37454831878038158388):0.08409791092443810734):0.13898997649364330798):0.09353549719066034385,302349165__Archaea__Desulfurococcales__Acidilobus_saccharovorans_345-15__alpha|mannosidase:0.60151852413789275165):0.32950530333906341562):0.16747371931091500907):0.13409668012719899721,126464927__Archaea__Desulfurococcales__Staphylothermus_marinus_F1__glycosyl_hydrolase:1.02285218291861212947):0.49363949083309704990,13541040__Archaea__Thermoplasmatales__Thermoplasma_volcanium_GSS1__alpha|mannosidase:0.74677424524847568765):0.0;
