# Supplementary material for: The last universal common ancestor between ancient Earth chemistry and the onset of genetics
Source: PLoS Genet. 2018 Aug 16;14(8):e1007518. doi: 10.1371/journal.pgen.1007518 (PMC6095482; doi:10.1371/journal.pgen.1007518)
Supplement: S1 Appendix — The trees are for the 355 clusters that, after alignment and tree construction, generated ML trees that preserve domain monophyly while also having homologues in ≥2 archaeal and ≥2 bacterial lineages. These 355 proteins trace to LUCA by those phylogenetic criteria [78]. LUCA, last universal common ancestor; ML, maximum likelihood. (ZIP) [file pgen.1007518.s001.zip › renamed_trees_LUCA/3148.tree]

(260684203__Bacteria__Clostridia__Clostridium_difficile_CD196__cobalt_dependent_x|pro_dipeptidase:0.51828653412779845944,((((333998609__Bacteria__Spirochaetes__Treponema_primitia_ZAS-2__Xaa|Pro_dipeptidase:0.79136715423734316222,(330466092__Bacteria__Actinobacteria__Verrucosispora_maris_AB-18-032__peptidase_M24:0.22387599692926746231,271964662__Bacteria__Actinobacteria__Streptosporangium_roseum_DSM_43021__peptidase_M24:0.25414458395655314948):0.63931511041221533720):0.13890729499723677987,((269836560__Bacteria__Chloroflexi__Sphaerobacter_thermophilus_DSM_20745__peptidase_M24:0.35291611358029478795,317121147__Bacteria__Clostridia__Thermaerobacter_marianensis_DSM_12885__peptidase_M24:0.29506951690766231033):0.13812823350935388156,((302349201__Archaea__Desulfurococcales__Acidilobus_saccharovorans_345-15__Cobalt_dependent_X|Pro_dipeptidase:0.72777200507607719970,(307596254__Archaea__Thermoproteales__Vulcanisaeta_distributa_DSM_14429__peptidase_M24:0.05170592554734298324,325968074__Archaea__Thermoproteales__Vulcanisaeta_moutnovskia_768-28__peptidase_M24:0.06533835508711062501):0.34277957915772172548):0.18607946284863369213,(300711912__Archaea__Halobacteria__Halalkalicoccus_jeotgali_B3__peptidase_M24:0.12454486211304442722,(257389002__Archaea__Halobacteria__Halomicrobium_mukohataei_DSM_12286__peptidase_M24:0.20252542838053880225,313127348__Archaea__Halobacteria__Halogeometricum_borinquense_DSM_11551__xaa|pro_aminopeptidase:0.13725385889647823134):0.05996560916031080934):0.59144573714166459588):0.04983816944956347139):0.35631395828625578304):0.09589024897195970454,((34497909__Bacteria__Betaproteobacteria__Chromobacterium_violaceum_ATCC_12472__X|Pro_dipeptidase:0.66273539752132459846,(336172702__Bacteria__Bacteroidetes__Lacinutrix_sp_5H-3-7-4__peptidase_M24:0.42797652795651314195,(153939733__Bacteria__Clostridia__Clostridium_botulinum_F_str_Langeland__M24_family_peptidase:0.41021820432940853118,116618966__Bacteria__Bacilli__Leuconostoc_mesenteroides_subsp_mesenteroides_ATCC_8293__proline_dipeptidase:0.67845925286190311709):0.24112331638617423568):0.16570307326103672629):0.13574752761760630615,(218781526__Bacteria__Deltaproteobacteria__Desulfatibacillum_alkenivorans_AK-01__peptidase_M24:0.47084467005823826824,(78063541__Bacteria__Betaproteobacteria__Burkholderia_sp_383__peptidase_M24:0.43799050126438143771,389877209__Bacteria__Alphaproteobacteria__Tistrella_mobilis_KA081020-065__peptidase_M24:0.45693730538834403943):0.30768089790619457258):0.25349379830755652820):0.35194838188279442548):0.14797364951329106120,(269836089__Bacteria__Chloroflexi__Sphaerobacter_thermophilus_DSM_20745__peptidase_M24:0.31786767704626178732,(295680961__Bacteria__Betaproteobacteria__Burkholderia_sp_CCGE1002__peptidase_M24:0.16202452508399242670,(311108596__Bacteria__Betaproteobacteria__Achromobacter_xylosoxidans_A8__metallopeptidase_family_M24_family_protein_3:0.20681120908667430247,(73538325__Bacteria__Betaproteobacteria__Ralstonia_eutropha_JMP134__peptidase_M24:0.09459025262810816237,(116694868__Bacteria__Betaproteobacteria__Ralstonia_eutropha_H16__aminopeptidase_P_|_Xaa|Pro_aminopeptidase|:0.01837516078965644242,339322198__Bacteria__Betaproteobacteria__Cupriavidus_necator_N-1__aminopeptidase_P:0.00880095561210409924):0.02831656232012596391):0.23570459485631012342):0.11353502390239143816):0.43165424560256460129):0.86588301739003392665):0.57717328129830902661,23100284__Bacteria__Bacilli__Oceanobacillus_iheyensis_HTE831__cobalt_dependent_X|Pro_dipeptidase:0.42683355649619036942):0.0;
