# Supplementary material for: The last universal common ancestor between ancient Earth chemistry and the onset of genetics
Source: PLoS Genet. 2018 Aug 16;14(8):e1007518. doi: 10.1371/journal.pgen.1007518 (PMC6095482; doi:10.1371/journal.pgen.1007518)
Supplement: S1 Appendix — The trees are for the 355 clusters that, after alignment and tree construction, generated ML trees that preserve domain monophyly while also having homologues in ≥2 archaeal and ≥2 bacterial lineages. These 355 proteins trace to LUCA by those phylogenetic criteria [78]. LUCA, last universal common ancestor; ML, maximum likelihood. (ZIP) [file pgen.1007518.s001.zip › renamed_trees_LUCA/2020.tree]

((333986775__Archaea__Methanobacteriales__Methanobacterium_sp_SWAN-1__nitrogenase_iron_protein:0.44992824850652646251,325959818__Archaea__Methanobacteriales__Methanobacterium_sp_AL-21__nitrogenase_iron_protein:0.41024108895800120989):0.09005840668118840486,(((307354513__Archaea__Methanomicrobiales__Methanoplanus_petrolearius_DSM_11571__nitrogenase:0.87003015865168753518,(317055265__Bacteria__Clostridia__Ruminococcus_albus_7__nitrogenase:2.03858264945612477348,(((((148656042__Bacteria__Chloroflexi__Roseiflexus_sp_RS-1__protochlorophyllide_reductase_iron|sulfur_ATP|binding_protein:0.02144895524899143383,156741520__Bacteria__Chloroflexi__Roseiflexus_castenholzii_DSM_13941__protochlorophyllide_reductase_iron|sulfur_ATP|binding_protein:0.03075664130466144661):0.22539950680030282348,(219850321__Bacteria__Chloroflexi__Chloroflexus_aggregans_DSM_9485__protochlorophyllide_reductase_iron|sulfur_ATP|binding_protein:0.03350593717388289372,(222526002__Bacteria__Chloroflexi__Chloroflexus_sp_Y-400-fl__protochlorophyllide_reductase_iron|sulfur_ATP|binding_protein:0.00000122123005994819,163848105__Bacteria__Chloroflexi__Chloroflexus_aurantiacus_J-10-fl__protochlorophyllide_reductase_iron|sulfur_ATP|binding_protein:0.00000122123005994819):0.00000122123005994819):0.19731563701074508743):0.15351743746521495648,(193215082__Bacteria__Chlorobi__Chloroherpeton_thalassium_ATCC_35110__protochlorophyllide_reductase_iron|sulfur_ATP|binding_protein:0.45697732693319959019,((189501173__Bacteria__Chlorobi__Chlorobium_phaeobacteroides_BS1__protochlorophyllide_reductase_iron|sulfur_ATP|binding_protein:0.12787074735831155392,194334824__Bacteria__Chlorobi__Prosthecochloris_aestuarii_DSM_271__protochlorophyllide_reductase_iron|sulfur_ATP|binding_protein:0.03313287567447976284):0.12981831141306282573,(78186105__Bacteria__Chlorobi__Chlorobium_luteolum_DSM_273__protochlorophyllide_reductase_iron|sulfur_ATP|binding_protein:0.09528128054847968820,(145219098__Bacteria__Chlorobi__Chlorobium_phaeovibrioides_DSM_265__protochlorophyllide_reductase_iron|sulfur_ATP|binding_protein:0.04105536003868667794,(((119358154__Bacteria__Chlorobi__Chlorobium_phaeobacteroides_DSM_266__protochlorophyllide_reductase_iron|sulfur_ATP|binding_protein:0.02855826724379427126,194335482__Bacteria__Chlorobi__Pelodictyon_phaeoclathratiforme_BU-1__protochlorophyllide_reductase_iron|sulfur_ATP|binding_protein:0.09243857568763698407):0.02480863839756117240,((193211895__Bacteria__Chlorobi__Chlorobaculum_parvum_NCIB_8327__protochlorophyllide_reductase_iron|sulfur_ATP|binding_protein:0.02753441314318388206,21674959__Bacteria__Chlorobi__Chlorobium_tepidum_TLS__protochlorophyllide_reductase_iron|sulfur_ATP|binding_protein:0.01941854995420238400):0.13429928492632353665,78189769__Bacteria__Chlorobi__Chlorobium_chlorochromatii_CaD3__protochlorophyllide_reductase_iron|sulfur_ATP|binding_protein:0.10713929191658919104):0.07483282857273895750):0.02105008733687855141,189347666__Bacteria__Chlorobi__Chlorobium_limicola_DSM_245__protochlorophyllide_reductase_iron|sulfur_ATP|binding_protein:0.04365169943131139846):0.02097507167083954849):0.04765557512726585621):0.06918856398230451010):0.25752984637290454728):0.13627741799588824478):0.93856178686751701168,(347756038__Bacteria__Acidobacteria__Candidatus_Chloracidobacterium_thermophilum_B__light|independent_protochlorophyllide_reductase|_iron|sulfur_ATP|binding_protein:1.11717130264343222912,(((33239995__Bacteria__Cyanobacteria__Prochlorococcus_marinus_subsp_marinus_str_CCMP1375__ChlL:0.07619437679621991755,123965842__Bacteria__Cyanobacteria__Prochlorococcus_marinus_str_MIT_9515__protochlorophyllide_reductase_iron|sulfur_ATP|binding_protein:0.12154825643630638721):0.09774571551885269383,(148242665__Bacteria__Cyanobacteria__Synechococcus_sp_RCC307__protochlorophyllide_reductase_iron|sulfur_ATP|binding_protein:0.05686536069210491873,78185188__Bacteria__Cyanobacteria__Synechococcus_sp_CC9902__protochlorophyllide_reductase_iron|sulfur_ATP|binding_protein:0.10506848703359833452):0.01783923361466827756):0.16471336534930072770,(((383759202__Bacteria__Betaproteobacteria__Rubrivivax_gelatinosus_IL144__light|independent_protochlorophyllide_reductase_iron|sulfur_ATP|binding_protein:0.35450115815884386539,(((((39934615__Bacteria__Alphaproteobacteria__Rhodopseudomonas_palustris_CGA009__protochlorophyllide_reductase_iron|sulfur_ATP|binding_protein:0.13790469243981226533,115523371__Bacteria__Alphaproteobacteria__Rhodopseudomonas_palustris_BisA53__protochlorophyllide_reductase_iron|sulfur_ATP|binding_protein:0.14948387964117521021):0.14328440072118023285,383770203__Bacteria__Alphaproteobacteria__Bradyrhizobium_sp_S23321__protochlorophyllide_reductase_protein_BchL:0.15603518893454570993):0.15519115495151278306,(209965399__Bacteria__Alphaproteobacteria__Rhodospirillum_centenum_SW__protochlorophyllide_reductase_iron|sulfur_ATP|binding_protein:0.22219429258634459945,146338709__Bacteria__Alphaproteobacteria__Bradyrhizobium_sp_ORS_278__protochlorophyllide_reductase_iron|sulfur_ATP|binding_protein:0.14822848543662137111):0.05408765256877066246):0.03758950161497718462,(83591959__Bacteria__Alphaproteobacteria__Rhodospirillum_rubrum_ATCC_11170__protochlorophyllide_reductase_iron|sulfur_ATP|binding_protein:0.26942369222302431364,384260436__Bacteria__Alphaproteobacteria__Rhodospirillum_photometricum_DSM_122__Light|independent_protochlorophyllide_reductase_iron|sulfur_ATP|binding_protein:0.31372170631382273465):0.10947998659670538091):0.01612417867223501014,(((170748263__Bacteria__Alphaproteobacteria__Methylobacterium_radiotolerans_JCM_2831__protochlorophyllide_reductase_iron|sulfur_ATP|binding_protein:0.03115164726431142103,(188584540__Bacteria__Alphaproteobacteria__Methylobacterium_populi_BJ001__protochlorophyllide_reductase_iron|sulfur_ATP|binding_protein:0.02859590958222645030,(218533154__Bacteria__Alphaproteobacteria__Methylobacterium_chloromethanicum_CM4__protochlorophyllide_reductase_iron|sulfur_ATP|binding_protein:0.00405937229929139234,163854209__Bacteria__Alphaproteobacteria__Methylobacterium_extorquens_PA1__protochlorophyllide_reductase_iron|sulfur_ATP|binding_protein:0.01342915017072170841):0.01662670571106726961):0.08689852848727246115):0.03693591091456308734,170741880__Bacteria__Alphaproteobacteria__Methylobacterium_sp_4-46__protochlorophyllide_reductase_iron|sulfur_ATP|binding_protein:0.08042989729490052087):0.19684805891937984246,((312113772__Bacteria__Alphaproteobacteria__Rhodomicrobium_vannielii_ATCC_17100__light|independent_protochlorophyllide_reductase|_iron|sulfur_ATP|binding_protein:0.30432080928749827287,(390950718__Bacteria__Gammaproteobacteria__Thiocystis_violascens_DSM_198__ferredoxin_protochlorophyllide_reductase_subunit_L:0.12759850285291274297,288942340__Bacteria__Gammaproteobacteria__Allochromatium_vinosum_DSM_180__light|independent_protochlorophyllide_reductase|_iron|sulfur_ATP|binding_protein:0.11940033072927297431):0.18329796248629556810):0.05786544478704700595,302384173__Bacteria__Alphaproteobacteria__Brevundimonas_subvibrioides_ATCC_15264__light|independent_protochlorophyllide_reductase|_iron|sulfur_ATP|binding_protein:0.30436117045884941712):0.03954168710952038479):0.07886934325804449697):0.02055668269431316572):0.07060687763421598373,(326404046__Bacteria__Alphaproteobacteria__Acidiphilium_multivorum_AIU301__UDP|N|acetylgalactosaminyltransferase:0.39951830901596663281,217978194__Bacteria__Alphaproteobacteria__Methylocella_silvestris_BL2__protochlorophyllide_reductase_iron|sulfur_ATP|binding_protein:0.29026658476887201576):0.10559954670285097433):0.04810331292193249786,(121998413__Bacteria__Gammaproteobacteria__Halorhodospira_halophila_SL1__protochlorophyllide_reductase_iron|sulfur_ATP|binding_protein:0.40121455195274419170,((159046077__Bacteria__Alphaproteobacteria__Dinoroseobacter_shibae_DFL_12__protochlorophyllide_reductase_iron|sulfur_ATP|binding_protein:0.03661693675397957592,(89052649__Bacteria__Alphaproteobacteria__Jannaschia_sp_CCS1__protochlorophyllide_reductase_iron|sulfur_ATP|binding_protein:0.26977436758572820308,110677550__Bacteria__Alphaproteobacteria__Roseobacter_denitrificans_OCh_114__protochlorophyllide_reductase_iron|sulfur_ATP|binding_protein:0.07080215846031763516):0.02659921168100473979):0.06025124891733735222,(294676219__Bacteria__Alphaproteobacteria__Rhodobacter_capsulatus_SB_1003__light|independent_protochlorophyllide_reductase_iron|sulfur_ATP|binding_protein:0.33775704411770929303,77463858__Bacteria__Alphaproteobacteria__Rhodobacter_sphaeroides_2-4-1__ferredoxin_protochlorophyllide_reductase_subunit_L:0.24133409879923270469):0.07205513751994362115):0.37519096912570604196):0.06692701508162010593):0.07722996427072116588):0.77427348779587923389):0.29173792278755927843):0.10431914971756055255,(167629377__Bacteria__Clostridia__Heliobacterium_modesticaldum_Ice1__protochlorophyllide_reductase_iron|sulfur_ATP|binding_protein:1.58202209232511536996,((86607008__Bacteria__Cyanobacteria__Synechococcus_sp_JA-3-3Ab__protochlorophyllide_reductase_iron|sulfur_ATP|binding_protein:0.06159632976302445440,86608495__Bacteria__Cyanobacteria__Synechococcus_sp_JA-2-3Ba-2-13__protochlorophyllide_reductase_iron|sulfur_ATP|binding_protein:0.03097536308032177235):0.14387678138446188814,((158334615__Bacteria__Cyanobacteria__Acaryochloris_marina_MBIC11017__protochlorophyllide_reductase_iron|sulfur_ATP|binding_protein:0.08753401849779055000,(((22299890__Bacteria__Cyanobacteria__Thermosynechococcus_elongatus_BP-1__protochlorophyllide_reductase_iron|sulfur_ATP|binding_protein:0.13580568070431150995,220909305__Bacteria__Cyanobacteria__Cyanothece_sp_PCC_7425__protochlorophyllide_reductase_iron|sulfur_ATP|binding_protein:0.07907586985106969391):0.01863605598602033342,(56750146__Bacteria__Cyanobacteria__Synechococcus_elongatus_PCC_6301__protochlorophyllide_reductase_iron|sulfur_ATP|binding_protein:0.17807628410915965489,113475225__Bacteria__Cyanobacteria__Trichodesmium_erythraeum_IMS101__protochlorophyllide_reductase_iron|sulfur_ATP|binding_protein:0.08686520835991426437):0.03776236357695627460):0.02602495879273657511,((186684539__Bacteria__Cyanobacteria__Nostoc_punctiforme_PCC_73102__protochlorophyllide_reductase_iron|sulfur_ATP|binding_protein:0.02651178674949018765,(298491218__Bacteria__Cyanobacteria__Nostoc_azollae_0708__light|independent_protochlorophyllide_reductase_iron|sulfur_ATP|binding_protein:0.06438026267963645188,(75908549__Bacteria__Cyanobacteria__Anabaena_variabilis_ATCC_29413__protochlorophyllide_reductase_iron|sulfur_ATP|binding_protein:0.00771530375969946541,17232570__Bacteria__Cyanobacteria__Nostoc_sp_PCC_7120__protochlorophyllide_reductase_iron|sulfur_ATP|binding_protein:0.00000122123005994819):0.01487690345519246914):0.00981477419973804735):0.05800149397847102761,((166364364__Bacteria__Cyanobacteria__Microcystis_aeruginosa_NIES-843__protochlorophyllide_reductase_iron|sulfur_ATP|binding_protein:0.15605110103019198542,170078942__Bacteria__Cyanobacteria__Synechococcus_sp_PCC_7002__protochlorophyllide_reductase_iron|sulfur_ATP|binding_protein:0.10124439713876320912):0.03541803297298837944,((218439335__Bacteria__Cyanobacteria__Cyanothece_sp_PCC_7424__protochlorophyllide_reductase_iron|sulfur_ATP|binding_protein:0.04233747392122440278,284929333__Bacteria__Cyanobacteria__Cyanobacterium_UCYN-A__light|independent_protochlorophyllide_reductase|_iron|sulfur_ATP|binding_protein:0.12331119234242890470):0.03467477644841132634,16332205__Bacteria__Cyanobacteria__Synechocystis_sp_PCC_6803__protochlorophyllide_reductase_iron|sulfur_ATP|binding_protein:0.09443926954531754736):0.05949744966083907877):0.03695091852089309875):0.01467895617417601210):0.02599244010378795600):0.07140804036099948626,37521939__Bacteria__Cyanobacteria__Gloeobacter_violaceus_PCC_7421__protochlorophyllide_reductase_iron|sulfur_ATP|binding_protein:0.26241970771478190239):0.03789272566107747264):0.85871876753726894549):0.10445097524156798929):1.93971996612885178024):0.26513504775945906378):0.22209301328593136771,((147919770__Archaea__Methanocellales__Uncultured_methanogenic_archaeon_RC-I__nitrogenase_iron_protein_|nitrogenase_reductase|:0.54613524024291981718,(383318517__Archaea__Methanocellales__Methanocella_sp_HZ254__Mo|nitrogenase_iron_protein_subunit_NifH:0.12093752960509823735,282163034__Archaea__Methanocellales__Methanocella_paludicola_SANAE__putative_nitrogenase_iron_protein:0.16919025721556801845):0.22842482671091501878):0.41147369969490343866,(330506738__Archaea__Methanosarcinales__Methanosaeta_concilii_GP6__nitrogenase_iron_protein_1:0.75569503191218401206,((20092427__Archaea__Methanosarcinales__Methanosarcina_acetivorans_C2A__nitrogenase_|iron_protein|:0.06701632558382192295,21226616__Archaea__Methanosarcinales__Methanosarcina_mazei_Go1__nitrogenase_iron_protein_2:0.06037425709225554410):0.08115708923690490018,73667896__Archaea__Methanosarcinales__Methanosarcina_barkeri_str_Fusaro__Mo|nitrogenase_iron_protein_subunit_NifH:0.04415006019114843527):0.73416099792284639225):0.13785870218051182734):0.91984964890920051239):0.16159676065266115330,((261403000__Archaea__Methanococcales__Methanocaldococcus_vulcanius_M7__nitrogenase_reductase|like_protein:0.19991242335631692617,(150401646__Archaea__Methanococcales__Methanococcus_aeolicus_Nankai-3__nitrogenase_reductase|like_protein:0.15343612646703760904,336121787__Archaea__Methanococcales__Methanothermococcus_okinawensis_IH1__Nitrogenase_iron_protein:0.11938016591900713070):0.17918387809879673944):0.76870703941819851224,296108741__Archaea__Methanococcales__Methanocaldococcus_infernus_ME__Nitrogenase:1.29190377814889267860):0.17449883986510061895):0.50645481846360684841,15678670__Archaea__Methanobacteriales__Methanothermobacter_thermautotrophicus_str_Delta_H__nitrogenase_reductase|like_protein:0.53544456900245773756):0.0;
