# Supplementary material for: The last universal common ancestor between ancient Earth chemistry and the onset of genetics
Source: PLoS Genet. 2018 Aug 16;14(8):e1007518. doi: 10.1371/journal.pgen.1007518 (PMC6095482; doi:10.1371/journal.pgen.1007518)
Supplement: S1 Appendix — The trees are for the 355 clusters that, after alignment and tree construction, generated ML trees that preserve domain monophyly while also having homologues in ≥2 archaeal and ≥2 bacterial lineages. These 355 proteins trace to LUCA by those phylogenetic criteria [78]. LUCA, last universal common ancestor; ML, maximum likelihood. (ZIP) [file pgen.1007518.s001.zip › renamed_trees_LUCA/639.tree]

(332157691__Archaea__Thermococcales-pyroco__Pyrococcus_sp_NA2__ABC_transporter_ATP|binding_protein:0.09651367851392604613,((18978026__Archaea__Thermococcales-pyroco__Pyrococcus_furiosus_DSM_3638__ABC_transporter:0.17866547367259574819,((29828907__Bacteria__Actinobacteria__Streptomyces_avermitilis_MA-4680__ABC_transporter_ATP|binding_protein:0.81130373551427070744,((258405099__Bacteria__Deltaproteobacteria__Desulfohalobium_retbaense_DSM_5692__ABC_transporter:0.35189101954996998556,(256829331__Bacteria__Deltaproteobacteria__Desulfomicrobium_baculatum_DSM_4028__ABC_transporter:0.32966905623908188128,(297568471__Bacteria__Deltaproteobacteria__Desulfurivibrio_alkaliphilus_AHT2__ABC_transporter_related_protein:0.26360639139201347270,(239906727__Bacteria__Deltaproteobacteria__Desulfovibrio_magneticus_RS-1__ABC_transporter:0.38134140719196052416,374298828__Bacteria__Deltaproteobacteria__Desulfovibrio_africanus_str_Walvis_Bay__xenobiotic|transporting_ATPase:0.23137684316027493092):0.07282897032524826564):0.05769461353380665042):0.09809968294333219763):0.80685665386724303438,((((((((22298197__Bacteria__Cyanobacteria__Thermosynechococcus_elongatus_BP-1__ABC_transporter_ATP|binding_protein:0.25764310494333902968,((113477802__Bacteria__Cyanobacteria__Trichodesmium_erythraeum_IMS101__ABC_transporter|like_protein:0.29995130988692347840,((220910281__Bacteria__Cyanobacteria__Cyanothece_sp_PCC_7425__cyclic_nucleotide|binding_protein:0.14482967574099570029,158337512__Bacteria__Cyanobacteria__Acaryochloris_marina_MBIC11017__ABC_transporter:0.21725476918628983114):0.06004713293461486079,(((298491214__Bacteria__Cyanobacteria__Nostoc_azollae_0708__ABC_transporter|like_protein:0.14061662166374472305,186684268__Bacteria__Cyanobacteria__Nostoc_punctiforme_PCC_73102__ABC_transporter:0.06654540900403382864):0.03819514260067883443,(75908176__Bacteria__Cyanobacteria__Anabaena_variabilis_ATCC_29413__ABC_transporter:0.01031062707900144877,17232207__Bacteria__Cyanobacteria__Nostoc_sp_PCC_7120__ABC_transporter_ATP|binding_protein:0.01055112161474299100):0.08992378401861736426):0.16701951452705693368,(166364085__Bacteria__Cyanobacteria__Microcystis_aeruginosa_NIES-843__ABC_transporter_ATP|binding_protein:0.29137011768613846341,((218441387__Bacteria__Cyanobacteria__Cyanothece_sp_PCC_7424__ABC_transporter:0.08377504494948162517,307153468__Bacteria__Cyanobacteria__Cyanothece_sp_PCC_7822__ABC_transporter|like_protein:0.10899198368542140081):0.07360182288983975474,(((257061763__Bacteria__Cyanobacteria__Cyanothece_sp_PCC_8802__cyclic_nucleotide|binding_protein:0.00164089859549490318,218248700__Bacteria__Cyanobacteria__Cyanothece_sp_PCC_8801__cyclic_nucleotide|binding_protein:0.00000122123005994819):0.13011033632387036807,(284929521__Bacteria__Cyanobacteria__Cyanobacterium_UCYN-A__multidrug_ABC_transporter_ATPase_and_permease_component:0.27964029644224402960,172038090__Bacteria__Cyanobacteria__Cyanothece_sp_ATCC_51142_lin-circ__ABC_transporter_ATP|binding_protein:0.11936472371040839080):0.06939695703312344366):0.07736813338902830128,(170079375__Bacteria__Cyanobacteria__Synechococcus_sp_PCC_7002__ABC_transporter_family_protein:0.29874549189061389010,16331814__Bacteria__Cyanobacteria__Synechocystis_sp_PCC_6803__ABC_transporter:0.27953233974222779779):0.06515481224092643797):0.01434517612651097646):0.03297644343399205175):0.06155538016258028239):0.02953740120767269287):0.01951857412625940605):0.05774467854033397268,56750894__Bacteria__Cyanobacteria__Synechococcus_elongatus_PCC_6301__ABC_transporter_ATP|binding_protein:0.33533120110655972868):0.03427828504307792873):0.06692931366688915917,(37523241__Bacteria__Cyanobacteria__Gloeobacter_violaceus_PCC_7421__HlyB|MsbA_family_ABC_transporter:0.37885390722115153128,(86608710__Bacteria__Cyanobacteria__Synechococcus_sp_JA-2-3Ba-2-13__heavy_metal_ABC_transporter_|HMT|_family_permease|ATP|binding_protein:0.05791209963523630266,86604918__Bacteria__Cyanobacteria__Synechococcus_sp_JA-3-3Ab__heavy_metal_ABC_transporter_|HMT|_family_permease|ATP|binding_protein:0.03115668845834690739):0.27773908667246477444):0.06117857442576748322):0.09554533045952948167,(148242433__Bacteria__Cyanobacteria__Synechococcus_sp_RCC307__multidrug_ABC_transporter_ATPase_and_permease:0.24783454341476229832,((33865557__Bacteria__Cyanobacteria__Synechococcus_sp_WH_8102__multidrug_ABC_transporter:0.11702197893390049732,(78184882__Bacteria__Cyanobacteria__Synechococcus_sp_CC9902__ATPase:0.09907676535725784550,78212681__Bacteria__Cyanobacteria__Synechococcus_sp_CC9605__ATPase:0.13341267450919111481):0.04593312137816417395):0.07003098769869198215,(((33240192__Bacteria__Cyanobacteria__Prochlorococcus_marinus_subsp_marinus_str_CCMP1375__ABC|type_multidrug_transport_system_ATPase_and_permease_components:0.19478335923397144258,((((78779229__Bacteria__Cyanobacteria__Prochlorococcus_marinus_str_MIT_9312__multidrug_ABC_transporter:0.04802827542854650605,((123968439__Bacteria__Cyanobacteria__Prochlorococcus_marinus_str_AS9601__multidrug_ABC_transporter:0.01591140197532009762,126696242__Bacteria__Cyanobacteria__Prochlorococcus_marinus_str_MIT_9301__multidrug_ABC_transporter:0.01747927742936414286):0.00715169937877150729,157413272__Bacteria__Cyanobacteria__Prochlorococcus_marinus_str_MIT_9215__multidrug_ABC_transporter:0.03242625832150366344):0.02871560456563921129):0.05014529755336481071,(33861510__Bacteria__Cyanobacteria__Prochlorococcus_marinus_subsp_pastoris_str_CCMP1986__multidrug_ABC_transporter:0.03629949783006822944,123966270__Bacteria__Cyanobacteria__Prochlorococcus_marinus_str_MIT_9515__multidrug_ABC_transporter:0.05602745467519002626):0.05739851992257823804):0.32675463755230327312,(72382096__Bacteria__Cyanobacteria__Prochlorococcus_marinus_str_NATL2A__multidrug_ABC_transporter:0.01433943689117494168,124025632__Bacteria__Cyanobacteria__Prochlorococcus_marinus_str_NATL1A__multidrug_ABC_transporter:0.00000122123005994819):0.19472942043978930249):0.07383242882921649264,159903231__Bacteria__Cyanobacteria__Prochlorococcus_marinus_str_MIT_9211__multidrug_ABC_transporter:0.11206141443971381899):0.05355114446352567115):0.11819870211641186897,(124023277__Bacteria__Cyanobacteria__Prochlorococcus_marinus_str_MIT_9303__multidrug_ABC_transporter:0.00579303253284164585,33862928__Bacteria__Cyanobacteria__Prochlorococcus_marinus_str_MIT_9313__multidrug_ABC_transporter:0.00235951572868020988):0.12789770879841408369):0.03774584980459549238,(113953155__Bacteria__Cyanobacteria__Synechococcus_sp_CC9311__metal_ABC_transporter_permease|ATP|binding_protein:0.10231512548912033433,148239394__Bacteria__Cyanobacteria__Synechococcus_sp_WH_7803__multidrug_ABC_transporter_ATPase_and_permease:0.08734800718123704455):0.06249012080534054048):0.03360746859832015182):0.11489382615431865953):0.34110815687892553916):0.42487312983468933369,((((118578887__Bacteria__Deltaproteobacteria__Pelobacter_propionicus_DSM_2379__ABC_transporter|like_protein:0.29255437802844047601,189426458__Bacteria__Deltaproteobacteria__Geobacter_lovleyi_SZ__ABC_transporter:0.41055417823164702673):0.22580535579301888593,((39995204__Bacteria__Deltaproteobacteria__Geobacter_sulfurreducens_PCA__ABC_transporter_ATP|binding_protein|permease:0.21681636241727766934,78224613__Bacteria__Deltaproteobacteria__Geobacter_metallireducens_GS-15__ABC_transporter|like_protein:0.19913302208528524395):0.13032165125236799819,((148262242__Bacteria__Deltaproteobacteria__Geobacter_uraniireducens_Rf4__ABC_transporter|like_protein:0.11839437954054379820,222056803__Bacteria__Deltaproteobacteria__Geobacter_sp_FRC-32__cyclic_nucleotide|binding_protein:0.16773147712935571052):0.07408627656276571549,((197116433__Bacteria__Deltaproteobacteria__Geobacter_bemidjiensis_Bem__ABC_transporter_ATP|binding_protein|permease:0.01450736404358736291,253698688__Bacteria__Deltaproteobacteria__Geobacter_sp_M21__ABC_transporter:0.01948040921085832100):0.07852092381758724038,322417574__Bacteria__Deltaproteobacteria__Geobacter_sp_M18__ABC_transporter:0.08348385286924531190):0.23640048413903541613):0.07144775164096989206):0.14144865014745180987):0.25071311997764383905,(77917656__Bacteria__Deltaproteobacteria__Pelobacter_carbinolicus_DSM_2380__ABC_transporter_ATPase_and_permease:0.84344696441387290164,117924766__Bacteria__Alphaproteobacteria__Magnetococcus_marinus_MC-1__ABC_transporter:0.88835888828328146705):0.10295916349666862921):0.09385075520239376246,(262196996__Bacteria__Deltaproteobacteria__Haliangium_ochraceum_DSM_14365__ABC_transporter:0.55339984780139894749,162448288__Bacteria__Deltaproteobacteria__Sorangium_cellulosum_So_ce_56__carbohydrate_ABC_transporter:0.77095007830289030704):0.20177280019422061397):0.05605326031464444303):0.10025402290140274231,154251274__Bacteria__Alphaproteobacteria__Parvibaculum_lavamentivorans_DS-1__ABC_transporter|like_protein:1.00549141818813536631):0.10270371573987652214,(((302340579__Bacteria__Spirochaetes__Spirochaeta_smaragdinae_DSM_11293__ABC_transporter:0.40898917095700765278,(383791130__Bacteria__Spirochaetes__Spirochaeta_africana_DSM_8902__multidrug_ABC_transporter_ATPase|permease:0.42529535923890576798,333997577__Bacteria__Spirochaetes__Treponema_primitia_ZAS-2__multidrug_ABC_transporter_ATPase:0.56909675597761588683):0.07915385616093320587):0.32727395041009166299,((((((59711581__Bacteria__Gammaproteobacteria__Vibrio_fischeri_ES114__multidrug_ABC_transporter_ATP|binding_protein:0.88074952224167679660,((((54308164__Bacteria__Gammaproteobacteria__Photobacterium_profundum_SS9__transport_ATP|binding_protein_MsbA:0.24696589183089559527,(37680229__Bacteria__Gammaproteobacteria__Vibrio_vulnificus_YJ016__multidrug_ABC_transporter_ATPase_and_permease:0.15537547378210031512,((28898206__Bacteria__Gammaproteobacteria__Vibrio_parahaemolyticus_RIMD_2210633__ATP|binding_protein_of_a_transport_system:0.04272182525430203576,375265416__Bacteria__Gammaproteobacteria__Vibrio_sp_EJY3__ABC_transporter_ATP|binding_protein:0.06708045149823615994):0.03192571172633924120,156974806__Bacteria__Gammaproteobacteria__Vibrio_harveyi_ATCC_BAA-1116__hypothetical_protein:0.05783890493993065068):0.10558612746849677100):0.19819893788016787473):0.18908724128683854215,((85058655__Bacteria__Gammaproteobacteria__Sodalis_glossinidius_str_morsitans__multidrug_transporter_membrane|ATP|binding_components:0.22514451205980190451,(((((((308185920__Bacteria__Gammaproteobacteria__Pantoea_vagans_C9-1__ABC_transporter_ATP|binding|permease_mdlA:0.04859610174508433023,291616559__Bacteria__Gammaproteobacteria__Pantoea_ananatis_LMG_20103__MdlA:0.07163777065620376139):0.03668544874517366827,317047187__Bacteria__Gammaproteobacteria__Pantoea_sp_At-9b__ABC_transporter|like_protein:0.07651877552284323813):0.04642094115176925023,((188534622__Bacteria__Gammaproteobacteria__Erwinia_tasmaniensis_Et1-99__multidrug_transporter_membrane|ATP|binding_components:0.06561988083243727732,(292487479__Bacteria__Gammaproteobacteria__Erwinia_amylovora_CFBP1430__heterodimeric_multidrug_efflux_pump:0.03248637415393426653,(259909242__Bacteria__Gammaproteobacteria__Erwinia_pyrifoliae_Ep1-96__multidrug_transporter_membrane|ATP|binding_components:0.00474958093108703971,385787582__Bacteria__Gammaproteobacteria__Erwinia_sp_Ejp617__putative_multidrug_transporter_membrane|ATP|binding_components:0.00474538911596438222):0.01859786613345599041):0.03694766659721876456):0.06771876532942110172,300715603__Bacteria__Gammaproteobacteria__Erwinia_billingiae_Eb661__multidrug_resistance|like_ATP|binding_protein:0.05858652299241248057):0.02945922831634125230):0.06792488316886299837,(387890156__Bacteria__Gammaproteobacteria__Escherichia_blattae_DSM_4481__multidrug_resistance|like_ATP|binding_protein_MdlA:0.18068716855459723836,(((156934994__Bacteria__Gammaproteobacteria__Cronobacter_sakazakii_ATCC_BAA-894__hypothetical_protein:0.00407724314634779796,389841931__Bacteria__Gammaproteobacteria__Cronobacter_sakazakii_ES15__multidrug_resistance|like_ATP|binding_protein_MdlA:0.00159241280251605738):0.00798342378537116384,260596829__Bacteria__Gammaproteobacteria__Cronobacter_turicensis_z3032__Multidrug_resistance|like_ATP|binding_protein_mdlA:0.00979450595152618099):0.10598370596791915899,(311280654__Bacteria__Gammaproteobacteria__Enterobacter_cloacae_SCF1__ABC_transporter:0.05784503083442098237,(((146310577__Bacteria__Gammaproteobacteria__Enterobacter_sp_638__multidrug_transporter_membrane|ATP|binding_components:0.03038432881675956834,(296101572__Bacteria__Gammaproteobacteria__Enterobacter_cloacae_subsp_cloacae_ATCC_13047__putative_multidrug_transporter_membrane|ATP|binding_components:0.02918851766534700728,345298124__Bacteria__Gammaproteobacteria__Enterobacter_asburiae_LF7a__ABC_transporter|like_protein:0.03323876002330945767):0.02565396447670864263):0.01680879487212042292,((218549884__Bacteria__Gammaproteobacteria__Escherichia_fergusonii_ATCC_35469__multidrug_transporter_membrane_protein|ATP|binding_protein:0.01193453648536175506,(82542936__Bacteria__Gammaproteobacteria__Shigella_boydii_Sb227__multidrug_transporter_membrane|ATP|binding_components:0.01573186179480001723,((82775740__Bacteria__Gammaproteobacteria__Shigella_dysenteriae_Sd197__multidrug_transporter_membrane_protein|ATP|binding_protein:0.00155500223537971744,15800178__Bacteria__Gammaproteobacteria__Escherichia_coli_O157_H7_str_EDL933__multidrug_transporter_membrane|ATP|binding_components:0.00000122123005994819):0.00000122123005994819,(24111832__Bacteria__Gammaproteobacteria__Shigella_flexneri_2a_str_301__multidrug_transporter_membrane_protein|ATP|binding_protein:0.00628172273767970812,74311028__Bacteria__Gammaproteobacteria__Shigella_sonnei_Ss046__multidrug_transporter_membrane|ATP|binding_proteins:0.00312494151922891334):0.00155645400350808562):0.00000122123005994819):0.00224617125183014391):0.04371996443179305969,(283784275__Bacteria__Gammaproteobacteria__Citrobacter_rodentium_ICC168__ABC_transporter_ATP|binding_protein|permease:0.05461352096825740354,(157146934__Bacteria__Gammaproteobacteria__Citrobacter_koseri_ATCC_BAA-895__putative_multidrug_transporter_membrane|ATP|binding_components:0.04343082348276780524,(16759441__Bacteria__Gammaproteobacteria__Salmonella_enterica_subsp_enterica_serovar_Typhi_str_CT18__ABC_transporter_ATP|binding_protein:0.01956314620380842154,339998432__Bacteria__Gammaproteobacteria__Salmonella_bongori_NCTC_12419__ABC_transporter_ATP|binding_membrane_protein:0.02444551326066268446):0.04489384300933068478):0.01024228526432308974):0.01791285790128994276):0.03659976538525044898):0.01874309589389492464,(336249049__Bacteria__Gammaproteobacteria__Enterobacter_aerogenes_KCTC_2190__putative_multidrug_transporter_membrane|ATP|binding_components:0.04102595196477902550,((288936822__Bacteria__Gammaproteobacteria__Klebsiella_variicola_At-22__ABC_transporter:0.01200211932154195311,152968984__Bacteria__Gammaproteobacteria__Klebsiella_pneumoniae_subsp_pneumoniae_MGH_78578__putative_multidrug_transporter_membrane|ATP|binding_components:0.00648199768874231381):0.04421248171486315964,375259356__Bacteria__Gammaproteobacteria__Klebsiella_oxytoca_KCTC_1686__putative_multidrug_transporter_membrane|ATP|binding_components:0.03406759501450890015):0.00996516404948554271):0.05599387996343115764):0.01921302608499300332):0.02747818422112459358):0.03702035502797165062):0.03425140827469953103):0.04421545605667051571,((157369350__Bacteria__Gammaproteobacteria__Serratia_proteamaculans_568__putative_multidrug_transporter_membrane|ATP|binding_components:0.01611120697442103636,333925901__Bacteria__Gammaproteobacteria__Serratia_sp_AS12__xenobiotic|transporting_ATPase:0.02555332535816381631):0.08006764582395792251,(383191230__Bacteria__Gammaproteobacteria__Rahnella_aquatilis_CIP_78-65_ATCC_33071__multidrug_ABC_transporter_ATPase|permease:0.01408561986475668354,322834034__Bacteria__Gammaproteobacteria__Rahnella_sp_Y9602__ABC_transporter:0.01694522877265931121):0.11180072962873946474):0.02875081188035069624):0.02211573225064119436,(((197284036__Bacteria__Gammaproteobacteria__Proteus_mirabilis_HI4320__multidrug_transporter_membrane|ATP|binding_components:0.24701607145964257772,386742729__Bacteria__Gammaproteobacteria__Providencia_stuartii_MRSN_2154__putative_multidrug_transporter_membrane|ATP|binding_components:0.16590351075574391593):0.04550983207246971779,((253990881__Bacteria__Gammaproteobacteria__Photorhabdus_asymbiotica_subsp_asymbiotica_ATCC_43949__Multidrug_resistance|like_ATP|binding_protein_mdlA:0.03654408450463852293,37527719__Bacteria__Gammaproteobacteria__Photorhabdus_luminescens_subsp_laumondii_TTO1__multidrug_transporter_membrane|ATP|binding_components:0.04194778739412757806):0.07837765666002831366,(290474652__Bacteria__Gammaproteobacteria__Xenorhabdus_bovienii_SS-2004__transporter:0.04110455033311164602,300721980__Bacteria__Gammaproteobacteria__Xenorhabdus_nematophila_ATCC_19061__transporter:0.07984309786328491754):0.10232743293461972478):0.02316723969947538306):0.08885044949747766818,(123443330__Bacteria__Gammaproteobacteria__Yersinia_enterocolitica_subsp_enterocolitica_8081__multidrug_transporter_membrane|ATP|binding_protein:0.05224930202243747296,(51595321__Bacteria__Gammaproteobacteria__Yersinia_pseudotuberculosis_IP_32953__multidrug_transporter_membrane|ATP|binding_components:0.00159848194558821852,22124946__Bacteria__Gammaproteobacteria__Yersinia_pestis_KIM_10__multidrug_transporter_membrane|ATP|binding_components:0.00159280578995339098):0.04441704771938075752):0.09741258304571859261):0.03377655713730715742):0.03094974572860906270,(((307129937__Bacteria__Gammaproteobacteria__Dickeya_dadantii_3937__ATP|binding_protein_of_multidrug_ABC_transporter:0.02897878163415289546,(251790639__Bacteria__Gammaproteobacteria__Dickeya_zeae_Ech1591__putative_multidrug_transporter_membrane|ATP|binding_protein:0.04569506404001095340,271499606__Bacteria__Gammaproteobacteria__Dickeya_dadantii_Ech586__ABC_transporter:0.04819415359588576780):0.01222867321939051337):0.06658870760929197496,242240283__Bacteria__Gammaproteobacteria__Dickeya_dadantii_Ech703__multidrug_transporter_membrane|ATP|binding_components:0.10616916284609320686):0.08984011334519025060,(261822496__Bacteria__Gammaproteobacteria__Pectobacterium_wasabiae_WPP163__multidrug_transporter_membrane|ATP|binding_proteins:0.01490858980095346314,(50120097__Bacteria__Gammaproteobacteria__Pectobacterium_atrosepticum_SCRI1043__multidrug_transporter_membrane|ATP|binding_protein:0.02275200187754061396,253687453__Bacteria__Gammaproteobacteria__Pectobacterium_carotovorum_subsp_carotovorum_PC1__ABC_transporter|like_protein:0.02336473047066623884):0.01156907767927699802):0.09630289728865892851):0.03349604763346426817):0.06555634876241205056):0.09857683323655752616,((21672729__Bacteria__Gammaproteobacteria__Buchnera_aphidicola_str_Sg_Schizaphis_graminum__multidrug_resistance|like_ATP|binding_protein_Mdl:0.11429610763085183700,(15617077__Bacteria__Gammaproteobacteria__Buchnera_aphidicola_str_APS_Acyrthosiphon_pisum__multidrug_resistance|like_ATP|binding_protein_Mdl:0.06163264091542351025,(384227898__Bacteria__Gammaproteobacteria__Buchnera_aphidicola_str_Ak_Acyrthosiphon_kondoi__multidrug_resistance|like_ATP|binding_protein_Mdl:0.04096053656491363548,384228452__Bacteria__Gammaproteobacteria__Buchnera_aphidicola_str_Ua_Uroleucon_ambrosiae__multidrug_resistance|like_ATP|binding_protein_Mdl:0.11338563530602828455):0.01930478377386306635):0.06791913783986147646):0.07799861624928350334,(27904902__Bacteria__Gammaproteobacteria__Buchnera_aphidicola_str_Bp_Baizongia_pistaciae__ABC_transporter:0.36829735551721676234,((32490969__Bacteria__Gammaproteobacteria__Wigglesworthia_glossinidia_endosymbiont_of_Glossina_brevipalpis__hypothetical_protein:0.20514892529394848641,379009790__Bacteria__Gammaproteobacteria__Wigglesworthia_glossinidia_endosymbiont_of_Glossina_morsitans__putative_ATP|binding_component_of_multidrug_ABC_transporter:0.20969740108112841503):0.25837377376967651799,116515220__Bacteria__Gammaproteobacteria__Buchnera_aphidicola_str_Cc_Cinara_cedri__ABC_transporter_ATP|binding_protein:0.53946218621212727040):0.10658987862844258865):0.07569112288841094160):0.28540297496700200997):0.15410740278046825003):0.12670053729598704240,((330829357__Bacteria__Gammaproteobacteria__Aeromonas_veronii_B565__ABC_transporter_ATP|binding_protein:0.05812903061322885478,117620443__Bacteria__Gammaproteobacteria__Aeromonas_hydrophila_subsp_hydrophila_ATCC_7966__ABC_transporter_ATP|binding_protein:0.05717889731902268263):0.30676469802296968403,237808043__Bacteria__Gammaproteobacteria__Tolumonas_auensis_DSM_9187__ABC_transporter:0.58745135155705829888):0.10423903251846870777):0.06199254583857181228,((304311143__Bacteria__Gammaproteobacteria__Gamma_proteobacterium_HdN1__ATP|binding_component_of_a_transport_system:0.56408908911604715986,((375132694__Bacteria__Gammaproteobacteria__Vibrio_furnissii_NCTC_11218__multidrug_ABC_transporter_ATPase_and_permease:0.38917840926703256565,308049773__Bacteria__Gammaproteobacteria__Ferrimonas_balearica_DSM_9799__ABC_transporter:0.29931104133792135746):0.23123479248669054353,34496086__Bacteria__Betaproteobacteria__Chromobacterium_violaceum_ATCC_12472__ABC_transporter_ATP|binding_protein:0.49150887554309469207):0.19425462309816582396):0.04616493739633047849,83644866__Bacteria__Gammaproteobacteria__Hahella_chejuensis_KCTC_2396__multidrug_ABC_transporter_ATPase|permease:0.52672654794177309334):0.06433242041842489323):0.07172475447033943574):0.09584517761843230899,(339629272__Bacteria__Clostridia__Sulfobacillus_acidophilus_TPY__multidrug_ABC_transporter_ATPase|permease:0.56662925759904836376,(((325289098__Bacteria__Clostridia__Syntrophobotulus_glycolicus_DSM_8271__xenobiotic_ABC_transporter_ATPase:0.53065638225863065447,(374994971__Bacteria__Clostridia__Desulfosporosinus_orientis_DSM_765__multidrug_ABC_transporter_ATPase|permease:0.24665808691430782251,89894448__Bacteria__Clostridia__Desulfitobacterium_hafniense_Y51__hypothetical_protein:0.27964086199299431623):0.08367461777792473132):0.07732272535326249752,(((294500831__Bacteria__Bacilli__Bacillus_megaterium_QM_B1551__putative_multidrug_resistance_ABC_transporter_ATP|binding|permease:0.32763980212138787973,(212639161__Bacteria__Bacilli__Anoxybacillus_flavithermus_WK1__multidrug_ABC_transporter_ATPase|permease:0.20921808084915655135,((239826739__Bacteria__Bacilli__Geobacillus_sp_WCH70__ABC_transporter:0.03846411503595851406,(312111516__Bacteria__Bacilli__Geobacillus_sp_Y4_1MC1__ABC_transporter_transmembrane_protein:0.00000122123005994819,336235920__Bacteria__Bacilli__Geobacillus_thermoglucosidasius_C56-YS93__xenobiotic|transporting_ATPase:0.00000122123005994819):0.07117715345833955376):0.06518806022047481108,(138894854__Bacteria__Bacilli__Geobacillus_thermodenitrificans_NG80-2__ABC_transporter_ATP|binding_protein|permease:0.08398421683340925870,((375008316__Bacteria__Bacilli__Geobacillus_thermoleovorans_CCB_US3_UF5__hypothetical_protein:0.00000122123005994819,56419870__Bacteria__Bacilli__Geobacillus_kaustophilus_HTA426__ABC_transporter_ATP|binding_protein:0.00166576998698955486):0.01400836928807756843,(297530489__Bacteria__Bacilli__Geobacillus_sp_C56-T3__ABC_transporter:0.00490799919880946945,(319766357__Bacteria__Bacilli__Geobacillus_sp_Y412MC52__ABC_transporter:0.00000122123005994819,261419541__Bacteria__Bacilli__Geobacillus_sp_Y412MC61__ABC_transporter:0.00000122123005994819):0.00179339385754338928):0.00841335115312540245):0.05642385956557052773):0.11265882263579320155):0.10544189670872487763):0.03262862248355472006):0.03328987730792295346,((((((146317950__Bacteria__Bacilli__Streptococcus_suis_05ZYH33__hypothetical_protein:0.31861174694865501689,(((340399556__Bacteria__Bacilli__Streptococcus_salivarius_CCHSS3__multidrug_resistance|like_ATP|binding_protein_mdlA:0.00558205792575095210,55821668__Bacteria__Bacilli__Streptococcus_thermophilus_LMG_18311__lipid|multidrug|protein|type_ABC_exporter_ATP_binding|membrane|spanning_protein:0.02898258557332469496):0.05803499165076229233,(342164371__Bacteria__Bacilli__Streptococcus_pseudopneumoniae_IS7493__ABC_transporter_ATP|binding_protein:0.03723968706276088725,(15903699__Bacteria__Bacilli__Streptococcus_pneumoniae_R6__ABC_transporter_ATP|binding_protein|permease:0.01485375342135912720,(331265841__Bacteria__Bacilli__Streptococcus_oralis_Uo5__ABC_transporter|_ATP|binding_domain|permease_protein|_lipid|multidrug|protein|type_ABC_exporter:0.01482271495488891172,289167385__Bacteria__Bacilli__Streptococcus_mitis_B6__ABC_transporter|_ATP|binding_domain|permease|_lipid|multidrug|protein|type_ABC_exporter:0.00788534633139127000):0.00189222884627679813):0.00258876098770378623):0.09236881998390765458):0.04493774549807128676,(((374337521__Bacteria__Bacilli__Streptococcus_macedonicus_ACA-DC_198__ABC_transporter_ATP|binding_protein|permease:0.00476957529088195727,(336063792__Bacteria__Bacilli__Streptococcus_pasteurianus_ATCC_43144__ATP|binding_domain|containing_protein:0.00475878612098662272,288904760__Bacteria__Bacilli__Streptococcus_gallolyticus_UCN34__ABC_transporter_ATP|binding_protein|permease:0.00000122123005994819):0.00000122123005994819):0.11927961759113762941,(22536639__Bacteria__Bacilli__Streptococcus_agalactiae_2603V-R__ABC_transporter_ATP|binding_protein|permease:0.13240630107501896728,((222153429__Bacteria__Bacilli__Streptococcus_uberis_0140J__ABC_transporter_ATP|binding_protein|permease:0.09500877039218355580,333905385__Bacteria__Bacilli__Streptococcus_parauberis_KCTC_11537__ABC_transporter_ATP|binding_protein|permease:0.09690963608964228704):0.04170091583717819989,(251782931__Bacteria__Bacilli__Streptococcus_dysgalactiae_subsp_equisimilis_GGS_124_1__ABC_transporter_ATP|binding_protein|permease:0.00831362170038025573,386317447__Bacteria__Bacilli__Streptococcus_dysgalactiae_subsp_equisimilis_ATCC_12394__ABC_transporter_ATP|binding_protein|permease:0.00434685424767016285):0.10295545540192228839):0.06092791320547083500):0.03230184711751426380):0.04948642277595199923,24379006__Bacteria__Bacilli__Streptococcus_mutans_UA159__ABC_transporter_ATP|binding_protein:0.13753619625742835586):0.02269485543133202901):0.07066138098863826433):0.09232944929946254597,(387879710__Bacteria__Bacilli__Streptococcus_parasanguinis_FW213__Multidrug_ABC_transporter|_ATPase_and_permease_component:0.28821702392199261000,(125718218__Bacteria__Bacilli__Streptococcus_sanguinis_SK36__multidrug_ABC_transporter_permease|ATPase:0.14463703772289407401,157150273__Bacteria__Bacilli__Streptococcus_gordonii_str_Challis_substr_CH1__ABC_transporter_permease|ATP|binding_protein:0.14432476506070315847):0.08031312312322469449):0.05648109441494512939):0.29706367928937893463,(319893415__Bacteria__Bacilli__Staphylococcus_pseudintermedius_HKU10-03__ABC_transporter_ATP|binding_protein|permease:0.29975366942920461666,(73661694__Bacteria__Bacilli__Staphylococcus_saprophyticus_subsp_saprophyticus_ATCC_15305__multidrug_ABC_transporter_ATPase:0.19116986006940817067,224477458__Bacteria__Bacilli__Staphylococcus_carnosus_subsp_carnosus_TM300__ABC_transporter_ATP|binding_protein|permease:0.26886294046379310974):0.09510469420349350333):0.21211711808806665847):0.07644068528087630265,((328958413__Bacteria__Bacilli__Carnobacterium_sp_17-4__multidrug_resistance|like_ATP|binding_protein_MdlA:0.58050113513621948158,328957394__Bacteria__Bacilli__Carnobacterium_sp_17-4__ABC_transporter_ATP|binding_protein:0.20033266256651507953):0.07394855804245761832,(((((254557488__Bacteria__Bacilli__Lactobacillus_plantarum_JDM1__ABC_transporter|_ATP|binding_and_permease_protein:0.18752963369043487707,331700607__Bacteria__Bacilli__Lactobacillus_buchneri_NRRL_B-30929__xenobiotic|transporting_ATPase:0.22341140909372711465):0.16727412111232262126,((116491608__Bacteria__Bacilli__Oenococcus_oeni_PSU-1__ABC|type_multidrug_transport_system|_ATPase_and_permease_component:0.39040033581598188039,(300172541__Bacteria__Bacilli__Leuconostoc_gasicomitatum_LMG_18811__ABC_transporter_ATP|binding_protein|permease:0.14558706976075028172,116619011__Bacteria__Bacilli__Leuconostoc_mesenteroides_subsp_mesenteroides_ATCC_8293__multidrug_ABC_transporter_ATPase|permease:0.15090359143328488378):0.15964619032022486778):0.20561562480352543747,347525311__Bacteria__Bacilli__Lactobacillus_ruminis_ATCC_27782__multidrug_ABC_transporter_ATPase|permease:0.43463732475125654853):0.03438810510997791781):0.04280098416274704526,(104774232__Bacteria__Bacilli__Lactobacillus_delbrueckii_subsp_bulgaricus_ATCC_11842__ABC_transporter_ATP|binding_protein|permease:0.23421560205328245674,((42519377__Bacteria__Bacilli__Lactobacillus_johnsonii_NCC_533__ABC_transporter_ATPase_and_permease_components:0.03342082437764612446,116629453__Bacteria__Bacilli__Lactobacillus_gasseri_ATCC_33323__ABC|type_multidrug_transport_system|_ATPase_and_permease_component:0.02424825073730772773):0.09834814501292177269,((58337553__Bacteria__Bacilli__Lactobacillus_acidophilus_NCFM__ABC_transporter_ATP|binding_protein|permease:0.05155335301364529638,385817857__Bacteria__Bacilli__Lactobacillus_amylovorus_GRL1118__ABC_transporter_ATP|binding_protein|permease:0.04294984241738467740):0.01215199885216862799,(385813604__Bacteria__Bacilli__Lactobacillus_helveticus_H10__ABC_transporter_ATP|binding_protein|permease:0.07965500244535132779,295693153__Bacteria__Bacilli__Lactobacillus_crispatus_ST1__ABC_transporter|_ATP|binding|permease_protein:0.03657226216228062071):0.00793029484966545004):0.06314946798268714079):0.14176645926900252603):0.23644771790593113736):0.06010390695636414621,((116495075__Bacteria__Bacilli__Lactobacillus_casei_ATCC_334__multidrug_ABC_transporter_ATPase|permease:0.03198873735768201221,258508630__Bacteria__Bacilli__Lactobacillus_rhamnosus_GG__ABC_transporter_ATP|binding_protein:0.03007106444338882717):0.20187576079671459839,81428883__Bacteria__Bacilli__Lactobacillus_sakei_subsp_sakei_23K__multidrug_ABC_exporter|_ATP|binding_and_membranespanning|permease_subunits:0.21265626777939575232):0.10541473137153947737):0.07399592681464112198,((389869179__Bacteria__Bacilli__Enterococcus_faecium_DO__multidrug_ABC_superfamily_ATP_binding_cassette_transporter|_ABC|membrane_protein:0.13134770028149991838,29376283__Bacteria__Bacilli__Enterococcus_faecalis_V583__ABC_transporter_ATP|binding_protein|peptidase:0.10687373731215896178):0.10760482728073304803,(15673255__Bacteria__Bacilli__Lactococcus_lactis_subsp_lactis_Il1403__ABC_transporter_ATP|binding_protein|permease:0.03107424009675364626,385838375__Bacteria__Bacilli__Lactococcus_lactis_subsp_cremoris_A76__ABC_transporter|_ATP|binding|permease_protein|_MDR_family:0.03029394329701362923):0.47286490839026440458):0.06711943537722712960):0.04316186704918766048):0.14692748773985037092):0.06154940731688750971,(289434937__Bacteria__Bacilli__Listeria_seeligeri_serovar_1-2b_str_SLCC3954__ABC_transporter_ATP|binding_protein|permease:0.00000122123005994819,(347549041__Bacteria__Bacilli__Listeria_ivanovii_subsp_ivanovii_PAM_55__putative_ABC_transporter_ATP_binding_protein:0.02841498299362857360,(284802044__Bacteria__Bacilli__Listeria_monocytogenes_08-5578__hypothetical_protein:0.04592348038695468621,(16800760__Bacteria__Bacilli__Listeria_innocua_Clip11262__hypothetical_protein:0.01626591127879123064,116873083__Bacteria__Bacilli__Listeria_welshimeri_serovar_6b_str_SLCC5334__ABC_transporter_protein:0.03215186895026451303):0.01294070541112236211):0.01574490765864169917):0.02052256293166240114):0.30662087839085122587):0.11284026498423463392,(152976057__Bacteria__Bacilli__Bacillus_cytotoxicus_NVH_391-98__ABC_transporter|like_protein:0.05062419363155938601,(((301055169__Bacteria__Bacilli__Bacillus_cereus_biovar_anthracis_str_CI__hypothetical_protein:0.00000122123005994819,(49478803__Bacteria__Bacilli__Bacillus_thuringiensis_serovar_konkukian_str_97-27__ABC_transporter_ATPase_and_permease:0.00000122123005994819,30263625__Bacteria__Bacilli__Bacillus_anthracis_str_Ames__ABC_transporter_ATP|binding_protein|permease:0.00000122123005994819):0.00000122123005994819):0.00618744767046595402,42782765__Bacteria__Bacilli__Bacillus_cereus_ATCC_10987__ABC_transporter|_ATP|binding|permease_protein:0.00501192571642789571):0.03625540423321121919,163941284__Bacteria__Bacilli__Bacillus_weihenstephanensis_KBAB4__ABC_transporter:0.04050790888001869899):0.04091643372963878200):0.27220342433161187623):0.03373699180643523893):0.06500950092970039784,((15614899__Bacteria__Bacilli__Bacillus_halodurans_C-125__ABC_transporter_ATP|binding_protein:0.16902131282564042403,(56963926__Bacteria__Bacilli__Bacillus_clausii_KSM-K16__multidrug_ABC_transporter_ATP|binding_protein:0.46835520071061442771,288556878__Bacteria__Bacilli__Bacillus_pseudofirmus_OF4__ABC_transporter_ATPase|permease:0.15585131501476362503):0.04926779059948398209):0.07006091558173446754,317129099__Bacteria__Bacilli__Bacillus_cellulosilyticus_DSM_2522__ABC_transporter:0.24476287055870402098):0.07531719665274451414):0.05906133183188484043):0.07221574384609115438,(172057136__Bacteria__Bacilli__Exiguobacterium_sibiricum_255-15__ABC_transporter:0.17733090856344838060,229916133__Bacteria__Bacilli__Exiguobacterium_sp_AT1b__ABC_transporter:0.23932633629545582710):0.30073343060064261500):0.04871150985562257285):0.05373084188791490273):0.11177217967194665038,((337744811__Bacteria__Bacilli__Paenibacillus_mucilaginosus_KNP414__ABC_transporter_ATP|binding_protein|permease:0.42617128293827299945,(297582686__Bacteria__Bacilli__Bacillus_selenitireducens_MLS10__ABC_transporter|like_protein:0.42503882754058530669,((((52079459__Bacteria__Bacilli__Bacillus_licheniformis_ATCC_14580__ABC_transporter:0.13644150371478885875,((154685428__Bacteria__Bacilli__Bacillus_amyloliquefaciens_FZB42__hypothetical_protein:0.13148873728875357103,(311067459__Bacteria__Bacilli__Bacillus_atrophaeus_1942__ABC_transporter_ATP|binding_protein:0.08460075511250107760,(16078036__Bacteria__Bacilli__Bacillus_subtilis_subsp_subtilis_str_168__multidrug_resistance_ABC_transporter_ATP|binding|permease_protein_YheI:0.01196433962565368603,386757645__Bacteria__Bacilli__Bacillus_sp_JS__ABC_transporter:0.02132070158081798839):0.07014270367056123223):0.04318530449140108030):0.02469395072081028222,157691700__Bacteria__Bacilli__Bacillus_pumilus_SAFR-032__ABC_transporter_ATP|binding_protein:0.28391223491799411072):0.04155789360469638871):0.14515446759290653866,336114017__Bacteria__Bacilli__Bacillus_coagulans_2-6__ABC_transporter|like_protein:0.27726534495336807584):0.06729795270638838645,(261407878__Bacteria__Bacilli__Paenibacillus_sp_Y412MC10__ABC_transporter|like_protein:0.13477282022595302169,(374323563__Bacteria__Bacilli__Paenibacillus_terrae_HPL-003__multidrug_resistance|like_ATP|binding_protein_mdlA:0.02431451471548672430,308068748__Bacteria__Bacilli__Paenibacillus_polymyxa_E681__multidrug_resistance|like_ATP|binding_protein_mdlA:0.01658763778457217342):0.12729821083844738983):0.23523214057404487343):0.04950094844014770595,(((386713433__Bacteria__Bacilli__Halobacillus_halophilus_DSM_2266__ABC|type_transport_system_ATP|binding|permease_protein:0.16388307207118490982,23098553__Bacteria__Bacilli__Oceanobacillus_iheyensis_HTE831__ABC_transporter_ATP|binding_protein:0.30978792287043027676):0.19705337040631373813,((222151539__Bacteria__Bacilli__Macrococcus_caseolyticus_JCSC5402__ABC_transporter_ATP|binding_protein|permease:0.38060405291964344299,(169823896__Bacteria__Clostridia__Finegoldia_magna_ATCC_29328__putative_multidrug_ABC_transporter_ATP|binding_protein:0.73217193209069431070,(42526434__Bacteria__Spirochaetes__Treponema_denticola_ATCC_35405__ABC_transporter_ATP|binding_protein|permease:1.02603006445070987773,269121408__Bacteria__Fusobacteria__Sebaldella_termitidis_ATCC_33386__ABC_transporter:0.72472913656763227053):0.16802718673956126838):0.11868471406339181629):0.07825475307410587056,(384134593__Bacteria__Bacilli__Alicyclobacillus_acidocaldarius_subsp_acidocaldarius_Tc-4-1__ABC_transporter:0.01533293401012420648,258510830__Bacteria__Bacilli__Alicyclobacillus_acidocaldarius_subsp_acidocaldarius_DSM_446__ABC_transporter|like_protein:0.01270430842575622117):0.42763805889654404879):0.04930642486779674566):0.05462715754543753799,((379723365__Bacteria__Bacilli__Paenibacillus_mucilaginosus_3016__hypothetical_protein:0.00168797113658761006,(337750256__Bacteria__Bacilli__Paenibacillus_mucilaginosus_KNP414__hypothetical_protein:0.00000122123005994819,386726096__Bacteria__Bacilli__Paenibacillus_mucilaginosus_K02__multidrug_ABC_transporter_ATP|binding_protein:0.00000122123005994819):0.00000122123005994819):0.24379361393488116483,251799872__Bacteria__Bacilli__Paenibacillus_sp_JDR-2__ABC_transporter:0.17378447305663916045):0.11125900157786307310):0.01815204891793645650):0.07951422472138103270):0.08443309562392636858):0.13991775700946099126,226314469__Bacteria__Bacilli__Brevibacillus_brevis_NBRC_100599__ABC_transporter_ATP|binding_protein|permease:0.42105642027229234214):0.12885537242706227024):0.26183361686275014035,258512219__Bacteria__Bacilli__Alicyclobacillus_acidocaldarius_subsp_acidocaldarius_DSM_446__ABC_transporter|like_protein:0.83471606739177206524):0.05037572155678097380,(51894411__Bacteria__Clostridia__Symbiobacterium_thermophilum_IAM_14863__ABC_transporter_ATP|binding_protein:0.43137353434645764327,317122156__Bacteria__Clostridia__Thermaerobacter_marianensis_DSM_12885__ABC_transporter:0.38365991402234805863):0.21258812993903566935):0.04305120842795482489,((((302390184__Bacteria__Clostridia__Thermosediminibacter_oceani_DSM_16646__ABC_transporter:0.40275445660375014389,(150390908__Bacteria__Clostridia__Alkaliphilus_metalliredigens_QYMF__ABC_transporter|like_protein:0.20587137238751163082,158320216__Bacteria__Clostridia__Alkaliphilus_oremlandii_OhILAs__ABC_transporter:0.26698019542117040759):0.19676541903856489824):0.09899027123879308721,((((((320116320__Bacteria__Clostridia__Thermoanaerobacter_brockii_subsp_finnii_Ako-1__ABC_transporter|like_protein:0.00000122123005994819,167037905__Bacteria__Clostridia__Thermoanaerobacter_pseudethanolicus_ATCC_33223__ABC_transporter|like_protein:0.00000122123005994819):0.00156724496557017283,167040803__Bacteria__Clostridia__Thermoanaerobacter_sp_X514__ABC_transporter|like_protein:0.00000122123005994819):0.01837406731271563898,345017281__Bacteria__Clostridia__Thermoanaerobacter_wiegelii_Rt8__ABC_transporter|like_protein:0.02199296917148220107):0.00875201177681331384,(297544266__Bacteria__Clostridia__Thermoanaerobacter_mathranii_subsp_mathranii_str_A3__ABC_transporter|like_protein:0.00308922848698378388,289577996__Bacteria__Clostridia__Thermoanaerobacter_italicus_Ab9__ABC_transporter:0.00000122123005994819):0.02405090546495229978):0.07033338393524399268,20807318__Bacteria__Clostridia__Thermoanaerobacter_tengcongensis_MB4__ABC|type_multidrug|protein|lipid_transport_system|_ATPase_component:0.06725031107155209076):0.28555243142472186424,332980906__Bacteria__Clostridia__Mahella_australiensis_50-1_BON__ABC_transporter:0.42137603027297970693):0.07250456564050600239):0.04218773320985599873,((((337747904__Bacteria__Bacilli__Paenibacillus_mucilaginosus_KNP414__ABC_transporter:0.00000122123005994819,386721592__Bacteria__Bacilli__Paenibacillus_mucilaginosus_K02__ABC_transporter:0.00000122123005994819):0.00000122123005994819,379719011__Bacteria__Bacilli__Paenibacillus_mucilaginosus_3016__ABC_transporter:0.00148002239267251917):0.61530893812817966104,(333997817__Bacteria__Spirochaetes__Treponema_primitia_ZAS-2__MDR|type_ABC_transporter:0.63529252684573733756,(15896011__Bacteria__Clostridia__Clostridium_acetobutylicum_ATCC_824__MDR|type_ABC_transporter_ATPase:0.31016282636420816621,325289167__Bacteria__Clostridia__Syntrophobotulus_glycolicus_DSM_8271__xenobiotic_ABC_transporter_ATPase:0.38052853276453602049):0.23623514066791445609):0.17411880576908195239):0.11517582812119721292,(162447848__Bacteria__Tenericutes__Acholeplasma_laidlawii_PG-8A__ABC_transporter_permease|ATPase:0.90340443550712401510,(160878600__Bacteria__Clostridia__Clostridium_phytofermentans_ISDg__ABC_transporter:0.30775046591957128106,238925178__Bacteria__Clostridia__Eubacterium_rectale_ATCC_33656__multidrug_ABC_transporter_ATPase:0.42358996027350559466):0.21485600300543225560):0.11324304447634761517):0.04764962086284381393):0.05144469142669502032,(((217967067__Bacteria__others_bacteria__Dictyoglomus_turgidum_DSM_6724__ABC_transporter|like_protein:0.06136875053060828616,206900684__Bacteria__others_bacteria__Dictyoglomus_thermophilum_H-6-12__ABC|type_multidrug|protein|lipid_transport_system|_ATPase_component:0.04292605970338014137):0.53835855584446778987,310657606__Bacteria__Clostridia__Clostridium_sticklandii_DSM_519__ABC_transporter|_ATP|binding|permease_protein_|fragment|:0.51719290483828639360):0.09566953972959837960,((239618464__Bacteria__Thermotogae__Kosmotoga_olearia_TBF_19-5-1__ABC_transporter:0.17941306617718297267,389843961__Bacteria__Thermotogae__Mesotoga_prima_MesG1_Ag_4-2__multidrug_ABC_transporter_ATPase|permease:0.28362647861022044493):0.17384998287788841487,(((157363163__Bacteria__Thermotogae__Thermotoga_lettingae_TMO__ABC_transporter|like_protein:0.19151346965986704163,338731046__Bacteria__Thermotogae__Thermotoga_thermarum_DSM_5069__ABC_transporter:0.15316941861035418548):0.20695954341926472986,(((150020032__Bacteria__Thermotogae__Thermosipho_melanesiensis_BI429__ABC_transporter|like_protein:0.10068908550289866477,217076478__Bacteria__Thermotogae__Thermosipho_africanus_TCF52B__ABC_transporter_ATP|binding_protein:0.07250336294964788986):0.14996762704032534641,(383786983__Bacteria__Thermotogae__Fervidobacterium_pennivorans_DSM_9078__multidrug_ABC_transporter_ATPase|permease:0.10330661829023000953,154249746__Bacteria__Thermotogae__Fervidobacterium_nodosum_Rt17-B1__ABC_transporter|like_protein:0.09937719078301650300):0.26612754439170971388):0.15463321973414079213,(222100292__Bacteria__Thermotogae__Thermotoga_neapolitana_DSM_4359__ABC_transporter_ATP|binding_protein:0.12868608008665868847,(148270639__Bacteria__Thermotogae__Thermotoga_petrophila_RKU-1__ABC_transporter|like_protein:0.00349339591360197212,((281412949__Bacteria__Thermotogae__Thermotoga_naphthophila_RKU-10__ABC_transporter:0.00000122123005994819,15644012__Bacteria__Thermotogae__Thermotoga_maritima_MSB8__ABC_transporter_ATP|binding_protein:0.00000122123005994819):0.00000122123005994819,170289345__Bacteria__Thermotogae__Thermotoga_sp_RQ2__ABC_transporter|like_protein:0.00161216003263923231):0.00135347945569035621):0.06618707050391091362):0.37030190262983769811):0.04209347540964260975):0.10991307926501966974,(160901608__Bacteria__Thermotogae__Petrotoga_mobilis_SJ95__ABC_transporter|like_protein:0.34683130060816647067,374340857__Bacteria__Thermotogae__Marinitoga_piezophila_KA3__multidrug_ABC_transporter_ATPase|permease:0.33094524480579212700):0.15883343521954979005):0.08025590190834672177):0.25107161084765694525):0.03205851199809671426):0.07264640978514816383):0.06613280704324456249):0.04547435188822790408,(218961803__Bacteria__others_bacteria__Candidatus_Cloacamonas_acidaminovorans__ABC|type_multidrug|protein|lipid_transport_system|_ATPase_component:0.69199830097699854825,(((206895161__Bacteria__Clostridia__Coprothermobacter_proteolyticus_DSM_5265__multidrug_ABC_transporter_ATPase:0.81472017534525198457,383788636__Bacteria__others_bacteria__Caldisericum_exile_AZM16c01__putative_ABC_transporter:0.65001260361245061237):0.29870937281316162215,(269797954__Bacteria__Negativicutes__Veillonella_parvula_DSM_2008__ABC_transporter:1.28373996670332024550,(374288619__Bacteria__Deltaproteobacteria__Bacteriovorax_marinus_SJ__ABC_transporter_ATP|binding_protein|permease:1.42262565321593426049,(218676199__Bacteria__Gammaproteobacteria__Vibrio_splendidus_LGP32__ABC_transporter:0.29411978628692109217,119945990__Bacteria__Gammaproteobacteria__Psychromonas_ingrahamii_37__ABC|type_multidrug|protein|lipid_transport_system_ATP|binding_protein:0.24462685397251487940):0.89173960690150921859):0.27005001476801726579):0.12965338212602378620):0.12105409302413361328,((116748830__Bacteria__Deltaproteobacteria__Syntrophobacter_fumaroxidans_MPOB__ABC_transporter|like_protein:0.36754411066172198996,(51243932__Bacteria__Deltaproteobacteria__Desulfotalea_psychrophila_LSv54__multidrug_ABC_transporter_ATP|binding_protein:0.51072263604372070134,320353196__Bacteria__Deltaproteobacteria__Desulfobulbus_propionicus_DSM_2032__ABC_transporter|like_protein:0.42596732144709953394):0.16657374193225474301):0.31968050859949354026,((158523236__Bacteria__Deltaproteobacteria__Desulfococcus_oleovorans_Hxd3__ABC_transporter|like_protein:0.45168544751432282425,224370413__Bacteria__Deltaproteobacteria__Desulfobacterium_autotrophicum_HRM2__multidrug_ABC_transporter_permease:0.61684411328930688345):0.20588716141895982426,(218781585__Bacteria__Deltaproteobacteria__Desulfatibacillum_alkenivorans_AK-01__ABC_transporter:0.55354149918782236117,302342865__Bacteria__Deltaproteobacteria__Desulfarculus_baarsii_DSM_2075__ABC_transporter:0.60406628490847080748):0.16312617052366054637):0.10257959705086738822):0.06871511791456000329):0.05055813448231318008):0.04268627735450548910):0.09393643188901683316):0.03590048692739059022,(((297620603__Bacteria__Chlamydiae__Waddlia_chondrophila_WSU_86-1044__ABC_transporter_ATP|binding_protein:1.20729229338196142329,(297623017__Bacteria__Deinococcus-Thermus__Truepera_radiovictrix_DSM_17093__ABC_transporter|like_protein:0.57674527769001626698,((320333439__Bacteria__Deinococcus-Thermus__Deinococcus_maricopensis_DSM_21211__xenobiotic|transporting_ATPase:0.24615860110298334873,(325283655__Bacteria__Deinococcus-Thermus__Deinococcus_proteolyticus_MRP__Xenobiotic|transporting_ATPase:0.24990687244979184478,(94984754__Bacteria__Deinococcus-Thermus__Deinococcus_geothermalis_DSM_11300__ABC_transporter:0.10587401812062897932,(226355470__Bacteria__Deinococcus-Thermus__Deinococcus_deserti_VCD115__multidrug_ABC_transporter_ATP|binding_protein|permease:0.12741404295629729648,(15807045__Bacteria__Deinococcus-Thermus__Deinococcus_radiodurans_R1__ABC_transporter_ATP|binding_protein:0.15003845689407738218,386856353__Bacteria__Deinococcus-Thermus__Deinococcus_gobiensis_I-0__multidrug_ABC_transporter_ATPase|permease:0.11930690016511341645):0.03510286364870263826):0.06358121425719365227):0.07026085315484272009):0.13463309958925076537):0.31279013586084225551,(((384439061__Bacteria__Deinococcus-Thermus__Thermus_sp_CCB_US3_UF1__ABC_transporter_ATP|binding_protein:0.07119986498796032626,320449583__Bacteria__Deinococcus-Thermus__Thermus_scotoductus_SA-01__ABC_transporter_ATP|binding_protein:0.07489858525351453244):0.07494860313170732813,46199279__Bacteria__Deinococcus-Thermus__Thermus_thermophilus_HB27__multidrug_resistance_ABC_transporter_ATP|binding_and_permease:0.08004369440185254980):0.21341281652273214053,((297566895__Bacteria__Deinococcus-Thermus__Meiothermus_silvanus_DSM_9946__ABC_transporter|like_protein:0.12947326126732425222,291295189__Bacteria__Deinococcus-Thermus__Meiothermus_ruber_DSM_1279__ABC_transporter:0.17522367948853589947):0.17952779660347009671,(313679617__Bacteria__Deinococcus-Thermus__Oceanithermus_profundus_DSM_14977__ABC_transporter:0.27119698882920750815,328951083__Bacteria__Deinococcus-Thermus__Marinithermus_hydrothermalis_DSM_14884__xenobiotic|transporting_ATPase:0.15870757174490060515):0.12027688016644623448):0.05324072343402564550):0.30187518921427086704):0.09279519213890755069):0.14156388530663560621):0.11545371229648036804,((((((261749508__Bacteria__Bacteroidetes__Blattabacterium_sp_Periplaneta_americana_str_BPLAN__ABC_transporter_ATP|binding_protein:0.06632200441212204867,(357421090__Bacteria__Bacteroidetes__Blattabacterium_sp_Mastotermes_darwiniensis_str_MADAR__ABC_transporter|_ATP|binding_protein:0.13512071327032690315,(387907194__Bacteria__Bacteroidetes__Blattabacterium_sp_Blaberus_giganteus__ABC_transporter_ATP|binding_protein|permease:0.08089177560313454141,262340976__Bacteria__Bacteroidetes__Blattabacterium_sp_Blattella_germanica_str_Bge__ABC_transporter|_ATP|binding_and_permease:0.07820975360991805347):0.03614959548414401619):0.02133362698716163158):0.59309749691696767027,(325954223__Bacteria__Bacteroidetes__Weeksella_virosa_DSM_16922__xenobiotic|transporting_ATPase:0.37392236933263861554,(255534371__Bacteria__Bacteroidetes__Flavobacteriaceae_bacterium_3519-10__ATPase:0.16150904312364144921,313206431__Bacteria__Bacteroidetes__Riemerella_anatipestifer_DSM_15868__ABC_transporter:0.15106987668173815775):0.28568829870194129006):0.08834240488780323308):0.14795878048388610981,((((365959201__Bacteria__Bacteroidetes__Flavobacterium_columnare_ATCC_49512__ABC_transporter|like_protein:0.37267977437816629527,150024630__Bacteria__Bacteroidetes__Flavobacterium_psychrophilum_JIP02-86__Probable_ABC|type_multidrug_transport_system|_ATPase_and_permease_components:0.17191046828994899220):0.06170792914300056442,(347536701__Bacteria__Bacteroidetes__Flavobacterium_branchiophilum_FL-15__putative_multidrug_ABC_transporter_ATPase_and_permease:0.14430562486311349080,146299956__Bacteria__Bacteroidetes__Flavobacterium_johnsoniae_UW101__ABC_transporter|like_protein:0.10590809530449216136):0.06632106916490763948):0.04400604499172270506,383450096__Bacteria__Bacteroidetes__Flavobacterium_indicum_GPTSA100-9__ABC|type_multidrug_transport_system|_ATPase_and_permease_components:0.24678046218281396440):0.09818703823889221582,(((390953094__Bacteria__Bacteroidetes__Aequorivita_sublithincola_DSM_14238__multidrug_ABC_transporter_ATPase|permease:0.20521900211064725283,((295132724__Bacteria__Bacteroidetes__Zunongwangia_profunda_SM-A87__ABC_multidrug|protein|lipid_transporter_ATP|binding_and_permease_component:0.13605725267418011803,120436866__Bacteria__Bacteroidetes__Gramella_forsetii_KT0803__ABC|type_multidrug|protein|lipid_transporter_ATP|binding_and_permease_component:0.11664117850284075328):0.08885877194793259659,298209149__Bacteria__Bacteroidetes__Croceibacter_atlanticus_HTCC2559__ATPase:0.17682587738116739562):0.04982769723463888883):0.05207968492055874143,(336173064__Bacteria__Bacteroidetes__Lacinutrix_sp_5H-3-7-4__xenobiotic|transporting_ATPase:0.21197058408605237712,((256820600__Bacteria__Bacteroidetes__Capnocytophaga_ochracea_DSM_7271__ABC_transporter|like_protein:0.20113950051846460343,340621293__Bacteria__Bacteroidetes__Capnocytophaga_canimorsus_Cc5__putative_multidrug_resistance_ABC_transporter_ATP|binding|permease_yheI:0.19403185143105544652):0.23079547135125338952,(325285046__Bacteria__Bacteroidetes__Cellulophaga_lytica_DSM_7489__xenobiotic|transporting_ATPase:0.12363345399222516741,(319951927__Bacteria__Bacteroidetes__Cellulophaga_algicola_DSM_14237__xenobiotic|transporting_ATPase:0.13749765371086894450,((260062174__Bacteria__Bacteroidetes__Robiginitalea_biformata_HTCC2501__MDR_family_ABC_transporter_ATP|binding_protein:0.20635844755337409695,344204350__Bacteria__Bacteroidetes__Muricauda_ruestringensis_DSM_13258__xenobiotic|transporting_ATPase:0.11052119318225227251):0.06124777178427683738,(340618815__Bacteria__Bacteroidetes__Zobellia_galactanivorans__multidrug_resistance|like|_ATP|binding|permease:0.11030450172233086104,305664846__Bacteria__Bacteroidetes__Maribacter_sp_HTCC2170__MDR_family_ABC_transporter_ATP|binding_protein:0.11634015233471006745):0.03601920374392005020):0.02605669005522323611):0.02369681057014125930):0.08542678381919679986):0.07034898354833499234):0.03614419114111879633):0.02847756591942285365,332293206__Bacteria__Bacteroidetes__Krokinobacter_sp_4H-3-7-5__ABC_transporter:0.32151842625652599095):0.05251707211404114950):0.13339193365144427772):0.09066429297237836582,(375011536__Bacteria__Bacteroidetes__Owenweeksia_hongkongensis_DSM_17368__multidrug_ABC_transporter_ATPase_and_permease:0.28823853952084588226,(((((110638836__Bacteria__Bacteroidetes__Cytophaga_hutchinsonii_ATCC_33406__ABC_transporter_ATP|binding:0.45258632534688508775,189501922__Bacteria__Bacteroidetes__Candidatus_Amoebophilus_asiaticus_5a2__hypothetical_protein:0.52431273214595519594):0.09241674563426686972,(313676010__Bacteria__Bacteroidetes__Marivirga_tractuosa_DSM_4126__ABC_transporter:0.24304691574136996768,((343084763__Bacteria__Bacteroidetes__Cyclobacterium_marinum_DSM_745__ABC_transporter:0.14554902444343786883,390942173__Bacteria__Bacteroidetes__Belliella_baltica_DSM_15883__multidrug_ABC_transporter_ATPase|permease:0.10414847116617410860):0.17152688483289640908,(312129375__Bacteria__Bacteroidetes__Leadbetterella_byssophila_DSM_17132__ABC_transporter_related_protein:0.42974307725417321135,((338214996__Bacteria__Bacteroidetes__Runella_slithyformis_DSM_19594__xenobiotic|transporting_ATPase:0.11760080896681554541,284041159__Bacteria__Bacteroidetes__Spirosoma_linguale_DSM_74__ABC_transporter:0.16891658925062999486):0.03366040103866942829,255038667__Bacteria__Bacteroidetes__Dyadobacter_fermentans_DSM_18053__ABC_transporter:0.18501947061376447512):0.08918096637670280824):0.06634961345548077982):0.02626959694048156685):0.04382857980629747269):0.07744368821798343350,(387791497__Bacteria__Bacteroidetes__Solitalea_canadensis_DSM_3403__multidrug_ABC_transporter_ATPase|permease:0.25906538901116743512,(255531303__Bacteria__Bacteroidetes__Pedobacter_heparinus_DSM_2366__ABC_transporter:0.23816244819209875239,(326801394__Bacteria__Bacteroidetes__Sphingobacterium_sp_21__xenobiotic|transporting_ATPase:0.24490255507080585518,325104806__Bacteria__Bacteroidetes__Pedobacter_saltans_DSM_12145__ABC_transporter:0.17383737169593468930):0.02988836283013612816):0.05714640120101801418):0.09288736362851478245):0.03611785687043232718,((375146949__Bacteria__Bacteroidetes__Niastella_koreensis_GR20-10__xenobiotic|transporting_ATPase:0.38334964799270820901,256424473__Bacteria__Bacteroidetes__Chitinophaga_pinensis_DSM_2588__ABC_transporter:0.27051697369232896584):0.16956695965966939177,(379731826__Bacteria__Bacteroidetes__Saprospira_grandis_str_Lewin__ABC_transporter:0.25608322101518077307,332663209__Bacteria__Bacteroidetes__Haliscomenobacter_hydrossis_DSM_1100__xenobiotic|transporting_ATPase:0.28058899128956971136):0.11132182517825636725):0.12761348536979189028):0.06129164880021370498,327405406__Bacteria__Bacteroidetes__Fluviicola_taffensis_DSM_16823__Xenobiotic|transporting_ATPase:0.58284718728508611019):0.04287658809437222551):0.02864119921448441547):0.22408624951373842804,(268315989__Bacteria__Bacteroidetes__Rhodothermus_marinus_DSM_4252__cyclic_nucleotide|binding_protein:0.25550591323338478489,294508201__Bacteria__Bacteroidetes__Salinibacter_ruber_M8__ABC_transporter_ATP|binding_protein|permease:0.30688379438073781769):0.36430711417694539023):0.08037277650417495867,((193215407__Bacteria__Chlorobi__Chloroherpeton_thalassium_ATCC_35110__ABC_transporter|like_protein:0.33396510229359294142,((194334402__Bacteria__Chlorobi__Prosthecochloris_aestuarii_DSM_271__ABC_transporter|like_protein:0.13197065714670605518,189499801__Bacteria__Chlorobi__Chlorobium_phaeobacteroides_BS1__ABC_transporter|like_protein:0.19716983043447236512):0.03521894811414349319,((((145220132__Bacteria__Chlorobi__Chlorobium_phaeovibrioides_DSM_265__ABC_transporter|like_protein:0.16685882502997653742,78187361__Bacteria__Chlorobi__Chlorobium_luteolum_DSM_273__ATPase:0.12697709724732311742):0.07482433558240005056,(78189292__Bacteria__Chlorobi__Chlorobium_chlorochromatii_CaD3__ATPase:0.22077769336627794949,194336161__Bacteria__Chlorobi__Pelodictyon_phaeoclathratiforme_BU-1__ABC_transporter|like_protein:0.10756098627850260718):0.05143760132827539244):0.04668029901826317718,(119357686__Bacteria__Chlorobi__Chlorobium_phaeobacteroides_DSM_266__ABC_transporter:0.20118976964955898046,189347198__Bacteria__Chlorobi__Chlorobium_limicola_DSM_245__ABC_transporter:0.19883835242122910314):0.03620167542339691041):0.08600405806165076217,(193213233__Bacteria__Chlorobi__Chlorobaculum_parvum_NCIB_8327__ABC_transporter|like_protein:0.06783413079919872746,21674321__Bacteria__Chlorobi__Chlorobium_tepidum_TLS__ABC_transporter_ATP|binding_protein:0.09963475530327123297):0.20051396979064409209):0.04604605684423261625):0.24363619831627128520):0.17070643397434387412,385811214__Bacteria__others_bacteria__Ignavibacterium_album_JCM_16511__ABC|type_multidrug_transport_system_component:0.45245073786346345912):0.08610299226140963325):0.17048229638643136452):0.05706110398799867783,((226226337__Bacteria__others_bacteria__Gemmatimonas_aurantiaca_T-27__putative_ABC_transporter_ATP|binding_protein:0.67345295395806514804,(269926273__Bacteria__others_bacteria__Thermobaculum_terrenum_ATCC_BAA-798__ABC_transporter:0.60446079002715269457,((148654664__Bacteria__Chloroflexi__Roseiflexus_sp_RS-1__ABC_transporter|like_protein:0.06682345462740577058,156741237__Bacteria__Chloroflexi__Roseiflexus_castenholzii_DSM_13941__cyclic_nucleotide|binding_protein:0.06448734665283349654):0.22246791584969172195,(219849500__Bacteria__Chloroflexi__Chloroflexus_aggregans_DSM_9485__ABC_transporter|like_protein:0.08969677267319865754,(222525508__Bacteria__Chloroflexi__Chloroflexus_sp_Y-400-fl__ABC_transporter:0.00000122123005994819,163847649__Bacteria__Chloroflexi__Chloroflexus_aurantiacus_J-10-fl__ABC_transporter|like_protein:0.00000122123005994819):0.09922079546905292202):0.28526671701903399958):0.31734906956460701144):0.12005598672578728092):0.06447929278470726500,((312116293__Bacteria__Alphaproteobacteria__Rhodomicrobium_vannielii_ATCC_17100__ABC_transporter:0.83738194276292665652,116622946__Bacteria__Acidobacteria__Candidatus_Solibacter_usitatus_Ellin6076__ABC_transporter|like_protein:0.35632651719388436229):0.12821138125143605180,((94968542__Bacteria__Acidobacteria__Candidatus_Koribacter_versatilis_Ellin345__ABC_transporter_ATPase:0.27631712516390072309,(225871809__Bacteria__Acidobacteria__Acidobacterium_capsulatum_ATCC_51196__ABC_transporter_permease|ATP|binding_protein:0.22029458950419772423,(374310250__Bacteria__Acidobacteria__Granulicella_mallensis_MP5ACTX8__xenobiotic|transporting_ATPase:0.19487491094757850019,(322435027__Bacteria__Acidobacteria__Granulicella_tundricola__ABC_transporter:0.18707581674078929690,(390958473__Bacteria__Acidobacteria__Terriglobus_roseus_DSM_18391__multidrug_ABC_transporter_ATPase|permease:0.20290354735994717283,320107371__Bacteria__Acidobacteria__Terriglobus_saanensis_SP1PR4__ABC_transporter|like_protein:0.16188253024574361660):0.10724584762404658356):0.03238993530906478235):0.11577703925742574564):0.07608811674402292391):0.12677148148351005674,347755667__Bacteria__Acidobacteria__Candidatus_Chloracidobacterium_thermophilum_B__multidrug_ABC_transporter_ATPase|permease:0.48681057179730358175):0.10295336127633572532):0.10044309264952645810):0.07011469690562353863):0.06167885281945591908):0.18042404325506342100,(((146297201__Bacteria__Clostridia__Caldicellulosiruptor_saccharolyticus_DSM_8903__ABC_transporter:0.09077345640501267854,(222529514__Bacteria__Clostridia__Caldicellulosiruptor_bescii_DSM_6725__ABC_transporter:0.01154991039048519283,((312135320__Bacteria__Clostridia__Caldicellulosiruptor_owensensis_OL__ABC_transporter|like_protein:0.01595907374935801037,302871680__Bacteria__Clostridia__Caldicellulosiruptor_obsidiansis_OB47__ABC_transporter|like_protein:0.00506493700144638320):0.01490348633140129407,((312793738__Bacteria__Clostridia__Caldicellulosiruptor_kristjanssonii_177R1B__ABC_transporter|like_protein:0.00160286792769337222,344996218__Bacteria__Clostridia__Caldicellulosiruptor_lactoaceticus_6A__ABC_transporter|like_protein:0.00160345085522631031):0.01697992243167963100,(312127427__Bacteria__Clostridia__Caldicellulosiruptor_hydrothermalis_108__ABC_transporter|like_protein:0.00520528475066747709,312622256__Bacteria__Clostridia__Caldicellulosiruptor_kronotskyensis_2002__ABC_transporter|like_protein:0.01596740109533963115):0.00267723734850541318):0.00781170005329398162):0.00253737412076663043):0.05442787193982427663):0.53743491323037251295,((((385802170__Bacteria__Actinobacteria__Gardnerella_vaginalis_HMP9231__ABC_transporter:0.07064782583947806782,283783686__Bacteria__Actinobacteria__Gardnerella_vaginalis_409-05__ABC_transporter_ATP|binding_protein:0.05108767768604648152):0.16687286798405034927,(384190186__Bacteria__Actinobacteria__Bifidobacterium_animalis_subsp_lactis_BB-12__Multidrug|protein|lipid_ABC_transporter_family|_ATP|binding_and_permease_protein:0.22243227499234677347,((384197915__Bacteria__Actinobacteria__Bifidobacterium_breve_ACS-071-V-Sch8b__ABC_transporter:0.01672902735848020087,189440401__Bacteria__Actinobacteria__Bifidobacterium_longum_DJO10A__multidrug_ABC_transporter_ATPase|permease:0.01732589998875702295):0.09202929588272525108,283456935__Bacteria__Actinobacteria__Bifidobacterium_dentium_Bd1__ABC_transporter_ATP|binding_protein|permease:0.09026341704881517269):0.07561768035328154947):0.12864839777923889330):0.44519017939248622939,((220928854__Bacteria__Clostridia__Clostridium_cellulolyticum_H10__ABC_transporter:0.04831148325532901022,376260536__Bacteria__Clostridia__Clostridium_sp_BNL1100__multidrug_ABC_transporter_ATPase_and_permease:0.02590017128292481166):0.34254651207034492177,302876703__Bacteria__Clostridia__Clostridium_cellulovorans_743B__ABC_transporter:0.29071766990782904605):0.09393920070014749601):0.17972976967463891174,((302386121__Bacteria__Clostridia__Clostridium_saccharolyticum_WM1__ABC_transporter:0.30909953934193851177,(302669387__Bacteria__Clostridia__Butyrivibrio_proteoclasticus_B316__ABC_transporter_ATP|binding_protein|permease:0.37833766689811387796,347530935__Bacteria__Clostridia__Roseburia_hominis_A2-183__ABC_transporter_ATP|binding_protein|permease:0.19760900609507769943):0.19538091716309449741):0.31847857919738525867,(150017645__Bacteria__Clostridia__Clostridium_beijerinckii_NCIMB_8052__ABC_transporter:0.69980622033695005779,(390933461__Bacteria__Clostridia__Thermoanaerobacterium_saccharolyticum_JW-SL-YS485__ABC_transporter:0.08545708943543828262,304317941__Bacteria__Clostridia__Thermoanaerobacterium_thermosaccharolyticum_DSM_571__ABC_transporter:0.02491795369986968267):0.31767586246153556306):0.09045296609149515443):0.23001581857204198012):0.07449401597343566217):0.22336653757434382639,(((357385180__Bacteria__Alphaproteobacteria__Pelagibacterium_halotolerans_B2__ABC_transporter_ATP|binding_protein|permease:0.17800297258997652139,(319782381__Bacteria__Alphaproteobacteria__Mesorhizobium_ciceri_biovar_biserrulae_WSM1271__ABC_transporter:0.13003780706614442852,(222086004__Bacteria__Alphaproteobacteria__Agrobacterium_radiobacter_K84__multidrug_ABC|transporter:0.11032531220143886042,110635004__Bacteria__Alphaproteobacteria__Chelativorans_sp_BNC1__ABC_transporter:0.11738888033081920637):0.08040296677617031484):0.04858632758564857684):0.83993691129380698701,(336065666__Bacteria__others_bacteria__Erysipelothrix_rhusiopathiae_str_Fujisawa__ABC_transporter_permease|ATP|binding_protein:0.69459780109207958088,182413801__Bacteria__others_bacteria__Opitutus_terrae_PB90-1__ABC_transporter|like_protein:0.72008459094061105787):0.34038649321730085617):0.11540032211071210577,(383763189__Bacteria__Chloroflexi__Caldilinea_aerophila_DSM_14535_NBRC_104270__putative_ABC_transporter:0.20303417787023878005,320159670__Bacteria__Chloroflexi__Anaerolinea_thermophila_UNI-1__putative_ABC_transporter:0.24247822228695017910):0.45163758751952187698):0.08574194059498604914):0.08520903396958176557):0.08915551133902382963):0.10528425567608711011):0.72123133920566973032,389853073__Archaea__Thermococcales-pyroco__Pyrococcus_sp_ST04__ABC_transporter_ATP|binding_protein:0.13166202743995406022):0.03561928974818644872):0.04697345529752094961,(289596948__Archaea__Thermoplasmatales__Aciduliprofundum_boonei_T469__ABC_transporter:0.19217320227501358265,242399060__Archaea__Thermococcales-pyroco__Thermococcus_sibiricus_MM_739__ABC_transporter_ATP|binding_protein:0.14137938247011663795):0.03888356350350075097):0.03231767797551802351,14520516__Archaea__Thermococcales-pyroco__Pyrococcus_abyssi_GE5__ABC_transporter_ATP|binding_protein:0.11173263279740684728):0.0;
