# Supplementary material for: The last universal common ancestor between ancient Earth chemistry and the onset of genetics
Source: PLoS Genet. 2018 Aug 16;14(8):e1007518. doi: 10.1371/journal.pgen.1007518 (PMC6095482; doi:10.1371/journal.pgen.1007518)
Supplement: S1 Appendix — The trees are for the 355 clusters that, after alignment and tree construction, generated ML trees that preserve domain monophyly while also having homologues in ≥2 archaeal and ≥2 bacterial lineages. These 355 proteins trace to LUCA by those phylogenetic criteria [78]. LUCA, last universal common ancestor; ML, maximum likelihood. (ZIP) [file pgen.1007518.s001.zip › renamed_trees_LUCA/1972.tree]

((288931095__Archaea__Archaeoglobales__Ferroglobus_placidus_DSM_10642__hypothetical_protein:0.27260241432168652587,(284162806__Archaea__Archaeoglobales__Archaeoglobus_profundus_DSM_5631__hypothetical_protein:0.29456259646165050547,((((((13541311__Archaea__Thermoplasmatales__Thermoplasma_volcanium_GSS1__hypothetical_protein:0.38134590426584780154,16082117__Archaea__Thermoplasmatales__Thermoplasma_acidophilum_DSM_1728__hypothetical_protein:0.40659712649761231562):0.25095743219232952148,48477641__Archaea__Thermoplasmatales__Picrophilus_torridus_DSM_9790__hypothetical_protein:0.43478405232556394111):0.49564703121344150238,289596390__Archaea__Thermoplasmatales__Aciduliprofundum_boonei_T469__hypothetical_protein:0.28221850959724981145):0.12936085060632815380,((116754448__Archaea__Methanosarcinales__Methanosaeta_thermophila_PT__hypothetical_protein:0.39006716512145933606,((15678476__Archaea__Methanobacteriales__Methanothermobacter_thermautotrophicus_str_Delta_H__hypothetical_protein:0.21564536583976290363,304314605__Archaea__Methanobacteriales__Methanothermobacter_marburgensis_str_Marburg__hypothetical_protein:0.06012576658724933659):0.35550859787398042533,((333988026__Archaea__Methanobacteriales__Methanobacterium_sp_SWAN-1__hypothetical_protein:0.07793106636070859516,325958310__Archaea__Methanobacteriales__Methanobacterium_sp_AL-21__hypothetical_protein:0.16540320775529909758):0.11698709226376526049,((148642991__Archaea__Methanobacteriales__Methanobrevibacter_smithii_ATCC_35061__hypothetical_protein:0.12180740680638067752,288561150__Archaea__Methanobacteriales__Methanobrevibacter_ruminantium_M1__hypothetical_protein:0.13231662381955591745):0.11426151135208088838,84489605__Archaea__Methanobacteriales__Methanosphaera_stadtmanae_DSM_3091__hypothetical_protein:0.18368098573471761115):0.11269031120359795928):0.14905327734474554946):0.08799155903837715953):0.14619697731816944097,(337286899__Bacteria__others_bacteria__Thermodesulfatator_indicus_DSM_15286__hypothetical_protein:0.41637243808008317369,((((325103859__Bacteria__Bacteroidetes__Pedobacter_saltans_DSM_12145__hypothetical_protein:0.24939287868275614168,(146300950__Bacteria__Bacteroidetes__Flavobacterium_johnsoniae_UW101__hypothetical_protein:0.23921799704668900155,375149901__Bacteria__Bacteroidetes__Niastella_koreensis_GR20-10__hypothetical_protein:0.15834265949652681638):0.05084117339804062469):0.07400162892303617512,(326801490__Bacteria__Bacteroidetes__Sphingobacterium_sp_21__hypothetical_protein:0.30719878716607851299,(256423071__Bacteria__Bacteroidetes__Chitinophaga_pinensis_DSM_2588__hypothetical_protein:0.14130005564777592397,110639216__Bacteria__Bacteroidetes__Cytophaga_hutchinsonii_ATCC_33406__hypothetical_protein:0.21209369522071705449):0.04571992593702004642):0.06070158710077942082):0.08543762120792140757,(((116626757__Bacteria__Acidobacteria__Candidatus_Solibacter_usitatus_Ellin6076__hypothetical_protein:0.17894446020185070245,374312135__Bacteria__Acidobacteria__Granulicella_mallensis_MP5ACTX8__hypothetical_protein:0.22523721209509212082):0.13849275843198741165,(153005431__Bacteria__Deltaproteobacteria__Anaeromyxobacter_sp_Fw109-5__hypothetical_protein:0.29172862235804131181,(217977894__Bacteria__Alphaproteobacteria__Methylocella_silvestris_BL2__hypothetical_protein:0.22734594682089409590,((338741020__Bacteria__Alphaproteobacteria__Hyphomicrobium_sp_MC1__hypothetical_protein:0.17443572412641220049,(90424985__Bacteria__Alphaproteobacteria__Rhodopseudomonas_palustris_BisB18__hypothetical_protein:0.10929231938279669600,(146343672__Bacteria__Alphaproteobacteria__Bradyrhizobium_sp_ORS_278__hypothetical_protein:0.10379132922542334827,((27378945__Bacteria__Alphaproteobacteria__Bradyrhizobium_japonicum_USDA_110__hypothetical_protein:0.01786481227699096910,384219697__Bacteria__Alphaproteobacteria__Bradyrhizobium_japonicum_USDA_6__hypothetical_protein:0.03112786744431838074):0.02559594090707502378,383772647__Bacteria__Alphaproteobacteria__Bradyrhizobium_sp_S23321__hypothetical_protein:0.02541034150179849113):0.05942878267602376419):0.04978033469018629253):0.03439057715401666604):0.09175064793834869503,(((357417123__Bacteria__Gammaproteobacteria__Pseudoxanthomonas_spadix_BD-a59__hypothetical_protein:0.11159726103603852254,(21230552__Bacteria__Gammaproteobacteria__Xanthomonas_campestris_pv_campestris_str_ATCC_33913__hypothetical_protein:0.06541029289010109882,(78046773__Bacteria__Gammaproteobacteria__Xanthomonas_campestris_pv_vesicatoria_str_85-10__hypothetical_protein:0.01333734445159211364,21241944__Bacteria__Gammaproteobacteria__Xanthomonas_axonopodis_pv_citri_str_306__hypothetical_protein:0.01077076080470406282):0.06265592680898890432):0.09839997255496264750):0.11960950974118857160,((163855953__Bacteria__Betaproteobacteria__Bordetella_petrii_DSM_12804__hypothetical_protein:0.14045053464026255319,182679645__Bacteria__Alphaproteobacteria__Beijerinckia_indica_subsp_indica_ATCC_9039__hypothetical_protein:0.17732816170339898987):0.06199375120050167054,(347760540__Bacteria__Alphaproteobacteria__Gluconacetobacter_xylinus_NBRC_3288__hypothetical_protein:0.22866266477404315061,389877358__Bacteria__Alphaproteobacteria__Tistrella_mobilis_KA081020-065__hypothetical_protein:0.12615620431106217003):0.04331084290531592856):0.04126720506950679740):0.04076635490959999719,((337267572__Bacteria__Alphaproteobacteria__Mesorhizobium_opportunistum_WSM2075__hypothetical_protein:0.07708986223877965782,(319783464__Bacteria__Alphaproteobacteria__Mesorhizobium_ciceri_biovar_biserrulae_WSM1271__hypothetical_protein:0.05910488606839607584,13475714__Bacteria__Alphaproteobacteria__Mesorhizobium_loti_MAFF303099__hypothetical_protein:0.04877031786871499630):0.05305331426940944339):0.05379979194388186808,334320380__Bacteria__Alphaproteobacteria__Sinorhizobium_meliloti_AK83__hypothetical_protein:0.15457640888427418013):0.06857000472436967919):0.01743920964842702800):0.05449845736562748677):0.11143322509585795732):0.27560407765121031076):0.03790606161413132003,(307718702__Bacteria__Spirochaetes__Spirochaeta_thermophila_DSM_6192__cellulase|_glycosyl_hydrolase_family_5:0.59063944358459496975,(332297921__Bacteria__Spirochaetes__Treponema_brennaborense_DSM_12168__hypothetical_protein:0.22839585793148681203,328949326__Bacteria__Spirochaetes__Treponema_succinifaciens_DSM_2489__hypothetical_protein:0.21466275260342590481):0.21375190950917002941):0.06797658159651061294):0.06931778904596132274):0.35925825078136836011,((327398866__Bacteria__Deltaproteobacteria__Hippea_maritima_DSM_10411__hypothetical_protein:0.52592770109288478064,((383788263__Bacteria__others_bacteria__Caldisericum_exile_AZM16c01__hypothetical_protein:0.73154945281980232608,(337288741__Bacteria__others_bacteria__Thermodesulfobacterium_sp_OPB45__hypothetical_protein:0.53600947589658287651,(217967162__Bacteria__others_bacteria__Dictyoglomus_turgidum_DSM_6724__hypothetical_protein:0.06543030032037686072,206901710__Bacteria__others_bacteria__Dictyoglomus_thermophilum_H-6-12__hypothetical_protein:0.07661076892345393408):0.24776320982080526911):0.06614823096314395579):0.08671402161690745791,206890527__Bacteria__others_bacteria__Thermodesulfovibrio_yellowstonii_DSM_11347__hypothetical_protein:0.41916909257500578612):0.05813138484903256770):0.07846098801143146229,(260892933__Bacteria__Clostridia__Ammonifex_degensii_KC4__hypothetical_protein:0.43542805697483299987,((((114566885__Bacteria__Clostridia__Syntrophomonas_wolfei_subsp_wolfei_str_Goettingen__hypothetical_protein:0.45275317703951245552,258515226__Bacteria__Clostridia__Desulfotomaculum_acetoxidans_DSM_771__hypothetical_protein:0.32846055338523227896):0.02566414344885421459,189219462__Bacteria__others_bacteria__Methylacidiphilum_infernorum_V4__hypothetical_protein:0.58969162365517235891):0.05596553915991327871,83589009__Bacteria__Clostridia__Moorella_thermoacetica_ATCC_39073__hypothetical_protein:0.34192374008279546871):0.06180124535462624275,333980438__Bacteria__Clostridia__Desulfotomaculum_kuznetsovii_DSM_6115__hypothetical_protein:0.27656810282345900553):0.05664714408011706226):0.08820818992038402528):0.02166606922378020231):0.04869434379039325883):0.12068309325415460531):0.07822861676644669859):0.13912264680175137621,(((347524430__Archaea__Desulfurococcales__Pyrolobus_fumarii_1A__hypothetical_protein:0.34726395002765986231,124027343__Archaea__Desulfurococcales__Hyperthermus_butylicus_DSM_5456__hypothetical_protein:0.39468652676838922311):0.22570873460562387858,(((389861088__Archaea__Desulfurococcales__Thermogladius_sp_1633__hypothetical_protein:0.47240132265642686971,(297526732__Archaea__Desulfurococcales__Staphylothermus_hellenicus_DSM_12710__hypothetical_protein:0.07018956635784752429,126464991__Archaea__Desulfurococcales__Staphylothermus_marinus_F1__hypothetical_protein:0.04399569769059394342):0.17780130596037491131):0.19029856760282662376,((146304287__Archaea__Sulfolobales__Metallosphaera_sedula_DSM_5348__hypothetical_protein:0.11134985865894790613,330834576__Archaea__Sulfolobales__Metallosphaera_cuprina_Ar-4__hypothetical_protein:0.12442340620031569487):0.22313280726204434701,(332797779__Archaea__Sulfolobales__Acidianus_hospitalis_W1__hypothetical_protein:0.16714004226420972610,((15899203__Archaea__Sulfolobales__Sulfolobus_solfataricus_P2__hypothetical_protein:0.00234233451413199409,227826656__Archaea__Sulfolobales__Sulfolobus_islandicus_M_14-25__hypothetical_protein:0.00000122123005994819):0.20282416606274661364,(15920803__Archaea__Sulfolobales__Sulfolobus_tokodaii_str_7__hypothetical_protein:0.13759278498061658369,70606106__Archaea__Sulfolobales__Sulfolobus_acidocaldarius_DSM_639__hypothetical_protein:0.21247810282450627084):0.08683064662676859280):0.04790008892384465394):0.07870083577853896617):0.25959790496012757899):0.19163147159122567720,((305664209__Archaea__Desulfurococcales__Ignisphaera_aggregans_DSM_17230__hypothetical_protein:0.40893148692339031935,((218883440__Archaea__Desulfurococcales__Desulfurococcus_kamchatkensis_1221n__hypothetical_protein:0.01176972767285471531,390937950__Archaea__Desulfurococcales__Desulfurococcus_fermentans_DSM_16532__hypothetical_protein:0.00671086958471778412):0.22935493109633237063,320100512__Archaea__Desulfurococcales__Desulfurococcus_mucosus_DSM_2162__hypothetical_protein:0.21166601971918241887):0.46095968803732051411):0.29651051440670561643,(156936900__Archaea__Desulfurococcales__Ignicoccus_hospitalis_KIN4-I__hypothetical_protein:0.46222522666808879555,(302348948__Archaea__Desulfurococcales__Acidilobus_saccharovorans_345-15__hypothetical_protein:0.39105225780142494063,14601650__Archaea__Desulfurococcales__Aeropyrum_pernix_K1__hypothetical_protein:0.47110519676930256994):0.19547110473947398868):0.16756687482679552548):0.06093372987047944445):0.04103876408911939083):0.08725289797890378729,(((159040851__Archaea__Thermoproteales__Caldivirga_maquilingensis_IC-167__hypothetical_protein:0.21493658183406891271,(325967654__Archaea__Thermoproteales__Vulcanisaeta_moutnovskia_768-28__hypothetical_protein:0.09911715830017597817,307595602__Archaea__Thermoproteales__Vulcanisaeta_distributa_DSM_14429__hypothetical_protein:0.06159067785472557843):0.20964211347877359515):0.32389085325598321319,((352683226__Archaea__Thermoproteales__Thermoproteus_tenax_Kra_1__hypothetical_protein:0.14888982377174692084,327311309__Archaea__Thermoproteales__Thermoproteus_uzoniensis_768-20__hypothetical_protein:0.13270898612276282869):0.19284550855976695383,(126460759__Archaea__Thermoproteales__Pyrobaculum_calidifontis_JCM_11548__protein_of_unknown_function_DUF763:0.15401516124251815598,(171184507__Archaea__Thermoproteales__Thermoproteus_neutrophilus_V24Sta__hypothetical_protein:0.13691117191076337956,(119872571__Archaea__Thermoproteales__Pyrobaculum_islandicum_DSM_4184__hypothetical_protein:0.10987835820146582555,(18312165__Archaea__Thermoproteales__Pyrobaculum_aerophilum_str_IM2__hypothetical_protein:0.12401005569594339417,((379005427__Archaea__Thermoproteales__Pyrobaculum_oguniense_TE7__hypothetical_protein:0.00257024784289660180,145590293__Archaea__Thermoproteales__Pyrobaculum_arsenaticum_DSM_13514__hypothetical_protein:0.00729583635577118507):0.12523472710311409073,374327699__Archaea__Thermoproteales__Pyrobaculum_sp_1860__hypothetical_protein:0.12892065233349023212):0.02650437161311221257):0.04988671719257417592):0.04527654752475043093):0.03713547607137188122):0.10152530425868984409):0.17115646567659081878):0.18725103096754344700,(119720097__Archaea__Thermoproteales__Thermofilum_pendens_Hrk_5__hypothetical_protein:0.44824411184637924510,(((242399331__Archaea__Thermococcales-pyroco__Thermococcus_sibiricus_MM_739__hypothetical_protein:0.19640957417057891554,315230478__Archaea__Thermococcales-pyroco__Thermococcus_barophilus_MP__hypothetical_protein:0.11897824241336736606):0.06921326418795162305,((212223767__Archaea__Thermococcales-pyroco__Thermococcus_onnurineus_NA1__hypothetical_protein:0.04570883793797952260,(341581469__Archaea__Thermococcales-pyroco__Thermococcus_sp_4557__hypothetical_protein:0.02715146091419758101,57640314__Archaea__Thermococcales-pyroco__Thermococcus_kodakarensis_KOD1__hypothetical_protein:0.08888381249539048512):0.03955241823135801499):0.05552591202947313592,(240103965__Archaea__Thermococcales-pyroco__Thermococcus_gammatolerans_EJ3__hypothetical_protein:0.07211416677443367729,223477845__Archaea__Thermococcales-pyroco__Thermococcus_sp_AM4__hypothetical_protein:0.06069164380284456511):0.06727010938192204414):0.07504092046252462678):0.07881119737058862873,(337284325__Archaea__Thermococcales-pyroco__Pyrococcus_yayanosii_CH1__hypothetical_protein:0.15740576202817538332,(18976983__Archaea__Thermococcales-pyroco__Pyrococcus_furiosus_DSM_3638__hypothetical_protein:0.09244783653780382082,((14521507__Archaea__Thermococcales-pyroco__Pyrococcus_abyssi_GE5__hypothetical_protein:0.06557509524537090406,(332159025__Archaea__Thermococcales-pyroco__Pyrococcus_sp_NA2__hypothetical_protein:0.14616316117658315066,14590618__Archaea__Thermococcales-pyroco__Pyrococcus_horikoshii_OT3__hypothetical_protein:0.10614612285518856827):0.03113414797792121366):0.07114214017970217629,389852163__Archaea__Thermococcales-pyroco__Pyrococcus_sp_ST04__hypothetical_protein:0.13027236245688503247):0.03780670018464681731):0.10017572610040988146):0.03297837493563644806):0.20268928550966550106):0.21880921264025934847):0.12010663496172553633):0.10605174246115994796):0.07152583484577838824,(20093839__Archaea__Thermococcales-pyroco__Methanopyrus_kandleri_AV19__hypothetical_protein:0.77296077793151696245,170290271__Archaea__others_archaea__Candidatus_Korarchaeum_cryptofilum_OPF8__hypothetical_protein:0.46241541654077650270):0.14925796782658279360):0.20171557940260034791):0.11259989684102952867):0.07476522437353246009,327400826__Archaea__Archaeoglobales__Archaeoglobus_veneficus_SNP6__hypothetical_protein:0.21918529208598236391,11499091__Archaea__Archaeoglobales__Archaeoglobus_fulgidus_DSM_4304__hypothetical_protein:0.36663886925931266081):0.0;
