# Supplementary material for: The last universal common ancestor between ancient Earth chemistry and the onset of genetics
Source: PLoS Genet. 2018 Aug 16;14(8):e1007518. doi: 10.1371/journal.pgen.1007518 (PMC6095482; doi:10.1371/journal.pgen.1007518)
Supplement: S1 Appendix — The trees are for the 355 clusters that, after alignment and tree construction, generated ML trees that preserve domain monophyly while also having homologues in ≥2 archaeal and ≥2 bacterial lineages. These 355 proteins trace to LUCA by those phylogenetic criteria [78]. LUCA, last universal common ancestor; ML, maximum likelihood. (ZIP) [file pgen.1007518.s001.zip › renamed_trees_LUCA/59.tree]

(((284161868__Archaea__Archaeoglobales__Archaeoglobus_profundus_DSM_5631__ribose|phosphate_pyrophosphokinase:0.25047619042763102915,327401492__Archaea__Archaeoglobales__Archaeoglobus_veneficus_SNP6__ribose|phosphate_pyrophosphokinase:0.28580454018961620744):0.07836153088877935435,288932360__Archaea__Archaeoglobales__Ferroglobus_placidus_DSM_10642__ribose|phosphate_pyrophosphokinase:0.31178906582477794451):0.06049365338791919122,((((147919440__Archaea__Methanocellales__Uncultured_methanogenic_archaeon_RC-I__ribose|phosphate_pyrophosphokinase:0.23215105951835213194,(282165090__Archaea__Methanocellales__Methanocella_paludicola_SANAE__ribose|phosphate_pyrophosphokinase:0.13608553517722796200,383319681__Archaea__Methanocellales__Methanocella_sp_HZ254__ribose|phosphate_pyrophosphokinase:0.12029601617706736638):0.19619828005527423231):0.24643619019211460142,((386000769__Archaea__Methanosarcinales__Methanosaeta_harundinacea_6Ac__Ribose|phosphate_pyrophosphokinase:0.30263121057154857008,(330507635__Archaea__Methanosarcinales__Methanosaeta_concilii_GP6__ribose|phosphate_pyrophosphokinase:0.24815254210630291465,116753726__Archaea__Methanosarcinales__Methanosaeta_thermophila_PT__ribose|phosphate_pyrophosphokinase:0.24510825275393000044):0.09458790338685763022):0.34288632350553271966,(((20090033__Archaea__Methanosarcinales__Methanosarcina_acetivorans_C2A__ribose|phosphate_pyrophosphokinase:0.07482791542341940549,21228307__Archaea__Methanosarcinales__Methanosarcina_mazei_Go1__ribose|phosphate_pyrophosphokinase:0.06083863283998817983):0.09143351153485868021,73667912__Archaea__Methanosarcinales__Methanosarcina_barkeri_str_Fusaro__ribose|phosphate_pyrophosphokinase:0.10620130113405105987):0.14605666987944368462,((298675667__Archaea__Methanosarcinales__Methanohalobium_evestigatum_Z-7303__ribose|phosphate_pyrophosphokinase:0.27641086740828041401,336477822__Archaea__Methanosarcinales__Methanosalsum_zhilinae_DSM_4017__ribose|phosphate_pyrophosphokinase:0.30933398640595394236):0.05981331864185625985,(91773818__Archaea__Methanosarcinales__Methanococcoides_burtonii_DSM_6242__ribose|phosphate_pyrophosphokinase:0.12469249285920253056,294496528__Archaea__Methanosarcinales__Methanohalophilus_mahii_DSM_5219__ribose|phosphate_pyrophosphokinase:0.26517406254219638706):0.11412396589504811284):0.08606111011227855767):0.20601900143730067505):0.06263619269114965860):0.16501137421346032119,((257052619__Archaea__Halobacteria__Halorhabdus_utahensis_DSM_12940__ribose|phosphate_pyrophosphokinase:0.44347418057705256800,((15791029__Archaea__Halobacteria__Halobacterium_sp_NRC-1__hypothetical_protein:0.00000122123005994819,169236779__Archaea__Halobacteria__Halobacterium_salinarum_R1__ribose|phosphate_pyrophosphokinase:0.00000122123005994819):0.29733809415221118533,(300709424__Archaea__Halobacteria__Halalkalicoccus_jeotgali_B3__ribose|phosphate_pyrophosphokinase:0.29883434205455361443,(((257386974__Archaea__Halobacteria__Halomicrobium_mukohataei_DSM_12286__ribose|phosphate_pyrophosphokinase:0.20093693615637872596,(((55379271__Archaea__Halobacteria__Haloarcula_marismortui_ATCC_43049__ribose|phosphate_pyrophosphokinase:0.00868115167679202500,2508578562__Archaea__Halobacteria__Haloarcula_sinaiiensis_ATCC_33800__ribose|phosphate_pyrophosphokinase|_EC|2|7|6|1_|:0.00000122123005994819):0.00880234581422807867,2508575130__Archaea__Halobacteria__Haloarcula_californiae_ATCC_33799__ribose|phosphate_pyrophosphokinase|_EC|2|7|6|1_|:0.00441953079150564018):0.01226757209303108720,(2508584268__Archaea__Halobacteria__Haloarcula_vallismortis_ATCC_29715__ribose|phosphate_pyrophosphokinase|_EC|2|7|6|1_|:0.07862906534350598553,344213291__Archaea__Halobacteria__Haloarcula_hispanica_ATCC_33960__ribose|phosphate_pyrophosphokinase:0.01718142735706675028):0.00683712435064150886):0.16081014618715283593):0.15427510330444502151,76800955__Archaea__Halobacteria__Natronomonas_pharaonis_DSM_2160__ribose|phosphate_pyrophosphokinase:0.21595838247923720976):0.06895177821193834711,(((110669500__Archaea__Halobacteria__Haloquadratum_walsbyi_DSM_16790__ribose|phosphate_pyrophosphokinase:0.35457524238506638037,313127671__Archaea__Halobacteria__Halogeometricum_borinquense_DSM_11551__ribose|phosphate_pyrophosphokinase:0.18264947792146976613):0.07893706949617512736,(222480588__Archaea__Halobacteria__Halorubrum_lacusprofundi_ATCC_49239__ribose|phosphate_pyrophosphokinase:0.37482735292168262164,(2508590365__Archaea__Halobacteria__Haloferax_mucosum_ATCC_BAA-1512__ribose|phosphate_pyrophosphokinase|_EC|2|7|6|1_|:0.08227033290061641635,(292654413__Archaea__Halobacteria__Haloferax_volcanii_DS2__ribose|phosphate_pyrophosphokinase:0.03821406486117955720,2508565121__Archaea__Halobacteria__Haloferax_denitrificans_ATCC_35960__ribose|phosphate_pyrophosphokinase|_EC|2|7|6|1_|:0.02340210487855719571):0.02547053341068995086):0.09873275951599630451):0.04773261840145068963):0.13182621124146559621,(284163382__Archaea__Halobacteria__Haloterrigena_turkmenica_DSM_5511__ribose|phosphate_pyrophosphokinase:0.12485800839735421153,(336252621__Archaea__Halobacteria__Halopiger_xanaduensis_SH-6__ribose|phosphate_pyrophosphokinase:0.09596314561632299234,289581413__Archaea__Halobacteria__Natrialba_magadii_ATCC_43099__ribose|phosphate_pyrophosphokinase:0.15441709934189878917):0.02799005252643700994):0.07504179203653105201):0.06229962182347323352):0.04220694745367295497):0.07573891147571236437):0.09196227521449283626):0.61783035097735605756,((126178226__Archaea__Methanomicrobiales__Methanoculleus_marisnigri_JR1__ribose|phosphate_pyrophosphokinase:0.37324776208836601965,(307352373__Archaea__Methanomicrobiales__Methanoplanus_petrolearius_DSM_11571__ribose|phosphate_pyrophosphokinase:0.46173376617980099734,(88602266__Archaea__Methanomicrobiales__Methanospirillum_hungatei_JF-1__ribose|phosphate_pyrophosphokinase:0.66939375738549777850,(154151931__Archaea__Methanomicrobiales__Methanoregula_boonei_6A8__ribose|phosphate_pyrophosphokinase:0.26483710987092762279,219853250__Archaea__Methanomicrobiales__Methanosphaerula_palustris_E1-9c__ribose|phosphate_pyrophosphokinase:0.47283692658694020938):0.08638189291985652607):0.09326641764261019152):0.05420315570231535457):0.12272696113131688345,124485597__Archaea__Methanomicrobiales__Methanocorpusculum_labreanum_Z__hypothetical_protein:0.42153963639245262129):0.26053573444594274600):0.12106107419672794412):0.12215184283085875339,(((389861112__Archaea__Desulfurococcales__Thermogladius_sp_1633__ribose|phosphate_pyrophosphokinase:1.04351684924633403284,(312136638__Archaea__Methanobacteriales__Methanothermus_fervidus_DSM_2088__ribose|phosphate_pyrophosphokinase:0.30077174190136374277,(((288560890__Archaea__Methanobacteriales__Methanobrevibacter_ruminantium_M1__ribose|phosphate_diphosphokinase_Prs:0.20451327158229201664,148643637__Archaea__Methanobacteriales__Methanobrevibacter_smithii_ATCC_35061__ribose|phosphate_pyrophosphokinase:0.32711635667525751359):0.16488502158601159309,((325959923__Archaea__Methanobacteriales__Methanobacterium_sp_AL-21__ribose|phosphate_pyrophosphokinase:0.20807811883510599071,333986677__Archaea__Methanobacteriales__Methanobacterium_sp_SWAN-1__ribose|phosphate_pyrophosphokinase:0.13641538722911686343):0.17387323693861336804,(304314938__Archaea__Methanobacteriales__Methanothermobacter_marburgensis_str_Marburg__ribose|phosphate_pyrophosphokinase:0.05108264696795121462,15678808__Archaea__Methanobacteriales__Methanothermobacter_thermautotrophicus_str_Delta_H__ribose|phosphate_pyrophosphokinase:0.06912983509574938124):0.32678969173952276961):0.10082854842751176605):0.06065431321691149708,84490018__Archaea__Methanobacteriales__Methanosphaera_stadtmanae_DSM_3091__ribose|phosphate_pyrophosphokinase:0.44827524808045937643):0.20864910760049934502):0.19309078776077504003):0.14004517097760546540,((296109595__Archaea__Methanococcales__Methanocaldococcus_infernus_ME__ribose|phosphate_pyrophosphokinase:0.26760194861909497588,((15669556__Archaea__Methanococcales__Methanocaldococcus_jannaschii_DSM_2661__ribose|phosphate_pyrophosphokinase:0.00561423730426648289,(256811291__Archaea__Methanococcales__Methanocaldococcus_fervens_AG86__ribose|phosphate_pyrophosphokinase:0.02220320974414481327,289192048__Archaea__Methanococcales__Methanocaldococcus_sp_FS406-22__ribose|phosphate_pyrophosphokinase:0.02577982131351347003):0.02075998803743845864):0.04737343128865651593,261403499__Archaea__Methanococcales__Methanocaldococcus_vulcanius_M7__ribose|phosphate_pyrophosphokinase:0.08518481274620089139):0.03522541319007389815):0.07434367895512598856,(((297620166__Archaea__Methanococcales__Methanococcus_voltae_A3__ribose|phosphate_pyrophosphokinase:0.28147430065743062055,(45357973__Archaea__Methanococcales__Methanococcus_maripaludis_S2__ribose|phosphate_pyrophosphokinase:0.07937578554424147559,150400140__Archaea__Methanococcales__Methanococcus_vannielii_SB__ribose|phosphate_pyrophosphokinase:0.11698767039835769599):0.15829468660991405371):0.05649596513232062883,(336121190__Archaea__Methanococcales__Methanothermococcus_okinawensis_IH1__ribose|phosphate_pyrophosphokinase:0.08080447387467477871,150400605__Archaea__Methanococcales__Methanococcus_aeolicus_Nankai-3__ribose|phosphate_pyrophosphokinase:0.30516287136141906355):0.08037242518212138476):0.08316496983812537991,333911200__Archaea__Methanococcales__Methanotorris_igneus_Kol_5__ribose|phosphate_pyrophosphokinase:0.08200344677013185479):0.07184156955751008766):0.43573527792266902869):0.09744701036527869675,(((((((325295096__Bacteria__Aquificae__Desulfurobacterium_thermolithotrophum_DSM_11699__ribose|phosphate_pyrophosphokinase:0.10618379423344845303,319789367__Bacteria__Aquificae__Thermovibrio_ammonificans_HB-1__ribose|phosphate_pyrophosphokinase:0.10197999916461654435):0.46321026048613717085,(((((320103322__Bacteria__Planctomycetes__Isosphaera_pallida_ATCC_43644__ribose|phosphate_pyrophosphokinase:0.67484200067521660227,(320334867__Bacteria__Deinococcus-Thermus__Deinococcus_maricopensis_DSM_21211__ribose|phosphate_pyrophosphokinase:0.14414735501375594562,(325282839__Bacteria__Deinococcus-Thermus__Deinococcus_proteolyticus_MRP__ribose|phosphate_pyrophosphokinase:0.12997007981090663575,(((386855671__Bacteria__Deinococcus-Thermus__Deinococcus_gobiensis_I-0__putative_ribose|phosphate_pyrophosphokinase:0.05348969826947733153,226355638__Bacteria__Deinococcus-Thermus__Deinococcus_deserti_VCD115__ribose|phosphate_diphosphokinase:0.07297104664188369672):0.02444103910263769816,15806471__Bacteria__Deinococcus-Thermus__Deinococcus_radiodurans_R1__ribose|phosphate_pyrophosphokinase:0.05289835123552084212):0.02791183028816674599,94984560__Bacteria__Deinococcus-Thermus__Deinococcus_geothermalis_DSM_11300__ribose|phosphate_pyrophosphokinase:0.10540317429597775845):0.05380255220689439399):0.11338049684478783419):0.64452894998376875080):0.15214460655148512314,(320160673__Bacteria__Chloroflexi__Anaerolinea_thermophila_UNI-1__ribose|phosphate_pyrophosphokinase:0.76878861961281830251,((269838232__Bacteria__Chloroflexi__Sphaerobacter_thermophilus_DSM_20745__ribose|phosphate_pyrophosphokinase:0.12668657057726076531,221633355__Bacteria__Chloroflexi__Thermomicrobium_roseum_DSM_5159__ribose|phosphate_pyrophosphokinase:0.06835355078290393516):0.22208007537522705954,(300088229__Bacteria__Chloroflexi__Dehalogenimonas_lykanthroporepellens_BL-DC-9__ribose|phosphate_pyrophosphokinase:0.18917252614318447179,(57234763__Bacteria__Chloroflexi__Dehalococcoides_ethenogenes_195__ribose|phosphate_pyrophosphokinase:0.01990573737563038764,73748277__Bacteria__Chloroflexi__Dehalococcoides_sp_CBDB1__ribose|phosphate_pyrophosphokinase:0.02862163665231869103):0.23659857338246984004):0.15315595926524608328):0.09404653662588248475):0.09478140293911545278):0.13721926948823814918,((((218961882__Bacteria__others_bacteria__Candidatus_Cloacamonas_acidaminovorans__ribose|phosphate_pyrophosphokinase_|RPPK|_|phosphoribosyl_pyrophosphate_synthetase|_|P|Rib|PP_synthetase|_|PRPP_synthetase|:0.59819442114625720475,(187251697__Bacteria__others_bacteria__Elusimicrobium_minutum_Pei191__ribose|phosphate_pyrophosphokinase:0.45764889409226860995,189485713__Bacteria__others_bacteria__Uncultured_Termite_group_1_bacterium_phylotype_Rs-D17__ribose|phosphate_pyrophosphokinase:0.36836298306978210171):0.13315036680090577836):0.06987898805794778845,((117924128__Bacteria__Alphaproteobacteria__Magnetococcus_marinus_MC-1__ribose|phosphate_pyrophosphokinase:0.40011792908246840428,((((294678344__Bacteria__Alphaproteobacteria__Rhodobacter_capsulatus_SB_1003__ribose|phosphate_diphosphokinase:0.06881773657787894349,119386530__Bacteria__Alphaproteobacteria__Paracoccus_denitrificans_PD1222__ribose|phosphate_pyrophosphokinase:0.06665125080655177892):0.01799251176156825907,(310815418__Bacteria__Alphaproteobacteria__Ketogulonicigenium_vulgare_Y25__ribose|phosphate_pyrophosphokinase:0.12650530853148705956,(77462852__Bacteria__Alphaproteobacteria__Rhodobacter_sphaeroides_2-4-1__Phosphoribosyl_pyrophosphate_synthetase:0.09931133201609523842,((159045471__Bacteria__Alphaproteobacteria__Dinoroseobacter_shibae_DFL_12__ribose|phosphate_pyrophosphokinase:0.15971070821128194317,89053544__Bacteria__Alphaproteobacteria__Jannaschia_sp_CCS1__ribose|phosphate_pyrophosphokinase:0.15673071720693101949):0.04076964581295478007,((56697991__Bacteria__Alphaproteobacteria__Ruegeria_pomeroyi_DSS-3__ribose|phosphate_pyrophosphokinase:0.06233504560726155913,99081915__Bacteria__Alphaproteobacteria__Ruegeria_sp_TM1040__ribose|phosphate_pyrophosphokinase:0.06511337694435892498):0.11223877528040569762,(339504235__Bacteria__Alphaproteobacteria__Roseobacter_litoralis_Och_149__ribose|phosphate_pyrophosphokinase_Prs:0.00100328143832855679,110680689__Bacteria__Alphaproteobacteria__Roseobacter_denitrificans_OCh_114__ribose|phosphate_pyrophosphokinase:0.00847740329376964023):0.09386626076071256930):0.03780453912732516242):0.04189269934486135327):0.02393463784368872818):0.02709613722408565212):0.38667520590889981058,(((((((88657930__Bacteria__Alphaproteobacteria__Ehrlichia_chaffeensis_str_Arkansas__ribose|phosphate_pyrophosphokinase:0.12364842371487864969,73667439__Bacteria__Alphaproteobacteria__Ehrlichia_canis_str_Jake__ribose|phosphate_pyrophosphokinase:0.10063015105088082835):0.10210698934545417438,57239517__Bacteria__Alphaproteobacteria__Ehrlichia_ruminantium_str_Welgevonden__ribose|phosphate_pyrophosphokinase:0.23833489127460988355):0.29753640835668970777,(88607075__Bacteria__Alphaproteobacteria__Anaplasma_phagocytophilum_HZ__ribose|phosphate_pyrophosphokinase:0.23846910168495275006,((56417089__Bacteria__Alphaproteobacteria__Anaplasma_marginale_str_St_Maries__phosphoribosylpyrophosphate_synthetase:0.01455474945423176902,222475455__Bacteria__Alphaproteobacteria__Anaplasma_marginale_str_Florida__ribose|phosphate_pyrophosphokinase:0.00000122123005994819):0.09906878204872535121,269958504__Bacteria__Alphaproteobacteria__Anaplasma_centrale_str_Israel__ribose|phosphate_pyrophosphokinase:0.06732223904972285677):0.41095198981145891759):0.38426580692977679865):0.32728383335271565846,(190570677__Bacteria__Alphaproteobacteria__Wolbachia_endosymbiont_of_Culex_quinquefasciatus_Pel__ribose|phosphate_pyrophosphokinase:0.11778925509313291353,(58584364__Bacteria__Alphaproteobacteria__Wolbachia_endosymbiont_strain_TRS_of_Brugia_malayi__phosphoribosylpyrophosphate_synthetase:0.12527198819804744034,(42519953__Bacteria__Alphaproteobacteria__Wolbachia_endosymbiont_of_Drosophila_melanogaster__ribose|phosphate_pyrophosphokinase:0.01471897044097169108,225629900__Bacteria__Alphaproteobacteria__Wolbachia_sp_wRi__ribose|phosphate_pyrophosphokinase:0.01963767875996690407):0.09234629765220769837):0.06194563798035725849):0.28517523833406643874):0.27170166514014187920,(253795638__Bacteria__Alphaproteobacteria__Candidatus_Hodgkinia_cicadicola_Dsem__putative_ribose|phosphate_diphosphokinase:2.05485341836238477597,(88608481__Bacteria__Alphaproteobacteria__Neorickettsia_sennetsu_str_Miyayama__ribose|phosphate_pyrophosphokinase:0.03206241113458711128,254797152__Bacteria__Alphaproteobacteria__Neorickettsia_risticii_str_Illinois__ribose|phosphate_pyrophosphokinase:0.07615684022557174526):1.03960334172189461377):0.19545339725196914094):0.25843771703339174506,(330813695__Bacteria__Alphaproteobacteria__Candidatus_Pelagibacter_sp_IMCC9063__ribose|phosphate_pyrophosphokinase:0.25287762263202484547,71082802__Bacteria__Alphaproteobacteria__Candidatus_Pelagibacter_ubique_HTCC1062__ribose|phosphate_pyrophosphokinase:0.24749088129874297071):0.16955530743058436216):0.10287134652460615258,(304321293__Bacteria__Alphaproteobacteria__Parvularcula_bermudensis_HTCC2503__ribose|phosphate_pyrophosphokinase:0.38208503150373046564,(((((((288959076__Bacteria__Alphaproteobacteria__Azospirillum_sp_B510__ribose|phosphate_pyrophosphokinase:0.01554478871234210406,374292690__Bacteria__Alphaproteobacteria__Azospirillum_lipoferum_4B__Ribose|phosphate_pyrophosphokinase_|RPPK|:0.00000122123005994819):0.12045388249509778045,209965199__Bacteria__Alphaproteobacteria__Rhodospirillum_centenum_SW__ribose|phosphate_pyrophosphokinase:0.10580865536239404678):0.06887825898394345225,((114328978__Bacteria__Alphaproteobacteria__Granulibacter_bethesdensis_CGDNIH1__ribose|phosphate_pyrophosphokinase:0.06536930425364233244,((258541510__Bacteria__Alphaproteobacteria__Acetobacter_pasteurianus_IFO_3283-01__ribose|phosphate_pyrophosphokinase:0.09224036017980283275,(58039428__Bacteria__Alphaproteobacteria__Gluconobacter_oxydans_621H__ribose|phosphate_pyrophosphokinase:0.19000027945198258439,(162146755__Bacteria__Alphaproteobacteria__Gluconacetobacter_diazotrophicus_PAl_5__ribose|phosphate_pyrophosphokinase:0.06926508732726428808,347761432__Bacteria__Alphaproteobacteria__Gluconacetobacter_xylinus_NBRC_3288__ribose|phosphate_pyrophosphokinase:0.11297416160772624782):0.05841251012018483513):0.05611618978120901796):0.17103217861643774111,(148259259__Bacteria__Alphaproteobacteria__Acidiphilium_cryptum_JF-5__ribose|phosphate_pyrophosphokinase:0.00000122123005994819,326402413__Bacteria__Alphaproteobacteria__Acidiphilium_multivorum_AIU301__ribose|phosphate_pyrophosphokinase:0.00000122123005994819):0.22588742852366797131):0.04580977741417624483):0.11818272543395912100,((83309689__Bacteria__Alphaproteobacteria__Magnetospirillum_magneticum_AMB-1__phosphoribosylpyrophosphate_synthetase:0.18212878497075263295,(83591984__Bacteria__Alphaproteobacteria__Rhodospirillum_rubrum_ATCC_11170__ribose|phosphate_pyrophosphokinase:0.04947184693101614600,384261750__Bacteria__Alphaproteobacteria__Rhodospirillum_photometricum_DSM_122__Ribose|phosphate_pyrophosphokinase:0.03288987916597534145):0.11171216775557799017):0.05885500059114145976,389876167__Bacteria__Alphaproteobacteria__Tistrella_mobilis_KA081020-065__ribose|phosphate_pyrophosphokinase:0.14671444241194656066):0.03485830810984519301):0.05389020677337168219):0.03837279636475113276,(347757710__Bacteria__Alphaproteobacteria__Micavibrio_aeruginosavorus_ARL-13__ribose|phosphate_diphosphokinase_family_protein:0.30101578911828874574,294085761__Bacteria__Alphaproteobacteria__Candidatus_Puniceispirillum_marinum_IMCC1322__ribose|phosphate_pyrophosphokinase:0.21931825873427376883):0.02671474977899849709):0.07009628022692701577,(((357385212__Bacteria__Alphaproteobacteria__Pelagibacterium_halotolerans_B2__ribose|phosphate_pyrophosphokinase:0.30088462874648197465,((((170747905__Bacteria__Alphaproteobacteria__Methylobacterium_radiotolerans_JCM_2831__ribose|phosphate_pyrophosphokinase:0.02081393140768412336,(188583528__Bacteria__Alphaproteobacteria__Methylobacterium_populi_BJ001__ribose|phosphate_pyrophosphokinase:0.00000122123005994819,(163853275__Bacteria__Alphaproteobacteria__Methylobacterium_extorquens_PA1__ribose|phosphate_pyrophosphokinase:0.00000122123005994819,218532091__Bacteria__Alphaproteobacteria__Methylobacterium_chloromethanicum_CM4__ribose|phosphate_pyrophosphokinase:0.00000122123005994819):0.00837475844558696267):0.05502076857427101730):0.04747364138457509791,(170744129__Bacteria__Alphaproteobacteria__Methylobacterium_sp_4-46__ribose|phosphate_pyrophosphokinase:0.02972465832107019923,220926379__Bacteria__Alphaproteobacteria__Methylobacterium_nodulans_ORS_2060__ribose|phosphate_pyrophosphokinase:0.00000122123005994819):0.02599773229800269106):0.13491883060883630430,(182678682__Bacteria__Alphaproteobacteria__Beijerinckia_indica_subsp_indica_ATCC_9039__ribose|phosphate_pyrophosphokinase:0.04803916457161788722,217978318__Bacteria__Alphaproteobacteria__Methylocella_silvestris_BL2__ribose|phosphate_pyrophosphokinase:0.13036734322510654116):0.08984736767963089066):0.01943180963080146095,((298292444__Bacteria__Alphaproteobacteria__Starkeya_novella_DSM_506__ribose|phosphate_pyrophosphokinase:0.12003725398004809477,(158425622__Bacteria__Alphaproteobacteria__Azorhizobium_caulinodans_ORS_571__ribose|phosphate_pyrophosphokinase:0.03908260852425442938,154246494__Bacteria__Alphaproteobacteria__Xanthobacter_autotrophicus_Py2__ribose|phosphate_pyrophosphokinase:0.03405238542230095561):0.02392386200807658167):0.01949345252412930385,(209886309__Bacteria__Alphaproteobacteria__Oligotropha_carboxidovorans_OM5__ribose|phosphate_pyrophosphokinase:0.08382692573425280791,((146342821__Bacteria__Alphaproteobacteria__Bradyrhizobium_sp_ORS_278__ribose|phosphate_pyrophosphokinase:0.08388336789251073233,(27382559__Bacteria__Alphaproteobacteria__Bradyrhizobium_japonicum_USDA_110__ribose|phosphate_pyrophosphokinase:0.00879650314856286579,383774305__Bacteria__Alphaproteobacteria__Bradyrhizobium_sp_S23321__ribose|phosphate_pyrophosphokinase:0.00562401027594337452):0.06640298359598020839):0.05492872236810843189,(90422920__Bacteria__Alphaproteobacteria__Rhodopseudomonas_palustris_BisB18__ribose|phosphate_pyrophosphokinase:0.04854162211348538036,(115523450__Bacteria__Alphaproteobacteria__Rhodopseudomonas_palustris_BisA53__ribose|phosphate_pyrophosphokinase:0.05088517432424202042,((92118559__Bacteria__Alphaproteobacteria__Nitrobacter_hamburgensis_X14__ribose|phosphate_pyrophosphokinase:0.01203051592980909634,75676685__Bacteria__Alphaproteobacteria__Nitrobacter_winogradskyi_Nb-255__ribose|phosphate_pyrophosphokinase:0.02100377441187942229):0.12411185208919955913,316935881__Bacteria__Alphaproteobacteria__Rhodopseudomonas_palustris_DX-1__ribose|phosphate_pyrophosphokinase:0.04743818846178560894):0.02057583588696373922):0.01682009179960010717):0.03241304559294066329):0.04106940922477559514):0.07915895903557307323):0.05652290882498264141):0.03021017124042240862):0.03095999092910104583,(((374332777__Bacteria__Alphaproteobacteria__Pseudovibrio_sp_FO-BEG1__Ribose|phosphate_pyrophosphokinase:0.06479494701735655227,328542811__Bacteria__Alphaproteobacteria__Polymorphum_gilvum_SL003B-26A1__ribose|phosphate_pyrophosphokinase:0.08515140935426328272):0.07261925750400306800,(((315122148__Bacteria__Alphaproteobacteria__Candidatus_Liberibacter_solanacearum_CLso-ZC1__ribose|phosphate_pyrophosphokinase:0.08532893059280488579,254780409__Bacteria__Alphaproteobacteria__Candidatus_Liberibacter_asiaticus_str_psy62__ribose|phosphate_pyrophosphokinase:0.07260062528028686513):0.24828676838261468096,(((222149330__Bacteria__Alphaproteobacteria__Agrobacterium_vitis_S4__ribose|phosphate_pyrophosphokinase:0.07978271206619209910,(116253210__Bacteria__Alphaproteobacteria__Rhizobium_leguminosarum_bv_viciae_3841__ribose|phosphate_pyrophosphokinase:0.02846628006830076787,86358625__Bacteria__Alphaproteobacteria__Rhizobium_etli_cf_42__ribose|phosphate_pyrophosphokinase:0.00616700303556184676):0.06077078798120016945):0.03579497923664768516,((325293576__Bacteria__Alphaproteobacteria__Agrobacterium_sp_H13-3_circ-linear__ribose|phosphate_pyrophosphokinase:0.00591398316390689179,159185103__Bacteria__Alphaproteobacteria__Agrobacterium_tumefaciens_str_C58_circ-lin__ribose|phosphate_pyrophosphokinase:0.00958396236246170097):0.07312860608992108324,((150397457__Bacteria__Alphaproteobacteria__Sinorhizobium_medicae_WSM419__ribose|phosphate_pyrophosphokinase:0.00377146816830302867,384535287__Bacteria__Alphaproteobacteria__Sinorhizobium_meliloti_SM11__ribose|phosphate_pyrophosphokinase:0.00000122123005994819):0.03395130564180248028,227822837__Bacteria__Alphaproteobacteria__Sinorhizobium_fredii_NGR234__ribose|phosphate_pyrophosphokinase:0.02048961947253062285):0.05363387446700083883):0.03154303968000845421):0.03007985464321236493,222086591__Bacteria__Alphaproteobacteria__Agrobacterium_radiobacter_K84__ribose|phosphate_pyrophosphokinase:0.04721347672534223494):0.02031056981724605262):0.06356127183028474625,((110634504__Bacteria__Alphaproteobacteria__Chelativorans_sp_BNC1__ribose|phosphate_pyrophosphokinase:0.07663433265038208098,((319781889__Bacteria__Alphaproteobacteria__Mesorhizobium_ciceri_biovar_biserrulae_WSM1271__ribose|phosphate_pyrophosphokinase:0.00380927730916817177,13472400__Bacteria__Alphaproteobacteria__Mesorhizobium_loti_MAFF303099__ribose|phosphate_pyrophosphokinase:0.00000122123005994819):0.00385612370203631009,337266808__Bacteria__Alphaproteobacteria__Mesorhizobium_opportunistum_WSM2075__ribose|phosphate_pyrophosphokinase:0.00374123149124764784):0.10787622425985875230):0.03367746183007197525,((153008964__Bacteria__Alphaproteobacteria__Ochrobactrum_anthropi_ATCC_49188__ribose|phosphate_pyrophosphokinase:0.00903675347184925391,((((62290418__Bacteria__Alphaproteobacteria__Brucella_abortus_bv_1_str_9-941__ribose|phosphate_pyrophosphokinase:0.00000122123005994819,((17986766__Bacteria__Alphaproteobacteria__Brucella_melitensis_bv_1_str_16M__ribose|phosphate_pyrophosphokinase:0.00000122123005994819,148559563__Bacteria__Alphaproteobacteria__Brucella_ovis_ATCC_25840__ribose|phosphate_pyrophosphokinase:0.00327426183614214954):0.00000122123005994819,161619479__Bacteria__Alphaproteobacteria__Brucella_canis_ATCC_23365__ribose|phosphate_pyrophosphokinase:0.00380227562726483635):0.00000122123005994819):0.00000122123005994819,23502401__Bacteria__Alphaproteobacteria__Brucella_suis_1330__ribose|phosphate_pyrophosphokinase:0.00379430086631860931):0.00000122123005994819,256369949__Bacteria__Alphaproteobacteria__Brucella_microti_CCM_4915__ribose|phosphate_pyrophosphokinase:0.00000122123005994819):0.00000122123005994819,340791141__Bacteria__Alphaproteobacteria__Brucella_pinnipedialis_B2-94__ribose|phosphate_pyrophosphokinase:0.00000122123005994819):0.00758310518603335249):0.06002105389168812394,((240850148__Bacteria__Alphaproteobacteria__Bartonella_grahamii_as4aup__ribose|phosphate_pyrophosphokinase:0.00000122123005994819,49473975__Bacteria__Alphaproteobacteria__Bartonella_quintana_str_Toulouse__ribose|phosphate_pyrophosphokinase:0.03105444072723803281):0.00848965280201355137,((163867943__Bacteria__Alphaproteobacteria__Bartonella_tribocorum_CIP_105476__ribose|phosphate_pyrophosphokinase:0.00628932232433226327,49475906__Bacteria__Alphaproteobacteria__Bartonella_henselae_str_Houston-1__ribose|phosphate_pyrophosphokinase:0.03069350502039897011):0.00784237311556263209,(121602129__Bacteria__Alphaproteobacteria__Bartonella_bacilliformis_KC583__ribose|phosphate_pyrophosphokinase:0.10019364067951476438,319898496__Bacteria__Alphaproteobacteria__Bartonella_clarridgeiae_73__ribose|phosphate_pyrophosphokinase:0.02901548501953775047):0.02202077720396164798):0.00080617576333574727):0.15940354210860277484):0.05523087734279909927):0.08261378408336556012):0.05728421001035808452):0.06233805147972442534,(312114465__Bacteria__Alphaproteobacteria__Rhodomicrobium_vannielii_ATCC_17100__ribose|phosphate_pyrophosphokinase:0.23898521009958237360,(300024014__Bacteria__Alphaproteobacteria__Hyphomicrobium_denitrificans_ATCC_51888__ribose|phosphate_pyrophosphokinase:0.02731709906040091784,338737777__Bacteria__Alphaproteobacteria__Hyphomicrobium_sp_MC1__phosphoribosylpyrophosphate_synthetase:0.04057732956431930188):0.17618628351037696200):0.05761398245809268293):0.00000122123005994819):0.06265289284548911097,154252705__Bacteria__Alphaproteobacteria__Parvibaculum_lavamentivorans_DS-1__ribose|phosphate_pyrophosphokinase:0.11376962216941299832):0.05598250316379609764):0.06342940836027369245,((85375585__Bacteria__Alphaproteobacteria__Erythrobacter_litoralis_HTCC2594__ribose|phosphate_pyrophosphokinase:0.06547880244632975355,(334142916__Bacteria__Alphaproteobacteria__Novosphingobium_sp_PP1Y__ribose|phosphate_pyrophosphokinase:0.05588551217521642994,87198993__Bacteria__Alphaproteobacteria__Novosphingobium_aromaticivorans_DSM_12444__ribose|phosphate_pyrophosphokinase:0.08739576580363729585):0.04901109189356110674):0.05819047220042197072,((103488419__Bacteria__Alphaproteobacteria__Sphingopyxis_alaskensis_RB2256__ribose|phosphate_pyrophosphokinase:0.11307313155320390663,(347530081__Bacteria__Alphaproteobacteria__Sphingobium_sp_SYK-6__ribose|phosphate_pyrophosphokinase:0.06685427706486422872,(334345948__Bacteria__Alphaproteobacteria__Sphingobium_chlorophenolicum_L-1__ribose|phosphate_pyrophosphokinase:0.02018439568070614504,294010308__Bacteria__Alphaproteobacteria__Sphingobium_japonicum_UT26S__ribose|phosphate_pyrophosphokinase:0.01614712575127528332):0.05239534506296992383):0.02330263350211755902):0.02273984748811847673,(148555353__Bacteria__Alphaproteobacteria__Sphingomonas_wittichii_RW1__ribose|phosphate_pyrophosphokinase:0.07532529082267512555,56552415__Bacteria__Alphaproteobacteria__Zymomonas_mobilis_subsp_mobilis_ZM4__ribose|phosphate_pyrophosphokinase:0.17165622962911844529):0.04011670340869496337):0.07432152477644037025):0.06646127329998333111):0.08659454727182372413,(((((167644639__Bacteria__Alphaproteobacteria__Caulobacter_sp_K31__ribose|phosphate_pyrophosphokinase:0.04621943752426609098,(16124742__Bacteria__Alphaproteobacteria__Caulobacter_crescentus_CB15__ribose|phosphate_pyrophosphokinase:0.01468983332727761583,295687991__Bacteria__Alphaproteobacteria__Caulobacter_segnis_ATCC_21756__ribose|phosphate_pyrophosphokinase:0.00882362912189996879):0.04631262035588700615):0.08827383707129567159,197106322__Bacteria__Alphaproteobacteria__Phenylobacterium_zucineum_HLK1__ribose|phosphate_pyrophosphokinase:0.18772112953648964484):0.05821622301662941062,(315498175__Bacteria__Alphaproteobacteria__Asticcacaulis_excentricus_CB_48__ribose|phosphate_pyrophosphokinase:0.15249303307887868142,302383770__Bacteria__Alphaproteobacteria__Brevundimonas_subvibrioides_ATCC_15264__ribose|phosphate_pyrophosphokinase:0.13815699642139414594):0.02963815829963608803):0.05813844908253896354,114569310__Bacteria__Alphaproteobacteria__Maricaulis_maris_MCS10__ribose|phosphate_pyrophosphokinase:0.34103919564895240901):0.05308326775815873366,(114799706__Bacteria__Alphaproteobacteria__Hyphomonas_neptunium_ATCC_15444__ribose|phosphate_pyrophosphokinase:0.18144517795373393820,254293133__Bacteria__Alphaproteobacteria__Hirschia_baltica_ATCC_49814__ribose|phosphate_pyrophosphokinase:0.25710916977410908091):0.07400183492429841803):0.05141013458686764792):0.07030242746796598607):0.07137360575301042453):0.04498597056491007024):0.17043348488987644651,((340781203__Bacteria__Gammaproteobacteria__Acidithiobacillus_caldus_SM-1__ribose|phosphate_pyrophosphokinase:0.08361256233865736742,(344198750__Bacteria__Gammaproteobacteria__Acidithiobacillus_ferrivorans_SS3__ribose|phosphate_pyrophosphokinase:0.02456415044661850941,198284472__Bacteria__Gammaproteobacteria__Acidithiobacillus_ferrooxidans_ATCC_53993__ribose|phosphate_pyrophosphokinase:0.01385259313722829108):0.05716933595837739301):0.17956789600434650001,(((334144464__Bacteria__Gammaproteobacteria__Thioalkalimicrobium_cyclicum_ALM1__ribose|phosphate_pyrophosphokinase:0.13015993793631158715,78484737__Bacteria__Gammaproteobacteria__Thiomicrospira_crunogena_XCL-2__ribose|phosphate_pyrophosphokinase:0.18081386577170913132):0.33921000378116128449,(((390952361__Bacteria__Gammaproteobacteria__Thiocystis_violascens_DSM_198__ribose|phosphate_pyrophosphokinase:0.09371690664993947983,288942091__Bacteria__Gammaproteobacteria__Allochromatium_vinosum_DSM_180__ribose|phosphate_pyrophosphokinase:0.03492240439102646532):0.12444033066840698432,((383315920__Bacteria__Gammaproteobacteria__Frateuria_aurantia_DSM_6220__ribose|phosphate_pyrophosphokinase:0.19173865883441623681,((28199878__Bacteria__Gammaproteobacteria__Xylella_fastidiosa_Temecula1__ribose|phosphate_pyrophosphokinase:0.10450507906787730172,(188992872__Bacteria__Gammaproteobacteria__Xanthomonas_campestris_pv_campestris_str_B100__ribose|phosphate_pyrophosphokinase:0.01960342264375680710,(346723860__Bacteria__Gammaproteobacteria__Xanthomonas_axonopodis_pv_citrumelo_F1__ribose|phosphate_pyrophosphokinase:0.00000122123005994819,58583226__Bacteria__Gammaproteobacteria__Xanthomonas_oryzae_pv_oryzae_KACC10331__ribose|phosphate_pyrophosphokinase:0.02794877122971554939):0.01715209951087742768):0.03022675797895893468):0.02588215454095634666,((344206155__Bacteria__Gammaproteobacteria__Stenotrophomonas_maltophilia_JV3__ribose|phosphate_pyrophosphokinase:0.07514424925933889388,(357418248__Bacteria__Gammaproteobacteria__Pseudoxanthomonas_spadix_BD-a59__ribose|phosphate_pyrophosphokinase:0.06037986448798900868,319787943__Bacteria__Gammaproteobacteria__Pseudoxanthomonas_suwonensis_11-1__ribose|phosphate_pyrophosphokinase:0.08316350279926364164):0.02507795395497532456):0.01985255031936681083,285017302__Bacteria__Gammaproteobacteria__Xanthomonas_albilineans_GPE_PC73__ribose|phosphate_diphosphokinase:0.03766809780744537900):0.03074585023391323071):0.10030796175740847032):0.13873328144404939444,((357406691__Bacteria__Gammaproteobacteria__Methylomicrobium_alcaliphilum__ribose|phosphate_pyrophosphokinase:0.08261586180787384992,333985477__Bacteria__Gammaproteobacteria__Methylomonas_methanica_MC09__ribose|phosphate_pyrophosphokinase:0.10225932595074788134):0.08268512552350981704,53804649__Bacteria__Gammaproteobacteria__Methylococcus_capsulatus_str_Bath__ribose|phosphate_pyrophosphokinase:0.12593450972544892319):0.04486863411315269307):0.05961206570795286874):0.03776100804758579510,(((292493881__Bacteria__Gammaproteobacteria__Nitrosococcus_halophilus_Nc4__ribose|phosphate_pyrophosphokinase:0.03579209772767034253,(77164042__Bacteria__Gammaproteobacteria__Nitrosococcus_oceani_ATCC_19707__ribose|phosphate_pyrophosphokinase:0.00798672504348103829,300115104__Bacteria__Gammaproteobacteria__Nitrosococcus_watsonii_C-113__ribose|phosphate_pyrophosphokinase:0.00903108411393546695):0.04553065467853408682):0.20638103776293426073,387126392__Bacteria__Gammaproteobacteria__Methylophaga_sp_JAM1__ribose|phosphate_pyrophosphokinase:0.24502868009061873344):0.06603691993832400131,(((((289163751__Bacteria__Gammaproteobacteria__Legionella_longbeachae_NSW150__ribose|phosphate_pyrophosphokinase:0.07378423478104560729,52840787__Bacteria__Gammaproteobacteria__Legionella_pneumophila_subsp_pneumophila_str_Philadelphia_1__ribose|phosphate_pyrophosphokinase:0.06090186792445426850):0.26069581844524880587,(256821851__Bacteria__Gammaproteobacteria__Kangiella_koreensis_DSM_16069__ribose|phosphate_pyrophosphokinase:0.24808529151119781964,(29655117__Bacteria__Gammaproteobacteria__Coxiella_burnetii_RSA_493__ribose|phosphate_pyrophosphokinase:0.42499146425472689170,(387886947__Bacteria__Gammaproteobacteria__Francisella_noatunensis_subsp_orientalis_str_Toba_04__ribose|phosphate_diphosphokinase:0.01041805881081773327,((((385792979__Bacteria__Gammaproteobacteria__Francisella_cf_novicida_Fx1__hypothetical_protein:0.00000122123005994819,118497600__Bacteria__Gammaproteobacteria__Francisella_novicida_U112__ribose|phosphate_pyrophosphokinase:0.00000122123005994819):0.00344544862706310873,56707794__Bacteria__Gammaproteobacteria__Francisella_tularensis_subsp_tularensis_SCHU_S4__ribose|phosphate_pyrophosphokinase:0.00344356781237408708):0.03164117674207046760,337755558__Bacteria__Gammaproteobacteria__Francisella_sp_TX077308__ribose|phosphate_pyrophosphokinase:0.00332701052936603845):0.00704648037868449342,167627804__Bacteria__Gammaproteobacteria__Francisella_philomiragia_subsp_philomiragia_ATCC_25017__ribose|phosphate_diphosphokinase:0.00000122123005994819):0.00363368419032454853):0.50911665732495758885):0.09265527644291314535):0.04667204885722377183):0.04856128379162270858,(((110833379__Bacteria__Gammaproteobacteria__Alcanivorax_borkumensis_SK2__ribose|phosphate_pyrophosphokinase:0.20528583061299998658,304311482__Bacteria__Gammaproteobacteria__Gamma_proteobacterium_HdN1__ribose|phosphate_pyrophosphokinase:0.16172637283165355870):0.05024736436068254208,((((93005016__Bacteria__Gammaproteobacteria__Psychrobacter_cryohalolentis_K5__ribose|phosphate_pyrophosphokinase:0.00362605713803782360,71064752__Bacteria__Gammaproteobacteria__Psychrobacter_arcticus_273-4__ribose|phosphate_pyrophosphokinase:0.00000122123005994819):0.05941455138337303765,148653902__Bacteria__Gammaproteobacteria__Psychrobacter_sp_PRwf-1__ribose|phosphate_pyrophosphokinase:0.05397636919343561102):0.07902580795754456100,296112411__Bacteria__Gammaproteobacteria__Moraxella_catarrhalis_RH4__ribose|phosphate_pyrophosphokinase:0.12417879272263765422):0.09703366616721449678,(50085938__Bacteria__Gammaproteobacteria__Acinetobacter_sp_ADP1__ribose|phosphate_pyrophosphokinase:0.01871884820305443758,(126640885__Bacteria__Gammaproteobacteria__Acinetobacter_baumannii_ATCC_17978__ribose|phosphate_pyrophosphokinase:0.00361801725709008258,(299771338__Bacteria__Gammaproteobacteria__Acinetobacter_oleivorans_DR1__ribose|phosphate_pyrophosphokinase:0.00359894310647084154,375133718__Bacteria__Gammaproteobacteria__Acinetobacter_calcoaceticus_PHEA-2__ribose|phosphate_pyrophosphokinase:0.00000122123005994819):0.00357562352414144639):0.00795488850413153363):0.14449878873792587619):0.09549664359488445331):0.02216766845116327142,((((326796205__Bacteria__Gammaproteobacteria__Marinomonas_mediterranea_MMB-1__ribose|phosphate_pyrophosphokinase:0.01156460146613645483,(152997606__Bacteria__Gammaproteobacteria__Marinomonas_sp_MWYL1__ribose|phosphate_pyrophosphokinase:0.00373372089775323270,333907088__Bacteria__Gammaproteobacteria__Marinomonas_posidonica_IVIA-Po-181__ribose|phosphate_pyrophosphokinase:0.01480662222804289378):0.01908210608480126816):0.15737149439092218417,(83644563__Bacteria__Gammaproteobacteria__Hahella_chejuensis_KCTC_2396__phosphoribosylpyrophosphate_synthetase:0.10922343285592979456,(120555277__Bacteria__Gammaproteobacteria__Marinobacter_aquaeolei_VT8__ribose|phosphate_pyrophosphokinase:0.00000122123005994819,(385330448__Bacteria__Gammaproteobacteria__Marinobacter_adhaerens_HP15__ribose|phosphate_pyrophosphokinase:0.05757396884935234854,387813300__Bacteria__Gammaproteobacteria__Marinobacter_hydrocarbonoclasticus_ATCC_49840__phosphoribosylpyrophosphate_synthase:0.00388880324586343522):0.00005810303869905798):0.15460758825727297094):0.09225686278587619249):0.04775073092388195523,(15599865__Bacteria__Gammaproteobacteria__Pseudomonas_aeruginosa_PAO1__ribose|phosphate_pyrophosphokinase:0.02100719855709124589,((226946186__Bacteria__Gammaproteobacteria__Azotobacter_vinelandii_DJ__ribose|phosphate_pyrophosphokinase:0.02121527659266548085,386021939__Bacteria__Gammaproteobacteria__Pseudomonas_stutzeri_DSM_4166__ribose|phosphate_pyrophosphokinase:0.05120483188259518370):0.01861973048786688678,(((146306089__Bacteria__Gammaproteobacteria__Pseudomonas_mendocina_ymp__ribose|phosphate_pyrophosphokinase:0.00000122123005994819,330502028__Bacteria__Gammaproteobacteria__Pseudomonas_mendocina_NK-01__ribose|phosphate_pyrophosphokinase:0.00452539160506782150):0.01026287419110499810,333899120__Bacteria__Gammaproteobacteria__Pseudomonas_fulva_12-X__ribose|phosphate_pyrophosphokinase:0.00505968793157227786):0.02026703403376399482,((26987458__Bacteria__Gammaproteobacteria__Pseudomonas_putida_KT2440__ribose|phosphate_pyrophosphokinase:0.00000122123005994819,104780085__Bacteria__Gammaproteobacteria__Pseudomonas_entomophila_L48__ribose|phosphate_pyrophosphokinase:0.00383965356925353813):0.01119639740304546362,(28868319__Bacteria__Gammaproteobacteria__Pseudomonas_syringae_pv_tomato_str_DC3000__ribose|phosphate_pyrophosphokinase:0.00000122123005994819,(70734363__Bacteria__Gammaproteobacteria__Pseudomonas_fluorescens_Pf-5__ribose|phosphate_pyrophosphokinase:0.00000122123005994819,330811724__Bacteria__Gammaproteobacteria__Pseudomonas_brassicacearum_subsp_brassicacearum_NFM421__ribose|phosphate_diphosphokinase:0.00369031665091393811):0.01853376862249599480):0.00364406399628691181):0.01722862978832518169):0.01183795878071757131):0.01277245862866597560):0.18836388702878920087):0.04027797477594589892,((92113648__Bacteria__Gammaproteobacteria__Chromohalobacter_salexigens_DSM_3043__ribose|phosphate_pyrophosphokinase:0.02858793209494301518,307544467__Bacteria__Gammaproteobacteria__Halomonas_elongata_DSM_2581__ribose|phosphate_pyrophosphokinase:0.03390162112220588414):0.22082347116463996173,((192358855__Bacteria__Gammaproteobacteria__Cellvibrio_japonicus_Ueda107__ribose|phosphate_pyrophosphokinase:0.11313625766969595543,(90022896__Bacteria__Gammaproteobacteria__Saccharophagus_degradans_2-40__ribose|phosphate_pyrophosphokinase:0.06577439140449070631,254787717__Bacteria__Gammaproteobacteria__Teredinibacter_turnerae_T7901__ribose|phosphate_pyrophosphokinase:0.10659661289294643238):0.07831416690591830321):0.08860868658342423154,((315127046__Bacteria__Gammaproteobacteria__Pseudoalteromonas_sp_SM9913__ribose|phosphate_pyrophosphokinase:0.01717438380505621406,77359997__Bacteria__Gammaproteobacteria__Pseudoalteromonas_haloplanktis_TAC125__ribose|phosphate_pyrophosphokinase:0.00637080717355245976):0.06440451431299096252,(((119944672__Bacteria__Gammaproteobacteria__Psychromonas_ingrahamii_37__ribose|phosphate_pyrophosphokinase:0.17272659680536683879,(374335068__Bacteria__Gammaproteobacteria__Oceanimonas_sp_GK1__ribose|phosphate_pyrophosphokinase:0.06953514279728979786,(((117621438__Bacteria__Gammaproteobacteria__Aeromonas_hydrophila_subsp_hydrophila_ATCC_7966__ribose|phosphate_pyrophosphokinase:0.00674367966906834135,145298189__Bacteria__Gammaproteobacteria__Aeromonas_salmonicida_subsp_salmonicida_A449__ribose|phosphate_pyrophosphokinase:0.00000122123005994819):0.00680855552421785488,330828698__Bacteria__Gammaproteobacteria__Aeromonas_veronii_B565__ribose|phosphate_pyrophosphokinase:0.00000122123005994819):0.05970444623138568968,237807592__Bacteria__Gammaproteobacteria__Tolumonas_auensis_DSM_9187__ribose|phosphate_pyrophosphokinase:0.05317950273498701919):0.01854706013640477699):0.01445515644348864363):0.01948601331385324195,((((113461139__Bacteria__Gammaproteobacteria__Haemophilus_somnus_129PT__ribose|phosphate_pyrophosphokinase:0.03501046051591329145,15602109__Bacteria__Gammaproteobacteria__Pasteurella_multocida_subsp_multocida_str_Pm70__ribose|phosphate_pyrophosphokinase:0.03679198727148197401):0.00761035391600467948,(((16273499__Bacteria__Gammaproteobacteria__Haemophilus_influenzae_Rd_KW20__ribose|phosphate_pyrophosphokinase:0.02724510233622595354,345429975__Bacteria__Gammaproteobacteria__Haemophilus_parainfluenzae_T3T1__phosphoribosylpyrophosphate_synthase:0.06227469765555177644):0.03333733263005129316,(332290337__Bacteria__Gammaproteobacteria__Gallibacterium_anatis_UMN179__ribose|phosphate_pyrophosphokinase:0.07326428780092816839,(261868444__Bacteria__Gammaproteobacteria__Aggregatibacter_actinomycetemcomitans_D11S-1__ribose|phosphate_pyrophosphokinase:0.04296750801949368592,251792111__Bacteria__Gammaproteobacteria__Aggregatibacter_aphrophilus_NJ8700__ribose|phosphate_pyrophosphokinase:0.01553905403283704217):0.01917271225811787924):0.00736914760825296833):0.00467944291036315359,((((219872072__Bacteria__Gammaproteobacteria__Haemophilus_parasuis_SH0165__ribose|phosphate_pyrophosphokinase:0.04905661616109139450,126208253__Bacteria__Gammaproteobacteria__Actinobacillus_pleuropneumoniae_serovar_5b_str_L20__ribose|phosphate_pyrophosphokinase:0.01366536810437122933):0.01567113094919221281,33152662__Bacteria__Gammaproteobacteria__Haemophilus_ducreyi_35000HP__ribose|phosphate_pyrophosphokinase:0.01607049215828744784):0.03157040674108081008,52425591__Bacteria__Gammaproteobacteria__Mannheimia_succiniciproducens_MBEL55E__ribose|phosphate_pyrophosphokinase:0.00692844790415170914):0.01864385168983725277,152979410__Bacteria__Gammaproteobacteria__Actinobacillus_succinogenes_130Z__ribose|phosphate_pyrophosphokinase:0.02184366846366411416):0.01979589016199356094):0.01088233035102141415):0.08587088473552016710,(238899115__Bacteria__Gammaproteobacteria__Candidatus_Hamiltonella_defensa_5AT_Acyrthosiphon_pisum__ribose|phosphate_pyrophosphokinase:0.08266397455308231723,((((290475211__Bacteria__Gammaproteobacteria__Xenorhabdus_bovienii_SS-2004__phosphoribosylpyrophosphate_synthetase:0.00365823735798778693,300723049__Bacteria__Gammaproteobacteria__Xenorhabdus_nematophila_ATCC_19061__phosphoribosylpyrophosphate_synthetase:0.00752132875349471527):0.00380356777919494717,197284954__Bacteria__Gammaproteobacteria__Proteus_mirabilis_HI4320__ribose|phosphate_pyrophosphokinase:0.03309163161151394694):0.00365381035965101943,((37525983__Bacteria__Gammaproteobacteria__Photorhabdus_luminescens_subsp_laumondii_TTO1__ribose|phosphate_pyrophosphokinase:0.00364233747318444545,253990008__Bacteria__Gammaproteobacteria__Photorhabdus_asymbiotica_subsp_asymbiotica_ATCC_43949__ribose|phosphate_pyrophosphokinase:0.00000122123005994819):0.01084497464196952816,386745308__Bacteria__Gammaproteobacteria__Providencia_stuartii_MRSN_2154__ribose|phosphate_pyrophosphokinase:0.01123521549761384054):0.00736455130483894965):0.01027519731743740776,(((322832990__Bacteria__Gammaproteobacteria__Rahnella_sp_Y9602__ribose|phosphate_pyrophosphokinase:0.00000122123005994819,383190247__Bacteria__Gammaproteobacteria__Rahnella_aquatilis_CIP_78-65_ATCC_33071__ribose|phosphate_pyrophosphokinase:0.00000122123005994819):0.01094713467846837249,((((22126180__Bacteria__Gammaproteobacteria__Yersinia_pestis_KIM_10__ribose|phosphate_pyrophosphokinase:0.00349821116845146218,51596327__Bacteria__Gammaproteobacteria__Yersinia_pseudotuberculosis_IP_32953__ribose|phosphate_pyrophosphokinase:0.00000122123005994819):0.00347416537058218991,(157370228__Bacteria__Gammaproteobacteria__Serratia_proteamaculans_568__ribose|phosphate_pyrophosphokinase:0.00000122123005994819,333926793__Bacteria__Gammaproteobacteria__Serratia_sp_AS12__ribose|phosphate_pyrophosphokinase:0.00365567823905841183):0.00000122123005994819):0.00346373040863643625,(374314152__Bacteria__Gammaproteobacteria__Serratia_symbiotica_str_Cinara_cedri__phosphoribosylpyrophosphate_synthase:0.10531204274618105599,123442671__Bacteria__Gammaproteobacteria__Yersinia_enterocolitica_subsp_enterocolitica_8081__ribose|phosphate_pyrophosphokinase:0.00000122123005994819):0.00365218302934018245):0.00000122123005994819,((((317048560__Bacteria__Gammaproteobacteria__Pantoea_sp_At-9b__ribose|phosphate_pyrophosphokinase:0.00000122123005994819,(308186581__Bacteria__Gammaproteobacteria__Pantoea_vagans_C9-1__phosphoribosylpyrophosphate_synthetase:0.02440065373284389452,291617191__Bacteria__Gammaproteobacteria__Pantoea_ananatis_LMG_20103__Prs:0.00359860851300544118):0.00609816715666800999):0.02640269533520188394,((300716402__Bacteria__Gammaproteobacteria__Erwinia_billingiae_Eb661__ribose|phosphate_pyrophosphokinase:0.00000122123005994819,((292488084__Bacteria__Gammaproteobacteria__Erwinia_amylovora_CFBP1430__phosphoribosylpyrophosphate_synthetase:0.00000122123005994819,188534019__Bacteria__Gammaproteobacteria__Erwinia_tasmaniensis_Et1-99__ribose|phosphate_pyrophosphokinase:0.00663728491717757458):0.00631365954769404648,259908622__Bacteria__Gammaproteobacteria__Erwinia_pyrifoliae_Ep1-96__ribose|phosphate_pyrophosphokinase:0.00000122123005994819):0.00982489870184798282):0.00000122123005994819,385788206__Bacteria__Gammaproteobacteria__Erwinia_sp_Ejp617__hypothetical_protein:0.00000122123005994819):0.01560284121127455091):0.04216936168258354767,((146311987__Bacteria__Gammaproteobacteria__Enterobacter_sp_638__ribose|phosphate_pyrophosphokinase:0.00000122123005994819,(365970936__Bacteria__Gammaproteobacteria__Enterobacter_cloacae_EcWSU1__ribose|phosphate_pyrophosphokinase:0.00847444388797679443,((((62180344__Bacteria__Gammaproteobacteria__Salmonella_enterica_subsp_enterica_serovar_Choleraesuis_str__ribose|phosphate_pyrophosphokinase:0.00000122123005994819,157145528__Bacteria__Gammaproteobacteria__Citrobacter_koseri_ATCC_BAA-895__ribose|phosphate_pyrophosphokinase:0.00000122123005994819):0.00319998761513175462,(283785504__Bacteria__Gammaproteobacteria__Citrobacter_rodentium_ICC168__ribose|phosphate_pyrophosphokinase:0.00000122123005994819,339999611__Bacteria__Gammaproteobacteria__Salmonella_bongori_NCTC_12419__ribose|phosphate_pyrophosphokinase:0.00000122123005994819):0.00000122123005994819):0.00317839494912695040,(((74312453__Bacteria__Gammaproteobacteria__Shigella_sonnei_Ss046__ribose|phosphate_pyrophosphokinase:0.00000122123005994819,(218549102__Bacteria__Gammaproteobacteria__Escherichia_fergusonii_ATCC_35469__ribose|phosphate_pyrophosphokinase:0.00000122123005994819,82544339__Bacteria__Gammaproteobacteria__Shigella_boydii_Sb227__ribose|phosphate_pyrophosphokinase:0.00000122123005994819):0.00000122123005994819):0.00000122123005994819,82776547__Bacteria__Gammaproteobacteria__Shigella_dysenteriae_Sd197__ribose|phosphate_pyrophosphokinase:0.00000122123005994819):0.00000122123005994819,(110805212__Bacteria__Gammaproteobacteria__Shigella_flexneri_5_str_8401__ribose|phosphate_pyrophosphokinase:0.00318443357302031823,26247530__Bacteria__Gammaproteobacteria__Escherichia_coli_CFT073__ribose|phosphate_pyrophosphokinase:0.00000122123005994819):0.00318585622563662824):0.00317708773349741807):0.01545303029752791851,345299604__Bacteria__Gammaproteobacteria__Enterobacter_asburiae_LF7a__ribose|phosphate_pyrophosphokinase:0.00000122123005994819):0.00000122123005994819):0.00891466007667268169):0.00878301363432187378,(156933672__Bacteria__Gammaproteobacteria__Cronobacter_sakazakii_ATCC_BAA-894__ribose|phosphate_pyrophosphokinase:0.00348902570343816686,260598219__Bacteria__Gammaproteobacteria__Cronobacter_turicensis_z3032__ribose|phosphate_pyrophosphokinase:0.01681669217358850582):0.00863137186543173549):0.01715029952236860403):0.00985940907962555048,(((339477945__Bacteria__Gammaproteobacteria__Candidatus_Moranella_endobia_PCIT__putative_ribose|phosphate_pyrophosphokinase:0.16650476035138547792,94676581__Bacteria__Gammaproteobacteria__Baumannia_cicadellinicola_str_Hc_Homalodisca_coagulata__ribose|phosphate_pyrophosphokinase:0.07521422459009198536):0.01564422456835277628,85059858__Bacteria__Gammaproteobacteria__Sodalis_glossinidius_str_morsitans__ribose|phosphate_pyrophosphokinase:0.00000122123005994819):0.01842506275903399438,((251789672__Bacteria__Gammaproteobacteria__Dickeya_zeae_Ech1591__ribose|phosphate_pyrophosphokinase:0.00000122123005994819,242239286__Bacteria__Gammaproteobacteria__Dickeya_dadantii_Ech703__ribose|phosphate_pyrophosphokinase:0.01478072087666432860):0.00359676282430317204,((261821681__Bacteria__Gammaproteobacteria__Pectobacterium_wasabiae_WPP163__ribose|phosphate_pyrophosphokinase:0.00366232538669649960,(253688504__Bacteria__Gammaproteobacteria__Pectobacterium_carotovorum_subsp_carotovorum_PC1__ribose|phosphate_pyrophosphokinase:0.00000122123005994819,50121113__Bacteria__Gammaproteobacteria__Pectobacterium_atrosepticum_SCRI1043__ribose|phosphate_pyrophosphokinase:0.00000122123005994819):0.00000122123005994819):0.00239528192376963064,((((336233218__Bacteria__Gammaproteobacteria__Buchnera_aphidicola_Cinara_tujafilina__phosphoribosylpyrophosphate_synthase:0.11912232132593965350,((295698662__Bacteria__Gammaproteobacteria__Candidatus_Riesia_pediculicola_USDA__ribose|phosphate_pyrophosphokinase:0.40151755569488867259,((307069529__Bacteria__Betaproteobacteria__Candidatus_Zinderia_insecticola_CARI__ribose|phosphate_pyrophosphokinase:0.50219502284563954930,(91206153__Bacteria__Alphaproteobacteria__Rickettsia_bellii_RML369-C__ribose|phosphate_pyrophosphokinase:0.23309932317591994244,(67458470__Bacteria__Alphaproteobacteria__Rickettsia_felis_URRWXCal2__ribose|phosphate_pyrophosphokinase:0.06141221120142824341,(157964158__Bacteria__Alphaproteobacteria__Rickettsia_massiliae_MTU5__ribose|phosphate_pyrophosphokinase:0.01062563306035606628,383312092__Bacteria__Alphaproteobacteria__Candidatus_Rickettsia_amblyommii_str_GAT-30V__ribose|phosphate_pyrophosphokinase:0.03364769329994449221):0.04025702004814716434):0.10805214791102528415):1.05107750209268058228):0.12794246041093962352,(32491098__Bacteria__Gammaproteobacteria__Wigglesworthia_glossinidia_endosymbiont_of_Glossina_brevipalpis__hypothetical_protein:0.35569782013245415664,379009660__Bacteria__Gammaproteobacteria__Wigglesworthia_glossinidia_endosymbiont_of_Glossina_morsitans__phosphoribosylpyrophosphate_synthase:0.44294681361439636191):0.20561455492453492577):0.14353636986056331204):0.22587479529043974491,116515051__Bacteria__Gammaproteobacteria__Buchnera_aphidicola_str_Cc_Cinara_cedri__hypothetical_protein:0.13903949702188644899):0.07908063694173536606):0.22394262009708612582,27904662__Bacteria__Gammaproteobacteria__Buchnera_aphidicola_str_Bp_Baizongia_pistaciae__ribose|phosphate_pyrophosphokinase:0.12199534606633638534):0.03947406978503971431,21672452__Bacteria__Gammaproteobacteria__Buchnera_aphidicola_str_Sg_Schizaphis_graminum__ribose|phosphate_pyrophosphokinase:0.05433710728702620396):0.05820709396467502184,(33519806__Bacteria__Gammaproteobacteria__Candidatus_Blochmannia_floridanus__ribose|phosphate_pyrophosphokinase:0.08957663676663545071,71892124__Bacteria__Gammaproteobacteria__Candidatus_Blochmannia_pennsylvanicus_str_BPEN__ribose|phosphate_pyrophosphokinase:0.04859854397669948617):0.08838408327525063002):0.03010850314368443068):0.00875627875900046246):0.00690566469321114880):0.00487442154174872952):0.00829890255637640017):0.00413336030585395500):0.00496133726137769175,((238919466__Bacteria__Gammaproteobacteria__Edwardsiella_ictaluri_93-146__hypothetical_protein:0.00000122123005994819,269138753__Bacteria__Gammaproteobacteria__Edwardsiella_tarda_EIB202__ribose|phosphate_pyrophosphokinase:0.00000122123005994819):0.01521657966754160797,(((288934817__Bacteria__Gammaproteobacteria__Klebsiella_variicola_At-22__ribose|phosphate_pyrophosphokinase:0.00000122123005994819,238895299__Bacteria__Gammaproteobacteria__Klebsiella_pneumoniae_NTUH-K2044__ribose|phosphate_pyrophosphokinase:0.00458278369939713742):0.00000122123005994819,(375261426__Bacteria__Gammaproteobacteria__Klebsiella_oxytoca_KCTC_1686__ribose|phosphate_pyrophosphokinase:0.00368262672529911161,336249822__Bacteria__Gammaproteobacteria__Enterobacter_aerogenes_KCTC_2190__ribose|phosphate_pyrophosphokinase:0.00000122123005994819):0.00369465630951214090):0.01566758102340378225,387889178__Bacteria__Gammaproteobacteria__Escherichia_blattae_DSM_4481__ribose|phosphate_pyrophosphokinase:0.02045221095306156908):0.00965256275737947679):0.02718776991318239827):0.00000122123005994819):0.03234883234956729275):0.03076653233392012687):0.05202591186430163134,(54309998__Bacteria__Gammaproteobacteria__Photobacterium_profundum_SS9__ribose|phosphate_pyrophosphokinase:0.04949023186591888779,(375130238__Bacteria__Gammaproteobacteria__Vibrio_furnissii_NCTC_11218__ribose|phosphate_pyrophosphokinase:0.05201584858460456956,(15642182__Bacteria__Gammaproteobacteria__Vibrio_cholerae_O1_biovar_El_Tor_str_N16961__ribose|phosphate_pyrophosphokinase:0.00363378670221774832,(336123564__Bacteria__Gammaproteobacteria__Vibrio_anguillarum_775__ribose|phosphate_pyrophosphokinase:0.00732814563618262686,(37679110__Bacteria__Gammaproteobacteria__Vibrio_vulnificus_YJ016__ribose|phosphate_pyrophosphokinase:0.00741784078922549332,((218708751__Bacteria__Gammaproteobacteria__Vibrio_splendidus_LGP32__ribose|phosphate_pyrophosphokinase:0.02092040556684978889,(209694368__Bacteria__Gammaproteobacteria__Aliivibrio_salmonicida_LFI1238__ribose|phosphate_pyrophosphokinase:0.02272839846499840472,59711371__Bacteria__Gammaproteobacteria__Vibrio_fischeri_ES114__ribose|phosphate_pyrophosphokinase:0.00653543401911982087):0.04656521875373639818):0.01831850476317746848,(156973545__Bacteria__Gammaproteobacteria__Vibrio_harveyi_ATCC_BAA-1116__ribose|phosphate_pyrophosphokinase:0.00000122123005994819,(262394976__Bacteria__Gammaproteobacteria__Vibrio_sp_Ex25__ribose|phosphate_pyrophosphokinase:0.00365252597622743461,28897513__Bacteria__Gammaproteobacteria__Vibrio_parahaemolyticus_RIMD_2210633__ribose|phosphate_pyrophosphokinase:0.00000122123005994819):0.00364062878205565887):0.01647511088192666132):0.02323328203861828312):0.00001309818577378315):0.00384534061741941989):0.00097557917272211468):0.10032239843022806858):0.02727610507125117351):0.02944024480281914186):0.02256498466075330944,((56460037__Bacteria__Gammaproteobacteria__Idiomarina_loihiensis_L2TR__ribose|phosphate_pyrophosphokinase:0.09305963419607277132,(71279095__Bacteria__Gammaproteobacteria__Colwellia_psychrerythraea_34H__ribose|phosphate_pyrophosphokinase:0.09779190542444399226,((332306085__Bacteria__Gammaproteobacteria__Glaciecola_sp_4H-3-7YE-5__ribose|phosphate_pyrophosphokinase:0.00000122123005994819,109898882__Bacteria__Gammaproteobacteria__Pseudoalteromonas_atlantica_T6c__ribose|phosphate_pyrophosphokinase:0.00000122123005994819):0.03484172032675639241,(348029560__Bacteria__Gammaproteobacteria__Glaciecola_nitratireducens_FR1064__ribose|phosphate_pyrophosphokinase:0.04581520127366183609,(333893685__Bacteria__Gammaproteobacteria__Alteromonas_sp_SN2__ribose|phosphate_pyrophosphokinase:0.02086448854611065371,332140925__Bacteria__Gammaproteobacteria__Alteromonas_macleodii_str_Deep_ecotype__ribose|phosphate_pyrophosphokinase:0.01265554976565321822):0.04657567935844050128):0.03817811907347871264):0.07206312866654704385):0.03789595979475043203):0.02262105978719927690,(308050539__Bacteria__Gammaproteobacteria__Ferrimonas_balearica_DSM_9799__ribose|phosphate_pyrophosphokinase:0.06471584353097244169,((119775702__Bacteria__Gammaproteobacteria__Shewanella_amazonensis_SB2B__ribose|phosphate_pyrophosphokinase:0.03445496708625309795,(126172940__Bacteria__Gammaproteobacteria__Shewanella_baltica_OS155__ribose|phosphate_pyrophosphokinase:0.00000122123005994819,((91792276__Bacteria__Gammaproteobacteria__Shewanella_denitrificans_OS217__ribose|phosphate_pyrophosphokinase:0.02647728532403380644,(113971507__Bacteria__Gammaproteobacteria__Shewanella_sp_MR-4__ribose|phosphate_pyrophosphokinase:0.00367807635894188507,(146291902__Bacteria__Gammaproteobacteria__Shewanella_putrefaciens_CN-32__ribose|phosphate_pyrophosphokinase:0.00000122123005994819,24375327__Bacteria__Gammaproteobacteria__Shewanella_oneidensis_MR-1__ribose|phosphate_pyrophosphokinase_PrsA:0.00000122123005994819):0.00366945442603270515):0.00000122123005994819):0.00376494223899811412,114561902__Bacteria__Gammaproteobacteria__Shewanella_frigidimarina_NCIMB_400__ribose|phosphate_pyrophosphokinase:0.01494812095071764747):0.00368488064823472433):0.01590752733925613477):0.02198798764675893858,(((170728018__Bacteria__Gammaproteobacteria__Shewanella_woodyi_ATCC_51908__ribose|phosphate_pyrophosphokinase:0.02383244641836535296,((212636635__Bacteria__Gammaproteobacteria__Shewanella_piezotolerans_WP3__Ribose|phosphate_pyrophosphokinase:0.00000122123005994819,167625127__Bacteria__Gammaproteobacteria__Shewanella_halifaxensis_HAW-EB4__ribose|phosphate_pyrophosphokinase:0.01036221219228427616):0.00342645233394536656,(157962947__Bacteria__Gammaproteobacteria__Shewanella_pealeana_ATCC_700345__ribose|phosphate_pyrophosphokinase:0.00319493750170685023,157376595__Bacteria__Gammaproteobacteria__Shewanella_sediminis_HAW-EB3__ribose|phosphate_pyrophosphokinase:0.01112022027748506108):0.00024643823437874761):0.00626385949413874911):0.01020977221171512524,127513844__Bacteria__Gammaproteobacteria__Shewanella_loihica_PV-4__ribose|phosphate_pyrophosphokinase:0.00939966344815518738):0.01026370477530054622,294142157__Bacteria__Gammaproteobacteria__Shewanella_violacea_DSS12__ribose|phosphate_pyrophosphokinase:0.04906355028525039713):0.01881180034159887771):0.05324200905075413687):0.04759254977016825344):0.02478181293564424292):0.02249739899770576354):0.22232782074495371916):0.05024278944301580757):0.04686823638433742362):0.03629555998768668745):0.07953576067969611585):0.07552776319095133584,(261855768__Bacteria__Gammaproteobacteria__Halothiobacillus_neapolitanus_c2__ribose|phosphate_pyrophosphokinase:0.23705237106383403312,(289207530__Bacteria__Gammaproteobacteria__Thioalkalivibrio_sp_K90mix__ribose|phosphate_pyrophosphokinase:0.18756945893435481021,220933712__Bacteria__Gammaproteobacteria__Thioalkalivibrio_sulfidophilus_HL-EbGr7__ribose|phosphate_pyrophosphokinase:0.08918387149064323227):0.08296712649450330157):0.02176978194452760043):0.02969505561570703195,((121997780__Bacteria__Gammaproteobacteria__Halorhodospira_halophila_SL1__ribose|phosphate_pyrophosphokinase:0.11678891443830143049,114319445__Bacteria__Gammaproteobacteria__Alkalilimnicola_ehrlichii_MLHE-1__ribose|phosphate_pyrophosphokinase:0.09762465757946478528):0.20183708538085329276,((148244278__Bacteria__Gammaproteobacteria__Candidatus_Vesicomyosocius_okutanii_HA__ribose|phosphate_pyrophosphokinase:0.08233526211957763186,118602161__Bacteria__Gammaproteobacteria__Candidatus_Ruthia_magnifica_str_Cm_Calyptogena_magnifica__ribose|phosphate_pyrophosphokinase:0.03180850716831457731):0.42332051950869048484,146329368__Bacteria__Gammaproteobacteria__Dichelobacter_nodosus_VCS1703A__ribose|phosphate_pyrophosphokinase:0.32114388442747454633):0.05694043156176366999):0.02944943620282037405):0.02800449022099527757):0.04594899736079299801):0.03278921922168966108):0.03190882932570621167,((((296134846__Bacteria__Betaproteobacteria__Thiomonas_intermedia_K12__ribose|phosphate_pyrophosphokinase:0.18555522303061927625,((171060168__Bacteria__Betaproteobacteria__Leptothrix_cholodnii_SP-6__ribose|phosphate_pyrophosphokinase:0.09220020648639200289,(383756726__Bacteria__Betaproteobacteria__Rubrivivax_gelatinosus_IL144__ribose|phosphate_pyrophosphokinase:0.07597918007102767712,124268413__Bacteria__Betaproteobacteria__Methylibium_petroleiphilum_PM1__ribose|phosphate_diphosphokinase:0.08225061059671577579):0.01847701396338980936):0.14827644304068482439,((91787189__Bacteria__Betaproteobacteria__Polaromonas_sp_JS666__ribose|phosphate_pyrophosphokinase:0.02153130092220672739,121603808__Bacteria__Betaproteobacteria__Polaromonas_naphthalenivorans_CJ2__ribose|phosphate_pyrophosphokinase:0.07367736836463006922):0.04395103746862140393,(89900450__Bacteria__Betaproteobacteria__Rhodoferax_ferrireducens_T118__ribose|phosphate_pyrophosphokinase:0.06365825805716819608,(((333912832__Bacteria__Betaproteobacteria__Delftia_sp_Cs1-4__ribose|phosphate_pyrophosphokinase:0.00000122123005994819,160900865__Bacteria__Betaproteobacteria__Delftia_acidovorans_SPH-1__ribose|phosphate_pyrophosphokinase:0.00000122123005994819):0.03194342453602777576,264676950__Bacteria__Betaproteobacteria__Comamonas_testosteroni_CNB-2__ribose|phosphate_pyrophosphokinase:0.06053458638798541597):0.07301576933852174656,((121607940__Bacteria__Betaproteobacteria__Verminephrobacter_eiseniae_EF01-2__ribose|phosphate_pyrophosphokinase:0.03440549867993706462,((120612257__Bacteria__Betaproteobacteria__Acidovorax_citrulli_AAC00-1__Fis_family_transcriptional_regulator:0.00000122123005994819,326318319__Bacteria__Betaproteobacteria__Acidovorax_avenae_subsp_avenae_ATCC_19860__ribose|phosphate_pyrophosphokinase:0.00362527307039250306):0.02971015749031732239,(319761698__Bacteria__Betaproteobacteria__Alicycliphilus_denitrificans_BC__ribose|phosphate_pyrophosphokinase:0.05112607691076916094,(121593317__Bacteria__Betaproteobacteria__Acidovorax_sp_JS42__Fis_family_transcriptional_regulator:0.00000122123005994819,222110038__Bacteria__Betaproteobacteria__Acidovorax_ebreus_TPSY__ribose|phosphate_pyrophosphokinase:0.00000122123005994819):0.00649270546115872024):0.04633270370608381927):0.00505581488600521066):0.01996406582938348509,(319795629__Bacteria__Betaproteobacteria__Variovorax_paradoxus_EPS__ribose|phosphate_pyrophosphokinase:0.03986339689852591572,337280988__Bacteria__Betaproteobacteria__Ramlibacter_tataouinensis_TTB310__ribose|phosphate_pyrophosphokinase:0.07529282824632892168):0.02054395313365535089):0.02468754131049936268):0.01468938934917607235):0.01502335565152734115):0.04866267489841256955):0.03998883233886760952):0.11643648928625389971,(((312797355__Bacteria__Betaproteobacteria__Burkholderia_rhizoxinica_HKI_454__ribose|phosphate_pyrophosphokinase:0.06794092317570259165,(((91781713__Bacteria__Betaproteobacteria__Burkholderia_xenovorans_LB400__ribose|phosphate_pyrophosphokinase:0.00000122123005994819,187922592__Bacteria__Betaproteobacteria__Burkholderia_phytofirmans_PsJN__ribose|phosphate_pyrophosphokinase:0.00731663388418114010):0.01486217830289729078,186475084__Bacteria__Betaproteobacteria__Burkholderia_phymatum_STM815__ribose|phosphate_pyrophosphokinase:0.01582882393100087590):0.01562939716182247876,((83720895__Bacteria__Betaproteobacteria__Burkholderia_thailandensis_E264__ribose|phosphate_pyrophosphokinase:0.00732621611174451900,(53718161__Bacteria__Betaproteobacteria__Burkholderia_pseudomallei_K96243__ribose|phosphate_pyrophosphokinase:0.00000122123005994819,53724084__Bacteria__Betaproteobacteria__Burkholderia_mallei_ATCC_23344__ribose|phosphate_pyrophosphokinase:0.00000122123005994819):0.00366261145156372573):0.00000122123005994819,((78067601__Bacteria__Betaproteobacteria__Burkholderia_sp_383__ribose|phosphate_pyrophosphokinase:0.01053033289460608181,(161523693__Bacteria__Betaproteobacteria__Burkholderia_multivorans_ATCC_17616__ribose|phosphate_pyrophosphokinase:0.00000122123005994819,((107023735__Bacteria__Betaproteobacteria__Burkholderia_cenocepacia_AU_1054__ribose|phosphate_pyrophosphokinase:0.00545774819807876184,134296998__Bacteria__Betaproteobacteria__Burkholderia_vietnamiensis_G4__ribose|phosphate_pyrophosphokinase:0.00508585428110979593):0.00706215295996917916,115352913__Bacteria__Betaproteobacteria__Burkholderia_ambifaria_AMMD__ribose|phosphate_pyrophosphokinase:0.01252548941685182639):0.00900646879943602617):0.00725702310641707787):0.01576018378368673409,(330818352__Bacteria__Betaproteobacteria__Burkholderia_gladioli_BSR3__Ribose|phosphate_pyrophosphokinase:0.00683432326662138882,238028668__Bacteria__Betaproteobacteria__Burkholderia_glumae_BGR1__ribose|phosphate_pyrophosphokinase:0.00950837251795521622):0.04678539417140280959):0.00407714461935336676):0.02738334924092917719):0.01649181094872539596):0.06367845948271877443,(145590099__Bacteria__Betaproteobacteria__Polynucleobacter_necessarius_subsp_asymbioticus_QLW-P1DMWA-1__ribose|phosphate_pyrophosphokinase:0.28276649497602990291,((187927357__Bacteria__Betaproteobacteria__Ralstonia_pickettii_12J__ribose|phosphate_pyrophosphokinase:0.01397039027072583331,17545114__Bacteria__Betaproteobacteria__Ralstonia_solanacearum_GMI1000__ribose|phosphate_pyrophosphokinase:0.01667138446895552115):0.03503142570972225117,((73540048__Bacteria__Betaproteobacteria__Ralstonia_eutropha_JMP134__ribose|phosphate_pyrophosphokinase:0.00000122123005994819,(339324543__Bacteria__Betaproteobacteria__Cupriavidus_necator_N-1__ribose|phosphate_pyrophosphokinase_Prs:0.00760492492377521940,188591109__Bacteria__Betaproteobacteria__Cupriavidus_taiwanensis_LMG_19424__ribose|phosphate_pyrophosphokinase:0.00744074585359585580):0.00747136291891953644):0.01170205475975426984,94309234__Bacteria__Betaproteobacteria__Cupriavidus_metallidurans_CH34__ribose|phosphate_pyrophosphokinase:0.05719061666252722026):0.03612706540322638965):0.04636847916963401234):0.03809953285470474293):0.05012218214747093253,(340785805__Bacteria__Betaproteobacteria__Collimonas_fungivorans_Ter331__ribose|phosphate_pyrophosphokinase:0.03064338050418536838,(300313208__Bacteria__Betaproteobacteria__Herbaspirillum_seropedicae_SmR1__phosphoribosylpyrophosphate_synthetase:0.03975242365217922236,(152980563__Bacteria__Betaproteobacteria__Janthinobacterium_sp_Marseille__ribose|phosphate_pyrophosphokinase:0.03058300124538848586,134096053__Bacteria__Betaproteobacteria__Herminiimonas_arsenicoxydans__ribose|phosphate_pyrophosphokinase:0.01611906959207555501):0.04939975717150504181):0.01202043339665451183):0.10282507632806453524):0.03870824651692479634):0.07308642078923192897,(((319779109__Bacteria__Betaproteobacteria__Taylorella_equigenitalis_MCE9__ribose|phosphate_pyrophosphokinase:0.01815584941403515160,348589677__Bacteria__Betaproteobacteria__Taylorella_asinigenitalis_MCE3__ribose|phosphate_pyrophosphokinase:0.00086873613310294332):0.09968608896548807052,389873392__Bacteria__Betaproteobacteria__Advenella_kashmirensis_WT001__ribose|phosphate_pyrophosphokinase:0.15295661080201036763):0.03428244616183444282,(332285375__Bacteria__Betaproteobacteria__Pusillimonas_sp_T7-7__ribose|phosphate_pyrophosphokinase:0.06494151965004012206,((33594046__Bacteria__Betaproteobacteria__Bordetella_pertussis_Tohama_I__ribose|phosphate_pyrophosphokinase:0.00365885151626405090,((163858320__Bacteria__Betaproteobacteria__Bordetella_petrii_DSM_12804__ribose|phosphate_pyrophosphokinase:0.00000122123005994819,311108749__Bacteria__Betaproteobacteria__Achromobacter_xylosoxidans_A8__ribose|phosphate_pyrophosphokinase:0.00000122123005994819):0.01863060462545543944,(33595505__Bacteria__Betaproteobacteria__Bordetella_parapertussis_12822__ribose|phosphate_pyrophosphokinase:0.00000122123005994819,33599890__Bacteria__Betaproteobacteria__Bordetella_bronchiseptica_RB50__ribose|phosphate_pyrophosphokinase:0.00000122123005994819):0.00000122123005994819):0.00365755170857128388):0.01011752780097238680,187477046__Bacteria__Betaproteobacteria__Bordetella_avium_197N__ribose|phosphate_pyrophosphokinase:0.00992513873984094894):0.04025728116451864763):0.04801634507343607861):0.11526748112973346505):0.04721400168933446301,(((257094304__Bacteria__Betaproteobacteria__Candidatus_Accumulibacter_phosphatis_clade_IIA_str_UW-1__ribose|phosphate_pyrophosphokinase:0.11715380981208999012,(372487714__Bacteria__Betaproteobacteria__Dechlorosoma_suillum_PS__ribose|phosphate_pyrophosphokinase:0.08308322822553400322,71909342__Bacteria__Betaproteobacteria__Dechloromonas_aromatica_RCB__ribose|phosphate_pyrophosphokinase:0.08052626828284267790):0.05597240996534446483):0.05602535560404700576,((237654283__Bacteria__Betaproteobacteria__Thauera_sp_MZ1T__ribose|phosphate_pyrophosphokinase:0.03029114426032666202,56476199__Bacteria__Betaproteobacteria__Aromatoleum_aromaticum_EbN1__phosphoribosyl_transferase:0.06426266844166315939):0.02490739809433946753,119897046__Bacteria__Betaproteobacteria__Azoarcus_sp_BH72__ribose|phosphate_diphosphokinase:0.02214918855920091842):0.15192751054398459520):0.03337549813783510094,((302877721__Bacteria__Betaproteobacteria__Gallionella_capsiferriformans_ES-2__ribose|phosphate_pyrophosphokinase:0.11945657364600983930,((313668662__Bacteria__Betaproteobacteria__Neisseria_lactamica_020-06__ribose|phosphate_pyrophosphokinase:0.00240841042077677512,(59800882__Bacteria__Betaproteobacteria__Neisseria_gonorrhoeae_FA_1090__ribose|phosphate_pyrophosphokinase:0.00326193875203988418,15676771__Bacteria__Betaproteobacteria__Neisseria_meningitidis_MC58__ribose|phosphate_pyrophosphokinase:0.00000122123005994819):0.01079760936659504567):0.08816563191092370577,(226939245__Bacteria__Betaproteobacteria__Laribacter_hongkongensis_HLHK9__ribose|phosphate_pyrophosphokinase:0.07981681579810301352,(34499513__Bacteria__Betaproteobacteria__Chromobacterium_violaceum_ATCC_12472__ribose|phosphate_pyrophosphokinase:0.02629784892058839932,347541315__Bacteria__Betaproteobacteria__Pseudogulbenkiania_sp_NH8B__ribose|phosphate_pyrophosphokinase:0.02657927853776112168):0.05365366080625535300):0.04643956489672922822):0.17922374795336976083):0.07830627562531398966,((74316405__Bacteria__Betaproteobacteria__Thiobacillus_denitrificans_ATCC_25259__ribose|phosphate_pyrophosphokinase:0.12271252185344967700,(291614811__Bacteria__Betaproteobacteria__Sideroxydans_lithotrophicus_ES-1__ribose|phosphate_pyrophosphokinase:0.11783503276651813296,(((313201765__Bacteria__Betaproteobacteria__Methylovorus_sp_MP688__ribose|phosphate_pyrophosphokinase:0.00026651284911098259,253999717__Bacteria__Betaproteobacteria__Methylovorus_glucosetrophus_SIP3-4__ribose|phosphate_pyrophosphokinase:0.00706361261149019391):0.05077171526975549770,91775031__Bacteria__Betaproteobacteria__Methylobacillus_flagellatus_KT__ribose|phosphate_pyrophosphokinase:0.13444617117260815320):0.06150210437378163947,(297539287__Bacteria__Betaproteobacteria__Methylotenera_versatilis_301__ribose|phosphate_pyrophosphokinase:0.06816140739789944281,253997197__Bacteria__Betaproteobacteria__Methylotenera_mobilis_JLW8__ribose|phosphate_pyrophosphokinase:0.06499110718509819307):0.06521834438285617486):0.10143493552762633536):0.03692457206832286398):0.04128057434138428239,(82701723__Bacteria__Betaproteobacteria__Nitrosospira_multiformis_ATCC_25196__ribose|phosphate_pyrophosphokinase:0.10973783942299739080,(325983633__Bacteria__Betaproteobacteria__Nitrosomonas_sp_AL212__ribose|phosphate_pyrophosphokinase:0.04645726260019784198,(30249780__Bacteria__Betaproteobacteria__Nitrosomonas_europaea_ATCC_19718__ribose|phosphate_pyrophosphokinase:0.02337452842576486986,114331138__Bacteria__Betaproteobacteria__Nitrosomonas_eutropha_C91__ribose|phosphate_pyrophosphokinase:0.02851849888001458527):0.10423528208886068125):0.06223509509155997210):0.04935958501707459617):0.04240070669493717359):0.02700008504722460276):0.03810676251528530289):0.08117853726345612697):0.05766212461641510856):0.16108022640880106935):0.05853945649383898026):0.04903069982398416959,((300871527__Bacteria__Spirochaetes__Brachyspira_pilosicoli_95-1000__ribose|phosphate_pyrophosphokinase:0.13304677224530303548,(296125819__Bacteria__Spirochaetes__Brachyspira_murdochii_DSM_12563__ribose|phosphate_pyrophosphokinase:0.00000122123005994819,384208208__Bacteria__Spirochaetes__Brachyspira_intermedia_PWS-A__ribose|phosphate_pyrophosphokinase:0.02157532597230693572):0.03016673178303941674):0.68419488233391045906,((((296272286__Bacteria__Epsilonproteobacteria__Arcobacter_nitrofigilis_DSM_7299__ribose|phosphate_pyrophosphokinase:0.10363998596343718117,(157736743__Bacteria__Epsilonproteobacteria__Arcobacter_butzleri_RM4018__ribose|phosphate_pyrophosphokinase:0.03608512754314157495,384171438__Bacteria__Epsilonproteobacteria__Arcobacter_sp_L__ribose|phosphate_pyrophosphokinase:0.04385867621829611651):0.08521462714676436567):0.16432242967039989434,((((((109947252__Bacteria__Epsilonproteobacteria__Helicobacter_acinonychis_str_Sheeba__ribose|phosphate_pyrophosphokinase:0.02453175815919894642,(386748367__Bacteria__Epsilonproteobacteria__Helicobacter_cetorum_MIT_99-5656__ribose|phosphate_pyrophosphokinase:0.04240816188762257938,15611746__Bacteria__Epsilonproteobacteria__Helicobacter_pylori_J99__ribose|phosphate_pyrophosphokinase:0.03632557115157092342):0.01294960808615229324):0.10680946282640420286,(336452578__Bacteria__Epsilonproteobacteria__Helicobacter_bizzozeronii_CIII-1__ribose|phosphate_pyrophosphokinase:0.09878718312477255403,(336452577__Bacteria__Epsilonproteobacteria__Helicobacter_bizzozeronii_CIII-1__ribose|phosphate_pyrophosphokinase:0.33398652439727433139,315453898__Bacteria__Epsilonproteobacteria__Helicobacter_felis_ATCC_49179__ribose|phosphate_pyrophosphokinase:0.04886792889946359186):0.04799827751996627728):0.08228818410397965855):0.09295877443755276581,291276443__Bacteria__Epsilonproteobacteria__Helicobacter_mustelae_12198__ribose|phosphate_pyrophosphokinase:0.14816075888685042994):0.03231984743471409682,(32267035__Bacteria__Epsilonproteobacteria__Helicobacter_hepaticus_ATCC_51449__ribose|phosphate_pyrophosphokinase:0.08829174625898394968,386761383__Bacteria__Epsilonproteobacteria__Helicobacter_cinaedi_PAGU611__ribose|phosphate_pyrophosphokinase:0.04328167732455445033):0.12614067726785133106):0.04578928446511887351,34557951__Bacteria__Epsilonproteobacteria__Wolinella_succinogenes_DSM_1740__ribose|phosphate_pyrophosphokinase:0.11687176030002627281):0.07020033198265680785,((((319956974__Bacteria__Epsilonproteobacteria__Nitratifractor_salsuginis_DSM_16511__ribose|phosphate_pyrophosphokinase:0.09424700549096204361,152992638__Bacteria__Epsilonproteobacteria__Sulfurovum_sp_NBC37-1__ribose|phosphate_pyrophosphokinase:0.10697292146406532642):0.08370655839177568169,224372388__Bacteria__Epsilonproteobacteria__Nautilia_profundicola_AmH__ribose|phosphate_pyrophosphokinase:0.22644268662664374103):0.08292512052865909367,((313681503__Bacteria__Epsilonproteobacteria__Sulfuricurvum_kujiense_DSM_16994__ribose|phosphate_pyrophosphokinase:0.07643307422849331123,(307721525__Bacteria__Epsilonproteobacteria__Sulfurimonas_autotrophica_DSM_16294__ribose|phosphate_pyrophosphokinase:0.05788373966027999390,78777833__Bacteria__Epsilonproteobacteria__Sulfurimonas_denitrificans_DSM_1251__ribose|phosphate_pyrophosphokinase:0.05790227982796262302):0.09783800562289404756):0.10608247976429045767,152990184__Bacteria__Epsilonproteobacteria__Nitratiruptor_sp_SB155-2__ribose|phosphate_pyrophosphokinase:0.14295575347707828451):0.04189389758334853553):0.03436820849794868654,((154148714__Bacteria__Epsilonproteobacteria__Campylobacter_hominis_ATCC_BAA-381__ribose|phosphate_pyrophosphokinase:0.11802272639006730626,((157164147__Bacteria__Epsilonproteobacteria__Campylobacter_concisus_13826__ribose|phosphate_pyrophosphokinase:0.03315968336572432812,154175223__Bacteria__Epsilonproteobacteria__Campylobacter_curvus_525-92__ribose|phosphate_pyrophosphokinase:0.05282170774513485906):0.04477769432286172330,118474648__Bacteria__Epsilonproteobacteria__Campylobacter_fetus_subsp_fetus_82-40__ribose|phosphate_pyrophosphokinase:0.07585645057159394467):0.05915856772039160966):0.05592764746434976397,((222824266__Bacteria__Epsilonproteobacteria__Campylobacter_lari_RM2100__ribose|phosphate_pyrophosphokinase:0.09416897727751696867,57237746__Bacteria__Epsilonproteobacteria__Campylobacter_jejuni_RM1221__ribose|phosphate_pyrophosphokinase:0.06473851218549254993):0.10771885933854992434,(390939491__Bacteria__Epsilonproteobacteria__Sulfurospirillum_barnesii_SES-3__ribose|phosphate_pyrophosphokinase:0.00000122123005994819,268678948__Bacteria__Epsilonproteobacteria__Sulfurospirillum_deleyianum_DSM_6946__ribose|phosphate_pyrophosphokinase:0.01916453747210200911):0.06717975320753519219):0.02519040364827970779):0.06184495958283778988):0.04538570202125378344):0.04418714394695581749):0.22042829952825002127,((((((313203374__Bacteria__Bacteroidetes__Paludibacter_propionicigenes_WB4__ribose|phosphate_pyrophosphokinase:0.21863907640990928871,((((150010343__Bacteria__Bacteroidetes__Parabacteroides_distasonis_ATCC_8503__ribose|phosphate_pyrophosphokinase:0.05864034961158218900,375255308__Bacteria__Bacteroidetes__Tannerella_forsythia_ATCC_43037__ribose|phosphate_diphosphokinase:0.14579351999513667781):0.03704791226620806482,(332300045__Bacteria__Bacteroidetes__Porphyromonas_asaccharolytica_DSM_20707__ribose|phosphate_pyrophosphokinase:0.18558843428252794205,34541678__Bacteria__Bacteroidetes__Porphyromonas_gingivalis_W83__ribose|phosphate_pyrophosphokinase:0.10302060441149536729):0.06386965334988102538):0.06949555691427465598,212550609__Bacteria__Bacteroidetes__Candidatus_Azobacteroides_pseudotrichonymphae_genomovar_CFP2__ribose|phosphate_pyrophosphokinase:0.26727916954246572212):0.08747850404667566193,(325300682__Bacteria__Bacteroidetes__Bacteroides_salanitronis_DSM_18170__ribose|phosphate_pyrophosphokinase:0.06254801862952476255,((294673417__Bacteria__Bacteroidetes__Prevotella_ruminicola_23__ribose|phosphate_pyrophosphokinase:0.18454974319563052787,(387133515__Bacteria__Bacteroidetes__Prevotella_intermedia_17__ribose|phosphate_diphosphokinase:0.06035910266360516863,(327313489__Bacteria__Bacteroidetes__Prevotella_denticola_F0289__ribose|phosphate_diphosphokinase:0.02868298559424686811,302346431__Bacteria__Bacteroidetes__Prevotella_melaninogenica_ATCC_25845__ribose|phosphate_diphosphokinase:0.02947123775445175536):0.02530021060264884061):0.06114847484414553946):0.09658774826128720126,(150006047__Bacteria__Bacteroidetes__Bacteroides_vulgatus_ATCC_8482__ribose|phosphate_pyrophosphokinase:0.05714867517965680627,((29346158__Bacteria__Bacteroidetes__Bacteroides_thetaiotaomicron_VPI-5482__ribose|phosphate_pyrophosphokinase:0.00701543607195773914,53713520__Bacteria__Bacteroidetes__Bacteroides_fragilis_YCH46__ribose|phosphate_pyrophosphokinase:0.02425044306268804226):0.01904096561994162926,319902263__Bacteria__Bacteroidetes__Bacteroides_helcogenes_P_36-108__ribose|phosphate_pyrophosphokinase:0.02617688633240695950):0.06409626036219787104):0.02257952285629944919):0.03679666302908634473):0.08429575076662661204):0.05287221191502441964):0.20721637561335320976,325281262__Bacteria__Bacteroidetes__Odoribacter_splanchnicus_DSM_20712__ribose|phosphate_pyrophosphokinase:0.25996815021651908939):0.09548447681865848691,390948001__Bacteria__Bacteroidetes__Alistipes_finegoldii_DSM_17242__ribose|phosphate_pyrophosphokinase:0.35756071217579216137):0.08779117735674009382,(327403218__Bacteria__Bacteroidetes__Fluviicola_taffensis_DSM_16823__ribose|phosphate_pyrophosphokinase:0.35980838478992510643,((325954511__Bacteria__Bacteroidetes__Weeksella_virosa_DSM_16922__ribose|phosphate_pyrophosphokinase:0.19617242502793352799,(((161833658__Bacteria__Bacteroidetes__Candidatus_Sulcia_muelleri_GWSS__ribose|phosphate_pyrophosphokinase:0.06291776672577993612,(307128534__Bacteria__Bacteroidetes__Candidatus_Sulcia_muelleri_CARI__ribose|phosphate_pyrophosphokinase:0.98892142471400779069,256370609__Bacteria__Bacteroidetes__Candidatus_Sulcia_muelleri_SMDSEM__ribose|phosphate_pyrophosphokinase:0.08633069125991588155):0.06147901567029061265):0.22907580455136022923,(262341259__Bacteria__Bacteroidetes__Blattabacterium_sp_Blattella_germanica_str_Bge__ribose|phosphate_diphosphokinase:0.06535820022967173126,(374290528__Bacteria__Bacteroidetes__Blattabacterium_sp_Cryptocercus_punctulatus_str_Cpu__ribose|phosphate_diphosphokinase:0.07249601507484787488,357420915__Bacteria__Bacteroidetes__Blattabacterium_sp_Mastotermes_darwiniensis_str_MADAR__ribose|phosphate_pyrophosphokinase:0.07363347703255154753):0.01172510477706282042):0.15272989060315694809):0.15068523334746966591,(313206745__Bacteria__Bacteroidetes__Riemerella_anatipestifer_DSM_15868__ribose|phosphate_pyrophosphokinase:0.06599389826574152129,255536669__Bacteria__Bacteroidetes__Flavobacteriaceae_bacterium_3519-10__Ribose|phosphate_pyrophosphokinase:0.09079091711360350037):0.14701444802441551718):0.04444217382109899583):0.11361263393415779732,(375013315__Bacteria__Bacteroidetes__Owenweeksia_hongkongensis_DSM_17368__ribose|phosphate_pyrophosphokinase:0.28524692853508959445,((390953780__Bacteria__Bacteroidetes__Aequorivita_sublithincola_DSM_14238__ribose|phosphate_pyrophosphokinase:0.14471827078341678585,((332291641__Bacteria__Bacteroidetes__Krokinobacter_sp_4H-3-7-5__ribose|phosphate_pyrophosphokinase:0.15002649615078331169,(305665461__Bacteria__Bacteroidetes__Maribacter_sp_HTCC2170__ribose|phosphate_pyrophosphokinase:0.04357599087159128720,((319953435__Bacteria__Bacteroidetes__Cellulophaga_algicola_DSM_14237__ribose|phosphate_pyrophosphokinase:0.04676676940918816222,325286678__Bacteria__Bacteroidetes__Cellulophaga_lytica_DSM_7489__ribose|phosphate_pyrophosphokinase:0.06945363808545471085):0.02523226672338585094,((260060919__Bacteria__Bacteroidetes__Robiginitalea_biformata_HTCC2501__ribose|phosphate_pyrophosphokinase:0.08382867345295577644,344202993__Bacteria__Bacteroidetes__Muricauda_ruestringensis_DSM_13258__ribose|phosphate_pyrophosphokinase:0.08139810542611228272):0.03675574127428048177,340618127__Bacteria__Bacteroidetes__Zobellia_galactanivorans__ribose|phosphate_pyrophosphokinase:0.05605948273667757387):0.01613412841477740098):0.01853271057383410261):0.06848303634175625931):0.02348427041324770495,(336171898__Bacteria__Bacteroidetes__Lacinutrix_sp_5H-3-7-4__ribose|phosphate_pyrophosphokinase:0.08106889247429262257,(298207388__Bacteria__Bacteroidetes__Croceibacter_atlanticus_HTCC2559__ribose|phosphate_pyrophosphokinase:0.10890337998603782932,(295132326__Bacteria__Bacteroidetes__Zunongwangia_profunda_SM-A87__ribose|phosphate_pyrophosphokinase:0.08851987825822786593,120437817__Bacteria__Bacteroidetes__Gramella_forsetii_KT0803__ribose|phosphate_pyrophosphokinase:0.07539431513132634211):0.05508950738789687024):0.02496058209762812286):0.02611818326872893808):0.03338752351444922856):0.04032630457383809541,((365961044__Bacteria__Bacteroidetes__Flavobacterium_columnare_ATCC_49512__ribose|phosphate_pyrophosphokinase:0.06005291394875732214,(383449436__Bacteria__Bacteroidetes__Flavobacterium_indicum_GPTSA100-9__Ribose|phosphate_diphosphokinase:0.05784664320517265285,((150024259__Bacteria__Bacteroidetes__Flavobacterium_psychrophilum_JIP02-86__Ribose|phosphate_diphosphokinase:0.03765169912086556436,347535450__Bacteria__Bacteroidetes__Flavobacterium_branchiophilum_FL-15__ribose|phosphate_diphosphokinase:0.09875177218717144656):0.02380576090704782793,146298887__Bacteria__Bacteroidetes__Flavobacterium_johnsoniae_UW101__ribose|phosphate_pyrophosphokinase:0.05306578849126009773):0.00630941794970593054):0.04635881498893314884):0.11297467716064663046,(256820644__Bacteria__Bacteroidetes__Capnocytophaga_ochracea_DSM_7271__ribose|phosphate_pyrophosphokinase:0.16389099207088353438,340622283__Bacteria__Bacteroidetes__Capnocytophaga_canimorsus_Cc5__phosphoribosyl_pyrophosphate_synthase:0.10643548118139721514):0.04861007990168435960):0.03561046121397692249):0.12737240753997083886):0.08890758961477561451):0.11826190625800225842):0.04404578377914682846):0.06919321113771752241,((((343085677__Bacteria__Bacteroidetes__Cyclobacterium_marinum_DSM_745__ribose|phosphate_pyrophosphokinase:0.12103235970240182329,390943536__Bacteria__Bacteroidetes__Belliella_baltica_DSM_15883__ribose|phosphate_pyrophosphokinase:0.08254289860304332704):0.16677136831702335518,((312128897__Bacteria__Bacteroidetes__Leadbetterella_byssophila_DSM_17132__ribose|phosphate_pyrophosphokinase:0.27530635083684790176,((255034234__Bacteria__Bacteroidetes__Dyadobacter_fermentans_DSM_18053__ribose|phosphate_pyrophosphokinase:0.10558389609327605008,284037805__Bacteria__Bacteroidetes__Spirosoma_linguale_DSM_74__ribose|phosphate_pyrophosphokinase:0.12071593357362923882):0.04342863678579816922,338214174__Bacteria__Bacteroidetes__Runella_slithyformis_DSM_19594__ribose|phosphate_pyrophosphokinase:0.19005486304414731524):0.06931139478953944610):0.08472149282398014347,110639012__Bacteria__Bacteroidetes__Cytophaga_hutchinsonii_ATCC_33406__ribose|phosphate_pyrophosphokinase:0.33355255377766024338):0.04335423938645771580):0.03399832602684545180,(294661148__Bacteria__Bacteroidetes__Candidatus_Amoebophilus_asiaticus_5a2__hypothetical_protein:1.33050059981574553269,313674667__Bacteria__Bacteroidetes__Marivirga_tractuosa_DSM_4126__ribose|phosphate_pyrophosphokinase:0.24606155719922201408):0.04513795921687285828):0.05917501043336356042,((379729666__Bacteria__Bacteroidetes__Saprospira_grandis_str_Lewin__ribose|phosphate_pyrophosphokinase:0.23832355296716570270,332666096__Bacteria__Bacteroidetes__Haliscomenobacter_hydrossis_DSM_1100__ribose|phosphate_pyrophosphokinase:0.17663293228529508561):0.14316563770630996721,(((326802496__Bacteria__Bacteroidetes__Sphingobacterium_sp_21__ribose|phosphate_pyrophosphokinase:0.08800448462648445547,(325105367__Bacteria__Bacteroidetes__Pedobacter_saltans_DSM_12145__ribose|phosphate_pyrophosphokinase:0.18939570206408704034,255530494__Bacteria__Bacteroidetes__Pedobacter_heparinus_DSM_2366__ribose|phosphate_pyrophosphokinase:0.12416467888380289253):0.03901651191682320441):0.07256850394435861162,387792173__Bacteria__Bacteroidetes__Solitalea_canadensis_DSM_3403__ribose|phosphate_pyrophosphokinase:0.14402053054577509950):0.15991013964061892572,(375143542__Bacteria__Bacteroidetes__Niastella_koreensis_GR20-10__ribose|phosphate_pyrophosphokinase:0.21834918264597094617,256420578__Bacteria__Bacteroidetes__Chitinophaga_pinensis_DSM_2588__ribose|phosphate_pyrophosphokinase:0.10234510563661981808):0.18959322387169097457):0.09118980627997214095):0.03640997600207152018):0.06578765034879571760):0.23176897484339936684,((193215983__Bacteria__Chlorobi__Chloroherpeton_thalassium_ATCC_35110__ribose|phosphate_pyrophosphokinase:0.17813242767398598798,((21674183__Bacteria__Chlorobi__Chlorobium_tepidum_TLS__ribose|phosphate_pyrophosphokinase:0.03455543492278460860,193212459__Bacteria__Chlorobi__Chlorobaculum_parvum_NCIB_8327__ribose|phosphate_pyrophosphokinase:0.03487622037231209032):0.05036994723795527179,((189499939__Bacteria__Chlorobi__Chlorobium_phaeobacteroides_BS1__ribose|phosphate_pyrophosphokinase:0.10606131417051961607,194334299__Bacteria__Chlorobi__Prosthecochloris_aestuarii_DSM_271__ribose|phosphate_pyrophosphokinase:0.02587398805373294919):0.04792417978005482360,(((119357475__Bacteria__Chlorobi__Chlorobium_phaeobacteroides_DSM_266__ribose|phosphate_pyrophosphokinase:0.08229315632077308096,189347041__Bacteria__Chlorobi__Chlorobium_limicola_DSM_245__ribose|phosphate_pyrophosphokinase:0.03695324031815143406):0.01688022026888999147,(145219520__Bacteria__Chlorobi__Chlorobium_phaeovibrioides_DSM_265__ribose|phosphate_pyrophosphokinase:0.03131520702390259286,78187200__Bacteria__Chlorobi__Chlorobium_luteolum_DSM_273__ribose|phosphate_pyrophosphokinase:0.01440245442264143083):0.01647322410663063300):0.02057703231510908323,(194336702__Bacteria__Chlorobi__Pelodictyon_phaeoclathratiforme_BU-1__ribose|phosphate_pyrophosphokinase:0.04403424215015445259,78189122__Bacteria__Chlorobi__Chlorobium_chlorochromatii_CaD3__ribose|phosphate_pyrophosphokinase:0.10116314189066914764):0.02836699964090838924):0.01799874140820548543):0.05973683829579284899):0.14576025329434957878):0.21465142244017951234,((268317963__Bacteria__Bacteroidetes__Rhodothermus_marinus_DSM_4252__ribose|phosphate_pyrophosphokinase:0.15986590300056655045,294506809__Bacteria__Bacteroidetes__Salinibacter_ruber_M8__ribose|phosphate_pyrophosphokinase:0.25827671219710740536):0.25469669392950272657,385809173__Bacteria__others_bacteria__Ignavibacterium_album_JCM_16511__phosphoribosylpyrophosphate_synthetase:0.48569598416700243693):0.05458608492759162156):0.12263787459366136401):0.04846056270582463354):0.08549641970349045050,((187735962__Bacteria__others_bacteria__Akkermansia_muciniphila_ATCC_BAA-835__ribose|phosphate_pyrophosphokinase:0.36794207461490929800,((294055111__Bacteria__others_bacteria__Coraliomargarita_akajimensis_DSM_45221__ribose|phosphate_pyrophosphokinase:0.31873958223702070214,(182414153__Bacteria__others_bacteria__Opitutus_terrae_PB90-1__ribose|phosphate_pyrophosphokinase:0.04412266156497149372,182413075__Bacteria__others_bacteria__Opitutus_terrae_PB90-1__ribose|phosphate_pyrophosphokinase:0.20062054072545654204):0.20502355716350387227):0.13364683083848377665,189218678__Bacteria__others_bacteria__Methylacidiphilum_infernorum_V4__phosphoribosylpyrophosphate_synthetase:0.37154325159348133845):0.10533135456259784535):0.21329700268078138903,((((296124377__Bacteria__Planctomycetes__Planctomyces_limnophilus_DSM_3776__ribose|phosphate_pyrophosphokinase:0.26213069315882236987,325110551__Bacteria__Planctomycetes__Planctomyces_brasiliensis_DSM_5305__ribose|phosphate_pyrophosphokinase:0.19335007289069117142):0.19463477356611375013,(32474497__Bacteria__Planctomycetes__Rhodopirellula_baltica_SH_1__ribose|phosphate_pyrophosphokinase:0.19571684836854369438,283780449__Bacteria__Planctomycetes__Pirellula_staleyi_DSM_6068__ribose|phosphate_pyrophosphokinase:0.26140501522914177945):0.16767134176260853340):0.17935544251022317308,383767708__Bacteria__Planctomycetes__Phycisphaera_mikurensis_NBRC_102666__phosphoribosyl_pyrophosphate_synthase:0.57239504257143780652):0.13934678050413568107,(338733706__Bacteria__Chlamydiae__Simkania_negevensis_Z_gsn__ribose|phosphate_pyrophosphokinase:0.48461767002655020686,(297621049__Bacteria__Chlamydiae__Waddlia_chondrophila_WSU_86-1044__Ribose|phosphate_pyrophosphokinase:0.26544903959375520941,(338175586__Bacteria__Chlamydiae__Parachlamydia_acanthamoebae_UV-7__ribose|phosphate_pyrophosphokinase:0.21860963545351483339,((330444711__Bacteria__Chlamydiae__Chlamydophila_pecorum_E58__ribose|phosphate_pyrophosphokinase:0.28394864750563170164,(89898240__Bacteria__Chlamydiae__Chlamydophila_felis_Fe-C-56__ribose|phosphate_pyrophosphokinase:0.03518072427690178278,29840327__Bacteria__Chlamydiae__Chlamydophila_caviae_GPIC__ribose|phosphate_pyrophosphokinase:0.06893144658333724695):0.17849821672005100615):0.66339536299845824896,46447229__Bacteria__Chlamydiae__Candidatus_Protochlamydia_amoebophila_UWE25__phosphoribosyl_pyrophosphate_synthetase_|PRPP|:0.31872912461880420487):0.15305710711064979268):0.06374391716074596925):0.16665848144071757075):0.32917362025535890080):0.03031299281966822606):0.08868058505622328225):0.04209474555050406186):0.03881374826657501415):0.02249918278791007697):0.04209332007435429013,(((((313672204__Bacteria__others_bacteria__Calditerrivibrio_nitroreducens_DSM_19672__ribose|phosphate_pyrophosphokinase:0.18009321332106337232,(336324055__Bacteria__others_bacteria__Flexistipes_sinusarabici_DSM_4947__ribose|phosphate_pyrophosphokinase:0.20002186083733669575,291278876__Bacteria__others_bacteria__Deferribacter_desulfuricans_SSM1__ribose|phosphate_pyrophosphokinase:0.14148284866593199838):0.03207840369573934647):0.04919080741490091530,291286016__Bacteria__others_bacteria__Denitrovibrio_acetiphilus_DSM_12809__ribose|phosphate_pyrophosphokinase:0.24155782855197671655):0.31446181491976221700,((183219661__Bacteria__Spirochaetes__Leptospira_biflexa_serovar_Patoc_strain_Patoc_1_Paris__ribose|phosphate_pyrophosphokinase:0.22821113323489780611,(116327331__Bacteria__Spirochaetes__Leptospira_borgpetersenii_serovar_Hardjo-bovis_L550__ribose|phosphate_pyrophosphokinase:0.05910267342164697568,24216521__Bacteria__Spirochaetes__Leptospira_interrogans_serovar_Lai_str_56601__ribose|phosphate_pyrophosphokinase:0.00092179682890489840):0.20429390204721653568):0.30329940279903550016,317051467__Bacteria__others_bacteria__Desulfurispirillum_indicum_S5__ribose|phosphate_pyrophosphokinase:0.37535090893731787309):0.10091291187238086990):0.08231682436590583019,(((42524122__Bacteria__Deltaproteobacteria__Bdellovibrio_bacteriovorus_HD100__ribose|phosphate_pyrophosphokinase:0.50834845188413424477,(77919600__Bacteria__Deltaproteobacteria__Pelobacter_carbinolicus_DSM_2380__phosphoribosyl_pyrophosphate_synthetase:0.26541095777945555856,((118579181__Bacteria__Deltaproteobacteria__Pelobacter_propionicus_DSM_2379__ribose|phosphate_pyrophosphokinase:0.13663449588425918835,189425651__Bacteria__Deltaproteobacteria__Geobacter_lovleyi_SZ__ribose|phosphate_pyrophosphokinase:0.15395331406188525469):0.02694862241075614631,((78224044__Bacteria__Deltaproteobacteria__Geobacter_metallireducens_GS-15__ribose|phosphate_pyrophosphokinase:0.06020948399632925635,39995767__Bacteria__Deltaproteobacteria__Geobacter_sulfurreducens_PCA__ribose|phosphate_pyrophosphokinase:0.05367320508616410524):0.04974678827933631808,((322420139__Bacteria__Deltaproteobacteria__Geobacter_sp_M18__ribose|phosphate_pyrophosphokinase:0.02315980368073394455,(253700097__Bacteria__Deltaproteobacteria__Geobacter_sp_M21__ribose|phosphate_pyrophosphokinase:0.00000122123005994819,197119141__Bacteria__Deltaproteobacteria__Geobacter_bemidjiensis_Bem__ribose|5|phosphate_1|pyrophosphokinase:0.00372829360568307806):0.03421761346509995250):0.07360087806969668744,(222054663__Bacteria__Deltaproteobacteria__Geobacter_sp_FRC-32__ribose|phosphate_pyrophosphokinase:0.04537516452946595280,148265702__Bacteria__Deltaproteobacteria__Geobacter_uraniireducens_Rf4__ribose|phosphate_pyrophosphokinase:0.03179977585636970666):0.05037951219071952480):0.02613135749545281508):0.04274872103761440806):0.19388643677278968869):0.05898364652920352197):0.03010737371775891805,(374290019__Bacteria__Deltaproteobacteria__Bacteriovorax_marinus_SJ__ribose|phosphate_pyrophosphokinase:0.59910800562512234180,((262197678__Bacteria__Deltaproteobacteria__Haliangium_ochraceum_DSM_14365__ribose|phosphate_pyrophosphokinase:0.38374869588700705192,162455216__Bacteria__Deltaproteobacteria__Sorangium_cellulosum_So_ce_56__ribose|phosphate_diphosphokinase:0.31984973996950627484):0.06528636135002877094,((153003002__Bacteria__Deltaproteobacteria__Anaeromyxobacter_sp_Fw109-5__ribose|phosphate_pyrophosphokinase:0.10578201555000099621,(197120549__Bacteria__Deltaproteobacteria__Anaeromyxobacter_sp_K__ribose|phosphate_pyrophosphokinase:0.00373467596479872899,86156550__Bacteria__Deltaproteobacteria__Anaeromyxobacter_dehalogenans_2CP-C__ribose|phosphate_pyrophosphokinase:0.01122460826599175517):0.06671928699518610284):0.21825580312125913984,(310823075__Bacteria__Deltaproteobacteria__Stigmatella_aurantiaca_DW4-3-1__ribose|phosphate_pyrophosphokinase:0.06481044052858540849,(383454412__Bacteria__Deltaproteobacteria__Corallococcus_coralloides_DSM_2259__ribose|phosphate_pyrophosphokinase:0.12048669284105395505,(108761645__Bacteria__Deltaproteobacteria__Myxococcus_xanthus_DK_1622__ribose|phosphate_pyrophosphokinase:0.00000122123005994819,338536291__Bacteria__Deltaproteobacteria__Myxococcus_fulvus_HW-1__ribose|phosphate_pyrophosphokinase:0.01156089902096230602):0.04854960207586067611):0.02225406281786230026):0.20303949407092697355):0.10909981024590535703):0.06414031394444344447):0.03241131572422141505):0.04450460920977683532,(327399268__Bacteria__Deltaproteobacteria__Hippea_maritima_DSM_10411__ribose|phosphate_pyrophosphokinase:0.45798114115359189746,(((218781215__Bacteria__Deltaproteobacteria__Desulfatibacillum_alkenivorans_AK-01__ribose|phosphate_pyrophosphokinase:0.26731475526623360572,(158522827__Bacteria__Deltaproteobacteria__Desulfococcus_oleovorans_Hxd3__ribose|phosphate_pyrophosphokinase:0.17855581318732124951,224368789__Bacteria__Deltaproteobacteria__Desulfobacterium_autotrophicum_HRM2__protein_PrsA2:0.24233853232229846109):0.06465046911689825704):0.13254680249192210550,(85859730__Bacteria__Deltaproteobacteria__Syntrophus_aciditrophicus_SB__ribose|phosphate_pyrophosphokinase:0.36657653614915280960,(((258404966__Bacteria__Deltaproteobacteria__Desulfohalobium_retbaense_DSM_5692__ribose|phosphate_pyrophosphokinase:0.19957618267436180726,256828484__Bacteria__Deltaproteobacteria__Desulfomicrobium_baculatum_DSM_4028__ribose|phosphate_pyrophosphokinase:0.27142652268893352474):0.04998779488724414827,(239907579__Bacteria__Deltaproteobacteria__Desulfovibrio_magneticus_RS-1__ribose|phosphate_pyrophosphokinase:0.19189948625645478208,(((46579986__Bacteria__Deltaproteobacteria__Desulfovibrio_vulgaris_str_Hildenborough__ribose|phosphate_pyrophosphokinase:0.07765143231751495123,(94987178__Bacteria__Deltaproteobacteria__Lawsonia_intracellularis_PHE-MN1-00__phosphoribosylpyrophosphate_synthetase:0.37115162629990339216,220904719__Bacteria__Deltaproteobacteria__Desulfovibrio_desulfuricans_subsp_desulfuricans_str_ATCC_27774__ribose|phosphate_pyrophosphokinase:0.20922827519969328103):0.06013988671016612386):0.04075279843997502149,78357169__Bacteria__Deltaproteobacteria__Desulfovibrio_alaskensis_G20__ribose|phosphate_pyrophosphokinase:0.14890137036610787136):0.10351861618178710700,((242280387__Bacteria__Deltaproteobacteria__Desulfovibrio_salexigens_DSM_2638__ribose|phosphate_pyrophosphokinase:0.23320605571175243020,(317152595__Bacteria__Deltaproteobacteria__Desulfovibrio_aespoeensis_Aspo-2__ribose|phosphate_pyrophosphokinase:0.06660532480343515915,376297954__Bacteria__Deltaproteobacteria__Desulfovibrio_desulfuricans_ND132__ribose|phosphate_pyrophosphokinase:0.07271687908244783838):0.12479760871562879665):0.08559198009721928624,374301034__Bacteria__Deltaproteobacteria__Desulfovibrio_africanus_str_Walvis_Bay__ribose|phosphate_pyrophosphokinase:0.20120949055110554093):0.04068552838517505016):0.05044404738971111635):0.03895285915180830144):0.29806874381443176913,(328953544__Bacteria__Deltaproteobacteria__Desulfobacca_acetoxidans_DSM_11109__ribose|phosphate_pyrophosphokinase:0.24602631719819240130,116748649__Bacteria__Deltaproteobacteria__Syntrophobacter_fumaroxidans_MPOB__ribose|phosphate_pyrophosphokinase:0.35904056976569437287):0.08410610113971085655):0.05443214737633503969):0.03589797196856862882):0.04910843802459002871,(302342164__Bacteria__Deltaproteobacteria__Desulfarculus_baarsii_DSM_2075__ribose|phosphate_pyrophosphokinase:0.33003374304518229287,(328952985__Bacteria__Deltaproteobacteria__Desulfobacca_acetoxidans_DSM_11109__ribose|phosphate_pyrophosphokinase:0.43665491322450056266,((337287647__Bacteria__others_bacteria__Thermodesulfobacterium_sp_OPB45__ribose|phosphate_pyrophosphokinase:0.23973380100925309466,337286883__Bacteria__others_bacteria__Thermodesulfatator_indicus_DSM_15286__ribose|phosphate_pyrophosphokinase:0.13593859009083020251):0.08302983675576557088,(297568581__Bacteria__Deltaproteobacteria__Desulfurivibrio_alkaliphilus_AHT2__ribose|phosphate_pyrophosphokinase:0.28247569547697753967,(320354573__Bacteria__Deltaproteobacteria__Desulfobulbus_propionicus_DSM_2032__ribose|phosphate_pyrophosphokinase:0.19169717283360879212,51246586__Bacteria__Deltaproteobacteria__Desulfotalea_psychrophila_LSv54__ribose|phosphate_pyrophosphokinase:0.23933158639025348124):0.04748200902266985768):0.13279387943029904995):0.01616236228441319742):0.04117371060456319343):0.04231115746414026990):0.04989936550856879233):0.03563516310406458082):0.07894347514027014179):0.03934171458266647048,((347755345__Bacteria__Acidobacteria__Candidatus_Chloracidobacterium_thermophilum_B__ribose|phosphate_pyrophosphokinase:0.37926567488674528539,(116626138__Bacteria__Acidobacteria__Candidatus_Solibacter_usitatus_Ellin6076__ribose|phosphate_pyrophosphokinase:0.34491138008500676904,(((374313561__Bacteria__Acidobacteria__Granulicella_mallensis_MP5ACTX8__ribose|phosphate_pyrophosphokinase:0.12310822671426252528,322433959__Bacteria__Acidobacteria__Granulicella_tundricola__ribose|phosphate_pyrophosphokinase:0.11261569583516028992):0.03911553973406545898,((390956455__Bacteria__Acidobacteria__Terriglobus_roseus_DSM_18391__ribose|phosphate_pyrophosphokinase:0.12153469802264127431,320109100__Bacteria__Acidobacteria__Terriglobus_saanensis_SP1PR4__ribose|phosphate_pyrophosphokinase:0.18414785361203966918):0.08015998445233139813,225873666__Bacteria__Acidobacteria__Acidobacterium_capsulatum_ATCC_51196__ribose|phosphate_pyrophosphokinase_family_protein:0.18949771453905780993):0.03014901790482145752):0.20984132801049301675,94971566__Bacteria__Acidobacteria__Candidatus_Koribacter_versatilis_Ellin345__ribose|phosphate_pyrophosphokinase:0.22295000323144403831):0.18817477272921442899):0.08512158723731609589):0.05665416038423597145,((((((22299089__Bacteria__Cyanobacteria__Thermosynechococcus_elongatus_BP-1__ribose|phosphate_pyrophosphokinase:0.11687269049743169436,220910088__Bacteria__Cyanobacteria__Cyanothece_sp_PCC_7425__ribose|phosphate_pyrophosphokinase:0.10095829019796163928):0.03796334185507354436,158333993__Bacteria__Cyanobacteria__Acaryochloris_marina_MBIC11017__ribose|phosphate_pyrophosphokinase:0.11513301234102585324):0.02108922932748485968,(((186682688__Bacteria__Cyanobacteria__Nostoc_punctiforme_PCC_73102__ribose|phosphate_pyrophosphokinase:0.03292468804590275439,((75908215__Bacteria__Cyanobacteria__Anabaena_variabilis_ATCC_29413__ribose|phosphate_pyrophosphokinase:0.00000122123005994819,17232162__Bacteria__Cyanobacteria__Nostoc_sp_PCC_7120__ribose|phosphate_pyrophosphokinase:0.00987713436651745103):0.01598999030526832357,298492648__Bacteria__Cyanobacteria__Nostoc_azollae_0708__ribose|phosphate_pyrophosphokinase:0.06406205827751169923):0.03119838235312771477):0.08053829811402159200,((((170079318__Bacteria__Cyanobacteria__Synechococcus_sp_PCC_7002__ribose|phosphate_pyrophosphokinase:0.13702677858875172978,16331806__Bacteria__Cyanobacteria__Synechocystis_sp_PCC_6803__ribose|phosphate_pyrophosphokinase:0.12252239505660959817):0.01960677541378880520,((307153948__Bacteria__Cyanobacteria__Cyanothece_sp_PCC_7822__ribose|phosphate_pyrophosphokinase:0.02851960717904429565,218441589__Bacteria__Cyanobacteria__Cyanothece_sp_PCC_7424__ribose|phosphate_pyrophosphokinase:0.02701227928723433369):0.05815165543784085733,166365101__Bacteria__Cyanobacteria__Microcystis_aeruginosa_NIES-843__ribose|phosphate_pyrophosphokinase:0.11016765000014570874):0.03907706148407221608):0.02167606967414911767,((284928999__Bacteria__Cyanobacteria__Cyanobacterium_UCYN-A__ribose|phosphate_pyrophosphokinase:0.06750081584891651221,172035837__Bacteria__Cyanobacteria__Cyanothece_sp_ATCC_51142_lin-circ__ribose|phosphate_pyrophosphokinase:0.01478945527659834835):0.08683918594941587854,(257061201__Bacteria__Cyanobacteria__Cyanothece_sp_PCC_8802__ribose|phosphate_pyrophosphokinase:0.00000122123005994819,218247463__Bacteria__Cyanobacteria__Cyanothece_sp_PCC_8801__ribose|phosphate_pyrophosphokinase:0.00000122123005994819):0.05897492991346005298):0.02645645372720590097):0.02597856290257228098,113474453__Bacteria__Cyanobacteria__Trichodesmium_erythraeum_IMS101__ribose|phosphate_pyrophosphokinase:0.16260294452799731180):0.01491494082668434404):0.04017341408831107824,56751988__Bacteria__Cyanobacteria__Synechococcus_elongatus_PCC_6301__ribose|phosphate_pyrophosphokinase:0.07160242548631934323):0.03632184450563891859):0.03076268356392318146,(37520470__Bacteria__Cyanobacteria__Gloeobacter_violaceus_PCC_7421__ribose|phosphate_pyrophosphokinase:0.25269783966480352522,(86609112__Bacteria__Cyanobacteria__Synechococcus_sp_JA-2-3Ba-2-13__ribose|phosphate_pyrophosphokinase:0.01067788667187661092,86607487__Bacteria__Cyanobacteria__Synechococcus_sp_JA-3-3Ab__ribose|phosphate_pyrophosphokinase:0.01717961297776989665):0.14475099279467690261):0.04365226718018772045):0.04964215576458750473,(148241870__Bacteria__Cyanobacteria__Synechococcus_sp_RCC307__ribose|phosphate_pyrophosphokinase:0.09539999143563868134,(((33863345__Bacteria__Cyanobacteria__Prochlorococcus_marinus_str_MIT_9313__ribose|phosphate_pyrophosphokinase:0.00018272203885706049,124022683__Bacteria__Cyanobacteria__Prochlorococcus_marinus_str_MIT_9303__ribose|phosphate_pyrophosphokinase:0.00955494700073365733):0.06453059525245546935,33865500__Bacteria__Cyanobacteria__Synechococcus_sp_WH_8102__ribose|phosphate_pyrophosphokinase:0.05826137921433358763):0.02985868867658281883,((72382509__Bacteria__Cyanobacteria__Prochlorococcus_marinus_str_NATL2A__ribose|phosphate_pyrophosphokinase:0.00000122123005994819,124026209__Bacteria__Cyanobacteria__Prochlorococcus_marinus_str_NATL1A__ribose|phosphate_pyrophosphokinase:0.00000122123005994819):0.06342560584101604448,((123966403__Bacteria__Cyanobacteria__Prochlorococcus_marinus_str_MIT_9515__ribose|phosphate_pyrophosphokinase:0.00716200693372738128,(((123968719__Bacteria__Cyanobacteria__Prochlorococcus_marinus_str_AS9601__ribose|phosphate_pyrophosphokinase:0.01094112092514501304,126696525__Bacteria__Cyanobacteria__Prochlorococcus_marinus_str_MIT_9301__ribose|phosphate_pyrophosphokinase:0.00923346091915818248):0.01716294943648357524,(157413551__Bacteria__Cyanobacteria__Prochlorococcus_marinus_str_MIT_9215__ribose|phosphate_pyrophosphokinase:0.00670682191245325701,78779474__Bacteria__Cyanobacteria__Prochlorococcus_marinus_str_MIT_9312__ribose|phosphate_pyrophosphokinase:0.01140875369410712485):0.01119836750455163212):0.03126112990678876769,33861636__Bacteria__Cyanobacteria__Prochlorococcus_marinus_subsp_pastoris_str_CCMP1986__ribose|phosphate_pyrophosphokinase:0.01876273658696148497):0.01115690501660182229):0.12707109023245724555,(33240568__Bacteria__Cyanobacteria__Prochlorococcus_marinus_subsp_marinus_str_CCMP1375__Phosphoribosylpyrophosphate_synthetase:0.11645101365434555596,159903650__Bacteria__Cyanobacteria__Prochlorococcus_marinus_str_MIT_9211__ribose|phosphate_pyrophosphokinase:0.06432385943185649213):0.02405210554263580852):0.01235523820296771137):0.10259607703213989571):0.09411944786929879458):0.17594758504402388533):0.38574010564476102214,((((225850826__Bacteria__Aquificae__Persephonella_marina_EX-H1__ribose|Phosphate_pyrophosphokinase:0.09113844638837703682,(188996187__Bacteria__Aquificae__Sulfurihydrogenibium_sp_YO3AOP1__ribose|phosphate_pyrophosphokinase:0.08645069889144839370,225848051__Bacteria__Aquificae__Sulfurihydrogenibium_azorense_Az-Fu1__ribose|phosphate_pyrophosphokinase:0.01899308931785934421):0.11454073846012556570):0.14205066400447902142,((195952396__Bacteria__Aquificae__Hydrogenobaculum_sp_Y04AAS1__ribose|phosphate_pyrophosphokinase:0.34736361533188570005,(289547990__Bacteria__Aquificae__Thermocrinis_albus_DSM_14484__ribose|phosphate_pyrophosphokinase:0.20992356219729593758,288817435__Bacteria__Aquificae__Hydrogenobacter_thermophilus_TK-6__phosphoribosylpyrophosphate_synthetase:0.15096288591289849790):0.09439966406045142977):0.04272127467707728665,15606741__Bacteria__Aquificae__Aquifex_aeolicus_VF5__phosphoribosylpyrophosphate_synthetase:0.41037341982426844833):0.10218498816307348964):0.18897883326700457007,206890649__Bacteria__others_bacteria__Thermodesulfovibrio_yellowstonii_DSM_11347__ribose|phosphate_pyrophosphokinase:0.26195847855895249001):0.11130696076101720404,(383784118__Bacteria__others_bacteria__Leptospirillum_ferrooxidans_C2-3__ribose|phosphate_pyrophosphokinase:0.33335648695416347786,302036152__Bacteria__others_bacteria__Candidatus_Nitrospira_defluvii__ribose|phosphate_pyrophosphokinase:0.23390942481750129356):0.13272773007720262139):0.02179066477428415194):0.04752669621342570094):0.04591681811946693448):0.02499790234057742977):0.04720058828333387191,226226625__Bacteria__others_bacteria__Gemmatimonas_aurantiaca_T-27__ribose|phosphate_pyrophosphokinase:0.58385177948930511160):0.05861205948125963044):0.04844345535113851742,((((251796030__Bacteria__Bacilli__Paenibacillus_sp_JDR-2__ribose|phosphate_pyrophosphokinase:0.29366524598771026611,(337744552__Bacteria__Bacilli__Paenibacillus_mucilaginosus_KNP414__hypothetical_protein:0.21838839429923662117,(261404028__Bacteria__Bacilli__Paenibacillus_sp_Y412MC10__ribose|phosphate_pyrophosphokinase:0.22371655022829525783,251794203__Bacteria__Bacilli__Paenibacillus_sp_JDR-2__ribose|phosphate_pyrophosphokinase:0.14677512930958652726):0.07353200116297178845):0.10070254514045512417):0.41568824916444535589,(((257064880__Bacteria__Actinobacteria__Slackia_heliotrinireducens_DSM_20476__ribose|phosphate_pyrophosphokinase:0.19313197841783077968,256826843__Bacteria__Actinobacteria__Cryptobacterium_curtum_DSM_15641__ribose|phosphate_pyrophosphokinase:0.13218454684048033809):0.06655922054871940552,(257792491__Bacteria__Actinobacteria__Eggerthella_lenta_DSM_2243__ribose|phosphate_pyrophosphokinase:0.04114017347214161263,339443833__Bacteria__Actinobacteria__Eggerthella_sp_YY7918__hypothetical_protein:0.04981521390576344743):0.11746582592591117700):0.20511062394355122906,((257784147__Bacteria__Actinobacteria__Atopobium_parvulum_DSM_20469__ribose|phosphate_pyrophosphokinase:0.15470505378552509845,302336338__Bacteria__Actinobacteria__Olsenella_uli_DSM_7084__ribose|phosphate_pyrophosphokinase:0.19278841582182970615):0.21741310839749791728,328956313__Bacteria__Actinobacteria__Coriobacterium_glomerans_PW2__ribose|phosphate_pyrophosphokinase:0.16973788986527182931):0.28419781199952642847):0.19724145402322640352):0.08996658178493471825,((108803737__Bacteria__Actinobacteria__Rubrobacter_xylanophilus_DSM_9941__ribose|phosphate_pyrophosphokinase:0.43456601126638411126,(331696003__Bacteria__Actinobacteria__Pseudonocardia_dioxanivorans_CB1190__ribose|phosphate_pyrophosphokinase:0.24679535822745501950,284046691__Bacteria__Actinobacteria__Conexibacter_woesei_DSM_14684__ribose|phosphate_pyrophosphokinase:0.23774917118559438234):0.30596586675887499363):0.16242072664314616270,(256372368__Bacteria__Actinobacteria__Acidimicrobium_ferrooxidans_DSM_10331__ribose|phosphate_pyrophosphokinase:0.43394970095453377912,((152965020__Bacteria__Actinobacteria__Kineococcus_radiotolerans_SRS30216__ribose|phosphate_pyrophosphokinase:0.16534084670417381613,(((357399724__Bacteria__Actinobacteria__Streptomyces_cattleya_NRRL_8057__phosphoribosylpyrophosphate_synthetase:0.03444336950665372044,(357391537__Bacteria__Actinobacteria__Kitasatospora_setae_KM-6054__putative_ribose|phosphate_pyrophosphokinase:0.19889561917317702400,((345008850__Bacteria__Actinobacteria__Streptomyces_violaceusniger_Tu_4113__ribose|phosphate_pyrophosphokinase:0.01764828301182565923,374987103__Bacteria__Actinobacteria__Streptomyces_bingchenggensis_BCW-1__ribose|phosphate_pyrophosphokinase:0.01066819115286150171):0.02277943203533345368,(((182438176__Bacteria__Actinobacteria__Streptomyces_griseus_subsp_griseus_NBRC_13350__ribose|phosphate_pyrophosphokinase:0.00351916460205476365,357412972__Bacteria__Actinobacteria__Streptomyces_flavogriseus_ATCC_33331__ribose|phosphate_pyrophosphokinase:0.01059243643955563863):0.00705830580014585752,345000158__Bacteria__Actinobacteria__Streptomyces_sp_SirexAA-E__ribose|phosphate_pyrophosphokinase:0.00000122123005994819):0.02236462190039043355,(29830105__Bacteria__Actinobacteria__Streptomyces_avermitilis_MA-4680__ribose|phosphate_pyrophosphokinase:0.00969779173240498463,(21221561__Bacteria__Actinobacteria__Streptomyces_coelicolor_A3-2__ribose|phosphate_pyrophosphokinase:0.01856504025314895806,(386840681__Bacteria__Actinobacteria__Streptomyces_hygroscopicus_subsp_jinggangensis_5008__ribose|phosphate_pyrophosphokinase:0.01715136127912333594,290959810__Bacteria__Actinobacteria__Streptomyces_scabiei_87-22__ribose|phosphate_pyrophosphokinase:0.01499241522414639961):0.01071870178856482690):0.01458280058832718551):0.01816309968402924496):0.02399375334703212487):0.03120975949608194647):0.03834227240551153076):0.13528414413462894195,((297562918__Bacteria__Actinobacteria__Nocardiopsis_dassonvillei_subsp_dassonvillei_DSM_43111__ribose|phosphate_pyrophosphokinase:0.09981936764930428307,72160819__Bacteria__Actinobacteria__Thermobifida_fusca_YX__ribose|phosphate_pyrophosphokinase:0.10103348837432915563):0.13241121094074534414,256389401__Bacteria__Actinobacteria__Catenulispora_acidiphila_DSM_44928__ribose|phosphate_pyrophosphokinase:0.17267184342688721155):0.03973473597285385323):0.04808864176632164644,(((((336176807__Bacteria__Actinobacteria__Frankia_symbiont_of_Datisca_glomerata__ribose|phosphate_pyrophosphokinase:0.07098212832078854007,(111225625__Bacteria__Actinobacteria__Frankia_alni_ACN14a__ribose|phosphate_pyrophosphokinase:0.00415465285019400287,86742641__Bacteria__Actinobacteria__Frankia_sp_CcI3__ribose|phosphate_pyrophosphokinase:0.02058754617809439164):0.03143922295782768800):0.05441132530182395122,312194505__Bacteria__Actinobacteria__Frankia_sp_EuI1c__ribose|phosphate_pyrophosphokinase:0.07884212482531158250):0.14781243252513429076,117929153__Bacteria__Actinobacteria__Acidothermus_cellulolyticus_11B__ribose|phosphate_pyrophosphokinase:0.09898262540993976732):0.04672874834313552744,269125252__Bacteria__Actinobacteria__Thermomonospora_curvata_DSM_43183__ribose|phosphate_pyrophosphokinase:0.14350559226142076130):0.05020529022835010236,((271969796__Bacteria__Actinobacteria__Streptosporangium_roseum_DSM_43021__ribose|phosphate_diphosphokinase:0.10511333867693653521,296271109__Bacteria__Actinobacteria__Thermobispora_bispora_DSM_43833__ribose|phosphate_pyrophosphokinase:0.07855338734421780933):0.17092028541848716672,((317124063__Bacteria__Actinobacteria__Intrasporangium_calvum_DSM_43043__ribose|phosphate_pyrophosphokinase:0.12916671838533427819,((256824230__Bacteria__Actinobacteria__Kytococcus_sedentarius_DSM_20547__ribose|phosphate_pyrophosphokinase:0.20953148873215213244,119715154__Bacteria__Actinobacteria__Nocardioides_sp_JS614__ribose|phosphate_pyrophosphokinase:0.15975373491372707457):0.03091543029541738916,284033580__Bacteria__Actinobacteria__Kribbella_flavida_DSM_17836__ribose|phosphate_pyrophosphokinase:0.08776528943495784385):0.03049596768269273450):0.10893344342943458991,(((379734253__Bacteria__Actinobacteria__Blastococcus_saxobsidens_DD2__ribose|phosphate_pyrophosphokinase:0.05707865095504963820,284989490__Bacteria__Actinobacteria__Geodermatophilus_obscurus_DSM_43160__ribose|phosphate_pyrophosphokinase:0.04611558173173327391):0.11167860613987622143,(291298814__Bacteria__Actinobacteria__Stackebrandtia_nassauensis_DSM_44728__ribose|phosphate_pyrophosphokinase:0.19735058046195885773,((330465677__Bacteria__Actinobacteria__Verrucosispora_maris_AB-18-032__ribose|phosphate_pyrophosphokinase:0.00268713002226818624,((302865256__Bacteria__Actinobacteria__Micromonospora_aurantiaca_ATCC_27029__ribose|phosphate_pyrophosphokinase:0.00000122123005994819,315501800__Bacteria__Actinobacteria__Micromonospora_sp_L5__ribose|phosphate_pyrophosphokinase:0.00000122123005994819):0.02275228305595305284,(145593347__Bacteria__Actinobacteria__Salinispora_tropica_CNB-440__ribose|phosphate_pyrophosphokinase:0.02195054020249033455,159036390__Bacteria__Actinobacteria__Salinispora_arenicola_CNS-205__ribose|phosphate_pyrophosphokinase:0.00852090747959835700):0.02651004417980031697):0.01712775879387923306):0.02427241439170829684,(383782671__Bacteria__Actinobacteria__Actinoplanes_missouriensis_431__putative_ribose|phosphate_pyrophosphokinase:0.00827417382296112384,386852723__Bacteria__Actinobacteria__Actinoplanes_sp_SE50-110__ribose|phosphate_pyrophosphokinase:0.01647805254344619774):0.04120997354352975289):0.11102621240843923989):0.14229002890563527406):0.08694305401149061974,((((257057203__Bacteria__Actinobacteria__Saccharomonospora_viridis_DSM_43017__ribose|phosphate_pyrophosphokinase:0.10122943409782535207,300790044__Bacteria__Actinobacteria__Amycolatopsis_mediterranei_U32__ribose|phosphate_pyrophosphokinase:0.10257890240426424666):0.10371216833792476497,(331694743__Bacteria__Actinobacteria__Pseudonocardia_dioxanivorans_CB1190__ribose|phosphate_pyrophosphokinase:0.16881082813476266935,256374805__Bacteria__Actinobacteria__Actinosynnema_mirum_DSM_43827__ribose|phosphate_pyrophosphokinase:0.16628371085915422123):0.03271353468965379485):0.04377882439533638259,134097421__Bacteria__Actinobacteria__Saccharopolyspora_erythraea_NRRL_2338__ribose|phosphate_pyrophosphokinase:0.16488617909850697418):0.05142556748451555110,(258654639__Bacteria__Actinobacteria__Nakamurella_multipartita_DSM_44233__ribose|phosphate_pyrophosphokinase:0.25402122752860156751,((((237785154__Bacteria__Actinobacteria__Corynebacterium_kroppenstedtii_DSM_44385__ribose|phosphate_pyrophosphokinase:0.08319150104387205980,(((336326180__Bacteria__Actinobacteria__Corynebacterium_resistens_DSM_45100__ribose|phosphate_pyrophosphokinase:0.01695822350046137170,68536579__Bacteria__Actinobacteria__Corynebacterium_jeikeium_K411__ribose|phosphate_pyrophosphokinase:0.01356444859028001215):0.01635710837559350289,172040261__Bacteria__Actinobacteria__Corynebacterium_urealyticum_DSM_7109__ribose|phosphate_pyrophosphokinase:0.07617893587816311485):0.02337724145516707763,340794978__Bacteria__Actinobacteria__Corynebacterium_variabile_DSM_44702__ribose|phosphate_pyrophosphokinase:0.10702129821757500050):0.02239715843006193086):0.02752392327301486294,((227832721__Bacteria__Actinobacteria__Corynebacterium_aurimucosum_ATCC_700975__ribose|phosphate_pyrophosphokinase:0.16238573900415781415,(25027571__Bacteria__Actinobacteria__Corynebacterium_efficiens_YS-314__ribose|phosphate_pyrophosphokinase:0.04726527088751315830,19552168__Bacteria__Actinobacteria__Corynebacterium_glutamicum_ATCC_13032__ribose|phosphate_pyrophosphokinase:0.03775642908594023517):0.04855068870326873648):0.03814744091861924785,((379714986__Bacteria__Actinobacteria__Corynebacterium_pseudotuberculosis_316__ribose|phosphate_pyrophosphokinase:0.00317401963679613550,337290373__Bacteria__Actinobacteria__Corynebacterium_ulcerans_BR-AD22__ribose|phosphate_pyrophosphokinase:0.00369480132820666860):0.03232539303500762268,38233499__Bacteria__Actinobacteria__Corynebacterium_diphtheriae_NCTC_13129__ribose|phosphate_pyrophosphokinase:0.01604941947418049922):0.06518872576485031101):0.03375448784444025352):0.15378481318533937516,((169628240__Bacteria__Actinobacteria__Mycobacterium_abscessus_ATCC_19977_1__Probable_ribose|phosphate_pyrophosphokinase_RppK_|PRPP_synthetase|:0.05818706939028838593,((118470710__Bacteria__Actinobacteria__Mycobacterium_smegmatis_str_MC2_155__ribose|phosphate_pyrophosphokinase:0.03871066612486771114,((120405733__Bacteria__Actinobacteria__Mycobacterium_vanbaalenii_PYR-1__ribose|phosphate_pyrophosphokinase:0.02743474742144945411,145222533__Bacteria__Actinobacteria__Mycobacterium_gilvum_PYR-GCK__ribose|phosphate_pyrophosphokinase:0.04722386921775547503):0.01975753754071053747,(108801213__Bacteria__Actinobacteria__Mycobacterium_sp_MCS__ribose|phosphate_pyrophosphokinase:0.05185015248497408524,375140504__Bacteria__Actinobacteria__Mycobacterium_rhodesiae_NBB3__ribose|phosphate_pyrophosphokinase:0.04742869527398783230):0.01437333156297606121):0.01883651383549653224):0.02911398561115888933,(333989620__Bacteria__Actinobacteria__Mycobacterium_sp_JDM601__ribose|phosphate_pyrophosphokinase_PrsA:0.07229979507074998923,(((15827044__Bacteria__Actinobacteria__Mycobacterium_leprae_TN__ribose|phosphate_pyrophosphokinase:0.06856713065974248678,((339631078__Bacteria__Actinobacteria__Mycobacterium_africanum_GM041182__ribose|phosphate_pyrophosphokinase:0.00000122123005994819,(15608157__Bacteria__Actinobacteria__Mycobacterium_tuberculosis_H37Rv__ribose|phosphate_pyrophosphokinase:0.00000122123005994819,340626028__Bacteria__Actinobacteria__Mycobacterium_canettii_CIPT_140010059__putative_ribose|phosphate_pyrophosphokinase_PRSA:0.00000122123005994819):0.00000122123005994819):0.00000122123005994819,31792208__Bacteria__Actinobacteria__Mycobacterium_bovis_AF2122-97__ribose|phosphate_pyrophosphokinase:0.00000122123005994819):0.02928094160571693971):0.00452458572661587188,(183984439__Bacteria__Actinobacteria__Mycobacterium_marinum_M__ribose|phosphate_pyrophosphokinase:0.00000122123005994819,118619719__Bacteria__Actinobacteria__Mycobacterium_ulcerans_Agy99__ribose|phosphate_pyrophosphokinase:0.00693343705699070358):0.02291528821722229117):0.01413495066242008089,((379753056__Bacteria__Actinobacteria__Mycobacterium_intracellulare_MOTT-02__ribose|phosphate_pyrophosphokinase:0.00000122123005994819,387874444__Bacteria__Actinobacteria__Mycobacterium_sp_MOTT36Y__ribose|phosphate_pyrophosphokinase:0.00000122123005994819):0.01728849678205341550,41407081__Bacteria__Actinobacteria__Mycobacterium_avium_subsp_paratuberculosis_K-10__ribose|phosphate_pyrophosphokinase:0.00453378324567786043):0.00195276116884716662):0.07802695365756251444):0.02761478243224132004):0.02294391875641070902):0.07630202687775441972,(333921144__Bacteria__Actinobacteria__Amycolicicoccus_subflavus_DQS3-9A1__ribose|phosphate_pyrophosphokinase:0.08820933023809279794,((((111022688__Bacteria__Actinobacteria__Rhodococcus_jostii_RHA1__ribose|phosphate_pyrophosphokinase:0.00652440872017443201,226365197__Bacteria__Actinobacteria__Rhodococcus_opacus_B4__ribose|phosphate_pyrophosphokinase:0.00713030744222428129):0.01646399996694600937,226307798__Bacteria__Actinobacteria__Rhodococcus_erythropolis_PR4__phosphoribosylpyrophosphate_synthase:0.04959782555017236416):0.02728090166085252871,(312138699__Bacteria__Actinobacteria__Rhodococcus_equi_103S__ribose|phosphate_diphosphokinase_prsa:0.06092265383737414247,(296140878__Bacteria__Actinobacteria__Tsukamurella_paurometabola_DSM_20162__ribose|phosphate_pyrophosphokinase:0.09165250803479811637,(378716905__Bacteria__Actinobacteria__Gordonia_polyisoprenivorans_VH2__ribose|phosphate_pyrophosphokinase_Prs:0.04712304807520295569,262201505__Bacteria__Actinobacteria__Gordonia_bronchialis_DSM_43247__ribose|phosphate_pyrophosphokinase:0.02172498855038717397):0.11630803515514247237):0.03799768899598832128):0.04216625265606289280):0.02317736203158275374,((54026853__Bacteria__Actinobacteria__Nocardia_farcinica_IFM_10152__ribose|phosphate_pyrophosphokinase:0.08517554310660924166,379710852__Bacteria__Actinobacteria__Nocardia_cyriacigeorgica_GUH-2__ribose|phosphate_pyrophosphokinase:0.02314153549110207347):0.03394170922351961994,296395067__Bacteria__Actinobacteria__Segniliparus_rotundus_DSM_44985__ribose|phosphate_pyrophosphokinase:0.24135395715565102770):0.01338019099389864061):0.01701492061316473708):0.03432338689169425749):0.03896215791239102111):0.11583732675190061556,(257068515__Bacteria__Actinobacteria__Brachybacterium_faecium_DSM_4810__ribose|phosphate_pyrophosphokinase:0.37836256416103714040,(((297572064__Bacteria__Actinobacteria__Arcanobacterium_haemolyticum_DSM_20595__ribose|phosphate_pyrophosphokinase:0.27124424162222782186,298345585__Bacteria__Actinobacteria__Mobiluncus_curtisii_ATCC_43063__ribose|phosphate_diphosphokinase:0.29084661687836427246):0.03745700213667464695,(((269957491__Bacteria__Actinobacteria__Xylanimonas_cellulosilytica_DSM_15894__ribose|phosphate_pyrophosphokinase:0.11970630976990924432,334337955__Bacteria__Actinobacteria__Isoptericola_variabilis_225__ribose|phosphate_pyrophosphokinase:0.03008722658330965916):0.15590907348164234625,229819484__Bacteria__Actinobacteria__Beutenbergia_cavernae_DSM_12333__ribose|phosphate_pyrophosphokinase:0.13823914936064801706):0.01789119976413500873,((((((119026502__Bacteria__Actinobacteria__Bifidobacterium_adolescentis_ATCC_15703__ribose|phosphate_pyrophosphokinase:0.02300078370788070925,((((387823057__Bacteria__Actinobacteria__Bifidobacterium_animalis_subsp_lactis_Bi-07__ribose|phosphate_pyrophosphokinase:0.00000122123005994819,384196075__Bacteria__Actinobacteria__Bifidobacterium_animalis_subsp_lactis_V9__ribose|phosphate_pyrophosphokinase:0.00000122123005994819):0.00000122123005994819,387821374__Bacteria__Actinobacteria__Bifidobacterium_animalis_subsp_lactis_B420__ribose|phosphate_pyrophosphokinase:0.00000122123005994819):0.00352612401029330511,384190147__Bacteria__Actinobacteria__Bifidobacterium_animalis_subsp_lactis_BB-12__Ribose|phosphate_pyrophosphokinase:0.00000122123005994819):0.13362819870255487897,283456853__Bacteria__Actinobacteria__Bifidobacterium_dentium_Bd1__ribose|phosphate_pyrophosphokinase:0.04773119121977232454):0.00979708141078391472):0.03227718778223813423,(283783619__Bacteria__Actinobacteria__Gardnerella_vaginalis_409-05__ribose|phosphate_diphosphokinase:0.06759790430645143400,(311115044__Bacteria__Actinobacteria__Gardnerella_vaginalis_ATCC_14019__phosphoribosyl_pyrophosphate_synthetase:0.00311624755859752625,385801336__Bacteria__Actinobacteria__Gardnerella_vaginalis_HMP9231__ribose|phosphate_diphosphokinase:0.00000122123005994819):0.01621391652419880425):0.11108046673401082705):0.03254165729459781303,(310286807__Bacteria__Actinobacteria__Bifidobacterium_bifidum_S17__ribose|phosphate_pyrophosphokinase:0.07544565108594596115,(23465016__Bacteria__Actinobacteria__Bifidobacterium_longum_NCC2705__ribose|phosphate_pyrophosphokinase:0.02920583851191084490,384196437__Bacteria__Actinobacteria__Bifidobacterium_breve_ACS-071-V-Sch8b__ribose|phosphate_diphosphokinase:0.00033653965277217367):0.10375483272157783043):0.01650380111047860046):0.22110554709092439252,(311114745__Bacteria__Actinobacteria__Gardnerella_vaginalis_ATCC_14019__phosphoribosyl_pyrophosphate_synthetase:0.06365136234899829160,(283456139__Bacteria__Actinobacteria__Bifidobacterium_dentium_Bd1__ribose|phosphate_pyrophosphokinase:0.02839401650604787830,(119025916__Bacteria__Actinobacteria__Bifidobacterium_adolescentis_ATCC_15703__ribose|phosphate_pyrophosphokinase:0.00385864832629745315,(((386866919__Bacteria__Actinobacteria__Bifidobacterium_animalis_subsp_animalis_ATCC_25527__ribose|phosphate_pyrophosphokinase:0.00000122123005994819,(((((((384195341__Bacteria__Actinobacteria__Bifidobacterium_animalis_subsp_lactis_V9__ribose|phosphate_pyrophosphokinase:0.00000122123005994819,241190783__Bacteria__Actinobacteria__Bifidobacterium_animalis_subsp_lactis_Bl-04__ribose|phosphate_pyrophosphokinase:0.00000122123005994819):0.00000122123005994819,384192174__Bacteria__Actinobacteria__Bifidobacterium_animalis_subsp_lactis_CNCM_I-2494__Ribose|phosphate_diphosphokinase:0.00000122123005994819):0.00000122123005994819,384193777__Bacteria__Actinobacteria__Bifidobacterium_animalis_subsp_lactis_BLC1__ribose|phosphate_pyrophosphokinase:0.00000122123005994819):0.00000122123005994819,387822326__Bacteria__Actinobacteria__Bifidobacterium_animalis_subsp_lactis_Bi-07__ribose|phosphate_pyrophosphokinase:0.00000122123005994819):0.00000122123005994819,(387820651__Bacteria__Actinobacteria__Bifidobacterium_animalis_subsp_lactis_B420__ribose|phosphate_pyrophosphokinase:0.00000122123005994819,384191027__Bacteria__Actinobacteria__Bifidobacterium_animalis_subsp_lactis_BB-12__Ribose|phosphate_pyrophosphokinase:0.00000122123005994819):0.00000122123005994819):0.00000122123005994819,241196189__Bacteria__Actinobacteria__Bifidobacterium_animalis_subsp_lactis_DSM_10140__ribose|phosphate_pyrophosphokinase:0.00000122123005994819):0.00000122123005994819,219683749__Bacteria__Actinobacteria__Bifidobacterium_animalis_subsp_lactis_AD011__ribose|phosphate_pyrophosphokinase:0.02296288316659682999):0.00322571345822671033):0.05143553412344210179,(384197172__Bacteria__Actinobacteria__Bifidobacterium_breve_ACS-071-V-Sch8b__ribose|phosphate_diphosphokinase:0.02246028636500253112,(((322688856__Bacteria__Actinobacteria__Bifidobacterium_longum_subsp_infantis_157F__ribose|phosphate_pyrophosphokinase:0.00000122123005994819,322690838__Bacteria__Actinobacteria__Bifidobacterium_longum_subsp_longum_JCM_1217__ribose|phosphate_pyrophosphokinase:0.00000122123005994819):0.00000122123005994819,((384199794__Bacteria__Actinobacteria__Bifidobacterium_longum_subsp_infantis_ATCC_15697_Xb__ribose|phosphate_pyrophosphokinase:0.00000122123005994819,213692593__Bacteria__Actinobacteria__Bifidobacterium_longum_subsp_infantis_ATCC_15697__ribose|phosphate_pyrophosphokinase:0.00320911771749212392):0.00319465658989432277,296453917__Bacteria__Actinobacteria__Bifidobacterium_longum_subsp_longum_JDM301__ribose|phosphate_pyrophosphokinase:0.00000122123005994819):0.00000122123005994819):0.00000122123005994819,((23465535__Bacteria__Actinobacteria__Bifidobacterium_longum_NCC2705__ribose|phosphate_pyrophosphokinase:0.00000122123005994819,384201785__Bacteria__Actinobacteria__Bifidobacterium_longum_subsp_longum_KACC_91563__ribose|phosphate_pyrophosphokinase:0.00000122123005994819):0.00000122123005994819,(189439580__Bacteria__Actinobacteria__Bifidobacterium_longum_DJO10A__ribose|phosphate_pyrophosphokinase:0.00000122123005994819,312132989__Bacteria__Actinobacteria__Bifidobacterium_longum_subsp_longum_BBMN68__prsa1:0.00725967764848055568):0.00362716511479900701):0.00312867235176862235):0.01023034614654334644):0.03251831444134128946):0.00834195186279605011,(311064502__Bacteria__Actinobacteria__Bifidobacterium_bifidum_PRL2010__ribose|phosphate_pyrophosphokinase_PrsA:0.00318894140648409881,(310287586__Bacteria__Actinobacteria__Bifidobacterium_bifidum_S17__ribose|phosphate_pyrophosphokinase:0.00000122123005994819,390936965__Bacteria__Actinobacteria__Bifidobacterium_bifidum_BGN4__ribose|phosphate_pyrophosphokinase:0.00000122123005994819):0.00000122123005994819):0.04475617337743647423):0.01396316076034108226):0.00709197673600755075):0.02079759964387759355):0.13033017229996599062):0.20859743413499631792,((332671547__Bacteria__Actinobacteria__Cellulomonas_fimi_ATCC_484__ribose|phosphate_pyrophosphokinase:0.06073585707527126565,336319717__Bacteria__Actinobacteria__Cellvibrio_gilvus_ATCC_13127__ribose|phosphate_pyrophosphokinase:0.08636191215679531186):0.03370006655710909571,296128739__Bacteria__Actinobacteria__Cellulomonas_flavigena_DSM_20109__ribose|phosphate_pyrophosphokinase:0.06792147178684307396):0.05161374148634698122):0.02889925821423761435,(256833158__Bacteria__Actinobacteria__Jonesia_denitrificans_DSM_20603__ribose|phosphate_pyrophosphokinase:0.11151297200632795392,269796297__Bacteria__Actinobacteria__Sanguibacter_keddieii_DSM_10542__ribose|phosphate_pyrophosphokinase:0.08229930380289258995):0.04359862044841891077):0.02611426175133924402):0.03741524216729243818):0.04622199013262807965,(((239917082__Bacteria__Actinobacteria__Micrococcus_luteus_NCTC_2665__ribose|phosphate_pyrophosphokinase:0.08325773146036759276,308176583__Bacteria__Actinobacteria__Arthrobacter_arilaitensis_Re117__ribose|phosphate_diphosphokinase:0.13744481884545464712):0.04869755654411157819,(163841718__Bacteria__Actinobacteria__Renibacterium_salmoninarum_ATCC_33209__ribose|phosphate_pyrophosphokinase:0.07729454328393502160,(((325962652__Bacteria__Actinobacteria__Arthrobacter_phenanthrenivorans_Sphe3__ribose|phosphate_pyrophosphokinase:0.01731175775730526417,220912059__Bacteria__Actinobacteria__Arthrobacter_chlorophenolicus_A6__ribose|phosphate_pyrophosphokinase:0.01131831469237017107):0.03392780466234279063,116669779__Bacteria__Actinobacteria__Arthrobacter_sp_FB24__ribose|phosphate_pyrophosphokinase:0.01995677687151271168):0.02785334175236956963,119961271__Bacteria__Actinobacteria__Arthrobacter_aurescens_TC1__ribose|phosphate_pyrophosphokinase:0.02743713497254824177):0.04396322889858312460):0.02683230250598493336):0.06251165414683261534,(184201370__Bacteria__Actinobacteria__Kocuria_rhizophila_DC2201__ribose|phosphate_pyrophosphokinase:0.13591923255087345890,(283458611__Bacteria__Actinobacteria__Rothia_mucilaginosa_DY-18__phosphoribosylpyrophosphate_synthetase:0.05886342872619335781,311113083__Bacteria__Actinobacteria__Rothia_dentocariosa_ATCC_17931__phosphoribosyl_pyrophosphate_synthetase:0.07016673441159211599):0.13954273421085641727):0.04295053859860117895):0.10333849600391924184):0.02557445246304138053):0.09697845740753915922):0.02688740177927934766):0.05253222284774045764):0.07109606621092660894):0.03775831857096155486):0.08875153453855703922):0.01857899595477199503):0.01407637277905694241):0.03410705148222931138):0.03643018428695244532,((336120139__Bacteria__Actinobacteria__Microlunatus_phosphovorus_NM-1__ribose|phosphate_pyrophosphokinase:0.11724438397224294650,(50842015__Bacteria__Actinobacteria__Propionibacterium_acnes_KPA171202__ribose|phosphate_pyrophosphokinase:0.22284050988753495437,297626908__Bacteria__Actinobacteria__Propionibacterium_freudenreichii_subsp_shermanii_CIRM-BIA1__ribose|phosphate_pyrophosphokinase:0.19443838748645644876):0.09572676496706397642):0.10023759748876638620,((148273458__Bacteria__Actinobacteria__Clavibacter_michiganensis_subsp_michiganensis_NCPPB_382__ribose|phosphate_pyrophosphokinase:0.09938221767752213054,50955316__Bacteria__Actinobacteria__Leifsonia_xyli_subsp_xyli_str_CTCB07__ribose|phosphate_pyrophosphokinase:0.09488183299745685251):0.08083597477050206981,(28493154__Bacteria__Actinobacteria__Tropheryma_whipplei_str_Twist__ribose|phosphate_pyrophosphokinase:0.67738528369962147657,323359403__Bacteria__Actinobacteria__Microbacterium_testaceum_StLB037__phosphoribosylpyrophosphate_synthetase:0.16399864503899697077):0.08427478483844383361):0.16458126944977713446):0.02714810196012062624):0.29334191870981690675):0.20655882707724143588):0.12839391791742738036):0.14419672618994014424,((257066462__Bacteria__Clostridia__Anaerococcus_prevotii_DSM_20548__ribose|phosphate_pyrophosphokinase:0.53265503048486995130,((19705288__Bacteria__Fusobacteria__Fusobacterium_nucleatum_subsp_nucleatum_ATCC_25586__ribose|phosphate_pyrophosphokinase:0.24252343198401610236,310779326__Bacteria__Fusobacteria__Ilyobacter_polytropus_DSM_2926__ribose|phosphate_pyrophosphokinase:0.10732683085104574583):0.13080544796145643360,((257126889__Bacteria__Fusobacteria__Leptotrichia_buccalis_C-1013-b__ribose|phosphate_pyrophosphokinase:0.10330022716424856755,257126757__Bacteria__Fusobacteria__Leptotrichia_buccalis_C-1013-b__ribose|phosphate_pyrophosphokinase:0.08406614708686867277):0.10881576975978538013,(269124172__Bacteria__Fusobacteria__Streptobacillus_moniliformis_DSM_12112__ribose|phosphate_pyrophosphokinase:0.23877731936675980484,269119267__Bacteria__Fusobacteria__Sebaldella_termitidis_ATCC_33386__ribose|phosphate_pyrophosphokinase:0.21173548183962517810):0.05286227570496040973):0.23554312055880152754):0.11269309643116927344):0.05956780508145040343,((217967172__Bacteria__others_bacteria__Dictyoglomus_turgidum_DSM_6724__ribose|phosphate_pyrophosphokinase:0.03783283697538789708,206900384__Bacteria__others_bacteria__Dictyoglomus_thermophilum_H-6-12__ribose|phosphate_pyrophosphokinase:0.01240840684207317017):0.56385756737927372750,(((162446905__Bacteria__Tenericutes__Acholeplasma_laidlawii_PG-8A__ribose|phosphate_pyrophosphokinase:0.46763444053707664549,((383790714__Bacteria__Spirochaetes__Spirochaeta_africana_DSM_8902__ribose|phosphate_pyrophosphokinase:1.41300085283508347622,160880527__Bacteria__Clostridia__Clostridium_phytofermentans_ISDg__phosphoribosylpyrophosphate_synthetase:1.60556226989364225766):0.55486988925659719296,((47459401__Bacteria__Tenericutes__Mycoplasma_mobile_163K__ribose|phosphate_pyrophosphokinase:0.46299258526373632261,((269115130__Bacteria__Tenericutes__Mycoplasma_hominis_ATCC_23114__ribose|phosphate_pyrophosphokinase:0.22657991288765216842,193216515__Bacteria__Tenericutes__Mycoplasma_arthritidis_158L3-1__ribose|phosphate_pyrophosphokinase:0.23254110182777604221):0.17160547098413322931,((304372918__Bacteria__Tenericutes__Mycoplasma_hyorhinis_HUB-1__Ribose|phosphate_pyrophosphokinase:0.16657242347187906084,(54020290__Bacteria__Tenericutes__Mycoplasma_hyopneumoniae_232__ribose|phosphate_pyrophosphokinase:0.22541603669235177332,240047160__Bacteria__Tenericutes__Mycoplasma_conjunctivae_HRC-581__ribose|phosphate_pyrophosphokinase:0.13559673183590462142):0.17414987039665408286):0.19273861210477941097,((71894173__Bacteria__Tenericutes__Mycoplasma_synoviae_53__ribose|phosphate_pyrophosphokinase:0.32477583935653142611,(294155311__Bacteria__Tenericutes__Mycoplasma_crocodyli_MP145__ribose|phosphate_pyrophosphokinase:0.22516777014266137202,(308190289__Bacteria__Tenericutes__Mycoplasma_fermentans_JER__ribose|phosphate_diphosphokinase:0.13807733803571045628,(148377453__Bacteria__Tenericutes__Mycoplasma_agalactiae_PG2__ribose|phosphate_pyrophosphokinase:0.00282003833048057430,339320719__Bacteria__Tenericutes__Mycoplasma_bovis_Hubei-1__ribose|phosphate_pyrophosphokinase:0.01010265680581520775):0.19559599811064024011):0.08248103868357502255):0.08512993765820496550):0.07880826328763679278,15828598__Bacteria__Tenericutes__Mycoplasma_pulmonis_UAB_CTIP__ribose|phosphate_pyrophosphokinase:0.41306029864331883505):0.04264807892622544949):0.09370579694933577064):0.04238236862213169004):0.35415905676833098203,((((294660546__Bacteria__Tenericutes__Mycoplasma_gallisepticum_str_R-low__ribose|phosphate_pyrophosphokinase:0.31757353125136844607,(108885080__Bacteria__Tenericutes__Mycoplasma_genitalium_G37__ribose|phosphate_pyrophosphokinase:0.17449076356287948619,(13507812__Bacteria__Tenericutes__Mycoplasma_pneumoniae_M129__ribose|phosphate_pyrophosphokinase:0.00058505687466884303,385326686__Bacteria__Tenericutes__Mycoplasma_pneumoniae_FH__ribose|phosphate_diphosphokinase:0.00617060632392010377):0.15572089774040778765):0.39650108043154624893):0.16141284547978801411,26554394__Bacteria__Tenericutes__Mycoplasma_penetrans_HF-2__phosphoribosylpyrophosphate_synthetase:0.53232499543694444810):0.09580552138796989692,(325972881__Bacteria__Tenericutes__Mycoplasma_suis_str_Illinois__ribose|phosphate_pyrophosphokinase:0.92511553849418370898,(374317622__Bacteria__Tenericutes__Mycoplasma_haemocanis_str_Illinois__ribose|phosphate_pyrophosphokinase:0.00656953387377051754,321309530__Bacteria__Tenericutes__Mycoplasma_haemofelis_str_Langford_1__ribose|phosphate_pyrophosphokinase:0.03915181409950965752):0.57630850963739299608):0.27264164711079136305):0.06220857479378933547,((209554564__Bacteria__Tenericutes__Ureaplasma_urealyticum_serovar_10_str_ATCC_33699__ribose|phosphate_pyrophosphokinase:0.00000122123005994819,13357751__Bacteria__Tenericutes__Ureaplasma_parvum_serovar_3_str_ATCC_700970__ribose|phosphate_pyrophosphokinase:0.05732737730742658994):0.57051628336212600878,((344204799__Bacteria__Tenericutes__Mycoplasma_putrefaciens_KS1__ribose|phosphate_pyrophosphokinase:0.05583431478764866451,(42561468__Bacteria__Tenericutes__Mycoplasma_mycoides_subsp_mycoides_SC_str_PG1__ribose|phosphate_pyrophosphokinase:0.01684830789702126616,(83320003__Bacteria__Tenericutes__Mycoplasma_capricolum_subsp_capricolum_ATCC_27343__phosphoribosylpyrophosphate_synthase:0.00288801130485925612,313665034__Bacteria__Tenericutes__Mycoplasma_leachii_PG50__ribose|phosphate_diphosphokinase:0.01151924015718078578):0.01239880389733630066):0.11015844368432176070):0.12513761834085088132,50364891__Bacteria__Tenericutes__Mesoplasma_florum_L1__phosphoribosylpyrophosphate_synthetase:0.19623811836442936474):0.52617612888194231768):0.08286994020673156547):0.07039528534287284312):0.16485692745163307849):0.09965051591896982586):0.08907466915927533813,(206895556__Bacteria__Clostridia__Coprothermobacter_proteolyticus_DSM_5265__ribose|phosphate_pyrophosphokinase:0.64626766163121940334,(((374340718__Bacteria__Thermotogae__Marinitoga_piezophila_KA3__ribose|phosphate_pyrophosphokinase:0.28197399206739104383,(239618101__Bacteria__Thermotogae__Kosmotoga_olearia_TBF_19-5-1__ribose|phosphate_pyrophosphokinase:0.19924813807665228693,389843848__Bacteria__Thermotogae__Mesotoga_prima_MesG1_Ag_4-2__ribose|phosphate_pyrophosphokinase:0.22108266398247686246):0.14959693884577837664):0.03923141565374917844,(((150020069__Bacteria__Thermotogae__Thermosipho_melanesiensis_BI429__ribose|phosphate_pyrophosphokinase:0.03643428350429983587,217076514__Bacteria__Thermotogae__Thermosipho_africanus_TCF52B__ribose|phosphate_pyrophosphokinase:0.03299069962151683633):0.11981385555048629232,(154249291__Bacteria__Thermotogae__Fervidobacterium_nodosum_Rt17-B1__ribose|phosphate_pyrophosphokinase:0.03224308460126391190,383786544__Bacteria__Thermotogae__Fervidobacterium_pennivorans_DSM_9078__ribose|phosphate_pyrophosphokinase:0.02961864925082958316):0.10198939164724431239):0.14074668210218937991,(((170289081__Bacteria__Thermotogae__Thermotoga_sp_RQ2__ribose|phosphate_pyrophosphokinase:0.00000122123005994819,(281412599__Bacteria__Thermotogae__Thermotoga_naphthophila_RKU-10__ribose|phosphate_pyrophosphokinase:0.00540929220898923174,(148270293__Bacteria__Thermotogae__Thermotoga_petrophila_RKU-1__ribose|phosphate_pyrophosphokinase:0.00895869437860044061,15644376__Bacteria__Thermotogae__Thermotoga_maritima_MSB8__ribose|phosphate_pyrophosphokinase:0.01253945003780932918):0.00356076485599133696):0.00534916447594381474):0.02571761257669532771,222099804__Bacteria__Thermotogae__Thermotoga_neapolitana_DSM_4359__ribose|phosphate_pyrophosphokinase:0.01964795560160808793):0.17253056688556983600,(157363316__Bacteria__Thermotogae__Thermotoga_lettingae_TMO__ribose|phosphate_pyrophosphokinase:0.20643891068461550642,338730625__Bacteria__Thermotogae__Thermotoga_thermarum_DSM_5069__ribose|phosphate_pyrophosphokinase:0.11273962397514579459):0.12950993927107842807):0.07374594076867584114):0.06287435098546692580):0.05175447525587783398,160902898__Bacteria__Thermotogae__Petrotoga_mobilis_SJ95__ribose|phosphate_pyrophosphokinase:0.30844145748463058787):0.18926226327884360101):0.04979074912188715535):0.05100123308912481862,332295100__Bacteria__Clostridia__Thermodesulfobium_narugense_DSM_14796__ribose|phosphate_pyrophosphokinase:0.60707732824399629479):0.05447832363635334019):0.05860541515688030140):0.04211099808553293161):0.02691950285823930394):0.02923988510598236196,(((294101745__Bacteria__others_bacteria__Aminobacterium_colombiense_DSM_12261__ribose|phosphate_pyrophosphokinase:0.20973890562610000843,(357419606__Bacteria__others_bacteria__Thermovirga_lienii_DSM_17291__ribose|phosphate_pyrophosphokinase:0.14088454977866890494,269792685__Bacteria__others_bacteria__Thermanaerovibrio_acidaminovorans_DSM_6589__ribose|phosphate_pyrophosphokinase:0.20975027115138711320):0.09475116185063525709):0.34949290065427290886,(((374308285__Bacteria__Clostridia__Filifactor_alocis_ATCC_35896__ribose|phosphate_pyrophosphokinase:0.30824972765369362815,310657787__Bacteria__Clostridia__Clostridium_sticklandii_DSM_519__phosphoribosylpyrophosphate_synthase:0.14847653504689881099):0.04845173968352334964,((158321665__Bacteria__Clostridia__Alkaliphilus_oremlandii_OhILAs__ribose|phosphate_pyrophosphokinase:0.11013859943785182793,150388004__Bacteria__Clostridia__Alkaliphilus_metalliredigens_QYMF__ribose|phosphate_pyrophosphokinase:0.11106319748026179106):0.08916954620215769567,((379012805__Bacteria__Clostridia__Acetobacterium_woodii_DSM_1030__ribose|phosphate_pyrophosphokinase_Prs:0.12436631886938957769,310829355__Bacteria__Clostridia__Eubacterium_limosum_KIST612__ribose|phosphate_pyrophosphokinase:0.10923429059029371446):0.40699852428093097334,126701138__Bacteria__Clostridia__Clostridium_difficile_630__ribose|phosphate_pyrophosphokinase:0.09508354035368274393):0.09367821286907555833):0.02827259907260123301):0.04961718573380961145,((146296227__Bacteria__Clostridia__Caldicellulosiruptor_saccharolyticus_DSM_8903__ribose|phosphate_pyrophosphokinase:0.03721509737094642889,((((344996981__Bacteria__Clostridia__Caldicellulosiruptor_lactoaceticus_6A__ribose|phosphate_pyrophosphokinase:0.00671911083761145191,(312128225__Bacteria__Clostridia__Caldicellulosiruptor_hydrothermalis_108__ribose|phosphate_pyrophosphokinase:0.00000122123005994819,312623040__Bacteria__Clostridia__Caldicellulosiruptor_kronotskyensis_2002__ribose|phosphate_pyrophosphokinase:0.00000122123005994819):0.00000122123005994819):0.00000122123005994819,(312792829__Bacteria__Clostridia__Caldicellulosiruptor_kristjanssonii_177R1B__ribose|phosphate_pyrophosphokinase:0.00000122123005994819,222528651__Bacteria__Clostridia__Caldicellulosiruptor_bescii_DSM_6725__ribose|phosphate_pyrophosphokinase:0.00000122123005994819):0.00000122123005994819):0.00000122123005994819,302871260__Bacteria__Clostridia__Caldicellulosiruptor_obsidiansis_OB47__ribose|phosphate_pyrophosphokinase:0.00670380449560795816):0.00917015931025424308,312134557__Bacteria__Clostridia__Caldicellulosiruptor_owensensis_OL__ribose|phosphate_pyrophosphokinase:0.01641954169957120582):0.01206716387453357978):0.17645232928800558270,((((302876608__Bacteria__Clostridia__Clostridium_cellulovorans_743B__ribose|phosphate_pyrophosphokinase:0.24394315517536666049,15896468__Bacteria__Clostridia__Clostridium_acetobutylicum_ATCC_824__phosphoribosylpyrophosphate_synthetase:0.14829722839565601111):0.14051912550996470408,(((331268333__Bacteria__Clostridia__Clostridium_botulinum_BKT015925__ribose|phosphate_pyrophosphokinase:0.03195783616784542841,118444224__Bacteria__Clostridia__Clostridium_novyi_NT__ribose|phosphate_pyrophosphokinase:0.01988601929070255014):0.15097039068110881810,(148381484__Bacteria__Clostridia__Clostridium_botulinum_A_str_ATCC_3502__ribose|phosphate_pyrophosphokinase:0.08977652957240378484,((300857305__Bacteria__Clostridia__Clostridium_ljungdahlii_DSM_13528__ribose|phosphate_pyrophosphokinase:0.07509679534011796942,153952800__Bacteria__Clostridia__Clostridium_kluyveri_DSM_555__ribose|phosphate_pyrophosphokinase:0.04900898308803468273):0.04009375324757866871,28209957__Bacteria__Clostridia__Clostridium_tetani_E88__ribose|phosphate_pyrophosphokinase:0.21918639394661659781):0.01588055020423420269):0.03149015262430299167):0.04008242776357446441,(18311471__Bacteria__Clostridia__Clostridium_perfringens_str_13__ribose|phosphate_pyrophosphokinase:0.13602010772670036776,(150014974__Bacteria__Clostridia__Clostridium_beijerinckii_NCIMB_8052__ribose|phosphate_pyrophosphokinase:0.07473793461175762265,(187934250__Bacteria__Clostridia__Clostridium_botulinum_B_str_Eklund_17B__ribose|phosphate_pyrophosphokinase:0.00430354920830275725,188587550__Bacteria__Clostridia__Clostridium_botulinum_E3_str_Alaska_E43__ribose|phosphate_diphosphokinase:0.00628546233823150131):0.08025444606843935846):0.09774142963285217811):0.08184999134395609666):0.05443975157971081558):0.04004923128929289977,((342733115__Bacteria__Clostridia__Candidatus_Arthromitus_sp_SFB-mouse-Japan__ribose|phosphate_pyrophosphokinase:0.45417135827386712066,326790208__Bacteria__Clostridia__Clostridium_lentocellum_DSM_5427__ribose|phosphate_pyrophosphokinase:0.29448905384163298615):0.04985525441578708000,(317133016__Bacteria__Clostridia__Ethanoligenens_harbinense_YUAN-3__ribose|phosphate_pyrophosphokinase:0.33553752119007773658,((374294797__Bacteria__Clostridia__Clostridium_clariflavum_DSM_19732__ribose|phosphate_pyrophosphokinase:0.07933813078690785114,125975112__Bacteria__Clostridia__Clostridium_thermocellum_ATCC_27405__ribose|phosphate_pyrophosphokinase:0.07634175357697141340):0.06050774793633784815,(376263011__Bacteria__Clostridia__Clostridium_sp_BNL1100__ribose|phosphate_pyrophosphokinase:0.01427708888852933025,220930455__Bacteria__Clostridia__Clostridium_cellulolyticum_H10__ribose|phosphate_pyrophosphokinase:0.02526365738520647622):0.13448944057954156928):0.13389519290645432448):0.06888957677351253972):0.01205105007618167967):0.03673669950802571638,(350268692__Bacteria__Clostridia__Oscillibacter_valericigenes_Sjm18-20__phosphoribosyl_pyrophosphate_synthetase:0.47044175826047052169,(332981590__Bacteria__Clostridia__Mahella_australiensis_50-1_BON__ribose|phosphate_pyrophosphokinase:0.23562050793644381819,((304315709__Bacteria__Clostridia__Thermoanaerobacterium_thermosaccharolyticum_DSM_571__ribose|phosphate_pyrophosphokinase:0.01303189717523049740,(390933852__Bacteria__Clostridia__Thermoanaerobacterium_saccharolyticum_JW-SL-YS485__ribose|phosphate_pyrophosphokinase:0.00000122123005994819,333896005__Bacteria__Clostridia__Thermoanaerobacterium_xylanolyticum_LX-11__ribose|phosphate_pyrophosphokinase:0.00000122123005994819):0.00192544561762335721):0.09186699774947294783,((297545526__Bacteria__Clostridia__Thermoanaerobacter_mathranii_subsp_mathranii_str_A3__ribose|phosphate_pyrophosphokinase:0.00368479774727446200,289579385__Bacteria__Clostridia__Thermoanaerobacter_italicus_Ab9__ribose|phosphate_pyrophosphokinase:0.00000122123005994819):0.02210532093234697862,(345018833__Bacteria__Clostridia__Thermoanaerobacter_wiegelii_Rt8__ribose|phosphate_pyrophosphokinase:0.00739423111446709837,(20808920__Bacteria__Clostridia__Thermoanaerobacter_tengcongensis_MB4__ribose|phosphate_pyrophosphokinase:0.04178205229769266921,((320115020__Bacteria__Clostridia__Thermoanaerobacter_brockii_subsp_finnii_Ako-1__ribose|phosphate_pyrophosphokinase:0.00000122123005994819,167036593__Bacteria__Clostridia__Thermoanaerobacter_pseudethanolicus_ATCC_33223__ribose|phosphate_pyrophosphokinase:0.00000122123005994819):0.00000122123005994819,167039246__Bacteria__Clostridia__Thermoanaerobacter_sp_X514__ribose|phosphate_pyrophosphokinase:0.01117032909424956269):0.00398162383311153906):0.00388411786499346908):0.02375526948456332943):0.09587889171872596150):0.11774434804048324044):0.03799618717518719879):0.02420964594598376193):0.03724441165648054164):0.03479741374261537817):0.08409451129891286347):0.03838842268937111418,((((332798111__Bacteria__Clostridia__Tepidanaerobacter_sp_Re1__ribose|phosphate_pyrophosphokinase:0.21234132771946004348,302388648__Bacteria__Clostridia__Thermosediminibacter_oceani_DSM_16646__ribose|phosphate_pyrophosphokinase:0.13367105873972387475):0.14724405104925447629,((295694754__Bacteria__Bacilli__Kyrpidia_tusciae_DSM_2912__ribose|phosphate_pyrophosphokinase:0.21434284065842504341,((261403911__Bacteria__Bacilli__Paenibacillus_sp_Y412MC10__ribose|phosphate_pyrophosphokinase:0.00553094389362446086,(374321390__Bacteria__Bacilli__Paenibacillus_terrae_HPL-003__ribose|phosphate_pyrophosphokinase:0.01102006768350993413,308066872__Bacteria__Bacilli__Paenibacillus_polymyxa_E681__ribose|phosphate_pyrophosphokinase_|RPPK|:0.00712549598819924544):0.04723297238786378083):0.26859691537355645519,((((288554660__Bacteria__Bacilli__Bacillus_pseudofirmus_OF4__ribose|phosphate_pyrophosphokinase:0.05742497932538533773,(56961861__Bacteria__Bacilli__Bacillus_clausii_KSM-K16__ribose|phosphate_pyrophosphokinase:0.11217320188010432291,15612629__Bacteria__Bacilli__Bacillus_halodurans_C-125__ribose|phosphate_pyrophosphokinase:0.08340736477332294507):0.01398698079399119179):0.04945384063613582348,((317126791__Bacteria__Bacilli__Bacillus_cellulosilyticus_DSM_2522__ribose|phosphate_pyrophosphokinase:0.09073258028755450122,297582390__Bacteria__Bacilli__Bacillus_selenitireducens_MLS10__ribose|phosphate_pyrophosphokinase:0.15060716600385049002):0.05491174484432516378,(((((172056086__Bacteria__Bacilli__Exiguobacterium_sibiricum_255-15__ribose|phosphate_pyrophosphokinase:0.11698168234535361032,229917412__Bacteria__Bacilli__Exiguobacterium_sp_AT1b__ribose|phosphate_pyrophosphokinase:0.17470348353711195877):0.16790095230464513465,(169825681__Bacteria__Bacilli__Lysinibacillus_sphaericus_C3-41__ribose|phosphate_pyrophosphokinase:0.17004162471334616225,336066892__Bacteria__others_bacteria__Erysipelothrix_rhusiopathiae_str_Fujisawa__ribose|phosphate_pyrophosphokinase:0.67750345929334865325):0.04114788797685803301):0.04414300276378820692,(222152155__Bacteria__Bacilli__Macrococcus_caseolyticus_JCSC5402__ribose|phosphate_pyrophosphokinase:0.10263592683183755949,(319891453__Bacteria__Bacilli__Staphylococcus_pseudintermedius_HKU10-03__ribose|phosphate_pyrophosphokinase:0.05426508600376414582,(224475642__Bacteria__Bacilli__Staphylococcus_carnosus_subsp_carnosus_TM300__ribose|phosphate_pyrophosphokinase:0.04876776511226020572,(73663565__Bacteria__Bacilli__Staphylococcus_saprophyticus_subsp_saprophyticus_ATCC_15305__ribose|phosphate_pyrophosphokinase:0.02624559142327207925,((289551701__Bacteria__Bacilli__Staphylococcus_lugdunensis_HKU09-01__ribose|phosphate_pyrophosphokinase:0.01657580446450425404,70727510__Bacteria__Bacilli__Staphylococcus_haemolyticus_JCSC1435__ribose|phosphate_pyrophosphokinase:0.01865949153646096620):0.01739440381848279468,(27469201__Bacteria__Bacilli__Staphylococcus_epidermidis_ATCC_12228__ribose|phosphate_pyrophosphokinase:0.02862543973882323428,15923490__Bacteria__Bacilli__Staphylococcus_aureus_subsp_aureus_Mu50__ribose|phosphate_pyrophosphokinase:0.03444582656793340747):0.00371952428407573699):0.02433667195692976529):0.02221769157925823635):0.02929089067228251089):0.13712643496352730499):0.11880068117269272643):0.04457773136886374055,(52078546__Bacteria__Bacilli__Bacillus_licheniformis_ATCC_14580__ribose|phosphate_pyrophosphokinase:0.03958609877777469199,(157690833__Bacteria__Bacilli__Bacillus_pumilus_SAFR-032__ribose|phosphate_pyrophosphokinase:0.11130257541731844451,(311070698__Bacteria__Bacilli__Bacillus_atrophaeus_1942__ribose|phosphate_pyrophosphokinase:0.01308589989570477403,(154684570__Bacteria__Bacilli__Bacillus_amyloliquefaciens_FZB42__ribose|phosphate_pyrophosphokinase:0.03283230333188935646,(16077119__Bacteria__Bacilli__Bacillus_subtilis_subsp_subtilis_str_168__ribose|phosphate_pyrophosphokinase:0.00000122123005994819,386756631__Bacteria__Bacilli__Bacillus_sp_JS__ribose|phosphate_pyrophosphokinase:0.00000122123005994819):0.01732550287307717263):0.01010147738990856310):0.04238832280464358004):0.03641775245098712033):0.06242223608456423656):0.02326109813498325116,((((((((((15672796__Bacteria__Bacilli__Lactococcus_lactis_subsp_lactis_Il1403__ribose|phosphate_pyrophosphokinase:0.13238497859932255030,347521295__Bacteria__Bacilli__Lactococcus_garvieae_ATCC_49156__ribose|phosphate_pyrophosphokinase:0.07589023165176352059):0.14081379274181865524,(((((379704413__Bacteria__Bacilli__Streptococcus_infantarius_subsp_infantarius_CJ18__phosphoribosylpyrophosphate_synthetase:0.00664383456016954914,(374337065__Bacteria__Bacilli__Streptococcus_macedonicus_ACA-DC_198__ribose|phosphate_pyrophosphokinase_1:0.01009076831004814337,(288904243__Bacteria__Bacilli__Streptococcus_gallolyticus_UCN34__phosphoribosylpyrophosphate_synthetase:0.00000122123005994819,336063389__Bacteria__Bacilli__Streptococcus_pasteurianus_ATCC_43144__ribose|phosphate_pyrophosphokinase:0.00000122123005994819):0.00000122123005994819):0.01031484277117340233):0.02946651392314396725,(((251781486__Bacteria__Bacilli__Streptococcus_dysgalactiae_subsp_equisimilis_GGS_124_1__ribose|phosphate_pyrophosphokinase:0.00000122123005994819,50913364__Bacteria__Bacilli__Streptococcus_pyogenes_MGAS10394__ribose|phosphate_pyrophosphokinase:0.01016802965587587475):0.01008664933701249738,(222152221__Bacteria__Bacilli__Streptococcus_uberis_0140J__ribose|phosphate_pyrophosphokinase:0.03705164474996090751,333904268__Bacteria__Bacilli__Streptococcus_parauberis_KCTC_11537__ribose|phosphate_pyrophosphokinase:0.04076807692229871688):0.02807887549104398986):0.00000122123005994819,195977175__Bacteria__Bacilli__Streptococcus_equi_subsp_zooepidemicus_MGCS10565__ribose|phosphate_pyrophosphokinase:0.01013686677720682106):0.00351893800131710711):0.02619320641914071185,(24378551__Bacteria__Bacilli__Streptococcus_mutans_UA159__ribose|phosphate_pyrophosphokinase:0.08658092488845185730,22536203__Bacteria__Bacilli__Streptococcus_agalactiae_2603V-R__ribose|phosphate_pyrophosphokinase:0.04682271158245096543):0.02137929487542833407):0.01732455418761846139,(387762241__Bacteria__Bacilli__Streptococcus_salivarius_57_I__ribose|Phosphate_pyrophosphokinase:0.00634078449188092089,55820126__Bacteria__Bacilli__Streptococcus_thermophilus_LMG_18311__ribose|phosphate_pyrophosphokinase:0.01745134562854583349):0.04629706337443605102):0.02582218794423470076,(((125716906__Bacteria__Bacilli__Streptococcus_sanguinis_SK36__ribose|phosphate_pyrophosphokinase:0.03710881521083850276,((15902072__Bacteria__Bacilli__Streptococcus_pneumoniae_R6__ribose|phosphate_pyrophosphokinase:0.00509803531407372786,(289166934__Bacteria__Bacilli__Streptococcus_mitis_B6__phosphoribosylpyrophosphate_synthase:0.00902711444354502117,342162766__Bacteria__Bacilli__Streptococcus_pseudopneumoniae_IS7493__ribose|phosphate_pyrophosphokinase:0.00131894424902569466):0.00480922437070221195):0.01097482361182894849,331265459__Bacteria__Bacilli__Streptococcus_oralis_Uo5__ribose|phosphate_pyrophosphokinase:0.01369322487667280763):0.02589692831606518059):0.01631803745626169908,(387878560__Bacteria__Bacilli__Streptococcus_parasanguinis_FW213__Ribose|phosphate_pyrophosphokinase_1:0.04960011729325851382,157149947__Bacteria__Bacilli__Streptococcus_gordonii_str_Challis_substr_CH1__ribose|phosphate_pyrophosphokinase:0.04257123233416451602):0.00705110769138025690):0.01833554002348199499,(146317681__Bacteria__Bacilli__Streptococcus_suis_05ZYH33__phosphoribosylpyrophosphate_synthetase:0.00432889174053404865,(389855731__Bacteria__Bacilli__Streptococcus_suis_ST1__ribose|phosphate_pyrophosphokinase:0.00335235190726640561,(((386579000__Bacteria__Bacilli__Streptococcus_suis_JS14__ribose|phosphate_pyrophosphokinase:0.00000122123005994819,330831871__Bacteria__Bacilli__Streptococcus_suis_ST3__ribose|phosphate_pyrophosphokinase:0.00000122123005994819):0.00000122123005994819,(146319873__Bacteria__Bacilli__Streptococcus_suis_98HAH33__ribose|phosphate_pyrophosphokinase:0.00000122123005994819,(((386585221__Bacteria__Bacilli__Streptococcus_suis_D12__ribose|phosphate_pyrophosphokinase:0.00000122123005994819,(253754667__Bacteria__Bacilli__Streptococcus_suis_BM407__ribose|phosphate_pyrophosphokinase:0.00000122123005994819,386581067__Bacteria__Bacilli__Streptococcus_suis_SS12__ribose|phosphate_pyrophosphokinase:0.00000122123005994819):0.00000122123005994819):0.00000122123005994819,(386587301__Bacteria__Bacilli__Streptococcus_suis_A7__ribose|phosphate_pyrophosphokinase:0.00000122123005994819,386583147__Bacteria__Bacilli__Streptococcus_suis_D9__ribose|phosphate_pyrophosphokinase:0.00000122123005994819):0.00000122123005994819):0.00000122123005994819,386577022__Bacteria__Bacilli__Streptococcus_suis_GZ1__Ribose|phosphate_pyrophosphokinase:0.00000122123005994819):0.00000122123005994819):0.00000122123005994819):0.00000122123005994819,(253750943__Bacteria__Bacilli__Streptococcus_suis_SC84__ribose|phosphate_pyrophosphokinase:0.00000122123005994819,253752842__Bacteria__Bacilli__Streptococcus_suis_P1-7__ribose|phosphate_pyrophosphokinase:0.00000122123005994819):0.00000122123005994819):0.00000122123005994819):0.00000122123005994819):0.12002851598849216541):0.02871426740839405981):0.12365202419072998663):0.17467526458149096324,(352516223__Bacteria__Bacilli__Tetragenococcus_halophilus_NBRC_12172__phosphoribosylpyrophosphate_synthase:0.11902775766684643710,(389869762__Bacteria__Bacilli__Enterococcus_faecium_DO__ribose|phosphate_diphosphokinase:0.02593762020023048995,(332685647__Bacteria__Bacilli__Melissococcus_plutonius_ATCC_35311__ribose|phosphate_pyrophosphokinase:0.08015850687637927907,29377613__Bacteria__Bacilli__Enterococcus_faecalis_V583__ribose|phosphate_pyrophosphokinase:0.02341290003980735571):0.02697115622367917895):0.05700464682826424101):0.04226508819371402326):0.04624783298423180977,((326803012__Bacteria__Bacilli__Aerococcus_urinae_ACS-120-V-Col10a__ribose|phosphate_diphosphokinase:0.33246740012619857563,((((331701946__Bacteria__Bacilli__Lactobacillus_buchneri_NRRL_B-30929__ribose|phosphate_pyrophosphokinase:0.10588843420678593910,(116333138__Bacteria__Bacilli__Lactobacillus_brevis_ATCC_367__ribose|phosphate_pyrophosphokinase:0.10568496300881483063,((148543458__Bacteria__Bacilli__Lactobacillus_reuteri_DSM_20016__ribose|phosphate_pyrophosphokinase:0.06398856624286683448,184154672__Bacteria__Bacilli__Lactobacillus_fermentum_IFO_3956__ribose|phosphate_pyrophosphokinase:0.09920536403442295481):0.07250856156389494378,((((116619024__Bacteria__Bacilli__Leuconostoc_mesenteroides_subsp_mesenteroides_ATCC_8293__phosphoribosylpyrophosphate_synthetase:0.02056589663959046063,(((339491748__Bacteria__Bacilli__Leuconostoc_sp_C2__ribose|phosphate_pyrophosphokinase:0.00000122123005994819,296111033__Bacteria__Bacilli__Leuconostoc_kimchii_IMSNU_11154__ribose|phosphate_pyrophosphokinase:0.00000122123005994819):0.01637434949426325170,300172609__Bacteria__Bacilli__Leuconostoc_gasicomitatum_LMG_18811__ribose|phosphate_pyrophosphokinase:0.02059234721928620768):0.02495034155205061790,170016542__Bacteria__Bacilli__Leuconostoc_citreum_KM20__phosphoribosylpyrophosphate_synthetase:0.03216669099574117480):0.02120413967977230474):0.16789984691666440253,116490274__Bacteria__Bacilli__Oenococcus_oeni_PSU-1__phosphoribosylpyrophosphate_synthetase:0.50786391790578255812):0.08531864436666805607,339634417__Bacteria__Bacilli__Weissella_koreensis_KACC_15510__ribose|phosphate_pyrophosphokinase:0.21058522732377712994):0.12115296569804354099,347534115__Bacteria__Bacilli__Lactobacillus_sanfranciscensis_TMW_1-1304__ribose|phosphate_pyrophosphokinase_1:0.17529645214464673053):0.04634502169777017511):0.04618157132039374391):0.01829025125120813458):0.04588031269343609969,((116492099__Bacteria__Bacilli__Pediococcus_pentosaceus_ATCC_25745__phosphoribosylpyrophosphate_synthetase:0.03348132903228057122,377808944__Bacteria__Bacilli__Pediococcus_claussenii_ATCC_BAA-344__ribose|phosphate_pyrophosphokinase:0.01953165124266387220):0.07730584992697070446,254555566__Bacteria__Bacilli__Lactobacillus_plantarum_JDM1__ribose|phosphate_pyrophosphokinase:0.06729840300873661529):0.01792717718209016486):0.02707862099972354816,(347524959__Bacteria__Bacilli__Lactobacillus_ruminis_ATCC_27782__ribose|phosphate_pyrophosphokinase:0.07987253324947410360,90961298__Bacteria__Bacilli__Lactobacillus_salivarius_UCC118__ribose|phosphate_pyrophosphokinase:0.06240638502900219819):0.05262297706327310337):0.03014136030418940529,(81429258__Bacteria__Bacilli__Lactobacillus_sakei_subsp_sakei_23K__ribose|phosphate_diphosphokinase_|phosphoribosyl_pyrophosphate_synthetase|:0.10449392835263815460,((347534654__Bacteria__Bacilli__Lactobacillus_sanfranciscensis_TMW_1-1304__ribose|phosphate_pyrophosphokinase_1:0.74916945961030767531,((42518295__Bacteria__Bacilli__Lactobacillus_johnsonii_NCC_533__ribose|phosphate_pyrophosphokinase:0.00674946820619830301,116628887__Bacteria__Bacilli__Lactobacillus_gasseri_ATCC_33323__phosphoribosylpyrophosphate_synthetase:0.00000122123005994819):0.08479044346901348783,(104773504__Bacteria__Bacilli__Lactobacillus_delbrueckii_subsp_bulgaricus_ATCC_11842__ribose|phosphate_pyrophosphokinase:0.12213313147021596927,(295692088__Bacteria__Bacilli__Lactobacillus_crispatus_ST1__ribose|phosphate_pyrophosphokinase:0.02552851806336221829,(58336565__Bacteria__Bacilli__Lactobacillus_acidophilus_NCFM__ribose|p|pyrophosphokinase:0.01987243065913393836,(315037476__Bacteria__Bacilli__Lactobacillus_amylovorus_GRL_1112__ribose|phosphate_pyrophosphokinase:0.01542168378363096767,(336055358__Bacteria__Bacilli__Lactobacillus_kefiranofaciens_ZW3__ribose|phosphate_pyrophosphokinase:0.03421157626963564069,161506821__Bacteria__Bacilli__Lactobacillus_helveticus_DPC_4571__ribose|p|pyrophosphokinase:0.01369385342356230391):0.00760384601712899618):0.00491794212037916737):0.00000122123005994819):0.08094394145744254754):0.04694326578537508926):0.08165195503550808087):0.09940572910400766182,(258509556__Bacteria__Bacilli__Lactobacillus_rhamnosus_GG__ribose|phosphate_pyrophosphokinase:0.00341693845472519804,116496014__Bacteria__Bacilli__Lactobacillus_casei_ATCC_334__phosphoribosylpyrophosphate_synthetase:0.00000122123005994819):0.15202439206731618859):0.04684429372791617391):0.02685173321799376456):0.04882485850491977836):0.04019926390186597670,328956566__Bacteria__Bacilli__Carnobacterium_sp_17-4__ribose|phosphate_pyrophosphokinase:0.14277569678777590756):0.02880002857333055846):0.13171309749734794181,((347547674__Bacteria__Bacilli__Listeria_ivanovii_subsp_ivanovii_PAM_55__putative_phosphoribosyl_pyrophosphate_synthetase:0.00358847850774657740,289433548__Bacteria__Bacilli__Listeria_seeligeri_serovar_1-2b_str_SLCC3954__ribose|phosphate_pyrophosphokinase:0.00000122123005994819):0.01079521564696244752,(116871588__Bacteria__Bacilli__Listeria_welshimeri_serovar_6b_str_SLCC5334__ribose|phosphate_pyrophosphokinase:0.00713167051113228721,(16799315__Bacteria__Bacilli__Listeria_innocua_Clip11262__ribose|phosphate_pyrophosphokinase:0.00000122123005994819,16802245__Bacteria__Bacilli__Listeria_monocytogenes_EGD-e__ribose|phosphate_pyrophosphokinase:0.00354886137792567941):0.00357295873620657421):0.00000122123005994819):0.13442855038119466693):0.07734137673121693757,336112715__Bacteria__Bacilli__Bacillus_coagulans_2-6__ribose|phosphate_pyrophosphokinase:0.12820739147567589145):0.04896975291577020106,(294496922__Bacteria__Bacilli__Bacillus_megaterium_QM_B1551__ribose|phosphate_diphosphokinase:0.12899276424820876885,((336233592__Bacteria__Bacilli__Geobacillus_thermoglucosidasius_C56-YS93__ribose|phosphate_pyrophosphokinase:0.00654023693647340799,239825630__Bacteria__Bacilli__Geobacillus_sp_WCH70__ribose|phosphate_pyrophosphokinase:0.01862340030800546664):0.01190565538273773150,((375006852__Bacteria__Bacilli__Geobacillus_thermoleovorans_CCB_US3_UF5__ribose|phosphate_pyrophosphokinase:0.00000122123005994819,161551799__Bacteria__Bacilli__Geobacillus_kaustophilus_HTA426__ribose|phosphate_pyrophosphokinase:0.00000122123005994819):0.02161973977745154651,138893723__Bacteria__Bacilli__Geobacillus_thermodenitrificans_NG80-2__ribose|phosphate_pyrophosphokinase:0.04289725058398452529):0.02010224600161619746):0.07165048319685739242):0.02288892058874035171):0.01837093355561777996,212637893__Bacteria__Bacilli__Anoxybacillus_flavithermus_WK1__ribose|phosphate_pyrophosphokinase:0.06202103149313913100):0.03413740765181390302,(152973898__Bacteria__Bacilli__Bacillus_cytotoxicus_NVH_391-98__ribose|phosphate_pyrophosphokinase:0.00000122123005994819,(((30018321__Bacteria__Bacilli__Bacillus_cereus_ATCC_14579__ribose|phosphate_pyrophosphokinase:0.00000122123005994819,(49477325__Bacteria__Bacilli__Bacillus_thuringiensis_serovar_konkukian_str_97-27__ribose|phosphate_pyrophosphokinase:0.00000122123005994819,30260241__Bacteria__Bacilli__Bacillus_anthracis_str_Ames__ribose|phosphate_pyrophosphokinase:0.00000122123005994819):0.00000122123005994819):0.00000122123005994819,296500883__Bacteria__Bacilli__Bacillus_thuringiensis_BMB171__ribose|phosphate_pyrophosphokinase:0.00000122123005994819):0.00086126459136166486,163938058__Bacteria__Bacilli__Bacillus_weihenstephanensis_KBAB4__ribose|phosphate_pyrophosphokinase:0.00291335014794033434):0.01388269559011953008):0.08706651149478175644):0.01927314215752470861,(386712405__Bacteria__Bacilli__Halobacillus_halophilus_DSM_2266__ribose|phosphate_pyrophosphokinase:0.13517044825316265610,23097514__Bacteria__Bacilli__Oceanobacillus_iheyensis_HTE831__ribose|phosphate_pyrophosphokinase:0.13534415081528530789):0.02950172784082962310):0.01402590263751376728):0.05379724182402750854):0.02323754663128030362):0.03679047722498494238,((386712781__Bacteria__Bacilli__Halobacillus_halophilus_DSM_2266__ribose|phosphate_pyrophosphokinase:0.30313405421601791190,56964914__Bacteria__Bacilli__Bacillus_clausii_KSM-K16__ribose|phosphate_pyrophosphokinase:0.41185420613199025253):0.07051677509054185555,317129004__Bacteria__Bacilli__Bacillus_cellulosilyticus_DSM_2522__ribose|phosphate_pyrophosphokinase:0.40073324985555280886):0.10895097135988299208):0.09055783117135507432,226309686__Bacteria__Bacilli__Brevibacillus_brevis_NBRC_100599__ribose|phosphate_pyrophosphokinase:0.12180619476030407622):0.05173671922130591849):0.05684169023707435348):0.05130615528555711874,(258510197__Bacteria__Bacilli__Alicyclobacillus_acidocaldarius_subsp_acidocaldarius_DSM_446__ribose|phosphate_pyrophosphokinase:0.28583954936287564452,188584703__Bacteria__Clostridia__Natranaerobius_thermophilus_JW-NM-WN-LF__ribose|phosphate_pyrophosphokinase:0.33439579325049068048):0.03308015804337872956):0.07618892718671443909):0.01231426986643541742,(((((147676440__Bacteria__Clostridia__Pelotomaculum_thermopropionicum_SI__phosphoribosylpyrophosphate_synthetase:0.10721916621574628659,(333977659__Bacteria__Clostridia__Desulfotomaculum_kuznetsovii_DSM_6115__ribose|phosphate_pyrophosphokinase:0.07863228046900586077,258513560__Bacteria__Clostridia__Desulfotomaculum_acetoxidans_DSM_771__ribose|phosphate_pyrophosphokinase:0.14750299109659378849):0.03072296590360372795):0.04580120038208589789,(333922324__Bacteria__Clostridia__Desulfotomaculum_carboxydivorans_CO-1-SRB__ribose|phosphate_pyrophosphokinase:0.04135191198907868515,(134297979__Bacteria__Clostridia__Desulfotomaculum_reducens_MI-1__ribose|phosphate_pyrophosphokinase:0.07375879849905198071,334338774__Bacteria__Clostridia__Desulfotomaculum_ruminis_DSM_2154__ribose|phosphate_pyrophosphokinase:0.05806029809123195579):0.02663377472376788485):0.11460529103351392577):0.04604926238059684623,(((167629340__Bacteria__Clostridia__Heliobacterium_modesticaldum_Ice1__ribose|phosphate_pyrophosphokinase:0.16200071563466164615,((83588949__Bacteria__Clostridia__Moorella_thermoacetica_ATCC_39073__ribose|phosphate_pyrophosphokinase:0.27100325876937669811,(89892899__Bacteria__Clostridia__Desulfitobacterium_hafniense_Y51__hypothetical_protein:0.08596630442713014408,(374992832__Bacteria__Clostridia__Desulfosporosinus_orientis_DSM_765__ribose|phosphate_pyrophosphokinase:0.09328284206470201234,325288386__Bacteria__Clostridia__Syntrophobotulus_glycolicus_DSM_8271__ribose|phosphate_pyrophosphokinase:0.24113589505599009044):0.04639814776328526208):0.09426263537308683660):0.03156777263156249763,(114565643__Bacteria__Clostridia__Syntrophomonas_wolfei_subsp_wolfei_str_Goettingen__ribose|phosphate_diphosphokinase:0.22948952166445835132,297616311__Bacteria__Clostridia__Syntrophothermus_lipocalidus_DSM_12680__ribose|phosphate_pyrophosphokinase:0.14507177081322283896):0.18533472325976449446):0.01717969777324471550):0.03366918645105908964,296131679__Bacteria__Clostridia__Thermincola_potens_JR__ribose|phosphate_pyrophosphokinase:0.12244089844314308413):0.02186554831009620073,78044887__Bacteria__Clostridia__Carboxydothermus_hydrogenoformans_Z-2901__ribose|phosphate_pyrophosphokinase:0.16688277756826647158):0.00823223282829937085):0.01850662821253263104,(260893909__Bacteria__Clostridia__Ammonifex_degensii_KC4__ribose|phosphate_pyrophosphokinase:0.18655570589310885299,169830287__Bacteria__Clostridia__Candidatus_Desulforudis_audaxviator_MP104C__ribose|phosphate_pyrophosphokinase:0.20821070672786184952):0.12016588210944104120):0.03475232395023290094,((51894374__Bacteria__Clostridia__Symbiobacterium_thermophilum_IAM_14863__ribose|phosphate_pyrophosphokinase:0.34981409609209940248,317120946__Bacteria__Clostridia__Thermaerobacter_marianensis_DSM_12885__ribose|phosphate_pyrophosphokinase:0.34974396655900757969):0.08999629524132370106,(((383754720__Bacteria__Negativicutes__Selenomonas_ruminantium_subsp_lactilytica_TAM6421__putative_ribose|phosphate_pyrophosphokinase:0.14446559542872403070,330839472__Bacteria__Negativicutes__Selenomonas_sputigena_ATCC_35185__ribose|phosphate_pyrophosphokinase:0.14785416780410420845):0.25018714185943491390,(348025513__Bacteria__Negativicutes__Megasphaera_elsdenii_DSM_20460__ribose|phosphate_pyrophosphokinase:0.15513704010798629040,269797671__Bacteria__Negativicutes__Veillonella_parvula_DSM_2008__ribose|phosphate_pyrophosphokinase:0.17935699427367654546):0.04970572621262282775):0.04496188802334854379,(284048780__Bacteria__Negativicutes__Acidaminococcus_fermentans_DSM_20731__ribose|phosphate_pyrophosphokinase:0.08697870286284334340,352683937__Bacteria__Negativicutes__Acidaminococcus_intestini_RyC-MR95__ribose|phosphate_pyrophosphokinase:0.02812696926847186099):0.31090738809633072792):0.19259291193944633180):0.04701963084530953740):0.02429233365854066920):0.06719173477438343534,(302390884__Bacteria__Clostridia__Acetohalobium_arabaticum_DSM_5501__ribose|phosphate_pyrophosphokinase:0.24305004762805165752,(220932955__Bacteria__Clostridia__Halothermothrix_orenii_H_168__ribose|phosphate_pyrophosphokinase:0.16329258249892791843,(385800631__Bacteria__Clostridia__Halanaerobium_praevalens_DSM_2228__ribose|phosphate_pyrophosphokinase:0.10341273989884697260,312144321__Bacteria__Clostridia__Halanaerobium_hydrogeniformans__ribose|phosphate_pyrophosphokinase:0.05428505519450595868):0.09671106280260186039):0.16506254937740297284):0.16573325432512694966):0.05308104901233176576):0.03896653715522072764):0.03304449247473365686):0.06792167220107597769,(339626510__Bacteria__Clostridia__Sulfobacillus_acidophilus_TPY__ribose|phosphate_pyrophosphokinase:0.36790388795738837580,((269836845__Bacteria__Chloroflexi__Sphaerobacter_thermophilus_DSM_20745__ribose|phosphate_pyrophosphokinase:0.14410003803988896687,221632067__Bacteria__Chloroflexi__Thermomicrobium_roseum_DSM_5159__ribose|phosphate_pyrophosphokinase:0.15381939189927443246):0.24708473172337985790,(269925138__Bacteria__others_bacteria__Thermobaculum_terrenum_ATCC_BAA-798__ribose|phosphate_pyrophosphokinase:0.38499608668834589542,(159901001__Bacteria__Chloroflexi__Herpetosiphon_aurantiacus_DSM_785__ribose|phosphate_pyrophosphokinase:0.18121974957441183696,((156740747__Bacteria__Chloroflexi__Roseiflexus_castenholzii_DSM_13941__ribose|phosphate_pyrophosphokinase:0.02434659479865254259,148658472__Bacteria__Chloroflexi__Roseiflexus_sp_RS-1__ribose|phosphate_pyrophosphokinase:0.02102942679460367836):0.09368663040165556288,(219848375__Bacteria__Chloroflexi__Chloroflexus_aggregans_DSM_9485__ribose|phosphate_pyrophosphokinase:0.01599933314937155432,(222525616__Bacteria__Chloroflexi__Chloroflexus_sp_Y-400-fl__ribose|phosphate_pyrophosphokinase:0.00000122123005994819,163847751__Bacteria__Chloroflexi__Chloroflexus_aurantiacus_J-10-fl__ribose|phosphate_pyrophosphokinase:0.00000122123005994819):0.01963790007790261471):0.16632780232350094507):0.06913734039488665661):0.10959640165107242815):0.05299220160058835255):0.24905367022161317703):0.10700069573014851787):0.11979908864814285685,((297624373__Bacteria__Deinococcus-Thermus__Truepera_radiovictrix_DSM_17093__ribose|phosphate_pyrophosphokinase:0.45950216885655953414,((328949923__Bacteria__Deinococcus-Thermus__Marinithermus_hydrothermalis_DSM_14884__ribose|phosphate_pyrophosphokinase:0.14360362973146184595,313680825__Bacteria__Deinococcus-Thermus__Oceanithermus_profundus_DSM_14977__ribose|phosphate_pyrophosphokinase:0.19960024872591045075):0.09070633515118607659,((297565213__Bacteria__Deinococcus-Thermus__Meiothermus_silvanus_DSM_9946__ribose|phosphate_pyrophosphokinase:0.13740020506500633113,291295439__Bacteria__Deinococcus-Thermus__Meiothermus_ruber_DSM_1279__ribose|phosphate_pyrophosphokinase:0.21973019119580355918):0.04330237265721376821,((384439109__Bacteria__Deinococcus-Thermus__Thermus_sp_CCB_US3_UF1__Ribose|phosphate_pyrophosphokinase:0.04301161547070782298,46199486__Bacteria__Deinococcus-Thermus__Thermus_thermophilus_HB27__ribose|phosphate_pyrophosphokinase:0.07542018203525004127):0.03619729311318925502,320450997__Bacteria__Deinococcus-Thermus__Thermus_scotoductus_SA-01__ribose|phosphate_pyrophosphokinase:0.04838220631990713255):0.14402049733748401028):0.04808004932311118335):0.33681001105955216124):0.12616126732438259772,((75910321__Bacteria__Cyanobacteria__Anabaena_variabilis_ATCC_29413__ribose|phosphate_pyrophosphokinase:0.69011219319497840718,(296268818__Bacteria__Actinobacteria__Thermobispora_bispora_DSM_43833__ribose|phosphate_pyrophosphokinase:0.61504738387313406811,(153006959__Bacteria__Deltaproteobacteria__Anaeromyxobacter_sp_Fw109-5__ribose|phosphate_pyrophosphokinase:0.58649454557388713827,(383452268__Bacteria__Deltaproteobacteria__Corallococcus_coralloides_DSM_2259__putative_ribose|phosphate_pyrophosphokinase:0.26166206854514251212,(338531779__Bacteria__Deltaproteobacteria__Myxococcus_fulvus_HW-1__putative_ribose|phosphate_pyrophosphokinase:0.01400053399466573770,108763324__Bacteria__Deltaproteobacteria__Myxococcus_xanthus_DK_1622__ribose|phosphate_pyrophosphokinase:0.03461932303203241884):0.13628305109699975772):0.55153412672666957128):0.13231789842045135752):0.32489508233903258150):0.17025327466335229976,383761789__Bacteria__Chloroflexi__Caldilinea_aerophila_DSM_14535_NBRC_104270__ribose|phosphate_pyrophosphokinase:0.95030024063212592544):0.05146109992135403099):0.16072839791813911536):0.06809249055025158592,383788143__Bacteria__others_bacteria__Caldisericum_exile_AZM16c01__phosphoribosylpyrophosphate_synthase:0.50063921996375693180):0.71565879384209041270,(289595882__Archaea__Thermoplasmatales__Aciduliprofundum_boonei_T469__ribose|phosphate_pyrophosphokinase:0.72999747821704596973,(48477978__Archaea__Thermoplasmatales__Picrophilus_torridus_DSM_9790__ribose|phosphate_pyrophosphokinase:0.62049031760090378462,(16082486__Archaea__Thermoplasmatales__Thermoplasma_acidophilum_DSM_1728__ribose|phosphate_pyrophosphokinase:0.13117145464616181139,13541028__Archaea__Thermoplasmatales__Thermoplasma_volcanium_GSS1__ribose|phosphate_pyrophosphokinase:0.27422966197932763244):0.59671758261817997582):0.69502211901794264115):0.15439369760306331791):0.06788508606123930256,(((((389851833__Archaea__Thermococcales-pyroco__Pyrococcus_sp_ST04__ribose|phosphate_pyrophosphokinase:0.13369727429605629543,14591667__Archaea__Thermococcales-pyroco__Pyrococcus_horikoshii_OT3__ribose|phosphate_pyrophosphokinase:0.17978325222520000204):0.04015595588364189589,(18976608__Archaea__Thermococcales-pyroco__Pyrococcus_furiosus_DSM_3638__ribose|phosphate_pyrophosphokinase:0.18796074568373669078,(332158523__Archaea__Thermococcales-pyroco__Pyrococcus_sp_NA2__ribose|phosphate_pyrophosphokinase:0.17213309194199041818,14521898__Archaea__Thermococcales-pyroco__Pyrococcus_abyssi_GE5__ribose|phosphate_pyrophosphokinase:0.13547696872178571770):0.04605974770626143633):0.01738720234427025904):0.04781800989507380140,((315230700__Archaea__Thermococcales-pyroco__Thermococcus_barophilus_MP__ribose|phosphate_pyrophosphokinase:0.15641834293751097351,242398106__Archaea__Thermococcales-pyroco__Thermococcus_sibiricus_MM_739__ribose|phosphate_pyrophosphokinase:0.23641982936790570391):0.04753095313975332081,(337284786__Archaea__Thermococcales-pyroco__Pyrococcus_yayanosii_CH1__ribose|phosphate_pyrophosphokinase:0.11603426132034588836,(212224554__Archaea__Thermococcales-pyroco__Thermococcus_onnurineus_NA1__ribose|phosphate_pyrophosphokinase:0.12642377016708158943,(341582794__Archaea__Thermococcales-pyroco__Thermococcus_sp_4557__ribose|phosphate_pyrophosphokinase:0.15869256898094344366,((223477751__Archaea__Thermococcales-pyroco__Thermococcus_sp_AM4__Ribose|phosphate_pyrophosphokinase:0.05988639976805809617,240104106__Archaea__Thermococcales-pyroco__Thermococcus_gammatolerans_EJ3__ribose|phosphate_pyrophosphokinase:0.07570026354607629904):0.10484071756833138189,57642170__Archaea__Thermococcales-pyroco__Thermococcus_kodakarensis_KOD1__ribose|phosphate_pyrophosphokinase:0.16980437233144113351):0.06584679669305298910):0.04771904188162479077):0.02684193475796353354):0.07884345948632850987):0.06064574442431205914):0.67201232901693896959,(119719234__Archaea__Thermoproteales__Thermofilum_pendens_Hrk_5__ribose|phosphate_pyrophosphokinase:0.75542948513310526071,(((((302348864__Archaea__Desulfurococcales__Acidilobus_saccharovorans_345-15__phosphoribosyl_pyrophosphate_synthase_|PRPP_synthase|:0.63870030937793242920,118431610__Archaea__Desulfurococcales__Aeropyrum_pernix_K1__ribose|phosphate_pyrophosphokinase:0.87615790039231633557):0.38579177880603476858,(385806033__Archaea__Sulfolobales__Fervidicoccus_fontis_Kam940__ribose|phosphate_pyrophosphokinase:0.94517836956202494481,((296241884__Archaea__Desulfurococcales__Thermosphaera_aggregans_DSM_11486__ribose|phosphate_pyrophosphokinase:0.56672958043264842765,(126466129__Archaea__Desulfurococcales__Staphylothermus_marinus_F1__ribose|phosphate_pyrophosphokinase:0.08039002789139783334,297527191__Archaea__Desulfurococcales__Staphylothermus_hellenicus_DSM_12710__ribose|phosphate_pyrophosphokinase:0.10299615078329790729):0.34431779889502783787):0.16276797356372518788,(320100788__Archaea__Desulfurococcales__Desulfurococcus_mucosus_DSM_2162__ribose|phosphate_pyrophosphokinase:0.30649414293030147194,(218883851__Archaea__Desulfurococcales__Desulfurococcus_kamchatkensis_1221n__ribose|phosphate_pyrophosphokinase:0.02445943563157199074,390938322__Archaea__Desulfurococcales__Desulfurococcus_fermentans_DSM_16532__ribose|phosphate_pyrophosphokinase:0.00000122123005994819):0.21914717424324148265):0.40120481929641355068):0.39717416006491756963):0.08318113085204120738):0.07253151080579099685,((((159041071__Archaea__Thermoproteales__Caldivirga_maquilingensis_IC-167__ribose|phosphate_pyrophosphokinase:0.71761036805369771141,325969262__Archaea__Thermoproteales__Vulcanisaeta_moutnovskia_768-28__ribose|phosphate_pyrophosphokinase:0.80256593257076891401):0.12264218511080979268,((352682204__Archaea__Thermoproteales__Thermoproteus_tenax_Kra_1__ribose|phosphate_pyrophosphokinase:0.22989460528609437229,327310578__Archaea__Thermoproteales__Thermoproteus_uzoniensis_768-20__ribose|phosphate_pyrophosphokinase:0.18738732585475395553):0.23853048525263356727,((126459740__Archaea__Thermoproteales__Pyrobaculum_calidifontis_JCM_11548__ribose|phosphate_pyrophosphokinase:0.17653650261323175497,(119871894__Archaea__Thermoproteales__Pyrobaculum_islandicum_DSM_4184__ribose|phosphate_pyrophosphokinase:0.25786849267721012602,171186192__Archaea__Thermoproteales__Thermoproteus_neutrophilus_V24Sta__ribose|phosphate_pyrophosphokinase:0.16041419968516984484):0.09709448137519482991):0.04747414198165383903,((379003829__Archaea__Thermoproteales__Pyrobaculum_oguniense_TE7__ribose|phosphate_pyrophosphokinase:0.02721132331207083352,145591560__Archaea__Thermoproteales__Pyrobaculum_arsenaticum_DSM_13514__ribose|phosphate_pyrophosphokinase:0.01153287406490600617):0.26137873624991742050,(374327023__Archaea__Thermoproteales__Pyrobaculum_sp_1860__ribose|phosphate_pyrophosphokinase:0.20669270522056787387,18313735__Archaea__Thermoproteales__Pyrobaculum_aerophilum_str_IM2__ribose|phosphate_pyrophosphokinase:0.22795156342355546442):0.07056072777790710349):0.06905611900854270735):0.31147814824799979760):0.65068185724967808614):0.25535900432426683615,156937047__Archaea__Desulfurococcales__Ignicoccus_hospitalis_KIN4-I__ribose|phosphate_pyrophosphokinase:0.79405580813885112690):0.11976145221568822163,(305662453__Archaea__Desulfurococcales__Ignisphaera_aggregans_DSM_17230__ribose|phosphate_pyrophosphokinase:1.24138085896198058222,347523256__Archaea__Desulfurococcales__Pyrolobus_fumarii_1A__ribose|phosphate_pyrophosphokinase:0.47106731946407809364):0.12600656402661994382):0.13670519167230074653):0.10140227517252173306,(146304553__Archaea__Sulfolobales__Metallosphaera_sedula_DSM_5348__ribose|phosphate_pyrophosphokinase:0.41838769627956190478,(332796926__Archaea__Sulfolobales__Acidianus_hospitalis_W1__ribose|phosphate_pyrophosphokinase:0.30645327451825399301,((15897912__Archaea__Sulfolobales__Sulfolobus_solfataricus_P2__ribose_phosphate_pyrophosphokinase:0.03325457227201186750,227827456__Archaea__Sulfolobales__Sulfolobus_islandicus_M_14-25__ribose|phosphate_pyrophosphokinase:0.05328731259247063146):0.36080546126361451309,(15921182__Archaea__Sulfolobales__Sulfolobus_tokodaii_str_7__ribose|phosphate_pyrophosphokinase:0.24606589216240790097,70607047__Archaea__Sulfolobales__Sulfolobus_acidocaldarius_DSM_639__ribose|phosphate_pyrophosphokinase:0.26110406783993506119):0.20923511680371356669):0.06807156822435272980):0.09734328632354302679):0.46253363530110375157):0.06504664336694530868,(161529282__Archaea__others_archaea__Nitrosopumilus_maritimus_SCM1__ribose|phosphate_pyrophosphokinase:0.34248955642662204379,118577039__Archaea__others_archaea__Cenarchaeum_symbiosum_A__phosphoribosylpyrophosphate_synthetase:0.80798490885586038424):0.70304865945261951765):0.09971669868194592279):0.14482536894590475329):0.07762035626614653683,20095103__Archaea__Thermococcales-pyroco__Methanopyrus_kandleri_AV19__phosphoribosylpyrophosphate_synthetase:0.80770650282668821074):0.10099133080494718251):0.07485079849466011459):0.19524358754065437860):0.40506464387173096720,11499014__Archaea__Archaeoglobales__Archaeoglobus_fulgidus_DSM_4304__ribose|phosphate_pyrophosphokinase:0.37941648914824227523):0.0;
