# Supplementary material for: The last universal common ancestor between ancient Earth chemistry and the onset of genetics
Source: PLoS Genet. 2018 Aug 16;14(8):e1007518. doi: 10.1371/journal.pgen.1007518 (PMC6095482; doi:10.1371/journal.pgen.1007518)
Supplement: S1 Appendix — The trees are for the 355 clusters that, after alignment and tree construction, generated ML trees that preserve domain monophyly while also having homologues in ≥2 archaeal and ≥2 bacterial lineages. These 355 proteins trace to LUCA by those phylogenetic criteria [78]. LUCA, last universal common ancestor; ML, maximum likelihood. (ZIP) [file pgen.1007518.s001.zip › renamed_trees_LUCA/2827.tree]

(16082178__Archaea__Thermoplasmatales__Thermoplasma_acidophilum_DSM_1728__transcription_regulator_SlyA:0.31132850802848904825,((((152976491__Bacteria__Bacilli__Bacillus_cytotoxicus_NVH_391-98__MarR_family_transcriptional_regulator:0.03019126687572952841,(163941824__Bacteria__Bacilli__Bacillus_weihenstephanensis_KBAB4__MarR_family_transcriptional_regulator:0.00910125760129620008,(((118479284__Bacteria__Bacilli__Bacillus_thuringiensis_str_Al_Hakam__MarR_family_transcriptional_regulator:0.00000122123005994819,30264159__Bacteria__Bacilli__Bacillus_anthracis_str_Ames__marR_family_transcriptional_regulator:0.00000122123005994819):0.00000122123005994819,301055577__Bacteria__Bacilli__Bacillus_cereus_biovar_anthracis_str_CI__MarR_family_transcriptional_regulator:0.00000122123005994819):0.00000122123005994819,296504576__Bacteria__Bacilli__Bacillus_thuringiensis_BMB171__MarR_family_transcriptional_regulator:0.01213269206891213689):0.03578061656365942589):0.07020937776786505269):0.43884325319674927224,(347540017__Bacteria__Betaproteobacteria__Pseudogulbenkiania_sp_NH8B__MarR_family_transcriptional_regulator:1.48243986584997600175,((229916037__Bacteria__Bacilli__Exiguobacterium_sp_AT1b__MarR_family_transcriptional_regulator:0.16227100531728630428,172057642__Bacteria__Bacilli__Exiguobacterium_sibiricum_255-15__MarR_family_transcriptional_regulator:0.22413010503215943792):0.66359116095488601683,294497982__Bacteria__Bacilli__Bacillus_megaterium_QM_B1551__MarR_family_transcriptional_regulator:0.56914042478586046592):0.15268783629419635517):0.10040661871211499501):0.18604337543195542670,((169828765__Bacteria__Bacilli__Lysinibacillus_sphaericus_C3-41__regulatory_protein_MarR:1.20834720000935069706,(169826468__Bacteria__Bacilli__Lysinibacillus_sphaericus_C3-41__regulatory_protein_MarR:1.03405686866003643232,(337745777__Bacteria__Bacilli__Paenibacillus_mucilaginosus_KNP414__transcriptional_regulator:0.62264375135306559983,226310352__Bacteria__Bacilli__Brevibacillus_brevis_NBRC_100599__transcriptional_regulator:0.67622924043359633473):0.12530342144538930693):0.14530570533967587799):0.16540981782569674774,(334340072__Bacteria__Clostridia__Desulfotomaculum_ruminis_DSM_2154__regulatory_protein_MarR:1.06583530208165155884,51893565__Bacteria__Clostridia__Symbiobacterium_thermophilum_IAM_14863__MarR_family_transcriptional_regulator:0.88222425494813583313):0.12138909128011829419):0.20642719287021740748):0.36197192317050908006,(((70607829__Archaea__Sulfolobales__Sulfolobus_acidocaldarius_DSM_639__MarR_family_transcriptional_regulator:0.45661917928318318527,15922014__Archaea__Sulfolobales__Sulfolobus_tokodaii_str_7__transcriptional_regulator:0.33026699237159157230):0.06798066153682816304,15898193__Archaea__Sulfolobales__Sulfolobus_solfataricus_P2__MarR_family_transcriptional_regulator:0.34671897556254943629):0.11852534629012481671,(330834831__Archaea__Sulfolobales__Metallosphaera_cuprina_Ar-4__MarR_family_transcriptional_regulator:0.14653710031075209419,146304046__Archaea__Sulfolobales__Metallosphaera_sedula_DSM_5348__MarR_family_transcriptional_regulator:0.18448555510326775098):0.48205096196654356744):0.35922847192921830706):0.91398171460345978279,13542077__Archaea__Thermoplasmatales__Thermoplasma_volcanium_GSS1__transcription_regulator_|SlyA|related|:0.14598929852331457568):0.0;
