# Supplementary material for: The last universal common ancestor between ancient Earth chemistry and the onset of genetics
Source: PLoS Genet. 2018 Aug 16;14(8):e1007518. doi: 10.1371/journal.pgen.1007518 (PMC6095482; doi:10.1371/journal.pgen.1007518)
Supplement: S1 Appendix — The trees are for the 355 clusters that, after alignment and tree construction, generated ML trees that preserve domain monophyly while also having homologues in ≥2 archaeal and ≥2 bacterial lineages. These 355 proteins trace to LUCA by those phylogenetic criteria [78]. LUCA, last universal common ancestor; ML, maximum likelihood. (ZIP) [file pgen.1007518.s001.zip › renamed_trees_LUCA/1860.tree]

(((374327296__Archaea__Thermoproteales__Pyrobaculum_sp_1860__molybdopterin_oxidoreductase|_molybdopterin_binding_subunit:0.10660366167386448044,(18312510__Archaea__Thermoproteales__Pyrobaculum_aerophilum_str_IM2__molybdopterin_oxidoreductase|_molybdopterin_binding_subunit:0.05916287138709520194,(145590641__Archaea__Thermoproteales__Pyrobaculum_arsenaticum_DSM_13514__molydopterin_dinucleotide|binding_region:0.00753657640296651141,379004979__Archaea__Thermoproteales__Pyrobaculum_oguniense_TE7__anaerobic_dehydrogenase:0.01923215901833037755):0.08142661568660378157):0.03507234415715771575):0.12326640456659658518,14602175__Archaea__Desulfurococcales__Aeropyrum_pernix_K1__molybdopterin_oxidoreductase|_molybdopterin_binding_subunit:0.21315079895642904950):0.06828891765966080274,((((239907308__Bacteria__Deltaproteobacteria__Desulfovibrio_magneticus_RS-1__molybdopterin_oxidoreductase:0.47557043378054675298,(322419344__Bacteria__Deltaproteobacteria__Geobacter_sp_M18__molybdopterin_dinucleotide|binding_region:0.05521778502622105150,322419349__Bacteria__Deltaproteobacteria__Geobacter_sp_M18__molybdopterin_dinucleotide|binding_region:0.09170445420868902908):0.25025263435045219662):0.16656832631914172960,(337286452__Bacteria__others_bacteria__Thermodesulfatator_indicus_DSM_15286__molybdopterin_dinucleotide|binding_region:0.36515263378667645044,319790198__Bacteria__Aquificae__Thermovibrio_ammonificans_HB-1__molybdopterin_dinucleotide|binding_region_protein:0.31357962841725300907):0.18797590976781128336):0.30600007263403627977,(((((195953292__Bacteria__Aquificae__Hydrogenobaculum_sp_Y04AAS1__molybdopterin_oxidoreductase:0.41837076963957492426,((317052648__Bacteria__others_bacteria__Desulfurispirillum_indicum_S5__molybdopterin_dinucleotide|binding_region:0.30377993203514813692,34557327__Bacteria__Epsilonproteobacteria__Wolinella_succinogenes_DSM_1740__TtrA:0.31182869169111843144):0.08205080220823611492,296273534__Bacteria__Epsilonproteobacteria__Arcobacter_nitrofigilis_DSM_7299__TtrA_protein:0.38102760088712661624):0.07360391693834587856):0.28012793926261425614,(((((((126172838__Bacteria__Gammaproteobacteria__Shewanella_baltica_OS155__molydopterin_dinucleotide|binding_region:0.02260903051199566333,(120600304__Bacteria__Gammaproteobacteria__Shewanella_sp_W3-18-1__molydopterin_dinucleotide|binding_region:0.01034261397379213250,146291767__Bacteria__Gammaproteobacteria__Shewanella_putrefaciens_CN-32__molybdopterin_oxidoreductase:0.00732517820982233649):0.01135954766344208187):0.05831793147847622039,113968977__Bacteria__Gammaproteobacteria__Shewanella_sp_MR-4__molydopterin_dinucleotide|binding_region:0.04491196690165701055):0.14855879259105128631,117619182__Bacteria__Gammaproteobacteria__Aeromonas_hydrophila_subsp_hydrophila_ATCC_7966__protein_Tprotein_TrA:0.19637235135172548262):0.26140719499810421977,(269139000__Bacteria__Gammaproteobacteria__Edwardsiella_tarda_EIB202__tetrathionate_reductase_subunit_A:0.34902732187825902255,(54301683__Bacteria__Gammaproteobacteria__Photobacterium_profundum_SS9__tetrathionate_reductase|_subunit_A:0.13780977681604536511,((37680404__Bacteria__Gammaproteobacteria__Vibrio_vulnificus_YJ016__tetrathionate_reductase_complex_subunit_A:0.06382543867665728399,(28898788__Bacteria__Gammaproteobacteria__Vibrio_parahaemolyticus_RIMD_2210633__tetrathionate_reductase_subunit_A:0.01058049941764091680,262393805__Bacteria__Gammaproteobacteria__Vibrio_sp_Ex25__tetrathionate_reductase_subunit_A:0.01279830347414793491):0.05285354225719920973):0.04986854694712242880,375130538__Bacteria__Gammaproteobacteria__Vibrio_furnissii_NCTC_11218__tetrathionate_reductase|_subunit_A:0.09962031241665982029):0.08874111080880858760):0.13819222171258105369):0.10117483831336077094):0.06779619917126424034,((((113461040__Bacteria__Gammaproteobacteria__Haemophilus_somnus_129PT__tetrathionate_reductase_subunit_A:0.12390061019503983974,(15602586__Bacteria__Gammaproteobacteria__Pasteurella_multocida_subsp_multocida_str_Pm70__protein_Tprotein_TrA:0.00000122123005994819,378774422__Bacteria__Gammaproteobacteria__Pasteurella_multocida_36950__truncated_tetrathionate_reductase_subunit_A_protein:0.00878470762733416302):0.09147074048455323958):0.09405212756672721996,332289330__Bacteria__Gammaproteobacteria__Gallibacterium_anatis_UMN179__molybdopterin_oxidoreductase:0.12488652508504684280):0.28868169642754465398,((157369312__Bacteria__Gammaproteobacteria__Serratia_proteamaculans_568__molydopterin_dinucleotide|binding_region:0.18705368970290389696,123441924__Bacteria__Gammaproteobacteria__Yersinia_enterocolitica_subsp_enterocolitica_8081__tetrathionate_reductase_subunit_A:0.15794634800827875298):0.08474756058518100044,(((375260945__Bacteria__Gammaproteobacteria__Klebsiella_oxytoca_KCTC_1686__tetrathionate_reductase_subunit_A:0.11441635258707298639,(16760527__Bacteria__Gammaproteobacteria__Salmonella_enterica_subsp_enterica_serovar_Typhi_str_CT18__tetrathionate_reductase_subunit_A:0.02423389125133362451,339999209__Bacteria__Gammaproteobacteria__Salmonella_bongori_NCTC_12419__tetrathionate_reductase_subunit_A:0.03933374213349277726):0.09737640688599071004):0.07957260758232237441,(311279453__Bacteria__Gammaproteobacteria__Enterobacter_cloacae_SCF1__molybdopterin_dinucleotide|binding_protein:0.17009849770865370644,387888464__Bacteria__Gammaproteobacteria__Escherichia_blattae_DSM_4481__putative_molybdopterin_oxidoreductase_family_protein:0.17594579101518648123):0.06316875142517679176):0.11785975999518641388,(386744877__Bacteria__Gammaproteobacteria__Providencia_stuartii_MRSN_2154__tetrathionate_reductase_subunit_A:0.13664316944805729448,197285540__Bacteria__Gammaproteobacteria__Proteus_mirabilis_HI4320__tetrathionate_reductase_subunit_A:0.13376679596519686077):0.07184597141314795488):0.04999875280168665503):0.14830500028526649725):0.11138605957021473214,(374335476__Bacteria__Gammaproteobacteria__Oceanimonas_sp_GK1__tetrathionate_reductase_subunit_A:0.39902252884863648186,(((311105623__Bacteria__Betaproteobacteria__Achromobacter_xylosoxidans_A8__molybdopterin_dinucleotide_binding_domain|containing_protein:0.13735244257644899091,(33600229__Bacteria__Betaproteobacteria__Bordetella_bronchiseptica_RB50__tetrathionate_reductase_subunit_A:0.00827359445073232690,33595706__Bacteria__Betaproteobacteria__Bordetella_parapertussis_12822__tetrathionate_reductase_subunit_A:0.00416706399099066663):0.12546191061839101488):0.08102867550504876115,146284005__Bacteria__Gammaproteobacteria__Pseudomonas_stutzeri_A1501__tetrathionate_reductase_subunit_A:0.19564090775646925113):0.06134778965099678405,((333914240__Bacteria__Betaproteobacteria__Delftia_sp_Cs1-4__molybdopterin_dinucleotide|binding_region:0.00000122123005994819,160899680__Bacteria__Betaproteobacteria__Delftia_acidovorans_SPH-1__molydopterin_dinucleotide|binding_region:0.00820079090395259974):0.17761603441553028282,(264678369__Bacteria__Betaproteobacteria__Comamonas_testosteroni_CNB-2__tetrathionate_reductase_subunitA:0.10539043885491634900,(121594765__Bacteria__Betaproteobacteria__Acidovorax_sp_JS42__molydopterin_dinucleotide|binding_region:0.01226578014122409709,222110621__Bacteria__Betaproteobacteria__Acidovorax_ebreus_TPSY__molydopterin_dinucleotide|binding_region:0.00220963987702122193):0.05677481069847183093):0.14960048026640515584):0.06358497170342636284):0.24836540333215006982):0.07612803569027259964):0.04199551922371282109):0.09911808269526259374,(157165618__Bacteria__Epsilonproteobacteria__Campylobacter_concisus_13826__orotate_phosphoribosyltransferase_|oprt|_oprtase|:0.81887179054860836924,(376297893__Bacteria__Deltaproteobacteria__Desulfovibrio_desulfuricans_ND132__molybdopterin_dinucleotide|binding_protein:0.50125031264354324989,(((127514171__Bacteria__Gammaproteobacteria__Shewanella_loihica_PV-4__molydopterin_dinucleotide|binding_region:0.09660173711137726160,157377114__Bacteria__Gammaproteobacteria__Shewanella_sediminis_HAW-EB3__molydopterin_dinucleotide|binding_region:0.09784903965219439448):0.20090664913041925144,54303046__Bacteria__Gammaproteobacteria__Photobacterium_profundum_SS9__tetrathionate_reductase:0.24939841268117540762):0.33325833627744966270,((157377340__Bacteria__Gammaproteobacteria__Shewanella_sediminis_HAW-EB3__molydopterin_dinucleotide|binding_region:0.08682167630868367625,(167625913__Bacteria__Gammaproteobacteria__Shewanella_halifaxensis_HAW-EB4__molydopterin_dinucleotide|binding_region:0.06388002619060391407,212634959__Bacteria__Gammaproteobacteria__Shewanella_piezotolerans_WP3__Tetrathionate_reductase|_putative:0.04854691041921564698):0.03496409329962946871):0.06751908421186041120,127511179__Bacteria__Gammaproteobacteria__Shewanella_loihica_PV-4__molydopterin_dinucleotide|binding_region:0.09744583648570245837):0.69011930598653270508):0.33391524649718523632):0.13909980214315936786):0.03918488042831793500):0.07239197730730299873,(374330532__Bacteria__Alphaproteobacteria__Pseudovibrio_sp_FO-BEG1__molybdopterin_oxidoreductase_molybdopterin_dinucleotide|binding_protein:0.53497636191699082797,(83312385__Bacteria__Alphaproteobacteria__Magnetospirillum_magneticum_AMB-1__anaerobic_dehydrogenase:0.26321234020337314075,(226940400__Bacteria__Betaproteobacteria__Laribacter_hongkongensis_HLHK9__Molydopterin_dinucleotide|binding_region:0.22499483836501513179,(56477162__Bacteria__Betaproteobacteria__Aromatoleum_aromaticum_EbN1__tetrathionate_reductase_subunit_A:0.25404305912747687790,(372489139__Bacteria__Betaproteobacteria__Dechlorosoma_suillum_PS__anaerobic_dehydrogenase|_typically_selenocysteine|containing:0.28437686504752535122,74317759__Bacteria__Betaproteobacteria__Thiobacillus_denitrificans_ATCC_25259__tetrathionate_reductase_subunit_A:0.17649484023839565050):0.04488356219476852954):0.06526067165723285768):0.06884944966843328795):0.21361884802092737101):0.06868353831761567219):0.09469389184592458264):0.03997552796230698785,220916903__Bacteria__Deltaproteobacteria__Anaeromyxobacter_dehalogenans_2CP-1__molydopterin_dinucleotide|binding_region:0.68770712617612439477):0.15479318666904415269,((89897652__Bacteria__Clostridia__Desulfitobacterium_hafniense_Y51__anaerobic_dehydrogenase:0.00320945589679740581,219670781__Bacteria__Clostridia__Desulfitobacterium_hafniense_DCB-2__molydopterin_dinucleotide|binding_protein:0.01752531522875910158):0.53179727026104739451,(158319258__Bacteria__Clostridia__Alkaliphilus_oremlandii_OhILAs__molybdopterin_oxidoreductase:0.53547109832833572618,(89893293__Bacteria__Clostridia__Desulfitobacterium_hafniense_Y51__anaerobic_dehydrogenase:0.42936163539389987642,339445720__Bacteria__Actinobacteria__Eggerthella_sp_YY7918__hypothetical_protein:0.88908310734284745624):0.13274450234314713604):0.14837661016030065375):0.15551964696823450396):0.16052124091700545327,((156974865__Bacteria__Gammaproteobacteria__Vibrio_harveyi_ATCC_BAA-1116__hypothetical_protein:0.60199339996525791374,296137473__Bacteria__Betaproteobacteria__Thiomonas_intermedia_K12__molybdopterin_dinucleotide|binding_protein:0.45161175328123087658):0.25262822502593068608,(339629953__Bacteria__Clostridia__Sulfobacillus_acidophilus_TPY__molybdopterin_dinucleotide|binding_protein:0.77184111011836042948,(219667256__Bacteria__Clostridia__Desulfitobacterium_hafniense_DCB-2__molybdopterin_oxidoreductase:0.66760393426482222967,((78044346__Bacteria__Clostridia__Carboxydothermus_hydrogenoformans_Z-2901__molybdopterin_oxidoreductase|_molybdopterin|binding_subunit:0.22565381521622684957,(((339445758__Bacteria__Actinobacteria__Eggerthella_sp_YY7918__anaerobic_dehydrogenase:0.07684099744253884701,257790222__Bacteria__Actinobacteria__Eggerthella_lenta_DSM_2243__molydopterin_dinucleotide|binding_protein:0.05114633653369524829):0.55369242865794421338,51893219__Bacteria__Clostridia__Symbiobacterium_thermophilum_IAM_14863__molybdopterin_oxidoreductase_molybdopterin|binding_subunit:0.34330506714568348459):0.09367344116939492482,297582885__Bacteria__Bacilli__Bacillus_selenitireducens_MLS10__molybdopterin_dinucleotide|binding_region:0.45319985278452112887):0.07914502541585431705):0.42800403732628328202,(313679326__Bacteria__Deinococcus-Thermus__Oceanithermus_profundus_DSM_14977__molybdopterin_dinucleotide|binding_protein:0.48178021599236187100,((291279827__Bacteria__others_bacteria__Deferribacter_desulfuricans_SSM1__molybdopterin_oxidoreductase_molybdopterin|binding_subunit:0.13506232690345629233,291286844__Bacteria__others_bacteria__Denitrovibrio_acetiphilus_DSM_12809__molybdopterin_oxidoreductase:0.26328638802191284274):0.31842927213818150722,((((57233534__Bacteria__Chloroflexi__Dehalococcoides_ethenogenes_195__molybdopterin_oxidoreductase:0.05119099693991213673,73748055__Bacteria__Chloroflexi__Dehalococcoides_sp_CBDB1__molybdopterin_oxidoreductase:0.04879318235007559096):0.35503759026727588211,239908370__Bacteria__Deltaproteobacteria__Desulfovibrio_magneticus_RS-1__molybdopterin_oxidoreductase_molybdopterin_binding_subunit:0.45929643053589563895):0.06277900368929319186,(383764950__Bacteria__Chloroflexi__Caldilinea_aerophila_DSM_14535_NBRC_104270__putative_molybdopterin_oxidoreductase_molybdopterin_binding_subunit:0.34088307733824996237,(320450532__Bacteria__Deinococcus-Thermus__Thermus_scotoductus_SA-01__molybdopterin_oxidoreductase:0.43759117216056941935,(219850504__Bacteria__Chloroflexi__Chloroflexus_aggregans_DSM_9485__molybdopterin_oxidoreductase_Fe4S4_region:0.05343155309072545461,(222523327__Bacteria__Chloroflexi__Chloroflexus_sp_Y-400-fl__molybdopterin_oxidoreductase:0.00000122123005994819,163845625__Bacteria__Chloroflexi__Chloroflexus_aurantiacus_J-10-fl__molybdopterin_oxidoreductase:0.00000122123005994819):0.05351002652825694039):0.31238600785615955324):0.06751048816900499794):0.04054239206250263849):0.04325991217804031619,(385811388__Bacteria__others_bacteria__Ignavibacterium_album_JCM_16511__anaerobic_dehydrogenase:0.33431596233813087871,(320353395__Bacteria__Deltaproteobacteria__Desulfobulbus_propionicus_DSM_2032__molybdopterin_dinucleotide|binding_region:0.17902630915798423139,((148262559__Bacteria__Deltaproteobacteria__Geobacter_uraniireducens_Rf4__molybdopterin_oxidoreductase:0.06452413544046464722,222054456__Bacteria__Deltaproteobacteria__Geobacter_sp_FRC-32__molybdopterin_oxidoreductase_Fe4S4_region:0.21217622112448614180):0.10897947596737533882,(222054451__Bacteria__Deltaproteobacteria__Geobacter_sp_FRC-32__molybdopterin_oxidoreductase:0.07817435016796106528,322419901__Bacteria__Deltaproteobacteria__Geobacter_sp_M18__molybdopterin_oxidoreductase:0.08525030749945891606):0.05190784211835020728):0.03734838543021987839):0.23188417604348715573):0.09843544092545071511):0.18962648957125752269):0.05380655893873209639):0.11474739913881001896):0.11578338813976075949):0.15491064343463040176):0.07460262220113338116):0.07389884811423370892):0.21895848904661321943):0.64367708738411266722,313672610__Bacteria__others_bacteria__Calditerrivibrio_nitroreducens_DSM_19672__tetrathionate_reductase_subunit_alpha:0.38049038931834483490):0.11598167416505046623,11497776__Archaea__Archaeoglobales__Archaeoglobus_fulgidus_DSM_4304__molybdopterin_oxidoreductase|_molybdopterin_binding_subunit:0.28816629145400368683):0.0;
