# Supplementary material for: The last universal common ancestor between ancient Earth chemistry and the onset of genetics
Source: PLoS Genet. 2018 Aug 16;14(8):e1007518. doi: 10.1371/journal.pgen.1007518 (PMC6095482; doi:10.1371/journal.pgen.1007518)
Supplement: S1 Appendix — The trees are for the 355 clusters that, after alignment and tree construction, generated ML trees that preserve domain monophyly while also having homologues in ≥2 archaeal and ≥2 bacterial lineages. These 355 proteins trace to LUCA by those phylogenetic criteria [78]. LUCA, last universal common ancestor; ML, maximum likelihood. (ZIP) [file pgen.1007518.s001.zip › renamed_trees_LUCA/3575.tree]

(((336121401__Archaea__Methanococcales__Methanothermococcus_okinawensis_IH1__4|vinyl_reductase_4VR:0.73624664479761192659,333911229__Archaea__Methanococcales__Methanotorris_igneus_Kol_5__4|vinyl_reductase_4VR:0.23499522666323705011):0.20245882831835743110,((315230919__Archaea__Thermococcales-pyroco__Thermococcus_barophilus_MP__hypothetical_protein:0.03389452478440293376,350525972__Archaea__Thermococcales-pyroco__Thermococcus_sp_AM4__hypothetical_protein:0.21788834558718642165):0.81231206615918494229,(((15678862__Archaea__Methanobacteriales__Methanothermobacter_thermautotrophicus_str_Delta_H__hypothetical_protein:0.19678681877882467366,304314993__Archaea__Methanobacteriales__Methanothermobacter_marburgensis_str_Marburg__hypothetical_protein:0.18222290101573573873):0.31301775964707601041,325958151__Archaea__Methanobacteriales__Methanobacterium_sp_AL-21__4|vinyl_reductase_4VR:0.48833275040603502104):0.23773721354789770221,312136584__Archaea__Methanobacteriales__Methanothermus_fervidus_DSM_2088__4|vinyl_reductase_4vr:1.08432879255958547482):0.20946174124964045404):0.32888099283201083223):0.17993474267802284094,((333910464__Archaea__Methanococcales__Methanotorris_igneus_Kol_5__4|vinyl_reductase_4VR:0.25326793664273467011,(150400996__Archaea__Methanococcales__Methanococcus_aeolicus_Nankai-3__4|vinyl_reductase_4VR:0.39908149527757097452,((289192924__Archaea__Methanococcales__Methanocaldococcus_sp_FS406-22__4|vinyl_reductase_4VR:0.09368662624477148981,261403242__Archaea__Methanococcales__Methanocaldococcus_vulcanius_M7__4|vinyl_reductase_4VR:0.11820861992304626531):0.08631293575173290544,296110015__Archaea__Methanococcales__Methanocaldococcus_infernus_ME__4|vinyl_reductase_4VR:0.26411422972632969675):0.05182111844447789828):0.11512845290479729876):0.00000122123005994819,(((188996404__Bacteria__Aquificae__Sulfurihydrogenibium_sp_YO3AOP1__4|vinyl_reductase_4VR:0.18318449837593914209,225849871__Bacteria__Aquificae__Persephonella_marina_EX-H1__V4R_domain_protein:0.35328597469243422369):0.52072511554755118723,333983940__Bacteria__Gammaproteobacteria__Methylomonas_methanica_MC09__4|vinyl_reductase_4VR:0.77186628400093504343):0.49039886034962021366,344199096__Bacteria__Gammaproteobacteria__Acidithiobacillus_ferrivorans_SS3__4|vinyl_reductase_4VR:0.79457091348974717704):0.29505154688619011916):0.15444082667211811444,15669838__Archaea__Methanococcales__Methanocaldococcus_jannaschii_DSM_2661__hypothetical_protein:0.53299350560325275961):0.0;
