# Supplementary material for: The last universal common ancestor between ancient Earth chemistry and the onset of genetics
Source: PLoS Genet. 2018 Aug 16;14(8):e1007518. doi: 10.1371/journal.pgen.1007518 (PMC6095482; doi:10.1371/journal.pgen.1007518)
Supplement: S1 Appendix — The trees are for the 355 clusters that, after alignment and tree construction, generated ML trees that preserve domain monophyly while also having homologues in ≥2 archaeal and ≥2 bacterial lineages. These 355 proteins trace to LUCA by those phylogenetic criteria [78]. LUCA, last universal common ancestor; ML, maximum likelihood. (ZIP) [file pgen.1007518.s001.zip › renamed_trees_LUCA/2734.tree]

(294496405__Archaea__Methanosarcinales__Methanohalophilus_mahii_DSM_5219__hypothetical_protein:0.28530267242929574500,((298675243__Archaea__Methanosarcinales__Methanohalobium_evestigatum_Z-7303__hypothetical_protein:0.27752941474813780376,386000968__Archaea__Methanosarcinales__Methanosaeta_harundinacea_6Ac__hypothetical_protein:0.42809127624321008376):0.04692267427597838353,((((169830671__Bacteria__Clostridia__Candidatus_Desulforudis_audaxviator_MP104C__hypothetical_protein:0.46153668351659199454,((302389176__Bacteria__Clostridia__Thermosediminibacter_oceani_DSM_16646__hypothetical_protein:0.48484891873864144340,((78043563__Bacteria__Clostridia__Carboxydothermus_hydrogenoformans_Z-2901__hypothetical_protein:0.36416190389812858053,(317050929__Bacteria__others_bacteria__Desulfurispirillum_indicum_S5__hypothetical_protein:0.15690502474338816064,297569941__Bacteria__Deltaproteobacteria__Desulfurivibrio_alkaliphilus_AHT2__hypothetical_protein:0.21418981172632745036):0.04015133331304455294):0.06095806824619931508,(317128960__Bacteria__Bacilli__Bacillus_cellulosilyticus_DSM_2522__hypothetical_protein:0.11679733450640003567,(297584824__Bacteria__Bacilli__Bacillus_selenitireducens_MLS10__hypothetical_protein:0.34677652578733425548,(((310826648__Bacteria__Clostridia__Eubacterium_limosum_KIST612__hypothetical_protein:0.37196318336624673018,389868763__Bacteria__Bacilli__Enterococcus_faecium_DO__hypothetical_protein:0.42797392842955422898):0.52402601448327679190,257067206__Bacteria__Clostridia__Anaerococcus_prevotii_DSM_20548__hypothetical_protein:1.33373789979266144101):0.38542158165772988365,288556200__Bacteria__Bacilli__Bacillus_pseudofirmus_OF4__hypothetical_protein:0.13505209532101145053):0.05177239960264318208):0.08758248915667161960):0.06693517690055070246):0.10473848267932438227):0.06473815020489662175,188584981__Bacteria__Clostridia__Natranaerobius_thermophilus_JW-NM-WN-LF__hypothetical_protein:0.50504801571989088593):0.10754195240654809695):0.10637015188557476242,(374299527__Bacteria__Deltaproteobacteria__Desulfovibrio_africanus_str_Walvis_Bay__hypothetical_protein:0.60309035195154747644,((((148244372__Bacteria__Gammaproteobacteria__Candidatus_Vesicomyosocius_okutanii_HA__hypothetical_protein:0.06871687197169880357,118602260__Bacteria__Gammaproteobacteria__Candidatus_Ruthia_magnifica_str_Cm_Calyptogena_magnifica__hypothetical_protein:0.04433527636836093189):0.33499872066111269220,(((51244199__Bacteria__Deltaproteobacteria__Desulfotalea_psychrophila_LSv54__major_facilitator_superfamily_permease:0.26776338137383276505,(317152659__Bacteria__Deltaproteobacteria__Desulfovibrio_aespoeensis_Aspo-2__hypothetical_protein:0.35148460955989985210,320353465__Bacteria__Deltaproteobacteria__Desulfobulbus_propionicus_DSM_2032__hypothetical_protein:0.31158128161954418145):0.04515929078889364956):0.13644496443149267684,308050269__Bacteria__Gammaproteobacteria__Ferrimonas_balearica_DSM_9799__hypothetical_protein:0.30828592977987612223):0.10161606623566726837,((((117926958__Bacteria__Alphaproteobacteria__Magnetococcus_marinus_MC-1__hypothetical_protein:0.38520399723157905392,71280726__Bacteria__Gammaproteobacteria__Colwellia_psychrerythraea_34H__hypothetical_protein:0.21225960213227235140):0.03864894126427924348,(357406330__Bacteria__Gammaproteobacteria__Methylomicrobium_alcaliphilum__hypothetical_protein:0.20017298798693700101,333983081__Bacteria__Gammaproteobacteria__Methylomonas_methanica_MC09__hypothetical_protein:0.21167471188343534028):0.25851686297926396163):0.02219697178072985166,(54309966__Bacteria__Gammaproteobacteria__Photobacterium_profundum_SS9__PTS_system_mannose|specific|_factor_IIC:0.14743773453967376486,(((212634616__Bacteria__Gammaproteobacteria__Shewanella_piezotolerans_WP3__hypothetical_protein:0.03417183277003949665,(157961417__Bacteria__Gammaproteobacteria__Shewanella_pealeana_ATCC_700345__hypothetical_protein:0.01736959648351084351,167623590__Bacteria__Gammaproteobacteria__Shewanella_halifaxensis_HAW-EB4__hypothetical_protein:0.05416518333244540323):0.02976976949779417195):0.01799085443264400799,((127512426__Bacteria__Gammaproteobacteria__Shewanella_loihica_PV-4__hypothetical_protein:0.10056938069686345572,114563442__Bacteria__Gammaproteobacteria__Shewanella_frigidimarina_NCIMB_400__hypothetical_protein:0.09626339346529499963):0.03598272357706541053,(170727107__Bacteria__Gammaproteobacteria__Shewanella_woodyi_ATCC_51908__hypothetical_protein:0.08200132084401047516,157374965__Bacteria__Gammaproteobacteria__Shewanella_sediminis_HAW-EB3__hypothetical_protein:0.02815242753083581004):0.00607396852622887461):0.02317577722643158686):0.21792123684815956075,((27363680__Bacteria__Gammaproteobacteria__Vibrio_vulnificus_CMCP6__major_facilitator_superfamily_permease:0.08736372186205451640,((28897585__Bacteria__Gammaproteobacteria__Vibrio_parahaemolyticus_RIMD_2210633__PTS_system_mannose|specific|_factor_IIC:0.07470525246596339264,375264766__Bacteria__Gammaproteobacteria__Vibrio_sp_EJY3__PTS_system_mannose|specific|_factor_IIC:0.05116389961820221044):0.08725130298256825179,(218710244__Bacteria__Gammaproteobacteria__Vibrio_splendidus_LGP32__major_facilitator_superfamily_permease:0.08398008314431172627,375131656__Bacteria__Gammaproteobacteria__Vibrio_furnissii_NCTC_11218__Permease_of_the_major_facilitator_superfamily:0.14774764960907341149):0.04445623994903997317):0.02459314844515851292):0.02919079210218539222,(209808986__Bacteria__Gammaproteobacteria__Aliivibrio_salmonicida_LFI1238__membrane_protein:0.10170108837202818108,119944970__Bacteria__Gammaproteobacteria__Psychromonas_ingrahamii_37__hypothetical_protein:0.13771654559455681621):0.01951847025035800126):0.04682078358796781109):0.02970133573512140357):0.06913139087815228789):0.03710126516577050976,254787343__Bacteria__Gammaproteobacteria__Teredinibacter_turnerae_T7901__hypothetical_protein:0.17932456171880442608):0.02447075943388328859):0.08069045531061327936):0.31174903054100622235,154253911__Bacteria__Alphaproteobacteria__Parvibaculum_lavamentivorans_DS-1__hypothetical_protein:1.02430475271736010079):0.42050803812447717922,108805921__Bacteria__Actinobacteria__Rubrobacter_xylanophilus_DSM_9941__membrane_spanning_protein:0.91926063744541830491):0.56807459436701224220):0.16690896512630426507):0.07301533387237681139,298291256__Bacteria__Alphaproteobacteria__Starkeya_novella_DSM_506__hypothetical_protein:0.98463540986368491836):0.07837475001938841446,(126178695__Archaea__Methanomicrobiales__Methanoculleus_marisnigri_JR1__hypothetical_protein:0.67325345609759201793,88601648__Archaea__Methanomicrobiales__Methanospirillum_hungatei_JF-1__hypothetical_protein:0.64563512002418688152):0.20223088052537963044):0.11105227494189655324):0.09507297867102731947,21227034__Archaea__Methanosarcinales__Methanosarcina_mazei_Go1__hypothetical_protein:0.28392546973997950799):0.0;
