# Supplementary material for: The last universal common ancestor between ancient Earth chemistry and the onset of genetics
Source: PLoS Genet. 2018 Aug 16;14(8):e1007518. doi: 10.1371/journal.pgen.1007518 (PMC6095482; doi:10.1371/journal.pgen.1007518)
Supplement: S1 Appendix — The trees are for the 355 clusters that, after alignment and tree construction, generated ML trees that preserve domain monophyly while also having homologues in ≥2 archaeal and ≥2 bacterial lineages. These 355 proteins trace to LUCA by those phylogenetic criteria [78]. LUCA, last universal common ancestor; ML, maximum likelihood. (ZIP) [file pgen.1007518.s001.zip › renamed_trees_LUCA/1231.tree]

((284161305__Archaea__Archaeoglobales__Archaeoglobus_profundus_DSM_5631__radical_SAM_protein:0.22665393687517348953,327400032__Archaea__Archaeoglobales__Archaeoglobus_veneficus_SNP6__FO_synthase_subunit_2:0.23450508679723347516):0.10729463874927888667,(288932247__Archaea__Archaeoglobales__Ferroglobus_placidus_DSM_10642__radical_SAM_protein:0.32711836604853783417,((((347522753__Archaea__Desulfurococcales__Pyrolobus_fumarii_1A__Radical_SAM_domain_containing_protein:0.67600141557091408817,14600565__Archaea__Desulfurococcales__Aeropyrum_pernix_K1__hypothetical_protein:0.61970024795822098440):0.42644198049510417814,(13542208__Archaea__Thermoplasmatales__Thermoplasma_volcanium_GSS1__hypothetical_protein:0.14822259651709043804,16081366__Archaea__Thermoplasmatales__Thermoplasma_acidophilum_DSM_1728__hypothetical_protein:0.10260779124321856015):0.59178242007484693765):0.10936007841523348594,((((325968872__Archaea__Thermoproteales__Vulcanisaeta_moutnovskia_768-28__radical_SAM_protein:0.19050098007175586545,159041980__Archaea__Thermoproteales__Caldivirga_maquilingensis_IC-167__radical_SAM_domain|containing_protein:0.20387417377743133340):0.22273262522350251169,((352683119__Archaea__Thermoproteales__Thermoproteus_tenax_Kra_1__ThiH_family_radical_SAM_domain|containing_protein:0.16943557994272129275,327311425__Archaea__Thermoproteales__Thermoproteus_uzoniensis_768-20__radical_SAM_protein:0.13761912069974152617):0.07799774826482552825,(126459352__Archaea__Thermoproteales__Pyrobaculum_calidifontis_JCM_11548__Radical_SAM_domain_protein:0.13150888561918580577,((119872824__Archaea__Thermoproteales__Pyrobaculum_islandicum_DSM_4184__radical_SAM_domain|containing_protein:0.21081673367364825444,171184704__Archaea__Thermoproteales__Thermoproteus_neutrophilus_V24Sta__radical_SAM_domain|containing_protein:0.10779001882804586931):0.05729557238263886104,((145590485__Archaea__Thermoproteales__Pyrobaculum_arsenaticum_DSM_13514__radical_SAM_domain|containing_protein:0.01043651601242500358,379005225__Archaea__Thermoproteales__Pyrobaculum_oguniense_TE7__radical_SAM_domain_protein|_CofH_subfamily:0.02341072466386825979):0.07825287349575400786,(374327984__Archaea__Thermoproteales__Pyrobaculum_sp_1860__radical_SAM_protein:0.12138416444284511053,18312445__Archaea__Thermoproteales__Pyrobaculum_aerophilum_str_IM2__hypothetical_protein:0.12325342117934387498):0.03631871139668877563):0.06130851751819647172):0.05415102129387168450):0.13559301215773048033):0.17192636481764458911):0.35716156782648150747,156937874__Archaea__Desulfurococcales__Ignicoccus_hospitalis_KIN4-I__radical_SAM_domain|containing_protein:0.39796982883093068306):0.11656441445523386957,(161528250__Archaea__others_archaea__Nitrosopumilus_maritimus_SCM1__radical_SAM_protein:0.13995893224833991231,118576988__Archaea__others_archaea__Cenarchaeum_symbiosum_A__thiamine_biosynthesis_enzyme:0.16589294552874431221):0.55714554906965696457):0.04731539562780597008):0.23742283699697097621,((147920976__Archaea__Methanocellales__Uncultured_methanogenic_archaeon_RC-I__7|8|didemethyl|8|hydroxy|5|deazariboflavin_synthase|_subunit_2:0.57552530005678592673,(294496258__Archaea__Methanosarcinales__Methanohalophilus_mahii_DSM_5219__FO_synthase_subunit_2:0.26364820060389149159,(91773280__Archaea__Methanosarcinales__Methanococcoides_burtonii_DSM_6242__FO_synthase_subunit_2:0.24704961815074139020,(73670855__Archaea__Methanosarcinales__Methanosarcina_barkeri_str_Fusaro__FO_synthase_subunit_2:0.03131278255212145006,(161485667__Archaea__Methanosarcinales__Methanosarcina_mazei_Go1__FO_synthase_subunit_2:0.07259448508650410969,161484937__Archaea__Methanosarcinales__Methanosarcina_acetivorans_C2A__FO_synthase_subunit_2:0.11420349381814139111):0.05543421979519155829):0.27594808967791539800):0.14881877627291795196):0.28968910199527980742):0.55758852350382803742,((327398985__Bacteria__Deltaproteobacteria__Hippea_maritima_DSM_10411__putative_menaquinone_biosynthesis_protein:0.51852969795065018133,(332295110__Bacteria__Clostridia__Thermodesulfobium_narugense_DSM_14796__FO_synthase_subunit_2:1.12704628665894812656,(((336324131__Bacteria__others_bacteria__Flexistipes_sinusarabici_DSM_4947__putative_menaquinone_biosynthesis_protein:0.36354472738363940998,291287746__Bacteria__others_bacteria__Denitrovibrio_acetiphilus_DSM_12809__radical_SAM_protein:0.36369326962625742050):0.08406343479366390481,291280088__Bacteria__others_bacteria__Deferribacter_desulfuricans_SSM1__hypothetical_protein:0.18074456583977802082):0.11332939519988181887,313673597__Bacteria__others_bacteria__Calditerrivibrio_nitroreducens_DSM_19672__radical_SAM_domain|containing_protein:0.24322003004949638294):0.13785369322313203999):0.10161527500504671795):0.16223384574148977388,((317052575__Bacteria__others_bacteria__Desulfurispirillum_indicum_S5__Radical_SAM_domain|containing_protein:0.42081089976353908133,((189423694__Bacteria__Deltaproteobacteria__Geobacter_lovleyi_SZ__radical_SAM_protein:0.19883457510098637155,118581977__Bacteria__Deltaproteobacteria__Pelobacter_propionicus_DSM_2379__radical_SAM_domain|containing_protein:0.22557927068092925582):0.10129531216141986205,((148266294__Bacteria__Deltaproteobacteria__Geobacter_uraniireducens_Rf4__radical_SAM_domain|containing_protein:0.08870813110817923897,((39995549__Bacteria__Deltaproteobacteria__Geobacter_sulfurreducens_PCA__dehypoxanthinylfutalosine_cyclase:0.06719120083534477206,78224581__Bacteria__Deltaproteobacteria__Geobacter_metallireducens_GS-15__hypothetical_protein:0.07709259450994344898):0.13840891174571420819,(222053526__Bacteria__Deltaproteobacteria__Geobacter_sp_FRC-32__radical_SAM_protein:0.12524567350375506725,(322417805__Bacteria__Deltaproteobacteria__Geobacter_sp_M18__radical_SAM_protein:0.05759526787063604797,(253698872__Bacteria__Deltaproteobacteria__Geobacter_sp_M21__radical_SAM_protein:0.01034716763558968244,197116634__Bacteria__Deltaproteobacteria__Geobacter_bemidjiensis_Bem__dehypoxanthinylfutalosine_cyclase:0.00531255560001189960):0.07734865404357306462):0.18534006050094609108):0.03929287549783611749):0.02233867981848364909):0.13377109490356106636,77917934__Bacteria__Deltaproteobacteria__Pelobacter_carbinolicus_DSM_2380__hypothetical_protein:0.53257805856143203282):0.05821639391531915203):0.15870305046020596884):0.16299818905327159713,((206890287__Bacteria__others_bacteria__Thermodesulfovibrio_yellowstonii_DSM_11347__hypothetical_protein:0.43611914138678636865,(((261416706__Bacteria__others_bacteria__Fibrobacter_succinogenes_subsp_succinogenes_S85__radical_SAM_protein:0.68569594995682203731,320109179__Bacteria__Acidobacteria__Terriglobus_saanensis_SP1PR4__radical_SAM_protein:1.08658975751818465127):0.18988599932411281968,((((((319956325__Bacteria__Epsilonproteobacteria__Nitratifractor_salsuginis_DSM_16511__radical_SAM_domain|containing_protein:0.15764847680525778673,152992134__Bacteria__Epsilonproteobacteria__Sulfurovum_sp_NBC37-1__hypothetical_protein:0.13360137614373318593):0.11901837448432056599,(313681791__Bacteria__Epsilonproteobacteria__Sulfuricurvum_kujiense_DSM_16994__radical_sam_domain|containing_protein:0.17606926081558224584,(307721435__Bacteria__Epsilonproteobacteria__Sulfurimonas_autotrophica_DSM_16294__radical_SAM_protein:0.11799234826270202370,78777672__Bacteria__Epsilonproteobacteria__Sulfurimonas_denitrificans_DSM_1251__hypothetical_protein:0.07775781780742348215):0.11701877341182927161):0.09272858039905995664):0.05590109697494942409,((384171200__Bacteria__Epsilonproteobacteria__Arcobacter_sp_L__hypothetical_protein:0.07540391356159566183,157736512__Bacteria__Epsilonproteobacteria__Arcobacter_butzleri_RM4018__hypothetical_protein:0.02514223450114978428):0.10766670269667311111,296274347__Bacteria__Epsilonproteobacteria__Arcobacter_nitrofigilis_DSM_7299__radical_SAM_domain|containing_protein:0.12233797720223937855):0.07141282055661668515):0.04976359468638381911,(152990397__Bacteria__Epsilonproteobacteria__Nitratiruptor_sp_SB155-2__hypothetical_protein:0.22164997612814368866,(((154148036__Bacteria__Epsilonproteobacteria__Campylobacter_hominis_ATCC_BAA-381__hypothetical_protein:0.28415629108419243609,118475181__Bacteria__Epsilonproteobacteria__Campylobacter_fetus_subsp_fetus_82-40__hypothetical_protein:0.18677551152236693266):0.04294145625724148096,((157164970__Bacteria__Epsilonproteobacteria__Campylobacter_concisus_13826__hypothetical_protein:0.05234339738313807666,154174194__Bacteria__Epsilonproteobacteria__Campylobacter_curvus_525-92__hypothetical_protein:0.11241216142669369082):0.10599705576843490573,(57238412__Bacteria__Epsilonproteobacteria__Campylobacter_jejuni_RM1221__hypothetical_protein:0.06735107527757989987,222823462__Bacteria__Epsilonproteobacteria__Campylobacter_lari_RM2100__hypothetical_protein:0.16413955442110766958):0.13913634253444726041):0.03279042322481177940):0.09118025838550843087,(268680305__Bacteria__Epsilonproteobacteria__Sulfurospirillum_deleyianum_DSM_6946__radical_SAM_protein:0.06720770443955985385,390940881__Bacteria__Epsilonproteobacteria__Sulfurospirillum_barnesii_SES-3__putative_menaquinone_biosynthesis_protein|_SCO4494_family:0.02009100665232473396):0.19452342838729844154):0.05969100931054256015):0.03143785965888366840):0.08356173194378244129,224373297__Bacteria__Epsilonproteobacteria__Nautilia_profundicola_AmH__hypothetical_protein:0.35102356373640436482):0.07619936834410445670,(34558453__Bacteria__Epsilonproteobacteria__Wolinella_succinogenes_DSM_1740__hypothetical_protein:0.24945994817999064819,(((386748067__Bacteria__Epsilonproteobacteria__Helicobacter_cetorum_MIT_99-5656__hypothetical_protein:0.03340364977724526868,(109947393__Bacteria__Epsilonproteobacteria__Helicobacter_acinonychis_str_Sheeba__hypothetical_protein:0.02144972347445191913,298736352__Bacteria__Epsilonproteobacteria__Helicobacter_pylori_B8__hypothetical_protein:0.01859595873965867383):0.04912073377825405818):0.15218820068923830102,(336454062__Bacteria__Epsilonproteobacteria__Helicobacter_bizzozeronii_CIII-1__hypothetical_protein:0.11027890407164750441,315452650__Bacteria__Epsilonproteobacteria__Helicobacter_felis_ATCC_49179__putative_Radical|SAM_domain|containing_protein:0.16054070680976834096):0.14609783791656075214):0.10084196358902240698,(291276834__Bacteria__Epsilonproteobacteria__Helicobacter_mustelae_12198__radical_SAM_protein:0.21113270430089650653,(386760887__Bacteria__Epsilonproteobacteria__Helicobacter_cinaedi_PAGU611__radical_SAM_domain|containing_protein:0.08570345153678148031,32266520__Bacteria__Epsilonproteobacteria__Helicobacter_hepaticus_ATCC_51449__hypothetical_protein:0.08217027420198402821):0.13379452732554084071):0.09957755395187617431):0.08609214176801320562):0.08451503347854637249):0.52598287710674307416):0.10193120460759508283,(((325294462__Bacteria__Aquificae__Desulfurobacterium_thermolithotrophum_DSM_11699__menaquinone_biosynthesis_protein:0.19599555855052350206,319789944__Bacteria__Aquificae__Thermovibrio_ammonificans_HB-1__Radical_SAM_domain_protein:0.33049259293933758164):0.18624983050043766863,(319789945__Bacteria__Aquificae__Thermovibrio_ammonificans_HB-1__Radical_SAM_domain_protein:0.11874484564521375907,325294463__Bacteria__Aquificae__Desulfurobacterium_thermolithotrophum_DSM_11699__menaquinone_biosynthesis_protein:0.21469088705773678449):0.20699443368611075700):0.11489758225096308175,((225850424__Bacteria__Aquificae__Persephonella_marina_EX-H1__menaquinone_biosynthesis_protein|_family:0.12835452026436908191,(188997404__Bacteria__Aquificae__Sulfurihydrogenibium_sp_YO3AOP1__radical_SAM_protein:0.12353698048550217081,225848793__Bacteria__Aquificae__Sulfurihydrogenibium_azorense_Az-Fu1__menaquinone_biosynthesis_protein|_family:0.08274120699378485766):0.04514800874477335052):0.26107231495538918420,(195953185__Bacteria__Aquificae__Hydrogenobaculum_sp_Y04AAS1__Radical_SAM_domain|containing_protein:0.41912337326451182262,(15606071__Bacteria__Aquificae__Aquifex_aeolicus_VF5__hypothetical_protein:0.14657300600381634181,(288818545__Bacteria__Aquificae__Hydrogenobacter_thermophilus_TK-6__radical_SAM_domain_protein:0.17436677526156077467,289548533__Bacteria__Aquificae__Thermocrinis_albus_DSM_14484__radical_SAM_protein:0.15226563984024044096):0.06516218482266496193):0.14724555519184331920):0.23001722951806777284):0.10147649678835242437):0.06947047837866054953):0.02471235656711294817):0.06130700800880934526,(((((158521284__Bacteria__Deltaproteobacteria__Desulfococcus_oleovorans_Hxd3__radical_SAM_domain|containing_protein:0.42624017527709845421,302343623__Bacteria__Deltaproteobacteria__Desulfarculus_baarsii_DSM_2075__radical_SAM_domain_protein:0.51685592888349696228):0.20216520745743879472,((116750510__Bacteria__Deltaproteobacteria__Syntrophobacter_fumaroxidans_MPOB__radical_SAM_domain|containing_protein:0.33794721487209750110,(374300078__Bacteria__Deltaproteobacteria__Desulfovibrio_africanus_str_Walvis_Bay__putative_menaquinone_biosynthesis_protein:0.33433099221779022381,(242278689__Bacteria__Deltaproteobacteria__Desulfovibrio_salexigens_DSM_2638__radical_SAM_domain_protein:0.35504211435138227637,(((218886287__Bacteria__Deltaproteobacteria__Desulfovibrio_vulgaris_str_Miyazaki_F__radical_SAM_protein:0.13686977618950624258,(78355845__Bacteria__Deltaproteobacteria__Desulfovibrio_alaskensis_G20__FO_synthase_subunit_2:0.21210344368131811565,46581160__Bacteria__Deltaproteobacteria__Desulfovibrio_vulgaris_str_Hildenborough__radical_SAM_domain|containing_protein:0.18027724142889126058):0.05392033065347071746):0.10418234933685741050,220904548__Bacteria__Deltaproteobacteria__Desulfovibrio_desulfuricans_subsp_desulfuricans_str_ATCC_27774__radical_SAM_protein:0.31265416889964076086):0.20403938584603664719,(317153927__Bacteria__Deltaproteobacteria__Desulfovibrio_aespoeensis_Aspo-2__radical_SAM_protein:0.12903019528759229750,376298207__Bacteria__Deltaproteobacteria__Desulfovibrio_desulfuricans_ND132__radical_SAM_protein:0.14091455861864235488):0.21412901382083762702):0.04384201754029868475):0.07700528809921756979):0.19980588474067598193):0.19370568010716499030,(239905510__Bacteria__Deltaproteobacteria__Desulfovibrio_magneticus_RS-1__hypothetical_protein:0.41686499388856645965,(258404287__Bacteria__Deltaproteobacteria__Desulfohalobium_retbaense_DSM_5692__radical_SAM_protein:0.33338291492988614273,256830725__Bacteria__Deltaproteobacteria__Desulfomicrobium_baculatum_DSM_4028__radical_SAM_protein:0.43898298326941820324):0.11415994683406384402):0.35469447884016175321):0.08135103504981040790):0.05437654641712004466,(337286585__Bacteria__others_bacteria__Thermodesulfatator_indicus_DSM_15286__Radical_SAM_domain|containing_protein:0.30190967204904972654,337288064__Bacteria__others_bacteria__Thermodesulfobacterium_sp_OPB45__FO_synthase_subunit_2:0.64462836624148855957):0.20418949258740684560):0.07421862326929282161,260893300__Bacteria__Clostridia__Ammonifex_degensii_KC4__radical_SAM_protein:0.46555074644886940138):0.09302600441978538248,((((320353902__Bacteria__Deltaproteobacteria__Desulfobulbus_propionicus_DSM_2032__radical_SAM_protein:0.26563194007187374002,297568547__Bacteria__Deltaproteobacteria__Desulfurivibrio_alkaliphilus_AHT2__Radical_SAM_domain_protein:0.20443706781806617045):0.15515448451413663133,328953114__Bacteria__Deltaproteobacteria__Desulfobacca_acetoxidans_DSM_11109__menaquinone_biosynthesis_protein:0.34211076830705466900):0.17535965587572796553,((167630017__Bacteria__Clostridia__Heliobacterium_modesticaldum_Ice1__hypothetical_protein:0.27073742893621738359,78044724__Bacteria__Clostridia__Carboxydothermus_hydrogenoformans_Z-2901__radical_SAM_domain|containing_protein:0.29162822269623139837):0.05523640725332247536,(169831251__Bacteria__Clostridia__Candidatus_Desulforudis_audaxviator_MP104C__radical_SAM_domain|containing_protein:0.38359726864592230688,((((258514901__Bacteria__Clostridia__Desulfotomaculum_acetoxidans_DSM_771__radical_SAM_protein:0.28451888552266657584,(296133275__Bacteria__Clostridia__Thermincola_potens_JR__radical_SAM_protein:0.20517711383639752887,(334340132__Bacteria__Clostridia__Desulfotomaculum_ruminis_DSM_2154__radical_SAM_protein:0.13521604448878798976,(333923771__Bacteria__Clostridia__Desulfotomaculum_carboxydivorans_CO-1-SRB__putative_menaquinone_biosynthesis_protein:0.16223445283847434673,134300039__Bacteria__Clostridia__Desulfotomaculum_reducens_MI-1__radical_SAM_domain|containing_protein:0.16588370326683826717):0.02109674383578580628):0.10510697577372371536):0.04605177400245730884):0.03492190846171668028,333978987__Bacteria__Clostridia__Desulfotomaculum_kuznetsovii_DSM_6115__menaquinone_biosynthesis_protein:0.15502536440596922929):0.04907086470593814698,(295695188__Bacteria__Bacilli__Kyrpidia_tusciae_DSM_2912__radical_SAM_protein:0.56838582717761265695,(83590680__Bacteria__Clostridia__Moorella_thermoacetica_ATCC_39073__hypothetical_protein:0.32585350588489769841,147676544__Bacteria__Clostridia__Pelotomaculum_thermopropionicum_SI__thiamine_biosynthesis_enzyme_ThiH_and_related_uncharacterized_enzymes:0.26697924414786439185):0.13949691806578348729):0.08987341797328789184):0.03636902669562399465,302391298__Bacteria__Clostridia__Acetohalobium_arabaticum_DSM_5501__radical_SAM_domain_protein:0.45593572546852084715):0.02112991593460927103):0.02135891912785612204):0.09480291657368632163):0.09788082158610511563,((((114566683__Bacteria__Clostridia__Syntrophomonas_wolfei_subsp_wolfei_str_Goettingen__radical_SAM_protein:0.33781789262721623190,297617346__Bacteria__Clostridia__Syntrophothermus_lipocalidus_DSM_12680__radical_SAM_protein:0.26037677693395966383):0.12888967732802719679,(325290946__Bacteria__Clostridia__Syntrophobotulus_glycolicus_DSM_8271__menaquinone_biosynthesis_protein:0.49060596031639430725,(383755532__Bacteria__Negativicutes__Selenomonas_ruminantium_subsp_lactilytica_TAM6421__hypothetical_protein:0.23736072697991106306,330840045__Bacteria__Negativicutes__Selenomonas_sputigena_ATCC_35185__FO_synthase|_subunit_2:0.20156969513867087351):0.43665582459115193092):0.10353391124263258694):0.09137538672812808849,(383755533__Bacteria__Negativicutes__Selenomonas_ruminantium_subsp_lactilytica_TAM6421__hypothetical_protein:0.09861748559055107111,330838166__Bacteria__Negativicutes__Selenomonas_sputigena_ATCC_35185__putative_menaquinone_biosynthesis_protein:0.20364935482402954370):0.50919038079360945392):0.16787945001409546042,(((((226227040__Bacteria__others_bacteria__Gemmatimonas_aurantiaca_T-27__hypothetical_protein:0.80128653234086399948,159898684__Bacteria__Chloroflexi__Herpetosiphon_aurantiacus_DSM_785__radical_SAM_domain|containing_protein:0.44487479543763475132):0.12733865541226352391,((297623150__Bacteria__Deinococcus-Thermus__Truepera_radiovictrix_DSM_17093__radical_SAM_domain|containing_protein:0.26556640553804483629,((291295175__Bacteria__Deinococcus-Thermus__Meiothermus_ruber_DSM_1279__radical_SAM_protein:0.10133923836490937864,((((15805395__Bacteria__Deinococcus-Thermus__Deinococcus_radiodurans_R1__hypothetical_protein:0.06422409016054622666,(325284153__Bacteria__Deinococcus-Thermus__Deinococcus_proteolyticus_MRP__putative_menaquinone_biosynthesis_protein:0.12230336451314981205,386857586__Bacteria__Deinococcus-Thermus__Deinococcus_gobiensis_I-0__Thiamine_biosynthesis_enzyme_ThiH|_Radical_SAM_superfamily_enzyme:0.05839193664188734728):0.03134952388036661708):0.01952995175572982967,226357289__Bacteria__Deinococcus-Thermus__Deinococcus_deserti_VCD115__hypothetical_protein:0.05427286651264805195):0.02125314339108607536,94986196__Bacteria__Deinococcus-Thermus__Deinococcus_geothermalis_DSM_11300__hypothetical_protein:0.04328929118469578702):0.10684305847962877190,320335169__Bacteria__Deinococcus-Thermus__Deinococcus_maricopensis_DSM_21211__menaquinone_biosynthesis_protein:0.09079293003577668109):0.11809329178918055725):0.21161429932469613679,(313680197__Bacteria__Deinococcus-Thermus__Oceanithermus_profundus_DSM_14977__radical_sam_domain_protein:0.21819114407805340061,((297565951__Bacteria__Deinococcus-Thermus__Meiothermus_silvanus_DSM_9946__radical_SAM_protein:0.17818247623737276664,328950993__Bacteria__Deinococcus-Thermus__Marinithermus_hydrothermalis_DSM_14884__menaquinone_biosynthesis_protein:0.07702519571514046537):0.04094609260418899388,(46198760__Bacteria__Deinococcus-Thermus__Thermus_thermophilus_HB27__biotin_synthase|thiamine_biosynthesis_enzyme:0.04776723925279872246,(320449805__Bacteria__Deinococcus-Thermus__Thermus_scotoductus_SA-01__menaquinone_biosynthesis_protein|_family:0.06890105102827251415,384439217__Bacteria__Deinococcus-Thermus__Thermus_sp_CCB_US3_UF1__radical_SAM_protein:0.03468890028540560361):0.02874272519412005358):0.07648861917543522959):0.04011803116222769500):0.05137729213201255862):0.05260823511219583221):0.36525470603794685243,(295696097__Bacteria__Bacilli__Kyrpidia_tusciae_DSM_2912__radical_SAM_protein:0.27715834864214966560,(((288553987__Bacteria__Bacilli__Bacillus_pseudofirmus_OF4__hypothetical_protein:0.03243434750036212205,(56964697__Bacteria__Bacilli__Bacillus_clausii_KSM-K16__hypothetical_protein:0.17473019469976555640,15615973__Bacteria__Bacilli__Bacillus_halodurans_C-125__hypothetical_protein:0.07507166744179233353):0.02491460890269455580):0.03843801516420523867,(297583478__Bacteria__Bacilli__Bacillus_selenitireducens_MLS10__radical_SAM_domain|containing_protein:0.15820476955207540826,317130096__Bacteria__Bacilli__Bacillus_cellulosilyticus_DSM_2522__radical_SAM_protein:0.06033367063171914124):0.04220055946019370813):0.21955521482433512648,(226314357__Bacteria__Bacilli__Brevibacillus_brevis_NBRC_100599__hypothetical_protein:0.22915688961242589028,((251798818__Bacteria__Bacilli__Paenibacillus_sp_JDR-2__radical_SAM_protein:0.11186507282023144816,(261409233__Bacteria__Bacilli__Paenibacillus_sp_Y412MC10__Radical_SAM_domain|containing_protein:0.03935158178766333392,(308070635__Bacteria__Bacilli__Paenibacillus_polymyxa_E681__thiamine_biosynthesis_enzyme_thiH:0.00999694940018891129,374320173__Bacteria__Bacilli__Paenibacillus_terrae_HPL-003__radical_sam_domain_protein:0.01017925855852579164):0.09257333304465786838):0.08113938698265962812):0.13320886999577510879,337747982__Bacteria__Bacilli__Paenibacillus_mucilaginosus_KNP414__hypothetical_protein:0.21333168672948860101):0.11648700869481998232):0.06070616872793998392):0.07593910539734309573):0.26490013301851672578):0.08850551295581327027):0.05381545854851159383,(((33241865__Bacteria__Chlamydiae__Chlamydophila_pneumoniae_TW-183__hypothetical_protein:0.25760734637484861143,(330444250__Bacteria__Chlamydiae__Chlamydophila_pecorum_E58__radical_SAM_domain|containing_protein:0.29218680589599144160,((385270121__Bacteria__Chlamydiae__Chlamydia_trachomatis_A2497_Xq__biotin_synthase:0.09073574242658251354,15835325__Bacteria__Chlamydiae__Chlamydia_muridarum_Nigg__hypothetical_protein:0.05810258155830497206):0.19963550676304916975,((89898583__Bacteria__Chlamydiae__Chlamydophila_felis_Fe-C-56__hypothetical_protein:0.09571618219154133522,29839997__Bacteria__Chlamydiae__Chlamydophila_caviae_GPIC__hypothetical_protein:0.06779997925971877060):0.01866304437074905315,(332287182__Bacteria__Chlamydiae__Chlamydophila_psittaci_6BC__radical_SAM_domain|containing_protein:0.03370652743828243814,62184869__Bacteria__Chlamydiae__Chlamydophila_abortus_S26-3__hypothetical_protein:0.05835312452836769609):0.03941682634224612930):0.15879815871782154701):0.06709643522396187276):0.07665203114133063711):1.12121881411402313233,(390946629__Bacteria__Bacteroidetes__Alistipes_finegoldii_DSM_17242__menaquinone_biosynthesis_protein|_SCO4494_family:0.55366724618982932071,((375144363__Bacteria__Bacteroidetes__Niastella_koreensis_GR20-10__putative_menaquinone_biosynthesis_protein:0.22551976181651350872,256423698__Bacteria__Bacteroidetes__Chitinophaga_pinensis_DSM_2588__radical_SAM_protein:0.20705772714994979955):0.07989181274816130329,((255531778__Bacteria__Bacteroidetes__Pedobacter_heparinus_DSM_2366__radical_SAM_protein:0.13152686666380075664,325103890__Bacteria__Bacteroidetes__Pedobacter_saltans_DSM_12145__radical_SAM_protein:0.08227215774769140733):0.09073570623780721767,((332667866__Bacteria__Bacteroidetes__Haliscomenobacter_hydrossis_DSM_1100__FO_synthase_subunit_2:0.23376564270846883486,379731829__Bacteria__Bacteroidetes__Saprospira_grandis_str_Lewin__radical_SAM_domain|containing_protein:0.19004897593833075531):0.05456341146882142529,(326800768__Bacteria__Bacteroidetes__Sphingobacterium_sp_21__menaquinone_biosynthesis_protein:0.15498581136624831056,387791035__Bacteria__Bacteroidetes__Solitalea_canadensis_DSM_3403__putative_menaquinone_biosynthesis_protein|_SCO4494_family:0.15836564219705032142):0.05370221954020808902):0.04676368408897061540):0.14515708175169150795):0.27184274865086105466):0.28050663016086563317):0.12263753039956182267,(153007043__Bacteria__Deltaproteobacteria__Anaeromyxobacter_sp_Fw109-5__radical_SAM_domain|containing_protein:0.06900242111030677195,(86156800__Bacteria__Deltaproteobacteria__Anaeromyxobacter_dehalogenans_2CP-C__hypothetical_protein:0.00432452484070017500,197120820__Bacteria__Deltaproteobacteria__Anaeromyxobacter_sp_K__radical_SAM_protein:0.02050206272481608014):0.06829103288748478162):0.47648153286708466725):0.11848651607756884030):0.05550494426479199439,((((117927468__Bacteria__Actinobacteria__Acidothermus_cellulolyticus_11B__hypothetical_protein:0.07193822466749759392,((111220477__Bacteria__Actinobacteria__Frankia_alni_ACN14a__hypothetical_protein:0.02662549288408577394,(312200084__Bacteria__Actinobacteria__Frankia_sp_EuI1c__radical_SAM_domain_protein:0.06078725918647059218,(336179844__Bacteria__Actinobacteria__Frankia_symbiont_of_Datisca_glomerata__putative_menaquinone_biosynthesis_protein:0.08260262190739516008,158317853__Bacteria__Actinobacteria__Frankia_sp_EAN1pec__radical_SAM_domain|containing_protein:0.06272659292895962913):0.01502335179725203772):0.01828843921298274264):0.04501015242627120355,((((383775375__Bacteria__Actinobacteria__Actinoplanes_missouriensis_431__hypothetical_protein:0.02670207845333623375,(((330465177__Bacteria__Actinobacteria__Verrucosispora_maris_AB-18-032__radical_sam_domain|containing_protein:0.01252457202489949337,(315501149__Bacteria__Actinobacteria__Micromonospora_sp_L5__radical_sam_domain|containing_protein:0.00000122123005994819,302864866__Bacteria__Actinobacteria__Micromonospora_aurantiaca_ATCC_27029__radical_SAM_domain|containing_protein:0.00000122123005994819):0.01651670529325540565):0.01488126639692965471,(159040015__Bacteria__Actinobacteria__Salinispora_arenicola_CNS-205__radical_SAM_domain|containing_protein:0.00684027020100064220,145596596__Bacteria__Actinobacteria__Salinispora_tropica_CNB-440__radical_SAM_domain|containing_protein:0.03387626501232388065):0.01551555371185577015):0.02871813916673162173,386845373__Bacteria__Actinobacteria__Actinoplanes_sp_SE50-110__FO_synthase_subunit_2_1:0.03060688651581346814):0.01926522096653504948):0.04960118631383485938,291298116__Bacteria__Actinobacteria__Stackebrandtia_nassauensis_DSM_44728__radical_SAM_protein:0.16034289378119634395):0.10879406649984250943,(357390232__Bacteria__Actinobacteria__Kitasatospora_setae_KM-6054__hypothetical_protein:0.04568537596853020077,(((374988832__Bacteria__Actinobacteria__Streptomyces_bingchenggensis_BCW-1__radical_SAM_domain|containing_protein:0.01504115307242486453,345008447__Bacteria__Actinobacteria__Streptomyces_violaceusniger_Tu_4113__menaquinone_biosynthesis_protein:0.02966774656485001577):0.02141574303116231676,(((357412810__Bacteria__Actinobacteria__Streptomyces_flavogriseus_ATCC_33331__radical_SAM_protein:0.00894757336407278440,345000283__Bacteria__Actinobacteria__Streptomyces_sp_SirexAA-E__Radical_SAM_domain|containing_protein:0.00714158762125069371):0.01186365384305214724,182437999__Bacteria__Actinobacteria__Streptomyces_griseus_subsp_griseus_NBRC_13350__hypothetical_protein:0.01642339554433234344):0.03191952349328970595,(29831356__Bacteria__Actinobacteria__Streptomyces_avermitilis_MA-4680__hypothetical_protein:0.01325706983596919124,(290958284__Bacteria__Actinobacteria__Streptomyces_scabiei_87-22__radical_SAM_protein:0.00791865663859528564,(32141239__Bacteria__Actinobacteria__Streptomyces_coelicolor_A3-2__hypothetical_protein:0.01983079812140760637,386841755__Bacteria__Actinobacteria__Streptomyces_hygroscopicus_subsp_jinggangensis_5008__hypothetical_protein:0.01820081566858468280):0.00604519978675301800):0.00849938559570181246):0.01507678591889815949):0.01191909185911953044):0.01884192849908436496,357401029__Bacteria__Actinobacteria__Streptomyces_cattleya_NRRL_8057__hypothetical_protein:0.02884724454174833821):0.03022273217591978089):0.03248715682363002150):0.05619945111381174224,256397166__Bacteria__Actinobacteria__Catenulispora_acidiphila_DSM_44928__radical_SAM_domain|containing_protein:0.12137844289155425015):0.06248063453294328690):0.05018298359979063428):0.65882241030653476699,(347754290__Bacteria__Acidobacteria__Candidatus_Chloracidobacterium_thermophilum_B__radical_SAM_protein:0.49353560167698184991,383766243__Bacteria__Planctomycetes__Phycisphaera_mikurensis_NBRC_102666__hypothetical_protein:0.67457446734479609152):0.06503601629392050110):0.09787592201041539486,(320103434__Bacteria__Planctomycetes__Isosphaera_pallida_ATCC_43644__radical_SAM_protein:0.29395357313645470443,((296120371__Bacteria__Planctomycetes__Planctomyces_limnophilus_DSM_3776__radical_SAM_protein:0.24279626384055255639,325107902__Bacteria__Planctomycetes__Planctomyces_brasiliensis_DSM_5305__menaquinone_biosynthesis_protein:0.22734720102574451639):0.12589197762846451867,(32472138__Bacteria__Planctomycetes__Rhodopirellula_baltica_SH_1__hypothetical_protein:0.19830116182302767736,283778707__Bacteria__Planctomycetes__Pirellula_staleyi_DSM_6068__radical_SAM_domain|containing_protein:0.26406391168472920228):0.18979924551319801718):0.12695488829847259571):0.29614668200526866881):0.03442617278845633288,((225872568__Bacteria__Acidobacteria__Acidobacterium_capsulatum_ATCC_51196__hypothetical_protein:0.10104622547185787562,((374312217__Bacteria__Acidobacteria__Granulicella_mallensis_MP5ACTX8__FO_synthase_subunit_2:0.08491046147909971087,322435873__Bacteria__Acidobacteria__Granulicella_tundricola__radical_SAM_protein:0.12743198536552693967):0.04783416054574161219,390957387__Bacteria__Acidobacteria__Terriglobus_roseus_DSM_18391__putative_menaquinone_biosynthesis_protein|_SCO4494_family:0.15265636221797712624):0.07253308117723852866):0.09297241977748489650,116620431__Bacteria__Acidobacteria__Candidatus_Solibacter_usitatus_Ellin6076__radical_SAM_domain|containing_protein:0.26747894093102764224):0.27940529780659273396):0.10888270722588219708):0.04049502329791291461,(189219927__Bacteria__others_bacteria__Methylacidiphilum_infernorum_V4__thiamine_biosynthesis_enzyme_ThiH_or_related_uncharacterized_enzyme:0.84537948417690700342,(374995908__Bacteria__Clostridia__Desulfosporosinus_orientis_DSM_765__radical_SAM_domain|containing_protein:0.68795572820592076901,51891955__Bacteria__Clostridia__Symbiobacterium_thermophilum_IAM_14863__hypothetical_protein:0.48047420148629538250):0.07586171889644982569):0.08330309604620583785):0.02168565563290004647):0.04159953559799756118):0.03192168677298120455):0.08239475765655214501):0.02536146968336798133):0.05453959926056068525):0.17838426717851235681):0.14512399845731818737):0.34987133381192270232):0.06550412463087726400,11498000__Archaea__Archaeoglobales__Archaeoglobus_fulgidus_DSM_4304__hypothetical_protein:0.31737272155380386041):0.0;
