# Supplementary material for: The last universal common ancestor between ancient Earth chemistry and the onset of genetics
Source: PLoS Genet. 2018 Aug 16;14(8):e1007518. doi: 10.1371/journal.pgen.1007518 (PMC6095482; doi:10.1371/journal.pgen.1007518)
Supplement: S1 Appendix — The trees are for the 355 clusters that, after alignment and tree construction, generated ML trees that preserve domain monophyly while also having homologues in ≥2 archaeal and ≥2 bacterial lineages. These 355 proteins trace to LUCA by those phylogenetic criteria [78]. LUCA, last universal common ancestor; ML, maximum likelihood. (ZIP) [file pgen.1007518.s001.zip › renamed_trees_LUCA/3488.tree]

(((331694071__Bacteria__Actinobacteria__Pseudonocardia_dioxanivorans_CB1190__family_2_glycosyl_transferase:0.57355632623830032912,((296130191__Bacteria__Actinobacteria__Cellulomonas_flavigena_DSM_20109__family_2_glycosyl_transferase:0.30205764720755812203,(332671005__Bacteria__Actinobacteria__Cellulomonas_fimi_ATCC_484__family_2_glycosyl_transferase:0.33588187304779293374,269794229__Bacteria__Actinobacteria__Sanguibacter_keddieii_DSM_10542__glycosyltransferase:0.36113261062091794873):0.08258134124265166520):0.20305606287883490313,330468521__Bacteria__Actinobacteria__Verrucosispora_maris_AB-18-032__family_2_glycosyl_transferase:0.35026312256239960918):0.11207480676631315086):0.37773897614213131080,(((((20091012__Archaea__Methanosarcinales__Methanosarcina_acetivorans_C2A__glycosyltransferase:0.39348403629991629549,282164598__Archaea__Methanocellales__Methanocella_paludicola_SANAE__putative_glycosyltransferase:0.34172770080946429649):0.20309480691699843824,(((242398001__Archaea__Thermococcales-pyroco__Thermococcus_sibiricus_MM_739__glycosyltransferase:0.19497975509800666294,212225013__Archaea__Thermococcales-pyroco__Thermococcus_onnurineus_NA1__glycosyltransferase:0.19231747735570808855):0.10975666182162277518,304314523__Archaea__Methanobacteriales__Methanothermobacter_marburgensis_str_Marburg__glycosyltransferase:0.49850825559102013296):0.12250005070876243685,330507323__Archaea__Methanosarcinales__Methanosaeta_concilii_GP6__glycosyltransferase:0.62464326315240048526):0.25879359399383833340):0.15775098454935501668,375148152__Bacteria__Bacteroidetes__Niastella_koreensis_GR20-10__family_2_glycosyl_transferase:1.46283376307965107266):0.14895351090215966372,(328950258__Bacteria__Deinococcus-Thermus__Marinithermus_hydrothermalis_DSM_14884__family_2_glycosyl_transferase:0.23532077337132475958,297567310__Bacteria__Deinococcus-Thermus__Meiothermus_silvanus_DSM_9946__family_2_glycosyl_transferase:0.38567782231218955546):0.53249111455733766363):0.28392339424725859809,(156740767__Bacteria__Chloroflexi__Roseiflexus_castenholzii_DSM_13941__glycosyl_transferase_family_protein:0.90670093715912147836,170742167__Bacteria__Alphaproteobacteria__Methylobacterium_sp_4-46__glycosyl_transferase_family_protein:1.26617491735033382838):0.22647782471409341754):0.14900777572785939284):1.18551279439767354162,25026892__Bacteria__Actinobacteria__Corynebacterium_efficiens_YS-314__hypothetical_protein:0.01880379628324549413,19551577__Bacteria__Actinobacteria__Corynebacterium_glutamicum_ATCC_13032__glycosyltransferase:0.22961451644157135354):0.0;
