# Supplementary material for: The last universal common ancestor between ancient Earth chemistry and the onset of genetics
Source: PLoS Genet. 2018 Aug 16;14(8):e1007518. doi: 10.1371/journal.pgen.1007518 (PMC6095482; doi:10.1371/journal.pgen.1007518)
Supplement: S1 Appendix — The trees are for the 355 clusters that, after alignment and tree construction, generated ML trees that preserve domain monophyly while also having homologues in ≥2 archaeal and ≥2 bacterial lineages. These 355 proteins trace to LUCA by those phylogenetic criteria [78]. LUCA, last universal common ancestor; ML, maximum likelihood. (ZIP) [file pgen.1007518.s001.zip › renamed_trees_LUCA/896.tree]

(327401992__Archaea__Archaeoglobales__Archaeoglobus_veneficus_SNP6__prolyl|tRNA_synthetase:0.16841457513063207152,(288932452__Archaea__Archaeoglobales__Ferroglobus_placidus_DSM_10642__prolyl|tRNA_synthetase:0.16694350264011401097,(284161870__Archaea__Archaeoglobales__Archaeoglobus_profundus_DSM_5631__prolyl|tRNA_synthetase:0.15242972165768026160,((((88602429__Archaea__Methanomicrobiales__Methanospirillum_hungatei_JF-1__prolyl|tRNA_synthetase:0.25780672718449576530,((219851588__Archaea__Methanomicrobiales__Methanosphaerula_palustris_E1-9c__prolyl|tRNA_synthetase:0.17720990687559029508,(154151503__Archaea__Methanomicrobiales__Methanoregula_boonei_6A8__prolyl|tRNA_synthetase:0.21831016968611635654,124486203__Archaea__Methanomicrobiales__Methanocorpusculum_labreanum_Z__prolyl|tRNA_synthetase:0.25331801213131588391):0.07476139879125205667):0.05236714109211212942,126179985__Archaea__Methanomicrobiales__Methanoculleus_marisnigri_JR1__prolyl|tRNA_synthetase:0.29277451248687758056):0.04521515133161404382):0.05041775632113891514,307353929__Archaea__Methanomicrobiales__Methanoplanus_petrolearius_DSM_11571__prolyl|tRNA_synthetase:0.17156868473032516054):0.15620576684580195215,(((73667729__Archaea__Methanosarcinales__Methanosarcina_barkeri_str_Fusaro__prolyl|tRNA_synthetase:0.04387597305013635901,(21226809__Archaea__Methanosarcinales__Methanosarcina_mazei_Go1__prolyl|tRNA_synthetase:0.04242692812828036814,20092682__Archaea__Methanosarcinales__Methanosarcina_acetivorans_C2A__prolyl|tRNA_synthetase:0.04686971511424706249):0.02608472016067086077):0.16166284838364006204,(((294495462__Archaea__Methanosarcinales__Methanohalophilus_mahii_DSM_5219__prolyl|tRNA_synthetase:0.20103678215665476969,298675789__Archaea__Methanosarcinales__Methanohalobium_evestigatum_Z-7303__prolyl|tRNA_synthetase:0.20448446781827461782):0.03983771900111885561,336476733__Archaea__Methanosarcinales__Methanosalsum_zhilinae_DSM_4017__hypothetical_protein:0.21591384041541036853):0.03201163263880670712,91772258__Archaea__Methanosarcinales__Methanococcoides_burtonii_DSM_6242__prolyl|tRNA_synthetase:0.19559253987153502052):0.04245080699759407744):0.09716994360762445937,(((330508032__Archaea__Methanosarcinales__Methanosaeta_concilii_GP6__prolyl|tRNA_synthetase:0.19981695362841062069,116754929__Archaea__Methanosarcinales__Methanosaeta_thermophila_PT__prolyl|tRNA_synthetase:0.21496557829783247140):0.06079333308395182267,386001749__Archaea__Methanosarcinales__Methanosaeta_harundinacea_6Ac__prolyl|tRNA_synthetase:0.21191466823650403906):0.14372382009363685040,(147918785__Archaea__Methanocellales__Uncultured_methanogenic_archaeon_RC-I__prolyl|tRNA_synthetase:0.11050284339085268692,(383320684__Archaea__Methanocellales__Methanocella_sp_HZ254__prolyl|tRNA_synthetase:0.12441515742406911160,282164523__Archaea__Methanocellales__Methanocella_paludicola_SANAE__prolyl|tRNA_synthetase:0.04102811730615104485):0.08063024568045497331):0.27607487298784949559):0.06091970039418541372):0.08041982288842471072):0.09874758009494780109,((296110087__Archaea__Methanococcales__Methanocaldococcus_infernus_ME__prolyl|tRNA_synthetase:0.10251598875697955082,((333910184__Archaea__Methanococcales__Methanotorris_igneus_Kol_5__prolyl|tRNA_synthetase:0.06930170516423192484,(((15669423__Archaea__Methanococcales__Methanocaldococcus_jannaschii_DSM_2661__prolyl|tRNA_synthetase:0.02530018077859917322,289192180__Archaea__Methanococcales__Methanocaldococcus_sp_FS406-22__prolyl|tRNA_synthetase:0.02060068747197062178):0.01220101512335435012,256810346__Archaea__Methanococcales__Methanocaldococcus_fervens_AG86__prolyl|tRNA_synthetase:0.01931416082341149559):0.01741487539744290478,261402296__Archaea__Methanococcales__Methanocaldococcus_vulcanius_M7__prolyl|tRNA_synthetase:0.10778721240778747770):0.05796730826410120135):0.03166285720272569298,((297619256__Archaea__Methanococcales__Methanococcus_voltae_A3__prolyl|tRNA_synthetase:0.31656091185217222206,(150400311__Archaea__Methanococcales__Methanococcus_vannielii_SB__prolyl|tRNA_synthetase:0.13363131909886036275,45358259__Archaea__Methanococcales__Methanococcus_maripaludis_S2__prolyl|tRNA_synthetase:0.08542312007540352192):0.13949646215704003538):0.04135791256345561218,(336121162__Archaea__Methanococcales__Methanothermococcus_okinawensis_IH1__prolyl|tRNA_synthetase:0.08621381193037475077,150400672__Archaea__Methanococcales__Methanococcus_aeolicus_Nankai-3__prolyl|tRNA_synthetase:0.14527481078469958731):0.07355096307037575776):0.07305287513100311436):0.08378994458555433233):0.24789706412626844045,((((((325969359__Archaea__Thermoproteales__Vulcanisaeta_moutnovskia_768-28__prolyl|tRNA_synthetase:0.06320095833530280094,307595133__Archaea__Thermoproteales__Vulcanisaeta_distributa_DSM_14429__prolyl|tRNA_synthetase:0.06656160549394279924):0.14988543516731073213,(159042526__Archaea__Thermoproteales__Caldivirga_maquilingensis_IC-167__prolyl|tRNA_synthetase:0.22817296490327629299,((352681396__Archaea__Thermoproteales__Thermoproteus_tenax_Kra_1__prolyl|tRNA_synthetase:0.08347520887134750323,327311077__Archaea__Thermoproteales__Thermoproteus_uzoniensis_768-20__prolyl|tRNA_synthetase:0.06474957244697514269):0.08085149425779263044,(((119872334__Archaea__Thermoproteales__Pyrobaculum_islandicum_DSM_4184__prolyl|tRNA_synthetase:0.09441985923188389584,171185819__Archaea__Thermoproteales__Thermoproteus_neutrophilus_V24Sta__prolyl|tRNA_synthetase:0.07153031221141273321):0.03165583532636430386,(374325918__Archaea__Thermoproteales__Pyrobaculum_sp_1860__prolyl|tRNA_synthetase:0.07336033302591636607,((379004491__Archaea__Thermoproteales__Pyrobaculum_oguniense_TE7__prolyl|tRNA_synthetase|_family_I:0.00000122123005994819,145591039__Archaea__Thermoproteales__Pyrobaculum_arsenaticum_DSM_13514__prolyl|tRNA_synthetase:0.00000122123005994819):0.05516552750163802865,126459705__Archaea__Thermoproteales__Pyrobaculum_calidifontis_JCM_11548__prolyl|tRNA_synthetase:0.10982917477561396358):0.03732266521801786557):0.02560561833586313951):0.02559738902642669234,18313148__Archaea__Thermoproteales__Pyrobaculum_aerophilum_str_IM2__prolyl|tRNA_synthetase:0.06594329853575066347):0.11977802810691760838):0.14370607648601804729):0.05963189639826039362):0.29946301462459939957,((156937156__Archaea__Desulfurococcales__Ignicoccus_hospitalis_KIN4-I__prolyl|tRNA_synthetase:0.32105628412136416605,385805979__Archaea__Sulfolobales__Fervidicoccus_fontis_Kam940__prolyl|tRNA_synthetase:0.39616338882636087382):0.07411661343307796024,(((146304669__Archaea__Sulfolobales__Metallosphaera_sedula_DSM_5348__prolyl|tRNA_synthetase:0.08794409157118264486,330834227__Archaea__Sulfolobales__Metallosphaera_cuprina_Ar-4__prolyl|tRNA_synthetase:0.13036513506183200484):0.16449703066454354761,((332796853__Archaea__Sulfolobales__Acidianus_hospitalis_W1__prolyl|tRNA_synthetase:0.17877251191112761286,(227827828__Archaea__Sulfolobales__Sulfolobus_islandicus_M_14-25__prolyl|tRNA_synthetase:0.03309913081306376653,15897489__Archaea__Sulfolobales__Sulfolobus_solfataricus_P2__prolyl|tRNA_synthetase:0.04535425630647713785):0.18341191615686411320):0.07015196482799468392,(15921730__Archaea__Sulfolobales__Sulfolobus_tokodaii_str_7__prolyl|tRNA_synthetase:0.15645361200702215254,70607289__Archaea__Sulfolobales__Sulfolobus_acidocaldarius_DSM_639__prolyl|tRNA_synthetase:0.20786712821982769595):0.03146485803698881312):0.05897711358883173105):0.12805436890699137265,((347523364__Archaea__Desulfurococcales__Pyrolobus_fumarii_1A__prolyl|tRNA_synthetase:0.24979043417613686073,(14601997__Archaea__Desulfurococcales__Aeropyrum_pernix_K1__prolyl|tRNA_synthetase:0.21693929464872360735,124027657__Archaea__Desulfurococcales__Hyperthermus_butylicus_DSM_5456__bifunctional_aminoacyl|tRNA_synthetase:0.18693742436107022020):0.10963684574303679542):0.06802091071030977321,(305664329__Archaea__Desulfurococcales__Ignisphaera_aggregans_DSM_17230__prolyl|tRNA_synthetase:0.41082795184048354065,302348192__Archaea__Desulfurococcales__Acidilobus_saccharovorans_345-15__prolyl|tRNA_synthetase:0.31560971206188775939):0.08672624918872097466):0.02776331996512779871):0.04059316937367211942):0.10154810073573458662):0.07759400630534445120,(((((16081983__Archaea__Thermoplasmatales__Thermoplasma_acidophilum_DSM_1728__prolyl|tRNA_synthetase:0.14177199768344223019,13541912__Archaea__Thermoplasmatales__Thermoplasma_volcanium_GSS1__prolyl|tRNA_synthetase:0.13205491980854497380):0.11828480866340861100,48478436__Archaea__Thermoplasmatales__Picrophilus_torridus_DSM_9790__prolyl|tRNA_synthetase:0.36727292227223928833):0.31410384961628623479,289596405__Archaea__Thermoplasmatales__Aciduliprofundum_boonei_T469__prolyl|tRNA_synthetase:0.32222042479847062824):0.11830316869218121534,(((242398996__Archaea__Thermococcales-pyroco__Thermococcus_sibiricus_MM_739__prolyl|tRNA_synthetase:0.18726391390357938205,315230490__Archaea__Thermococcales-pyroco__Thermococcus_barophilus_MP__prolyl|tRNA_synthetase:0.01954737945218688183):0.04737313032902703419,((212223716__Archaea__Thermococcales-pyroco__Thermococcus_onnurineus_NA1__prolyl|tRNA_synthetase:0.04178963151145826532,341581533__Archaea__Thermococcales-pyroco__Thermococcus_sp_4557__prolyl|tRNA_synthetase:0.04328745361329789515):0.01820424447308495453,((240103108__Archaea__Thermococcales-pyroco__Thermococcus_gammatolerans_EJ3__prolyl|tRNA_synthetase:0.01367409745970349713,223478579__Archaea__Thermococcales-pyroco__Thermococcus_sp_AM4__prolyl|tRNA_synthetase:0.00874827078137670015):0.06541009389768454030,57640485__Archaea__Thermococcales-pyroco__Thermococcus_kodakarensis_KOD1__prolyl|tRNA_synthetase:0.01964827924362310893):0.01240778646347556573):0.04329018766875974977):0.02751205033907511838,((18977665__Archaea__Thermococcales-pyroco__Pyrococcus_furiosus_DSM_3638__prolyl|tRNA_synthetase:0.03606207464020001752,((14590847__Archaea__Thermococcales-pyroco__Pyrococcus_horikoshii_OT3__prolyl|tRNA_synthetase:0.02899133515246691412,332159170__Archaea__Thermococcales-pyroco__Pyrococcus_sp_NA2__prolyl|tRNA_synthetase:0.04241714123988664376):0.01082879065893653167,(389852333__Archaea__Thermococcales-pyroco__Pyrococcus_sp_ST04__prolyl|tRNA_synthetase:0.05525147895378699353,14521178__Archaea__Thermococcales-pyroco__Pyrococcus_abyssi_GE5__prolyl|tRNA_synthetase:0.03748575442834160137):0.00996539418163712790):0.01481004697673473681):0.04427619488292829780,337284408__Archaea__Thermococcales-pyroco__Pyrococcus_yayanosii_CH1__prolyl|tRNA_synthetase:0.08788803553939589230):0.02186603491653009088):0.21037471329396964514):0.11834312739651368929,((((((379007621__Bacteria__Clostridia__Sulfobacillus_acidophilus_DSM_10332__prolyl|tRNA_synthetase:0.47130580053802001439,((258512352__Bacteria__Bacilli__Alicyclobacillus_acidocaldarius_subsp_acidocaldarius_DSM_446__prolyl|tRNA_synthetase:0.22753212657786028861,((337750010__Bacteria__Bacilli__Paenibacillus_mucilaginosus_KNP414__protein_ProS:0.11988220941932026253,(251797403__Bacteria__Bacilli__Paenibacillus_sp_JDR-2__prolyl|tRNA_synthetase:0.10116853346415410897,((308068694__Bacteria__Bacilli__Paenibacillus_polymyxa_E681__prolyl|tRNA_synthetase:0.00787266154137945123,374323505__Bacteria__Bacilli__Paenibacillus_terrae_HPL-003__prolyl|tRNA_synthetase:0.01596773434164526495):0.10245955613827763264,261407942__Bacteria__Bacilli__Paenibacillus_sp_Y412MC10__prolyl|tRNA_synthetase:0.09766729313115705968):0.03947372531038677301):0.03135158627532785847):0.10655158052153075599,(((169828364__Bacteria__Bacilli__Lysinibacillus_sphaericus_C3-41__prolyl|tRNA_synthetase:0.09131121989015941742,317127978__Bacteria__Bacilli__Bacillus_cellulosilyticus_DSM_2522__prolyl|tRNA_synthetase:0.10189453225597205899):0.11418446665340196977,(352516895__Bacteria__Bacilli__Tetragenococcus_halophilus_NBRC_12172__prolyl|tRNA_synthetase:0.26590700530954186620,326804116__Bacteria__Bacilli__Aerococcus_urinae_ACS-120-V-Col10a__proline||tRNA_ligase:0.27116715371778338239):0.13970384359668502894):0.14113696031353686888,(226310645__Bacteria__Bacilli__Brevibacillus_brevis_NBRC_100599__prolyl|tRNA_synthetase:0.13281584566290519089,51892640__Bacteria__Clostridia__Symbiobacterium_thermophilum_IAM_14863__prolyl|tRNA_synthetase:0.10211483686090479239):0.06804846560196260719):0.06132061112391373053):0.04682461594357460732):0.15567932819095742225,((((320160470__Bacteria__Chloroflexi__Anaerolinea_thermophila_UNI-1__prolyl|tRNA_synthetase:0.20371955736160593520,347753988__Bacteria__Acidobacteria__Candidatus_Chloracidobacterium_thermophilum_B__prolyl|tRNA_synthetase:0.27975067166780043237):0.10620321049156089543,((156742029__Bacteria__Chloroflexi__Roseiflexus_castenholzii_DSM_13941__prolyl|tRNA_synthetase:0.01619720325174344930,148655910__Bacteria__Chloroflexi__Roseiflexus_sp_RS-1__prolyl|tRNA_synthetase:0.01578783688154668241):0.07697463832205314604,(219849360__Bacteria__Chloroflexi__Chloroflexus_aggregans_DSM_9485__prolyl|tRNA_synthetase:0.01276888681170804986,(163846883__Bacteria__Chloroflexi__Chloroflexus_aurantiacus_J-10-fl__prolyl|tRNA_synthetase:0.00000122123005994819,222524704__Bacteria__Chloroflexi__Chloroflexus_sp_Y-400-fl__prolyl|tRNA_synthetase:0.00000122123005994819):0.02141656725772720163):0.10255102276775825143):0.22028214515465749379):0.14355287860027887703,(((((357402005__Bacteria__Actinobacteria__Streptomyces_cattleya_NRRL_8057__prolyl|tRNA_synthetase:0.03635046468545911902,357392079__Bacteria__Actinobacteria__Kitasatospora_setae_KM-6054__putative_prolyl|tRNA_synthetase:0.10155806158385002891):0.04702165596126961500,((374986226__Bacteria__Actinobacteria__Streptomyces_bingchenggensis_BCW-1__prolyl|tRNA_synthetase:0.03432921879823550709,345009606__Bacteria__Actinobacteria__Streptomyces_violaceusniger_Tu_4113__prolyl|tRNA_synthetase:0.08653086656740588412):0.02666003745647763448,(290957102__Bacteria__Actinobacteria__Streptomyces_scabiei_87-22__class_II_tRNA_synthetase:0.08965109151857542091,29829188__Bacteria__Actinobacteria__Streptomyces_avermitilis_MA-4680__prolyl|tRNA_synthetase:0.03375718536638437628):0.05224014690677012546):0.04459963655058710175):0.13421520662442876226,((336180094__Bacteria__Actinobacteria__Frankia_symbiont_of_Datisca_glomerata__prolyl|tRNA_synthetase:0.10102565830834278615,(312194258__Bacteria__Actinobacteria__Frankia_sp_EuI1c__prolyl|tRNA_synthetase:0.08068498406799953782,((111225872__Bacteria__Actinobacteria__Frankia_alni_ACN14a__prolyl|tRNA_synthetase:0.05356282121971479848,86742942__Bacteria__Actinobacteria__Frankia_sp_CcI3__prolyl|tRNA_synthetase:0.04272276861262827574):0.07733479370153466259,158312212__Bacteria__Actinobacteria__Frankia_sp_EAN1pec__prolyl|tRNA_synthetase:0.08224195931860317499):0.01788544687019739260):0.05212767922652273428):0.16804377609761753098,(291299687__Bacteria__Actinobacteria__Stackebrandtia_nassauensis_DSM_44728__prolyl|tRNA_synthetase:0.28186181785034364333,(((330466285__Bacteria__Actinobacteria__Verrucosispora_maris_AB-18-032__prolyl|tRNA_synthetase:0.03181782083444769510,(315502429__Bacteria__Actinobacteria__Micromonospora_sp_L5__prolyl|tRNA_synthetase:0.00231094881576778335,302865885__Bacteria__Actinobacteria__Micromonospora_aurantiaca_ATCC_27029__prolyl|tRNA_synthetase:0.00203157336461350698):0.01532819273200536694):0.00770593717561057160,(159036838__Bacteria__Actinobacteria__Salinispora_arenicola_CNS-205__prolyl|tRNA_synthetase:0.04328319840426531756,145593854__Bacteria__Actinobacteria__Salinispora_tropica_CNB-440__prolyl|tRNA_synthetase:0.02367257373229523371):0.04287227367415774593):0.09675505823658228644,(383782198__Bacteria__Actinobacteria__Actinoplanes_missouriensis_431__putative_prolyl|tRNA_synthetase:0.04881578253281020768,386852218__Bacteria__Actinobacteria__Actinoplanes_sp_SE50-110__prolyl|tRNA_synthetase:0.04001330627462911654):0.16958263299464959584):0.06258070058196202323):0.07449321530498421995):0.08257753268560785731):0.43636943221438417861,(256397192__Bacteria__Actinobacteria__Catenulispora_acidiphila_DSM_44928__prolyl|tRNA_synthetase:0.12911922285950369615,(269125121__Bacteria__Actinobacteria__Thermomonospora_curvata_DSM_43183__prolyl|tRNA_synthetase:0.20153073096761550675,(15827816__Bacteria__Actinobacteria__Mycobacterium_leprae_TN__prolyl|tRNA_synthetase:0.29655974799084350302,111020488__Bacteria__Actinobacteria__Rhodococcus_jostii_RHA1__prolyl|tRNA_synthetase:0.15694742316714019315):0.08580101065282584594):0.04113151109995239613):0.14641628354250774136):0.15756838090118616136,(((313679172__Bacteria__Deinococcus-Thermus__Oceanithermus_profundus_DSM_14977__prolyl|tRNA_synthetase:0.16390528740687823617,(328951623__Bacteria__Deinococcus-Thermus__Marinithermus_hydrothermalis_DSM_14884__prolyl|tRNA_synthetase:0.12755092923570873764,(46200191__Bacteria__Deinococcus-Thermus__Thermus_thermophilus_HB27__prolyl|tRNA_synthetase:0.04446630293812069146,(320451068__Bacteria__Deinococcus-Thermus__Thermus_scotoductus_SA-01__prolyl|tRNA_synthetase:0.04726965138358359131,384440190__Bacteria__Deinococcus-Thermus__Thermus_sp_CCB_US3_UF1__prolyl|tRNA_synthetase:0.05161277291064914063):0.02710439858196384347):0.09979828568279455747):0.03781998014690365895):0.03489180927731583975,(291294868__Bacteria__Deinococcus-Thermus__Meiothermus_ruber_DSM_1279__prolyl|tRNA_synthetase:0.10268016381221331534,297564570__Bacteria__Deinococcus-Thermus__Meiothermus_silvanus_DSM_9946__prolyl|tRNA_synthetase:0.11425090082968981930):0.08616134790479260119):0.09466033042198711278,(297624797__Bacteria__Deinococcus-Thermus__Truepera_radiovictrix_DSM_17093__prolyl|tRNA_synthetase:0.31004742662421308497,(325282970__Bacteria__Deinococcus-Thermus__Deinococcus_proteolyticus_MRP__Prolyl|tRNA_synthetase:0.08492939937111224080,((386857515__Bacteria__Deinococcus-Thermus__Deinococcus_gobiensis_I-0__prolyl|tRNA_synthetase:0.03225731577011155260,((226355442__Bacteria__Deinococcus-Thermus__Deinococcus_deserti_VCD115__prolyl|tRNA_synthetase:0.06461660237526453687,15806285__Bacteria__Deinococcus-Thermus__Deinococcus_radiodurans_R1__prolyl|tRNA_synthetase:0.06062693767170931197):0.02280442801212450785,94984677__Bacteria__Deinococcus-Thermus__Deinococcus_geothermalis_DSM_11300__prolyl|tRNA_synthetase:0.10284667975436947995):0.02002567832739653858):0.05100143647996113749,320335305__Bacteria__Deinococcus-Thermus__Deinococcus_maricopensis_DSM_21211__prolyl|tRNA_synthetase:0.09681801228094909229):0.06144148355676475742):0.38621236145520349003):0.08292523889938981096):0.04009193794266873584):0.08927001320677503682):0.06077067788325116876,(((((383791958__Bacteria__Spirochaetes__Spirochaeta_africana_DSM_8902__prolyl|tRNA_synthetase|_family_I:0.23073358510224387108,302336805__Bacteria__Spirochaetes__Spirochaeta_smaragdinae_DSM_11293__prolyl|tRNA_synthetase:0.22936747099726895183):0.06267539436080357684,307717742__Bacteria__Spirochaetes__Spirochaeta_thermophila_DSM_6192__prolyl|tRNA_synthetase:0.21201975605342962550):0.05640167352787359145,((51598659__Bacteria__Spirochaetes__Borrelia_garinii_PBi_linear__prolyl|tRNA_synthetase:0.01476189370876964356,((15594747__Bacteria__Spirochaetes__Borrelia_burgdorferi_B31__proline||tRNA_ligase:0.01313007340912266188,343127713__Bacteria__Spirochaetes__Borrelia_bissettii_DN127__prolyl|tRNA_synthetase:0.03587174549514306199):0.02026620467326227179,111115231__Bacteria__Spirochaetes__Borrelia_afzelii_PKo__prolyl|tRNA_synthetase:0.01888946542311557147):0.01440727035463854055):0.17367747973777986070,((187918269__Bacteria__Spirochaetes__Borrelia_hermsii_DAH__prolyl|tRNA_synthetase:0.04548312006274292385,119953193__Bacteria__Spirochaetes__Borrelia_turicatae_91E135__prolyl|tRNA_synthetase:0.03359667437781148347):0.03948217083086680290,(386859634__Bacteria__Spirochaetes__Borrelia_crocidurae_str_Achema__prolyl|tRNA_synthetase:0.00555983483312970633,(203287850__Bacteria__Spirochaetes__Borrelia_recurrentis_A1__prolyl|tRNA_synthetase:0.00377800727136811884,203284314__Bacteria__Spirochaetes__Borrelia_duttonii_Ly__prolyl|tRNA_synthetase:0.00000122123005994819):0.00205978153690740537):0.06802640050089081569):0.11844156190089054348):0.40079128155320747906):0.09012520341374248567,(((310818519__Bacteria__Deltaproteobacteria__Stigmatella_aurantiaca_DW4-3-1__prolyl|tRNA_synthetase:0.08356760713879952951,(383459207__Bacteria__Deltaproteobacteria__Corallococcus_coralloides_DSM_2259__prolyl|tRNA_synthetase:0.07703788946816397809,(338532288__Bacteria__Deltaproteobacteria__Myxococcus_fulvus_HW-1__prolyl|tRNA_synthetase:0.01834631197795767374,108758355__Bacteria__Deltaproteobacteria__Myxococcus_xanthus_DK_1622__prolyl|tRNA_synthetase:0.00888598676907405294):0.02945650772841988327):0.03042287451659349620):0.31712424511040149255,(116620962__Bacteria__Acidobacteria__Candidatus_Solibacter_usitatus_Ellin6076__prolyl|tRNA_synthetase:0.41489139865087831804,226227159__Bacteria__others_bacteria__Gemmatimonas_aurantiaca_T-27__prolyl|tRNA_synthetase:0.35410947452060503871):0.08281626778418807455):0.07605157130855497161,((((332664741__Bacteria__Bacteroidetes__Haliscomenobacter_hydrossis_DSM_1100__prolyl|tRNA_synthetase:0.12891746668812284482,379730862__Bacteria__Bacteroidetes__Saprospira_grandis_str_Lewin__prolyl|tRNA_synthetase:0.18783412397390572557):0.10707428033352227315,((((387791174__Bacteria__Bacteroidetes__Solitalea_canadensis_DSM_3403__prolyl|tRNA_synthetase|_family_I:0.12745927275319940408,(325103166__Bacteria__Bacteroidetes__Pedobacter_saltans_DSM_12145__prolyl|tRNA_synthetase:0.09369856423537376022,(255532798__Bacteria__Bacteroidetes__Pedobacter_heparinus_DSM_2366__prolyl|tRNA_synthetase:0.11207930632236519364,326802012__Bacteria__Bacteroidetes__Sphingobacterium_sp_21__prolyl|tRNA_synthetase:0.08781182081439217746):0.03387387986058713191):0.04573739694215961382):0.04031615608269294854,(((312131710__Bacteria__Bacteroidetes__Leadbetterella_byssophila_DSM_17132__prolyl|tRNA_synthetase:0.16108414456425515504,(255034032__Bacteria__Bacteroidetes__Dyadobacter_fermentans_DSM_18053__prolyl|tRNA_synthetase:0.07346043909637213487,(338213577__Bacteria__Bacteroidetes__Runella_slithyformis_DSM_19594__prolyl|tRNA_synthetase:0.10930968519162251318,284037200__Bacteria__Bacteroidetes__Spirosoma_linguale_DSM_74__prolyl|tRNA_synthetase:0.12023299586547124551):0.04374769475603306618):0.02758474960535713810):0.05170474593942034347,((390947038__Bacteria__Bacteroidetes__Alistipes_finegoldii_DSM_17242__prolyl|tRNA_synthetase:0.18604764878252302851,325279815__Bacteria__Bacteroidetes__Odoribacter_splanchnicus_DSM_20712__prolyl|tRNA_synthetase:0.14373347038769948569):0.04436775519173822430,((313203193__Bacteria__Bacteroidetes__Paludibacter_propionicigenes_WB4__prolyl|tRNA_synthetase:0.12858381282837877402,212550458__Bacteria__Bacteroidetes__Candidatus_Azobacteroides_pseudotrichonymphae_genomovar_CFP2__prolyl|tRNA_synthetase:0.22078335664528134230):0.03008405547319491571,(((((150005824__Bacteria__Bacteroidetes__Bacteroides_vulgatus_ATCC_8482__prolyl|tRNA_synthetase:0.02136325859075382388,325297765__Bacteria__Bacteroidetes__Bacteroides_salanitronis_DSM_18170__prolyl|tRNA_synthetase:0.03106946381147146843):0.04086273860555100085,((319902090__Bacteria__Bacteroidetes__Bacteroides_helcogenes_P_36-108__prolyl|tRNA_synthetase:0.04923427439332561661,(53713725__Bacteria__Bacteroidetes__Bacteroides_fragilis_YCH46__prolyl|tRNA_synthetase:0.02188088234653141201,29346339__Bacteria__Bacteroidetes__Bacteroides_thetaiotaomicron_VPI-5482__prolyl|tRNA_synthetase:0.01127758330651683349):0.01596401041673392238):0.02232609213513745555,(294673774__Bacteria__Bacteroidetes__Prevotella_ruminicola_23__proline||tRNA_ligase:0.09070251389062375380,((327313290__Bacteria__Bacteroidetes__Prevotella_denticola_F0289__proline||tRNA_ligase:0.03498206722494481141,302347070__Bacteria__Bacteroidetes__Prevotella_melaninogenica_ATCC_25845__proline||tRNA_ligase:0.02357217332317439185):0.02979269297097323146,387131925__Bacteria__Bacteroidetes__Prevotella_intermedia_17__proline||tRNA_ligase:0.06535315320096785063):0.04735994582077202031):0.15494203228536676531):0.01869482188074709020):0.05607084736957544668,(375254014__Bacteria__Bacteroidetes__Tannerella_forsythia_ATCC_43037__proline||tRNA_ligase:0.08287395792751264811,150007636__Bacteria__Bacteroidetes__Parabacteroides_distasonis_ATCC_8503__prolyl|tRNA_synthetase:0.05958381260776304117):0.05255543658436220150):0.04796982303877943277,34540714__Bacteria__Bacteroidetes__Porphyromonas_gingivalis_W83__prolyl|tRNA_synthetase:0.09310826040158358408):0.01465594072920077193,332299347__Bacteria__Bacteroidetes__Porphyromonas_asaccharolytica_DSM_20707__prolyl|tRNA_synthetase:0.25175122955578804751):0.02319542847494255461):0.06613095088989102976):0.03170521808615667930):0.03066090810073305445,(((390941819__Bacteria__Bacteroidetes__Belliella_baltica_DSM_15883__prolyl|tRNA_synthetase:0.10723233490696361392,343085207__Bacteria__Bacteroidetes__Cyclobacterium_marinum_DSM_745__prolyl|tRNA_synthetase:0.14606711221171128634):0.05234361935110910802,(189501728__Bacteria__Bacteroidetes__Candidatus_Amoebophilus_asiaticus_5a2__prolyl|tRNA_synthetase:0.35078454213627541236,(313677792__Bacteria__Bacteroidetes__Marivirga_tractuosa_DSM_4126__prolyl|tRNA_synthetase:0.13667708586366966728,110639601__Bacteria__Bacteroidetes__Cytophaga_hutchinsonii_ATCC_33406__prolyl|tRNA_synthetase:0.17201015233099437030):0.02320576019389519740):0.03136008988003751580):0.03453946736820773245,(((161833740__Bacteria__Bacteroidetes__Candidatus_Sulcia_muelleri_GWSS__prolyl|tRNA_synthetase:0.07204810289329455220,256370695__Bacteria__Bacteroidetes__Candidatus_Sulcia_muelleri_SMDSEM__prolyl|tRNA_synthetase:0.08257360409375535948):0.19069533198346888536,((262341274__Bacteria__Bacteroidetes__Blattabacterium_sp_Blattella_germanica_str_Bge__proline|tRNA_ligase:0.07642104251041796636,387906905__Bacteria__Bacteroidetes__Blattabacterium_sp_Blaberus_giganteus__proline|tRNA_ligase:0.09517730206173911911):0.07053263197130847650,((357420928__Bacteria__Bacteroidetes__Blattabacterium_sp_Mastotermes_darwiniensis_str_MADAR__prolyl|tRNA_synthetase:0.09103711715241862013,374290542__Bacteria__Bacteroidetes__Blattabacterium_sp_Cryptocercus_punctulatus_str_Cpu__proline|tRNA_ligase:0.08408225790890110074):0.02225617279468248416,261749214__Bacteria__Bacteroidetes__Blattabacterium_sp_Periplaneta_americana_str_BPLAN__prolyl|tRNA_synthetase:0.10469766883917640266):0.04966111017596711030):0.18616568941477645849):0.24162658880624915403,(((319952066__Bacteria__Bacteroidetes__Cellulophaga_algicola_DSM_14237__prolyl|tRNA_synthetase:0.08706623593834540709,((344201820__Bacteria__Bacteroidetes__Muricauda_ruestringensis_DSM_13258__prolyl|tRNA_synthetase:0.09385306816349760217,260062022__Bacteria__Bacteroidetes__Robiginitalea_biformata_HTCC2501__prolyl|tRNA_synthetase:0.15064535586855620775):0.03023341970691386174,(305664978__Bacteria__Bacteroidetes__Maribacter_sp_HTCC2170__prolyl|tRNA_synthetase:0.07721820669875410770,340618741__Bacteria__Bacteroidetes__Zobellia_galactanivorans__prolyl|tRNA_synthetase:0.05350331099270744240):0.02440108642314203075):0.01967669963324839705):0.02633614705818777477,(325287208__Bacteria__Bacteroidetes__Cellulophaga_lytica_DSM_7489__prolyl|tRNA_synthetase:0.07870672387518284907,((((325954344__Bacteria__Bacteroidetes__Weeksella_virosa_DSM_16922__prolyl|tRNA_synthetase:0.18305514921888418889,(313206166__Bacteria__Bacteroidetes__Riemerella_anatipestifer_DSM_15868__prolyl|tRNA_synthetase:0.04882122249939704894,255535772__Bacteria__Bacteroidetes__Flavobacteriaceae_bacterium_3519-10__prolyl|tRNA_synthetase:0.10958065275840542241):0.06668091538075962554):0.05140488664445263395,(332292776__Bacteria__Bacteroidetes__Krokinobacter_sp_4H-3-7-5__prolyl|tRNA_synthetase:0.11074650224373412677,((298206800__Bacteria__Bacteroidetes__Croceibacter_atlanticus_HTCC2559__prolyl|tRNA_synthetase:0.08463323550876308832,(295135607__Bacteria__Bacteroidetes__Zunongwangia_profunda_SM-A87__prolyl|tRNA_synthetase:0.07721149305668478791,120437069__Bacteria__Bacteroidetes__Gramella_forsetii_KT0803__prolyl|tRNA_synthetase:0.08430566076032509903):0.04214463824518207419):0.03911026977614745492,336171487__Bacteria__Bacteroidetes__Lacinutrix_sp_5H-3-7-4__prolyl|tRNA_synthetase:0.12829221847490837605):0.03895032333964094928):0.04273485602099878072):0.02174618523202766218,(383451198__Bacteria__Bacteroidetes__Flavobacterium_indicum_GPTSA100-9__Proline||tRNA_ligase:0.09378865306102847355,((365960516__Bacteria__Bacteroidetes__Flavobacterium_columnare_ATCC_49512__prolyl|tRNA_ligase:0.11815466572296492997,347536960__Bacteria__Bacteroidetes__Flavobacterium_branchiophilum_FL-15__proline||tRNA_ligase:0.07258457095584973373):0.01726940119003657695,(150025459__Bacteria__Bacteroidetes__Flavobacterium_psychrophilum_JIP02-86__Proline||tRNA_ligase:0.08532234713657005365,146302666__Bacteria__Bacteroidetes__Flavobacterium_johnsoniae_UW101__prolyl|tRNA_synthetase:0.07705848120827608894):0.01248598092897543026):0.02575418787800255738):0.06391611008581196685):0.03685458875345041380,(340622602__Bacteria__Bacteroidetes__Capnocytophaga_canimorsus_Cc5__Proline||tRNA_ligase:0.08928430371588903791,256820371__Bacteria__Bacteroidetes__Capnocytophaga_ochracea_DSM_7271__prolyl|tRNA_synthetase:0.09014216536094804555):0.05692520546160435152):0.02461101678216428418):0.04416488972386414802):0.04155406232535106131,(390953339__Bacteria__Bacteroidetes__Aequorivita_sublithincola_DSM_14238__prolyl|tRNA_synthetase:0.16895226275762648127,375013748__Bacteria__Bacteroidetes__Owenweeksia_hongkongensis_DSM_17368__prolyl|tRNA_synthetase|_family_I:0.14549841359828616372):0.03853993885616665421):0.02760055020660888078):0.02854867938035927574):0.03307522551674081657):0.02725465715782943860):0.04320363072227651619,(256424918__Bacteria__Bacteroidetes__Chitinophaga_pinensis_DSM_2588__prolyl|tRNA_synthetase:0.11646372119083796270,375145317__Bacteria__Bacteroidetes__Niastella_koreensis_GR20-10__prolyl|tRNA_synthetase:0.15459770859695104450):0.07740656308231004534):0.05308752425824749682,327405532__Bacteria__Bacteroidetes__Fluviicola_taffensis_DSM_16823__prolyl|tRNA_synthetase:0.25881377187566440012):0.04051458650037042392):0.13278621226074710515,(268317819__Bacteria__Bacteroidetes__Rhodothermus_marinus_DSM_4252__prolyl|tRNA_synthetase:0.13293808980839685874,83814638__Bacteria__Bacteroidetes__Salinibacter_ruber_DSM_13855__prolyl|tRNA_synthetase:0.30331721846271614274):0.05374176576756939383):0.06585526094326944746,(193216362__Bacteria__Chlorobi__Chloroherpeton_thalassium_ATCC_35110__prolyl|tRNA_synthetase:0.13858558846132840170,((194334392__Bacteria__Chlorobi__Prosthecochloris_aestuarii_DSM_271__prolyl|tRNA_synthetase:0.12041399837846401832,189499811__Bacteria__Chlorobi__Chlorobium_phaeobacteroides_BS1__prolyl|tRNA_synthetase:0.11059929524902874232):0.04519807831324386405,(((21674311__Bacteria__Chlorobi__Chlorobium_tepidum_TLS__prolyl|tRNA_synthetase:0.02205959807297285663,193213223__Bacteria__Chlorobi__Chlorobaculum_parvum_NCIB_8327__prolyl|tRNA_synthetase:0.03419152289848881310):0.10378916544544947165,(189347188__Bacteria__Chlorobi__Chlorobium_limicola_DSM_245__prolyl|tRNA_synthetase:0.09812743172263693747,78188687__Bacteria__Chlorobi__Chlorobium_chlorochromatii_CaD3__prolyl|tRNA_synthetase:0.12241990123002741142):0.02511402799071402181):0.01767382803317079504,((78187351__Bacteria__Chlorobi__Chlorobium_luteolum_DSM_273__prolyl|tRNA_synthetase:0.04962073502862407448,145220122__Bacteria__Chlorobi__Chlorobium_phaeovibrioides_DSM_265__prolyl|tRNA_synthetase:0.07307790281923427778):0.03178605991116119356,(119357673__Bacteria__Chlorobi__Chlorobium_phaeobacteroides_DSM_266__prolyl|tRNA_synthetase:0.08611903357879564791,194336185__Bacteria__Chlorobi__Pelodictyon_phaeoclathratiforme_BU-1__prolyl|tRNA_synthetase:0.05442887807520640359):0.02444376517956879311):0.01406664125636608934):0.03411075282253567958):0.08183229599487226724):0.15969895920259216671):0.06057447310416386177):0.03352969959684422990):0.03485261411387602370,((294101290__Bacteria__others_bacteria__Aminobacterium_colombiense_DSM_12261__prolyl|tRNA_synthetase:0.17599875739263812213,(357419257__Bacteria__others_bacteria__Thermovirga_lienii_DSM_17291__prolyl|tRNA_synthetase:0.14744685917765798511,269791928__Bacteria__others_bacteria__Thermanaerovibrio_acidaminovorans_DSM_6589__prolyl|tRNA_synthetase:0.17995785927216967348):0.08917509007592731851):0.29024741295181005762,(((294056086__Bacteria__others_bacteria__Coraliomargarita_akajimensis_DSM_45221__prolyl|tRNA_synthetase:0.22891816315362797929,((162452041__Bacteria__Deltaproteobacteria__Sorangium_cellulosum_So_ce_56__prolyl|tRNA_synthetase:0.31851551719417930952,(42524428__Bacteria__Deltaproteobacteria__Bdellovibrio_bacteriovorus_HD100__prolyl|tRNA_synthetase:0.30347737201334379353,(283782412__Bacteria__Planctomycetes__Pirellula_staleyi_DSM_6068__prolyl|tRNA_synthetase:0.17922459877726215627,32473557__Bacteria__Planctomycetes__Rhodopirellula_baltica_SH_1__prolyl|tRNA_synthetase:0.26681760967745021818):0.08908330209314292703):0.04122378075771935407):0.05667781753932130823,((218960761__Bacteria__others_bacteria__Candidatus_Cloacamonas_acidaminovorans__Prolyl|tRNA_synthetase_2_|Proline||tRNA_ligase_2|_|ProRS_2|:0.31373564219543270681,(158522069__Bacteria__Deltaproteobacteria__Desulfococcus_oleovorans_Hxd3__prolyl|tRNA_synthetase:0.29536983471418970515,(224368341__Bacteria__Deltaproteobacteria__Desulfobacterium_autotrophicum_HRM2__prolyl|tRNA_synthetase:0.24811139918589436570,218782927__Bacteria__Deltaproteobacteria__Desulfatibacillum_alkenivorans_AK-01__prolyl|tRNA_synthetase:0.20127633798733282622):0.04547698387731299169):0.06130228084238784764):0.05429591043756330782,(197120447__Bacteria__Deltaproteobacteria__Anaeromyxobacter_sp_K__prolyl|tRNA_synthetase:0.02543364728651786519,86156454__Bacteria__Deltaproteobacteria__Anaeromyxobacter_dehalogenans_2CP-C__prolyl|tRNA_synthetase:0.02834060056431438740):0.30913295022418657565):0.00959498870062861463):0.01664921127778889315):0.03026135287426830883,338732357__Bacteria__Chlamydiae__Simkania_negevensis_Z_gsn__prolyl|tRNA_synthetase_2:0.32646283501571404795):0.04300484544276222953,(((187734550__Bacteria__others_bacteria__Akkermansia_muciniphila_ATCC_BAA-835__prolyl|tRNA_synthetase:0.37684433210074919085,189219701__Bacteria__others_bacteria__Methylacidiphilum_infernorum_V4__Prolyl|tRNA_synthetase:0.41189356103738045123):0.08514065540198985371,((389876122__Bacteria__Alphaproteobacteria__Tistrella_mobilis_KA081020-065__prolyl|tRNA_synthetase:0.36785706914926419309,(162319780__Bacteria__Alphaproteobacteria__Magnetospirillum_magneticum_AMB-1__prolyl|tRNA_synthetase:0.23470180552195066270,(((300023435__Bacteria__Alphaproteobacteria__Hyphomicrobium_denitrificans_ATCC_51888__prolyl|tRNA_synthetase:0.06516894379070647947,338739703__Bacteria__Alphaproteobacteria__Hyphomicrobium_sp_MC1__prolyl|tRNA_synthetase:0.06038945671390797548):0.10892068598858117845,312116222__Bacteria__Alphaproteobacteria__Rhodomicrobium_vannielii_ATCC_17100__prolyl|tRNA_synthetase:0.11860935645105198655):0.11615981072257805518,((334344402__Bacteria__Alphaproteobacteria__Sphingobium_chlorophenolicum_L-1__prolyl|tRNA_synthetase:0.01784244352343473949,294011681__Bacteria__Alphaproteobacteria__Sphingobium_japonicum_UT26S__prolyl|tRNA_synthetase:0.02770304064878720621):0.17549123820290990494,((103486717__Bacteria__Alphaproteobacteria__Sphingopyxis_alaskensis_RB2256__prolyl|tRNA_synthetase:0.14976251986149269335,347528844__Bacteria__Alphaproteobacteria__Sphingobium_sp_SYK-6__prolyl|tRNA_synthetase:0.15360784691859946660):0.03137383816393484598,(85374048__Bacteria__Alphaproteobacteria__Erythrobacter_litoralis_HTCC2594__prolyl|tRNA_synthetase:0.28645623714051615671,(334141970__Bacteria__Alphaproteobacteria__Novosphingobium_sp_PP1Y__prolyl|tRNA_synthetase:0.10366009765754720384,87199967__Bacteria__Alphaproteobacteria__Novosphingobium_aromaticivorans_DSM_12444__prolyl|tRNA_synthetase:0.15193348865376626877):0.05092184689193316599):0.09927756891496745950):0.06472029371686241483):0.12656004610531595977):0.21030133564191694218):0.07379236810327846618):0.10544522331552391714,(338176609__Bacteria__Chlamydiae__Parachlamydia_acanthamoebae_UV-7__prolyl|tRNA_synthetase:0.15267481665586965511,(46446958__Bacteria__Chlamydiae__Candidatus_Protochlamydia_amoebophila_UWE25__prolyl|tRNA_synthetase:0.16419427852446061289,297620635__Bacteria__Chlamydiae__Waddlia_chondrophila_WSU_86-1044__prolyl|tRNA_synthetase:0.17592249352856809130):0.03719773023975629644):0.11626457024442604649):0.04221968186217305713):0.01148488531998627556,347758107__Bacteria__Alphaproteobacteria__Micavibrio_aeruginosavorus_ARL-13__prolyl|tRNA_synthetase:0.61984392668622745326):0.05228350618980999454):0.17579258868489905376):0.07247281515588845091):0.02526223140745383414):0.07712042223210012482):0.03519485484380964480):0.03400799811737569012,(108803928__Bacteria__Actinobacteria__Rubrobacter_xylanophilus_DSM_9941__prolyl|tRNA_synthetase:0.42874750070516165490,(269926770__Bacteria__others_bacteria__Thermobaculum_terrenum_ATCC_BAA-798__prolyl|tRNA_synthetase:0.30471126022486660911,(221632630__Bacteria__Chloroflexi__Thermomicrobium_roseum_DSM_5159__prolyl|tRNA_synthetase:0.15902048740685184591,269837371__Bacteria__Chloroflexi__Sphaerobacter_thermophilus_DSM_20745__prolyl|tRNA_synthetase:0.13248865948894181233):0.25378690889351457338):0.08272116169817732290):0.05054942893156673389):0.03569664860148083485,((((158319516__Bacteria__Clostridia__Alkaliphilus_oremlandii_OhILAs__prolyl|tRNA_synthetase:0.10678525772971393659,(310659541__Bacteria__Clostridia__Clostridium_sticklandii_DSM_519__Prolyl|tRNA_synthetase_2_|Proline||tRNA_ligase_2|_|ProRS_2|:0.17888614138387096131,260681819__Bacteria__Clostridia__Clostridium_difficile_CD196__prolyl|tRNA_synthetase:0.23340276551421132445):0.05780366743262547319):0.06818619537092697469,(310829146__Bacteria__Clostridia__Eubacterium_limosum_KIST612__hypothetical_protein:0.06334946030740976064,379010951__Bacteria__Clostridia__Acetobacterium_woodii_DSM_1030__prolyl|tRNA_synthetase_ProS:0.07667595700516348367):0.15125766921520381048):0.08755918981861952888,((((50365293__Bacteria__Tenericutes__Mesoplasma_florum_L1__prolyl|tRNA_synthetase:0.12733438899278559653,(344205302__Bacteria__Tenericutes__Mycoplasma_putrefaciens_KS1__prolyl|tRNA_synthetase:0.11098482749297600147,((42560874__Bacteria__Tenericutes__Mycoplasma_mycoides_subsp_mycoides_SC_str_PG1__prolyl|tRNA_synthetase:0.00984480103198599223,313665217__Bacteria__Tenericutes__Mycoplasma_leachii_PG50__proline||tRNA_ligase:0.02024000165665202841):0.00772411526802584993,162316930__Bacteria__Tenericutes__Mycoplasma_capricolum_subsp_capricolum_ATCC_27343__prolyl|tRNA_synthetase:0.00853844605740625845):0.12971215607473873810):0.08682012375154952999):0.23856069917407587977,(((304373259__Bacteria__Tenericutes__Mycoplasma_hyorhinis_HUB-1__prolyl|tRNA_synthetase:0.21782998028166397630,(240047193__Bacteria__Tenericutes__Mycoplasma_conjunctivae_HRC-581__prolyl|tRNA_synthetase:0.27225207435924586585,54020489__Bacteria__Tenericutes__Mycoplasma_hyopneumoniae_232__prolyl|tRNA_synthetase:0.43334522034544070701):0.10380191456967478858):0.12997182693840472756,((193216459__Bacteria__Tenericutes__Mycoplasma_arthritidis_158L3-1__prolyl|tRNA_synthetase:0.22662527639592414119,269115191__Bacteria__Tenericutes__Mycoplasma_hominis_ATCC_23114__prolyl|tRNA_synthetase:0.27000937900718841034):0.16238662835900605219,((71894504__Bacteria__Tenericutes__Mycoplasma_synoviae_53__prolyl|tRNA_synthetase:0.29934651519151417309,((294155892__Bacteria__Tenericutes__Mycoplasma_crocodyli_MP145__proline||tRNA_ligase:0.16919844175871240344,((313678253__Bacteria__Tenericutes__Mycoplasma_bovis_PG45__proline||tRNA_ligase:0.04369988142491362110,148377386__Bacteria__Tenericutes__Mycoplasma_agalactiae_PG2__prolyl|tRNA_synthetase:0.01641430773536815130):0.15541815549202583902,308190360__Bacteria__Tenericutes__Mycoplasma_fermentans_JER__proline||tRNA_ligase:0.12625535115368946570):0.05370295152833334112):0.08149263382385658894,15828654__Bacteria__Tenericutes__Mycoplasma_pulmonis_UAB_CTIP__prolyl|tRNA_synthetase:0.34677365978816743208):0.05492592960183493439):0.05023664942539916856,47458979__Bacteria__Tenericutes__Mycoplasma_mobile_163K__prolyl|tRNA_synthetase:0.39970876557191986622):0.04904681553259785526):0.03579736154524927605):0.10500616461735327867,((13358015__Bacteria__Tenericutes__Ureaplasma_parvum_serovar_3_str_ATCC_700970__prolyl|tRNA_synthetase:0.03429905933901005594,209554280__Bacteria__Tenericutes__Ureaplasma_urealyticum_serovar_10_str_ATCC_33699__prolyl|tRNA_synthetase:0.04116721265281592101):0.41369106820229062382,(26554256__Bacteria__Tenericutes__Mycoplasma_penetrans_HF-2__prolyl|tRNA_synthetase:0.49418156229561582826,((325972878__Bacteria__Tenericutes__Mycoplasma_suis_str_Illinois__prolyl|tRNA_synthetase:0.94041286786191902181,(321309527__Bacteria__Tenericutes__Mycoplasma_haemofelis_str_Langford_1__prolyl|tRNA_synthetase:0.03894248448646054489,374317619__Bacteria__Tenericutes__Mycoplasma_haemocanis_str_Illinois__prolyl|tRNA_synthetase:0.02554570327236407173):0.53963052631831620598):0.49596047242621660311,((12045139__Bacteria__Tenericutes__Mycoplasma_genitalium_G37__prolyl|tRNA_synthetase:0.25583287387123637702,13508141__Bacteria__Tenericutes__Mycoplasma_pneumoniae_M129__prolyl|tRNA_synthetase:0.26239367136448260576):0.73137477922155924581,31544425__Bacteria__Tenericutes__Mycoplasma_gallisepticum_str_R-low__prolyl|tRNA_synthetase:0.70001443822739717326):0.18796850536421494393):0.09156063317896848130):0.10193413936361041261):0.18348736886579605776):0.11595352380269842441):0.16761421593022149401,((194246824__Bacteria__Tenericutes__Candidatus_Phytoplasma_mali__prolyl|tRNA_synthetase:0.26382524537719925783,((39938732__Bacteria__Tenericutes__Onion_yellows_phytoplasma_OY-M__prolyl|tRNA_synthetase:0.01509419827388265058,85057755__Bacteria__Tenericutes__Aster_yellows_witches-broom_phytoplasma_AYWB__prolyl|tRNA_synthetase:0.02284764032840841744):0.09684978877370219175,197294712__Bacteria__Tenericutes__Candidatus_Phytoplasma_australiense__prolyl|tRNA_synthetase:0.17880051415395600833):0.11439382604041993530):0.23085887484569836414,162447162__Bacteria__Tenericutes__Acholeplasma_laidlawii_PG-8A__prolyl|tRNA_synthetase:0.19754227595362866543):0.23816402506066103317):0.13419163759944918723,(((((118444161__Bacteria__Clostridia__Clostridium_novyi_NT__prolyl|tRNA_synthetase:0.00712156467960220127,331270273__Bacteria__Clostridia__Clostridium_botulinum_BKT015925__proline|tRNA_ligase:0.01713897192811211778):0.09643049446962499716,(152974217__Bacteria__Bacilli__Bacillus_cytotoxicus_NVH_391-98__prolyl|tRNA_synthetase:0.07874360374490591008,((30018647__Bacteria__Bacilli__Bacillus_cereus_ATCC_14579__prolyl|tRNA_synthetase:0.02541885716867097952,(49479045__Bacteria__Bacilli__Bacillus_thuringiensis_serovar_konkukian_str_97-27__prolyl|tRNA_synthetase:0.00745967786648284691,30260563__Bacteria__Bacilli__Bacillus_anthracis_str_Ames__prolyl|tRNA_synthetase:0.01686962024675052116):0.00279465724088265310):0.01492819836288543887,163938386__Bacteria__Bacilli__Bacillus_weihenstephanensis_KBAB4__prolyl|tRNA_synthetase:0.02909391275222311668):0.02387073417213250379):0.16225587489893886217):0.05084924532738594599,((300856979__Bacteria__Clostridia__Clostridium_ljungdahlii_DSM_13528__prolyl|tRNA_synthetase:0.07799056697283332507,219853874__Bacteria__Clostridia__Clostridium_kluyveri_NBRC_12016__prolyl|tRNA_synthetase:0.11491263386631382637):0.08462551146538074831,148381286__Bacteria__Clostridia__Clostridium_botulinum_A_str_ATCC_3502__prolyl|tRNA_synthetase:0.19692972264934260895):0.04297000111515004994):0.02321650561884948047,((374295459__Bacteria__Clostridia__Clostridium_clariflavum_DSM_19732__prolyl|tRNA_synthetase|_family_I:0.11406201033408198964,(376259744__Bacteria__Clostridia__Clostridium_sp_BNL1100__prolyl|tRNA_synthetase|_family_I:0.02243030746352874666,220927802__Bacteria__Clostridia__Clostridium_cellulolyticum_H10__prolyl|tRNA_synthetase:0.03171022421313610118):0.09785245641997314392):0.05909614645787245046,((317131365__Bacteria__Clostridia__Ethanoligenens_harbinense_YUAN-3__prolyl|tRNA_synthetase:0.18738485544639277292,(317054829__Bacteria__Clostridia__Ruminococcus_albus_7__prolyl|tRNA_synthetase:0.18252459805579768215,350271759__Bacteria__Clostridia__Oscillibacter_valericigenes_Sjm18-20__prolyl|tRNA_synthetase:0.38318207931197173499):0.06628374748841210640):0.08337446325636153899,((157690994__Bacteria__Bacilli__Bacillus_pumilus_SAFR-032__prolyl|tRNA_synthetase:0.25078070623248965854,23098021__Bacteria__Bacilli__Oceanobacillus_iheyensis_HTE831__prolyl|tRNA_synthetase:0.21454811447520194534):0.11937361391224765583,(((302384826__Bacteria__Clostridia__Clostridium_saccharolyticum_WM1__prolyl|tRNA_synthetase:0.12967782566011670786,(238922935__Bacteria__Clostridia__Eubacterium_rectale_ATCC_33656__prolyl|tRNA_synthetase:0.18369473980899356236,((302672266__Bacteria__Clostridia__Butyrivibrio_proteoclasticus_B316__prolyl|tRNA_synthetase:0.27107092810541871808,238916041__Bacteria__Clostridia__Eubacterium_eligens_ATCC_27750__prolyl|tRNA_synthetase:0.09938085206066264721):0.03191078612113546625,(347530752__Bacteria__Clostridia__Roseburia_hominis_A2-183__hypothetical_protein:0.11197851261047468696,339442240__Bacteria__Clostridia__Clostridium_sp_SY8519__hypothetical_protein:0.13517106602407330529):0.04164814055446655616):0.01111007979249185006):0.02296852438432448254):0.02761592854555706966,160881955__Bacteria__Clostridia__Clostridium_phytofermentans_ISDg__prolyl|tRNA_synthetase:0.11743285234336425793):0.05562528849576859474,289450634__Bacteria__Clostridia__Clostridiales_genomosp_BVAB3_str_UPII9-5__proline||tRNA_ligase:0.29397418824998322595):0.02870567999009715141):0.03168568881111388097):0.02134478085248129459):0.02080131959195810967):0.05468551431667416363,(347541881__Bacteria__Clostridia__Candidatus_Arthromitus_sp_SFB-rat-Yit__prolyl|tRNA_synthetase:0.09314573351833189963,342731714__Bacteria__Clostridia__Candidatus_Arthromitus_sp_SFB-mouse-Japan__prolyl|tRNA_synthetase:0.11518319094850780482):0.29568652595214856005):0.05381995670577541246):0.07971333412877192048):0.13047784793515826429,((188585074__Bacteria__Clostridia__Natranaerobius_thermophilus_JW-NM-WN-LF__prolyl|tRNA_synthetase:0.25894570460664084743,(302389804__Bacteria__Clostridia__Thermosediminibacter_oceani_DSM_16646__prolyl|tRNA_synthetase:0.12311017781319687214,332799217__Bacteria__Clostridia__Tepidanaerobacter_sp_Re1__prolyl|tRNA_synthetase:0.19233186571584862112):0.07259658210834335490):0.04578240637197581592,(206901980__Bacteria__others_bacteria__Dictyoglomus_thermophilum_H-6-12__prolyl|tRNA_synthetase:0.02426748728633277077,217967219__Bacteria__others_bacteria__Dictyoglomus_turgidum_DSM_6724__prolyl|tRNA_synthetase:0.02142428684713808262):0.30997818582960456890):0.05478306458146982999):0.03138213688644540811):0.07989196292980157987,((300712094__Archaea__Halobacteria__Halalkalicoccus_jeotgali_B3__prolyl|tRNA_synthetase:0.08966009202069356865,((222479210__Archaea__Halobacteria__Halorubrum_lacusprofundi_ATCC_49239__prolyl|tRNA_synthetase:0.13085079198924703947,(110667672__Archaea__Halobacteria__Haloquadratum_walsbyi_DSM_16790__prolyl|tRNA_synthetase:0.19753005602439133170,(313127085__Archaea__Halobacteria__Halogeometricum_borinquense_DSM_11551__prolyl|tRNA_synthetase:0.04174843431984014142,((2508591187__Archaea__Halobacteria__Haloferax_mucosum_ATCC_BAA-1512__prolyl|tRNA_synthetase|_family_I|_EC|6|1|1|15_|:0.01926323357234429115,389846314__Archaea__Halobacteria__Haloferax_mediterranei_ATCC_33500__prolyl|tRNA_synthetase:0.01846595010257916572):0.01249941086737426342,(2508571069__Archaea__Halobacteria__Haloferax_sulfurifontis_ATCC_BAA-897__prolyl|tRNA_synthetase|_family_I|_EC|6|1|1|15_|:0.00128664187350116424,(292655033__Archaea__Halobacteria__Haloferax_volcanii_DS2__prolyl|tRNA_synthetase:0.01574491950612589772,2508566435__Archaea__Halobacteria__Haloferax_denitrificans_ATCC_35960__prolyl|tRNA_synthetase|_family_I|_EC|6|1|1|15_|:0.00531923270010398967):0.00534699377035122766):0.01531414602251559773):0.06993365576888860291):0.04350947702848088905):0.03942707454081742502):0.05119005342295741834,(((336255183__Archaea__Halobacteria__Halopiger_xanaduensis_SH-6__prolyl|tRNA_synthetase:0.02690827029684062649,(284166458__Archaea__Halobacteria__Haloterrigena_turkmenica_DSM_5511__prolyl|tRNA_synthetase:0.02611184413470271984,289582184__Archaea__Halobacteria__Natrialba_magadii_ATCC_43099__prolyl|tRNA_synthetase:0.05160449470883302081):0.02028874145510619134):0.10931599092428724573,((257053756__Archaea__Halobacteria__Halorhabdus_utahensis_DSM_12940__prolyl|tRNA_synthetase:0.10571039883944753635,(257389171__Archaea__Halobacteria__Halomicrobium_mukohataei_DSM_12286__prolyl|tRNA_synthetase:0.05956276576090301089,(344211201__Archaea__Halobacteria__Haloarcula_hispanica_ATCC_33960__prolyl|tRNA_synthetase:0.01112011761388963585,((2508572787__Archaea__Halobacteria__Haloarcula_californiae_ATCC_33799__prolyl|tRNA_synthetase|_family_I|_EC|6|1|1|15_|:0.00000122123005994819,(55377088__Archaea__Halobacteria__Haloarcula_marismortui_ATCC_43049__prolyl|tRNA_synthetase:0.00000122123005994819,2508579804__Archaea__Halobacteria__Haloarcula_sinaiiensis_ATCC_33800__prolyl|tRNA_synthetase|_family_I|_EC|6|1|1|15_|:0.00200998939387464970):0.00201692027407142978):0.00413157771818751379,2508582022__Archaea__Halobacteria__Haloarcula_vallismortis_ATCC_29715__prolyl|tRNA_synthetase|_family_I|_EC|6|1|1|15_|:0.00603000486887329996):0.00751388107550724806):0.07032730087553470955):0.02723810477486968834):0.06156154584189394569,76801546__Archaea__Halobacteria__Natronomonas_pharaonis_DSM_2160__prolyl|tRNA_synthetase:0.14217683063328895310):0.04349889851254470918):0.01826364052499607898,(169235366__Archaea__Halobacteria__Halobacterium_salinarum_R1__prolyl|tRNA_synthetase:0.00000122123005994819,161349985__Archaea__Halobacteria__Halobacterium_sp_NRC-1__prolyl|tRNA_synthetase:0.00000122123005994819):0.17364002615500562232):0.01499240843139861348):0.02453351773710819861):0.56400482276098529155,(118575566__Archaea__others_archaea__Cenarchaeum_symbiosum_A__prolyl|tRNA_synthetase:0.28851270316195426480,161528166__Archaea__others_archaea__Nitrosopumilus_maritimus_SCM1__prolyl|tRNA_synthetase:0.19230394199833134028):0.34986632558409608285):0.07027166351769849328):0.34350858703234327107,(41615004__Archaea__others_archaea__Nanoarchaeum_equitans_Kin4-M__prolyl|tRNA_synthetase:0.60661548908847195971,119719726__Archaea__Thermoproteales__Thermofilum_pendens_Hrk_5__prolyl|tRNA_synthetase:0.53042487629577461661):0.12655527877910191514):0.09744369929823085141,(170290808__Archaea__others_archaea__Candidatus_Korarchaeum_cryptofilum_OPF8__prolyl|tRNA_synthetase:0.59086701498344584849,((126466059__Archaea__Desulfurococcales__Staphylothermus_marinus_F1__prolyl|tRNA_synthetase:0.03184024828676340624,297527274__Archaea__Desulfurococcales__Staphylothermus_hellenicus_DSM_12710__prolyl|tRNA_synthetase:0.01909606163289703784):0.11325758648449889276,((296241821__Archaea__Desulfurococcales__Thermosphaera_aggregans_DSM_11486__prolyl|tRNA_synthetase:0.18225849469499372235,(320100286__Archaea__Desulfurococcales__Desulfurococcus_mucosus_DSM_2162__prolyl|tRNA_synthetase:0.06502300058966299645,(390938828__Archaea__Desulfurococcales__Desulfurococcus_fermentans_DSM_16532__prolyl|tRNA_synthetase:0.00420236534113412660,218884312__Archaea__Desulfurococcales__Desulfurococcus_kamchatkensis_1221n__prolyl|tRNA_synthetase:0.01860059367426445190):0.09353329677379811080):0.11849342528466784430):0.07393820291834708736,389860905__Archaea__Desulfurococcales__Thermogladius_sp_1633__prolyl|tRNA_synthetase:0.23162325990774296214):0.06903969280890287497):0.56982969466734756381):0.15492481797352283812):0.12204596506490311691):0.05193437508424291610):0.07599980697798484897,20094665__Archaea__Thermococcales-pyroco__Methanopyrus_kandleri_AV19__prolyl|tRNA_synthetase:0.41124830792436656290):0.08475030750745289609,(312137261__Archaea__Methanobacteriales__Methanothermus_fervidus_DSM_2088__prolyl|tRNA_synthetase:0.26608361038428479661,((84489803__Archaea__Methanobacteriales__Methanosphaera_stadtmanae_DSM_3091__prolyl|tRNA_synthetase:0.35500940055224045055,(148642347__Archaea__Methanobacteriales__Methanobrevibacter_smithii_ATCC_35061__prolyl|tRNA_synthetase:0.29239531866656742753,288560211__Archaea__Methanobacteriales__Methanobrevibacter_ruminantium_M1__prolyl|tRNA_synthetase_ProS:0.24470106321959242401):0.09868487443111211010):0.05019966577066747176,((325958767__Archaea__Methanobacteriales__Methanobacterium_sp_AL-21__prolyl|tRNA_synthetase:0.17541888903459912363,333987433__Archaea__Methanobacteriales__Methanobacterium_sp_SWAN-1__prolyl|tRNA_synthetase:0.14864597280826116754):0.08267607507458873961,(15678639__Archaea__Methanobacteriales__Methanothermobacter_thermautotrophicus_str_Delta_H__prolyl|tRNA_synthetase:0.07652577267635186919,304314752__Archaea__Methanobacteriales__Methanothermobacter_marburgensis_str_Marburg__prolyl|tRNA_synthetase:0.04824598060641712566):0.19228066990841483075):0.07006780232633189054):0.09285402693968738963):0.08075540211989135075):0.04241250452381022801):0.12481294534437639698):0.24495811941489048502):0.04215467539364643051):0.05061413322853939439,11499201__Archaea__Archaeoglobales__Archaeoglobus_fulgidus_DSM_4304__prolyl|tRNA_synthetase:0.20272170803045350129):0.0;
