# Supplementary material for: The last universal common ancestor between ancient Earth chemistry and the onset of genetics
Source: PLoS Genet. 2018 Aug 16;14(8):e1007518. doi: 10.1371/journal.pgen.1007518 (PMC6095482; doi:10.1371/journal.pgen.1007518)
Supplement: S1 Appendix — The trees are for the 355 clusters that, after alignment and tree construction, generated ML trees that preserve domain monophyly while also having homologues in ≥2 archaeal and ≥2 bacterial lineages. These 355 proteins trace to LUCA by those phylogenetic criteria [78]. LUCA, last universal common ancestor; ML, maximum likelihood. (ZIP) [file pgen.1007518.s001.zip › renamed_trees_LUCA/3164.tree]

(14589984__Archaea__Thermococcales-pyroco__Pyrococcus_horikoshii_OT3__sugar_transport_membrane_protein:0.06003514973907867619,(((337283565__Archaea__Thermococcales-pyroco__Pyrococcus_yayanosii_CH1__sugar_transport_membrane_protein:0.06215980771823736983,(((341582992__Archaea__Thermococcales-pyroco__Thermococcus_sp_4557__binding|protein|dependent_transport_systems_inner_membrane_component:0.05983562241899349071,240103617__Archaea__Thermococcales-pyroco__Thermococcus_gammatolerans_EJ3__molybdate|tungstate_transport_ABC_transporter_permease:0.08911456180517851600):0.06598120465477981533,((14601529__Archaea__Desulfurococcales__Aeropyrum_pernix_K1__ABC_transporter_permease:0.45466736079908076640,119720452__Archaea__Thermoproteales__Thermofilum_pendens_Hrk_5__binding|protein|dependent_transport_systems_inner_membrane_component:0.59506563563428149788):0.09572919626246587099,((124027206__Archaea__Desulfurococcales__Hyperthermus_butylicus_DSM_5456__ABC|type_sugar_transport_system|_permease:0.18473915690900324926,(126465213__Archaea__Desulfurococcales__Staphylothermus_marinus_F1__binding|protein|dependent_transport_system_inner_membrane_protein:0.01819872632278805510,297526520__Archaea__Desulfurococcales__Staphylothermus_hellenicus_DSM_12710__binding|protein|dependent_transport_systems_inner_membrane_component:0.02829637968983540752):0.28372559006296749207):0.09529650305883970163,(((222100313__Bacteria__Thermotogae__Thermotoga_neapolitana_DSM_4359__Binding|protein|dependent_transport_systems_inner_membrane_component_precursor:0.02542715551685755318,(148270660__Bacteria__Thermotogae__Thermotoga_petrophila_RKU-1__binding|protein|dependent_transport_systems_inner_membrane_component:0.00383248623768195958,((15643989__Bacteria__Thermotogae__Thermotoga_maritima_MSB8__sugar_ABC_transporter_permease:0.00000122123005994819,170289366__Bacteria__Thermotogae__Thermotoga_sp_RQ2__binding|protein|dependent_transport_systems_inner_membrane_component:0.00000122123005994819):0.00000122123005994819,281412970__Bacteria__Thermotogae__Thermotoga_naphthophila_RKU-10__binding|protein|dependent_transport_systems_inner_membrane_component:0.00000122123005994819):0.00744471314545956230):0.02350612372294071800):0.06930740206416977078,(338731379__Bacteria__Thermotogae__Thermotoga_thermarum_DSM_5069__CUT1_family_carbohydrate_ABC_transporter_membrane_protein_2:0.22594254856649398366,157362956__Bacteria__Thermotogae__Thermotoga_lettingae_TMO__binding|protein|dependent_transport_system_inner_membrane_protein:0.09686110892133471817):0.14325663615743250423):0.33841205083786196628,(((357386693__Bacteria__Alphaproteobacteria__Pelagibacterium_halotolerans_B2__maltose_ABC_transporter_permease:0.52182681787881668445,(297565123__Bacteria__Deinococcus-Thermus__Meiothermus_silvanus_DSM_9946__binding|protein|dependent_transport_system_inner_membrane_protein:0.19238066499599293380,46198920__Bacteria__Deinococcus-Thermus__Thermus_thermophilus_HB27__maltose_ABC_transporter_permease:0.30238800433719087435):0.10416829501914667833):0.06678185847467058012,222082966__Bacteria__Alphaproteobacteria__Agrobacterium_radiobacter_K84__sugar_ABC_transporter:0.38861478081424066788):0.13851903150764949268,(383764743__Bacteria__Chloroflexi__Caldilinea_aerophila_DSM_14535_NBRC_104270__ABC_transporter_permease:0.42806098841356066131,(291297706__Bacteria__Actinobacteria__Stackebrandtia_nassauensis_DSM_44728__binding|protein|dependent_transporter_inner_membrane_component:0.37520353307365222895,325964940__Bacteria__Actinobacteria__Arthrobacter_phenanthrenivorans_Sphe3__carbohydrate_ABC_transporter_membrane_protein_2|_CUT1_family:0.16338885850232953700):0.30979632720512279009):0.17013863841704765512):0.39572986491400508058):0.14388451264757159964):0.01746557896744318009):0.23756016752528569258):0.03766157968613569051,315231599__Archaea__Thermococcales-pyroco__Thermococcus_barophilus_MP__sugar_abc_transporter|_permease:0.08215256927782640939):0.03831341068645650882):0.04436093708376229183,389851530__Archaea__Thermococcales-pyroco__Pyrococcus_sp_ST04__sugar_ABC_transporter_permease:0.02052585959996828038):0.02194244930250454154,18978341__Archaea__Thermococcales-pyroco__Pyrococcus_furiosus_DSM_3638__sugar_ABC_transporter_permease:0.08225523942441347047):0.01254322883693131940,14520242__Archaea__Thermococcales-pyroco__Pyrococcus_abyssi_GE5__sugar_ABC_transporter_permease:0.02172288153761066029):0.0;
