# Supplementary material for: The last universal common ancestor between ancient Earth chemistry and the onset of genetics
Source: PLoS Genet. 2018 Aug 16;14(8):e1007518. doi: 10.1371/journal.pgen.1007518 (PMC6095482; doi:10.1371/journal.pgen.1007518)
Supplement: S1 Appendix — The trees are for the 355 clusters that, after alignment and tree construction, generated ML trees that preserve domain monophyly while also having homologues in ≥2 archaeal and ≥2 bacterial lineages. These 355 proteins trace to LUCA by those phylogenetic criteria [78]. LUCA, last universal common ancestor; ML, maximum likelihood. (ZIP) [file pgen.1007518.s001.zip › renamed_trees_LUCA/34.tree]

((284161452__Archaea__Archaeoglobales__Archaeoglobus_profundus_DSM_5631__tRNA_pseudouridine_synthase_A:0.20143867754657215907,327401434__Archaea__Archaeoglobales__Archaeoglobus_veneficus_SNP6__tRNA_pseudouridine_synthase_A:0.18803679182319410490):0.07533704785002903748,(((((298674065__Archaea__Methanosarcinales__Methanohalobium_evestigatum_Z-7303__tRNA_pseudouridine_synthase_A:0.23604003286098521053,(294494718__Archaea__Methanosarcinales__Methanohalophilus_mahii_DSM_5219__tRNA_pseudouridine_synthase_A:0.36116260780513775863,336476042__Archaea__Methanosarcinales__Methanosalsum_zhilinae_DSM_4017__tRNA_pseudouridine_synthase_A:0.22636465531828592335):0.04142920535500247553):0.01911680784148371559,91773587__Archaea__Methanosarcinales__Methanococcoides_burtonii_DSM_6242__tRNA_pseudouridine_synthase_A:0.21403163818457784928):0.06307899074168574205,(73668859__Archaea__Methanosarcinales__Methanosarcina_barkeri_str_Fusaro__pseudouridylate_synthase:0.06766213543379839823,(20089106__Archaea__Methanosarcinales__Methanosarcina_acetivorans_C2A__tRNA_pseudouridine_synthase_A:0.03559386758854194560,21227597__Archaea__Methanosarcinales__Methanosarcina_mazei_Go1__tRNA_pseudouridine_synthase_A:0.06478639555468611311):0.02274577589701113484):0.17929527207433587632):0.16346796683032083219,((147919589__Archaea__Methanocellales__Uncultured_methanogenic_archaeon_RC-I__tRNA_pseudouridine_synthase_A:0.14829680902315148239,(282163988__Archaea__Methanocellales__Methanocella_paludicola_SANAE__tRNA_pseudouridine_synthase_A:0.09904001311709852151,383320001__Archaea__Methanocellales__Methanocella_sp_HZ254__tRNA_pseudouridylate_synthase_I:0.12658650052366349215):0.16488098804759168670):0.30855261437250824930,((((((27904686__Bacteria__Gammaproteobacteria__Buchnera_aphidicola_str_Bp_Baizongia_pistaciae__tRNA_pseudouridine_synthase_A:0.44085412855740035987,((336233235__Bacteria__Gammaproteobacteria__Buchnera_aphidicola_Cinara_tujafilina__pseudouridylate_synthase_I:0.28618467457689861222,116515069__Bacteria__Gammaproteobacteria__Buchnera_aphidicola_str_Cc_Cinara_cedri__hypothetical_protein:0.24533901903054608495):0.27813143495214320833,(21672480__Bacteria__Gammaproteobacteria__Buchnera_aphidicola_str_Sg_Schizaphis_graminum__tRNA_pseudouridine_synthase_A:0.26407457438353909573,((384227640__Bacteria__Gammaproteobacteria__Buchnera_aphidicola_str_Ak_Acyrthosiphon_kondoi__tRNA_pseudouridine_synthase_A:0.07855600301563778198,15616818__Bacteria__Gammaproteobacteria__Buchnera_aphidicola_str_APS_Acyrthosiphon_pisum__tRNA_pseudouridine_synthase_A:0.07340782796400364962):0.07487017567877522761,384228208__Bacteria__Gammaproteobacteria__Buchnera_aphidicola_str_Ua_Uroleucon_ambrosiae__tRNA_pseudouridine_synthase_A:0.18206129979815785513):0.08594064526200534404):0.11347376402511043236):0.07087658888475714680):0.10103038519181195554,((((319760619__Bacteria__Gammaproteobacteria__Candidatus_Blochmannia_vafer_str_BVAF__tRNA_pseudouridine_synthase_A:0.19927609697528012034,71892269__Bacteria__Gammaproteobacteria__Candidatus_Blochmannia_pennsylvanicus_str_BPEN__tRNA_pseudouridine_synthase_A:0.21561978569302756026):0.07954906877474898774,33519947__Bacteria__Gammaproteobacteria__Candidatus_Blochmannia_floridanus__tRNA_pseudouridine_synthase_A:0.23803266221373647893):0.29330272034913545953,(32491058__Bacteria__Gammaproteobacteria__Wigglesworthia_glossinidia_endosymbiont_of_Glossina_brevipalpis__hypothetical_protein:0.32241102739460808513,379009701__Bacteria__Gammaproteobacteria__Wigglesworthia_glossinidia_endosymbiont_of_Glossina_morsitans__tRNA_pseudouridine_synthase_A:0.30464899512239851376):0.36244872418178519791):0.03297239186659665922,295698698__Bacteria__Gammaproteobacteria__Candidatus_Riesia_pediculicola_USDA__tRNA_pseudouridine_synthase_A:0.49463197376382089798):0.06127356617573396363):0.07747367838996459255,(((((348028869__Bacteria__Gammaproteobacteria__Glaciecola_nitratireducens_FR1064__tRNA_pseudouridine_synthase_A:0.34407938603330534555,((332307082__Bacteria__Gammaproteobacteria__Glaciecola_sp_4H-3-7YE-5__tRNA_pseudouridine_synthase_A:0.02440819728638627187,109897925__Bacteria__Gammaproteobacteria__Pseudoalteromonas_atlantica_T6c__tRNA_pseudouridine_synthase_A:0.01092732179154411870):0.28716897955178305457,71280165__Bacteria__Gammaproteobacteria__Colwellia_psychrerythraea_34H__tRNA_pseudouridine_synthase_A:0.27932572519655873844):0.04180046673719789441):0.06385513883643162414,((((308050321__Bacteria__Gammaproteobacteria__Ferrimonas_balearica_DSM_9799__tRNA_pseudouridine_synthase_A:0.21391398466628772090,(((((((336251380__Bacteria__Gammaproteobacteria__Enterobacter_aerogenes_KCTC_2190__tRNA_pseudouridine_synthase_A:0.03172580829359453181,(375262094__Bacteria__Gammaproteobacteria__Klebsiella_oxytoca_KCTC_1686__tRNA_pseudouridine_synthase_A:0.02055686575963737092,(288934225__Bacteria__Gammaproteobacteria__Klebsiella_variicola_At-22__tRNA_pseudouridine_synthase_A:0.00406695818493400894,152971246__Bacteria__Gammaproteobacteria__Klebsiella_pneumoniae_subsp_pneumoniae_MGH_78578__tRNA_pseudouridine_synthase_A:0.00309203986949009363):0.02812588356743475973):0.01543945849475648370):0.02244669401467635703,(((345300191__Bacteria__Gammaproteobacteria__Enterobacter_asburiae_LF7a__tRNA_pseudouridine_synthase_A:0.01002844688727767136,146312509__Bacteria__Gammaproteobacteria__Enterobacter_sp_638__tRNA_pseudouridine_synthase_A:0.03449948879442213401):0.00384151309849717652,296104004__Bacteria__Gammaproteobacteria__Enterobacter_cloacae_subsp_cloacae_ATCC_13047__tRNA_pseudouridine_synthase_A:0.01284632648779803626):0.02395145281322565156,(157144741__Bacteria__Gammaproteobacteria__Citrobacter_koseri_ATCC_BAA-895__tRNA_pseudouridine_synthase_A:0.03586089060663424921,((283786396__Bacteria__Gammaproteobacteria__Citrobacter_rodentium_ICC168__tRNA_pseudouridine_synthase_A:0.03109543516262371424,(340000098__Bacteria__Gammaproteobacteria__Salmonella_bongori_NCTC_12419__tRNA_pseudouridine_synthase_A:0.00695584196046520210,16761293__Bacteria__Gammaproteobacteria__Salmonella_enterica_subsp_enterica_serovar_Typhi_str_CT18__tRNA_pseudouridine_synthase_A:0.01051388464558397629):0.01576247135023920928):0.01245126729594126999,(218548227__Bacteria__Gammaproteobacteria__Escherichia_fergusonii_ATCC_35469__tRNA_pseudouridine_synthase_A:0.00677259908159397531,((24113690__Bacteria__Gammaproteobacteria__Shigella_flexneri_2a_str_301__tRNA_pseudouridine_synthase_A:0.00000122123005994819,(82544799__Bacteria__Gammaproteobacteria__Shigella_boydii_Sb227__tRNA_pseudouridine_synthase_A:0.00678055160821347709,74312835__Bacteria__Gammaproteobacteria__Shigella_sonnei_Ss046__tRNA_pseudouridine_synthase_A:0.00337798835949277123):0.00000122123005994819):0.00337083583110719563,(15802865__Bacteria__Gammaproteobacteria__Escherichia_coli_O157_H7_str_EDL933__tRNA_pseudouridine_synthase_A:0.00000122123005994819,82777729__Bacteria__Gammaproteobacteria__Shigella_dysenteriae_Sd197__tRNA_pseudouridine_synthase_A:0.00000122123005994819):0.00000122123005994819):0.00335156294570179095):0.00908554611438863562):0.01949932586300030801):0.01913888125316649119):0.01339601495231108712):0.02900703948214896494,(156933088__Bacteria__Gammaproteobacteria__Cronobacter_sakazakii_ATCC_BAA-894__tRNA_pseudouridine_synthase_A:0.01042369105698969130,260598738__Bacteria__Gammaproteobacteria__Cronobacter_turicensis_z3032__tRNA_pseudouridine_synthase_A:0.01255644224690259311):0.05403738654384421941):0.02958159527317439849,387888545__Bacteria__Gammaproteobacteria__Escherichia_blattae_DSM_4481__tRNA_pseudouridine_synthase_A:0.08364286792404231063):0.04379131956082853161,(((317048970__Bacteria__Gammaproteobacteria__Pantoea_sp_At-9b__tRNA_pseudouridine_synthase_A:0.03899413135329868330,308187626__Bacteria__Gammaproteobacteria__Pantoea_vagans_C9-1__pseudouridylate_synthase_I:0.04824505688793231245):0.01956501519601722833,291618223__Bacteria__Gammaproteobacteria__Pantoea_ananatis_LMG_20103__TruA:0.02608535362976672350):0.03826679829444463998,(300717686__Bacteria__Gammaproteobacteria__Erwinia_billingiae_Eb661__tRNA_pseudouridylate_synthase_I:0.07350544502081909903,(292488882__Bacteria__Gammaproteobacteria__Erwinia_amylovora_CFBP1430__pseudouridylate_synthase:0.03345761511756308731,(188533312__Bacteria__Gammaproteobacteria__Erwinia_tasmaniensis_Et1-99__tRNA_pseudouridine_synthase_A:0.04867666276853271912,(385788926__Bacteria__Gammaproteobacteria__Erwinia_sp_Ejp617__tRNA_pseudouridine_synthase_A:0.00342418753275124761,259907892__Bacteria__Gammaproteobacteria__Erwinia_pyrifoliae_Ep1-96__tRNA_pseudouridine_synthase_A:0.00341709539761183255):0.00941350175295093891):0.01982094189316603583):0.06568418652249513601):0.02413935830286749115):0.04265243669880509902):0.02568942673580134825,((((374314218__Bacteria__Gammaproteobacteria__Serratia_symbiotica_str_Cinara_cedri__pseudouridylate_synthase_I:0.24132504384524319785,(157371571__Bacteria__Gammaproteobacteria__Serratia_proteamaculans_568__tRNA_pseudouridine_synthase_A:0.03039406909226758519,333928371__Bacteria__Gammaproteobacteria__Serratia_sp_AS12__tRNA_pseudouridine_synthase_A:0.02375927183508561719):0.05474348050785251413):0.02641004472808670608,((((300724021__Bacteria__Gammaproteobacteria__Xenorhabdus_nematophila_ATCC_19061__pseudouridylate_synthase:0.06668862589094727567,290475958__Bacteria__Gammaproteobacteria__Xenorhabdus_bovienii_SS-2004__pseudouridylate_synthase_I:0.02689696293557847229):0.04659954472060182096,(253988932__Bacteria__Gammaproteobacteria__Photorhabdus_asymbiotica_subsp_asymbiotica_ATCC_43949__tRNA_pseudouridine_synthase_A:0.03333242473574868359,37527059__Bacteria__Gammaproteobacteria__Photorhabdus_luminescens_subsp_laumondii_TTO1__tRNA_pseudouridine_synthase_A:0.04621815222608120777):0.07071581396661724694):0.03536207033152414386,(((383189194__Bacteria__Gammaproteobacteria__Rahnella_aquatilis_CIP_78-65_ATCC_33071__pseudouridylate_synthase_I:0.00723102178946782598,322831951__Bacteria__Gammaproteobacteria__Rahnella_sp_Y9602__tRNA_pseudouridine_synthase_A:0.00557776577408813576):0.22504381916289328824,386741913__Bacteria__Gammaproteobacteria__Providencia_stuartii_MRSN_2154__tRNA_pseudouridine_synthase_A:0.07919049119150324556):0.05193307866082993302,197285647__Bacteria__Gammaproteobacteria__Proteus_mirabilis_HI4320__tRNA_pseudouridine_synthase_A:0.10238511386557129501):0.02513723340149697644):0.05462055336608399869,(238897977__Bacteria__Gammaproteobacteria__Candidatus_Hamiltonella_defensa_5AT_Acyrthosiphon_pisum__pseudouridylate_synthase_I:0.34455602901514154057,(((218929838__Bacteria__Gammaproteobacteria__Yersinia_pestis_CO92__tRNA_pseudouridine_synthase_A:0.00000122123005994819,(384139391__Bacteria__Gammaproteobacteria__Yersinia_pestis_A1122__tRNA_pseudouridine_synthase_A:0.00000122123005994819,(51596937__Bacteria__Gammaproteobacteria__Yersinia_pseudotuberculosis_IP_32953__tRNA_pseudouridine_synthase_A:0.00000122123005994819,22125494__Bacteria__Gammaproteobacteria__Yersinia_pestis_KIM_10__tRNA_pseudouridine_synthase_A:0.00000122123005994819):0.00544415650892750725):0.00000122123005994819):0.00000122123005994819,153950548__Bacteria__Gammaproteobacteria__Yersinia_pseudotuberculosis_IP_31758__tRNA_pseudouridine_synthase_A:0.00000122123005994819):0.04154436315984549877,123441645__Bacteria__Gammaproteobacteria__Yersinia_enterocolitica_subsp_enterocolitica_8081__tRNA_pseudouridine_synthase_A:0.05468557500223711343):0.04798250646117394741):0.03395533373004538946):0.03211656742010945281):0.04601639776983880437,(((261820765__Bacteria__Gammaproteobacteria__Pectobacterium_wasabiae_WPP163__tRNA_pseudouridine_synthase_A:0.00898212960290904229,50121981__Bacteria__Gammaproteobacteria__Pectobacterium_atrosepticum_SCRI1043__tRNA_pseudouridine_synthase_A:0.01930602009036315458):0.01428446502018316903,253689176__Bacteria__Gammaproteobacteria__Pectobacterium_carotovorum_subsp_carotovorum_PC1__tRNA_pseudouridine_synthase_A:0.01290389441587409293):0.06737565768460265780,((242239994__Bacteria__Gammaproteobacteria__Dickeya_dadantii_Ech703__tRNA_pseudouridine_synthase_A:0.07960004517135589597,(251788988__Bacteria__Gammaproteobacteria__Dickeya_zeae_Ech1591__tRNA_pseudouridine_synthase_A:0.01622550824717610210,(271501293__Bacteria__Gammaproteobacteria__Dickeya_dadantii_Ech586__tRNA_pseudouridine_synthase_A:0.02820128554016972447,307131844__Bacteria__Gammaproteobacteria__Dickeya_dadantii_3937__tRNA_pseudouridine_synthase_A:0.03817551754204079328):0.00264806730694206773):0.09776351968158361605):0.04080187219492831252,(269139760__Bacteria__Gammaproteobacteria__Edwardsiella_tarda_EIB202__tRNA_pseudouridine_synthase_A:0.01088423211928007082,238920608__Bacteria__Gammaproteobacteria__Edwardsiella_ictaluri_93-146__tRNA_pseudouridine_synthase_A:0.01640586561444267941):0.19116770145352066090):0.02257902107338584721):0.05264811823401167185):0.02510549139665662136,(94677014__Bacteria__Gammaproteobacteria__Baumannia_cicadellinicola_str_Hc_Homalodisca_coagulata__tRNA_pseudouridine_synthase_A:0.32298758646859221377,(85059597__Bacteria__Gammaproteobacteria__Sodalis_glossinidius_str_morsitans__tRNA_pseudouridine_synthase_A:0.03937249862238586390,339478043__Bacteria__Gammaproteobacteria__Candidatus_Moranella_endobia_PCIT__tRNA_pseudouridine_synthase_A:0.25157816548764744269):0.11257685647778083171):0.08604188497346337838):0.01658024894389024950):0.12068129144311842693,((332290494__Bacteria__Gammaproteobacteria__Gallibacterium_anatis_UMN179__tRNA_pseudouridine_synthase_A:0.26173844871151158431,(219870357__Bacteria__Gammaproteobacteria__Haemophilus_parasuis_SH0165__tRNA_pseudouridine_synthase_A:0.17677518872848982379,(33152228__Bacteria__Gammaproteobacteria__Haemophilus_ducreyi_35000HP__tRNA_pseudouridine_synthase_A:0.14469133829046892936,126208378__Bacteria__Gammaproteobacteria__Actinobacillus_pleuropneumoniae_serovar_5b_str_L20__tRNA_pseudouridine_synthase_A:0.04604327953524068456):0.03547190310402845159):0.05217805636283387449):0.04521869929557287976,(152979369__Bacteria__Gammaproteobacteria__Actinobacillus_succinogenes_130Z__tRNA_pseudouridine_synthase_A:0.10479907975909046047,(((16273533__Bacteria__Gammaproteobacteria__Haemophilus_influenzae_Rd_KW20__tRNA_pseudouridine_synthase_A:0.12476481862424525227,345430419__Bacteria__Gammaproteobacteria__Haemophilus_parainfluenzae_T3T1__pseudouridylate_synthase:0.03691502646668450710):0.03153249900789076993,52425230__Bacteria__Gammaproteobacteria__Mannheimia_succiniciproducens_MBEL55E__tRNA_pseudouridine_synthase_A:0.12263126709033810025):0.02461348389558970853,((387119938__Bacteria__Gammaproteobacteria__Aggregatibacter_actinomycetemcomitans_D7S-1__tRNA_pseudouridine_synthase_A:0.05591564925834774380,251792608__Bacteria__Gammaproteobacteria__Aggregatibacter_aphrophilus_NJ8700__tRNA_pseudouridine_synthase_A:0.04284376188193880775):0.05837195414903278284,(113461401__Bacteria__Gammaproteobacteria__Haemophilus_somnus_129PT__tRNA_pseudouridine_synthase_A:0.22000612696566007598,386834240__Bacteria__Gammaproteobacteria__Pasteurella_multocida_subsp_multocida_str_3480__tRNA_pseudouridine_synthase_A:0.12835489835238225731):0.04145423579567553835):0.04922350454038255246):0.05112159426240515947):0.08585166889466833151):0.10331609267711090727):0.03965883347204137571):0.02521867427500402645,(((54309813__Bacteria__Gammaproteobacteria__Photobacterium_profundum_SS9__tRNA_pseudouridine_synthase_A:0.23801816995141536482,(((336124667__Bacteria__Gammaproteobacteria__Vibrio_anguillarum_775__tRNA_pseudouridine_synthase_A:0.10390248454931140520,(375131636__Bacteria__Gammaproteobacteria__Vibrio_furnissii_NCTC_11218__tRNA_pseudouridine_synthase_A:0.06428465430176003026,15641014__Bacteria__Gammaproteobacteria__Vibrio_cholerae_O1_biovar_El_Tor_str_N16961__tRNA_pseudouridine_synthase_A:0.06384416063368882066):0.02877687854154384328):0.02447149823340541777,(27365335__Bacteria__Gammaproteobacteria__Vibrio_vulnificus_CMCP6__tRNA_pseudouridine_synthase_A:0.06052098091781902417,(((156975370__Bacteria__Gammaproteobacteria__Vibrio_harveyi_ATCC_BAA-1116__tRNA_pseudouridine_synthase_A:0.01733544902979776078,28898964__Bacteria__Gammaproteobacteria__Vibrio_parahaemolyticus_RIMD_2210633__tRNA_pseudouridine_synthase_A:0.01497180641677740495):0.01461013909471786491,262393647__Bacteria__Gammaproteobacteria__Vibrio_sp_Ex25__tRNA_pseudouridine_synthase_A:0.01613298320438211544):0.02427778288035153942,218708902__Bacteria__Gammaproteobacteria__Vibrio_splendidus_LGP32__tRNA_pseudouridine_synthase_A:0.07736903988717852565):0.00627249104447322528):0.02682897464894077461):0.05338862058934673582,(209694634__Bacteria__Gammaproteobacteria__Aliivibrio_salmonicida_LFI1238__tRNA_pseudouridine_synthase_A:0.10368643926624332430,59712303__Bacteria__Gammaproteobacteria__Vibrio_fischeri_ES114__tRNA_pseudouridine_synthase_A:0.03356457331276704176):0.11465641956502690968):0.03450583924705710043):0.07048185598868791923,(119945656__Bacteria__Gammaproteobacteria__Psychromonas_ingrahamii_37__tRNA_pseudouridine_synthase_A:0.30994884626313889964,(315127206__Bacteria__Gammaproteobacteria__Pseudoalteromonas_sp_SM9913__tRNA_pseudouridine_synthase_A:0.04058604596045273238,77360999__Bacteria__Gammaproteobacteria__Pseudoalteromonas_haloplanktis_TAC125__tRNA_pseudouridine_synthase_A:0.06358828554030541980):0.24680210943014571634):0.04548815259698303637):0.04178143726740552594,(237808326__Bacteria__Gammaproteobacteria__Tolumonas_auensis_DSM_9187__tRNA_pseudouridine_synthase_A:0.25047369966013649512,((117619854__Bacteria__Gammaproteobacteria__Aeromonas_hydrophila_subsp_hydrophila_ATCC_7966__tRNA_pseudouridine_synthase_A:0.00684531132032696870,(145299467__Bacteria__Gammaproteobacteria__Aeromonas_salmonicida_subsp_salmonicida_A449__tRNA_pseudouridine_synthase_A:0.06192803131658870114,330829261__Bacteria__Gammaproteobacteria__Aeromonas_veronii_B565__tRNA_pseudouridine_synthase_A:0.01041961058539699926):0.02797834525667585934):0.12146418319066126790,374336187__Bacteria__Gammaproteobacteria__Oceanimonas_sp_GK1__tRNA_pseudouridine_synthase_A:0.20768824964307863734):0.09824399425108037986):0.05160685573171629875):0.05061549997509168231):0.04321615769555873371,(56460125__Bacteria__Gammaproteobacteria__Idiomarina_loihiensis_L2TR__tRNA_pseudouridine_synthase_A:0.33645413404316237838,((332141777__Bacteria__Gammaproteobacteria__Alteromonas_macleodii_str_Deep_ecotype__tRNA_pseudouridine_synthase_A:0.13855691292449370811,333892487__Bacteria__Gammaproteobacteria__Alteromonas_sp_SN2__tRNA_pseudouridine_synthase_A:0.14599479593554609558):0.12429357162580276230,(119775285__Bacteria__Gammaproteobacteria__Shewanella_amazonensis_SB2B__tRNA_pseudouridine_synthase_A:0.11481022117615469202,(((126174949__Bacteria__Gammaproteobacteria__Shewanella_baltica_OS155__tRNA_pseudouridine_synthase_A:0.01804655320274368632,146293537__Bacteria__Gammaproteobacteria__Shewanella_putrefaciens_CN-32__tRNA_pseudouridine_synthase_A:0.01090710891025380505):0.02109155365867003765,113969768__Bacteria__Gammaproteobacteria__Shewanella_sp_MR-4__tRNA_pseudouridine_synthase_A:0.02208208878733037769):0.06132018050200573750,((((157374791__Bacteria__Gammaproteobacteria__Shewanella_sediminis_HAW-EB3__tRNA_pseudouridine_synthase_A:0.06217025044869763789,(170727324__Bacteria__Gammaproteobacteria__Shewanella_woodyi_ATCC_51908__tRNA_pseudouridine_synthase_A:0.04297218229706761816,294141648__Bacteria__Gammaproteobacteria__Shewanella_violacea_DSS12__tRNA_pseudouridine_synthase_A:0.08464256481197759974):0.04225173043284978502):0.03200525064405741749,212635890__Bacteria__Gammaproteobacteria__Shewanella_piezotolerans_WP3__tRNA_pseudouridine_synthase:0.07909700487087206744):0.02810182417500200341,((157961443__Bacteria__Gammaproteobacteria__Shewanella_pealeana_ATCC_700345__tRNA_pseudouridine_synthase_A:0.01608309214362202769,167624561__Bacteria__Gammaproteobacteria__Shewanella_halifaxensis_HAW-EB4__tRNA_pseudouridine_synthase_A:0.01596176251389831713):0.05448147805126257043,127513234__Bacteria__Gammaproteobacteria__Shewanella_loihica_PV-4__tRNA_pseudouridine_synthase_A:0.05459929395828306414):0.03982508565618858576):0.03531800827849399665,(91792843__Bacteria__Gammaproteobacteria__Shewanella_denitrificans_OS217__tRNA_pseudouridine_synthase_A:0.08499806648406298126,114562572__Bacteria__Gammaproteobacteria__Shewanella_frigidimarina_NCIMB_400__tRNA_pseudouridine_synthase_A:0.13763236510676279956):0.05567887367854969932):0.02881606532142447566):0.05103493338365116400):0.10025289520363345197):0.04214065816312333179):0.02539866325269029418):0.05416250084320305830,256822702__Bacteria__Gammaproteobacteria__Kangiella_koreensis_DSM_16069__tRNA_pseudouridine_synthase_A:0.38600508182780979283):0.03018973607769347492):0.03056724232490285603,((((((52841533__Bacteria__Gammaproteobacteria__Legionella_pneumophila_subsp_pneumophila_str_Philadelphia_1__tRNA_pseudouridine_synthase_A:0.10606736387817472522,289164512__Bacteria__Gammaproteobacteria__Legionella_longbeachae_NSW150__tRNA|pseudouridine_synthase_I:0.07358350749955674952):0.31727165225948505967,((385331570__Bacteria__Gammaproteobacteria__Marinobacter_adhaerens_HP15__tRNA_pseudouridine_synthase_A:0.12981279214505803132,(387814143__Bacteria__Gammaproteobacteria__Marinobacter_hydrocarbonoclasticus_ATCC_49840__pseudouridylate_synthase_I:0.00390236443457023588,120554480__Bacteria__Gammaproteobacteria__Marinobacter_aquaeolei_VT8__tRNA_pseudouridine_synthase_A:0.00757040713631292050):0.07752943419577822126):0.30817373383376839291,83645231__Bacteria__Gammaproteobacteria__Hahella_chejuensis_KCTC_2396__tRNA_pseudouridine_synthase_A:0.33769741878116715794):0.08901557222449849038):0.05255279656685893364,77358715__Bacteria__Gammaproteobacteria__Coxiella_burnetii_RSA_493__tRNA_pseudouridine_synthase_A:0.35119868581623775450):0.04628879743147325254,(((((152996062__Bacteria__Gammaproteobacteria__Marinomonas_sp_MWYL1__tRNA_pseudouridine_synthase_A:0.08969556155757572868,333907974__Bacteria__Gammaproteobacteria__Marinomonas_posidonica_IVIA-Po-181__tRNA_pseudouridine_synthase_A:0.09943887916523642956):0.09389251128553001424,326795335__Bacteria__Gammaproteobacteria__Marinomonas_mediterranea_MMB-1__tRNA_pseudouridine_synthase_A:0.14201472219563862631):0.32752189020852434664,((((146282143__Bacteria__Gammaproteobacteria__Pseudomonas_stutzeri_A1501__tRNA_pseudouridine_synthase_A:0.06009236807985606638,333901254__Bacteria__Gammaproteobacteria__Pseudomonas_fulva_12-X__tRNA_pseudouridine_synthase_A:0.09489715176341587122):0.06419475536454571918,(226945473__Bacteria__Gammaproteobacteria__Azotobacter_vinelandii_DJ__tRNA_pseudouridine_synthase_A:0.11641617600972088697,(330502915__Bacteria__Gammaproteobacteria__Pseudomonas_mendocina_NK-01__tRNA_pseudouridine_synthase_A:0.04979836881472764903,146307739__Bacteria__Gammaproteobacteria__Pseudomonas_mendocina_ymp__tRNA_pseudouridine_synthase_A:0.05149136373553673401):0.05249020064568332006):0.03495986557428335667):0.04498419302849857027,15598310__Bacteria__Gammaproteobacteria__Pseudomonas_aeruginosa_PAO1__tRNA_pseudouridine_synthase_A:0.10986834494193276068):0.07027774269369475857,(((170720741__Bacteria__Gammaproteobacteria__Pseudomonas_putida_W619__tRNA_pseudouridine_synthase_A:0.02558812111110870050,104780847__Bacteria__Gammaproteobacteria__Pseudomonas_entomophila_L48__tRNA_pseudouridine_synthase_A:0.02461919023540313708):0.00999106070052301759,(339486508__Bacteria__Gammaproteobacteria__Pseudomonas_putida_S16__tRNA_pseudouridine_synthase_A:0.00551198249370200930,((148548973__Bacteria__Gammaproteobacteria__Pseudomonas_putida_F1__tRNA_pseudouridine_synthase_A:0.00628607034499982769,386013194__Bacteria__Gammaproteobacteria__Pseudomonas_putida_BIRD-1__TruA:0.00000122123005994819):0.01274467645616631471,167032538__Bacteria__Gammaproteobacteria__Pseudomonas_putida_GB-1__tRNA_pseudouridine_synthase_A:0.01143958869464212214):0.01299006151557786926):0.01979477744598495334):0.11398775526215908227,((((229591618__Bacteria__Gammaproteobacteria__Pseudomonas_fluorescens_SBW25__tRNA_pseudouridine_synthase_A:0.00791154712134196220,387894658__Bacteria__Gammaproteobacteria__Pseudomonas_fluorescens_A506__tRNA_pseudouridine_synthase_A:0.00429339346989446487):0.02973980459857793537,(77458123__Bacteria__Gammaproteobacteria__Pseudomonas_fluorescens_Pf0-1__tRNA_pseudouridine_synthase_A:0.06918390714109891315,(330810793__Bacteria__Gammaproteobacteria__Pseudomonas_brassicacearum_subsp_brassicacearum_NFM421__tRNA|pseudouridine_synthase_I:0.00305370526598216455,378949833__Bacteria__Gammaproteobacteria__Pseudomonas_fluorescens_F113__Pseudouridylate_synthase:0.00284233673554124336):0.01441326827404875409):0.01370797691635016261):0.00947203218465232470,66044907__Bacteria__Gammaproteobacteria__Pseudomonas_syringae_pv_syringae_B728a__tRNA_pseudouridine_synthase_A:0.05673752131227986772):0.02958028412085254508,70729445__Bacteria__Gammaproteobacteria__Pseudomonas_fluorescens_Pf-5__tRNA_pseudouridine_synthase_A:0.03623014928009150870):0.07130023492100602545):0.04402050087992288169):0.14355080977596734737):0.06404140493321940075,110834324__Bacteria__Gammaproteobacteria__Alcanivorax_borkumensis_SK2__tRNA_pseudouridine_synthase_A:0.33555700257745169068):0.02782047856942315364,304311263__Bacteria__Gammaproteobacteria__Gamma_proteobacterium_HdN1__tRNA_pseudouridine_synthase_A:0.40078398825140920669):0.04475068450256757674):0.07761902804203904549,(((((390949320__Bacteria__Gammaproteobacteria__Thiocystis_violascens_DSM_198__pseudouridylate_synthase_I:0.12012421327686995109,288941328__Bacteria__Gammaproteobacteria__Allochromatium_vinosum_DSM_180__tRNA_pseudouridine_synthase_A:0.16899578169720677612):0.31823080810902093507,((77164531__Bacteria__Gammaproteobacteria__Nitrosococcus_oceani_ATCC_19707__pseudouridylate_synthase:0.02225897553247163999,300114593__Bacteria__Gammaproteobacteria__Nitrosococcus_watsonii_C-113__tRNA_pseudouridine_synthase_A:0.03504233057504024113):0.07748250501320980144,292492023__Bacteria__Gammaproteobacteria__Nitrosococcus_halophilus_Nc4__tRNA_pseudouridine_synthase_A:0.10931201017987621227):0.17451312313354844230):0.09641013497343932370,(220934425__Bacteria__Gammaproteobacteria__Thioalkalivibrio_sulfidophilus_HL-EbGr7__tRNA_pseudouridine_synthase_A:0.32505635880706040819,((((296136763__Bacteria__Betaproteobacteria__Thiomonas_intermedia_K12__tRNA_pseudouridine_synthase_A:0.34679798023467706125,((383757107__Bacteria__Betaproteobacteria__Rubrivivax_gelatinosus_IL144__tRNA_pseudouridine_synthase_A_TruA:0.25527121685606490864,(171058363__Bacteria__Betaproteobacteria__Leptothrix_cholodnii_SP-6__tRNA_pseudouridine_synthase_A:0.19701523760636263649,124267346__Bacteria__Betaproteobacteria__Methylibium_petroleiphilum_PM1__tRNA_pseudouridine_synthase_A:0.11141355365486069195):0.09920954383418084666):0.08534303452181442318,((121605935__Bacteria__Betaproteobacteria__Polaromonas_naphthalenivorans_CJ2__tRNA_pseudouridine_synthase_A:0.05750719263120701585,91789465__Bacteria__Betaproteobacteria__Polaromonas_sp_JS666__tRNA_pseudouridine_synthase_A:0.11794994648435037921):0.10798266681812525303,(((89900579__Bacteria__Betaproteobacteria__Rhodoferax_ferrireducens_T118__tRNA_pseudouridine_synthase_A:0.24939981314064191276,121611771__Bacteria__Betaproteobacteria__Verminephrobacter_eiseniae_EF01-2__tRNA_pseudouridine_synthase_A:0.19451516087766440588):0.04560323723616589026,(337280470__Bacteria__Betaproteobacteria__Ramlibacter_tataouinensis_TTB310__tRNA_pseudouridine_synthase_A:0.13696095830469798282,((((333913029__Bacteria__Betaproteobacteria__Delftia_sp_Cs1-4__tRNA_pseudouridine_synthase_A:0.00000122123005994819,160900673__Bacteria__Betaproteobacteria__Delftia_acidovorans_SPH-1__tRNA_pseudouridine_synthase_A:0.00657600051576222571):0.09019110076423215994,264677138__Bacteria__Betaproteobacteria__Comamonas_testosteroni_CNB-2__tRNA_pseudouridine_synthase_A:0.19801840898236525157):0.03938602213709647276,(319763817__Bacteria__Betaproteobacteria__Alicycliphilus_denitrificans_BC__tRNA_pseudouridine_synthase_a:0.03874483099959595556,(121595540__Bacteria__Betaproteobacteria__Acidovorax_sp_JS42__tRNA_pseudouridine_synthase_A:0.00553809591187317488,222111761__Bacteria__Betaproteobacteria__Acidovorax_ebreus_TPSY__tRNA_pseudouridine_synthase_a:0.01526849097277108158):0.06884561956685222861):0.06296777348883533798):0.03618196593971429592,(326316049__Bacteria__Betaproteobacteria__Acidovorax_avenae_subsp_avenae_ATCC_19860__tRNA_pseudouridine_synthase_A:0.01385740410360992124,120609904__Bacteria__Betaproteobacteria__Acidovorax_citrulli_AAC00-1__tRNA_pseudouridine_synthase_A:0.00000122123005994819):0.11459856735563656027):0.03906908284954970639):0.04785455115935989545):0.02139654414325207685,319792244__Bacteria__Betaproteobacteria__Variovorax_paradoxus_EPS__tRNA_pseudouridine_synthase_a:0.25063916377374578781):0.03816368211512303349):0.07597328514290345447):0.18944639976882965415):0.06625768292739124543,(((312796827__Bacteria__Betaproteobacteria__Burkholderia_rhizoxinica_HKI_454__tRNA_pseudouridine_synthase_A:0.13644263258970984465,(377813419__Bacteria__Betaproteobacteria__Burkholderia_sp_YI23__tRNA_pseudouridine_synthase_A:0.11474877281026672760,((186473191__Bacteria__Betaproteobacteria__Burkholderia_phymatum_STM815__tRNA_pseudouridine_synthase_A:0.04124596513049266777,(295700767__Bacteria__Betaproteobacteria__Burkholderia_sp_CCGE1002__tRNA_pseudouridine_synthase_A:0.11018589451666380152,(187921475__Bacteria__Betaproteobacteria__Burkholderia_phytofirmans_PsJN__tRNA_pseudouridine_synthase_A:0.02491330336627111883,(91777254__Bacteria__Betaproteobacteria__Burkholderia_xenovorans_LB400__tRNA_pseudouridine_synthase_A:0.01117092807790357432,(307726601__Bacteria__Betaproteobacteria__Burkholderia_sp_CCGE1003__tRNA_pseudouridine_synthase_A:0.01550491191801210526,323529192__Bacteria__Betaproteobacteria__Burkholderia_sp_CCGE1001__tRNA_pseudouridine_synthase_A:0.03687827789130899980):0.04855639019931769912):0.01674599576185279576):0.03076487227317460313):0.09884951572551371746):0.03489262770378434575,((((206562845__Bacteria__Betaproteobacteria__Burkholderia_cenocepacia_J2315__tRNA_pseudouridine_synthase_A:0.03203551844204043791,((134293154__Bacteria__Betaproteobacteria__Burkholderia_vietnamiensis_G4__tRNA_pseudouridine_synthase_A:0.00000122123005994819,387905445__Bacteria__Betaproteobacteria__Burkholderia_sp_KJ006__trNA_pseudouridine_synthase_A:0.00000122123005994819):0.01353869372798236458,115358097__Bacteria__Betaproteobacteria__Burkholderia_ambifaria_AMMD__tRNA_pseudouridine_synthase_A:0.03617033694170208175):0.01219296158305387644):0.01246393242492062521,161521167__Bacteria__Betaproteobacteria__Burkholderia_multivorans_ATCC_17616__tRNA_pseudouridine_synthase_A:0.03553916919185734491):0.04833678862450663943,(83718190__Bacteria__Betaproteobacteria__Burkholderia_thailandensis_E264__tRNA_pseudouridine_synthase_A:0.01383723138135634079,(124382508__Bacteria__Betaproteobacteria__Burkholderia_mallei_NCTC_10229__tRNA_pseudouridine_synthase_A:0.00000122123005994819,53722721__Bacteria__Betaproteobacteria__Burkholderia_pseudomallei_K96243__tRNA_pseudouridine_synthase_A:0.00000122123005994819):0.01134875930887353952):0.05622715071009756760):0.03235469242379949983,(238024257__Bacteria__Betaproteobacteria__Burkholderia_glumae_BGR1__tRNA_pseudouridine_synthase_A:0.05487597760482261500,330820903__Bacteria__Betaproteobacteria__Burkholderia_gladioli_BSR3__Pseudouridylate_synthase:0.03279178430360764340):0.03312445908222338281):0.02687301793210726542):0.04897408998731345164):0.05919237251603293865):0.10751400409494199506,(((187929218__Bacteria__Betaproteobacteria__Ralstonia_pickettii_12J__tRNA_pseudouridine_synthase_A:0.04526738436905394791,17546704__Bacteria__Betaproteobacteria__Ralstonia_solanacearum_GMI1000__tRNA_pseudouridine_synthase_A:0.03368428985244820151):0.16204420347930287294,((94311405__Bacteria__Betaproteobacteria__Cupriavidus_metallidurans_CH34__tRNA_pseudouridine_synthase_A:0.09847553637342339183,73541994__Bacteria__Betaproteobacteria__Ralstonia_eutropha_JMP134__tRNA_pseudouridine_synthase_A:0.09027635264836256224):0.02425651770552816888,(194290207__Bacteria__Betaproteobacteria__Cupriavidus_taiwanensis_LMG_19424__tRNA_pseudouridine_synthase_a:0.02863286320263255802,(339326604__Bacteria__Betaproteobacteria__Cupriavidus_necator_N-1__tRNA_pseudouridine_synthase_A:0.01065428128577198229,113868577__Bacteria__Betaproteobacteria__Ralstonia_eutropha_H16__tRNA_pseudouridine_synthase_A:0.00000122123005994819):0.04108139520660916699):0.02906917451006750183):0.20020987177137805624):0.09401030200146345828,(171463727__Bacteria__Betaproteobacteria__Polynucleobacter_necessarius_subsp_necessarius_STIR1__tRNA_pseudouridine_synthase_A:0.12078695362039393313,145588955__Bacteria__Betaproteobacteria__Polynucleobacter_necessarius_subsp_asymbioticus_QLW-P1DMWA-1__tRNA_pseudouridine_synthase_A:0.07803742497064262984):0.36991855906585047187):0.07843626839619564917):0.13689418151027848980,(((152980861__Bacteria__Betaproteobacteria__Janthinobacterium_sp_Marseille__tRNA_pseudouridine_synthase_A:0.06713838997670044939,134094449__Bacteria__Betaproteobacteria__Herminiimonas_arsenicoxydans__tRNA_pseudouridine_synthase_A:0.10793371804027354632):0.15786684321984245649,(300312591__Bacteria__Betaproteobacteria__Herbaspirillum_seropedicae_SmR1__tRNA_pseudouridine_synthase:0.26281277473033076708,340787061__Bacteria__Betaproteobacteria__Collimonas_fungivorans_Ter331__tRNA_pseudouridine_synthase_A:0.19754882726468486753):0.07980170736484168414):0.13802074082272655642,((348590140__Bacteria__Betaproteobacteria__Taylorella_asinigenitalis_MCE3__tRNA_pseudouridine_synthase_A:0.11414826070224250165,319779623__Bacteria__Betaproteobacteria__Taylorella_equigenitalis_MCE9__tRNA_pseudouridine_synthase_A:0.16099948086846124773):0.36005008116260273088,(332284539__Bacteria__Betaproteobacteria__Pusillimonas_sp_T7-7__tRNA_pseudouridine_synthase_A:0.37723590366740555879,(((33592579__Bacteria__Betaproteobacteria__Bordetella_pertussis_Tohama_I__tRNA_pseudouridine_synthase_A:0.00787859974851565226,(33596565__Bacteria__Betaproteobacteria__Bordetella_parapertussis_12822__tRNA_pseudouridine_synthase_A:0.00000122123005994819,33601118__Bacteria__Betaproteobacteria__Bordetella_bronchiseptica_RB50__tRNA_pseudouridine_synthase_A:0.00000122123005994819):0.01042607310248187293):0.11298521534641180197,(187478755__Bacteria__Betaproteobacteria__Bordetella_avium_197N__tRNA_pseudouridine_synthase_A:0.14770693536833709447,311105424__Bacteria__Betaproteobacteria__Achromobacter_xylosoxidans_A8__tRNA_pseudouridine_synthase_A:0.08275851711372907149):0.03890083720591518135):0.05083642510721853025,163857158__Bacteria__Betaproteobacteria__Bordetella_petrii_DSM_12804__tRNA_pseudouridine_synthase_A:0.08089473875054929708):0.14690426483134463864):0.05432667584005120703):0.13084784252128259241):0.09667370429254980302):0.06956059876071914172):0.10576096189782871471,(((313669058__Bacteria__Betaproteobacteria__Neisseria_lactamica_020-06__tRNA_pseudouridine_synthase:0.05922951669861413471,(15677859__Bacteria__Betaproteobacteria__Neisseria_meningitidis_MC58__tRNA_pseudouridine_synthase_A:0.02700274165170123489,59802129__Bacteria__Betaproteobacteria__Neisseria_gonorrhoeae_FA_1090__tRNA_pseudouridine_synthase_A:0.03508573207140930350):0.03878734805157355719):0.49714068598736099736,((34498219__Bacteria__Betaproteobacteria__Chromobacterium_violaceum_ATCC_12472__tRNA_pseudouridine_synthase_A:0.14299903235562391735,347539310__Bacteria__Betaproteobacteria__Pseudogulbenkiania_sp_NH8B__tRNA_pseudouridine_synthase_A:0.12505073492091597909):0.14027383566834855655,226940175__Bacteria__Betaproteobacteria__Laribacter_hongkongensis_HLHK9__tRNA_pseudouridine_synthase_A:0.18988162285987902900):0.10561184524168447385):0.10331361369958771967,(((302877741__Bacteria__Betaproteobacteria__Gallionella_capsiferriformans_ES-2__tRNA_pseudouridine_synthase_A:0.20043449516018699286,291614576__Bacteria__Betaproteobacteria__Sideroxydans_lithotrophicus_ES-1__tRNA_pseudouridine_synthase_A:0.25832225215724868850):0.10879252948687836988,(((30248700__Bacteria__Betaproteobacteria__Nitrosomonas_europaea_ATCC_19718__tRNA_pseudouridine_synthase_A:0.11664403775468973334,114331148__Bacteria__Betaproteobacteria__Nitrosomonas_eutropha_C91__tRNA_pseudouridine_synthase_A:0.10977219219420762675):0.27638513545062554089,((325981656__Bacteria__Betaproteobacteria__Nitrosomonas_sp_AL212__tRNA_pseudouridine_synthase_A:0.12927625616876506354,339483857__Bacteria__Betaproteobacteria__Nitrosomonas_sp_Is79A3__tRNA_pseudouridine_synthase_A:0.09599117010994856480):0.15931259789077545364,82703035__Bacteria__Betaproteobacteria__Nitrosospira_multiformis_ATCC_25196__tRNA_pseudouridine_synthase_A:0.33253348069922533670):0.06857605165221454524):0.16113108320115768213,(((313201346__Bacteria__Betaproteobacteria__Methylovorus_sp_MP688__tRNA_pseudouridine_synthase_a:0.00000122123005994819,253999257__Bacteria__Betaproteobacteria__Methylovorus_glucosetrophus_SIP3-4__tRNA_pseudouridine_synthase_A:0.00805761806999605659):0.21333190515087702144,(91776053__Bacteria__Betaproteobacteria__Methylobacillus_flagellatus_KT__tRNA_pseudouridine_synthase_A:0.22609257587331968442,(253996350__Bacteria__Betaproteobacteria__Methylotenera_mobilis_JLW8__tRNA_pseudouridine_synthase_A:0.18650744219302869964,297538368__Bacteria__Betaproteobacteria__Methylotenera_versatilis_301__tRNA_pseudouridine_synthase_A:0.15315288963300902059):0.16612298643433590084):0.03815377506754127207):0.12035644589654917458,74317934__Bacteria__Betaproteobacteria__Thiobacillus_denitrificans_ATCC_25259__tRNA_pseudouridine_synthase_A:0.44370285964125477651):0.03487096655331314160):0.08142510523950520496):0.06224847695923361318,((257092844__Bacteria__Betaproteobacteria__Candidatus_Accumulibacter_phosphatis_clade_IIA_str_UW-1__tRNA_pseudouridine_synthase_A:0.31573297699684832462,(372489802__Bacteria__Betaproteobacteria__Dechlorosoma_suillum_PS__pseudouridylate_synthase_I:0.18427010021284864760,71906507__Bacteria__Betaproteobacteria__Dechloromonas_aromatica_RCB__tRNA_pseudouridine_synthase_A:0.28303631675168661186):0.04749911823559983814):0.09386033325165055174,((237653725__Bacteria__Betaproteobacteria__Thauera_sp_MZ1T__tRNA_pseudouridine_synthase_A:0.17332205533993988444,119897336__Bacteria__Betaproteobacteria__Azoarcus_sp_BH72__tRNA_pseudouridine_synthase_A:0.14608652825403894981):0.06243631757804776056,56478134__Bacteria__Betaproteobacteria__Aromatoleum_aromaticum_EbN1__tRNA_pseudouridine_synthase_A:0.17730702104676990261):0.21235794374627392500):0.05151054120798382457):0.03180185616051420944):0.04964616562738071587):0.18527581300969950262,((387131442__Bacteria__Gammaproteobacteria__Methylophaga_sp_JAM7__tRNA_pseudouridine_synthase_A:0.18234618336514415993,387128051__Bacteria__Gammaproteobacteria__Methylophaga_sp_JAM1__tRNA_pseudouridine_synthase_A:0.19564211642172502081):0.29922575878783974623,((344200314__Bacteria__Gammaproteobacteria__Acidithiobacillus_ferrivorans_SS3__tRNA_pseudouridine_synthase_A:0.09598487033047480022,198283837__Bacteria__Gammaproteobacteria__Acidithiobacillus_ferrooxidans_ATCC_53993__tRNA_pseudouridine_synthase_A:0.06591309476094336928):0.25815863081089523989,340782917__Bacteria__Gammaproteobacteria__Acidithiobacillus_caldus_SM-1__tRNA_pseudouridine_synthase_A:0.29097811974782966660):0.15071862170915803492):0.12588654286501738122):0.07125117788731719082):0.04421458935216826536):0.02977850108397474965,(((261855761__Bacteria__Gammaproteobacteria__Halothiobacillus_neapolitanus_c2__tRNA_pseudouridine_synthase_A:0.44075975100748915336,(78485146__Bacteria__Gammaproteobacteria__Thiomicrospira_crunogena_XCL-2__tRNA_pseudouridine_synthase_A:0.21593444120500476791,334143716__Bacteria__Gammaproteobacteria__Thioalkalimicrobium_cyclicum_ALM1__tRNA_pseudouridine_synthase_A:0.29912307714904995404):0.19823400566958401803):0.06049742459807507661,(((319787538__Bacteria__Gammaproteobacteria__Pseudoxanthomonas_suwonensis_11-1__tRNA_pseudouridine_synthase_A:0.21604316162692810410,(190575294__Bacteria__Gammaproteobacteria__Stenotrophomonas_maltophilia_K279a__tRNA_pseudouridine_synthase_A:0.12368154471863762600,((21231977__Bacteria__Gammaproteobacteria__Xanthomonas_campestris_pv_campestris_str_ATCC_33913__tRNA_pseudouridine_synthase_A:0.02490543679586006490,(21243447__Bacteria__Gammaproteobacteria__Xanthomonas_axonopodis_pv_citri_str_306__tRNA_pseudouridine_synthase_A:0.00764305104836728727,58582878__Bacteria__Gammaproteobacteria__Xanthomonas_oryzae_pv_oryzae_KACC10331__tRNA_pseudouridine_synthase_A:0.00759358720451927798):0.01730063374948789812):0.06576598688914964130,(285017777__Bacteria__Gammaproteobacteria__Xanthomonas_albilineans_GPE_PC73__tRNA_pseudouridine_synthase_a_|tRNA|uridine_isomeraseI_|tRNA_pseudouridylate_synthaseI_protein:0.12421666093187623547,28198519__Bacteria__Gammaproteobacteria__Xylella_fastidiosa_Temecula1__tRNA_pseudouridine_synthase_A:0.17229147811162737192):0.02337871088644181278):0.02269346834965850837):0.07400369101003019534):0.18261041723468082743,383316223__Bacteria__Gammaproteobacteria__Frateuria_aurantia_DSM_6220__pseudouridylate_synthase_I:0.22213630521636468229):0.24996533344261603893,(114320390__Bacteria__Gammaproteobacteria__Alkalilimnicola_ehrlichii_MLHE-1__tRNA_pseudouridine_synthase_A:0.29966221071602172632,121998585__Bacteria__Gammaproteobacteria__Halorhodospira_halophila_SL1__tRNA_pseudouridine_synthase_A:0.28211478831919140076):0.14821334054745671782):0.04596375001972807794):0.04954755059371226261,((92113385__Bacteria__Gammaproteobacteria__Chromohalobacter_salexigens_DSM_3043__tRNA_pseudouridine_synthase_A:0.12343636676430184973,307544826__Bacteria__Gammaproteobacteria__Halomonas_elongata_DSM_2581__tRNA_pseudouridine_synthase_A:0.13961325188396053743):0.31379646699667673726,289208514__Bacteria__Gammaproteobacteria__Thioalkalivibrio_sp_K90mix__tRNA_pseudouridine_synthase_A:0.46157182405705560191):0.02727515954865380315):0.07575556619660640811):0.04291080627967706201,(53803316__Bacteria__Gammaproteobacteria__Methylococcus_capsulatus_str_Bath__tRNA_pseudouridine_synthase_A:0.26020304549579470477,(357405596__Bacteria__Gammaproteobacteria__Methylomicrobium_alcaliphilum__tRNA_pseudouridine_synthase_A:0.10440202983888123567,333984069__Bacteria__Gammaproteobacteria__Methylomonas_methanica_MC09__tRNA_pseudouridine_synthase_A:0.17996264144805157459):0.19781645552281559852):0.24346288321093798035):0.07774026372887102299):0.06303355851526826203,(90021726__Bacteria__Gammaproteobacteria__Saccharophagus_degradans_2-40__tRNA_pseudouridine_synthase_A:0.34937343214839061689,(254786497__Bacteria__Gammaproteobacteria__Teredinibacter_turnerae_T7901__tRNA_pseudouridine_synthase_A:0.40472023622170177903,192361259__Bacteria__Gammaproteobacteria__Cellvibrio_japonicus_Ueda107__tRNA_pseudouridine_synthase_A:0.31658790540401571256):0.07510359020401444208):0.24564359876164404417):0.08707507739448057393):0.02310638917330344599,((148653728__Bacteria__Gammaproteobacteria__Psychrobacter_sp_PRwf-1__tRNA_pseudouridine_synthase_A:0.15753179674811712552,((71065963__Bacteria__Gammaproteobacteria__Psychrobacter_arcticus_273-4__tRNA_pseudouridine_synthase_A:0.02558898606537938006,93006392__Bacteria__Gammaproteobacteria__Psychrobacter_cryohalolentis_K5__tRNA_pseudouridine_synthase_A:0.00000122123005994819):0.16086557501205758780,296113461__Bacteria__Gammaproteobacteria__Moraxella_catarrhalis_RH4__tRNA_pseudouridine_synthase_A:0.20811852340414552232):0.06767398967362478479):0.15727793372925347182,(50083718__Bacteria__Gammaproteobacteria__Acinetobacter_sp_ADP1__tRNA_pseudouridine_synthase_A:0.09207021267479285898,((299771694__Bacteria__Gammaproteobacteria__Acinetobacter_oleivorans_DR1__tRNA_pseudouridine_synthase_A:0.03207282333446495604,375136953__Bacteria__Gammaproteobacteria__Acinetobacter_calcoaceticus_PHEA-2__tRNA|pseudouridine_synthase_I:0.01000470838673736887):0.03560620058918723130,(((213155861__Bacteria__Gammaproteobacteria__Acinetobacter_baumannii_AB0057__tRNA_pseudouridine_synthase_A:0.00000122123005994819,215484762__Bacteria__Gammaproteobacteria__Acinetobacter_baumannii_AB307-0294__tRNA_pseudouridine_synthase_A:0.00000122123005994819):0.00000122123005994819,169797325__Bacteria__Gammaproteobacteria__Acinetobacter_baumannii_AYE__tRNA_pseudouridine_synthase_A:0.00000122123005994819):0.00687577728905903324,(169634476__Bacteria__Gammaproteobacteria__Acinetobacter_baumannii_SDF__tRNA_pseudouridine_synthase_A:0.00000122123005994819,(126640496__Bacteria__Gammaproteobacteria__Acinetobacter_baumannii_ATCC_17978__tRNA_pseudouridine_synthase_A:0.00414536559893337493,((((385236023__Bacteria__Gammaproteobacteria__Acinetobacter_baumannii_TCDC-AB0715__tRNA_pseudouridine_synthase_A:0.00000122123005994819,387125332__Bacteria__Gammaproteobacteria__Acinetobacter_baumannii_MDR-TJ__pseudouridylate_synthase_I:0.00000122123005994819):0.00000122123005994819,384130425__Bacteria__Gammaproteobacteria__Acinetobacter_baumannii_1656-2__truA:0.00000122123005994819):0.00000122123005994819,184156753__Bacteria__Gammaproteobacteria__Acinetobacter_baumannii_ACICU__tRNA_pseudouridine_synthase_A:0.00000122123005994819):0.00000122123005994819,384141710__Bacteria__Gammaproteobacteria__Acinetobacter_baumannii_MDR-ZJ06__pseudouridylate_synthase:0.00000122123005994819):0.00000122123005994819):0.00689361157925189819):0.00000122123005994819):0.01338446870355972269):0.04629150823008829074):0.33449437982867319397):0.30527147536965237862):0.10185438445017211406,((118602946__Bacteria__Gammaproteobacteria__Candidatus_Ruthia_magnifica_str_Cm_Calyptogena_magnifica__tRNA_pseudouridine_synthase_A:0.13499024960703659426,148245016__Bacteria__Gammaproteobacteria__Candidatus_Vesicomyosocius_okutanii_HA__tRNA_pseudouridine_synthase_A:0.03973193175245075953):0.45086570412231002924,((118497491__Bacteria__Gammaproteobacteria__Francisella_novicida_U112__tRNA_pseudouridine_synthase_A:0.00342994563890244722,385792860__Bacteria__Gammaproteobacteria__Francisella_cf_novicida_Fx1__hypothetical_protein:0.00343213627010086064):0.00000122123005994819,((387886596__Bacteria__Gammaproteobacteria__Francisella_noatunensis_subsp_orientalis_str_Toba_04__tRNA_pseudouridine_synthase_A:0.04124959506239350010,(337755424__Bacteria__Gammaproteobacteria__Francisella_sp_TX077308__tRNA_pseudouridine_synthase_A:0.00422842202923165000,167627942__Bacteria__Gammaproteobacteria__Francisella_philomiragia_subsp_philomiragia_ATCC_25017__tRNA_pseudouridine_synthase_A:0.00961773193066110116):0.02247557482213788024):0.09552221879208599997,56708110__Bacteria__Gammaproteobacteria__Francisella_tularensis_subsp_tularensis_SCHU_S4__tRNA_pseudouridine_synthase_A:0.00370996639331322778):0.00335642330498816350):0.47135651976103687399):0.09917421850554702933):0.03159042334160008791):0.21211691790916198386,(((((((291288851__Bacteria__others_bacteria__Denitrovibrio_acetiphilus_DSM_12809__tRNA_pseudouridine_synthase_A:0.37503667069968893433,((291279383__Bacteria__others_bacteria__Deferribacter_desulfuricans_SSM1__tRNA_pseudouridine_synthase_A:0.28452394389622931437,313672355__Bacteria__others_bacteria__Calditerrivibrio_nitroreducens_DSM_19672__tRNA_pseudouridine_synthase_a:0.29054161904750425149):0.07435876825526589740,336323996__Bacteria__others_bacteria__Flexistipes_sinusarabici_DSM_4947__tRNA_pseudouridine_synthase_A:0.42442392658111494086):0.13685811147134008259):0.14728008647491500072,((300870453__Bacteria__Spirochaetes__Brachyspira_pilosicoli_95-1000__tRNA|pseudouridine_synthase_TrmA:0.09031569244484699555,(296125792__Bacteria__Spirochaetes__Brachyspira_murdochii_DSM_12563__tRNA_pseudouridine_synthase_A:0.02539558892960831760,(225619823__Bacteria__Spirochaetes__Brachyspira_hyodysenteriae_WA1__tRNA_pseudouridine_synthase_A:0.00872395913471398117,384208459__Bacteria__Spirochaetes__Brachyspira_intermedia_PWS-A__tRNA_pseudouridine_synthase_A:0.01017034414561043300):0.03025356948829880863):0.05285219358400752160):0.55287793483556146867,385810818__Bacteria__others_bacteria__Ignavibacterium_album_JCM_16511__Pseudouridylate_synthase_A:0.59319933315581152566):0.12300502892732860516):0.10468517244571783065,((206889178__Bacteria__others_bacteria__Thermodesulfovibrio_yellowstonii_DSM_11347__tRNA_pseudouridine_synthase_A:0.62370815656898181967,(337286733__Bacteria__others_bacteria__Thermodesulfatator_indicus_DSM_15286__tRNA_pseudouridine_synthase_A:0.19465600250658160464,337288276__Bacteria__others_bacteria__Thermodesulfobacterium_sp_OPB45__tRNA_pseudouridine_synthase_A:0.35203464092077368930):0.28840625346738385515):0.15411469145347095333,((((347756556__Bacteria__Acidobacteria__Candidatus_Chloracidobacterium_thermophilum_B__pseudouridylate_synthase_I:0.58933301944156557539,85860424__Bacteria__Deltaproteobacteria__Syntrophus_aciditrophicus_SB__tRNA_pseudouridine_synthase_A:0.45739515051198503803):0.08034132855370443305,(385808937__Bacteria__others_bacteria__Ignavibacterium_album_JCM_16511__tRNA_pseudouridine_synthase_A:0.30157591812639028550,332664422__Bacteria__Bacteroidetes__Haliscomenobacter_hydrossis_DSM_1100__tRNA_pseudouridine_synthase_A:0.46242804829137473810):0.11145438919689570900):0.48942435506791071020,((225850198__Bacteria__Aquificae__Persephonella_marina_EX-H1__tRNA_pseudouridine_synthase_A:0.18352745158326769226,(188997613__Bacteria__Aquificae__Sulfurihydrogenibium_sp_YO3AOP1__tRNA_pseudouridine_synthase_A:0.23152039194097839836,225849320__Bacteria__Aquificae__Sulfurihydrogenibium_azorense_Az-Fu1__tRNA_pseudouridine_synthase_A:0.08535424274906684705):0.17403039290345398427):0.40656767373521857101,(195953438__Bacteria__Aquificae__Hydrogenobaculum_sp_Y04AAS1__tRNA_pseudouridine_synthase_A:0.78287463262263190522,(15606137__Bacteria__Aquificae__Aquifex_aeolicus_VF5__pseudouridine_synthase_I:0.41558236086058736314,(288817539__Bacteria__Aquificae__Hydrogenobacter_thermophilus_TK-6__pseudouridylate_synthase:0.24588428244563434455,289547965__Bacteria__Aquificae__Thermocrinis_albus_DSM_14484__tRNA_pseudouridine_synthase_A:0.40634007091177826165):0.16258216247650830732):0.22873255124257230175):0.12233020920234403961):0.05508212307410281089):0.06590246357276735578,((374287059__Bacteria__Deltaproteobacteria__Bacteriovorax_marinus_SJ__tRNA_pseudouridine_synthase_A:0.82675533653798582989,336066371__Bacteria__others_bacteria__Erysipelothrix_rhusiopathiae_str_Fujisawa__tRNA_pseudouridine_synthase_A:0.84351562225108223103):0.11953905552233912157,((((239618279__Bacteria__Thermotogae__Kosmotoga_olearia_TBF_19-5-1__tRNA_pseudouridine_synthase_ACD:0.15624250336458461730,389843544__Bacteria__Thermotogae__Mesotoga_prima_MesG1_Ag_4-2__pseudouridylate_synthase_I:0.28935514570953529967):0.14052627693753327875,((157363557__Bacteria__Thermotogae__Thermotoga_lettingae_TMO__tRNA_pseudouridine_synthase_ACD:0.28533413420327841115,338730830__Bacteria__Thermotogae__Thermotoga_thermarum_DSM_5069__tRNA_pseudouridine_synthase_A:0.17574061008371316683):0.06494384184592202902,((374339101__Bacteria__Thermotogae__Marinitoga_piezophila_KA3__pseudouridylate_synthase_I:0.12725977708906416330,160903290__Bacteria__Thermotogae__Petrotoga_mobilis_SJ95__tRNA_pseudouridine_synthase_ACD:0.26325984972394872452):0.12334141287505827334,((222100131__Bacteria__Thermotogae__Thermotoga_neapolitana_DSM_4359__tRNA_pseudouridine_synthase_ACD:0.02771451887820895049,(170289026__Bacteria__Thermotogae__Thermotoga_sp_RQ2__tRNA_pseudouridine_synthase_ACD:0.00741342070938456801,(281412654__Bacteria__Thermotogae__Thermotoga_naphthophila_RKU-10__tRNA_pseudouridine_synthase_A:0.00000122123005994819,(148270348__Bacteria__Thermotogae__Thermotoga_petrophila_RKU-1__tRNA_pseudouridine_synthase_ACD:0.00397654427312592058,15644322__Bacteria__Thermotogae__Thermotoga_maritima_MSB8__tRNA_pseudouridine_synthase_ACD:0.00000122123005994819):0.01194944939174974290):0.00865272553050129740):0.03513431910955115006):0.11618462592470431283,((154249373__Bacteria__Thermotogae__Fervidobacterium_nodosum_Rt17-B1__tRNA_pseudouridine_synthase_ACD:0.14491681081493509864,383786162__Bacteria__Thermotogae__Fervidobacterium_pennivorans_DSM_9078__pseudouridylate_synthase_I:0.16296608281090846360):0.22361982966162322062,(217077259__Bacteria__Thermotogae__Thermosipho_africanus_TCF52B__tRNA_pseudouridine_synthase_ACD:0.07633730738424070184,150020829__Bacteria__Thermotogae__Thermosipho_melanesiensis_BI429__tRNA_pseudouridine_synthase_ACD:0.09666814459913598834):0.10633976503344202968):0.06698237225911746195):0.07326144220586557065):0.05022763248803652214):0.03858987310183181058):0.39243683274414137285,(327398248__Bacteria__Deltaproteobacteria__Hippea_maritima_DSM_10411__tRNA_pseudouridine_synthase_A:0.69769777067628058198,(((119952818__Bacteria__Spirochaetes__Borrelia_turicatae_91E135__tRNA_pseudouridine_synthase_A:0.05897810085933124363,187917895__Bacteria__Spirochaetes__Borrelia_hermsii_DAH__tRNA_pseudouridine_synthase_A:0.03952210947336765728):0.04493641119090493324,(386859243__Bacteria__Spirochaetes__Borrelia_crocidurae_str_Achema__tRNA_pseudouridine_synthase_A:0.01112557108717641616,(203287485__Bacteria__Spirochaetes__Borrelia_recurrentis_A1__tRNA_pseudouridine_synthase_A:0.00000122123005994819,203283942__Bacteria__Spirochaetes__Borrelia_duttonii_Ly__tRNA_pseudouridine_synthase_A:0.00000122123005994819):0.00000122123005994819):0.05418044793558093181):0.07752470365836956756,(111114834__Bacteria__Spirochaetes__Borrelia_afzelii_PKo__tRNA_pseudouridine_synthase_A:0.02837227491236804511,(51598275__Bacteria__Spirochaetes__Borrelia_garinii_PBi_linear__tRNA_pseudouridine_synthase_A:0.02061142372967735351,(343127336__Bacteria__Spirochaetes__Borrelia_bissettii_DN127__tRNA_pseudouridine_synthase_A:0.04263752828900146258,15594358__Bacteria__Spirochaetes__Borrelia_burgdorferi_B31__tRNA_pseudouridine_synthase_A:0.02477455711025151192):0.01177121908887570310):0.01483550105350742339):0.13407646169969525407):0.69709248738974372017):0.11611454275040697381):0.14251753607410189151,((((((344204931__Bacteria__Tenericutes__Mycoplasma_putrefaciens_KS1__tRNA_pseudouridine_synthase_A:0.37288816826256637738,50364970__Bacteria__Tenericutes__Mesoplasma_florum_L1__tRNA_pseudouridine_synthase_A:0.30600002060361597422):0.65170393104469748202,(((197294307__Bacteria__Tenericutes__Candidatus_Phytoplasma_australiense__tRNA_pseudouridine_synthase_A:0.20517244922013400110,(39938715__Bacteria__Tenericutes__Onion_yellows_phytoplasma_OY-M__pseudouridylate_synthase:0.02494246192686412969,85057773__Bacteria__Tenericutes__Aster_yellows_witches-broom_phytoplasma_AYWB__tRNA_pseudouridine_synthase_A:0.03436103611229949367):0.23458432605944481986):0.15419829572496904224,194246764__Bacteria__Tenericutes__Candidatus_Phytoplasma_mali__tRNA_pseudouridine_synthase_A:0.35028010967966544120):0.25971280800637269737,162446996__Bacteria__Tenericutes__Acholeplasma_laidlawii_PG-8A__tRNA_pseudouridine_synthase_A:0.73817063519378189884):0.18826735439166794595):0.14367502662702552607,((26554422__Bacteria__Tenericutes__Mycoplasma_penetrans_HF-2__tRNA_pseudouridine_synthase_A:0.52963689267253710735,(209554225__Bacteria__Tenericutes__Ureaplasma_urealyticum_serovar_10_str_ATCC_33699__tRNA_pseudouridine_synthase_A:0.17064724804776812417,13358100__Bacteria__Tenericutes__Ureaplasma_parvum_serovar_3_str_ATCC_700970__tRNA_pseudouridine_synthase_A:0.11845499262323190559):0.41605028194236531869):0.13236807092802124752,(294660547__Bacteria__Tenericutes__Mycoplasma_gallisepticum_str_R-low__tRNA_pseudouridine_synthase_A:0.71897995523883773128,(13507935__Bacteria__Tenericutes__Mycoplasma_pneumoniae_M129__tRNA_pseudouridine_synthase_A:0.35002014542298731659,12045035__Bacteria__Tenericutes__Mycoplasma_genitalium_G37__tRNA_pseudouridine_synthase_A:0.29046061280432849960):0.52162359622355403133):0.15221562338034724804):0.14250196350435828663):0.09981862698380086774,((((390940267__Bacteria__Epsilonproteobacteria__Sulfurospirillum_barnesii_SES-3__pseudouridylate_synthase_I:0.13801170123288794556,268679755__Bacteria__Epsilonproteobacteria__Sulfurospirillum_deleyianum_DSM_6946__tRNA_pseudouridine_synthase_A:0.29682079525840515677):0.54615929746723823612,(((291276765__Bacteria__Epsilonproteobacteria__Helicobacter_mustelae_12198__tRNA_pseudouridine_synthase:0.46545988038334867865,(((386747527__Bacteria__Epsilonproteobacteria__Helicobacter_cetorum_MIT_99-5656__tRNA_pseudouridine_synthase_A:0.03544248871447354399,(109947020__Bacteria__Epsilonproteobacteria__Helicobacter_acinonychis_str_Sheeba__tRNA_pseudouridine_synthase_A:0.06356348452299312446,15612084__Bacteria__Epsilonproteobacteria__Helicobacter_pylori_J99__tRNA_pseudouridine_synthase_A:0.04561428281349418079):0.10248328672776005344):0.64161514316813450520,(315452593__Bacteria__Epsilonproteobacteria__Helicobacter_felis_ATCC_49179__tRNA_pseudouridine_synthase_A:0.39115786692187654028,336453795__Bacteria__Epsilonproteobacteria__Helicobacter_bizzozeronii_CIII-1__tRNA_pseudouridine_synthase_A:0.39080905174184665807):0.16315119384257778523):0.21426790697612868586,(386761111__Bacteria__Epsilonproteobacteria__Helicobacter_cinaedi_PAGU611__tRNA_pseudouridine_synthase_A:0.18141353151446107383,32266100__Bacteria__Epsilonproteobacteria__Helicobacter_hepaticus_ATCC_51449__tRNA_pseudouridine_synthase_A:0.27339532507608260703):0.34760007956991800793):0.10617420338023025872):0.09858975337819506080,34557089__Bacteria__Epsilonproteobacteria__Wolinella_succinogenes_DSM_1740__tRNA_pseudouridine_synthase_A:0.76650335600008978609):0.12645983210303982092,((319956627__Bacteria__Epsilonproteobacteria__Nitratifractor_salsuginis_DSM_16511__tRNA_pseudouridine_synthase_a:0.34950524357760881511,152993424__Bacteria__Epsilonproteobacteria__Sulfurovum_sp_NBC37-1__tRNA_pseudouridine_synthase_A:0.33799907877810037027):0.25627769971940600469,152990852__Bacteria__Epsilonproteobacteria__Nitratiruptor_sp_SB155-2__tRNA_pseudouridine_synthase_A:0.42583190046523600181):0.09392036550371679615):0.04940193544195960185):0.07167792471019254763,(((296274435__Bacteria__Epsilonproteobacteria__Arcobacter_nitrofigilis_DSM_7299__tRNA_pseudouridine_synthase_A:0.22379958741597449912,(384173487__Bacteria__Epsilonproteobacteria__Arcobacter_sp_L__tRNA_pseudouridine_synthase:0.09469931408693098296,157738399__Bacteria__Epsilonproteobacteria__Arcobacter_butzleri_RM4018__tRNA_pseudouridine_synthase_A:0.13220730599638366720):0.19338395989537451869):0.29289829536031447565,((78777192__Bacteria__Epsilonproteobacteria__Sulfurimonas_denitrificans_DSM_1251__pseudouridylate_synthase:0.25528578355073866524,307721208__Bacteria__Epsilonproteobacteria__Sulfurimonas_autotrophica_DSM_16294__tRNA_pseudouridine_synthase_A:0.24722624724876368640):0.17202361485726180845,313682232__Bacteria__Epsilonproteobacteria__Sulfuricurvum_kujiense_DSM_16994__tRNA_pseudouridine_synthase_a:0.50457851641220208272):0.11838453235229164096):0.10172184379778599628,(224373193__Bacteria__Epsilonproteobacteria__Nautilia_profundicola_AmH__tRNA_pseudouridine_synthase_A:0.46841438440931815190,(((121613330__Bacteria__Epsilonproteobacteria__Campylobacter_jejuni_subsp_jejuni_81-176__tRNA_pseudouridine_synthase_A:0.00612866575583706236,315124345__Bacteria__Epsilonproteobacteria__Campylobacter_jejuni_subsp_jejuni_ICDCCJ07001__tRNA_pseudouridine_synthase_A:0.00469099855650803067):0.30376429051227482603,222823975__Bacteria__Epsilonproteobacteria__Campylobacter_lari_RM2100__tRNA_pseudouridine_synthase_A:0.27781610597301836796):0.12858593770405976620,((118474657__Bacteria__Epsilonproteobacteria__Campylobacter_fetus_subsp_fetus_82-40__tRNA_pseudouridine_synthase_A:0.32333165620517606564,154148265__Bacteria__Epsilonproteobacteria__Campylobacter_hominis_ATCC_BAA-381__tRNA_pseudouridine_synthase_A:0.41313632658851567880):0.14175562647941042371,(157164133__Bacteria__Epsilonproteobacteria__Campylobacter_concisus_13826__tRNA_pseudouridine_synthase_A:0.23018320893580807018,154174016__Bacteria__Epsilonproteobacteria__Campylobacter_curvus_525-92__tRNA_pseudouridine_synthase_A:0.17565985569333245064):0.18814853288412181076):0.15690217185610785822):0.25152878137072670617):0.09634373128205458992):0.05380541989475949582):0.28539047344898804681,(19704921__Bacteria__Fusobacteria__Fusobacterium_nucleatum_subsp_nucleatum_ATCC_25586__tRNA_pseudouridine_synthase_A:0.36788008132490968016,(310777852__Bacteria__Fusobacteria__Ilyobacter_polytropus_DSM_2926__tRNA_pseudouridine_synthase_A:0.39591490568755521862,(269122416__Bacteria__Fusobacteria__Sebaldella_termitidis_ATCC_33386__tRNA_pseudouridine_synthase_A:0.28162846247141848366,(269124177__Bacteria__Fusobacteria__Streptobacillus_moniliformis_DSM_12112__tRNA_pseudouridine_synthase_A:0.65287620957857905868,257126804__Bacteria__Fusobacteria__Leptotrichia_buccalis_C-1013-b__tRNA_pseudouridine_synthase_A:0.26584573415001822028):0.11322719718004460587):0.19218802089832595636):0.11409045272370788027):0.41385437590049589662):0.08247498645939844997):0.10339552020093988050,383788769__Bacteria__others_bacteria__Caldisericum_exile_AZM16c01__tRNA_pseudouridine_synthase_A:1.52596964218191577523):0.01041199011129319632,(332295380__Bacteria__Clostridia__Thermodesulfobium_narugense_DSM_14796__tRNA_pseudouridine_synthase_A:1.03491057517582363268,(217967401__Bacteria__others_bacteria__Dictyoglomus_turgidum_DSM_6724__tRNA_pseudouridine_synthase_A:0.17827146639799734684,206901950__Bacteria__others_bacteria__Dictyoglomus_thermophilum_H-6-12__tRNA_pseudouridine_synthase_A:0.13251052142924787947):0.49677630927702054464):0.12058869427442261979):0.10503021434925752242):0.07002640209576264929):0.04129706482413150054):0.02836631933251146376):0.07862156514858585632):0.04154170538415918185,(116328579__Bacteria__Spirochaetes__Leptospira_borgpetersenii_serovar_Hardjo-bovis_L550__pseudouridylate_synthase:0.46378717697960075705,183219967__Bacteria__Spirochaetes__Leptospira_biflexa_serovar_Patoc_strain_Patoc_1_Paris__tRNA_pseudouridine_synthase_A:0.38727379639915537890):0.48023950168215218115):0.03377230991119860998,(((((326792573__Bacteria__Clostridia__Clostridium_lentocellum_DSM_5427__tRNA_pseudouridine_synthase_A:0.46641350877093079585,((238916297__Bacteria__Clostridia__Eubacterium_eligens_ATCC_27750__tRNA|pseudouridine_synthase_I:0.25897864706037665439,302669997__Bacteria__Clostridia__Butyrivibrio_proteoclasticus_B316__tRNA_pseudouridine_synthase_A:0.44488942016149746195):0.11409094398920384406,((302388052__Bacteria__Clostridia__Clostridium_saccharolyticum_WM1__tRNA_pseudouridine_synthase_A:0.31311799849602234280,(339441705__Bacteria__Clostridia__Clostridium_sp_SY8519__pseudouridylate_synthase:0.35250207409453804264,(347530584__Bacteria__Clostridia__Roseburia_hominis_A2-183__tRNA_pseudouridine_synthase_A:0.12700254047686515557,238925343__Bacteria__Clostridia__Eubacterium_rectale_ATCC_33656__tRNA_pseudouridine_synthase_A:0.21851150036620012318):0.06382538851282971992):0.11048621761190902113):0.13023481645309986643,160881752__Bacteria__Clostridia__Clostridium_phytofermentans_ISDg__tRNA_pseudouridine_synthase_A:0.23690712190717547192):0.07730072380265939902):0.26752902973497377781):0.10854480356861540002,(((((((116495915__Bacteria__Bacilli__Lactobacillus_casei_ATCC_334__tRNA_pseudouridine_synthase_A:0.03474321789322647180,258509450__Bacteria__Bacilli__Lactobacillus_rhamnosus_GG__tRNA_pseudouridine_synthase_A:0.01899632787993139199):0.13416419254214045909,81429336__Bacteria__Bacilli__Lactobacillus_sakei_subsp_sakei_23K__tRNA_pseudouridine_synthase_A:0.17391804081918707525):0.08884379356483276813,(((90962375__Bacteria__Bacilli__Lactobacillus_salivarius_UCC118__tRNA_pseudouridine_synthase_A:0.09352329378180281039,347524814__Bacteria__Bacilli__Lactobacillus_ruminis_ATCC_27782__tRNA_pseudouridine_synthase:0.06684000359020664250):0.10551332536475198365,((339634773__Bacteria__Bacilli__Weissella_koreensis_KACC_15510__tRNA_pseudouridine_synthase_A:0.31697545951333044867,(116490689__Bacteria__Bacilli__Oenococcus_oeni_PSU-1__tRNA_pseudouridine_synthase_A:0.29629069628731075081,(170017912__Bacteria__Bacilli__Leuconostoc_citreum_KM20__tRNA_pseudouridine_synthase_A:0.10321111273909182315,(116617361__Bacteria__Bacilli__Leuconostoc_mesenteroides_subsp_mesenteroides_ATCC_8293__tRNA_pseudouridine_synthase_A:0.18790470839456344110,((339491268__Bacteria__Bacilli__Leuconostoc_sp_C2__tRNA_pseudouridine_synthase_A:0.00362700964704029292,296111462__Bacteria__Bacilli__Leuconostoc_kimchii_IMSNU_11154__tRNA_pseudouridine_synthase_A:0.00000122123005994819):0.05856554742143051800,300173999__Bacteria__Bacilli__Leuconostoc_gasicomitatum_LMG_18811__tRNA_pseudouridine_synthase_A:0.08035695641242486531):0.03605480642020029297):0.03665740357120758630):0.11097968385601834906):0.14349872495221671631):0.17916599254316525891,(((377809963__Bacteria__Bacilli__Pediococcus_claussenii_ATCC_BAA-344__tRNA_pseudouridine_synthase_A:0.14756815878952583843,116493132__Bacteria__Bacilli__Pediococcus_pentosaceus_ATCC_25745__pseudouridylate_synthase:0.10583182457671561072):0.12014698647696406275,254556054__Bacteria__Bacilli__Lactobacillus_plantarum_JDM1__tRNA_pseudouridine_synthase_A:0.36536715063816188609):0.04248087080637531765,(347534752__Bacteria__Bacilli__Lactobacillus_sanfranciscensis_TMW_1-1304__tRNA_pseudouridine_synthase_A:0.31020327449870271908,(331702049__Bacteria__Bacilli__Lactobacillus_buchneri_NRRL_B-30929__tRNA_pseudouridine_synthase_A:0.20272084071101187375,116334238__Bacteria__Bacilli__Lactobacillus_brevis_ATCC_367__pseudouridylate_synthase:0.20070615054904403229):0.07750686518690896865):0.07049655439527581502):0.05729672155922952564):0.02328864813519263346):0.03114828826542680867,(148544665__Bacteria__Bacilli__Lactobacillus_reuteri_DSM_20016__tRNA_pseudouridine_synthase_A:0.21245157857775254229,184155960__Bacteria__Bacilli__Lactobacillus_fermentum_IFO_3956__tRNA_pseudouridine_synthase_A:0.20065458357247381582):0.19727132955665255265):0.08766931778631535666):0.04834915125878246067,((42518460__Bacteria__Bacilli__Lactobacillus_johnsonii_NCC_533__tRNA_pseudouridine_synthase_A:0.03027217489237382306,116628993__Bacteria__Bacilli__Lactobacillus_gasseri_ATCC_33323__tRNA_pseudouridine_synthase_A:0.01705593275106917495):0.15078927576329156923,(104773573__Bacteria__Bacilli__Lactobacillus_delbrueckii_subsp_bulgaricus_ATCC_11842__tRNA_pseudouridine_synthase_A:0.18616039422447083762,(161506903__Bacteria__Bacilli__Lactobacillus_helveticus_DPC_4571__tRNA_pseudouridine_synthase_A:0.06201960027041434481,(((315037561__Bacteria__Bacilli__Lactobacillus_amylovorus_GRL_1112__tRNA_pseudouridine_synthase_A:0.00000122123005994819,325956034__Bacteria__Bacilli__Lactobacillus_acidophilus_30SC__tRNA_pseudouridine_synthase_A:0.00000122123005994819):0.04069624380893375332,(336053535__Bacteria__Bacilli__Lactobacillus_kefiranofaciens_ZW3__tRNA_pseudouridine_synthase_A:0.05193612971511910731,58336660__Bacteria__Bacilli__Lactobacillus_acidophilus_NCFM__tRNA_pseudouridine_synthase_A:0.06187328803487475437):0.01686872798862021697):0.01326450179956092934,295692190__Bacteria__Bacilli__Lactobacillus_crispatus_ST1__tRNA_pseudouridine_synthase_a:0.03616795739415194083):0.01167261713720648721):0.07163371603693506617):0.06672076321490159889):0.23195587413979962266):0.10240788756739366283,(328958698__Bacteria__Bacilli__Carnobacterium_sp_17-4__tRNA_pseudouridine_synthase_A:0.30439732772085525969,326803064__Bacteria__Bacilli__Aerococcus_urinae_ACS-120-V-Col10a__tRNA_pseudouridine_synthase_A:0.66366691466237848207):0.08317241974195861698):0.07649709873669777171,(((332685695__Bacteria__Bacilli__Melissococcus_plutonius_ATCC_35311__tRNA_pseudouridine_synthase_A:0.26519490097817749463,384512149__Bacteria__Bacilli__Enterococcus_faecalis_OG1RF__tRNA|pseudouridine_synthase_I:0.08114846049558725738):0.04468744956732016715,(389867271__Bacteria__Bacilli__Enterococcus_faecium_DO__tRNA|pseudouridine_synthase_I:0.06689305147351684577,352518424__Bacteria__Bacilli__Tetragenococcus_halophilus_NBRC_12172__tRNA_pseudouridine_synthase_TruA:0.26971974677625126793):0.03641098841509745471):0.12696991489222020366,((347520921__Bacteria__Bacilli__Lactococcus_garvieae_ATCC_49156__tRNA_pseudouridine_synthase_A:0.17641606836035939043,15672468__Bacteria__Bacilli__Lactococcus_lactis_subsp_lactis_Il1403__tRNA_pseudouridine_synthase_A:0.15232177108922195785):0.20977264296841729996,(24378608__Bacteria__Bacilli__Streptococcus_mutans_UA159__tRNA_pseudouridine_synthase_A:0.15333650445572835630,(((((55820220__Bacteria__Bacilli__Streptococcus_thermophilus_LMG_18311__tRNA_pseudouridine_synthase_A:0.03655137915636482576,340397983__Bacteria__Bacilli__Streptococcus_salivarius_CCHSS3__tRNA_pseudouridine_synthase_A:0.01040021608404155529):0.08119159998781130816,(379704648__Bacteria__Bacilli__Streptococcus_infantarius_subsp_infantarius_CJ18__tRNA_pseudouridylate_synthase_I:0.01878672191827143387,((288904465__Bacteria__Bacilli__Streptococcus_gallolyticus_UCN34__tRNA_pseudouridylate_synthase_I:0.00000122123005994819,336063600__Bacteria__Bacilli__Streptococcus_pasteurianus_ATCC_43144__tRNA_pseudouridine_synthase_A:0.00000122123005994819):0.00000122123005994819,374337298__Bacteria__Bacilli__Streptococcus_macedonicus_ACA-DC_198__tRNA_pseudouridine_synthase_A:0.01528385659236902033):0.02912842336624263395):0.05709298198336611868):0.04920331622406753924,22536285__Bacteria__Bacilli__Streptococcus_agalactiae_2603V-R__tRNA_pseudouridine_synthase_A:0.15758769745522183126):0.04105916602473581867,(15675714__Bacteria__Bacilli__Streptococcus_pyogenes_M1_GAS__tRNA_pseudouridine_synthase_A:0.14062162954233187184,(195978825__Bacteria__Bacilli__Streptococcus_equi_subsp_zooepidemicus_MGCS10565__tRNA_pseudouridine_synthase_A:0.11191507731816970062,251781741__Bacteria__Bacilli__Streptococcus_dysgalactiae_subsp_equisimilis_GGS_124_1__tRNA_pseudouridine_synthase_A:0.05316930208104060640):0.03858938312043144053):0.03028320256789312701):0.02557586600401338603,((((337283373__Bacteria__Bacilli__Streptococcus_parasanguinis_ATCC_15912__tRNA_pseudouridine_synthase_A:0.08272956792386922109,(342164215__Bacteria__Bacilli__Streptococcus_pseudopneumoniae_IS7493__tRNA_pseudouridine_synthase_A:0.02082416867381458106,(289167524__Bacteria__Bacilli__Streptococcus_mitis_B6__tRNA_pseudouridine_synthase_A:0.01240121343806127423,(331266815__Bacteria__Bacilli__Streptococcus_oralis_Uo5__tRNA_pseudouridine_synthase_A:0.02482004674862528515,15901439__Bacteria__Bacilli__Streptococcus_pneumoniae_TIGR4__tRNA_pseudouridine_synthase_A:0.00949321396630678320):0.00379807060468327672):0.00183010493176135897):0.08560968544394302604):0.05694903218508984982,(125718790__Bacteria__Bacilli__Streptococcus_sanguinis_SK36__tRNA_pseudouridine_synthase_A:0.03204125931408167288,157150719__Bacteria__Bacilli__Streptococcus_gordonii_str_Challis_substr_CH1__tRNA_pseudouridine_synthase_A:0.00725621765791048100):0.07411054111825371438):0.06033110215554320088,(333905688__Bacteria__Bacilli__Streptococcus_parauberis_KCTC_11537__tRNA_pseudouridine_synthase_A:0.11688544081101724659,222152501__Bacteria__Bacilli__Streptococcus_uberis_0140J__tRNA_pseudouridine_synthase_A:0.16558763512457061462):0.02818940199090249829):0.03020210538487777541,(386577288__Bacteria__Bacilli__Streptococcus_suis_GZ1__tRNA_pseudouridine_synthase:0.00858656094436403838,146317967__Bacteria__Bacilli__Streptococcus_suis_05ZYH33__tRNA_pseudouridine_synthase_A:0.00410818555691074613):0.09576032058006864189):0.02892402894381113782):0.02351444109515958905):0.14311065936887712446):0.13666066697934381446):0.17729017040133870919):0.14644286062112951696,((((169830000__Bacteria__Bacilli__Lysinibacillus_sphaericus_C3-41__tRNA_pseudouridine_synthase_A:0.47829082067935924094,288554758__Bacteria__Bacilli__Bacillus_pseudofirmus_OF4__tRNA_pseudouridine_synthase_A:0.28879358360862600330):0.12832899849433002104,(23097605__Bacteria__Bacilli__Oceanobacillus_iheyensis_HTE831__tRNA_pseudouridine_synthase_A:0.41902986300696842825,(222150476__Bacteria__Bacilli__Macrococcus_caseolyticus_JCSC5402__tRNA_pseudouridine_synthase_A:0.31228451830714565318,(319893169__Bacteria__Bacilli__Staphylococcus_pseudintermedius_HKU10-03__tRNA_pseudouridine_synthase_A:0.20370567762358493535,(224477189__Bacteria__Bacilli__Staphylococcus_carnosus_subsp_carnosus_TM300__tRNA_pseudouridine_synthase_A:0.08262320906714082369,(73662003__Bacteria__Bacilli__Staphylococcus_saprophyticus_subsp_saprophyticus_ATCC_15305__tRNA_pseudouridine_synthase_A:0.12684138100176048369,((289550174__Bacteria__Bacilli__Staphylococcus_lugdunensis_HKU09-01__tRNA_pseudouridine_synthase_A:0.09677938594993107380,70725835__Bacteria__Bacilli__Staphylococcus_haemolyticus_JCSC1435__tRNA_pseudouridine_synthase_A:0.12043994933871565722):0.04540317562053373251,(27468710__Bacteria__Bacilli__Staphylococcus_epidermidis_ATCC_12228__tRNA_pseudouridine_synthase_A:0.13218835146817378701,15925209__Bacteria__Bacilli__Staphylococcus_aureus_subsp_aureus_Mu50__tRNA_pseudouridine_synthase_A:0.08471442182124776232):0.06043543923123235323):0.02329789004732632160):0.01411346684649112185):0.11463103747794539666):0.17763348757884067641):0.39553154174396881748):0.10013886524267882894):0.04046907371261357356,((336112827__Bacteria__Bacilli__Bacillus_coagulans_2-6__tRNA_pseudouridine_synthase_A:0.45295465357445735544,(15612730__Bacteria__Bacilli__Bacillus_halodurans_C-125__tRNA_pseudouridine_synthase_A:0.28027927709759781205,56961964__Bacteria__Bacilli__Bacillus_clausii_KSM-K16__pseudouridylate_synthase:0.46819932325564256326):0.09651560331083022803):0.10591577427759231445,(((212637986__Bacteria__Bacilli__Anoxybacillus_flavithermus_WK1__pseudouridylate_synthase:0.24156820626246075512,((239825725__Bacteria__Bacilli__Geobacillus_sp_WCH70__tRNA_pseudouridine_synthase_A:0.03713804302037033989,336233687__Bacteria__Bacilli__Geobacillus_thermoglucosidasius_C56-YS93__tRNA_pseudouridine_synthase_A:0.04190846626504509537):0.15493153961557151743,(138893815__Bacteria__Bacilli__Geobacillus_thermodenitrificans_NG80-2__tRNA_pseudouridine_synthase_A:0.12294458107023184534,((375006952__Bacteria__Bacilli__Geobacillus_thermoleovorans_CCB_US3_UF5__tRNA_pseudouridine_synthase_A_1:0.00372865405065332146,(297528514__Bacteria__Bacilli__Geobacillus_sp_C56-T3__tRNA_pseudouridine_synthase_A:0.00739037999088836862,56418673__Bacteria__Bacilli__Geobacillus_kaustophilus_HTA426__tRNA_pseudouridine_synthase_A:0.01101026082462761881):0.00372649978161880124):0.04341978512666717221,(319765297__Bacteria__Bacilli__Geobacillus_sp_Y412MC52__tRNA_pseudouridine_synthase_A:0.00000122123005994819,261417639__Bacteria__Bacilli__Geobacillus_sp_Y412MC61__tRNA_pseudouridine_synthase_A:0.00000122123005994819):0.04061154028059232174):0.05320908856645113066):0.11952646146763010182):0.16538368139184209116):0.04146281534148918424,(386712499__Bacteria__Bacilli__Halobacillus_halophilus_DSM_2266__tRNA_pseudouridine_synthase_A:0.42981396872441712809,(172056172__Bacteria__Bacilli__Exiguobacterium_sibiricum_255-15__tRNA_pseudouridine_synthase_A:0.30963463253993933622,229917326__Bacteria__Bacilli__Exiguobacterium_sp_AT1b__tRNA_pseudouridine_synthase_A:0.25756158591099670430):0.14099225142458746141):0.08860329104473047002):0.04458710251335947644,(((297582482__Bacteria__Bacilli__Bacillus_selenitireducens_MLS10__tRNA_pseudouridine_synthase_A:0.40649761166741404939,317126894__Bacteria__Bacilli__Bacillus_cellulosilyticus_DSM_2522__tRNA_pseudouridine_synthase_A:0.35187384127543219758):0.18874948667568219873,(157690932__Bacteria__Bacilli__Bacillus_pumilus_SAFR-032__tRNA_pseudouridine_synthase_A:0.20177070758304838094,(52078642__Bacteria__Bacilli__Bacillus_licheniformis_ATCC_14580__tRNA_pseudouridine_synthase_A:0.23056254766302658465,(311070796__Bacteria__Bacilli__Bacillus_atrophaeus_1942__tRNA_pseudouridine_synthase_A:0.06776665202377163411,((255767037__Bacteria__Bacilli__Bacillus_subtilis_subsp_subtilis_str_168__tRNA_pseudouridine_synthase_A:0.00747006359341172068,386756729__Bacteria__Bacilli__Bacillus_sp_JS__tRNA_pseudouridine_synthase_A:0.01612444218548645877):0.04087896555864505704,154684666__Bacteria__Bacilli__Bacillus_amyloliquefaciens_FZB42__tRNA_pseudouridine_synthase_A:0.10768814938097978628):0.01419543377842475904):0.06491601884824928226):0.10565748831664166507):0.15096840790551929734):0.06104844762572262523,((294497016__Bacteria__Bacilli__Bacillus_megaterium_QM_B1551__tRNA_pseudouridine_synthase_A:0.24804530933450721908,(16804636__Bacteria__Bacilli__Listeria_monocytogenes_EGD-e__tRNA_pseudouridine_synthase_A:0.00673541392506351623,(((289435864__Bacteria__Bacilli__Listeria_seeligeri_serovar_1-2b_str_SLCC3954__tRNA_pseudouridine_synthase_A:0.02293774348990470016,347549899__Bacteria__Bacilli__Listeria_ivanovii_subsp_ivanovii_PAM_55__putative_pseudouridylate_synthase_I:0.03472429247844252553):0.01864881039914138144,16801808__Bacteria__Bacilli__Listeria_innocua_Clip11262__tRNA_pseudouridine_synthase_A:0.02597800791038371720):0.00385455784049919389,116873964__Bacteria__Bacilli__Listeria_welshimeri_serovar_6b_str_SLCC5334__tRNA_pseudouridine_synthase_A:0.04564214932666712382):0.02233226201217070050):0.40499365318564195526):0.09437404152920735034,(152973988__Bacteria__Bacilli__Bacillus_cytotoxicus_NVH_391-98__tRNA_pseudouridine_synthase_A:0.04497607278512096712,(163938150__Bacteria__Bacilli__Bacillus_weihenstephanensis_KBAB4__tRNA_pseudouridine_synthase_A:0.01160942486373500900,((118475910__Bacteria__Bacilli__Bacillus_thuringiensis_str_Al_Hakam__tRNA_pseudouridine_synthase_A:0.00000122123005994819,376264171__Bacteria__Bacilli__Bacillus_cereus_F837-76__tRNA_pseudouridine_synthase_A:0.00000122123005994819):0.00000122123005994819,386734008__Bacteria__Bacilli__Bacillus_anthracis_str_H9401__tRNA_pseudouridine_synthase_A_1:0.00000122123005994819):0.02594926448486808285):0.02656466274113994386):0.30667591708986607912):0.05445925046780200618):0.04918348569520960417):0.02604534044782974567):0.04854693244406280139):0.04160569751277075345,226309840__Bacteria__Bacilli__Brevibacillus_brevis_NBRC_100599__tRNA_pseudouridine_synthase_A:0.44672281703793204066):0.06176899928181936450):0.18841128630641665320):0.07580178980142010525,((((220931093__Bacteria__Clostridia__Halothermothrix_orenii_H_168__pseudouridylate_synthase_I:0.33640178872639864283,(385800537__Bacteria__Clostridia__Halanaerobium_praevalens_DSM_2228__tRNA_pseudouridine_synthase_A:0.17960191458840282785,312144215__Bacteria__Clostridia__Halanaerobium_hydrogeniformans__tRNA_pseudouridine_synthase_A:0.19250245112507918810):0.22795574246887248537):0.17370510814474579564,((((158320711__Bacteria__Clostridia__Alkaliphilus_oremlandii_OhILAs__tRNA_pseudouridine_synthase_A:0.24939899324325545682,(328957471__Bacteria__Bacilli__Carnobacterium_sp_17-4__tRNA_pseudouridine_synthase_A:0.20682081428874840578,((384514261__Bacteria__Bacilli__Enterococcus_faecalis_OG1RF__tRNA|pseudouridine_synthase_I:0.00379064913415097732,384516827__Bacteria__Bacilli__Enterococcus_faecalis_62__tRNA_pseudouridine_synthase_A:0.00000122123005994819):0.20033781430308780780,389867502__Bacteria__Bacilli__Enterococcus_faecium_DO__tRNA|pseudouridine_synthase:0.13427859899520208642):0.08684359631000609925):0.10377704731524267645):0.11734174565574938265,150392315__Bacteria__Clostridia__Alkaliphilus_metalliredigens_QYMF__tRNA_pseudouridine_synthase_A:0.32287583903152716758):0.16951324692974908959,((326790769__Bacteria__Clostridia__Clostridium_lentocellum_DSM_5427__tRNA_pseudouridine_synthase_A:0.61394719356339033656,(310658388__Bacteria__Clostridia__Clostridium_sticklandii_DSM_519__tRNA_pseudouridine_synthase_A_2_|tRNA|uridine_isomerase_I_2|_|tRNA_pseudouridylate_synthase_I_2|:0.44182192269577180710,((28211488__Bacteria__Clostridia__Clostridium_tetani_E88__tRNA_pseudouridine_synthase_A:0.23580183053703995810,(326792524__Bacteria__Clostridia__Clostridium_lentocellum_DSM_5427__tRNA_pseudouridine_synthase_A:0.41295817165192411080,302874184__Bacteria__Clostridia__Clostridium_cellulovorans_743B__tRNA_pseudouridine_synthase_A:0.33494504814291703454):0.12588861731470729621):0.15359656105181748731,18309973__Bacteria__Clostridia__Clostridium_perfringens_str_13__tRNA_pseudouridine_synthase_A:0.25083938434116215266):0.07915729509478283688):0.06243188450717356702):0.04688969090076409996,(((374295486__Bacteria__Clostridia__Clostridium_clariflavum_DSM_19732__pseudouridylate_synthase_I:0.27490544679464640199,((384361061__Bacteria__Clostridia__Clostridium_difficile_BI1__tRNA_pseudouridine_synthase_A:0.00000122123005994819,(126699393__Bacteria__Clostridia__Clostridium_difficile_630__tRNA_pseudouridine_synthase_A:0.00000122123005994819,260683444__Bacteria__Clostridia__Clostridium_difficile_CD196__tRNA_pseudouridine_synthase_A:0.00000122123005994819):0.00000122123005994819):0.00000122123005994819,260687040__Bacteria__Clostridia__Clostridium_difficile_R20291__tRNA_pseudouridine_synthase_A:0.00000122123005994819):0.29009532616342026401):0.05360902950134791012,(333923190__Bacteria__Clostridia__Desulfotomaculum_carboxydivorans_CO-1-SRB__tRNA_pseudouridine_synthase_A:0.21873820824623640968,(152974254__Bacteria__Bacilli__Bacillus_cytotoxicus_NVH_391-98__tRNA_pseudouridine_synthase_A:0.03851538149936424571,((218895546__Bacteria__Bacilli__Bacillus_cereus_G9842__tRNA_pseudouridine_synthase_A:0.00000122123005994819,(((30018678__Bacteria__Bacilli__Bacillus_cereus_ATCC_14579__tRNA_pseudouridine_synthase_A:0.00000122123005994819,296501252__Bacteria__Bacilli__Bacillus_thuringiensis_BMB171__tRNA_pseudouridine_synthase_A:0.00000122123005994819):0.00000122123005994819,218230891__Bacteria__Bacilli__Bacillus_cereus_B4264__tRNA_pseudouridine_synthase_A:0.00000122123005994819):0.00366309273656225407,(163938417__Bacteria__Bacilli__Bacillus_weihenstephanensis_KBAB4__tRNA_pseudouridine_synthase_A:0.03380413099742167471,(((217958024__Bacteria__Bacilli__Bacillus_cereus_AH187__tRNA_pseudouridine_synthase_A:0.00000122123005994819,222094223__Bacteria__Bacilli__Bacillus_cereus_Q1__tRNA_pseudouridine_synthase_a:0.00000122123005994819):0.00000122123005994819,375282560__Bacteria__Bacilli__Bacillus_cereus_NC7401__tRNA_pseudouridine_synthase_A:0.00000122123005994819):0.00000122123005994819,(384178444__Bacteria__Bacilli__Bacillus_thuringiensis_serovar_finitimus_YBT-020__tRNA_pseudouridine_synthase_A:0.00736427917768925702,(225862468__Bacteria__Bacilli__Bacillus_cereus_03BB102__tRNA_pseudouridine_synthase_A:0.00000122123005994819,(52144819__Bacteria__Bacilli__Bacillus_cereus_E33L__tRNA_pseudouridine_synthase_A:0.00000122123005994819,(((376264444__Bacteria__Bacilli__Bacillus_cereus_F837-76__tRNA_pseudouridine_synthase_A:0.00362313558250551776,218901631__Bacteria__Bacilli__Bacillus_cereus_AH820__tRNA_pseudouridine_synthase_A:0.00000122123005994819):0.00000122123005994819,301052143__Bacteria__Bacilli__Bacillus_cereus_biovar_anthracis_str_CI__tRNA_pseudouridine_synthase_A:0.00000122123005994819):0.00000122123005994819,(118476179__Bacteria__Bacilli__Bacillus_thuringiensis_str_Al_Hakam__tRNA_pseudouridine_synthase_A:0.00000122123005994819,(386734334__Bacteria__Bacilli__Bacillus_anthracis_str_H9401__tRNA_pseudouridine_synthase_A_2:0.00000122123005994819,(270000592__Bacteria__Bacilli__Bacillus_anthracis_str_Ames__tRNA_pseudouridine_synthase_A:0.00000122123005994819,(227816641__Bacteria__Bacilli__Bacillus_anthracis_str_CDC_684__tRNA_pseudouridine_synthase_A:0.00000122123005994819,(((291612202__Bacteria__Bacilli__Bacillus_anthracis_str_Ames_Ancestor__tRNA_pseudouridine_synthase_A:0.00000122123005994819,(42779623__Bacteria__Bacilli__Bacillus_cereus_ATCC_10987__tRNA_pseudouridine_synthase_A:0.01103523725096339225,49476819__Bacteria__Bacilli__Bacillus_thuringiensis_serovar_konkukian_str_97-27__tRNA_pseudouridine_synthase_A:0.00726367547158121140):0.00000122123005994819):0.00000122123005994819,229600408__Bacteria__Bacilli__Bacillus_anthracis_str_A0248__tRNA_pseudouridine_synthase_A:0.00000122123005994819):0.00000122123005994819,49183490__Bacteria__Bacilli__Bacillus_anthracis_str_Sterne__tRNA_pseudouridine_synthase_A:0.00000122123005994819):0.00000122123005994819):0.00000122123005994819):0.00000122123005994819):0.00692005080796313787):0.00000122123005994819):0.00360924694515568590):0.00359619177532945894):0.00725850967043899318):0.00358954776945459835):0.00727763917976672562):0.00360181101349439344):0.00360027533597336805):0.01212218823931897685,384184501__Bacteria__Bacilli__Bacillus_thuringiensis_serovar_chinensis_CT-43__tRNA_pseudouridine_synthase_A:0.00995526030712560669):0.07888777210083430802):0.44563514826209876807):0.04510470266209180151):0.06869432406655287537,(148379875__Bacteria__Clostridia__Clostridium_botulinum_A_str_ATCC_3502__tRNA_pseudouridine_synthase_A:0.32060375804518165266,((118443953__Bacteria__Clostridia__Clostridium_novyi_NT__tRNA_pseudouridine_synthase_A:0.12738736857765778354,331269740__Bacteria__Clostridia__Clostridium_botulinum_BKT015925__tRNA_pseudouridine_synthase_A:0.09638623174963892315):0.18687461035468130865,302873576__Bacteria__Clostridia__Clostridium_cellulovorans_743B__tRNA_pseudouridine_synthase_A:0.40371863424826809341):0.07263807257548227092):0.08684800233807318803):0.02179392280333301499):0.08017294345861573912):0.04514788696867054474,(160878286__Bacteria__Clostridia__Clostridium_phytofermentans_ISDg__tRNA_pseudouridine_synthase_A:0.77158953195359769595,(302385211__Bacteria__Clostridia__Clostridium_saccharolyticum_WM1__tRNA_pseudouridine_synthase_A:0.38295896085094843775,(((339442270__Bacteria__Clostridia__Clostridium_sp_SY8519__hypothetical_protein:0.30400674190837012612,302670312__Bacteria__Clostridia__Butyrivibrio_proteoclasticus_B316__tRNA_pseudouridine_synthase_A:0.28040533293360564437):0.10501982304330574614,238917621__Bacteria__Clostridia__Eubacterium_eligens_ATCC_27750__tRNA|pseudouridine_synthase_I:0.25399121404756003217):0.19046401801201937043,(347531079__Bacteria__Clostridia__Roseburia_hominis_A2-183__tRNA_pseudouridine_synthase_A:0.33724814827196614164,238923689__Bacteria__Clostridia__Eubacterium_rectale_ATCC_33656__tRNA_pseudouridine_synthase_A:0.33913648576719995775):0.15216946491938257435):0.04924437203482479736):0.09488891026306310594):0.06233927104480169179):0.21468693255839585432):0.03098029428811671995,(((126697674__Bacteria__Clostridia__Clostridium_difficile_630__transfer_RNA_pseudouridine_synthase_A_1:0.38900271287952864485,(310659467__Bacteria__Clostridia__Clostridium_sticklandii_DSM_519__tRNA_pseudouridine_synthase_A_1_|tRNA|uridine_isomerase_I_1|_|tRNA_pseudouridylate_synthase_I_1|:0.29676963572885983744,374307823__Bacteria__Clostridia__Filifactor_alocis_ATCC_35896__tRNA_pseudouridine_synthase_A:0.46056771749114949754):0.08140683865653428053):0.07055647092794119224,((310829551__Bacteria__Clostridia__Eubacterium_limosum_KIST612__hypothetical_protein:0.46135412357217137069,379012659__Bacteria__Clostridia__Acetobacterium_woodii_DSM_1030__tRNA_pseudouridylate_synthase_A:0.33476217846352995799):0.20331629491822619804,(158319577__Bacteria__Clostridia__Alkaliphilus_oremlandii_OhILAs__tRNA_pseudouridine_synthase_A:0.30160413871232349958,150392126__Bacteria__Clostridia__Alkaliphilus_metalliredigens_QYMF__tRNA_pseudouridine_synthase_A:0.26936468703728361218):0.20043035021069610657):0.04617715384111302501):0.06599353647794739541,(((302388745__Bacteria__Clostridia__Thermosediminibacter_oceani_DSM_16646__tRNA_pseudouridine_synthase_A:0.22668699428412814045,332798239__Bacteria__Clostridia__Tepidanaerobacter_sp_Re1__tRNA_pseudouridine_synthase_A:0.20422738534461942761):0.21091596578310747856,((20808627__Bacteria__Clostridia__Thermoanaerobacter_tengcongensis_MB4__tRNA_pseudouridine_synthase_A:0.16609616121614859119,((297545296__Bacteria__Clostridia__Thermoanaerobacter_mathranii_subsp_mathranii_str_A3__tRNA_pseudouridine_synthase_A:0.00404256220523122566,289579109__Bacteria__Clostridia__Thermoanaerobacter_italicus_Ab9__tRNA_pseudouridine_synthase_A:0.01143889239500502260):0.03641628269794064399,(345018501__Bacteria__Clostridia__Thermoanaerobacter_wiegelii_Rt8__tRNA_pseudouridine_synthase_A:0.02720929224832493304,((167039553__Bacteria__Clostridia__Thermoanaerobacter_sp_X514__tRNA_pseudouridine_synthase_A:0.00000122123005994819,320115256__Bacteria__Clostridia__Thermoanaerobacter_brockii_subsp_finnii_Ako-1__tRNA_pseudouridine_synthase_A:0.00000122123005994819):0.00000122123005994819,167036834__Bacteria__Clostridia__Thermoanaerobacter_pseudethanolicus_ATCC_33223__tRNA_pseudouridine_synthase_A:0.00000122123005994819):0.01107436099296331238):0.01173497516738960730):0.09749230018711346757):0.15260940097663810988,((390934155__Bacteria__Clostridia__Thermoanaerobacterium_saccharolyticum_JW-SL-YS485__tRNA_pseudouridine_synthase_A:0.02320544272217851811,333896222__Bacteria__Clostridia__Thermoanaerobacterium_xylanolyticum_LX-11__tRNA_pseudouridine_synthase_A:0.02445239915247101464):0.09603285095161115392,304315974__Bacteria__Clostridia__Thermoanaerobacterium_thermosaccharolyticum_DSM_571__tRNA_pseudouridine_synthase_A:0.05219115450622283103):0.22851129837589911897):0.08333516522483931654):0.03193807994572909342,((((220928242__Bacteria__Clostridia__Clostridium_cellulolyticum_H10__tRNA_pseudouridine_synthase_A:0.06185440764542247949,376259837__Bacteria__Clostridia__Clostridium_sp_BNL1100__pseudouridylate_synthase_I:0.06540517503335996352):0.30492681333758303586,(125975420__Bacteria__Clostridia__Clostridium_thermocellum_ATCC_27405__tRNA_pseudouridine_synthase_A:0.16810168404743494608,374298040__Bacteria__Clostridia__Clostridium_clariflavum_DSM_19732__pseudouridylate_synthase_I:0.20821289867508341320):0.10355561082374353798):0.07406361632112823390,((((118444045__Bacteria__Clostridia__Clostridium_novyi_NT__tRNA_pseudouridine_synthase_A:0.08273692829975792806,331268447__Bacteria__Clostridia__Clostridium_botulinum_BKT015925__tRNA_pseudouridine_synthase_A:0.10795124957812428368):0.26845514634853645530,(15896350__Bacteria__Clostridia__Clostridium_acetobutylicum_ATCC_824__tRNA_pseudouridine_synthase_A:0.35567612688258914977,((170761533__Bacteria__Clostridia__Clostridium_botulinum_A3_str_Loch_Maree__tRNA_pseudouridine_synthase_A:0.03494823478789457066,(237796908__Bacteria__Clostridia__Clostridium_botulinum_Ba4_str_657__tRNA_pseudouridine_synthase_A:0.00000122123005994819,(387819728__Bacteria__Clostridia__Clostridium_botulinum_H04402_065__tRNA_pseudouridine_synthase_A:0.00374393451544318334,(((153938429__Bacteria__Clostridia__Clostridium_botulinum_F_str_Langeland__tRNA_pseudouridine_synthase_A:0.00000122123005994819,384463763__Bacteria__Clostridia__Clostridium_botulinum_F_str_230613__tRNA_pseudouridine_synthase_A:0.00000122123005994819):0.00372778933197846123,170756303__Bacteria__Clostridia__Clostridium_botulinum_B1_str_Okra__tRNA_pseudouridine_synthase_A:0.00000122123005994819):0.00373780966775380964,(226950899__Bacteria__Clostridia__Clostridium_botulinum_A2_str_Kyoto__tRNA_pseudouridine_synthase_A:0.00378863832117038541,((153934471__Bacteria__Clostridia__Clostridium_botulinum_A_str_Hall__tRNA_pseudouridine_synthase_A:0.00000122123005994819,153931537__Bacteria__Clostridia__Clostridium_botulinum_A_str_ATCC_19397__tRNA_pseudouridine_synthase_A:0.00000122123005994819):0.00000122123005994819,148381387__Bacteria__Clostridia__Clostridium_botulinum_A_str_ATCC_3502__tRNA_pseudouridine_synthase_A:0.00000122123005994819):0.00751771167957264105):0.00373927717072226624):0.00000122123005994819):0.01500649425310337549):0.03607523991942558628):0.25864388966541207449,(300857214__Bacteria__Clostridia__Clostridium_ljungdahlii_DSM_13528__tRNA_pseudouridine_synthase_A:0.10167056465206339433,219853559__Bacteria__Clostridia__Clostridium_kluyveri_NBRC_12016__tRNA_pseudouridine_synthase_A:0.16431791205725343463):0.23718622372251560448):0.06024124935655945923):0.08093594684394239680):0.05094606139684795115,(((188590732__Bacteria__Clostridia__Clostridium_botulinum_E3_str_Alaska_E43__tRNA_pseudouridine_synthase_A:0.03730725479803870259,187933357__Bacteria__Clostridia__Clostridium_botulinum_B_str_Eklund_17B__tRNA_pseudouridine_synthase_A:0.04401057430161114253):0.17798066117504998673,150015077__Bacteria__Clostridia__Clostridium_beijerinckii_NCIMB_8052__tRNA_pseudouridine_synthase_A:0.15402282659976573864):0.24890894411952291243,((110799502__Bacteria__Clostridia__Clostridium_perfringens_ATCC_13124__tRNA_pseudouridine_synthase_A:0.00000122123005994819,110802389__Bacteria__Clostridia__Clostridium_perfringens_SM101__tRNA_pseudouridine_synthase_A:0.00381437641908730779):0.00381373973377257224,18311353__Bacteria__Clostridia__Clostridium_perfringens_str_13__tRNA_pseudouridine_synthase_A:0.00000122123005994819):0.16705186953299702712):0.13890741958893404462):0.03161826324060736798,(28212149__Bacteria__Clostridia__Clostridium_tetani_E88__tRNA_pseudouridine_synthase_A:0.30555593421925342223,302876500__Bacteria__Clostridia__Clostridium_cellulovorans_743B__tRNA_pseudouridine_synthase_A:0.31711227119541818276):0.10980929267876113342):0.15028193867747702273):0.03113902521786513639,(332982675__Bacteria__Clostridia__Mahella_australiensis_50-1_BON__tRNA_pseudouridine_synthase_A:0.46959774944184717871,(146296772__Bacteria__Clostridia__Caldicellulosiruptor_saccharolyticus_DSM_8903__tRNA_pseudouridine_synthase_A:0.08706337687186874175,(312793879__Bacteria__Clostridia__Caldicellulosiruptor_kristjanssonii_177R1B__tRNA_pseudouridine_synthase_a:0.00000122123005994819,(344996365__Bacteria__Clostridia__Caldicellulosiruptor_lactoaceticus_6A__tRNA_pseudouridine_synthase_A:0.00000122123005994819,((302871559__Bacteria__Clostridia__Caldicellulosiruptor_obsidiansis_OB47__tRNA_pseudouridine_synthase_A:0.02843015460013047918,312135434__Bacteria__Clostridia__Caldicellulosiruptor_owensensis_OL__tRNA_pseudouridine_synthase_a:0.00403074435011645336):0.00820026775015295084,(312127288__Bacteria__Clostridia__Caldicellulosiruptor_hydrothermalis_108__tRNA_pseudouridine_synthase_a:0.01621376393141381669,(312622107__Bacteria__Clostridia__Caldicellulosiruptor_kronotskyensis_2002__tRNA_pseudouridine_synthase_a:0.00803462232284149133,222529670__Bacteria__Clostridia__Caldicellulosiruptor_bescii_DSM_6725__tRNA_pseudouridine_synthase_A:0.00403456035814877059):0.00393241450557808760):0.00812743364361275498):0.00805573603338987157):0.00801701734459156316):0.10327277751453364796):0.33773003545771734801):0.03122821516969558411):0.02169749961183462320):0.05489608894995338245):0.05146432617649192992):0.09145853235997626618,((((42522098__Bacteria__Deltaproteobacteria__Bdellovibrio_bacteriovorus_HD100__pseudouridylate_synthase:0.66468398513002069361,(((269798518__Bacteria__Negativicutes__Veillonella_parvula_DSM_2008__tRNA_pseudouridine_synthase_A:0.59501997575717735511,348025368__Bacteria__Negativicutes__Megasphaera_elsdenii_DSM_20460__tRNA_pseudouridine_synthase_A:0.39004050402043372037):0.25023487769625846200,(383754976__Bacteria__Negativicutes__Selenomonas_ruminantium_subsp_lactilytica_TAM6421__putative_tRNA_pseudouridine_synthase_A:0.23967352224979412978,330838710__Bacteria__Negativicutes__Selenomonas_sputigena_ATCC_35185__tRNA_pseudouridine_synthase_A:0.20337157777047390472):0.24525682213031732570):0.11627707509677762121,(284047733__Bacteria__Negativicutes__Acidaminococcus_fermentans_DSM_20731__tRNA_pseudouridine_synthase_A:0.14529304195286493750,352683828__Bacteria__Negativicutes__Acidaminococcus_intestini_RyC-MR95__tRNA_pseudouridine_synthase_A:0.21948457490844081041):0.40447483253229798983):0.05411456723731711271):0.07900317094598360845,(((51245176__Bacteria__Deltaproteobacteria__Desulfotalea_psychrophila_LSv54__tRNA_pseudouridine_synthase_A:0.55731640439778828977,(320353071__Bacteria__Deltaproteobacteria__Desulfobulbus_propionicus_DSM_2032__tRNA_pseudouridine_synthase_A:0.48845980596029903165,297568336__Bacteria__Deltaproteobacteria__Desulfurivibrio_alkaliphilus_AHT2__tRNA_pseudouridine_synthase_A:0.43932506171791763094):0.11844875081081852886):0.24912686621299201528,(((116624080__Bacteria__Acidobacteria__Candidatus_Solibacter_usitatus_Ellin6076__tRNA_pseudouridine_synthase_A:0.54075347046513866367,(((390957415__Bacteria__Acidobacteria__Terriglobus_roseus_DSM_18391__pseudouridylate_synthase_I:0.32629686365790971925,320107224__Bacteria__Acidobacteria__Terriglobus_saanensis_SP1PR4__pseudouridine_synthase_I_TruA:0.41738902819749923445):0.15470781888388948633,(322435303__Bacteria__Acidobacteria__Granulicella_tundricola__tRNA_pseudouridine_synthase_A:0.36384765231794347073,374310261__Bacteria__Acidobacteria__Granulicella_mallensis_MP5ACTX8__tRNA_pseudouridine_synthase_A:0.28819833066122901855):0.06713048874819159406):0.06801649045514492065,(225872353__Bacteria__Acidobacteria__Acidobacterium_capsulatum_ATCC_51196__tRNA_pseudouridine_synthase_A:0.30064998256076269634,94968472__Bacteria__Acidobacteria__Candidatus_Koribacter_versatilis_Ellin345__tRNA_pseudouridine_synthase_A:0.39873244970031607171):0.02113236791301612363):0.14203687993954758340):0.24161917741680280503,(189220286__Bacteria__others_bacteria__Methylacidiphilum_infernorum_V4__pseudouridylate_synthase:0.76983430404372965583,((86157969__Bacteria__Deltaproteobacteria__Anaeromyxobacter_dehalogenans_2CP-C__tRNA_pseudouridine_synthase_A:0.02107429644050844847,(220917510__Bacteria__Deltaproteobacteria__Anaeromyxobacter_dehalogenans_2CP-1__tRNA_pseudouridine_synthase_A:0.01114880781264978964,197122727__Bacteria__Deltaproteobacteria__Anaeromyxobacter_sp_K__tRNA_pseudouridine_synthase_A:0.00368818251899364789):0.01402483114103882968):0.07330488628632483850,153005130__Bacteria__Deltaproteobacteria__Anaeromyxobacter_sp_Fw109-5__tRNA|pseudouridine_synthase_I:0.27868809045921699719):0.74740142612045867843):0.06590492512648810086):0.13282663406157874109,((((((320333111__Bacteria__Deinococcus-Thermus__Deinococcus_maricopensis_DSM_21211__tRNA_pseudouridine_synthase_A:0.29466570812286646541,((226357340__Bacteria__Deinococcus-Thermus__Deinococcus_deserti_VCD115__tRNA|pseudouridine_synthase_I:0.24298008817221583566,(15807281__Bacteria__Deinococcus-Thermus__Deinococcus_radiodurans_R1__pseudouridylate_synthase_I:0.16475848037467422103,386858136__Bacteria__Deinococcus-Thermus__Deinococcus_gobiensis_I-0__tRNA_pseudouridine_synthase_A:0.25503989023673950820):0.11162592612560887084):0.05755960749807430971,94984145__Bacteria__Deinococcus-Thermus__Deinococcus_geothermalis_DSM_11300__tRNA_pseudouridine_synthase_A:0.19443070069610876582):0.03642725185482779959):0.11086816174791500056,325282723__Bacteria__Deinococcus-Thermus__Deinococcus_proteolyticus_MRP__tRNA_pseudouridine_synthase_A:0.32325372610883928992):0.40803027951049725131,((313680524__Bacteria__Deinococcus-Thermus__Oceanithermus_profundus_DSM_14977__tRNA_pseudouridine_synthase_a:0.22783186968222740587,(328951248__Bacteria__Deinococcus-Thermus__Marinithermus_hydrothermalis_DSM_14884__tRNA_pseudouridine_synthase_A:0.18727857605807526897,((291296648__Bacteria__Deinococcus-Thermus__Meiothermus_ruber_DSM_1279__tRNA_pseudouridine_synthase_A:0.21966551175229279136,297567108__Bacteria__Deinococcus-Thermus__Meiothermus_silvanus_DSM_9946__tRNA_pseudouridine_synthase_A:0.15196645753929399758):0.08552827941774020226,(320451375__Bacteria__Deinococcus-Thermus__Thermus_scotoductus_SA-01__tRNA_pseudouridine_synthase_A:0.06298253910446875714,(384438771__Bacteria__Deinococcus-Thermus__Thermus_sp_CCB_US3_UF1__tRNA_pseudouridine_synthase_A:0.09727009369880544598,46199569__Bacteria__Deinococcus-Thermus__Thermus_thermophilus_HB27__tRNA_pseudouridine_synthase_A:0.11404726361434967818):0.06195821702305479711):0.47466634097623044974):0.05225998443121186721):0.10401000231751604541):0.17711934145786259465,297623065__Bacteria__Deinococcus-Thermus__Truepera_radiovictrix_DSM_17093__tRNA_pseudouridine_synthase_A:0.33130021859546721075):0.11766580757350077191):0.18434816817359367391,(117925388__Bacteria__Alphaproteobacteria__Magnetococcus_marinus_MC-1__tRNA_pseudouridine_synthase_A:0.60074183138469294807,(((114327354__Bacteria__Alphaproteobacteria__Granulibacter_bethesdensis_CGDNIH1__tRNA_pseudouridine_synthase_A:0.23729884459150613063,((326402654__Bacteria__Alphaproteobacteria__Acidiphilium_multivorum_AIU301__tRNA_pseudouridine_synthase_A:0.00000122123005994819,148259428__Bacteria__Alphaproteobacteria__Acidiphilium_cryptum_JF-5__tRNA_pseudouridine_synthase_A:0.00000122123005994819):0.20026436319042598133,(162147913__Bacteria__Alphaproteobacteria__Gluconacetobacter_diazotrophicus_PAl_5__tRNA_pseudouridine_synthase_A:0.16769043799307878362,(347761820__Bacteria__Alphaproteobacteria__Gluconacetobacter_xylinus_NBRC_3288__tRNA_pseudouridine_synthase_A:0.22131927871311343758,(58040265__Bacteria__Alphaproteobacteria__Gluconobacter_oxydans_621H__tRNA_pseudouridine_synthase_A:0.37131205565959513049,258541768__Bacteria__Alphaproteobacteria__Acetobacter_pasteurianus_IFO_3283-01__tRNA_pseudouridine_synthase_A:0.23521285913609302209):0.10357691459004067513):0.06648493476639348587):0.08086748791136537384):0.08500409305055227349):0.21225795437245262298,(((384261728__Bacteria__Alphaproteobacteria__Rhodospirillum_photometricum_DSM_122__tRNA_pseudouridine_synthase_A:0.13522366979699598777,83594681__Bacteria__Alphaproteobacteria__Rhodospirillum_rubrum_ATCC_11170__pseudouridylate_synthase:0.20821995637268539414):0.15379838646796328838,83309340__Bacteria__Alphaproteobacteria__Magnetospirillum_magneticum_AMB-1__pseudouridylate_synthase:0.33386270736032730433):0.09692978627570617012,(((((((((319780351__Bacteria__Alphaproteobacteria__Mesorhizobium_ciceri_biovar_biserrulae_WSM1271__tRNA_pseudouridine_synthase_A:0.04293976003737935698,(337265145__Bacteria__Alphaproteobacteria__Mesorhizobium_opportunistum_WSM2075__tRNA_pseudouridine_synthase_A:0.04008898545167028510,13474062__Bacteria__Alphaproteobacteria__Mesorhizobium_loti_MAFF303099__tRNA_pseudouridine_synthase_A:0.04034565198879901116):0.01042785853151000780):0.23574519152713369063,110632752__Bacteria__Alphaproteobacteria__Chelativorans_sp_BNC1__tRNA_pseudouridine_synthase_A:0.16598970791449982332):0.07965229039137736167,(((254780295__Bacteria__Alphaproteobacteria__Candidatus_Liberibacter_asiaticus_str_psy62__tRNA_pseudouridine_synthase_A:0.11239906263908926165,315122856__Bacteria__Alphaproteobacteria__Candidatus_Liberibacter_solanacearum_CLso-ZC1__tRNA_pseudouridine_synthase_A:0.09901868877230428356):0.36333581183172380946,(((15964174__Bacteria__Alphaproteobacteria__Sinorhizobium_meliloti_1021__tRNA_pseudouridine_synthase_A:0.01135153095488932069,150395284__Bacteria__Alphaproteobacteria__Sinorhizobium_medicae_WSM419__tRNA_pseudouridine_synthase_A:0.08321089572078904650):0.03433576947380214545,227820646__Bacteria__Alphaproteobacteria__Sinorhizobium_fredii_NGR234__tRNA_pseudouridine_synthase_A:0.05315511595435056663):0.03926827921660682591,((222147430__Bacteria__Alphaproteobacteria__Agrobacterium_vitis_S4__tRNA_pseudouridine_synthase_A:0.14829480178455362038,(325291802__Bacteria__Alphaproteobacteria__Agrobacterium_sp_H13-3_circ-linear__tRNA_pseudouridine_synthase_A:0.04183787523371354511,15887719__Bacteria__Alphaproteobacteria__Agrobacterium_tumefaciens_str_C58_circ-lin__tRNA_pseudouridine_synthase_I:0.04159775871531229408):0.07227020765501805666):0.08998601871053399370,(222084710__Bacteria__Alphaproteobacteria__Agrobacterium_radiobacter_K84__tRNA_pseudouridine_synthase_A:0.13230833041232631375,(116250203__Bacteria__Alphaproteobacteria__Rhizobium_leguminosarum_bv_viciae_3841__tRNA_pseudouridine_synthase_A:0.05733879344568322545,86356072__Bacteria__Alphaproteobacteria__Rhizobium_etli_cf_42__tRNA_pseudouridine_synthase_A:0.01619286586985361348):0.06799975875348958365):0.03270504436888056754):0.02866122405711027735):0.04381772139156938500):0.14266340491720630457,((189023111__Bacteria__Alphaproteobacteria__Brucella_abortus_S19__tRNA_pseudouridine_synthase_A:0.00000122123005994819,(153008677__Bacteria__Alphaproteobacteria__Ochrobactrum_anthropi_ATCC_49188__tRNA_pseudouridine_synthase_A:0.05567467153432539145,(256015792__Bacteria__Alphaproteobacteria__Brucella_microti_CCM_4915__tRNA_pseudouridine_synthase_A:0.00000122123005994819,((161621080__Bacteria__Alphaproteobacteria__Brucella_canis_ATCC_23365__tRNA_pseudouridine_synthase_A:0.00000122123005994819,((340792795__Bacteria__Alphaproteobacteria__Brucella_pinnipedialis_B2-94__tRNA_pseudouridine_synthase_A:0.00000122123005994819,(148558621__Bacteria__Alphaproteobacteria__Brucella_ovis_ATCC_25840__tRNA_pseudouridine_synthase_A:0.00000122123005994819,17988610__Bacteria__Alphaproteobacteria__Brucella_melitensis_bv_1_str_16M__tRNA_pseudouridine_synthase_A:0.00000122123005994819):0.00000122123005994819):0.00000122123005994819,62317861__Bacteria__Alphaproteobacteria__Brucella_abortus_bv_1_str_9-941__tRNA_pseudouridine_synthase_A:0.00000122123005994819):0.00000122123005994819):0.00000122123005994819,163845146__Bacteria__Alphaproteobacteria__Brucella_suis_ATCC_23445__tRNA_pseudouridine_synthase_A:0.00000122123005994819):0.00000122123005994819):0.00000122123005994819):0.00432111402587511025):0.22063984333559827355,((49473750__Bacteria__Alphaproteobacteria__Bartonella_quintana_str_Toulouse__tRNA_pseudouridine_synthase_A:0.05198986030961128685,(49474896__Bacteria__Alphaproteobacteria__Bartonella_henselae_str_Houston-1__tRNA_pseudouridine_synthase_A:0.04230101227707883105,(319898267__Bacteria__Alphaproteobacteria__Bartonella_clarridgeiae_73__tRNA_pseudouridine_synthase_A:0.07979981592699975090,121602227__Bacteria__Alphaproteobacteria__Bartonella_bacilliformis_KC583__tRNA_pseudouridine_synthase_A:0.09097702218833343679):0.01791116305115043536):0.01577768539868603520):0.03298483718767564188,(163867374__Bacteria__Alphaproteobacteria__Bartonella_tribocorum_CIP_105476__tRNA_pseudouridine_synthase_A:0.03765204528152533286,240849747__Bacteria__Alphaproteobacteria__Bartonella_grahamii_as4aup__tRNA_pseudouridine_synthase_A:0.03043317545517826642):0.01494238970702794697):0.29573162561025800876):0.07639432055303943536):0.03644423953732681826):0.05043396657744798894,(((347759144__Bacteria__Alphaproteobacteria__Micavibrio_aeruginosavorus_ARL-13__tRNA_pseudouridine_synthase_A:0.36428300455156875648,(((89055953__Bacteria__Alphaproteobacteria__Jannaschia_sp_CCS1__tRNA_pseudouridine_synthase_A:0.31636898481463410215,294678738__Bacteria__Alphaproteobacteria__Rhodobacter_capsulatus_SB_1003__tRNA_pseudouridine_synthase_A:0.07417939747225510416):0.05584768496528736553,(119383286__Bacteria__Alphaproteobacteria__Paracoccus_denitrificans_PD1222__tRNA_pseudouridine_synthase_A:0.14898532738633712968,(385233735__Bacteria__Alphaproteobacteria__Ketogulonigenium_vulgarum_WSH-001__tRNA_pseudouridine_synthase_A:0.00000122123005994819,310816231__Bacteria__Alphaproteobacteria__Ketogulonicigenium_vulgare_Y25__tRNA_pseudouridine_synthase_A:0.00000122123005994819):0.21924516032950677746):0.04645551946621642031):0.02494152310379181559,((((56697975__Bacteria__Alphaproteobacteria__Ruegeria_pomeroyi_DSS-3__tRNA_pseudouridine_synthase_A:0.06116216221033726752,99082224__Bacteria__Alphaproteobacteria__Ruegeria_sp_TM1040__tRNA_pseudouridine_synthase_A:0.15539050091834946676):0.05914555849322448294,(110679351__Bacteria__Alphaproteobacteria__Roseobacter_denitrificans_OCh_114__tRNA_pseudouridine_synthase_A:0.02912929375297854812,339502760__Bacteria__Alphaproteobacteria__Roseobacter_litoralis_Och_149__tRNA_pseudouridine_synthase_A:0.02535209415905701966):0.23454961475841057394):0.11398414732497944013,159044486__Bacteria__Alphaproteobacteria__Dinoroseobacter_shibae_DFL_12__tRNA_pseudouridine_synthase_A:0.17870996870919358956):0.02681278445441758959,(146276554__Bacteria__Alphaproteobacteria__Rhodobacter_sphaeroides_ATCC_17025__tRNA_pseudouridine_synthase_A:0.04592450771847000207,77464142__Bacteria__Alphaproteobacteria__Rhodobacter_sphaeroides_2-4-1__tRNA_pseudouridine_synthase:0.08881928168168139182):0.09539524508596194941):0.02232868258216034324):0.32092799558596768472):0.11933139878529798461,(((295691224__Bacteria__Alphaproteobacteria__Caulobacter_segnis_ATCC_21756__tRNA_pseudouridine_synthase_A:0.01657488612960006380,16124533__Bacteria__Alphaproteobacteria__Caulobacter_crescentus_CB15__tRNA_pseudouridine_synthase_A:0.02144158742988061181):0.10810192948965013926,(302384321__Bacteria__Alphaproteobacteria__Brevundimonas_subvibrioides_ATCC_15264__tRNA_pseudouridine_synthase_A:0.21470314358951056444,167648522__Bacteria__Alphaproteobacteria__Caulobacter_sp_K31__tRNA_pseudouridine_synthase_A:0.08709025918004709155):0.03799295938341260004):0.05499113833967378406,(315497922__Bacteria__Alphaproteobacteria__Asticcacaulis_excentricus_CB_48__tRNA_pseudouridine_synthase_a:0.27768070399869188014,197103844__Bacteria__Alphaproteobacteria__Phenylobacterium_zucineum_HLK1__tRNA_pseudouridine_synthase_A:0.12726874699886572828):0.06584917457620451109):0.20322063153179464878):0.08525977681293173127,((374329408__Bacteria__Alphaproteobacteria__Pseudovibrio_sp_FO-BEG1__tRNA_pseudouridine_synthase_A:0.23987533141064606990,328545265__Bacteria__Alphaproteobacteria__Polymorphum_gilvum_SL003B-26A1__tRNA_pseudouridine_synthase_A:0.17997677089695104935):0.17828875332745178217,154250719__Bacteria__Alphaproteobacteria__Parvibaculum_lavamentivorans_DS-1__tRNA_pseudouridine_synthase_A:0.37496389308382815919):0.02490187995430113294):0.04499296010646307298):0.05089754095129028072,(182677494__Bacteria__Alphaproteobacteria__Beijerinckia_indica_subsp_indica_ATCC_9039__tRNA_pseudouridine_synthase_A:0.22142903490478030304,217977314__Bacteria__Alphaproteobacteria__Methylocella_silvestris_BL2__tRNA_pseudouridine_synthase_A:0.26053017396009259254):0.13995750895007985637):0.05781225757141923022,(((170749553__Bacteria__Alphaproteobacteria__Methylobacterium_radiotolerans_JCM_2831__tRNA_pseudouridine_synthase_A:0.05263510910466848158,((163851061__Bacteria__Alphaproteobacteria__Methylobacterium_extorquens_PA1__tRNA_pseudouridine_synthase_A:0.00826287150972512471,218529891__Bacteria__Alphaproteobacteria__Methylobacterium_chloromethanicum_CM4__tRNA_pseudouridine_synthase_A:0.00769971173078698792):0.04426770759086177953,188580854__Bacteria__Alphaproteobacteria__Methylobacterium_populi_BJ001__tRNA_pseudouridine_synthase_A:0.03246659489771247520):0.06570951550244882866):0.13848558606186242570,(170742366__Bacteria__Alphaproteobacteria__Methylobacterium_sp_4-46__tRNA_pseudouridine_synthase_A:0.03197560766720287939,220924613__Bacteria__Alphaproteobacteria__Methylobacterium_nodulans_ORS_2060__tRNA_pseudouridine_synthase_A:0.09735544197540160760):0.14785035007499289228):0.22206877554126824847,(298293826__Bacteria__Alphaproteobacteria__Starkeya_novella_DSM_506__tRNA_pseudouridine_synthase_A:0.22689076538965893826,(158422420__Bacteria__Alphaproteobacteria__Azorhizobium_caulinodans_ORS_571__tRNA_pseudouridine_synthase_A:0.13063452861171961916,154247231__Bacteria__Alphaproteobacteria__Xanthobacter_autotrophicus_Py2__tRNA_pseudouridine_synthase_A:0.07571663850257820405):0.07414676614369281049):0.09125027033185742487):0.04293908122149236312):0.01971654193604687952,((338737489__Bacteria__Alphaproteobacteria__Hyphomicrobium_sp_MC1__tRNA_pseudouridine_synthase_A:0.06813260667333073672,300024227__Bacteria__Alphaproteobacteria__Hyphomicrobium_denitrificans_ATCC_51888__tRNA_pseudouridine_synthase_A:0.12716722211490305572):0.27260427699322808959,((357383130__Bacteria__Alphaproteobacteria__Pelagibacterium_halotolerans_B2__tRNA_pseudouridine_synthase_A:0.27537129585868935777,312113444__Bacteria__Alphaproteobacteria__Rhodomicrobium_vannielii_ATCC_17100__tRNA_pseudouridine_synthase_A:0.32244395246081802853):0.08362150479888122434,(((254796418__Bacteria__Alphaproteobacteria__Neorickettsia_risticii_str_Illinois__tRNA_pseudouridine_synthase_A:0.03845696165337034872,88608581__Bacteria__Alphaproteobacteria__Neorickettsia_sennetsu_str_Miyayama__tRNA_pseudouridine_synthase_A:0.04068444222684156064):0.51316845074798000947,((148284891__Bacteria__Alphaproteobacteria__Orientia_tsutsugamushi_str_Boryong__tRNA_pseudouridine_synthase_A:0.39977465831655700779,(91204875__Bacteria__Alphaproteobacteria__Rickettsia_bellii_RML369-C__tRNA_pseudouridine_synthase_A:0.10745223931505838710,(((157826343__Bacteria__Alphaproteobacteria__Rickettsia_akari_str_Hartford__tRNA_pseudouridine_synthase_A:0.01177195581395329600,383501124__Bacteria__Alphaproteobacteria__Rickettsia_australis_str_Cutlack__tRNA_pseudouridine_synthase_A:0.01975667033050088409):0.03201530724500279562,(67459748__Bacteria__Alphaproteobacteria__Rickettsia_felis_URRWXCal2__tRNA_pseudouridine_synthase_A:0.01538126641678717009,(157804248__Bacteria__Alphaproteobacteria__Rickettsia_canadensis_str_McKiel__tRNA_pseudouridine_synthase_A:0.08727271307491969721,((15893251__Bacteria__Alphaproteobacteria__Rickettsia_conorii_str_Malish_7__tRNA_pseudouridine_synthase_A:0.00386637887245563439,(229587225__Bacteria__Alphaproteobacteria__Rickettsia_africae_ESF-5__tRNA_pseudouridine_synthase_A:0.00385711689365058090,383484618__Bacteria__Alphaproteobacteria__Rickettsia_parkeri_str_Portsmouth__tRNA_pseudouridine_synthase_A:0.00385205523419678876):0.00388047578774720686):0.00383414906067835667,(383482775__Bacteria__Alphaproteobacteria__Rickettsia_montanensis_str_OSU_85-930__tRNA_pseudouridine_synthase_A:0.01160917137190129247,(374319840__Bacteria__Alphaproteobacteria__Rickettsia_slovaca_13-B__tRNA_pseudouridine_synthase_A:0.00386030331456647773,(383311932__Bacteria__Alphaproteobacteria__Candidatus_Rickettsia_amblyommii_str_GAT-30V__tRNA_pseudouridine_synthase_A:0.00774127615698862528,((350273993__Bacteria__Alphaproteobacteria__Rickettsia_japonica_YH__tRNA_pseudouridine_synthase_A:0.01155015461095682851,341584472__Bacteria__Alphaproteobacteria__Rickettsia_heilongjiangensis_054__tRNA_pseudouridine_synthase_A:0.00000122123005994819):0.00772612365376271638,((379713036__Bacteria__Alphaproteobacteria__Rickettsia_philipii_str_364D__tRNA_pseudouridine_synthase_A:0.00774920184850053963,(238651103__Bacteria__Alphaproteobacteria__Rickettsia_peacockii_str_Rustic__tRNA_pseudouridine_synthase_A:0.00386665135373809006,157829158__Bacteria__Alphaproteobacteria__Rickettsia_rickettsii_str_Sheila_Smith__tRNA_pseudouridine_synthase_A:0.00772978574280760306):0.00000122123005994819):0.00386228605945072509,(383480936__Bacteria__Alphaproteobacteria__Rickettsia_rhipicephali_str_3-7-female6-CWPP__tRNA_pseudouridine_synthase_A:0.00386905188394953085,157965031__Bacteria__Alphaproteobacteria__Rickettsia_massiliae_MTU5__tRNA_pseudouridine_synthase_A:0.00788039342167565389):0.00393799662336624667):0.00000122123005994819):0.00000122123005994819):0.00000122123005994819):0.00000122123005994819):0.00397116994470601229):0.01661815265394640459):0.00727143792639166429):0.00408982476356421071):0.03036629732878888890,(51474025__Bacteria__Alphaproteobacteria__Rickettsia_typhi_str_Wilmington__tRNA_pseudouridine_synthase_A:0.03234213312830355735,15604687__Bacteria__Alphaproteobacteria__Rickettsia_prowazekii_str_Madrid_E__tRNA_pseudouridine_synthase_A:0.03136624831671461916):0.04959638746119038322):0.03984535345858512823):0.25052239031542650194):0.15325558352777571280,(((88607493__Bacteria__Alphaproteobacteria__Anaplasma_phagocytophilum_HZ__tRNA_pseudouridine_synthase_A:0.18554897265614495039,(56416825__Bacteria__Alphaproteobacteria__Anaplasma_marginale_str_St_Maries__tRNA_pseudouridine_synthase_A:0.00000122123005994819,269958752__Bacteria__Alphaproteobacteria__Anaplasma_centrale_str_Israel__tRNA_pseudouridine_synthase_A:0.00765373008580078930):0.19106277957533193690):0.27447438688921532712,((57239154__Bacteria__Alphaproteobacteria__Ehrlichia_ruminantium_str_Welgevonden__tRNA_pseudouridine_synthase_A:0.16098151607192887069,(73667044__Bacteria__Alphaproteobacteria__Ehrlichia_canis_str_Jake__tRNA_pseudouridine_synthase_A:0.12170670801266064709,88658037__Bacteria__Alphaproteobacteria__Ehrlichia_chaffeensis_str_Arkansas__tRNA_pseudouridine_synthase_A:0.05802288857230920166):0.02800048557832849824):0.16347643434063252599,(42520874__Bacteria__Alphaproteobacteria__Wolbachia_endosymbiont_of_Drosophila_melanogaster__tRNA_pseudouridine_synthase_A:0.00000122123005994819,((58584685__Bacteria__Alphaproteobacteria__Wolbachia_endosymbiont_strain_TRS_of_Brugia_malayi__tRNA_pseudouridine_synthase_A:0.05372724411975111219,190571328__Bacteria__Alphaproteobacteria__Wolbachia_endosymbiont_of_Culex_quinquefasciatus_Pel__tRNA_pseudouridine_synthase_A:0.05415031089642926426):0.05057318703516829744,225630801__Bacteria__Alphaproteobacteria__Wolbachia_sp_wRi__tRNA_pseudouridine_synthase_A:0.02753914624149082432):0.00686424773619494829):0.35657614273586518694):0.07152366586931634129):0.12060267449522252270,(339319759__Bacteria__Alphaproteobacteria__Candidatus_Midichloria_mitochondrii_IricVA__tRNA_pseudouridine_synthase_A:0.39807725606260524476,71083164__Bacteria__Alphaproteobacteria__Candidatus_Pelagibacter_ubique_HTCC1062__tRNA_pseudouridine_synthase_A:0.85663151770903134263):0.17551606349128900941):0.04309668199988377774):0.08740152859566413523):0.12736469012199660988,330813516__Bacteria__Alphaproteobacteria__Candidatus_Pelagibacter_sp_IMCC9063__tRNA_pseudouridine_synthase_A:0.59659726754090602885):0.13158562688168023991):0.02400913700651935087):0.09238366613825436946):0.03876067498318679083,(((304320576__Bacteria__Alphaproteobacteria__Parvularcula_bermudensis_HTCC2503__tRNA_pseudouridine_synthase_A:0.53357236777575545172,114568998__Bacteria__Alphaproteobacteria__Maricaulis_maris_MCS10__tRNA_pseudouridine_synthase_A:0.17389696829162801239):0.10999029513685322501,(254293237__Bacteria__Alphaproteobacteria__Hirschia_baltica_ATCC_49814__tRNA_pseudouridine_synthase_A:0.33769269554574576908,114798579__Bacteria__Alphaproteobacteria__Hyphomonas_neptunium_ATCC_15444__tRNA_pseudouridine_synthase_A:0.32117121464921982721):0.10873045552550193726):0.08050390689921549381,(209886648__Bacteria__Alphaproteobacteria__Oligotropha_carboxidovorans_OM5__tRNA_pseudouridine_synthase_A:0.13723882535146500472,((92119152__Bacteria__Alphaproteobacteria__Nitrobacter_hamburgensis_X14__tRNA_pseudouridine_synthase_A:0.03482773124770597445,75677245__Bacteria__Alphaproteobacteria__Nitrobacter_winogradskyi_Nb-255__tRNA_pseudouridine_synthase_A:0.06228758027928613106):0.05402773134395526256,(((27383218__Bacteria__Alphaproteobacteria__Bradyrhizobium_japonicum_USDA_110__tRNA_pseudouridine_synthase_A:0.00292659249870987678,383774858__Bacteria__Alphaproteobacteria__Bradyrhizobium_sp_S23321__tRNA_pseudouridine_synthase_A:0.01358705405689122903):0.13240530109647122292,((91974561__Bacteria__Alphaproteobacteria__Rhodopseudomonas_palustris_BisB5__tRNA_pseudouridine_synthase_A:0.04104179774629216487,39933700__Bacteria__Alphaproteobacteria__Rhodopseudomonas_palustris_CGA009__tRNA_pseudouridine_synthase_A:0.05607084429636433748):0.07938706167697019700,146337887__Bacteria__Alphaproteobacteria__Bradyrhizobium_sp_ORS_278__tRNA_pseudouridine_synthase_A:0.09032358330288672854):0.05503639248064945422):0.03592349661947964040,(115522681__Bacteria__Alphaproteobacteria__Rhodopseudomonas_palustris_BisA53__tRNA_pseudouridine_synthase_A:0.10539161696790914913,90422327__Bacteria__Alphaproteobacteria__Rhodopseudomonas_palustris_BisB18__tRNA_pseudouridine_synthase_A:0.04528258501992959983):0.03533828784444822957):0.03420446243608010750):0.10493469888967031645):0.16775668591885220526):0.04058532472424587062):0.08781491908728213114,(((288959244__Bacteria__Alphaproteobacteria__Azospirillum_sp_B510__tRNA_pseudouridine_synthase_A:0.03765640209496465274,374292875__Bacteria__Alphaproteobacteria__Azospirillum_lipoferum_4B__tRNA_pseudouridine_synthase_A:0.02262618961442457513):0.14519285590631156313,209965580__Bacteria__Alphaproteobacteria__Rhodospirillum_centenum_SW__tRNA_pseudouridine_synthase_A:0.26689980839247062772):0.07725696253294307703,(85373239__Bacteria__Alphaproteobacteria__Erythrobacter_litoralis_HTCC2594__tRNA_pseudouridine_synthase_A:0.26313898079357439519,((334142225__Bacteria__Alphaproteobacteria__Novosphingobium_sp_PP1Y__tRNA_pseudouridine_synthase_A:0.13448206552845556883,((347528919__Bacteria__Alphaproteobacteria__Sphingobium_sp_SYK-6__tRNA_pseudouridine_synthase_A:0.23115271547875024249,103485743__Bacteria__Alphaproteobacteria__Sphingopyxis_alaskensis_RB2256__tRNA_pseudouridine_synthase_A:0.17716908892572197365):0.04086406991261815058,((148556941__Bacteria__Alphaproteobacteria__Sphingomonas_wittichii_RW1__tRNA_pseudouridine_synthase_A:0.14197665507905402049,(56551706__Bacteria__Alphaproteobacteria__Zymomonas_mobilis_subsp_mobilis_ZM4__tRNA_pseudouridine_synthase_A:0.11832613278018279390,338707445__Bacteria__Alphaproteobacteria__Zymomonas_mobilis_subsp_pomaceae_ATCC_29192__tRNA_pseudouridine_synthase_A:0.04401383883570757216):0.23217170260328556797):0.04814113609949990241,(334345188__Bacteria__Alphaproteobacteria__Sphingobium_chlorophenolicum_L-1__tRNA_pseudouridine_synthase_A:0.06598172282309075487,294012442__Bacteria__Alphaproteobacteria__Sphingobium_japonicum_UT26S__tRNA_pseudouridine_synthase_A:0.07038401297173413340):0.11423717931111476709):0.04578325948949143326):0.07251560916308051608):0.05982132293495445730,87200906__Bacteria__Alphaproteobacteria__Novosphingobium_aromaticivorans_DSM_12444__tRNA_pseudouridine_synthase_A:0.24320727792557580993):0.05451430087874992864):0.21208494237244499003):0.04062115297981958723):0.05127163793752204796):0.04775664685878088650):0.05316609578881374698,294085062__Bacteria__Alphaproteobacteria__Candidatus_Puniceispirillum_marinum_IMCC1322__Pseudouridylate_synthase:0.39103546263259392202):0.15755270973039531279):0.16034573700480697633):0.08760473075340841076,((347755796__Bacteria__Acidobacteria__Candidatus_Chloracidobacterium_thermophilum_B__pseudouridylate_synthase_I:0.57901048110030250982,(((220903970__Bacteria__Deltaproteobacteria__Desulfovibrio_desulfuricans_subsp_desulfuricans_str_ATCC_27774__tRNA_pseudouridine_synthase_A:0.59787251168659460987,94987504__Bacteria__Deltaproteobacteria__Lawsonia_intracellularis_PHE-MN1-00__tRNA_pseudouridine_synthase_A:0.51204024768732148143):0.08409967636536455626,((46579324__Bacteria__Deltaproteobacteria__Desulfovibrio_vulgaris_str_Hildenborough__tRNA_pseudouridine_synthase_A:0.41548601260631090604,218886490__Bacteria__Deltaproteobacteria__Desulfovibrio_vulgaris_str_Miyazaki_F__tRNA_pseudouridine_synthase_A:0.28637296837026854357):0.08901720304748704515,78357749__Bacteria__Deltaproteobacteria__Desulfovibrio_alaskensis_G20__tRNA_pseudouridine_synthase_A:0.37056629913317506997):0.05339989800123290387):0.08417797563593645838,(((239908843__Bacteria__Deltaproteobacteria__Desulfovibrio_magneticus_RS-1__tRNA_pseudouridine_synthase_A:0.35101955872915147072,258406231__Bacteria__Deltaproteobacteria__Desulfohalobium_retbaense_DSM_5692__tRNA_pseudouridine_synthase_A:0.38803239499555824965):0.11945358246825986404,256830021__Bacteria__Deltaproteobacteria__Desulfomicrobium_baculatum_DSM_4028__tRNA_pseudouridine_synthase_A:0.34954236843467662021):0.07786914190011315351,((374299433__Bacteria__Deltaproteobacteria__Desulfovibrio_africanus_str_Walvis_Bay__tRNA_pseudouridine_synthase_A:0.48327790448890328712,242277723__Bacteria__Deltaproteobacteria__Desulfovibrio_salexigens_DSM_2638__tRNA_pseudouridine_synthase_A:0.45375253631007966826):0.09357270925538622997,(376296830__Bacteria__Deltaproteobacteria__Desulfovibrio_desulfuricans_ND132__tRNA_pseudouridine_synthase_A:0.21145975893419419189,317154696__Bacteria__Deltaproteobacteria__Desulfovibrio_aespoeensis_Aspo-2__tRNA_pseudouridine_synthase_A:0.24635334094913205472):0.16886613779815981551):0.08247168226571183203):0.08320482904355797071):0.40416316035036142784):0.11806177010718189868,(((((77919497__Bacteria__Deltaproteobacteria__Pelobacter_carbinolicus_DSM_2380__tRNA_pseudouridine_synthase_A:0.43870981894606514429,((78221826__Bacteria__Deltaproteobacteria__Geobacter_metallireducens_GS-15__tRNA_pseudouridine_synthase_A:0.14990719987996717344,39997968__Bacteria__Deltaproteobacteria__Geobacter_sulfurreducens_PCA__tRNA_pseudouridine_synthase_A:0.24748374941540374206):0.12250902054909902639,((189423417__Bacteria__Deltaproteobacteria__Geobacter_lovleyi_SZ__tRNA_pseudouridine_synthase_A:0.30914118431606962822,118581782__Bacteria__Deltaproteobacteria__Pelobacter_propionicus_DSM_2379__tRNA_pseudouridine_synthase_A:0.22286409072222485017):0.11216352387504394117,((322418344__Bacteria__Deltaproteobacteria__Geobacter_sp_M18__tRNA_pseudouridine_synthase_A:0.12243907693682784532,(197117301__Bacteria__Deltaproteobacteria__Geobacter_bemidjiensis_Bem__tRNA_pseudouridine_synthase_A:0.03730760696739016113,253701944__Bacteria__Deltaproteobacteria__Geobacter_sp_M21__tRNA_pseudouridine_synthase_A:0.05104646514833812571):0.06312466035094826955):0.24918301513096463573,(222056725__Bacteria__Deltaproteobacteria__Geobacter_sp_FRC-32__tRNA_pseudouridine_synthase_A:0.15965463148735115073,148263121__Bacteria__Deltaproteobacteria__Geobacter_uraniireducens_Rf4__tRNA_pseudouridine_synthase_A:0.09535882765054087828):0.14799985272822388516):0.09462410501168005972):0.08603712207674192591):0.06047912714950857971):0.08855178357220425123,(((197120829__Bacteria__Deltaproteobacteria__Anaeromyxobacter_sp_K__tRNA_pseudouridine_synthase_A:0.00000122123005994819,(86156809__Bacteria__Deltaproteobacteria__Anaeromyxobacter_dehalogenans_2CP-C__tRNA_pseudouridine_synthase_A:0.03035924742177953731,220915529__Bacteria__Deltaproteobacteria__Anaeromyxobacter_dehalogenans_2CP-1__tRNA_pseudouridine_synthase_A:0.01717216336693022996):0.00422136490940578681):0.10764882387630096694,153007028__Bacteria__Deltaproteobacteria__Anaeromyxobacter_sp_Fw109-5__tRNA_pseudouridine_synthase_A:0.12752649967815360421):0.26269200135907988525,((108758714__Bacteria__Deltaproteobacteria__Myxococcus_xanthus_DK_1622__tRNA_pseudouridine_synthase_A:0.04929312827067065805,338536327__Bacteria__Deltaproteobacteria__Myxococcus_fulvus_HW-1__tRNA_pseudouridine_synthase_A:0.03121280002007997129):0.04992671779233139040,(310823108__Bacteria__Deltaproteobacteria__Stigmatella_aurantiaca_DW4-3-1__tRNA_pseudouridine_synthase_a:0.21206410969638173070,383454380__Bacteria__Deltaproteobacteria__Corallococcus_coralloides_DSM_2259__tRNA_pseudouridine_synthase_A:0.10922794340206069819):0.03928273137427091416):0.25301054166802994239):0.27588643141413582427):0.09991304452020347004,262198313__Bacteria__Deltaproteobacteria__Haliangium_ochraceum_DSM_14365__tRNA_pseudouridine_synthase_A:0.58525131865381996299):0.09244317817476101207,317051440__Bacteria__others_bacteria__Desulfurispirillum_indicum_S5__tRNA_pseudouridine_synthase_A:0.83611282662200236970):0.06334148913811717130,(((383767833__Bacteria__Planctomycetes__Phycisphaera_mikurensis_NBRC_102666__tRNA_pseudouridine_synthase_A:0.83814242364338087388,(339626654__Bacteria__Clostridia__Sulfobacillus_acidophilus_TPY__tRNA_pseudouridine_synthase_A:0.94698645934155201154,162456345__Bacteria__Deltaproteobacteria__Sorangium_cellulosum_So_ce_56__tRNA_pseudouridine_synthase_A:0.82665677313209684485):0.07437723772247935294):0.11077796688804476821,((295694868__Bacteria__Bacilli__Kyrpidia_tusciae_DSM_2912__tRNA_pseudouridine_synthase_A:0.61485282204193214550,258512640__Bacteria__Bacilli__Alicyclobacillus_acidocaldarius_subsp_acidocaldarius_DSM_446__tRNA_pseudouridine_synthase_A:0.45557754824675855687):0.15888891014292441661,(317123065__Bacteria__Clostridia__Thermaerobacter_marianensis_DSM_12885__tRNA_pseudouridine_synthase_A:0.44514555466858191091,(149797294__Bacteria__Clostridia__Symbiobacterium_thermophilum_IAM_14863__tRNA|pseudouridine_synthase_A:0.57037406571767468311,260893342__Bacteria__Clostridia__Ammonifex_degensii_KC4__tRNA_pseudouridine_synthase_A:0.42691448405754572892):0.09797967417898485742):0.13184529310502440813):0.05675414706661775083):0.07716845446044796886,((339499131__Bacteria__Spirochaetes__Spirochaeta_caldaria_DSM_7334__tRNA_pseudouridine_synthase_A:0.92568694612682045353,((187734897__Bacteria__others_bacteria__Akkermansia_muciniphila_ATCC_BAA-835__tRNA_pseudouridine_synthase_A:0.66346305003675809520,383785096__Bacteria__others_bacteria__Leptospirillum_ferrooxidans_C2-3__pseudouridylate_synthase:1.00055333623456310654):0.21006857905885523152,(294055498__Bacteria__others_bacteria__Coraliomargarita_akajimensis_DSM_45221__tRNA_pseudouridine_synthase_A:0.67335097904632801313,182415339__Bacteria__others_bacteria__Opitutus_terrae_PB90-1__tRNA_pseudouridine_synthase_A:0.51316664034081160839):0.28576858382942138537):0.08452513050748462764):0.09136412347740609230,((148243240__Bacteria__Cyanobacteria__Synechococcus_sp_RCC307__tRNA_pseudouridine_synthase_A:0.16931278660227239152,(((((78780010__Bacteria__Cyanobacteria__Prochlorococcus_marinus_str_MIT_9312__tRNA_pseudouridine_synthase_A:0.05271725999566812676,(157414138__Bacteria__Cyanobacteria__Prochlorococcus_marinus_str_MIT_9215__tRNA_pseudouridine_synthase_A:0.06755918567067452363,(126697063__Bacteria__Cyanobacteria__Prochlorococcus_marinus_str_MIT_9301__tRNA_pseudouridine_synthase_A:0.05597187980202181223,123969273__Bacteria__Cyanobacteria__Prochlorococcus_marinus_str_AS9601__tRNA_pseudouridine_synthase_A:0.03199874323084429123):0.00930215076366946482):0.02257130173634824127):0.12119869291772440711,(123966948__Bacteria__Cyanobacteria__Prochlorococcus_marinus_str_MIT_9515__tRNA_pseudouridine_synthase_A:0.06442176921457597183,33862089__Bacteria__Cyanobacteria__Prochlorococcus_marinus_subsp_pastoris_str_CCMP1986__tRNA_pseudouridine_synthase_A:0.07013880166972057129):0.05992751453235224679):0.51535209913221247113,(124026684__Bacteria__Cyanobacteria__Prochlorococcus_marinus_str_NATL1A__tRNA_pseudouridine_synthase_A:0.00561199215975181995,72382942__Bacteria__Cyanobacteria__Prochlorococcus_marinus_str_NATL2A__tRNA_pseudouridine_synthase_A:0.02058208962420166391):0.24454509358531992258):0.10833448614684723643,(33241136__Bacteria__Cyanobacteria__Prochlorococcus_marinus_subsp_marinus_str_CCMP1375__Pseudouridylate_synthase:0.31291278116696946698,159904194__Bacteria__Cyanobacteria__Prochlorococcus_marinus_str_MIT_9211__tRNA_pseudouridine_synthase_A:0.20777672184594295213):0.08367334359505029795):0.11914457446036243182,((33864024__Bacteria__Cyanobacteria__Prochlorococcus_marinus_str_MIT_9313__tRNA_pseudouridine_synthase_A:0.01292289379638364606,124024021__Bacteria__Cyanobacteria__Prochlorococcus_marinus_str_MIT_9303__tRNA_pseudouridine_synthase_A:0.01621420321340198700):0.16315750600558520667,((148238745__Bacteria__Cyanobacteria__Synechococcus_sp_WH_7803__tRNA_pseudouridine_synthase_A:0.13276655289044111963,113954813__Bacteria__Cyanobacteria__Synechococcus_sp_CC9311__tRNA_pseudouridine_synthase_A:0.12244558601213277604):0.07644767783403462469,(78185547__Bacteria__Cyanobacteria__Synechococcus_sp_CC9902__tRNA_pseudouridine_synthase_A:0.12336395992925083820,(33866624__Bacteria__Cyanobacteria__Synechococcus_sp_WH_8102__tRNA_pseudouridine_synthase_A:0.12209464010981682658,78211903__Bacteria__Cyanobacteria__Synechococcus_sp_CC9605__tRNA_pseudouridine_synthase_A:0.07592259991946206932):0.04771440712311785654):0.08618963100236302910):0.03876924538144525118):0.05150104402134438042):0.10763033806419187999):0.25605719319279030000,((37523138__Bacteria__Cyanobacteria__Gloeobacter_violaceus_PCC_7421__tRNA|pseudouridine_synthase_A:0.58321406273132614384,(86609047__Bacteria__Cyanobacteria__Synechococcus_sp_JA-2-3Ba-2-13__tRNA_pseudouridine_synthase_A:0.05583091662617409301,86606117__Bacteria__Cyanobacteria__Synechococcus_sp_JA-3-3Ab__tRNA_pseudouridine_synthase_A:0.08099239425539098147):0.39862784748919083411):0.13941775474292772419,(170077660__Bacteria__Cyanobacteria__Synechococcus_sp_PCC_7002__tRNA_pseudouridine_synthase_A:0.33656138198124158079,(56751899__Bacteria__Cyanobacteria__Synechococcus_elongatus_PCC_6301__tRNA_pseudouridine_synthase_A:0.27609153217179038808,(((113476553__Bacteria__Cyanobacteria__Trichodesmium_erythraeum_IMS101__tRNA_pseudouridine_synthase_A:0.27005708945166057022,(22297651__Bacteria__Cyanobacteria__Thermosynechococcus_elongatus_BP-1__tRNA_pseudouridine_synthase_A:0.28215550983805781637,158334430__Bacteria__Cyanobacteria__Acaryochloris_marina_MBIC11017__tRNA_pseudouridine_synthase_A:0.18821236920971345929):0.06017604028780698666):0.04113025177071783639,220906745__Bacteria__Cyanobacteria__Cyanothece_sp_PCC_7425__tRNA_pseudouridine_synthase_A:0.18763111957875677760):0.04163661259722566815,(((17231681__Bacteria__Cyanobacteria__Nostoc_sp_PCC_7120__tRNA_pseudouridine_synthase_A:0.00707408772422545191,75906940__Bacteria__Cyanobacteria__Anabaena_variabilis_ATCC_29413__tRNA_pseudouridine_synthase_A:0.01151032977875036598):0.05291498404469745231,(186684484__Bacteria__Cyanobacteria__Nostoc_punctiforme_PCC_73102__tRNA_pseudouridine_synthase_A:0.03497362686966278000,298491424__Bacteria__Cyanobacteria__Nostoc_azollae_0708__tRNA_pseudouridine_synthase_A:0.14374741217515921154):0.02811890495587682573):0.12903463366845349669,(((284929586__Bacteria__Cyanobacteria__Cyanobacterium_UCYN-A__pseudouridylate_synthase_I:0.39715195135807762616,172038954__Bacteria__Cyanobacteria__Cyanothece_sp_ATCC_51142_lin-circ__tRNA_pseudouridine_synthase_A:0.10770508651309781967):0.08266620068018654122,(257058139__Bacteria__Cyanobacteria__Cyanothece_sp_PCC_8802__tRNA_pseudouridine_synthase_A:0.00000122123005994819,218245114__Bacteria__Cyanobacteria__Cyanothece_sp_PCC_8801__tRNA_pseudouridine_synthase_A:0.00288673829580725870):0.12486913483842151940):0.09578065694867765600,((16329915__Bacteria__Cyanobacteria__Synechocystis_sp_PCC_6803__tRNA_pseudouridine_synthase_A:0.25004642910948848833,166367993__Bacteria__Cyanobacteria__Microcystis_aeruginosa_NIES-843__tRNA_pseudouridine_synthase_A:0.21465837581284361035):0.05735539456897990884,(307154816__Bacteria__Cyanobacteria__Cyanothece_sp_PCC_7822__tRNA_pseudouridine_synthase_A:0.07634795550751354021,218440649__Bacteria__Cyanobacteria__Cyanothece_sp_PCC_7424__tRNA_pseudouridine_synthase_A:0.11678567229865324806):0.08603004519295302799):0.02275732961226276455):0.05798255196868162126):0.11028550331925023043):0.09228373327284190852):0.03763552547647974755):0.14486179274528598881):0.06015578594077265751):0.46872258818365120092):0.07368044038321662492):0.01221943112154110118):0.06898224143218295579):0.01425475845837651315):0.06015108866917975167,(302342258__Bacteria__Deltaproteobacteria__Desulfarculus_baarsii_DSM_2075__tRNA_pseudouridine_synthase_A:1.00147779836929773367,((((283781972__Bacteria__Planctomycetes__Pirellula_staleyi_DSM_6068__tRNA_pseudouridine_synthase_A:0.51487780024014873081,320101703__Bacteria__Planctomycetes__Isosphaera_pallida_ATCC_43644__tRNA_pseudouridine_synthase_A:0.49849443377757635121):0.12607352219400966287,32472096__Bacteria__Planctomycetes__Rhodopirellula_baltica_SH_1__tRNA_pseudouridine_synthase_A:0.63248358033144280732):0.21170800213446464011,((226227135__Bacteria__others_bacteria__Gemmatimonas_aurantiaca_T-27__tRNA_pseudouridine_synthase_A:0.99256148559621393268,((269792760__Bacteria__others_bacteria__Thermanaerovibrio_acidaminovorans_DSM_6589__tRNA_pseudouridine_synthase_A:0.56548346828764151084,(294101662__Bacteria__others_bacteria__Aminobacterium_colombiense_DSM_12261__tRNA_pseudouridine_synthase_A:0.69815305750368084059,357419520__Bacteria__others_bacteria__Thermovirga_lienii_DSM_17291__tRNA_pseudouridine_synthase_A:0.51013212698532306444):0.16536516545152885049):0.22701344184451335839,(269837096__Bacteria__Chloroflexi__Sphaerobacter_thermophilus_DSM_20745__tRNA_pseudouridine_synthase_A:0.44437067151516795871,221632949__Bacteria__Chloroflexi__Thermomicrobium_roseum_DSM_5159__tRNA_pseudouridine_synthase_A:0.46067091499124418474):0.22053805940158432985):0.05083378945072879879):0.05666397898347051015,((((108804942__Bacteria__Actinobacteria__Rubrobacter_xylanophilus_DSM_9941__tRNA_pseudouridine_synthase_A:0.42729031194132183202,284042832__Bacteria__Actinobacteria__Conexibacter_woesei_DSM_14684__tRNA_pseudouridine_synthase_A:0.57368246498533104205):0.39628050580414508897,((298345431__Bacteria__Actinobacteria__Mobiluncus_curtisii_ATCC_43063__tRNA|pseudouridine_synthase_I:0.54796318753478634456,(((28572394__Bacteria__Actinobacteria__Tropheryma_whipplei_TW08-27__tRNA_pseudouridine_synthase_A:0.00215482082643209723,28493493__Bacteria__Actinobacteria__Tropheryma_whipplei_str_Twist__tRNA_pseudouridine_synthase_A:0.00468863873391304857):0.96838878352000301586,((283782782__Bacteria__Actinobacteria__Gardnerella_vaginalis_409-05__tRNA_pseudouridine_synthase_A:0.15509396134258840450,(385801233__Bacteria__Actinobacteria__Gardnerella_vaginalis_HMP9231__tRNA_pseudouridine_synthase_A:0.00000122123005994819,311115139__Bacteria__Actinobacteria__Gardnerella_vaginalis_ATCC_14019__tRNA|pseudouridine_synthase_I:0.00000122123005994819):0.24102583266138369322):0.09740162203525257190,(((384197702__Bacteria__Actinobacteria__Bifidobacterium_breve_ACS-071-V-Sch8b__tRNA_pseudouridine_synthase_A:0.05081808279207684909,213693060__Bacteria__Actinobacteria__Bifidobacterium_longum_subsp_infantis_ATCC_15697__tRNA_pseudouridine_synthase_A:0.05536040235666501302):0.13239825059930407369,(390937422__Bacteria__Actinobacteria__Bifidobacterium_bifidum_BGN4__tRNA_pseudouridine_synthase_A:0.11087384448047526986,(119025367__Bacteria__Actinobacteria__Bifidobacterium_adolescentis_ATCC_15703__tRNA_pseudouridine_synthase_A:0.09225671319991417263,283455394__Bacteria__Actinobacteria__Bifidobacterium_dentium_Bd1__50S_ribosomal_protein_L17:0.07448722041282604400):0.03684470586266655467):0.04359108570347093592):0.02819966059300136815,(386866618__Bacteria__Actinobacteria__Bifidobacterium_animalis_subsp_animalis_ATCC_25527__tRNA_pseudouridine_synthase_A:0.06373717603237008533,((((241190461__Bacteria__Actinobacteria__Bifidobacterium_animalis_subsp_lactis_Bl-04__tRNA_pseudouridine_synthase_A:0.00000122123005994819,219682884__Bacteria__Actinobacteria__Bifidobacterium_animalis_subsp_lactis_AD011__tRNA_pseudouridine_synthase_A:0.00000122123005994819):0.00000122123005994819,241195867__Bacteria__Actinobacteria__Bifidobacterium_animalis_subsp_lactis_DSM_10140__tRNA_pseudouridine_synthase_A:0.00000122123005994819):0.00000122123005994819,384193461__Bacteria__Actinobacteria__Bifidobacterium_animalis_subsp_lactis_BLC1__tRNA_pseudouridine_synthase_A:0.00000122123005994819):0.00000122123005994819,384195017__Bacteria__Actinobacteria__Bifidobacterium_animalis_subsp_lactis_V9__tRNA_pseudouridine_synthase_A:0.00000122123005994819):0.06540145270080788276):0.17573682176007654476):0.08398314931307331033):0.37359061261531567588):0.10657613389053703645,(336116836__Bacteria__Actinobacteria__Microlunatus_phosphovorus_NM-1__tRNA_pseudouridine_synthase_A:0.29495462386563103818,(297625831__Bacteria__Actinobacteria__Propionibacterium_freudenreichii_subsp_shermanii_CIRM-BIA1__tRNA_pseudouridine_synthase_A:0.34135564782433303055,50843266__Bacteria__Actinobacteria__Propionibacterium_acnes_KPA171202__tRNA_pseudouridine_synthase_A:0.26834656012444424444):0.08436479181570555319):0.16258425697320705305):0.05764766677632161829):0.03114083126815448202,((((323357344__Bacteria__Actinobacteria__Microbacterium_testaceum_StLB037__pseudouridylate_synthase:0.28693281726691294287,50955536__Bacteria__Actinobacteria__Leifsonia_xyli_subsp_xyli_str_CTCB07__tRNA_pseudouridine_synthase_A:0.29998835893120412432):0.04775207481348827526,(170780769__Bacteria__Actinobacteria__Clavibacter_michiganensis_subsp_sepedonicus__tRNA_pseudouridine_synthase_A:0.05249972657131894704,148273765__Bacteria__Actinobacteria__Clavibacter_michiganensis_subsp_michiganensis_NCPPB_382__tRNA_pseudouridine_synthase_A:0.03798282385730444161):0.28428710602923207285):0.13676878070933223830,(((311111942__Bacteria__Actinobacteria__Rothia_dentocariosa_ATCC_17931__tRNA_pseudouridine_synthase_A:0.20405704359953527605,283457578__Bacteria__Actinobacteria__Rothia_mucilaginosa_DY-18__pseudouridylate_synthase:0.29087219514712198132):0.34802650884524632957,184200291__Bacteria__Actinobacteria__Kocuria_rhizophila_DC2201__tRNA_pseudouridine_synthase_TruA:0.44523263318890277107):0.09505076299527623340,((308178101__Bacteria__Actinobacteria__Arthrobacter_arilaitensis_Re117__tRNA_pseudouridylate_synthase_A:0.43248065574325872396,(163840856__Bacteria__Actinobacteria__Renibacterium_salmoninarum_ATCC_33209__tRNA_pseudouridine_synthase_A:0.26798390294753482443,(220913398__Bacteria__Actinobacteria__Arthrobacter_chlorophenolicus_A6__tRNA_pseudouridine_synthase_A:0.08035543793738229856,((119963259__Bacteria__Actinobacteria__Arthrobacter_aurescens_TC1__tRNA_pseudouridine_synthase_A:0.12627211795572299002,116671484__Bacteria__Actinobacteria__Arthrobacter_sp_FB24__tRNA_pseudouridine_synthase_A:0.08656073736188746315):0.04270947835445648710,325964130__Bacteria__Actinobacteria__Arthrobacter_phenanthrenivorans_Sphe3__pseudouridylate_synthase_I:0.03240962311039345678):0.02596072996919355710):0.15674317974190701830):0.11179665312114261955):0.06035567009140941491,239918171__Bacteria__Actinobacteria__Micrococcus_luteus_NCTC_2665__pseudouridylate_synthase_I:0.38527950245172115640):0.02000374458610342313):0.13869143940198411236):0.06190367428921933479,((((297571891__Bacteria__Actinobacteria__Arcanobacterium_haemolyticum_DSM_20595__tRNA_pseudouridine_synthase_A:0.47022673059808345331,257069454__Bacteria__Actinobacteria__Brachybacterium_faecium_DSM_4810__pseudouridylate_synthase_I:0.32717330512365533357):0.07431457636997911009,119718091__Bacteria__Actinobacteria__Nocardioides_sp_JS614__tRNA_pseudouridine_synthase_A:0.31949609824878855147):0.06017605911285322379,(117927545__Bacteria__Actinobacteria__Acidothermus_cellulolyticus_11B__tRNA_pseudouridine_synthase_A:0.35913012207289352062,((((269128483__Bacteria__Actinobacteria__Thermomonospora_curvata_DSM_43183__tRNA_pseudouridine_synthase_A:0.15239704444477689127,(271962666__Bacteria__Actinobacteria__Streptosporangium_roseum_DSM_43021__tRNA|pseudouridine_synthase_I:0.15410575117012906277,(284033969__Bacteria__Actinobacteria__Kribbella_flavida_DSM_17836__tRNA_pseudouridine_synthase_A:0.36885598780028744370,296268583__Bacteria__Actinobacteria__Thermobispora_bispora_DSM_43833__tRNA_pseudouridine_synthase_A:0.17888840070730430143):0.05269965610685934526):0.06578242121204576354):0.07925978124552961190,72163015__Bacteria__Actinobacteria__Thermobifida_fusca_YX__tRNA_pseudouridine_synthase_A:0.17865867008900829238):0.04410328030167327135,(256390175__Bacteria__Actinobacteria__Catenulispora_acidiphila_DSM_44928__tRNA_pseudouridine_synthase_A:0.31265807580357601880,(((182436598__Bacteria__Actinobacteria__Streptomyces_griseus_subsp_griseus_NBRC_13350__tRNA_pseudouridine_synthase_A:0.02331999578736058953,(345001526__Bacteria__Actinobacteria__Streptomyces_sp_SirexAA-E__tRNA_pseudouridine_synthase_A:0.03396034094832110772,357411704__Bacteria__Actinobacteria__Streptomyces_flavogriseus_ATCC_33331__tRNA_pseudouridine_synthase_A:0.00769594992055099101):0.01979718551011062228):0.12212247498682821112,((374988975__Bacteria__Actinobacteria__Streptomyces_bingchenggensis_BCW-1__tRNA_pseudouridine_synthase_A:0.10151410066732384496,345008600__Bacteria__Actinobacteria__Streptomyces_violaceusniger_Tu_4113__tRNA_pseudouridine_synthase_A:0.06980137326818812438):0.02158898265797390068,(((386841908__Bacteria__Actinobacteria__Streptomyces_hygroscopicus_subsp_jinggangensis_5008__tRNA_pseudouridine_synthase_A:0.03925828347502186011,21223110__Bacteria__Actinobacteria__Streptomyces_coelicolor_A3-2__tRNA_pseudouridine_synthase_A:0.03087802945965410079):0.01743002519275060544,29831498__Bacteria__Actinobacteria__Streptomyces_avermitilis_MA-4680__tRNA_pseudouridine_synthase_A:0.04886331098695336633):0.01828383069696927835,290958122__Bacteria__Actinobacteria__Streptomyces_scabiei_87-22__tRNA|pseudouridine_synthase:0.02888144460747110731):0.06766526218894315658):0.03752760562871543248):0.03550413135730504099,(357390058__Bacteria__Actinobacteria__Kitasatospora_setae_KM-6054__putative_tRNA_pseudouridine_synthase_A:0.19191969511021830797,357401197__Bacteria__Actinobacteria__Streptomyces_cattleya_NRRL_8057__tRNA_pseudouridine_synthase_A:0.10665998506157059467):0.04841675231290311354):0.15616985628247348483):0.03154050790147229499):0.05938599827788022117,((312199990__Bacteria__Actinobacteria__Frankia_sp_EuI1c__tRNA_pseudouridine_synthase_A:0.14608292072279097096,((158317762__Bacteria__Actinobacteria__Frankia_sp_EAN1pec__tRNA_pseudouridine_synthase_A:0.09836439975904077981,(86739325__Bacteria__Actinobacteria__Frankia_sp_CcI3__tRNA_pseudouridine_synthase_A:0.04421659557896986947,111220576__Bacteria__Actinobacteria__Frankia_alni_ACN14a__tRNA_pseudouridine_synthase_A:0.06229386534074390219):0.02711404943425654510):0.02942694343225091963,336179752__Bacteria__Actinobacteria__Frankia_symbiont_of_Datisca_glomerata__tRNA_pseudouridine_synthase_A:0.07114023536897408351):0.02446496652439855007):0.23588669823301047779,((((256380565__Bacteria__Actinobacteria__Actinosynnema_mirum_DSM_43827__tRNA|pseudouridine_synthase_I:0.27072684397629936948,(257054500__Bacteria__Actinobacteria__Saccharomonospora_viridis_DSM_43017__pseudouridylate_synthase_I:0.20069396395264821331,(134103229__Bacteria__Actinobacteria__Saccharopolyspora_erythraea_NRRL_2338__tRNA_pseudouridine_synthase_A:0.17040219127071382088,300782641__Bacteria__Actinobacteria__Amycolatopsis_mediterranei_U32__tRNA_pseudouridine_synthase_A:0.15472823374358202209):0.06246848014706001678):0.26642674544660538416):0.05183827625053016863,(((((296141060__Bacteria__Actinobacteria__Tsukamurella_paurometabola_DSM_20162__tRNA_pseudouridine_synthase_A:0.13608933247101775987,(378719009__Bacteria__Actinobacteria__Gordonia_polyisoprenivorans_VH2__tRNA_pseudouridine_synthase_A:0.10930629834633927289,262203538__Bacteria__Actinobacteria__Gordonia_bronchialis_DSM_43247__tRNA_pseudouridine_synthase_A:0.13299676387696107716):0.19622185949835632690):0.05372205656890461506,((54022806__Bacteria__Actinobacteria__Nocardia_farcinica_IFM_10152__tRNA_pseudouridine_synthase_A:0.12561365862473491961,379707120__Bacteria__Actinobacteria__Nocardia_cyriacigeorgica_GUH-2__tRNA_pseudouridine_synthase_A:0.12864456237459570564):0.13686755957154356222,(312140887__Bacteria__Actinobacteria__Rhodococcus_equi_103S__tRNA_pseudouridine_synthase_a:0.11817218513440964911,(226305372__Bacteria__Actinobacteria__Rhodococcus_erythropolis_PR4__tRNA_pseudouridine_synthase_TruA:0.13000823527003349533,(111023127__Bacteria__Actinobacteria__Rhodococcus_jostii_RHA1__pseudouridylate_synthase:0.02379651025065905590,226365626__Bacteria__Actinobacteria__Rhodococcus_opacus_B4__tRNA_pseudouridine_synthase_TruA:0.03486055331505642785):0.12033331381881164079):0.07227013575100167675):0.04103271165077038846):0.04407968457262608636):0.05613757938782518164,(296394888__Bacteria__Actinobacteria__Segniliparus_rotundus_DSM_44985__tRNA_pseudouridine_synthase_A:0.37792234172078253973,(169630847__Bacteria__Actinobacteria__Mycobacterium_abscessus_ATCC_19977_1__tRNA_pseudouridine_synthase_A:0.21088447077722036194,((((375137827__Bacteria__Actinobacteria__Mycobacterium_rhodesiae_NBB3__pseudouridylate_synthase_I:0.13967545634848169134,(118473191__Bacteria__Actinobacteria__Mycobacterium_smegmatis_str_MC2_155__tRNA_pseudouridine_synthase_A:0.14672661741155842985,((145225544__Bacteria__Actinobacteria__Mycobacterium_gilvum_PYR-GCK__tRNA_pseudouridine_synthase_A:0.00765694695130368121,315445896__Bacteria__Actinobacteria__Mycobacterium_sp_Spyr1__pseudouridylate_synthase_I:0.00766722164530050498):0.07939824179104817969,120402449__Bacteria__Actinobacteria__Mycobacterium_vanbaalenii_PYR-1__tRNA_pseudouridine_synthase_A:0.03992128303787286642):0.07562639238699188360):0.03779561526082637207):0.04269101834443842641,108798087__Bacteria__Actinobacteria__Mycobacterium_sp_MCS__tRNA_pseudouridine_synthase_A:0.11324414306384929241):0.04568185295843110033,((118616627__Bacteria__Actinobacteria__Mycobacterium_ulcerans_Agy99__tRNA_pseudouridine_synthase_A:0.00362071506445073299,183981112__Bacteria__Actinobacteria__Mycobacterium_marinum_M__tRNA_pseudouridine_synthase_A:0.00378430687467076060):0.09717100291566975467,(((221230534__Bacteria__Actinobacteria__Mycobacterium_leprae_Br4923__pseudouridylate_synthase:0.00356094614193786267,161723265__Bacteria__Actinobacteria__Mycobacterium_leprae_TN__tRNA_pseudouridine_synthase_A:0.00000122123005994819):0.20623225422257093764,((161511525__Bacteria__Actinobacteria__Mycobacterium_bovis_AF2122-97__tRNA_pseudouridine_synthase_A:0.00000122123005994819,15843050__Bacteria__Actinobacteria__Mycobacterium_tuberculosis_CDC1551__tRNA_pseudouridine_synthase_A:0.00000122123005994819):0.00000122123005994819,((((385992688__Bacteria__Actinobacteria__Mycobacterium_tuberculosis_CCDC5180__tRNA_pseudouridine_synthase_A:0.00000122123005994819,340628426__Bacteria__Actinobacteria__Mycobacterium_canettii_CIPT_140010059__putative_tRNA_pseudouridine_synthase_A_TRUA:0.00000122123005994819):0.00000122123005994819,148663320__Bacteria__Actinobacteria__Mycobacterium_tuberculosis_H37Ra__tRNA_pseudouridine_synthase_A:0.00000122123005994819):0.00000122123005994819,121639375__Bacteria__Actinobacteria__Mycobacterium_bovis_BCG_str_Pasteur_1173P2__tRNA_pseudouridine_synthase_A:0.00000122123005994819):0.00000122123005994819,(385996324__Bacteria__Actinobacteria__Mycobacterium_tuberculosis_CCDC5079__tRNA_pseudouridine_synthase_A:0.00000122123005994819,339633460__Bacteria__Actinobacteria__Mycobacterium_africanum_GM041182__tRNA_pseudouridine_synthase_A:0.00000122123005994819):0.00000122123005994819):0.00349345342016838672):0.07697711177197558152):0.02795216407425371932,(258651414__Bacteria__Actinobacteria__Nakamurella_multipartita_DSM_44233__tRNA_pseudouridine_synthase_A:0.57168913346955607668,(41410333__Bacteria__Actinobacteria__Mycobacterium_avium_subsp_paratuberculosis_K-10__tRNA_pseudouridine_synthase_A:0.03081589599542874924,(387877652__Bacteria__Actinobacteria__Mycobacterium_sp_MOTT36Y__tRNA_pseudouridine_synthase_A:0.01013549053883996270,379756297__Bacteria__Actinobacteria__Mycobacterium_intracellulare_MOTT-02__tRNA_pseudouridine_synthase_A:0.00465897344609327111):0.01870040668940132697):0.04306269043388841200):0.02328897855568479169):0.05371323716585869185):0.03455598803832175131):0.02514394868019374438,333991918__Bacteria__Actinobacteria__Mycobacterium_sp_JDM601__pseudouridine_synthase:0.15308211538690877362):0.09400111123764808008):0.13564135324148027251):0.02387043142193996659):0.04582145347820788805,(237786326__Bacteria__Actinobacteria__Corynebacterium_kroppenstedtii_DSM_44385__tRNA_pseudouridine_synthase_A:0.27156471658061359653,((68536845__Bacteria__Actinobacteria__Corynebacterium_jeikeium_K411__tRNA_pseudouridine_synthase_A:0.15473563880238641599,(172040043__Bacteria__Actinobacteria__Corynebacterium_urealyticum_DSM_7109__tRNA_pseudouridine_synthase_A:0.18579232312768786950,(336326394__Bacteria__Actinobacteria__Corynebacterium_resistens_DSM_45100__tRNA_pseudouridine_synthase_A:0.12514650999168547285,340795279__Bacteria__Actinobacteria__Corynebacterium_variabile_DSM_44702__tRNA_pseudouridine_synthase_A:0.17131376551158997157):0.06652891932517206175):0.04691360064676610570):0.14796875246099999712,((227832275__Bacteria__Actinobacteria__Corynebacterium_aurimucosum_ATCC_700975__tRNA_pseudouridine_synthase_A:0.23759932852245782553,(25027130__Bacteria__Actinobacteria__Corynebacterium_efficiens_YS-314__tRNA_pseudouridine_synthase_A:0.07697401582278089183,19551801__Bacteria__Actinobacteria__Corynebacterium_glutamicum_ATCC_13032__tRNA_pseudouridine_synthase_A:0.16099692931007886232):0.07219967503152002752):0.03996212405114967642,((383313577__Bacteria__Actinobacteria__Corynebacterium_pseudotuberculosis_P54B96__tRNA_pseudouridine_synthase_A:0.02740253132162533828,337290062__Bacteria__Actinobacteria__Corynebacterium_ulcerans_BR-AD22__tRNA_pseudouridine_synthase_A:0.02401097019327269946):0.13878774555900352805,38233160__Bacteria__Actinobacteria__Corynebacterium_diphtheriae_NCTC_13129__tRNA_pseudouridine_synthase_A:0.18643218285260573786):0.06625134774441131247):0.05953807144364402920):0.07310775661332390152):0.27100916157820276187):0.04387876904482611307,331699143__Bacteria__Actinobacteria__Pseudonocardia_dioxanivorans_CB1190__tRNA_pseudouridine_synthase_A:0.20825650940920253928):0.03129546135154508829):0.03790657695052452453,(379737611__Bacteria__Actinobacteria__Blastococcus_saxobsidens_DD2__tRNA_pseudouridine_synthase_A:0.21942273036199330671,284992843__Bacteria__Actinobacteria__Geodermatophilus_obscurus_DSM_43160__tRNA_pseudouridine_synthase_A:0.12437512496054883848):0.16615183582877177115):0.05708038963535129462,(291298744__Bacteria__Actinobacteria__Stackebrandtia_nassauensis_DSM_44728__tRNA_pseudouridine_synthase_A:0.36329616489943938884,((386845765__Bacteria__Actinobacteria__Actinoplanes_sp_SE50-110__tRNA_pseudouridine_synthase_A:0.10817732061587881365,383775804__Bacteria__Actinobacteria__Actinoplanes_missouriensis_431__putative_tRNA_pseudouridine_synthase:0.10062220709350333525):0.12854815163400007405,((159039803__Bacteria__Actinobacteria__Salinispora_arenicola_CNS-205__tRNA_pseudouridine_synthase_A:0.05946043595156760841,145596404__Bacteria__Actinobacteria__Salinispora_tropica_CNB-440__tRNA|pseudouridine_synthase_I:0.06365673482382400161):0.07122122550451791267,((302869940__Bacteria__Actinobacteria__Micromonospora_aurantiaca_ATCC_27029__tRNA|pseudouridine_synthase_I:0.00000122123005994819,315501401__Bacteria__Actinobacteria__Micromonospora_sp_L5__tRNA|pseudouridine_synthase_i:0.00000122123005994819):0.05649363083421603260,330470142__Bacteria__Actinobacteria__Verrucosispora_maris_AB-18-032__tRNA|pseudouridine_synthase_i:0.04507530519439074956):0.01733105656858339311):0.08057574428381575338):0.15661916794754693338):0.06406463467890130548):0.06299759418083158979):0.05411013188065112722):0.05614938385585633435):0.06115608780219723706):0.00854643101826217666,(((152964686__Bacteria__Actinobacteria__Kineococcus_radiotolerans_SRS30216__tRNA|pseudouridine_synthase_I:0.25407041931235208043,229821589__Bacteria__Actinobacteria__Beutenbergia_cavernae_DSM_12333__tRNA_pseudouridine_synthase_A:0.18473533092786542653):0.08434179891635833204,((((256831855__Bacteria__Actinobacteria__Jonesia_denitrificans_DSM_20603__tRNA_pseudouridine_synthase_A:0.35745887247285101918,269796221__Bacteria__Actinobacteria__Sanguibacter_keddieii_DSM_10542__pseudouridylate_synthase_I:0.25924004083352558681):0.10246304762213376272,334336217__Bacteria__Actinobacteria__Isoptericola_variabilis_225__tRNA_pseudouridine_synthase_A:0.12455427144129800621):0.04951513646430625443,269955466__Bacteria__Actinobacteria__Xylanimonas_cellulosilytica_DSM_15894__tRNA_pseudouridine_synthase_A:0.14579405256819283343):0.09096027859234134816,(336319969__Bacteria__Actinobacteria__Cellvibrio_gilvus_ATCC_13127__tRNA_pseudouridine_synthase_A:0.16391252355158630882,(296130457__Bacteria__Actinobacteria__Cellulomonas_flavigena_DSM_20109__tRNA_pseudouridine_synthase_A:0.18584977976373717734,332669550__Bacteria__Actinobacteria__Cellulomonas_fimi_ATCC_484__tRNA_pseudouridine_synthase_A:0.14948392792109535532):0.03047706401215573985):0.07166749679619199842):0.06296255660925853537):0.04542847525628310873,(317125837__Bacteria__Actinobacteria__Intrasporangium_calvum_DSM_43043__tRNA_pseudouridine_synthase_A:0.27846478239749761219,256825854__Bacteria__Actinobacteria__Kytococcus_sedentarius_DSM_20547__pseudouridylate_synthase_I:0.34147533584111877669):0.09623429697341216726):0.05855220628441880348):0.04102470423502748570):0.07001627672957655424):0.27535472887517259410):0.08119970439043611155,(256371245__Bacteria__Actinobacteria__Acidimicrobium_ferrooxidans_DSM_10331__tRNA_pseudouridine_synthase:1.46825479585732732168,((256827610__Bacteria__Actinobacteria__Cryptobacterium_curtum_DSM_15641__pseudouridylate_synthase_I:0.33264084916756497812,((257790805__Bacteria__Actinobacteria__Eggerthella_lenta_DSM_2243__tRNA_pseudouridine_synthase_A:0.09595903177795374328,339445580__Bacteria__Actinobacteria__Eggerthella_sp_YY7918__pseudouridylate_synthase:0.03086988199128195415):0.29860176045637693010,257064823__Bacteria__Actinobacteria__Slackia_heliotrinireducens_DSM_20476__pseudouridylate_synthase_I:0.30648955630360308344):0.07750955082408830799):0.19929578666463912406,(328955882__Bacteria__Actinobacteria__Coriobacterium_glomerans_PW2__tRNA_pseudouridine_synthase_A:0.46359916862388589331,(257784931__Bacteria__Actinobacteria__Atopobium_parvulum_DSM_20469__tRNA_pseudouridine_synthase_A:0.36903349664478118930,302336349__Bacteria__Actinobacteria__Olsenella_uli_DSM_7084__tRNA_pseudouridine_synthase_A:0.31790530536960615038):0.11451484377776458001):0.13666932986200067135):0.17269385003070181206):0.18079183761459119428):0.19198707161603992266,((193214164__Bacteria__Chlorobi__Chloroherpeton_thalassium_ATCC_35110__tRNA_pseudouridine_synthase_A:0.45746524232865587445,(194334164__Bacteria__Chlorobi__Prosthecochloris_aestuarii_DSM_271__tRNA_pseudouridine_synthase_A:0.36457236355075484102,(189500072__Bacteria__Chlorobi__Chlorobium_phaeobacteroides_BS1__tRNA_pseudouridine_synthase_A:0.47386293583508409810,((21673806__Bacteria__Chlorobi__Chlorobium_tepidum_TLS__tRNA_pseudouridine_synthase_A:0.11570086575324937950,193212885__Bacteria__Chlorobi__Chlorobaculum_parvum_NCIB_8327__tRNA_pseudouridine_synthase_A:0.04415688416053406562):0.22528765021571897642,((119356907__Bacteria__Chlorobi__Chlorobium_phaeobacteroides_DSM_266__tRNA_pseudouridine_synthase_A:0.38022189037186537863,194336595__Bacteria__Chlorobi__Pelodictyon_phaeoclathratiforme_BU-1__tRNA_pseudouridine_synthase_A:0.22811302641233358046):0.06702000676849111105,(((145219589__Bacteria__Chlorobi__Chlorobium_phaeovibrioides_DSM_265__tRNA_pseudouridine_synthase_A:0.27071078011744037495,78187037__Bacteria__Chlorobi__Chlorobium_luteolum_DSM_273__tRNA_pseudouridine_synthase_A:0.24481305885655338384):0.17013240424990322408,78189343__Bacteria__Chlorobi__Chlorobium_chlorochromatii_CaD3__tRNA_pseudouridine_synthase_A:0.45607632555087457282):0.04499552114316915374,189346490__Bacteria__Chlorobi__Chlorobium_limicola_DSM_245__tRNA_pseudouridine_synthase_A:0.46259209866696937574):0.03726236642881129019):0.15047848000546965030):0.05764825073095930508):0.08149658218497531081):0.24421087152577128365):0.31514549378163586590,(261415083__Bacteria__others_bacteria__Fibrobacter_succinogenes_subsp_succinogenes_S85__tRNA_pseudouridine_synthase_A:0.90805250220781874582,(83816613__Bacteria__Bacteroidetes__Salinibacter_ruber_DSM_13855__tRNA_pseudouridine_synthase_A:0.45760578761494130617,268318033__Bacteria__Bacteroidetes__Rhodothermus_marinus_DSM_4252__tRNA_pseudouridine_synthase_A:0.21543623147900237136):0.26876113925947697769):0.08185874145142729708):0.10382464325299523011):0.13467134515856796217):0.05484401490059814116):0.07741495128934457182,(((330837397__Bacteria__Spirochaetes__Spirochaeta_coccoides_DSM_17374__tRNA_pseudouridine_synthase_A:0.30774257577731811697,(374316847__Bacteria__Spirochaetes__Sphaerochaeta_pleomorpha_str_Grapes__pseudouridylate_synthase_I:0.29453524211322440474,325972112__Bacteria__Spirochaetes__Spirochaeta_sp_Buddy__tRNA_pseudouridine_synthase_A:0.18356276873770685509):0.18077869773621585425):0.42631183329109079150,(((307719509__Bacteria__Spirochaetes__Spirochaeta_thermophila_DSM_6192__hypothetical_protein:0.39425437841931110228,383790297__Bacteria__Spirochaetes__Spirochaeta_africana_DSM_8902__pseudouridylate_synthase_I:0.57766093435160925651):0.07926829516129958730,(((332297806__Bacteria__Spirochaetes__Treponema_brennaborense_DSM_12168__tRNA_pseudouridine_synthase_A:0.31353943741918866017,328948028__Bacteria__Spirochaetes__Treponema_succinifaciens_DSM_2489__tRNA_pseudouridine_synthase_A:0.35915014289032076711):0.12924749986273317837,((((338706779__Bacteria__Spirochaetes__Treponema_paraluiscuniculi_Cuniculi_A__tRNA|pseudouridine_synthase_I:0.00000122123005994819,378975469__Bacteria__Spirochaetes__Treponema_pallidum_subsp_pallidum_DAL-1__tRNA|pseudouridine_synthase_I:0.00000122123005994819):0.00000122123005994819,15639816__Bacteria__Spirochaetes__Treponema_pallidum_subsp_pallidum_str_Nichols__tRNA_pseudouridine_synthase_A:0.04176569930070566511):0.00000122123005994819,((378982320__Bacteria__Spirochaetes__Treponema_pallidum_subsp_pertenue_str_CDC2__tRNA|pseudouridine_synthase_I:0.00000122123005994819,378974411__Bacteria__Spirochaetes__Treponema_pallidum_subsp_pertenue_str_Gauthier__tRNA|pseudouridine_synthase_I:0.00000122123005994819):0.00000122123005994819,378973344__Bacteria__Spirochaetes__Treponema_pallidum_subsp_pertenue_str_SamoaD__tRNA|pseudouridine_synthase_I:0.00000122123005994819):0.00352287875847380949):0.46316328058023331637,42527777__Bacteria__Spirochaetes__Treponema_denticola_ATCC_35405__tRNA_pseudouridine_synthase_A:0.28249866521225469596):0.10431272720996209724):0.07783798862308792532,(333995058__Bacteria__Spirochaetes__Treponema_azotonutricium_ZAS-9__tRNA_pseudouridine_synthase_A:0.25816526264140809976,(333998473__Bacteria__Spirochaetes__Treponema_primitia_ZAS-2__tRNA_pseudouridine_synthase_A:0.22998679312301326116,339499824__Bacteria__Spirochaetes__Spirochaeta_caldaria_DSM_7334__tRNA_pseudouridine_synthase_A:0.23102138136728125883):0.04655632088519880141):0.14077703279209496934):0.17580740089705076956):0.15294260563925565766,302338166__Bacteria__Spirochaetes__Spirochaeta_smaragdinae_DSM_11293__tRNA_pseudouridine_synthase_A:0.59809617774851731031):0.06440406332231328468):0.25204137691329697724,(((269925860__Bacteria__others_bacteria__Thermobaculum_terrenum_ATCC_BAA-798__tRNA_pseudouridine_synthase_A:0.99209846554883918124,(300088167__Bacteria__Chloroflexi__Dehalogenimonas_lykanthroporepellens_BL-DC-9__tRNA_pseudouridine_synthase_A:0.40792927234423004279,(73748346__Bacteria__Chloroflexi__Dehalococcoides_sp_CBDB1__tRNA_pseudouridine_synthase_A:0.03569813613057081642,57234742__Bacteria__Chloroflexi__Dehalococcoides_ethenogenes_195__tRNA_pseudouridine_synthase_A:0.02477381657727511025):0.52650532791097603980):0.26292460726899435919):0.16411525287780723281,(((222525832__Bacteria__Chloroflexi__Chloroflexus_sp_Y-400-fl__tRNA_pseudouridine_synthase_ACD:0.00000122123005994819,163847952__Bacteria__Chloroflexi__Chloroflexus_aurantiacus_J-10-fl__tRNA_pseudouridine_synthase_ACD:0.00000122123005994819):0.05919099925580317834,219849858__Bacteria__Chloroflexi__Chloroflexus_aggregans_DSM_9485__tRNA_pseudouridine_synthase_ACD:0.06017143697301632205):0.38134243857621613616,(159901453__Bacteria__Chloroflexi__Herpetosiphon_aurantiacus_DSM_785__tRNA_pseudouridine_synthase_ACD:0.56056535845501964666,(148655308__Bacteria__Chloroflexi__Roseiflexus_sp_RS-1__tRNA_pseudouridine_synthase_ACD:0.06287883881795913732,156743919__Bacteria__Chloroflexi__Roseiflexus_castenholzii_DSM_13941__tRNA_pseudouridine_synthase_ACD:0.05998102239323166440):0.35631005106561014495):0.05670429449474458095):0.15905929573117452702):0.13476478197605495923,(320160443__Bacteria__Chloroflexi__Anaerolinea_thermophila_UNI-1__tRNA_pseudouridine_synthase_A:0.79823094644831271705,383761336__Bacteria__Chloroflexi__Caldilinea_aerophila_DSM_14535_NBRC_104270__tRNA_pseudouridine_synthase_A:0.60458591235212577608):0.15899276546443585900):0.09922414833743163631):0.05137019891553600698):0.02529422369491073075):0.03798138222172537520):0.03169170371214521248):0.06596221925980674805):0.06195807500777705118,(328951883__Bacteria__Deltaproteobacteria__Desulfobacca_acetoxidans_DSM_11109__tRNA_pseudouridine_synthase_A:0.56070070403154093075,((302038272__Bacteria__others_bacteria__Candidatus_Nitrospira_defluvii__tRNA_pseudouridine_synthase_A:0.63157860461239212491,((218781331__Bacteria__Deltaproteobacteria__Desulfatibacillum_alkenivorans_AK-01__tRNA_pseudouridine_synthase_A:0.48238989920528069222,(224369316__Bacteria__Deltaproteobacteria__Desulfobacterium_autotrophicum_HRM2__protein_TruA1:0.55641761715482929151,158520483__Bacteria__Deltaproteobacteria__Desulfococcus_oleovorans_Hxd3__tRNA_pseudouridine_synthase_A:0.38257311550831274438):0.12809294947785720975):0.11859370660042189982,85859802__Bacteria__Deltaproteobacteria__Syntrophus_aciditrophicus_SB__tRNA_pseudouridine_synthase_A:0.45686396577441529265):0.04526401200525706492):0.02899304185479212315,116749101__Bacteria__Deltaproteobacteria__Syntrophobacter_fumaroxidans_MPOB__tRNA_pseudouridine_synthase_A:0.47432930434465059299):0.06330251853149349017):0.09715276539956728408):0.03233678086044521754):0.08712784031350849501,(302390990__Bacteria__Clostridia__Acetohalobium_arabaticum_DSM_5501__tRNA_pseudouridine_synthase_A:0.53011464016873588445,(325107879__Bacteria__Planctomycetes__Planctomyces_brasiliensis_DSM_5305__tRNA_pseudouridine_synthase_A:0.47155821827849730976,296121106__Bacteria__Planctomycetes__Planctomyces_limnophilus_DSM_3776__tRNA_pseudouridine_synthase_A:0.51262796487219630670):0.22563417224338830347):0.07176869286743954579):0.04366169696380810955,(((289449823__Bacteria__Clostridia__Clostridiales_genomosp_BVAB3_str_UPII9-5__tRNA_pseudouridine_synthase_A:0.66215789090895404989,(317131990__Bacteria__Clostridia__Ethanoligenens_harbinense_YUAN-3__tRNA_pseudouridine_synthase_A:0.41992006045658886171,350270491__Bacteria__Clostridia__Oscillibacter_valericigenes_Sjm18-20__tRNA_pseudouridine_synthase_TruA:0.48209754149913719434):0.08821155915572781447):0.07072047598827006787,((347543042__Bacteria__Clostridia__Candidatus_Arthromitus_sp_SFB-rat-Yit__pseudouridylate_synthase:0.14484558380919024256,342733026__Bacteria__Clostridia__Candidatus_Arthromitus_sp_SFB-mouse-Japan__tRNA_pseudouridine_synthase:0.09061174299975909008):0.70929759119398017031,317055617__Bacteria__Clostridia__Ruminococcus_albus_7__tRNA_pseudouridine_synthase_A:0.45427151932893378161):0.17808484026499882269):0.16689181334305489002,((167629501__Bacteria__Clostridia__Heliobacterium_modesticaldum_Ice1__tRNA_pseudouridine_synthase_a:0.46127071644177281007,((258513673__Bacteria__Clostridia__Desulfotomaculum_acetoxidans_DSM_771__tRNA_pseudouridine_synthase_A:0.57576394876134961986,(333922481__Bacteria__Clostridia__Desulfotomaculum_carboxydivorans_CO-1-SRB__tRNA_pseudouridine_synthase_A:0.11204986383036211195,(334338934__Bacteria__Clostridia__Desulfotomaculum_ruminis_DSM_2154__tRNA_pseudouridine_synthase_A:0.17989823195524082267,134298133__Bacteria__Clostridia__Desulfotomaculum_reducens_MI-1__tRNA_pseudouridine_synthase_A:0.15847877836918902728):0.06913921133457306967):0.13348369117700384368):0.06800437308821664917,(147676690__Bacteria__Clostridia__Pelotomaculum_thermopropionicum_SI__tRNA_pseudouridine_synthase_A:0.35929039458658662554,(169830466__Bacteria__Clostridia__Candidatus_Desulforudis_audaxviator_MP104C__tRNA_pseudouridine_synthase_A:0.39764759435286139988,333980376__Bacteria__Clostridia__Desulfotomaculum_kuznetsovii_DSM_6115__tRNA_pseudouridine_synthase_A:0.17663089596194062048):0.03495446841966567963):0.05342461618383174959):0.07711286146324010382):0.04916077131275206624,((83591242__Bacteria__Clostridia__Moorella_thermoacetica_ATCC_39073__tRNA_pseudouridine_synthase_A:0.40687722160062211874,((114567807__Bacteria__Clostridia__Syntrophomonas_wolfei_subsp_wolfei_str_Goettingen__pseudouridylate_synthase:0.42462145044981719488,(297618350__Bacteria__Clostridia__Syntrophothermus_lipocalidus_DSM_12680__tRNA_pseudouridine_synthase_A:0.36654604064461898671,206895862__Bacteria__Clostridia__Coprothermobacter_proteolyticus_DSM_5265__tRNA_pseudouridine_synthase_A:1.46256348977593253480):0.03582053161464262420):0.24324981533533754363,(325288607__Bacteria__Clostridia__Syntrophobotulus_glycolicus_DSM_8271__tRNA_pseudouridine_synthase_A:0.32390730971553821638,(374993009__Bacteria__Clostridia__Desulfosporosinus_orientis_DSM_765__pseudouridylate_synthase_I:0.29732677965466225434,89893262__Bacteria__Clostridia__Desulfitobacterium_hafniense_Y51__hypothetical_protein:0.28410312566777173870):0.10497229106855894554):0.35294235068272955536):0.01811578303148159153):0.09627495840256408699,(296131870__Bacteria__Clostridia__Thermincola_potens_JR__tRNA_pseudouridine_synthase_A:0.34988206518291070646,(251799612__Bacteria__Bacilli__Paenibacillus_sp_JDR-2__tRNA_pseudouridine_synthase_A:0.26552862565993273769,((261409491__Bacteria__Bacilli__Paenibacillus_sp_Y412MC10__tRNA_pseudouridine_synthase_A:0.20585454142714898484,(374320616__Bacteria__Bacilli__Paenibacillus_terrae_HPL-003__tRNA_pseudouridine_synthase_A:0.02278317665139371548,308070945__Bacteria__Bacilli__Paenibacillus_polymyxa_E681__tRNA_pseudouridine_synthase_A:0.02036622957738908057):0.22935775973574640263):0.14041295219227908908,337751700__Bacteria__Bacilli__Paenibacillus_mucilaginosus_KNP414__tRNA_pseudouridine_synthase_A:0.32016603719380126725):0.08735996174874634257):0.25586983398625862129):0.04010096659972993416):0.05175186665339724656):0.07725165160439728673):0.04513578981369890247):0.05241170108399307442):0.02549342640673959645):0.03322079644360160372,((188584870__Bacteria__Clostridia__Natranaerobius_thermophilus_JW-NM-WN-LF__tRNA_pseudouridine_synthase_A:0.64174103491126299748,78045100__Bacteria__Clostridia__Carboxydothermus_hydrogenoformans_Z-2901__tRNA_pseudouridine_synthase_A:0.47649438305658681214):0.15060023685324586129,((((46446316__Bacteria__Chlamydiae__Candidatus_Protochlamydia_amoebophila_UWE25__tRNA|pseudouridine_synthase_I:0.45568644624958298817,338175814__Bacteria__Chlamydiae__Parachlamydia_acanthamoebae_UV-7__tRNA_pseudouridine_synthase_A_2:0.44199680180744921332):0.15781639118505155772,338733687__Bacteria__Chlamydiae__Simkania_negevensis_Z_gsn__tRNA_pseudouridine_synthase_A_2:0.41532771224921771758):0.11709092905174535437,297620993__Bacteria__Chlamydiae__Waddlia_chondrophila_WSU_86-1044__tRNA_pseudouridine_synthase_A:0.58866650066205339353):0.20553830299427922057,((297620615__Bacteria__Chlamydiae__Waddlia_chondrophila_WSU_86-1044__tRNA_pseudouridine_synthase_A:0.41207288765588223622,((46445962__Bacteria__Chlamydiae__Candidatus_Protochlamydia_amoebophila_UWE25__tRNA_pseudouridylate_synthase_I:0.36021451740920173989,338174192__Bacteria__Chlamydiae__Parachlamydia_acanthamoebae_UV-7__tRNA_pseudouridine_synthase_A_1:0.39264743505073956831):0.11584774350594580217,338733784__Bacteria__Chlamydiae__Simkania_negevensis_Z_gsn__tRNA_pseudouridine_synthase_A_1:0.66846465011933031697):0.02527200803390079048):0.13863332714844980864,(15605190__Bacteria__Chlamydiae__Chlamydia_trachomatis_D-UW-3-CX__tRNA_pseudouridine_synthase_A:0.19917887114519197689,(15618490__Bacteria__Chlamydiae__Chlamydophila_pneumoniae_CWL029__tRNA_pseudouridine_synthase_A:0.23340821038401798893,(((332287117__Bacteria__Chlamydiae__Chlamydophila_psittaci_6BC__tRNA_pseudouridine_synthase_A:0.04475141228257303178,62184804__Bacteria__Chlamydiae__Chlamydophila_abortus_S26-3__tRNA_pseudouridine_synthase_A:0.02817351995807402393):0.07549051373364748518,89898653__Bacteria__Chlamydiae__Chlamydophila_felis_Fe-C-56__tRNA_pseudouridine_synthase_A:0.07365703152884062188):0.12019493464064492927,330444180__Bacteria__Chlamydiae__Chlamydophila_pecorum_E58__tRNA_pseudouridine_synthase_A:0.28960916661222135815):0.05117468180156183044):0.10670102174707042642):0.51214027023930919214):0.11199788814212331689):0.12213807834117752782):0.07608372577850762430):0.06385966044199278824,(319789624__Bacteria__Aquificae__Thermovibrio_ammonificans_HB-1__tRNA_pseudouridine_synthase_A:0.29236053140422030294,325294776__Bacteria__Aquificae__Desulfurobacterium_thermolithotrophum_DSM_11699__tRNA_pseudouridine_synthase_A:0.20835637238647719549):0.40668550145826531939):0.05269073896672472196):0.08017405549491826711,(257066904__Bacteria__Clostridia__Anaerococcus_prevotii_DSM_20548__tRNA_pseudouridine_synthase_A:0.80259068944516187560,169824810__Bacteria__Clostridia__Finegoldia_magna_ATCC_29328__tRNA_pseudouridine_synthase_A:0.59085757781789249865):0.26660973635504731094):0.08857499255441218800,(218960843__Bacteria__others_bacteria__Candidatus_Cloacamonas_acidaminovorans__putative_pseudouridylate_synthase_I:0.87759356056493831311,((327404294__Bacteria__Bacteroidetes__Fluviicola_taffensis_DSM_16823__tRNA_pseudouridine_synthase_A:0.46840981128676023593,(((387133188__Bacteria__Bacteroidetes__Prevotella_intermedia_17__tRNA_pseudouridine|38|40|_synthase:0.24641967627996994028,(302346677__Bacteria__Bacteroidetes__Prevotella_melaninogenica_ATCC_25845__tRNA_pseudouridine_synthase_A:0.09049642239483896011,327314538__Bacteria__Bacteroidetes__Prevotella_denticola_F0289__tRNA_pseudouridine_synthase_A:0.09574961284364978675):0.04626528820435232142):0.09809980970994094940,294673952__Bacteria__Bacteroidetes__Prevotella_ruminicola_23__tRNA_pseudouridine_synthase_A:0.22135575534927315333):0.26261985854044339606,((((319901295__Bacteria__Bacteroidetes__Bacteroides_helcogenes_P_36-108__tRNA_pseudouridine_synthase_A:0.13535666398385107212,(29349645__Bacteria__Bacteroidetes__Bacteroides_thetaiotaomicron_VPI-5482__tRNA_pseudouridine_synthase_A:0.09559008527282356060,53712218__Bacteria__Bacteroidetes__Bacteroides_fragilis_YCH46__tRNA_pseudouridine_synthase_A:0.13298611244442137824):0.05965140365325229815):0.09792388304998037030,(150005081__Bacteria__Bacteroidetes__Bacteroides_vulgatus_ATCC_8482__tRNA_pseudouridine_synthase_A:0.15076981189237828596,325297315__Bacteria__Bacteroidetes__Bacteroides_salanitronis_DSM_18170__tRNA_pseudouridine_synthase_A:0.22505030415571972147):0.04913068298982093546):0.06430302397812089066,(((188994646__Bacteria__Bacteroidetes__Porphyromonas_gingivalis_ATCC_33277__tRNA_pseudouridine_synthase_A:0.38191297817840663686,375253838__Bacteria__Bacteroidetes__Tannerella_forsythia_ATCC_43037__tRNA_pseudouridine_synthase_A:0.35974221225105446065):0.07734327343933014576,(150008550__Bacteria__Bacteroidetes__Parabacteroides_distasonis_ATCC_8503__tRNA_pseudouridine_synthase_A:0.18610464028387935231,212550510__Bacteria__Bacteroidetes__Candidatus_Azobacteroides_pseudotrichonymphae_genomovar_CFP2__tRNA_pseudouridine_synthase_A:0.50832261720247540193):0.03024325384713208095):0.06927792807350503790,313205364__Bacteria__Bacteroidetes__Paludibacter_propionicigenes_WB4__tRNA_pseudouridine_synthase_a:0.36359426881869383319):0.06240522988505989993):0.09900694005477442272,(325279339__Bacteria__Bacteroidetes__Odoribacter_splanchnicus_DSM_20712__tRNA_pseudouridine_synthase_A:0.31585526018560444728,(390948446__Bacteria__Bacteroidetes__Alistipes_finegoldii_DSM_17242__pseudouridylate_synthase_I:0.56264195422956386761,((((((312129758__Bacteria__Bacteroidetes__Leadbetterella_byssophila_DSM_17132__tRNA_pseudouridine_synthase_a:0.47196224271846848319,110636905__Bacteria__Bacteroidetes__Cytophaga_hutchinsonii_ATCC_33406__tRNA_pseudouridine_synthase_A:0.37333089553494025470):0.08544362357442820965,(255036264__Bacteria__Bacteroidetes__Dyadobacter_fermentans_DSM_18053__tRNA_pseudouridine_synthase_A:0.39658341116939399562,(284035717__Bacteria__Bacteroidetes__Spirosoma_linguale_DSM_74__tRNA_pseudouridine_synthase_A:0.32525174697624326114,284036658__Bacteria__Bacteroidetes__Spirosoma_linguale_DSM_74__tRNA_pseudouridine_synthase_A:0.31084565010767456483):0.12943468611769942678):0.07431722915899897919):0.12482120404121138657,((313676221__Bacteria__Bacteroidetes__Marivirga_tractuosa_DSM_4126__tRNA_pseudouridine_synthase_a:0.38292367143184846690,((343083500__Bacteria__Bacteroidetes__Cyclobacterium_marinum_DSM_745__tRNA_pseudouridine_synthase_A:0.46423914259564991180,390941896__Bacteria__Bacteroidetes__Belliella_baltica_DSM_15883__pseudouridylate_synthase_I:0.24918242160957079778):0.16738379433538716490,(255533538__Bacteria__Bacteroidetes__Pedobacter_heparinus_DSM_2366__tRNA_pseudouridine_synthase_A:0.97853346083370429387,(379732122__Bacteria__Bacteroidetes__Saprospira_grandis_str_Lewin__tRNA_pseudouridine_synthase_A:0.44584820402432229214,332665403__Bacteria__Bacteroidetes__Haliscomenobacter_hydrossis_DSM_1100__tRNA_pseudouridine_synthase_A:0.31876236445542871500):0.19155516469763242404):0.15664005914934242547):0.05561958078995004467):0.04771225507143462413,((256420466__Bacteria__Bacteroidetes__Chitinophaga_pinensis_DSM_2588__tRNA_pseudouridine_synthase_A:0.30209081015379146695,375148337__Bacteria__Bacteroidetes__Niastella_koreensis_GR20-10__tRNA_pseudouridine_synthase_A:0.39878435140859386232):0.35060115410829134630,189501513__Bacteria__Bacteroidetes__Candidatus_Amoebophilus_asiaticus_5a2__tRNA_pseudouridine_synthase_A:0.52813030414197170703):0.09479925472359675143):0.01920076223318522429):0.07392428745400939083,((332290819__Bacteria__Bacteroidetes__Krokinobacter_sp_4H-3-7-5__tRNA_pseudouridine_synthase_A:0.42506346676214878944,(295132840__Bacteria__Bacteroidetes__Zunongwangia_profunda_SM-A87__tRNA_pseudouridine_synthase_A:0.31438681835700854617,(260062032__Bacteria__Bacteroidetes__Robiginitalea_biformata_HTCC2501__tRNA_pseudouridine_synthase_A:0.49961257843058204386,120434790__Bacteria__Bacteroidetes__Gramella_forsetii_KT0803__tRNA_pseudouridine_synthase_A:0.27515297317525483356):0.02738199014466539266):0.07301192075514673085):0.05737720867751822107,(375010804__Bacteria__Bacteroidetes__Owenweeksia_hongkongensis_DSM_17368__pseudouridylate_synthase_I:0.39216781063417877062,((255530580__Bacteria__Bacteroidetes__Pedobacter_heparinus_DSM_2366__tRNA_pseudouridine_synthase_A:0.41214952481123767747,325105198__Bacteria__Bacteroidetes__Pedobacter_saltans_DSM_12145__tRNA_pseudouridine_synthase_A:0.34105917403263497079):0.06618757015662320164,(387789533__Bacteria__Bacteroidetes__Solitalea_canadensis_DSM_3403__pseudouridylate_synthase_I:0.24006659607243072130,326799821__Bacteria__Bacteroidetes__Sphingobacterium_sp_21__tRNA_pseudouridine_synthase_A:0.36251498974700119282):0.06234598776864852532):0.14228290002995233610):0.08369012872319718521):0.05387148698640344818):0.04238456805517060166,(((298209267__Bacteria__Bacteroidetes__Croceibacter_atlanticus_HTCC2559__tRNA_pseudouridine_synthase_A:0.49405001299646872370,390953197__Bacteria__Bacteroidetes__Aequorivita_sublithincola_DSM_14238__pseudouridylate_synthase_I:0.30670760594499713036):0.09701480886192209718,(336171482__Bacteria__Bacteroidetes__Lacinutrix_sp_5H-3-7-4__tRNA_pseudouridine_synthase_A:0.30378759386479353699,(325287217__Bacteria__Bacteroidetes__Cellulophaga_lytica_DSM_7489__tRNA_pseudouridine_synthase_A:0.23779996747929799117,((340618748__Bacteria__Bacteroidetes__Zobellia_galactanivorans__tRNA_pseudouridine_synthase_A:0.22451875642373184117,319952056__Bacteria__Bacteroidetes__Cellulophaga_algicola_DSM_14237__tRNA_pseudouridine_synthase_a:0.26552011594463598154):0.06037641716472246650,(305664970__Bacteria__Bacteroidetes__Maribacter_sp_HTCC2170__tRNA_pseudouridine_synthase_A:0.32724126606719927679,344201812__Bacteria__Bacteroidetes__Muricauda_ruestringensis_DSM_13258__tRNA_pseudouridine_synthase_A:0.15652088909303221720):0.06435784215888420978):0.05520704473169806004):0.11156777466198838922):0.04803130404079816729):0.06531815933198976964,((340621863__Bacteria__Bacteroidetes__Capnocytophaga_canimorsus_Cc5__tRNA_pseudouridylate_synthase_I:0.18886696832597796303,256820760__Bacteria__Bacteroidetes__Capnocytophaga_ochracea_DSM_7271__tRNA_pseudouridine_synthase_A:0.22682148154601020074):0.09299912103313105749,(((365960544__Bacteria__Bacteroidetes__Flavobacterium_columnare_ATCC_49512__tRNA_pseudouridine_synthase_A:0.18244526809777561471,150025482__Bacteria__Bacteroidetes__Flavobacterium_psychrophilum_JIP02-86__tRNA|pseudouridine_synthase_I:0.16380433822848566860):0.06470117523923021863,(146302394__Bacteria__Bacteroidetes__Flavobacterium_johnsoniae_UW101__tRNA_pseudouridine_synthase_A:0.17922873986006288005,347536747__Bacteria__Bacteroidetes__Flavobacterium_branchiophilum_FL-15__tRNA|pseudouridine_synthase_I:0.30257791405726580658):0.10867415548987012508):0.07034456756324118654,383450770__Bacteria__Bacteroidetes__Flavobacterium_indicum_GPTSA100-9__tRNA|pseudouridine_synthase_I:0.26869830866145982817):0.11020663304918895675):0.02948488472180482017):0.03664277719597824889):0.10244659707565555162,((((256370635__Bacteria__Bacteroidetes__Candidatus_Sulcia_muelleri_SMDSEM__tRNA_pseudouridine_synthase_A:0.14434730607716131368,(307128564__Bacteria__Bacteroidetes__Candidatus_Sulcia_muelleri_CARI__tRNA_pseudouridine_synthase_A:0.11108654755894642463,161833682__Bacteria__Bacteroidetes__Candidatus_Sulcia_muelleri_GWSS__tRNA_pseudouridine_synthase_A:0.13349814953069086276):0.03510775341374748615):0.34301241355063888383,(261749109__Bacteria__Bacteroidetes__Blattabacterium_sp_Periplaneta_americana_str_BPLAN__tRNA_pseudouridine_synthase_A:0.09720888096420690627,((357420725__Bacteria__Bacteroidetes__Blattabacterium_sp_Mastotermes_darwiniensis_str_MADAR__putative_tRNA_pseudouridine_synthase_A:0.16123337106605484248,374290633__Bacteria__Bacteroidetes__Blattabacterium_sp_Cryptocercus_punctulatus_str_Cpu__tRNA_pseudouridine_synthase_A:0.11053326828370968471):0.03135968146314959543,(262341374__Bacteria__Bacteroidetes__Blattabacterium_sp_Blattella_germanica_str_Bge__tRNA_pseudouridine_synthase_A:0.11763242318843795953,387906808__Bacteria__Bacteroidetes__Blattabacterium_sp_Blaberus_giganteus__tRNA_pseudouridine_synthase_A:0.12492400804205609777):0.09738780079690037561):0.04012380022128509555):0.22251610048037168132):0.23254321631473420795,325955163__Bacteria__Bacteroidetes__Weeksella_virosa_DSM_16922__tRNA_pseudouridine_synthase_A:0.30288129003595420929):0.11264520225148075272,(255536203__Bacteria__Bacteroidetes__Flavobacteriaceae_bacterium_3519-10__tRNA_pseudouridine_synthase_A:0.12570324267975455101,313207118__Bacteria__Bacteroidetes__Riemerella_anatipestifer_DSM_15868__tRNA_pseudouridine_synthase_a:0.20446098938731638306):0.17525968064644489863):0.06204913722088591099):0.07941966441574395408):0.02949112322747821091):0.04749833032684346729):0.09791440727059932958):0.04587519331684017376):0.10646587610462086848,332300500__Bacteria__Bacteroidetes__Porphyromonas_asaccharolytica_DSM_20707__tRNA_pseudouridine_synthase_A:0.74339336679330880742):0.26535546981202123851):0.11232858168186621306):0.14359012573746487984):0.50881933651157607024,((386002925__Archaea__Methanosarcinales__Methanosaeta_harundinacea_6Ac__tRNA_pseudouridine_synthase_A:0.43957864065096585726,(330507400__Archaea__Methanosarcinales__Methanosaeta_concilii_GP6__tRNA_pseudouridine_synthase_A:0.36888368076853467192,116754296__Archaea__Methanosarcinales__Methanosaeta_thermophila_PT__tRNA_pseudouridine_synthase_A:0.32298989505612235584):0.15366862706747133616):0.29474263484493734566,(110667083__Archaea__Halobacteria__Haloquadratum_walsbyi_DSM_16790__tRNA_pseudouridine_synthase_A:0.40311240462422748276,(313125232__Archaea__Halobacteria__Halogeometricum_borinquense_DSM_11551__pseudouridylate_synthase:0.24258572493418220639,((((76803149__Archaea__Halobacteria__Natronomonas_pharaonis_DSM_2160__tRNA_pseudouridine_synthase_A:0.31231111843264369732,222480083__Archaea__Halobacteria__Halorubrum_lacusprofundi_ATCC_49239__tRNA_pseudouridine_synthase_A:0.34660759022331427692):0.09019208095734146391,((300710278__Archaea__Halobacteria__Halalkalicoccus_jeotgali_B3__tRNA_pseudouridine_synthase_A:0.39460432415283425156,257387360__Archaea__Halobacteria__Halomicrobium_mukohataei_DSM_12286__tRNA_pseudouridine_synthase_A:0.21168955534785907635):0.04411677631142509742,((169236616__Archaea__Halobacteria__Halobacterium_salinarum_R1__tRNA_pseudouridine_synthase_A:0.00000122123005994819,15790870__Archaea__Halobacteria__Halobacterium_sp_NRC-1__tRNA_pseudouridine_synthase_A:0.00000122123005994819):0.35782517367956756527,(2508584783__Archaea__Halobacteria__Haloarcula_vallismortis_ATCC_29715__Pseudouridylate_synthase|_EC|5|4|99|12_|:0.09145266306992244632,(344210745__Archaea__Halobacteria__Haloarcula_hispanica_ATCC_33960__tRNA_pseudouridine_synthase_A:0.06471752621087782653,(55379749__Archaea__Halobacteria__Haloarcula_marismortui_ATCC_43049__tRNA_pseudouridine_synthase_A:0.00252869711029562539,(2508580326__Archaea__Halobacteria__Haloarcula_sinaiiensis_ATCC_33800__Pseudouridylate_synthase|_EC|5|4|99|12_|:0.00000122123005994819,2508575852__Archaea__Halobacteria__Haloarcula_californiae_ATCC_33799__Pseudouridylate_synthase|_EC|5|4|99|12_|:0.00328813964472969913):0.00411695249390033567):0.05720809766815760505):0.01996099216854879330):0.23377538320693452834):0.09222453300622841799):0.05473090931955782584):0.05432223560746006485,(257053070__Archaea__Halobacteria__Halorhabdus_utahensis_DSM_12940__tRNA_pseudouridine_synthase_A:0.32901226220804680178,((289581033__Archaea__Halobacteria__Natrialba_magadii_ATCC_43099__pseudouridine_synthase_I_TruA:0.18338853261710574838,336254963__Archaea__Halobacteria__Halopiger_xanaduensis_SH-6__tRNA_pseudouridine_synthase_A:0.12764893975217161959):0.03402531543331852038,284166628__Archaea__Halobacteria__Haloterrigena_turkmenica_DSM_5511__Pseudouridine_synthase_I|_TruA|_alpha|beta_domain|containing_protein:0.09984676927138481928):0.16043206446134694598):0.03820999848699496715):0.02861197742153437362,(389847378__Archaea__Halobacteria__Haloferax_mediterranei_ATCC_33500__tRNA_pseudouridine_synthase_A:0.02404146057637722433,((292655987__Archaea__Halobacteria__Haloferax_volcanii_DS2__tRNA_pseudouridine_synthase_A:0.06738141445254723638,(2508565956__Archaea__Halobacteria__Haloferax_denitrificans_ATCC_35960__Pseudouridylate_synthase|_EC|5|4|99|12_|:0.01171089398870620024,2508569270__Archaea__Halobacteria__Haloferax_sulfurifontis_ATCC_BAA-897__Pseudouridylate_synthase|_EC|5|4|99|12_|:0.01242624210227243065):0.03431224465472472451):0.09715691946141234714,2508591977__Archaea__Halobacteria__Haloferax_mucosum_ATCC_BAA-1512__Pseudouridylate_synthase|_EC|5|4|99|12_|:0.06038386596110261600):0.03524024634503874348):0.23428955129560230519):0.07867398110355305896):0.18020302232654319963):0.63641841446599833887):0.12398597218082928195):0.02866885428918304612,(((((124486487__Archaea__Methanomicrobiales__Methanocorpusculum_labreanum_Z__tRNA_pseudouridine_synthase_ACD:0.71479564830314223922,(219853269__Archaea__Methanomicrobiales__Methanosphaerula_palustris_E1-9c__tRNA_pseudouridine_synthase_ACD:0.53798596874067439177,(154149764__Archaea__Methanomicrobiales__Methanoregula_boonei_6A8__tRNA_pseudouridine_synthase_ACD:0.46832236692107515053,(307352726__Archaea__Methanomicrobiales__Methanoplanus_petrolearius_DSM_11571__tRNA_pseudouridine_synthase_A:0.72829769288386592141,126180241__Archaea__Methanomicrobiales__Methanoculleus_marisnigri_JR1__tRNA_pseudouridine_synthase_ACD:0.33439901563689145014):0.08894913694560738215):0.05621710129921852345):0.08941536903020087801):0.12316740799872157031,88603643__Archaea__Methanomicrobiales__Methanospirillum_hungatei_JF-1__tRNA_pseudouridine_synthase_ACD:0.62376748380813118455):0.36087050530797964987,20094324__Archaea__Thermococcales-pyroco__Methanopyrus_kandleri_AV19__TruD_family_pseudouridine_synthase:1.02688784286525569556):0.12776408195550811864,((41615123__Archaea__others_archaea__Nanoarchaeum_equitans_Kin4-M__hypothetical_protein:1.71767819661039466972,(170291222__Archaea__others_archaea__Candidatus_Korarchaeum_cryptofilum_OPF8__tRNA_pseudouridine_synthase:1.21895181445303091294,(((16082568__Archaea__Thermoplasmatales__Thermoplasma_acidophilum_DSM_1728__tRNA_pseudouridine_synthase_A:0.51416509381174524407,13541901__Archaea__Thermoplasmatales__Thermoplasma_volcanium_GSS1__tRNA_pseudouridine_synthase_A:0.43569139822327734857):0.39399344155912374710,48477852__Archaea__Thermoplasmatales__Picrophilus_torridus_DSM_9790__tRNA_pseudouridine_synthase_A:0.77359352825952432120):0.29262943210779657210,289597197__Archaea__Thermoplasmatales__Aciduliprofundum_boonei_T469__Pseudouridine_synthase_I|_TruA|_alpha|beta_domain_protein:0.62030729059278311155):0.21036888327512151542):0.12611970518884327297):0.06735381522026867573,(((18977290__Archaea__Thermococcales-pyroco__Pyrococcus_furiosus_DSM_3638__tRNA_pseudouridine_synthase_A:0.15231753619330312688,389852268__Archaea__Thermococcales-pyroco__Pyrococcus_sp_ST04__tRNA_pseudouridine_synthase_A:0.22904520057152383261):0.10277954326209487457,(14521207__Archaea__Thermococcales-pyroco__Pyrococcus_abyssi_GE5__tRNA_pseudouridine_synthase_A:0.04794990550036692945,(14591061__Archaea__Thermococcales-pyroco__Pyrococcus_horikoshii_OT3__tRNA_pseudouridine_synthase_A:0.17376225592812674647,332159317__Archaea__Thermococcales-pyroco__Pyrococcus_sp_NA2__tRNA_pseudouridine_synthase_A:0.03167912914456257056):0.01774157372609716857):0.16774133775934604862):0.12555015747147177385,(((242398608__Archaea__Thermococcales-pyroco__Thermococcus_sibiricus_MM_739__tRNA_pseudouridine_synthase_A:0.25403840188979520676,315230173__Archaea__Thermococcales-pyroco__Thermococcus_barophilus_MP__tRNA_pseudouridine_synthase_A:0.16297452455661470827):0.08363094969314684157,((240103716__Archaea__Thermococcales-pyroco__Thermococcus_gammatolerans_EJ3__tRNA_pseudouridine_synthase_A:0.18697154344480360066,57640862__Archaea__Thermococcales-pyroco__Thermococcus_kodakarensis_KOD1__tRNA_pseudouridine_synthase_A:0.08697163476334467125):0.05378224068954259862,(341581737__Archaea__Thermococcales-pyroco__Thermococcus_sp_4557__tRNA_pseudouridine_synthase_A:0.13641964545914586626,212223540__Archaea__Thermococcales-pyroco__Thermococcus_onnurineus_NA1__tRNA_pseudouridine_synthase_A:0.12474673323782550782):0.05572769072406077301):0.18306163021213234243):0.08187944524673028412,337283917__Archaea__Thermococcales-pyroco__Pyrococcus_yayanosii_CH1__tRNA_pseudouridine_synthase_A:0.30450877906778262005):0.10737645723617937621):0.15615490565308742799):0.03583439957769087719):0.11226495990470061748,((((307595363__Archaea__Thermoproteales__Vulcanisaeta_distributa_DSM_14429__tRNA|pseudouridine_synthase_I:0.07068530795956216861,325969586__Archaea__Thermoproteales__Vulcanisaeta_moutnovskia_768-28__tRNA|pseudouridine_synthase_I:0.13013296087009332269):0.77056633660535289732,((327311135__Archaea__Thermoproteales__Thermoproteus_uzoniensis_768-20__Pseudouridylate_synthase:0.14139603344277196229,352681310__Archaea__Thermoproteales__Thermoproteus_tenax_Kra_1__tRNA_pseudouridine_synthase_A:0.21949676936821868600):0.18520918727122576142,(171184695__Archaea__Thermoproteales__Thermoproteus_neutrophilus_V24Sta__tRNA_pseudouridine_synthase_ACD:0.07870888996097759327,(((126459314__Archaea__Thermoproteales__Pyrobaculum_calidifontis_JCM_11548__Pseudouridylate_synthase:0.30975404043904930518,374327969__Archaea__Thermoproteales__Pyrobaculum_sp_1860__tRNA_pseudouridine_synthase_A:0.09412196646202437844):0.05043290353722850589,(18312431__Archaea__Thermoproteales__Pyrobaculum_aerophilum_str_IM2__tRNA_pseudouridine_synthase_ACD:0.16644482669773524863,(379005192__Archaea__Thermoproteales__Pyrobaculum_oguniense_TE7__Pseudouridylate_synthase:0.01113905914789616904,145590498__Archaea__Thermoproteales__Pyrobaculum_arsenaticum_DSM_13514__tRNA_pseudouridine_synthase_ACD:0.00348597385676335672):0.15790814726174540183):0.00856969323076394764):0.05952953511367063688,119872780__Archaea__Thermoproteales__Pyrobaculum_islandicum_DSM_4184__tRNA_pseudouridine_synthase_ACD:0.16053180653863222127):0.08787416906867981381):0.36837924107450292777):0.27996805546165171030):0.35915198715839585786,(((261403437__Archaea__Methanococcales__Methanocaldococcus_vulcanius_M7__tRNA_pseudouridine_synthase_A:0.25138854200816024287,(289192063__Archaea__Methanococcales__Methanocaldococcus_sp_FS406-22__tRNA_pseudouridine_synthase_A:0.02206741615567200249,(256810921__Archaea__Methanococcales__Methanocaldococcus_fervens_AG86__tRNA_pseudouridine_synthase_A:0.04376053392435141909,15669871__Archaea__Methanococcales__Methanocaldococcus_jannaschii_DSM_2661__tRNA_pseudouridine_synthase_A:0.03986709777891612322):0.01056217398873569857):0.02676682349941274588):0.06915952248906866162,296108989__Archaea__Methanococcales__Methanocaldococcus_infernus_ME__tRNA_pseudouridine_synthase_A:0.24026296863499899126):0.07188279894150800819,(333910809__Archaea__Methanococcales__Methanotorris_igneus_Kol_5__tRNA_pseudouridine_synthase_A:0.12759023366157992707,(((297619849__Archaea__Methanococcales__Methanococcus_voltae_A3__Pseudouridine_synthase_I|_TruA|_alpha|beta_domain|containing_protein:0.38358882527544463370,(45357831__Archaea__Methanococcales__Methanococcus_maripaludis_S2__tRNA_pseudouridine_synthase_A:0.32728981689783304132,150400022__Archaea__Methanococcales__Methanococcus_vannielii_SB__tRNA_pseudouridine_synthase_A:0.24471118848811473923):0.07873784159706796737):0.15563301669660453697,150400596__Archaea__Methanococcales__Methanococcus_aeolicus_Nankai-3__tRNA_pseudouridine_synthase_A:0.30373015576417305983):0.07500128008776911492,336121168__Archaea__Methanococcales__Methanothermococcus_okinawensis_IH1__tRNA_pseudouridine_synthase_A:0.18880936689681387941):0.05249438699309885020):0.07379634637823957732):0.63037220293088325196):0.07600252040451747904,((325959678__Archaea__Methanobacteriales__Methanobacterium_sp_AL-21__tRNA_pseudouridine_synthase_A:0.45938942771828028544,(333986897__Archaea__Methanobacteriales__Methanobacterium_sp_SWAN-1__tRNA_pseudouridine_synthase_A:0.27869380400760918048,84489200__Archaea__Methanobacteriales__Methanosphaera_stadtmanae_DSM_3091__tRNA_pseudouridine_synthase_A:0.62111078569315270048):0.04741756661086850289):0.09846503531067692105,((148642915__Archaea__Methanobacteriales__Methanobrevibacter_smithii_ATCC_35061__tRNA_pseudouridine_synthase_A:0.20357290866656288508,288560959__Archaea__Methanobacteriales__Methanobrevibacter_ruminantium_M1__tRNA_pseudouridine_synthase_A_TruA:0.10126004654627518420):0.41034945558330421234,(312136442__Archaea__Methanobacteriales__Methanothermus_fervidus_DSM_2088__tRNA_pseudouridine_synthase_a:0.39113346157224859745,(304314991__Archaea__Methanobacteriales__Methanothermobacter_marburgensis_str_Marburg__tRNA_pseudouridine_synthase_A:0.09510192763422746498,15678860__Archaea__Methanobacteriales__Methanothermobacter_thermautotrophicus_str_Delta_H__tRNA_pseudouridine_synthase_A:0.10762054193434138216):0.28577151488938179469):0.11622759018580358648):0.07098748555004825989):0.19790804673084408383):0.09444116389676518453):0.11132549208017272768):0.07841461543575765913):0.09947997429182309226):0.23875850353977395857,288932131__Archaea__Archaeoglobales__Ferroglobus_placidus_DSM_10642__tRNA_pseudouridine_synthase_A:0.78345289525730144042):0.13701084502719976244,11499319__Archaea__Archaeoglobales__Archaeoglobus_fulgidus_DSM_4304__tRNA_pseudouridine_synthase_A:0.25543300358953274776):0.0;
