# Supplementary material for: The last universal common ancestor between ancient Earth chemistry and the onset of genetics
Source: PLoS Genet. 2018 Aug 16;14(8):e1007518. doi: 10.1371/journal.pgen.1007518 (PMC6095482; doi:10.1371/journal.pgen.1007518)
Supplement: S1 Appendix — The trees are for the 355 clusters that, after alignment and tree construction, generated ML trees that preserve domain monophyly while also having homologues in ≥2 archaeal and ≥2 bacterial lineages. These 355 proteins trace to LUCA by those phylogenetic criteria [78]. LUCA, last universal common ancestor; ML, maximum likelihood. (ZIP) [file pgen.1007518.s001.zip › renamed_trees_LUCA/1270.tree]

(14590072__Archaea__Thermococcales-pyroco__Pyrococcus_horikoshii_OT3__hypothetical_protein:0.05718899435887585259,(332158299__Archaea__Thermococcales-pyroco__Pyrococcus_sp_NA2__hypothetical_protein:0.11181995421063628537,(((337285077__Archaea__Thermococcales-pyroco__Pyrococcus_yayanosii_CH1__hypothetical_protein:0.19312424088364610331,((((212224799__Archaea__Thermococcales-pyroco__Thermococcus_onnurineus_NA1__hypothetical_protein:0.07240420143421340271,341582517__Archaea__Thermococcales-pyroco__Thermococcus_sp_4557__hypothetical_protein:0.04323100495763335799):0.13533661792847159755,57641833__Archaea__Thermococcales-pyroco__Thermococcus_kodakarensis_KOD1__hypothetical_protein:0.12975631909220905480):0.04952984646645072070,(223477538__Archaea__Thermococcales-pyroco__Thermococcus_sp_AM4__hypothetical_protein:0.01738070282907221847,240102189__Archaea__Thermococcales-pyroco__Thermococcus_gammatolerans_EJ3__hypothetical_protein:0.03732577136365845816):0.09211381922076912476):0.03572190912034300253,(315231639__Archaea__Thermococcales-pyroco__Thermococcus_barophilus_MP__hypothetical_protein:0.12711492813680469460,((((((15679804__Archaea__Methanobacteriales__Methanothermobacter_thermautotrophicus_str_Delta_H__hypothetical_protein:0.06069404027154540887,304314154__Archaea__Methanobacteriales__Methanothermobacter_marburgensis_str_Marburg__hypothetical_protein:0.10491523983118836161):0.27920032362812846616,(148642557__Archaea__Methanobacteriales__Methanobrevibacter_smithii_ATCC_35061__hypothetical_protein:0.22996043909130295391,288559865__Archaea__Methanobacteriales__Methanobrevibacter_ruminantium_M1__hypothetical_protein:0.15555987716096988938):0.21776831623919468139):0.07772789681312020083,(84488986__Archaea__Methanobacteriales__Methanosphaera_stadtmanae_DSM_3091__hypothetical_protein:0.67270284827173232323,(325959616__Archaea__Methanobacteriales__Methanobacterium_sp_AL-21__hypothetical_protein:0.28524354730351675347,333986987__Archaea__Methanobacteriales__Methanobacterium_sp_SWAN-1__hypothetical_protein:0.12382985908510643625):0.17104018398252965327):0.14548007232316248483):0.35727938191804925472,((20093945__Archaea__Thermococcales-pyroco__Methanopyrus_kandleri_AV19__hypothetical_protein:0.88611159845627407439,((169236601__Archaea__Halobacteria__Halobacterium_salinarum_R1__hypothetical_protein:0.00000122123005994819,15790855__Archaea__Halobacteria__Halobacterium_sp_NRC-1__hypothetical_protein:0.00000122123005994819):1.12341611997780499443,((222478497__Archaea__Halobacteria__Halorubrum_lacusprofundi_ATCC_49239__hypothetical_protein:0.34657928993224595970,(110667352__Archaea__Halobacteria__Haloquadratum_walsbyi_DSM_16790__hypothetical_protein:0.36212054004832722187,(313127429__Archaea__Halobacteria__Halogeometricum_borinquense_DSM_11551__nuclease_of_the_recb_family:0.19708576147696924008,((389845934__Archaea__Halobacteria__Haloferax_mediterranei_ATCC_33500__hypothetical_protein:0.06874500079146504683,2508590090__Archaea__Halobacteria__Haloferax_mucosum_ATCC_BAA-1512__Predicted_nuclease_of_the_RecB_family:0.06751705017658300723):0.03530993937535521765,(2508570381__Archaea__Halobacteria__Haloferax_sulfurifontis_ATCC_BAA-897__Predicted_nuclease_of_the_RecB_family:0.03626586250999474376,(2508565335__Archaea__Halobacteria__Haloferax_denitrificans_ATCC_35960__Predicted_nuclease_of_the_RecB_family:0.01329478717778211951,292654662__Archaea__Halobacteria__Haloferax_volcanii_DS2__recB_family_nuclease:0.03498361634336081410):0.00652383812060597975):0.02249341617461929690):0.22587534153689278749):0.03871582098639914787):0.09703510933176882902):0.14373180733177326474,((15789483__Archaea__Halobacteria__Halobacterium_sp_NRC-1__hypothetical_protein:0.00000122123005994819,169235199__Archaea__Halobacteria__Halobacterium_salinarum_R1__hypothetical_protein:0.00000122123005994819):1.17487850409604033253,(257051256__Archaea__Halobacteria__Halorhabdus_utahensis_DSM_12940__hypothetical_protein:0.33112876062961749124,(300711942__Archaea__Halobacteria__Halalkalicoccus_jeotgali_B3__hypothetical_protein:0.41046700056253465627,(257386674__Archaea__Halobacteria__Halomicrobium_mukohataei_DSM_12286__hypothetical_protein:0.22564297343639294624,((336252225__Archaea__Halobacteria__Halopiger_xanaduensis_SH-6__hypothetical_protein:0.09659327145670000558,(289580015__Archaea__Halobacteria__Natrialba_magadii_ATCC_43099__hypothetical_protein:0.18479671944604419975,284165872__Archaea__Halobacteria__Haloterrigena_turkmenica_DSM_5511__hypothetical_protein:0.07291140373046380019):0.04410292678881820583):0.21892380015498691392,(76800774__Archaea__Halobacteria__Natronomonas_pharaonis_DSM_2160__hypothetical_protein:0.24508860504614504716,((161723232__Archaea__Halobacteria__Haloarcula_marismortui_ATCC_43049__hypothetical_protein:0.00000122123005994819,(2508578710__Archaea__Halobacteria__Haloarcula_sinaiiensis_ATCC_33800__Predicted_nuclease_of_the_RecB_family:0.00000122123005994819,2508575397__Archaea__Halobacteria__Haloarcula_californiae_ATCC_33799__Predicted_nuclease_of_the_RecB_family:0.00437028326720940562):0.00437635144394325857):0.01746590873188371210,(2508584555__Archaea__Halobacteria__Haloarcula_vallismortis_ATCC_29715__Predicted_nuclease_of_the_RecB_family:0.05381306231599116557,344210496__Archaea__Halobacteria__Haloarcula_hispanica_ATCC_33960__hypothetical_protein:0.00000122123005994819):0.00975025407607117006):0.17285831877836180248):0.05691870443367496452):0.03091477527691762275):0.07755648233900834521):0.04750119830253818343):0.09209795355563193953):0.07591479363822649373):0.36543505270128245899):0.12398999410487013262):0.15634300419463428855,((((((117927872__Bacteria__Actinobacteria__Acidothermus_cellulolyticus_11B__hypothetical_protein:0.15088770212144875238,(((312194829__Bacteria__Actinobacteria__Frankia_sp_EuI1c__hypothetical_protein:0.11024032359618239629,(158312890__Bacteria__Actinobacteria__Frankia_sp_EAN1pec__hypothetical_protein:0.05464773935045003778,(111225268__Bacteria__Actinobacteria__Frankia_alni_ACN14a__hypothetical_protein:0.02511980751494556283,86742376__Bacteria__Actinobacteria__Frankia_sp_CcI3__hypothetical_protein:0.03793953662756978373):0.04616876972689577807):0.00832219366441046965):0.04343287041157010975,336179656__Bacteria__Actinobacteria__Frankia_symbiont_of_Datisca_glomerata__hypothetical_protein:0.07791885957504776639):0.21159537456657370735,(((256390431__Bacteria__Actinobacteria__Catenulispora_acidiphila_DSM_44928__hypothetical_protein:0.24698504349162667126,(284992500__Bacteria__Actinobacteria__Geodermatophilus_obscurus_DSM_43160__hypothetical_protein:0.05339899618811030230,379737257__Bacteria__Actinobacteria__Blastococcus_saxobsidens_DD2__putative_nuclease:0.04866413647317483632):0.11173265492912043406):0.01421253795087605576,((((269128100__Bacteria__Actinobacteria__Thermomonospora_curvata_DSM_43183__hypothetical_protein:0.14325752713428860363,(296268896__Bacteria__Actinobacteria__Thermobispora_bispora_DSM_43833__hypothetical_protein:0.10312883493573078708,271963226__Bacteria__Actinobacteria__Streptosporangium_roseum_DSM_43021__nuclease_of_the_RecB_family|like_protein:0.16424227441716998666):0.05354276174691133261):0.03105747379777528197,(72162800__Bacteria__Actinobacteria__Thermobifida_fusca_YX__hypothetical_protein:0.08458307043356766419,297559330__Bacteria__Actinobacteria__Nocardiopsis_dassonvillei_subsp_dassonvillei_DSM_43111__hypothetical_protein:0.12435522891078731877):0.02839403191031968435):0.07270399624600333566,((357401779__Bacteria__Actinobacteria__Streptomyces_cattleya_NRRL_8057__hypothetical_protein:0.00000122123005994819,386357841__Bacteria__Actinobacteria__Streptomyces_cattleya_NRRL_8057_DSM_46488__hypothetical_protein:0.00618190680918853566):0.04791642043674432944,(357391921__Bacteria__Actinobacteria__Kitasatospora_setae_KM-6054__hypothetical_protein:0.13138588624385011405,((374986520__Bacteria__Actinobacteria__Streptomyces_bingchenggensis_BCW-1__hypothetical_protein:0.02134444208993247979,345009357__Bacteria__Actinobacteria__Streptomyces_violaceusniger_Tu_4113__hypothetical_protein:0.01550299692306087752):0.02673142104938040081,(((21223748__Bacteria__Actinobacteria__Streptomyces_coelicolor_A3-2__hypothetical_protein:0.03047801318517934580,386842549__Bacteria__Actinobacteria__Streptomyces_hygroscopicus_subsp_jinggangensis_5008__hypothetical_protein:0.03276395704983282864):0.01441663921634341212,(29829409__Bacteria__Actinobacteria__Streptomyces_avermitilis_MA-4680__hypothetical_protein:0.02175396425514126639,290957335__Bacteria__Actinobacteria__Streptomyces_scabiei_87-22__hypothetical_protein:0.02173183707852597082):0.01654279843342183406):0.02743632771185092536,((345002093__Bacteria__Actinobacteria__Streptomyces_sp_SirexAA-E__hypothetical_protein:0.00015640559134351379,357411156__Bacteria__Actinobacteria__Streptomyces_flavogriseus_ATCC_33331__hypothetical_protein:0.01025335196909151272):0.01206383921281478123,182435942__Bacteria__Actinobacteria__Streptomyces_griseus_subsp_griseus_NBRC_13350__hypothetical_protein:0.03601207341230433512):0.02468402772519311464):0.02844655561765010998):0.01455917705196173306):0.01985435138227682056):0.11134061926536950593):0.05923520281788642594,((((296393066__Bacteria__Actinobacteria__Segniliparus_rotundus_DSM_44985__hypothetical_protein:0.37872968203316159652,((((297570970__Bacteria__Actinobacteria__Arcanobacterium_haemolyticum_DSM_20595__hypothetical_protein:0.31592938160823286209,298346231__Bacteria__Actinobacteria__Mobiluncus_curtisii_ATCC_43063__hypothetical_protein:0.34931452662667639153):0.11247530098340979832,323357921__Bacteria__Actinobacteria__Microbacterium_testaceum_StLB037__nuclease_of_the_RecB_family:0.19618914272571849611):0.07698955934693327285,(257069060__Bacteria__Actinobacteria__Brachybacterium_faecium_DSM_4810__hypothetical_protein:0.22715787667274159323,(((((336321558__Bacteria__Actinobacteria__Cellvibrio_gilvus_ATCC_13127__hypothetical_protein:0.05769051521806872057,(332671299__Bacteria__Actinobacteria__Cellulomonas_fimi_ATCC_484__hypothetical_protein:0.04436380628790159708,296128929__Bacteria__Actinobacteria__Cellulomonas_flavigena_DSM_20109__hypothetical_protein:0.07664920928454498072):0.00672840395079082453):0.05485991837984088154,(269957229__Bacteria__Actinobacteria__Xylanimonas_cellulosilytica_DSM_15894__hypothetical_protein:0.13571863201021833190,334337758__Bacteria__Actinobacteria__Isoptericola_variabilis_225__hypothetical_protein:0.04233338494949710762):0.02966795564110939407):0.02705898670058123207,(269794334__Bacteria__Actinobacteria__Sanguibacter_keddieii_DSM_10542__nuclease_of_the_RecB_family:0.10567453642476958009,(((384190077__Bacteria__Actinobacteria__Bifidobacterium_animalis_subsp_lactis_BB-12__cytosolic_protein:0.13478881501013906252,((119026443__Bacteria__Actinobacteria__Bifidobacterium_adolescentis_ATCC_15703__hypothetical_protein:0.06033839401596842456,283456789__Bacteria__Actinobacteria__Bifidobacterium_dentium_Bd1__hypothetical_protein:0.04225465788862685368):0.03592770240267578047,((23464954__Bacteria__Actinobacteria__Bifidobacterium_longum_NCC2705__hypothetical_protein:0.07860886043467703310,384196495__Bacteria__Actinobacteria__Bifidobacterium_breve_ACS-071-V-Sch8b__hypothetical_protein:0.00000122123005994819):0.04384214821648661081,310288106__Bacteria__Actinobacteria__Bifidobacterium_bifidum_S17__hypothetical_protein:0.15191216239244489938):0.02331729977195096462):0.03636328247875345032):0.16245065684160059361,((385802218__Bacteria__Actinobacteria__Gardnerella_vaginalis_HMP9231__hypothetical_protein:0.00000122123005994819,311113923__Bacteria__Actinobacteria__Gardnerella_vaginalis_ATCC_14019__hypothetical_protein:0.00000122123005994819):0.10161230810024533822,283782646__Bacteria__Actinobacteria__Gardnerella_vaginalis_409-05__hypothetical_protein:0.08434507624243024748):0.05357548004599693020):0.47017326317578861383,256832990__Bacteria__Actinobacteria__Jonesia_denitrificans_DSM_20603__hypothetical_protein:0.14788988633704877595):0.07137179735770500522):0.01666556692210766424):0.08419907215023554603,229819805__Bacteria__Actinobacteria__Beutenbergia_cavernae_DSM_12333__hypothetical_protein:0.11694228594512817709):0.02473747772647874599,((239917346__Bacteria__Actinobacteria__Micrococcus_luteus_NCTC_2665__hypothetical_protein:0.09853987091819021993,(308177053__Bacteria__Actinobacteria__Arthrobacter_arilaitensis_Re117__hypothetical_protein:0.20435429766772383875,((163840198__Bacteria__Actinobacteria__Renibacterium_salmoninarum_ATCC_33209__hypothetical_protein:0.10998739126032920643,(119964348__Bacteria__Actinobacteria__Arthrobacter_aurescens_TC1__hypothetical_protein:0.04086479920954887851,(116671145__Bacteria__Actinobacteria__Arthrobacter_sp_FB24__hypothetical_protein:0.02720966136332610488,(220913077__Bacteria__Actinobacteria__Arthrobacter_chlorophenolicus_A6__hypothetical_protein:0.00965033201576186508,325963820__Bacteria__Actinobacteria__Arthrobacter_phenanthrenivorans_Sphe3__nuclease_of_the_RecB_family:0.03826480847759659853):0.03012744545913804972):0.02964295128705221952):0.03548246799562166515):0.07351215661128499002,(184200634__Bacteria__Actinobacteria__Kocuria_rhizophila_DC2201__hypothetical_protein:0.21726472006668198778,(283458314__Bacteria__Actinobacteria__Rothia_mucilaginosa_DY-18__putative_nuclease_of_the_RecB_family:0.06338268568945509829,311113397__Bacteria__Actinobacteria__Rothia_dentocariosa_ATCC_17931__hypothetical_protein:0.09029057027716913542):0.15822357372966719402):0.04778937755850325847):0.02325408969522791205):0.03514022160951583290):0.06123129231311078696,((148274049__Bacteria__Actinobacteria__Clavibacter_michiganensis_subsp_michiganensis_NCPPB_382__hypothetical_protein:0.10502142061290346831,50953995__Bacteria__Actinobacteria__Leifsonia_xyli_subsp_xyli_str_CTCB07__hypothetical_protein:0.09588756474326638746):0.06013688739195417049,(152965243__Bacteria__Actinobacteria__Kineococcus_radiotolerans_SRS30216__hypothetical_protein:0.13592079801701589803,317125544__Bacteria__Actinobacteria__Intrasporangium_calvum_DSM_43043__hypothetical_protein:0.15352633935608114846):0.02527537103127251716):0.03307437345708590798):0.05426585532654190636):0.05154357780819542045):0.01827855940042491176):0.06266918404187109271,(258652343__Bacteria__Actinobacteria__Nakamurella_multipartita_DSM_44233__hypothetical_protein:0.29323003918701112669,256825623__Bacteria__Actinobacteria__Kytococcus_sedentarius_DSM_20547__hypothetical_protein:0.20101730846685109122):0.02235264823785234473):0.04123311866938920989):0.04722531651634791217,(119716016__Bacteria__Actinobacteria__Nocardioides_sp_JS614__hypothetical_protein:0.26482218035957261204,(284042479__Bacteria__Actinobacteria__Conexibacter_woesei_DSM_14684__hypothetical_protein:0.90595821535753406906,291299111__Bacteria__Actinobacteria__Stackebrandtia_nassauensis_DSM_44728__hypothetical_protein:0.16963277310830682243):0.03127685467164294936):0.06601067464723851808):0.03341290821760635465,284032895__Bacteria__Actinobacteria__Kribbella_flavida_DSM_17836__hypothetical_protein:0.16060076925828889460):0.04567212664113663029,(((227832903__Bacteria__Actinobacteria__Corynebacterium_aurimucosum_ATCC_700975__hypothetical_protein:0.19377567247091340152,(25027874__Bacteria__Actinobacteria__Corynebacterium_efficiens_YS-314__hypothetical_protein:0.06542472281008367141,19552438__Bacteria__Actinobacteria__Corynebacterium_glutamicum_ATCC_13032__hypothetical_protein:0.06567619421792129930):0.03821061703354790284):0.03890520784497536466,((237785854__Bacteria__Actinobacteria__Corynebacterium_kroppenstedtii_DSM_44385__hypothetical_protein:0.24692366152208841679,((336325964__Bacteria__Actinobacteria__Corynebacterium_resistens_DSM_45100__hypothetical_protein:0.09513365300009192504,(68536417__Bacteria__Actinobacteria__Corynebacterium_jeikeium_K411__hypothetical_protein:0.09748091625184529541,340794783__Bacteria__Actinobacteria__Corynebacterium_variabile_DSM_44702__hypothetical_protein:0.19741095016400708739):0.04727945955798813077):0.03451274613175370209,172040399__Bacteria__Actinobacteria__Corynebacterium_urealyticum_DSM_7109__hypothetical_protein:0.13926960875566210540):0.10324642894383365133):0.06048535842577169169,(38233649__Bacteria__Actinobacteria__Corynebacterium_diphtheriae_NCTC_13129__hypothetical_protein:0.08421972759324770907,((300858270__Bacteria__Actinobacteria__Corynebacterium_pseudotuberculosis_FRC41__hypothetical_protein:0.00000122123005994819,375288438__Bacteria__Actinobacteria__Corynebacterium_pseudotuberculosis_3-99-5__hypothetical_protein:0.00608720436899779557):0.00964282836188088029,337290524__Bacteria__Actinobacteria__Corynebacterium_ulcerans_BR-AD22__hypothetical_protein:0.00000122123005994819):0.05426511992779312760):0.10306824057808736117):0.01307716904941799881):0.14351810876565976316,(((384153075__Bacteria__Actinobacteria__Amycolatopsis_mediterranei_S699__hypothetical_protein:0.09264984009382082331,257056913__Bacteria__Actinobacteria__Saccharomonospora_viridis_DSM_43017__hypothetical_protein:0.10646376553133833631):0.06828517958738933302,(134102692__Bacteria__Actinobacteria__Saccharopolyspora_erythraea_NRRL_2338__hypothetical_protein:0.03917969267434801006,(333920906__Bacteria__Actinobacteria__Amycolicicoccus_subflavus_DQS3-9A1__hypothetical_protein:0.18318763739488316822,256380117__Bacteria__Actinobacteria__Actinosynnema_mirum_DSM_43827__hypothetical_protein:0.06577934669110029053):0.03223753464550292019):0.04714972803913685534):0.07198301956519267963,((((383782347__Bacteria__Actinobacteria__Actinoplanes_missouriensis_431__hypothetical_protein:0.04554264756551434923,386852366__Bacteria__Actinobacteria__Actinoplanes_sp_SE50-110__hypothetical_protein:0.03915773496772720352):0.04346953198464779955,(((159039530__Bacteria__Actinobacteria__Salinispora_arenicola_CNS-205__hypothetical_protein:0.03435305537473477139,145596132__Bacteria__Actinobacteria__Salinispora_tropica_CNB-440__hypothetical_protein:0.01114388338056501900):0.03063194882262731955,330469827__Bacteria__Actinobacteria__Verrucosispora_maris_AB-18-032__hypothetical_protein:0.02240075141024163927):0.02105265183945907725,(302869560__Bacteria__Actinobacteria__Micromonospora_aurantiaca_ATCC_27029__hypothetical_protein:0.00000122123005994819,315503978__Bacteria__Actinobacteria__Micromonospora_sp_L5__hypothetical_protein:0.00492002972290969155):0.02601466421472265617):0.02396074458814806060):0.16079777901667288709,331695556__Bacteria__Actinobacteria__Pseudonocardia_dioxanivorans_CB1190__hypothetical_protein:0.09043583077958183836):0.06988728862418050469,(((375140924__Bacteria__Actinobacteria__Mycobacterium_rhodesiae_NBB3__putative_nuclease_of_the_RecB_family:0.04014235150895999193,((((120405262__Bacteria__Actinobacteria__Mycobacterium_vanbaalenii_PYR-1__hypothetical_protein:0.02591413775180859136,(315443388__Bacteria__Actinobacteria__Mycobacterium_sp_Spyr1__nuclease_of_the_RecB_family:0.00508759317528397793,145222925__Bacteria__Actinobacteria__Mycobacterium_gilvum_PYR-GCK__hypothetical_protein:0.00000122123005994819):0.01632156990955235115):0.02263874013973721233,118471661__Bacteria__Actinobacteria__Mycobacterium_smegmatis_str_MC2_155__hypothetical_protein:0.07390846910116885549):0.01662225519209198712,(((183984048__Bacteria__Actinobacteria__Mycobacterium_marinum_M__hypothetical_protein:0.00000122123005994819,118619148__Bacteria__Actinobacteria__Mycobacterium_ulcerans_Agy99__hypothetical_protein:0.00552411161770016788):0.04665315366806385006,((386004307__Bacteria__Actinobacteria__Mycobacterium_tuberculosis_RGTB423__hypothetical_protein:0.03142050298924450175,((339631389__Bacteria__Actinobacteria__Mycobacterium_africanum_GM041182__hypothetical_protein:0.00000122123005994819,31792516__Bacteria__Actinobacteria__Mycobacterium_bovis_AF2122-97__hypothetical_protein:0.00000122123005994819):0.00000122123005994819,340626337__Bacteria__Actinobacteria__Mycobacterium_canettii_CIPT_140010059__hypothetical_protein:0.00000122123005994819):0.00627295815732128743):0.04954403554694598866,((15827583__Bacteria__Actinobacteria__Mycobacterium_leprae_TN__hypothetical_protein:0.08810111699297341892,41408537__Bacteria__Actinobacteria__Mycobacterium_avium_subsp_paratuberculosis_K-10__hypothetical_protein:0.01869931102984535853):0.00972061173505220713,(379753616__Bacteria__Actinobacteria__Mycobacterium_intracellulare_MOTT-02__hypothetical_protein:0.00539153108368735628,387874750__Bacteria__Actinobacteria__Mycobacterium_sp_MOTT36Y__hypothetical_protein:0.00000122123005994819):0.03805898590460463776):0.01035351289739488805):0.00012459922075790190):0.03647689591227965683,333989963__Bacteria__Actinobacteria__Mycobacterium_sp_JDM601__hypothetical_protein:0.08332630836921518791):0.00578529132612747021):0.03597791596111054452,108800831__Bacteria__Actinobacteria__Mycobacterium_sp_MCS__hypothetical_protein:0.09123979507195995042):0.00596728721915266037):0.06935292139286031166,169628551__Bacteria__Actinobacteria__Mycobacterium_abscessus_ATCC_19977_1__hypothetical_protein:0.08377714801651349463):0.07395671418237786954,(296138988__Bacteria__Actinobacteria__Tsukamurella_paurometabola_DSM_20162__hypothetical_protein:0.25358441615999860463,((54023038__Bacteria__Actinobacteria__Nocardia_farcinica_IFM_10152__hypothetical_protein:0.06900559851214888019,379707387__Bacteria__Actinobacteria__Nocardia_cyriacigeorgica_GUH-2__hypothetical_protein:0.04502432365131674857):0.08120923395627345498,((262201886__Bacteria__Actinobacteria__Gordonia_bronchialis_DSM_43247__hypothetical_protein:0.05604258090442141432,378717360__Bacteria__Actinobacteria__Gordonia_polyisoprenivorans_VH2__hypothetical_protein:0.07373920807009040623):0.05534462710642856775,((111018463__Bacteria__Actinobacteria__Rhodococcus_jostii_RHA1__hypothetical_protein:0.00000122123005994819,226360585__Bacteria__Actinobacteria__Rhodococcus_opacus_B4__hypothetical_protein:0.02049609717445181542):0.04569142589955076800,(312139184__Bacteria__Actinobacteria__Rhodococcus_equi_103S__hypothetical_protein:0.05863750352490718076,226307385__Bacteria__Actinobacteria__Rhodococcus_erythropolis_PR4__hypothetical_protein:0.07190600240328973158):0.02949858656507130944):0.05454562875777756864):0.00790177270060205168):0.02994442308356264765):0.04961771648615793256):0.05039777010089963732):0.01166182279538121626):0.04935274248758231980):0.03315911102331137172):0.04730491605797707694):0.03619286393145564745):0.01633554334151863380,(336118646__Bacteria__Actinobacteria__Microlunatus_phosphovorus_NM-1__hypothetical_protein:0.14211897681923921222,((387503475__Bacteria__Actinobacteria__Propionibacterium_acnes_6609__hypothetical_protein:0.00000122123005994819,(386071401__Bacteria__Actinobacteria__Propionibacterium_acnes_ATCC_11828__hypothetical_protein:0.00000122123005994819,((365962794__Bacteria__Actinobacteria__Propionibacterium_acnes_TypeIA2_P_acn31__hypothetical_protein:0.00000122123005994819,((295130661__Bacteria__Actinobacteria__Propionibacterium_acnes_SK137__hypothetical_protein:0.00000122123005994819,50842580__Bacteria__Actinobacteria__Propionibacterium_acnes_KPA171202__hypothetical_protein:0.00497788670424435115):0.00000122123005994819,365965036__Bacteria__Actinobacteria__Propionibacterium_acnes_TypeIA2_P_acn17__hypothetical_protein:0.00000122123005994819):0.00000122123005994819):0.00000122123005994819,365973970__Bacteria__Actinobacteria__Propionibacterium_acnes_TypeIA2_P_acn33__hypothetical_protein:0.00000122123005994819):0.00000122123005994819):0.00000122123005994819):0.30633863427360286114,297626252__Bacteria__Actinobacteria__Propionibacterium_freudenreichii_subsp_shermanii_CIRM-BIA1__nuclease_of_the_RecB_family:0.26560880181082135998):0.09070591241373925084):0.16507310535438785015):0.08606776151519837659):0.16369857147862965085):1.68787569731862130418,(320333082__Bacteria__Deinococcus-Thermus__Deinococcus_maricopensis_DSM_21211__hypothetical_protein:0.46754490950893373702,328951261__Bacteria__Deinococcus-Thermus__Marinithermus_hydrothermalis_DSM_14884__hypothetical_protein:0.70685958844054108674):0.47503335511297978266):0.27381166329647832480,(119719763__Archaea__Thermoproteales__Thermofilum_pendens_Hrk_5__hypothetical_protein:1.06872611572466991170,(14601101__Archaea__Desulfurococcales__Aeropyrum_pernix_K1__hypothetical_protein:1.00271773725144930367,((124027969__Archaea__Desulfurococcales__Hyperthermus_butylicus_DSM_5456__hypothetical_protein:0.50181604619793274136,347524251__Archaea__Desulfurococcales__Pyrolobus_fumarii_1A__hypothetical_protein:0.40352169256996928137):0.12800392426980200522,(((320100409__Archaea__Desulfurococcales__Desulfurococcus_mucosus_DSM_2162__hypothetical_protein:0.19486681292692348277,(218883418__Archaea__Desulfurococcales__Desulfurococcus_kamchatkensis_1221n__indolepyruvate_ferredoxin_oxidoreductase_subunit_alpha:0.29456596819438218837,390937930__Archaea__Desulfurococcales__Desulfurococcus_fermentans_DSM_16532__putative_nuclease_of_the_RecB_family:0.04143146141223670587):0.19547855942666733653):0.36172676101438983043,(296241943__Archaea__Desulfurococcales__Thermosphaera_aggregans_DSM_11486__hypothetical_protein:0.49792851820172956412,389860341__Archaea__Desulfurococcales__Thermogladius_sp_1633__hypothetical_protein:0.78909827205676885686):0.03312968209970112987):0.10250610637846253870,(297527123__Archaea__Desulfurococcales__Staphylothermus_hellenicus_DSM_12710__hypothetical_protein:0.06505852403775778947,126466192__Archaea__Desulfurococcales__Staphylothermus_marinus_F1__hypothetical_protein:0.01713935577307456465):0.42990171845190583433):0.26955727465092405026):0.13311836321488432211):0.07344835400863536368):0.11053695289944483193):0.19712521370390914677,(147919030__Archaea__Methanocellales__Uncultured_methanogenic_archaeon_RC-I__hypothetical_protein:0.13056776535138214790,(383319794__Archaea__Methanocellales__Methanocella_sp_HZ254__nuclease_of_the_RecB_family:0.18187757186190561809,282164115__Archaea__Methanocellales__Methanocella_paludicola_SANAE__hypothetical_protein:0.12224577577158288189):0.15526071366383295547):0.62973521343374205816):0.11757510953939792619,(((307595954__Archaea__Thermoproteales__Vulcanisaeta_distributa_DSM_14429__hypothetical_protein:0.04583276309565271350,325967809__Archaea__Thermoproteales__Vulcanisaeta_moutnovskia_768-28__hypothetical_protein:0.05165281706183137700):0.46179629769575825105,159040826__Archaea__Thermoproteales__Caldivirga_maquilingensis_IC-167__hypothetical_protein:0.38948374780242545068):0.35577484898023054027,(305663566__Archaea__Desulfurococcales__Ignisphaera_aggregans_DSM_17230__hypothetical_protein:1.19190035244314995744,(327310469__Archaea__Thermoproteales__Thermoproteus_uzoniensis_768-20__hypothetical_protein:0.56437571831423871682,((171185223__Archaea__Thermoproteales__Thermoproteus_neutrophilus_V24Sta__hypothetical_protein:0.05881593386926802641,119873228__Archaea__Thermoproteales__Pyrobaculum_islandicum_DSM_4184__hypothetical_protein:0.03602509646020355533):0.07360766838237077503,((((379005267__Archaea__Thermoproteales__Pyrobaculum_oguniense_TE7__putative_nuclease_of_the_RecB_family:0.01630255045385078580,145590439__Archaea__Thermoproteales__Pyrobaculum_arsenaticum_DSM_13514__hypothetical_protein:0.00000122123005994819):0.19452543772201227879,18312886__Archaea__Thermoproteales__Pyrobaculum_aerophilum_str_IM2__hypothetical_protein:0.15292493073995017117):0.03018215624853770249,374325635__Archaea__Thermoproteales__Pyrobaculum_sp_1860__hypothetical_protein:0.14050028436009120991):0.06150924890047270582,126459124__Archaea__Thermoproteales__Pyrobaculum_calidifontis_JCM_11548__protein_of_unknown_function_DUF91:0.17713529417488968476):0.08931561684912800447):0.25534607653981011843):0.16618424125388192580):0.28477445459501660174):0.28284486855504031855):0.09048188539614528125,(332797629__Archaea__Sulfolobales__Acidianus_hospitalis_W1__hypothetical_protein:0.79297371660917936875,((15922622__Archaea__Sulfolobales__Sulfolobus_tokodaii_str_7__hypothetical_protein:0.45576689808670933779,70606042__Archaea__Sulfolobales__Sulfolobus_acidocaldarius_DSM_639__hypothetical_protein:0.28058382352208116606):0.15846813086515479374,(238618504__Archaea__Sulfolobales__Sulfolobus_islandicus_M_16-4__hypothetical_protein:0.04183547781233097618,15898983__Archaea__Sulfolobales__Sulfolobus_solfataricus_P2__hypothetical_protein:0.02883190172872338725):0.58124984898125897637):0.27713847775754474334):0.28557997364390924622):0.18753997473972044974):0.12049814092080941841):0.25057741988455484172,(333909960__Archaea__Methanococcales__Methanotorris_igneus_Kol_5__hypothetical_protein:0.15691388385595331223,(261403727__Archaea__Methanococcales__Methanocaldococcus_vulcanius_M7__hypothetical_protein:0.24635685388541284091,(15668398__Archaea__Methanococcales__Methanocaldococcus_jannaschii_DSM_2661__hypothetical_protein:0.09886711706978351666,289193297__Archaea__Methanococcales__Methanocaldococcus_sp_FS406-22__hypothetical_protein:0.05019251876593051193):0.12940956683585075337):0.33663781583098195682):0.21084234986232464060):0.05057940208890387979,242399962__Archaea__Thermococcales-pyroco__Thermococcus_sibiricus_MM_739__hypothetical_protein:0.18957985662331508503):0.04239021048495096589):0.09455965415886347092):0.07226907595675273466):0.14204710916642893093,18976384__Archaea__Thermococcales-pyroco__Pyrococcus_furiosus_DSM_3638__hypothetical_protein:0.12810329633389128112):0.04991550574668451867,389851675__Archaea__Thermococcales-pyroco__Pyrococcus_sp_ST04__Repair_Endonuclease:0.12945708273172751301):0.04618016136330939381):0.03425304791310228303,14520344__Archaea__Thermococcales-pyroco__Pyrococcus_abyssi_GE5__hypothetical_protein:0.09967141145436668459):0.0;
