# Supplementary material for: The last universal common ancestor between ancient Earth chemistry and the onset of genetics
Source: PLoS Genet. 2018 Aug 16;14(8):e1007518. doi: 10.1371/journal.pgen.1007518 (PMC6095482; doi:10.1371/journal.pgen.1007518)
Supplement: S1 Appendix — The trees are for the 355 clusters that, after alignment and tree construction, generated ML trees that preserve domain monophyly while also having homologues in ≥2 archaeal and ≥2 bacterial lineages. These 355 proteins trace to LUCA by those phylogenetic criteria [78]. LUCA, last universal common ancestor; ML, maximum likelihood. (ZIP) [file pgen.1007518.s001.zip › renamed_trees_LUCA/3830.tree]

(389851546__Archaea__Thermococcales-pyroco__Pyrococcus_sp_ST04__DevR_family_CRISPR|associated_autoregulator:0.13523221400662083225,(((41614815__Archaea__others_archaea__Nanoarchaeum_equitans_Kin4-M__hypothetical_protein:0.61171951802509549889,242399463__Archaea__Thermococcales-pyroco__Thermococcus_sibiricus_MM_739__hypothetical_protein:0.56295614335918808813):1.23625129978207426440,(389844449__Bacteria__Thermotogae__Mesotoga_prima_MesG1_Ag_4-2__CRISPR|associated_protein_Cas7|Cst2|DevR|_subtype_I|B|TNEAP:0.84729808043610099766,(338730935__Bacteria__Thermotogae__Thermotoga_thermarum_DSM_5069__CRISPR|associated_autoregulator|_Cst2_family:0.27240857036294546800,(20809006__Bacteria__Clostridia__Thermoanaerobacter_tengcongensis_MB4__hypothetical_protein:0.10248160282608240190,(345303009__Bacteria__Bacteroidetes__Rhodothermus_marinus_SG0_5JP17-172__CRISPR|associated_autoregulator|_DevR_family:0.30489600631696250899,169831961__Bacteria__Clostridia__Candidatus_Desulforudis_audaxviator_MP104C__CRISPR|associated_autoregulator_DevR_family_protein:0.14729052338755269091):0.09901155871870347125):0.20348580936579888090):0.45163538479637804768):0.34532733670418125360):0.61695278041889223264,(337284919__Archaea__Thermococcales-pyroco__Pyrococcus_yayanosii_CH1__DevR_family_CRISPR|associated_autoregulator:0.06652101138877453135,341581205__Archaea__Thermococcales-pyroco__Thermococcus_sp_4557__DevR_family_CRISPR|associated_autoregulator:0.07025520739055919617):0.05888687474198715105):0.00438826831454200254,14590107__Archaea__Thermococcales-pyroco__Pyrococcus_horikoshii_OT3__hypothetical_protein:0.16912911717555900726):0.0;
