# Supplementary material for: The last universal common ancestor between ancient Earth chemistry and the onset of genetics
Source: PLoS Genet. 2018 Aug 16;14(8):e1007518. doi: 10.1371/journal.pgen.1007518 (PMC6095482; doi:10.1371/journal.pgen.1007518)
Supplement: S1 Appendix — The trees are for the 355 clusters that, after alignment and tree construction, generated ML trees that preserve domain monophyly while also having homologues in ≥2 archaeal and ≥2 bacterial lineages. These 355 proteins trace to LUCA by those phylogenetic criteria [78]. LUCA, last universal common ancestor; ML, maximum likelihood. (ZIP) [file pgen.1007518.s001.zip › renamed_trees_LUCA/1677.tree]

((284161928__Archaea__Archaeoglobales__Archaeoglobus_profundus_DSM_5631__phenylalanyl|tRNA_synthetase_subunit_alpha:0.14624568187568526278,(((161528997__Archaea__others_archaea__Nitrosopumilus_maritimus_SCM1__phenylalanyl|tRNA_synthetase_subunit_alpha:0.24772046229626476510,118575285__Archaea__others_archaea__Cenarchaeum_symbiosum_A__phenylalanyl|tRNA_synthetase_alpha_subunit:0.35373164070588714036):0.77777479983695052557,(((20093711__Archaea__Thermococcales-pyroco__Methanopyrus_kandleri_AV19__phenylalanyl|tRNA_synthetase_subunit_alpha:0.49153524494095557351,(312137465__Archaea__Methanobacteriales__Methanothermus_fervidus_DSM_2088__phenylalanyl|tRNA_synthetase_subunit_alpha:0.29473882339843565648,((15678768__Archaea__Methanobacteriales__Methanothermobacter_thermautotrophicus_str_Delta_H__phenylalanyl|tRNA_synthetase_subunit_alpha:0.07835242894387239865,304314897__Archaea__Methanobacteriales__Methanothermobacter_marburgensis_str_Marburg__phenylalanyl|tRNA_synthetase|_alpha_subunit:0.08672571985328822453):0.19630998732827803499,(((288560814__Archaea__Methanobacteriales__Methanobrevibacter_ruminantium_M1__phenylalanyl|tRNA_synthetase_alpha_subunit_PheS:0.21333611874249050477,148643538__Archaea__Methanobacteriales__Methanobrevibacter_smithii_ATCC_35061__phenylalanyl|tRNA_synthetase_subunit_alpha:0.19857520745534418261):0.08332601449606288901,84489241__Archaea__Methanobacteriales__Methanosphaera_stadtmanae_DSM_3091__phenylalanyl|tRNA_synthetase_subunit_alpha:0.37663386077845922850):0.05054451538871039540,(333987289__Archaea__Methanobacteriales__Methanobacterium_sp_SWAN-1__Phenylalanyl|tRNA_synthetase_subunit_alpha:0.16466108357226683090,325958832__Archaea__Methanobacteriales__Methanobacterium_sp_AL-21__Phenylalanyl|tRNA_synthetase_subunit_alpha:0.26057972107556631736):0.05434932273384972951):0.05637631124840600250):0.06443888446423202965):0.24331679991020088716):0.06355047887337277046,(((((150401714__Archaea__Methanococcales__Methanococcus_aeolicus_Nankai-3__phenylalanyl|tRNA_synthetase_subunit_alpha:0.16673304444669215241,336122005__Archaea__Methanococcales__Methanothermococcus_okinawensis_IH1__Phenylalanyl|tRNA_synthetase_subunit_alpha:0.12754232378220889399):0.06510979715887378616,(297619610__Archaea__Methanococcales__Methanococcus_voltae_A3__phenylalanyl|tRNA_synthetase_subunit_alpha:0.25540769330432105955,(159905561__Archaea__Methanococcales__Methanococcus_maripaludis_C6__phenylalanyl|tRNA_synthetase_subunit_alpha:0.06528367279208087404,150399556__Archaea__Methanococcales__Methanococcus_vannielii_SB__phenylalanyl|tRNA_synthetase_subunit_alpha:0.14890996892716462652):0.09610541585757712002):0.07179572576947937379):0.04936775010004521014,333911232__Archaea__Methanococcales__Methanotorris_igneus_Kol_5__Phenylalanyl|tRNA_synthetase_subunit_alpha:0.08527955606322154547):0.05287051529808436262,((261403535__Archaea__Methanococcales__Methanocaldococcus_vulcanius_M7__phenylalanyl|tRNA_synthetase_subunit_alpha:0.09540110370701712639,(256810674__Archaea__Methanococcales__Methanocaldococcus_fervens_AG86__phenylalanyl|tRNA_synthetase_subunit_alpha:0.03760594392728940083,(289193224__Archaea__Methanococcales__Methanocaldococcus_sp_FS406-22__phenylalanyl|tRNA_synthetase_subunit_alpha:0.02740146190209273580,15668664__Archaea__Methanococcales__Methanocaldococcus_jannaschii_DSM_2661__phenylalanyl|tRNA_synthetase_subunit_alpha:0.02254027751576105632):0.01043059310276036981):0.02270944989073993975):0.02907612414730477782,296109758__Archaea__Methanococcales__Methanocaldococcus_infernus_ME__phenylalanyl|tRNA_synthetase|_alpha_subunit:0.15403172152427088704):0.08610268261968496983):0.37623522783219759402,((((383320210__Archaea__Methanocellales__Methanocella_sp_HZ254__phenylalanyl|tRNA_synthetase_subunit_alpha:0.11096590905807092453,282164080__Archaea__Methanocellales__Methanocella_paludicola_SANAE__phenylalanyl|tRNA_synthetase_alpha_chain:0.06178332097063249373):0.10867572832584618259,147918983__Archaea__Methanocellales__Uncultured_methanogenic_archaeon_RC-I__phenylalanyl|tRNA_synthetase_subunit_alpha:0.18612026365011735685):0.24975326864392746740,(257052748__Archaea__Halobacteria__Halorhabdus_utahensis_DSM_12940__phenylalanyl|tRNA_synthetase_subunit_alpha:0.19228570703406364095,((76801000__Archaea__Halobacteria__Natronomonas_pharaonis_DSM_2160__phenylalanyl|tRNA_synthetase_subunit_alpha:0.16443124449807192122,((((169237021__Archaea__Halobacteria__Halobacterium_salinarum_R1__phenylalanyl|tRNA_synthetase_subunit_alpha:0.00000122123005994819,15791263__Archaea__Halobacteria__Halobacterium_sp_NRC-1__phenylalanyl|tRNA_synthetase_subunit_alpha:0.00000122123005994819):0.19724356810003332297,257386730__Archaea__Halobacteria__Halomicrobium_mukohataei_DSM_12286__phenylalanyl|tRNA_synthetase_subunit_alpha:0.11951816536835789540):0.04953430173109176632,(289581368__Archaea__Halobacteria__Natrialba_magadii_ATCC_43099__MarR_family_transcriptional_regulator:0.07846782665412221913,(336252557__Archaea__Halobacteria__Halopiger_xanaduensis_SH-6__MarR_family_transcriptional_regulator:0.03256054374329286211,284166878__Archaea__Halobacteria__Haloterrigena_turkmenica_DSM_5511__phenylalanyl|tRNA_synthetase|_subunit_alpha:0.09589487535133775498):0.01845923999491120085):0.10542157011646492715):0.04917864552210021722,((222481075__Archaea__Halobacteria__Halorubrum_lacusprofundi_ATCC_49239__phenylalanyl|tRNA_synthetase_subunit_alpha:0.14740540568274862476,110667026__Archaea__Halobacteria__Haloquadratum_walsbyi_DSM_16790__phenylalanyl|tRNA_synthetase_subunit_alpha:0.23085061631504824597):0.04413580993014273174,(313125094__Archaea__Halobacteria__Halogeometricum_borinquense_DSM_11551__phenylalanyl|tRNA_synthetase_subunit_alpha:0.09478303682983783840,((2508590670__Archaea__Halobacteria__Haloferax_mucosum_ATCC_BAA-1512__phenylalanyl|tRNA_synthetase|_alpha_subunit|_EC|6|1|1|20_|:0.02228015262792792939,389848353__Archaea__Halobacteria__Haloferax_mediterranei_ATCC_33500__phenylalanyl|tRNA_synthetase_subunit_alpha:0.01258682189797081206):0.01209712268663720725,(292657056__Archaea__Halobacteria__Haloferax_volcanii_DS2__phenylalanyl|tRNA_synthetase_subunit_alpha:0.00356534701366234075,(2508572196__Archaea__Halobacteria__Haloferax_sulfurifontis_ATCC_BAA-897__phenylalanyl|tRNA_synthetase|_alpha_subunit|_EC|6|1|1|20_|:0.00000122123005994819,2508564817__Archaea__Halobacteria__Haloferax_denitrificans_ATCC_35960__phenylalanyl|tRNA_synthetase|_alpha_subunit|_EC|6|1|1|20_|:0.00898848607152651427):0.00359896093030598156):0.02143526061410478550):0.06658199609320465673):0.05165451991972387635):0.02812572039563273479):0.01908073886069570901):0.02357669638784360908,(300711554__Archaea__Halobacteria__Halalkalicoccus_jeotgali_B3__phenylalanyl|tRNA_synthetase_subunit_alpha:0.18691321954196163380,(2508584522__Archaea__Halobacteria__Haloarcula_vallismortis_ATCC_29715__phenylalanyl|tRNA_synthetase|_alpha_subunit|_EC|6|1|1|20_|:0.00576713992874755728,(344210527__Archaea__Halobacteria__Haloarcula_hispanica_ATCC_33960__phenylalanyl|tRNA_synthetase_subunit_alpha:0.00346952666549559625,(55379555__Archaea__Halobacteria__Haloarcula_marismortui_ATCC_43049__phenylalanyl|tRNA_synthetase_subunit_alpha:0.00000122123005994819,(2508578857__Archaea__Halobacteria__Haloarcula_sinaiiensis_ATCC_33800__phenylalanyl|tRNA_synthetase|_alpha_subunit|_EC|6|1|1|20_|:0.00350224010640546755,2508575428__Archaea__Halobacteria__Haloarcula_californiae_ATCC_33799__phenylalanyl|tRNA_synthetase|_alpha_subunit|_EC|6|1|1|20_|:0.00174243296434797336):0.00000122123005994819):0.00176412786491309263):0.01203455056813682207):0.18707029481433865015):0.03149433034543754756):0.05487702620418116739):0.52661393939611989001):0.37219611493670373692,((((242398606__Archaea__Thermococcales-pyroco__Thermococcus_sibiricus_MM_739__phenylalanyl|tRNA_synthetase_subunit_alpha:0.08878814348904659481,315230169__Archaea__Thermococcales-pyroco__Thermococcus_barophilus_MP__phenylalanyl|tRNA_synthetase_subunit_alpha:0.06535920411607483438):0.04377715450541082992,(((57640856__Archaea__Thermococcales-pyroco__Thermococcus_kodakarensis_KOD1__phenylalanyl|tRNA_synthetase_subunit_alpha:0.04336952304416729492,((332158914__Archaea__Thermococcales-pyroco__Pyrococcus_sp_NA2__phenylalanyl|tRNA_synthetase_subunit_alpha:0.11958329970349128313,(14590544__Archaea__Thermococcales-pyroco__Pyrococcus_horikoshii_OT3__phenylalanyl|tRNA_synthetase_subunit_alpha:0.10561537435400573937,(14521583__Archaea__Thermococcales-pyroco__Pyrococcus_abyssi_GE5__phenylalanyl|tRNA_synthetase_subunit_alpha:0.08653585388958363878,(18977361__Archaea__Thermococcales-pyroco__Pyrococcus_furiosus_DSM_3638__phenylalanyl|tRNA_synthetase_subunit_alpha:0.09375641915032158213,389852516__Archaea__Thermococcales-pyroco__Pyrococcus_sp_ST04__phenylalanyl|tRNA_synthetase_subunit_alpha:0.09804731307527680961):0.03149695210849908639):0.01524888885611898164):0.01862871565055587014):0.08100901153710617086,337284507__Archaea__Thermococcales-pyroco__Pyrococcus_yayanosii_CH1__phenylalanyl|tRNA_synthetase_subunit_alpha:0.09815159316198961148):0.02894199342993384813):0.02738857694154188047,(240103206__Archaea__Thermococcales-pyroco__Thermococcus_gammatolerans_EJ3__phenylalanyl|tRNA_synthetase_subunit_alpha:0.01375080064914276264,223477022__Archaea__Thermococcales-pyroco__Thermococcus_sp_AM4__phenylalanyl|tRNA_synthetase_subunit_alpha:0.01883606783170911278):0.02478983565616032364):0.01651663666916500933,(341581734__Archaea__Thermococcales-pyroco__Thermococcus_sp_4557__phenylalanyl|tRNA_synthetase_subunit_alpha:0.08712888617835398697,212223542__Archaea__Thermococcales-pyroco__Thermococcus_onnurineus_NA1__phenylalanyl|tRNA_synthetase_subunit_alpha:0.05573195894776088177):0.00886399169624317411):0.05483714933193889474):0.43946568909826472238,((383783411__Bacteria__others_bacteria__Leptospirillum_ferrooxidans_C2-3__phenylalanyl|tRNA_synthetase_alpha_chain:0.66783154403336741911,302035779__Bacteria__others_bacteria__Candidatus_Nitrospira_defluvii__phenylalanyl|tRNA_synthetase_subunit_alpha:0.36564138609431295901):0.09893489698823837442,((((343127819__Bacteria__Spirochaetes__Borrelia_bissettii_DN127__phenylalanyl|tRNA_synthetase_subunit_alpha:0.03472094820452737568,218249756__Bacteria__Spirochaetes__Borrelia_burgdorferi_ZS7__phenylalanyl|tRNA_synthetase_subunit_alpha:0.02210744778609607941):0.01050206001291698575,(111115341__Bacteria__Spirochaetes__Borrelia_afzelii_PKo__phenylalanyl|tRNA_synthetase_subunit_alpha:0.02877901149072860029,51598767__Bacteria__Spirochaetes__Borrelia_garinii_PBi_linear__phenylalanyl|tRNA_synthetase_subunit_alpha:0.03313466680723296115):0.01322583714240583436):0.17868095717133902767,((187918378__Bacteria__Spirochaetes__Borrelia_hermsii_DAH__phenylalanyl|tRNA_synthetase_subunit_alpha:0.02778013078806058911,119953301__Bacteria__Spirochaetes__Borrelia_turicatae_91E135__phenylalanyl|tRNA_synthetase_subunit_alpha:0.03813733801833405629):0.03113371422939137032,(386859745__Bacteria__Spirochaetes__Borrelia_crocidurae_str_Achema__phenylalanyl|tRNA_synthetase_subunit_alpha:0.00418854080569860086,(203284422__Bacteria__Spirochaetes__Borrelia_duttonii_Ly__phenylalanyl|tRNA_synthetase_subunit_alpha:0.00163913696725754318,203287956__Bacteria__Spirochaetes__Borrelia_recurrentis_A1__phenylalanyl|tRNA_synthetase_subunit_alpha:0.00320477536445978569):0.00254046066012819215):0.08961982462865175636):0.06760722056243206879):0.36685521368064738512,((307719845__Bacteria__Spirochaetes__Spirochaeta_thermophila_DSM_6192__phenylalanyl|tRNA_synthetase_subunit_alpha:0.25693536299572139470,(383791818__Bacteria__Spirochaetes__Spirochaeta_africana_DSM_8902__phenylalanyl|tRNA_synthetase_subunit_alpha:0.24127385645978721707,(302340604__Bacteria__Spirochaetes__Spirochaeta_smaragdinae_DSM_11293__phenylalanyl|tRNA_synthetase_subunit_alpha:0.16341169813340120087,((325970492__Bacteria__Spirochaetes__Spirochaeta_sp_Buddy__phenylalanyl|tRNA_synthetase_subunit_alpha:0.10003999445914163458,374315720__Bacteria__Spirochaetes__Sphaerochaeta_pleomorpha_str_Grapes__phenylalanyl|tRNA_synthetase_subunit_alpha:0.09110525963194968102):0.08934549819940128257,330837238__Bacteria__Spirochaetes__Spirochaeta_coccoides_DSM_17374__phenylalanyl|tRNA_synthetase_subunit_alpha:0.12843621548145328637):0.13481503083847629076):0.07930302607004025006):0.05141926418625853562):0.02597254113226682773,((((338706920__Bacteria__Spirochaetes__Treponema_paraluiscuniculi_Cuniculi_A__phenylalanine||tRNA_ligase_subunit_alpha:0.00052558101540657381,15639957__Bacteria__Spirochaetes__Treponema_pallidum_subsp_pallidum_str_Nichols__phenylalanyl|tRNA_synthetase_subunit_alpha:0.00415353703193484334):0.42621901197784911597,42525628__Bacteria__Spirochaetes__Treponema_denticola_ATCC_35405__phenylalanyl|tRNA_synthetase_subunit_alpha:0.16481284135802889979):0.07020436702966387221,(332298945__Bacteria__Spirochaetes__Treponema_brennaborense_DSM_12168__phenylalanyl|tRNA_synthetase_subunit_alpha:0.09444818133717031161,328949137__Bacteria__Spirochaetes__Treponema_succinifaciens_DSM_2489__phenylalanyl|tRNA_synthetase_alpha_chain:0.17443797347680897736):0.09325578312726132135):0.04612775262729848502,(339498798__Bacteria__Spirochaetes__Spirochaeta_caldaria_DSM_7334__phenylalanyl|tRNA_synthetase_subunit_alpha:0.10201255282828576576,(333999820__Bacteria__Spirochaetes__Treponema_primitia_ZAS-2__phenylalanyl|tRNA_synthetase_subunit_alpha:0.07494332240599251016,333993087__Bacteria__Spirochaetes__Treponema_azotonutricium_ZAS-9__phenylalanyl|tRNA_synthetase_subunit_alpha:0.10262119747561623817):0.08588585255178995959):0.10960385783755977052):0.07174303494317474383):0.11151126378821474283):0.36604413407821934090):0.37407933101928114716):0.15389581252019837732,((41615288__Archaea__others_archaea__Nanoarchaeum_equitans_Kin4-M__phenylalanyl|tRNA_synthetase_subunit_alpha:1.17560402012520537340,((((70607254__Archaea__Sulfolobales__Sulfolobus_acidocaldarius_DSM_639__phenylalanyl|tRNA_synthetase_subunit_alpha:0.30450515961466806392,15921705__Archaea__Sulfolobales__Sulfolobus_tokodaii_str_7__phenylalanyl|tRNA_synthetase_subunit_alpha:0.18489421911923525910):0.09038968923927562238,((227828283__Archaea__Sulfolobales__Sulfolobus_islandicus_M_14-25__phenylalanyl|tRNA_synthetase_subunit_alpha:0.03888221893808491147,15897061__Archaea__Sulfolobales__Sulfolobus_solfataricus_P2__phenylalanyl|tRNA_synthetase_subunit_alpha:0.03412790087170265718):0.32571147956952117841,((330834029__Archaea__Sulfolobales__Metallosphaera_cuprina_Ar-4__phenylalanyl|tRNA_synthetase_subunit_alpha:0.19825953784858801887,146304871__Archaea__Sulfolobales__Metallosphaera_sedula_DSM_5348__phenylalanyl|tRNA_synthetase_subunit_alpha:0.15065828759212046561):0.21967522496629149353,332796272__Archaea__Sulfolobales__Acidianus_hospitalis_W1__phenylalanyl|tRNA_synthetase_subunit_alpha:0.26758397161288399735):0.09848952732208766936):0.04013910798957722598):0.35105883361968925893,(((347523301__Archaea__Desulfurococcales__Pyrolobus_fumarii_1A__phenylalanyl|tRNA_synthetase_subunit_alpha:0.36278309390243423938,124027761__Archaea__Desulfurococcales__Hyperthermus_butylicus_DSM_5456__phenylalanyl|tRNA_synthetase_subunit_alpha:0.42110218992026648976):0.13863927280292615007,(302348138__Archaea__Desulfurococcales__Acidilobus_saccharovorans_345-15__phenylalanyl|tRNA_synthetase_subunit_alpha:0.65920593493335610802,118431822__Archaea__Desulfurococcales__Aeropyrum_pernix_K1__phenylalanyl|tRNA_synthetase_subunit_alpha:0.36291885574035553930):0.13171171374492068873):0.12166329396588974887,(305662967__Archaea__Desulfurococcales__Ignisphaera_aggregans_DSM_17230__phenylalanyl|tRNA_synthetase_subunit_alpha:0.67108050352578973996,385805302__Archaea__Sulfolobales__Fervidicoccus_fontis_Kam940__phenylalanyl|tRNA_synthetase_subunit_alpha:0.54055240942007087845):0.15247896861090537435):0.07890178994859793626):0.09640471393082260254,((((297526562__Archaea__Desulfurococcales__Staphylothermus_hellenicus_DSM_12710__MarR_family_transcriptional_regulator:0.03098108685698539380,126465169__Archaea__Desulfurococcales__Staphylothermus_marinus_F1__phenylalanyl|tRNA_synthetase_subunit_alpha:0.05905918609162588012):0.28165477989084014565,(((218883548__Archaea__Desulfurococcales__Desulfurococcus_kamchatkensis_1221n__phenylalanyl|tRNA_synthetase_subunit_alpha:0.01620007875102289635,390938059__Archaea__Desulfurococcales__Desulfurococcus_fermentans_DSM_16532__phenylalanyl|tRNA_synthetase_subunit_alpha:0.00437021021549710998):0.16281181760389068502,320101157__Archaea__Desulfurococcales__Desulfurococcus_mucosus_DSM_2162__phenylalanyl|tRNA_synthetase_subunit_alpha:0.14899263918394636819):0.14778035542312689676,(389861704__Archaea__Desulfurococcales__Thermogladius_sp_1633__phenylalanyl|tRNA_synthetase_subunit_alpha:0.51651143843102298447,296242034__Archaea__Desulfurococcales__Thermosphaera_aggregans_DSM_11486__phenylalanyl|tRNA_synthetase_subunit_alpha:0.30431559655834755640):0.05507312134189230185):0.12430415338396390290):0.29614307518144161735,(119719858__Archaea__Thermoproteales__Thermofilum_pendens_Hrk_5__phenylalanyl|tRNA_synthetase_subunit_alpha:0.35504213668936412951,(156938014__Archaea__Desulfurococcales__Ignicoccus_hospitalis_KIN4-I__phenylalanyl|tRNA_synthetase_subunit_alpha:0.57274277535897810676,159041187__Archaea__Thermoproteales__Caldivirga_maquilingensis_IC-167__phenylalanyl|tRNA_synthetase_subunit_alpha:0.49195668102738943084):0.27800749807795005486):0.09200197551421387954):0.14653260478938900935,((325967904__Archaea__Thermoproteales__Vulcanisaeta_moutnovskia_768-28__phenylalanyl|tRNA_synthetase_subunit_alpha:0.06502990493867105704,307596075__Archaea__Thermoproteales__Vulcanisaeta_distributa_DSM_14429__phenylalanyl|tRNA_synthetase_subunit_alpha:0.11131408573813234009):0.40071800517068234537,((352681687__Archaea__Thermoproteales__Thermoproteus_tenax_Kra_1__phenylalanyl|tRNA_synthetase_alpha_chain:0.13335253504724747797,327310710__Archaea__Thermoproteales__Thermoproteus_uzoniensis_768-20__phenylalanyl|tRNA_synthetase_subunit_alpha:0.13184739792755084675):0.16029822975357443937,(171185058__Archaea__Thermoproteales__Thermoproteus_neutrophilus_V24Sta__phenylalanyl|tRNA_synthetase_subunit_alpha:0.10733817148271068698,(119873052__Archaea__Thermoproteales__Pyrobaculum_islandicum_DSM_4184__phenylalanyl|tRNA_synthetase_subunit_alpha:0.11635585669237649697,((18312639__Archaea__Thermoproteales__Pyrobaculum_aerophilum_str_IM2__phenylalanyl|tRNA_synthetase_subunit_alpha:0.10923008202227799113,(374328164__Archaea__Thermoproteales__Pyrobaculum_sp_1860__phenylalanyl|tRNA_synthetase_subunit_alpha:0.11436239378014011192,(145590652__Archaea__Thermoproteales__Pyrobaculum_arsenaticum_DSM_13514__phenylalanyl|tRNA_synthetase_subunit_alpha:0.02237859193553883366,379004962__Archaea__Thermoproteales__Pyrobaculum_oguniense_TE7__phenylalanyl|tRNA_synthetase_subunit_alpha:0.00906557455733591512):0.09931771346058920757):0.02805785171713677528):0.03092061438170819535,126459409__Archaea__Thermoproteales__Pyrobaculum_calidifontis_JCM_11548__phenylalanyl|tRNA_synthetase|_alpha_subunit:0.12032400200116763478):0.04610003922936665305):0.02746535542178511063):0.09773970555464778220):0.38814986515957133895):0.14287423668590118475):0.34031445049411923609):0.05850665670174293176):0.05885933847737261776,170291215__Archaea__others_archaea__Candidatus_Korarchaeum_cryptofilum_OPF8__phenylalanyl|tRNA_synthetase_subunit_alpha:0.59931380644128873225):0.07678798239915994583):0.10361466345846202797):0.10494483644011506907):0.04106807870973118446):0.02827395938295555050,((48477197__Archaea__Thermoplasmatales__Picrophilus_torridus_DSM_9790__phenylalanyl|tRNA_synthetase_subunit_alpha:0.48405351035387700342,(13541868__Archaea__Thermoplasmatales__Thermoplasma_volcanium_GSS1__phenylalanyl|tRNA_synthetase_subunit_alpha:0.28781539205778156054,16081727__Archaea__Thermoplasmatales__Thermoplasma_acidophilum_DSM_1728__phenylalanyl|tRNA_synthetase_subunit_alpha:0.22381410813659510795):0.13297562960740186289):0.54295377915384446244,289595864__Archaea__Thermoplasmatales__Aciduliprofundum_boonei_T469__phenylalanyl|tRNA_synthetase|_alpha_subunit:0.42117521196327079025):0.22419037345935768912):0.04797946899952174743):0.13624041974396125521,((294496383__Archaea__Methanosarcinales__Methanohalophilus_mahii_DSM_5219__phenylalanyl|tRNA_synthetase|_subunit_alpha:0.20044242235764100912,((((21227572__Archaea__Methanosarcinales__Methanosarcina_mazei_Go1__phenylalanyl|tRNA_synthetase_subunit_alpha:0.04105371253238040974,20089069__Archaea__Methanosarcinales__Methanosarcina_acetivorans_C2A__phenylalanyl|tRNA_synthetase_subunit_alpha:0.04568301179045330951):0.03107695499417567273,73668901__Archaea__Methanosarcinales__Methanosarcina_barkeri_str_Fusaro__phenylalanyl|tRNA_synthetase|_alpha_subunit:0.06255815535126017790):0.19120101484562943006,(298674449__Archaea__Methanosarcinales__Methanohalobium_evestigatum_Z-7303__phenylalanyl|tRNA_synthetase_subunit_alpha:0.17831785277342621088,91773396__Archaea__Methanosarcinales__Methanococcoides_burtonii_DSM_6242__phenylalanyl|tRNA_synthetase_subunit_alpha:0.16606240084591866735):0.04330836354968879004):0.03487810004588116908,336477734__Archaea__Methanosarcinales__Methanosalsum_zhilinae_DSM_4017__phenylalanyl|tRNA_synthetase_subunit_alpha:0.20920868748963422634):0.02925707676303275148):0.16514278283950978299,((88602993__Archaea__Methanomicrobiales__Methanospirillum_hungatei_JF-1__phenylalanyl|tRNA_synthetase_subunit_alpha:0.28808657737403181587,(154150200__Archaea__Methanomicrobiales__Methanoregula_boonei_6A8__phenylalanyl|tRNA_synthetase_subunit_alpha:0.32926798776480969977,(124486188__Archaea__Methanomicrobiales__Methanocorpusculum_labreanum_Z__phenylalanyl|tRNA_synthetase_subunit_alpha:0.31354139839956240987,((126178593__Archaea__Methanomicrobiales__Methanoculleus_marisnigri_JR1__phenylalanyl|tRNA_synthetase_subunit_alpha:0.22088232754589043338,307354701__Archaea__Methanomicrobiales__Methanoplanus_petrolearius_DSM_11571__phenylalanyl|tRNA_synthetase_subunit_alpha:0.24041064092324107571):0.05558308957872720030,219851233__Archaea__Methanomicrobiales__Methanosphaerula_palustris_E1-9c__phenylalanyl|tRNA_synthetase_subunit_alpha:0.33451864693400479300):0.02826585768976717233):0.01305600604441343147):0.07291959924566859819):0.20239927064244636612,(116754790__Archaea__Methanosarcinales__Methanosaeta_thermophila_PT__phenylalanyl|tRNA_synthetase_subunit_alpha:0.17261096748857276961,(386001247__Archaea__Methanosarcinales__Methanosaeta_harundinacea_6Ac__Phenylalanyl|tRNA_synthetase_alpha_subunit:0.22829952038838566275,330507931__Archaea__Methanosarcinales__Methanosaeta_concilii_GP6__phenylalanyl|tRNA_synthetase_subunit_alpha:0.26950733799897175214):0.06751520990230025498):0.25062964403324899942):0.06171163329329767272):0.09993480537500702698):0.33335226212132262891):0.07248548206243878023,(288932101__Archaea__Archaeoglobales__Ferroglobus_placidus_DSM_10642__phenylalanyl|tRNA_synthetase|_subunit_alpha:0.18080430571941416562,327400737__Archaea__Archaeoglobales__Archaeoglobus_veneficus_SNP6__Phenylalanyl|tRNA_synthetase_subunit_alpha:0.20331459202896273730):0.03622708462657442396,11499537__Archaea__Archaeoglobales__Archaeoglobus_fulgidus_DSM_4304__phenylalanyl|tRNA_synthetase_subunit_alpha:0.21427907291990069827):0.0;
