# Supplementary material for: The last universal common ancestor between ancient Earth chemistry and the onset of genetics
Source: PLoS Genet. 2018 Aug 16;14(8):e1007518. doi: 10.1371/journal.pgen.1007518 (PMC6095482; doi:10.1371/journal.pgen.1007518)
Supplement: S1 Appendix — The trees are for the 355 clusters that, after alignment and tree construction, generated ML trees that preserve domain monophyly while also having homologues in ≥2 archaeal and ≥2 bacterial lineages. These 355 proteins trace to LUCA by those phylogenetic criteria [78]. LUCA, last universal common ancestor; ML, maximum likelihood. (ZIP) [file pgen.1007518.s001.zip › renamed_trees_LUCA/2723.tree]

((302349153__Archaea__Desulfurococcales__Acidilobus_saccharovorans_345-15__manganese_transporter:0.94117024404140592342,(((159041773__Archaea__Thermoproteales__Caldivirga_maquilingensis_IC-167__manganese_transporter:0.40745222386319240870,(325968261__Archaea__Thermoproteales__Vulcanisaeta_moutnovskia_768-28__manganese_transporter:0.07598020187128513847,307596494__Archaea__Thermoproteales__Vulcanisaeta_distributa_DSM_14429__manganese_transporter:0.11981420591772526385):0.41211547953043403680):0.76610675479062995130,(((170748435__Bacteria__Alphaproteobacteria__Methylobacterium_radiotolerans_JCM_2831__natural_resistance|associated_macrophage_protein:0.66661052092832873139,(296135434__Bacteria__Betaproteobacteria__Thiomonas_intermedia_K12__natural_resistance|associated_macrophage_protein:0.32092569816656651982,((340782285__Bacteria__Gammaproteobacteria__Acidithiobacillus_caldus_SM-1__Mn|II||Fe|II|_transporter_|_NRAMP_family_MntH:0.14935016126523822932,(344198295__Bacteria__Gammaproteobacteria__Acidithiobacillus_ferrivorans_SS3__NRAMP_family_metal_ion_transporter:0.04368521469541210289,198282253__Bacteria__Gammaproteobacteria__Acidithiobacillus_ferrooxidans_ATCC_53993__natural_resistance|associated_macrophage_protein:0.05737500250090010051):0.16473884718434403385):0.19474942627161054287,(148260407__Bacteria__Alphaproteobacteria__Acidiphilium_cryptum_JF-5__natural_resistance|associated_macrophage_protein:0.00000122123005994819,326403599__Bacteria__Alphaproteobacteria__Acidiphilium_multivorum_AIU301__putative_NRAMP_family_transporter:0.00338702296585226921):0.39438802529750754955):0.06273713107633904773):0.08822685854812185868):0.16573653360601434126,((339629299__Bacteria__Clostridia__Sulfobacillus_acidophilus_TPY__divalent_cation|transport_integral_membrane_protein:0.52688856240022130528,(384135264__Bacteria__Bacilli__Alicyclobacillus_acidocaldarius_subsp_acidocaldarius_Tc-4-1__divalent_cation|transport_integral_membrane_protein:0.39826270606425429044,((116490870__Bacteria__Bacilli__Oenococcus_oeni_PSU-1__manganese_transporter_NRAMP:0.19134157885888544715,116492284__Bacteria__Bacilli__Pediococcus_pentosaceus_ATCC_25745__manganese_transporter_NRAMP:0.35242385110307711260):0.30008835028061309202,(256371125__Bacteria__Actinobacteria__Acidimicrobium_ferrooxidans_DSM_10331__metal_ion_transporter|_nramp_family_protein:0.38659622770819895843,((183982603__Bacteria__Actinobacteria__Mycobacterium_marinum_M__divalent_cation|transport_integral_membrane_protein:0.00000122123005994819,118618526__Bacteria__Actinobacteria__Mycobacterium_ulcerans_Agy99__divalent_cation|transport_integral_membrane_protein:0.00274275564524515108):0.10384540740788997248,(41410163__Bacteria__Actinobacteria__Mycobacterium_avium_subsp_paratuberculosis_K-10__hypothetical_protein:0.05745391160266883485,(379756468__Bacteria__Actinobacteria__Mycobacterium_intracellulare_MOTT-02__hypothetical_protein:0.00000122123005994819,387877859__Bacteria__Actinobacteria__Mycobacterium_sp_MOTT36Y__hypothetical_protein:0.00000122123005994819):0.03910236661638719774):0.12201644494237665062):0.22637450073407802686):0.08847666915399823861):0.17584434701166165582):0.08522233422043953843):0.14000672031555852493,(304316226__Bacteria__Clostridia__Thermoanaerobacterium_thermosaccharolyticum_DSM_571__metal_ion_transporter_NRAMP_family:0.00000122123005994819,(390934426__Bacteria__Clostridia__Thermoanaerobacterium_saccharolyticum_JW-SL-YS485__NRAMP_family_metal_ion_transporter:0.00792146144092674247,333896453__Bacteria__Clostridia__Thermoanaerobacterium_xylanolyticum_LX-11__NRAMP_family_metal_ion_transporter:0.01391503918974376294):0.03627115224078049371):0.72958799617966829665):0.09119735178687268795):0.11457443499342008508,(330816316__Bacteria__Betaproteobacteria__Burkholderia_gladioli_BSR3__natural_resistance|associated_macrophage_protein:1.40023514628154055472,34498769__Bacteria__Betaproteobacteria__Chromobacterium_violaceum_ATCC_12472__membrane_transporter:1.00742333937126549159):0.05887540594421181855):0.92701904703610804592):0.51521208706433874180,((48478234__Archaea__Thermoplasmatales__Picrophilus_torridus_DSM_9790__transporter:0.56456445487126871718,((146303236__Archaea__Sulfolobales__Metallosphaera_sedula_DSM_5348__natural_resistance|associated_macrophage_protein:0.17006392179921026031,330835495__Archaea__Sulfolobales__Metallosphaera_cuprina_Ar-4__natural_resistance|associated_macrophage_protein:0.16536830623544418462):0.43334525962427661305,(332797303__Archaea__Sulfolobales__Acidianus_hospitalis_W1__manganese_transporter:0.23781884371285968993,15922217__Archaea__Sulfolobales__Sulfolobus_tokodaii_str_7__hypothetical_protein:0.27747060924997524189):0.18714161606889850864):0.13231999006285352638):0.37065276302400568254,(((15899706__Archaea__Sulfolobales__Sulfolobus_solfataricus_P2__manganese_transporter:0.05497476796479532080,227828605__Archaea__Sulfolobales__Sulfolobus_islandicus_M_14-25__manganese_transporter:0.13564056454184997280):0.22889597466298872153,70607811__Archaea__Sulfolobales__Sulfolobus_acidocaldarius_DSM_639__manganese_transporter:0.38158920858938305543):0.31701543959620576141,327311286__Archaea__Thermoproteales__Thermoproteus_uzoniensis_768-20__manganese_transporter:0.94435022206674412715):0.17956344084124176153):0.31670831300240553929):0.23420497839369103232):0.52616675524155320787,16082524__Archaea__Thermoplasmatales__Thermoplasma_acidophilum_DSM_1728__Mn2|_transporter:0.23277877789374523676,13541659__Archaea__Thermoplasmatales__Thermoplasma_volcanium_GSS1__Mn2|_transporter:0.37496727428292309092):0.0;
