# Supplementary material for: The last universal common ancestor between ancient Earth chemistry and the onset of genetics
Source: PLoS Genet. 2018 Aug 16;14(8):e1007518. doi: 10.1371/journal.pgen.1007518 (PMC6095482; doi:10.1371/journal.pgen.1007518)
Supplement: S1 Appendix — The trees are for the 355 clusters that, after alignment and tree construction, generated ML trees that preserve domain monophyly while also having homologues in ≥2 archaeal and ≥2 bacterial lineages. These 355 proteins trace to LUCA by those phylogenetic criteria [78]. LUCA, last universal common ancestor; ML, maximum likelihood. (ZIP) [file pgen.1007518.s001.zip › renamed_trees_LUCA/3132.tree]

(170289932__Archaea__others_archaea__Candidatus_Korarchaeum_cryptofilum_OPF8__acetoacetate_decarboxylase|like_protein:0.42314143050444069649,((148557155__Bacteria__Alphaproteobacteria__Sphingomonas_wittichii_RW1__acetoacetate_decarboxylase:1.02795329142039615355,(((330467579__Bacteria__Actinobacteria__Verrucosispora_maris_AB-18-032__acetoacetate_decarboxylase:1.00359154547633377952,(87200610__Bacteria__Alphaproteobacteria__Novosphingobium_aromaticivorans_DSM_12444__acetoacetate_decarboxylase:0.42399566209988298615,(117928304__Bacteria__Actinobacteria__Acidothermus_cellulolyticus_11B__acetoacetate_decarboxylase:0.19421759500324184411,(271968727__Bacteria__Actinobacteria__Streptosporangium_roseum_DSM_43021__acetoacetate_decarboxylase:0.11446481985593312536,(290955537__Bacteria__Actinobacteria__Streptomyces_scabiei_87-22__carboxy|lyase:0.05441210855745604730,(386837876__Bacteria__Actinobacteria__Streptomyces_hygroscopicus_subsp_jinggangensis_5008__acetoacetate_decarboxylase:0.04582634937105877632,345013381__Bacteria__Actinobacteria__Streptomyces_violaceusniger_Tu_4113__acetoacetate_decarboxylase:0.07252062048214731604):0.02076598426460737543):0.09933773804840194399):0.15503063465441305202):0.14782120987494754005):0.33145446882841239633):0.11868446038265233200,(((374983272__Bacteria__Actinobacteria__Streptomyces_bingchenggensis_BCW-1__acetoacetate_decarboxylase:0.37858994423581493471,217978337__Bacteria__Alphaproteobacteria__Methylocella_silvestris_BL2__acetoacetate_decarboxylase:0.67724906404220630574):0.26561712102801282587,108803875__Bacteria__Actinobacteria__Rubrobacter_xylanophilus_DSM_9941__acetoacetate_decarboxylase:0.39815163951331344894):0.10146824062671912225,(((383756380__Bacteria__Betaproteobacteria__Rubrivivax_gelatinosus_IL144__hypothetical_protein:0.27081239163042136742,239905452__Bacteria__Deltaproteobacteria__Desulfovibrio_magneticus_RS-1__hypothetical_protein:0.29553041296515003555):0.93254864406023751933,(333915330__Bacteria__Betaproteobacteria__Delftia_sp_Cs1-4__acetoacetate_decarboxylase:0.10552630109426311411,283856589__Bacteria__Alphaproteobacteria__Zymomonas_mobilis_subsp_mobilis_ZM4__hypothetical_protein:0.22077466315376037542):0.44838641543082702334):0.20172378012751451815,39997495__Bacteria__Deltaproteobacteria__Geobacter_sulfurreducens_PCA__acetoacetate_decarboxylase_family_protein:0.43815613494152505503):0.09889616932006754790):0.24909072500824946950):0.19320928205579482317,357419729__Bacteria__others_bacteria__Thermovirga_lienii_DSM_17291__acetoacetate_decarboxylase:0.87529937083385056518):0.32616048591717716754):0.38594854374752707304,((((15898074__Archaea__Sulfolobales__Sulfolobus_solfataricus_P2__hypothetical_protein:0.02797975420638574781,(227829413__Archaea__Sulfolobales__Sulfolobus_islandicus_LS-2-15__acetoacetate_decarboxylase:0.02265033846755185737,(238618887__Archaea__Sulfolobales__Sulfolobus_islandicus_M_16-4__acetoacetate_decarboxylase:0.01442723004468301172,(385772435__Archaea__Sulfolobales__Sulfolobus_islandicus_HVE10-4__acetoacetate_decarboxylase:0.00000122123005994819,385775116__Archaea__Sulfolobales__Sulfolobus_islandicus_REY15A__acetoacetate_decarboxylase:0.00000122123005994819):0.00000122123005994819):0.00952861635663904312):0.02657954580881673190):0.12597975166741010034,(15920944__Archaea__Sulfolobales__Sulfolobus_tokodaii_str_7__hypothetical_protein:0.16606305357697165315,(330835052__Archaea__Sulfolobales__Metallosphaera_cuprina_Ar-4__hypothetical_protein:0.19872090966303090909,146303767__Archaea__Sulfolobales__Metallosphaera_sedula_DSM_5348__hypothetical_protein:0.07778362309544169240):0.18069530255907703675):0.03390570581246325765):0.11627522293238752582,70606925__Archaea__Sulfolobales__Sulfolobus_acidocaldarius_DSM_639__hypothetical_protein:0.22090564410148508245):0.26104231084167861532,379004320__Archaea__Thermoproteales__Pyrobaculum_oguniense_TE7__acetoacetate_decarboxylase_|ADC|:0.45649145151257275455):0.23854558089643262964):0.52833658093135371647,11499849__Archaea__Archaeoglobales__Archaeoglobus_fulgidus_DSM_4304__hypothetical_protein:0.47852667884238481166):0.0;
