# Supplementary material for: The last universal common ancestor between ancient Earth chemistry and the onset of genetics
Source: PLoS Genet. 2018 Aug 16;14(8):e1007518. doi: 10.1371/journal.pgen.1007518 (PMC6095482; doi:10.1371/journal.pgen.1007518)
Supplement: S1 Appendix — The trees are for the 355 clusters that, after alignment and tree construction, generated ML trees that preserve domain monophyly while also having homologues in ≥2 archaeal and ≥2 bacterial lineages. These 355 proteins trace to LUCA by those phylogenetic criteria [78]. LUCA, last universal common ancestor; ML, maximum likelihood. (ZIP) [file pgen.1007518.s001.zip › renamed_trees_LUCA/3427.tree]

((383319560__Archaea__Methanocellales__Methanocella_sp_HZ254__acetyltransferase:0.13326720372288228256,282163373__Archaea__Methanocellales__Methanocella_paludicola_SANAE__GCN5|related_N|acetyltransferase_family_protein:0.19367643624617644771):0.84264313913908195364,((347756844__Bacteria__Alphaproteobacteria__Micavibrio_aeruginosavorus_ARL-13__acetyltransferase_family_protein:1.39993655813165496227,(118496767__Bacteria__Gammaproteobacteria__Francisella_novicida_U112__RimI|like_acetyltransferase:0.01904472465429739997,((167626894__Bacteria__Gammaproteobacteria__Francisella_philomiragia_subsp_philomiragia_ATCC_25017__acetyltransferase_GNAT_family_protein:0.02009328217138153100,387885867__Bacteria__Gammaproteobacteria__Francisella_noatunensis_subsp_orientalis_str_Toba_04__intracellular_septation_protein_A:0.10283287635725664455):0.09125156753650079389,(385792080__Bacteria__Gammaproteobacteria__Francisella_cf_novicida_Fx1__hypothetical_protein:0.02444405066107570301,56707343__Bacteria__Gammaproteobacteria__Francisella_tularensis_subsp_tularensis_SCHU_S4__acetyltransferase:0.00130312796388419713):0.01615077185595138048):0.00357343872867097985):0.56323876825944452218):0.08471434638352773328,((34556524__Bacteria__Epsilonproteobacteria__Wolinella_succinogenes_DSM_1740__hypothetical_protein:1.18772382440293600148,((154174299__Bacteria__Epsilonproteobacteria__Campylobacter_curvus_525-92__ribosomal|protein|alanine_acetyltransferase:0.26405812218450924744,118475190__Bacteria__Epsilonproteobacteria__Campylobacter_fetus_subsp_fetus_82-40__acetyltransferase:0.53094457328698629883):0.50475000281592263818,(296272446__Bacteria__Epsilonproteobacteria__Arcobacter_nitrofigilis_DSM_7299__N|acetyltransferase_GCN5:0.63601605016108098134,(384171591__Bacteria__Epsilonproteobacteria__Arcobacter_sp_L__putative_acetyltransferase:0.09407776827959954402,384155303__Bacteria__Epsilonproteobacteria__Arcobacter_butzleri_ED-1__putative_acetyltransferase:0.10953562736836527924):0.34273121887353308335):0.31752977125443454520):0.07017175119244435655):0.07573868620968118859,78777399__Bacteria__Epsilonproteobacteria__Sulfurimonas_denitrificans_DSM_1251__N|acetyltransferase:0.55105551963096388590):0.09800154651553133478):0.49670760378375605759,16082157__Archaea__Thermoplasmatales__Thermoplasma_acidophilum_DSM_1728__N|terminal_acetyltransferase:1.14098350741681775489):0.0;
