# Supplementary material for: The last universal common ancestor between ancient Earth chemistry and the onset of genetics
Source: PLoS Genet. 2018 Aug 16;14(8):e1007518. doi: 10.1371/journal.pgen.1007518 (PMC6095482; doi:10.1371/journal.pgen.1007518)
Supplement: S1 Appendix — The trees are for the 355 clusters that, after alignment and tree construction, generated ML trees that preserve domain monophyly while also having homologues in ≥2 archaeal and ≥2 bacterial lineages. These 355 proteins trace to LUCA by those phylogenetic criteria [78]. LUCA, last universal common ancestor; ML, maximum likelihood. (ZIP) [file pgen.1007518.s001.zip › renamed_trees_LUCA/35.tree]

(284162425__Archaea__Archaeoglobales__Archaeoglobus_profundus_DSM_5631__30S_ribosomal_protein_S10:0.09006650308903957347,(327400954__Archaea__Archaeoglobales__Archaeoglobus_veneficus_SNP6__30S_ribosomal_protein_S10:0.03948690890108967622,(((((383320569__Archaea__Methanocellales__Methanocella_sp_HZ254__30S_ribosomal_protein_S10:0.02305283896910135730,(147921526__Archaea__Methanocellales__Uncultured_methanogenic_archaeon_RC-I__30S_ribosomal_protein_S10P:0.06911110180418129911,282163896__Archaea__Methanocellales__Methanocella_paludicola_SANAE__30S_ribosomal_protein_S10P:0.00000122123005994819):0.02750875497364426575):0.16389022236150277423,(((20090119__Archaea__Methanosarcinales__Methanosarcina_acetivorans_C2A__30S_ribosomal_protein_S10:0.00000122123005994819,73671112__Archaea__Methanosarcinales__Methanosarcina_barkeri_str_Fusaro__SSU_ribosomal_protein_S10P:0.00000122123005994819):0.00000122123005994819,21228365__Archaea__Methanosarcinales__Methanosarcina_mazei_Go1__30S_ribosomal_protein_S10:0.00000122123005994819):0.00000122123005994819,(336476461__Archaea__Methanosarcinales__Methanosalsum_zhilinae_DSM_4017__30S_ribosomal_protein_S10:0.05348715714346396338,((294495218__Archaea__Methanosarcinales__Methanohalophilus_mahii_DSM_5219__30S_ribosomal_protein_S10P:0.05976825779516872078,298674719__Archaea__Methanosarcinales__Methanohalobium_evestigatum_Z-7303__30S_ribosomal_protein_S10:0.16035588622253751923):0.02794332328658085535,91773150__Archaea__Methanosarcinales__Methanococcoides_burtonii_DSM_6242__30S_ribosomal_protein_S10P:0.08255327286526446817):0.03008580133167300386):0.13388532087253943170):0.12332887655785959580):0.08972691618087483278,((169237137__Archaea__Halobacteria__Halobacterium_salinarum_R1__30S_ribosomal_protein_S10:0.00000122123005994819,15791377__Archaea__Halobacteria__Halobacterium_sp_NRC-1__30S_ribosomal_protein_S10:0.00000122123005994819):0.12054967814523838421,(257386564__Archaea__Halobacteria__Halomicrobium_mukohataei_DSM_12286__30S_ribosomal_protein_S10P:0.00000122123005994819,(((222478595__Archaea__Halobacteria__Halorubrum_lacusprofundi_ATCC_49239__30S_ribosomal_protein_S10P:0.10395460617439968021,((2508578312__Archaea__Halobacteria__Haloarcula_sinaiiensis_ATCC_33800__ribosomal_protein_S10|archaeal||S20|eukaryotic|:0.00000122123005994819,2508574918__Archaea__Halobacteria__Haloarcula_californiae_ATCC_33799__ribosomal_protein_S10|archaeal||S20|eukaryotic|:0.00000122123005994819):0.00000122123005994819,55379075__Archaea__Halobacteria__Haloarcula_marismortui_ATCC_43049__30S_ribosomal_protein_S10:0.00000122123005994819):0.00000122123005994819):0.00000122123005994819,((((((292654538__Archaea__Halobacteria__Haloferax_volcanii_DS2__30S_ribosomal_protein_S10:0.00000122123005994819,(2508570490__Archaea__Halobacteria__Haloferax_sulfurifontis_ATCC_BAA-897__ribosomal_protein_S10|archaeal||S20|eukaryotic|:0.00000122123005994819,389845832__Archaea__Halobacteria__Haloferax_mediterranei_ATCC_33500__30S_ribosomal_protein_S10P:0.00000122123005994819):0.00000122123005994819):0.00000122123005994819,2508565228__Archaea__Halobacteria__Haloferax_denitrificans_ATCC_35960__ribosomal_protein_S10|archaeal||S20|eukaryotic|:0.00000122123005994819):0.00000122123005994819,(300712391__Archaea__Halobacteria__Halalkalicoccus_jeotgali_B3__30S_ribosomal_protein_S10P:0.10806137662029886848,2508590219__Archaea__Halobacteria__Haloferax_mucosum_ATCC_BAA-1512__ribosomal_protein_S10|archaeal||S20|eukaryotic|:0.00000122123005994819):0.01649728848448490590):0.03405236844742808022,(313127528__Archaea__Halobacteria__Halogeometricum_borinquense_DSM_11551__30S_ribosomal_protein_s10:0.01705736008939982840,(110669258__Archaea__Halobacteria__Haloquadratum_walsbyi_DSM_16790__30S_ribosomal_protein_S10:0.06608912293773697155,((289582173__Archaea__Halobacteria__Natrialba_magadii_ATCC_43099__30S_ribosomal_protein_S10:0.00000122123005994819,284166324__Archaea__Halobacteria__Haloterrigena_turkmenica_DSM_5511__30S_ribosomal_protein_S10:0.00000122123005994819):0.00000122123005994819,336255200__Archaea__Halobacteria__Halopiger_xanaduensis_SH-6__30S_ribosomal_protein_S10:0.00000122123005994819):0.02401637053920161261):0.02844284597255318167):0.01549844862350275437):0.02983824299410182609,76800807__Archaea__Halobacteria__Natronomonas_pharaonis_DSM_2160__30S_ribosomal_protein_S10P:0.06695232649735004260):0.00785629269107345624,257051895__Archaea__Halobacteria__Halorhabdus_utahensis_DSM_12940__30S_ribosomal_protein_S10P:0.03414862513813651107):0.03458925702252238499):0.01616518558893976706,(344213087__Archaea__Halobacteria__Haloarcula_hispanica_ATCC_33960__30S_ribosomal_protein_S10P:0.00000122123005994819,2508584079__Archaea__Halobacteria__Haloarcula_vallismortis_ATCC_29715__ribosomal_protein_S10|archaeal||S20|eukaryotic|:0.00000122123005994819):0.00000122123005994819):0.01646298203408864264):0.08767224822329401646):0.29412420183477899771):0.04050756516253250367,(((126178679__Archaea__Methanomicrobiales__Methanoculleus_marisnigri_JR1__30S_ribosomal_protein_S10:0.00000122123005994819,(((154150241__Archaea__Methanomicrobiales__Methanoregula_boonei_6A8__30S_ribosomal_protein_S10:0.01698324707411393367,124486256__Archaea__Methanomicrobiales__Methanocorpusculum_labreanum_Z__30S_ribosomal_protein_S10P:0.14911102349803045941):0.01649790798733991037,219852158__Archaea__Methanomicrobiales__Methanosphaerula_palustris_E1-9c__30S_ribosomal_protein_S10P:0.01651351009014412341):0.06790355857059869604,(307352856__Archaea__Methanomicrobiales__Methanoplanus_petrolearius_DSM_11571__30S_ribosomal_protein_S10:0.03496409518272755590,88602865__Archaea__Methanomicrobiales__Methanospirillum_hungatei_JF-1__30S_ribosomal_protein_S10:0.13760883421407085758):0.01766235127497757865):0.03553944918796315272):0.24597982548947266990,(((312136867__Archaea__Methanobacteriales__Methanothermus_fervidus_DSM_2088__30S_ribosomal_protein_s10:0.15332665426092120797,((325960107__Archaea__Methanobacteriales__Methanobacterium_sp_AL-21__30S_ribosomal_protein_S10:0.01680626051785633762,((288561060__Archaea__Methanobacteriales__Methanobrevibacter_ruminantium_M1__ribosomal_protein_S10P_Rps10p:0.08316105636128078016,148642957__Archaea__Methanobacteriales__Methanobrevibacter_smithii_ATCC_35061__30S_ribosomal_protein_S10P:0.03061319484522782505):0.04294853939602147341,84490152__Archaea__Methanobacteriales__Methanosphaera_stadtmanae_DSM_3091__30S_ribosomal_protein_S10:0.08608738525557027566):0.00000122123005994819):0.06761527908849590540,(15679072__Archaea__Methanobacteriales__Methanothermobacter_thermautotrophicus_str_Delta_H__30S_ribosomal_protein_S10:0.00000122123005994819,304315194__Archaea__Methanobacteriales__Methanothermobacter_marburgensis_str_Marburg__30S_ribosomal_protein_S10P:0.00000122123005994819):0.00000122123005994819):0.17282437772363468120):0.25380654193915286321,(((((315230367__Archaea__Thermococcales-pyroco__Thermococcus_barophilus_MP__30S_ribosomal_protein_S20e_|S10p|:0.00000122123005994819,(212223900__Archaea__Thermococcales-pyroco__Thermococcus_onnurineus_NA1__30S_ribosomal_protein_S10P:0.00000122123005994819,((223478865__Archaea__Thermococcales-pyroco__Thermococcus_sp_AM4__30S_ribosomal_protein_S20:0.00000122123005994819,(242399535__Archaea__Thermococcales-pyroco__Thermococcus_sibiricus_MM_739__30S_ribosomal_protein_S10:0.10764250964970031865,57640242__Archaea__Thermococcales-pyroco__Thermococcus_kodakarensis_KOD1__30S_ribosomal_protein_S10P:0.00000122123005994819):0.01705202751903290431):0.00000122123005994819,240103112__Archaea__Thermococcales-pyroco__Thermococcus_gammatolerans_EJ3__30S_ribosomal_protein_S10P:0.00000122123005994819):0.00000122123005994819):0.05172095813292697936):0.10433352829516764904,18977748__Archaea__Thermococcales-pyroco__Pyrococcus_furiosus_DSM_3638__30S_ribosomal_protein_S10:0.01614979145029953392):0.01642676937457743583,(((14520891__Archaea__Thermococcales-pyroco__Pyrococcus_abyssi_GE5__30S_ribosomal_protein_S10:0.00000122123005994819,332157710__Archaea__Thermococcales-pyroco__Pyrococcus_sp_NA2__30S_ribosomal_protein_S10P:0.00000122123005994819):0.00000122123005994819,14591269__Archaea__Thermococcales-pyroco__Pyrococcus_horikoshii_OT3__30S_ribosomal_protein_S10:0.01567567599593418931):0.03153187124778915329,337283814__Archaea__Thermococcales-pyroco__Pyrococcus_yayanosii_CH1__30S_ribosomal_protein_S10P:0.01568155781041421365):0.00000122123005994819):0.16463927124374616584,(((((41614880__Archaea__others_archaea__Nanoarchaeum_equitans_Kin4-M__30S_ribosomal_protein_S10P:1.17882330130192092277,((297527616__Archaea__Desulfurococcales__Staphylothermus_hellenicus_DSM_12710__30S_ribosomal_protein_S10:0.00000122123005994819,126465711__Archaea__Desulfurococcales__Staphylothermus_marinus_F1__30S_ribosomal_protein_S10:0.04963281347881946803):0.10959921911089640090,((296243123__Archaea__Desulfurococcales__Thermosphaera_aggregans_DSM_11486__30S_ribosomal_protein_S10P:0.10696319897470919769,(390939164__Archaea__Desulfurococcales__Desulfurococcus_fermentans_DSM_16532__30S_ribosomal_protein_S10:0.00000122123005994819,(320101542__Archaea__Desulfurococcales__Desulfurococcus_mucosus_DSM_2162__30S_ribosomal_protein_S10P:0.08471435923747916430,218884678__Archaea__Desulfurococcales__Desulfurococcus_kamchatkensis_1221n__30S_ribosomal_protein_S10P:0.00000122123005994819):0.01349411459698127147):0.13032162802973629168):0.07324098628722906790,389860849__Archaea__Desulfurococcales__Thermogladius_sp_1633__30S_ribosomal_protein_S10P:0.18034580413198147975):0.07899697510477460272):0.49629411578360205226):0.17373364451603193204,((385805636__Archaea__Sulfolobales__Fervidicoccus_fontis_Kam940__30S_ribosomal_protein_S10P:0.23927727513227770029,(14601665__Archaea__Desulfurococcales__Aeropyrum_pernix_K1__30S_ribosomal_protein_S10:0.32204071245256116196,302348982__Archaea__Desulfurococcales__Acidilobus_saccharovorans_345-15__30S_ribosomal_protein_S10:0.20920722548578871147):0.28222886803235086584):0.04620371025266361426,((15920457__Archaea__Sulfolobales__Sulfolobus_tokodaii_str_7__30S_ribosomal_protein_S10:0.05553079227300983245,70606487__Archaea__Sulfolobales__Sulfolobus_acidocaldarius_DSM_639__30S_ribosomal_protein_S10P:0.15172378291716720478):0.21876814872159097702,((15897163__Archaea__Sulfolobales__Sulfolobus_solfataricus_P2__30S_ribosomal_protein_S10:0.00000122123005994819,227828181__Archaea__Sulfolobales__Sulfolobus_islandicus_M_14-25__30S_ribosomal_protein_S10P:0.00000122123005994819):0.14459080432510976189,(332796423__Archaea__Sulfolobales__Acidianus_hospitalis_W1__30S_ribosomal_protein_S10:0.11592583399330882998,(330833909__Archaea__Sulfolobales__Metallosphaera_cuprina_Ar-4__30S_ribosomal_protein_S10P:0.04924509560935702579,146302827__Archaea__Sulfolobales__Metallosphaera_sedula_DSM_5348__30S_ribosomal_protein_S10P:0.00000122123005994819):0.16193187959329596870):0.07530818289785477793):0.08499392796977910114):0.14041490580272728006):0.13534412985610652647):0.05444389549099026837,((305663635__Archaea__Desulfurococcales__Ignisphaera_aggregans_DSM_17230__30S_ribosomal_protein_S10:0.38068838740649252328,(156936860__Archaea__Desulfurococcales__Ignicoccus_hospitalis_KIN4-I__30S_ribosomal_protein_S10P:0.46132846555347822859,347522784__Archaea__Desulfurococcales__Pyrolobus_fumarii_1A__30S_ribosomal_protein_S10:0.51311377142904412985):0.13105825394142248119):0.23986765539112925305,124028428__Archaea__Desulfurococcales__Hyperthermus_butylicus_DSM_5456__30S_ribosomal_protein_S10P:0.27429066253394457364):0.03757689873237281958):0.30406556695663661261,(170291108__Archaea__others_archaea__Candidatus_Korarchaeum_cryptofilum_OPF8__30S_ribosomal_protein_S10:0.88549838828254312517,(161528541__Archaea__others_archaea__Nitrosopumilus_maritimus_SCM1__30S_ribosomal_protein_S10:0.11921993408901743194,118575603__Archaea__others_archaea__Cenarchaeum_symbiosum_A__ribosomal_protein_S10:0.33076676943014521326):0.79311104431836021433):0.16464401564386088594):0.03455293734689331847,(119719558__Archaea__Thermoproteales__Thermofilum_pendens_Hrk_5__30S_ribosomal_protein_S10P:0.53983596835605029973,(((126458977__Archaea__Thermoproteales__Pyrobaculum_calidifontis_JCM_11548__SSU_ribosomal_protein_S10P:0.02645925650814006866,(171186261__Archaea__Thermoproteales__Thermoproteus_neutrophilus_V24Sta__30S_ribosomal_protein_S10P:0.01342564452488062728,(18313679__Archaea__Thermoproteales__Pyrobaculum_aerophilum_str_IM2__30S_ribosomal_protein_S10:0.00000122123005994819,((374327081__Archaea__Thermoproteales__Pyrobaculum_sp_1860__30S_ribosomal_protein_S10P:0.01544713041304614926,(379004295__Archaea__Thermoproteales__Pyrobaculum_oguniense_TE7__30S_ribosomal_protein_S10|archaeal||S20|eukaryotic|:0.00000122123005994819,145591217__Archaea__Thermoproteales__Pyrobaculum_arsenaticum_DSM_13514__30S_ribosomal_protein_S10:0.00000122123005994819):0.03138029181032835763):0.01614514169705798599,119871818__Archaea__Thermoproteales__Pyrobaculum_islandicum_DSM_4184__30S_ribosomal_protein_S10:0.03127258634716555130):0.03098148402836378018):0.03312409522583462107):0.04126713669449971755):0.11500464085431075234,(327311235__Archaea__Thermoproteales__Thermoproteus_uzoniensis_768-20__30S_ribosomal_protein_S10P:0.13670479127280862897,352681246__Archaea__Thermoproteales__Thermoproteus_tenax_Kra_1__30S_ribosomal_protein_S10p:0.03045864791126845147):0.33638753653028929946):0.28388206484603556445,((325969064__Archaea__Thermoproteales__Vulcanisaeta_moutnovskia_768-28__30S_ribosomal_protein_S10:0.04987321573327196944,307594830__Archaea__Thermoproteales__Vulcanisaeta_distributa_DSM_14429__30S_ribosomal_protein_S10:0.00000122123005994819):0.26433205290963773804,159040689__Archaea__Thermoproteales__Caldivirga_maquilingensis_IC-167__30S_ribosomal_protein_S10P:0.30121917859657842964):0.24459767676703947359):0.30988798105824905127):0.24841913693512748806):0.18280235165804922803):0.11553151300822214753,((336121463__Archaea__Methanococcales__Methanothermococcus_okinawensis_IH1__30S_ribosomal_protein_S10:0.04048924428427282812,(150401210__Archaea__Methanococcales__Methanococcus_aeolicus_Nankai-3__30S_ribosomal_protein_S10:0.05710253171085259011,((45358934__Archaea__Methanococcales__Methanococcus_maripaludis_S2__30S_ribosomal_protein_S10P:0.05567397520856009335,297619544__Archaea__Methanococcales__Methanococcus_voltae_A3__30S_ribosomal_protein_S10:0.07893715995599483171):0.06761151145896614201,150399432__Archaea__Methanococcales__Methanococcus_vannielii_SB__30S_ribosomal_protein_S10P:0.06160441052381175620):0.06560205095573491685):0.04004808886886534330):0.21439000754501968959,(261403512__Archaea__Methanococcales__Methanocaldococcus_vulcanius_M7__30S_ribosomal_protein_S10P:0.06060065729004982665,(256811212__Archaea__Methanococcales__Methanocaldococcus_fervens_AG86__30S_ribosomal_protein_S10P:0.00000122123005994819,(((333911416__Archaea__Methanococcales__Methanotorris_igneus_Kol_5__30S_ribosomal_protein_S10:0.27923978705922930521,296110104__Archaea__Methanococcales__Methanocaldococcus_infernus_ME__ribosomal_protein_S10:0.27387769219804719567):0.01834550302404972660,289192569__Archaea__Methanococcales__Methanocaldococcus_sp_FS406-22__ribosomal_protein_S10:0.00000122123005994819):0.01707560974959416999,15668497__Archaea__Methanococcales__Methanocaldococcus_jannaschii_DSM_2661__30S_ribosomal_protein_S10P:0.00000122123005994819):0.01817799360282273610):0.06909073540685405079):0.21082160652038220428):0.20201033838775822593):0.11788447467821963621):0.06594921524041116867,(((((((188584835__Bacteria__Clostridia__Natranaerobius_thermophilus_JW-NM-WN-LF__30S_ribosomal_protein_S10:0.19683433579387413226,(289450508__Bacteria__Clostridia__Clostridiales_genomosp_BVAB3_str_UPII9-5__30S_ribosomal_protein_S10:0.41919470659091478959,(220930964__Bacteria__Clostridia__Halothermothrix_orenii_H_168__30S_ribosomal_protein_S10:0.06999004529457258927,(302390957__Bacteria__Clostridia__Acetohalobium_arabaticum_DSM_5501__30S_ribosomal_protein_S10P:0.21302159934555059406,(385800570__Bacteria__Clostridia__Halanaerobium_praevalens_DSM_2228__30S_ribosomal_protein_S10:0.03228225646947777833,312144248__Bacteria__Clostridia__Halanaerobium_hydrogeniformans__30S_ribosomal_protein_S10:0.00000122123005994819):0.02742421091031697553):0.05312907341932714828):0.10012304251228763829):0.06580901315924114758):0.08553502161682274840,(((((296131835__Bacteria__Clostridia__Thermincola_potens_JR__30S_ribosomal_protein_S10:0.10147567756572181685,(83591277__Bacteria__Clostridia__Moorella_thermoacetica_ATCC_39073__30S_ribosomal_protein_S10:0.14952700566471335830,((114567842__Bacteria__Clostridia__Syntrophomonas_wolfei_subsp_wolfei_str_Goettingen__30S_ribosomal_protein_S10:0.08618917506429661646,297618385__Bacteria__Clostridia__Syntrophothermus_lipocalidus_DSM_12680__30S_ribosomal_protein_S10:0.04152422618470915511):0.22559486525659641631,167629466__Bacteria__Clostridia__Heliobacterium_modesticaldum_Ice1__30S_ribosomal_protein_S10:0.00000122123005994819):0.03105587600389063396):0.04582679241677638238):0.04374466169755027861,(89893216__Bacteria__Clostridia__Desulfitobacterium_hafniense_Y51__30S_ribosomal_protein_S10:0.01602961984118586938,(374992978__Bacteria__Clostridia__Desulfosporosinus_orientis_DSM_765__30S_ribosomal_protein_S10:0.00000122123005994819,325288577__Bacteria__Clostridia__Syntrophobotulus_glycolicus_DSM_8271__30S_ribosomal_protein_S10P:0.10001012260905539630):0.03341881320324675136):0.03212405537640734138):0.03225557184241317765,((334338900__Bacteria__Clostridia__Desulfotomaculum_ruminis_DSM_2154__30S_ribosomal_protein_S10:0.01616565851178124874,(333922447__Bacteria__Clostridia__Desulfotomaculum_carboxydivorans_CO-1-SRB__30S_ribosomal_protein_S10:0.00000122123005994819,134298092__Bacteria__Clostridia__Desulfotomaculum_reducens_MI-1__30S_ribosomal_protein_S10:0.01598340073273728582):0.00000122123005994819):0.05559482433948918084,((333980410__Bacteria__Clostridia__Desulfotomaculum_kuznetsovii_DSM_6115__30S_ribosomal_protein_S10:0.05850516857656013620,(260893373__Bacteria__Clostridia__Ammonifex_degensii_KC4__30S_ribosomal_protein_S10:0.17714488174559520073,169830435__Bacteria__Clostridia__Candidatus_Desulforudis_audaxviator_MP104C__30S_ribosomal_protein_S10:0.06691026635578178894):0.05097913279668060682):0.03177940479265398827,147676654__Bacteria__Clostridia__Pelotomaculum_thermopropionicum_SI__ribosomal_protein_S10:0.03371645869912855142):0.03454730059725737157):0.05561233765747130436):0.05380057406576705531,((383753514__Bacteria__Negativicutes__Selenomonas_ruminantium_subsp_lactilytica_TAM6421__putative_30S_ribosomal_protein_S10:0.03305116444210486754,(330839327__Bacteria__Negativicutes__Selenomonas_sputigena_ATCC_35185__30S_ribosomal_protein_S10:0.03375373112729217889,(269798551__Bacteria__Negativicutes__Veillonella_parvula_DSM_2008__30S_ribosomal_protein_S10:0.09779342738637271382,348026017__Bacteria__Negativicutes__Megasphaera_elsdenii_DSM_20460__30S_ribosomal_protein_S10:0.08083809191791518911):0.06218191427330302390):0.03232776681035169630):0.07940524262358059082,(284049258__Bacteria__Negativicutes__Acidaminococcus_fermentans_DSM_20731__30S_ribosomal_protein_S10:0.01536273890135423682,352685686__Bacteria__Negativicutes__Acidaminococcus_intestini_RyC-MR95__30S_ribosomal_protein_S10:0.01597882014332034292):0.12596051226057702888):0.03705102398730814733):0.02167025745369539208,258513639__Bacteria__Clostridia__Desulfotomaculum_acetoxidans_DSM_771__30S_ribosomal_protein_S10:0.03755017450215473312):0.09171533617497208690):0.05351900703170257845,(((117927514__Bacteria__Actinobacteria__Acidothermus_cellulolyticus_11B__30S_ribosomal_protein_S10:0.02938180347973218254,((((256371214__Bacteria__Actinobacteria__Acidimicrobium_ferrooxidans_DSM_10331__30S_ribosomal_protein_S10:0.66838405687216195794,(291298709__Bacteria__Actinobacteria__Stackebrandtia_nassauensis_DSM_44728__30S_ribosomal_protein_S10:0.08842784998390891549,((330470174__Bacteria__Actinobacteria__Verrucosispora_maris_AB-18-032__30S_ribosomal_protein_S10:0.00000122123005994819,((315501434__Bacteria__Actinobacteria__Micromonospora_sp_L5__30S_ribosomal_protein_S10:0.00000122123005994819,145596435__Bacteria__Actinobacteria__Salinispora_tropica_CNB-440__30S_ribosomal_protein_S10:0.00000122123005994819):0.00000122123005994819,((386845733__Bacteria__Actinobacteria__Actinoplanes_sp_SE50-110__30S_ribosomal_protein_S10:0.00000122123005994819,383775772__Bacteria__Actinobacteria__Actinoplanes_missouriensis_431__30S_ribosomal_protein_S10:0.00000122123005994819):0.00000122123005994819,159039835__Bacteria__Actinobacteria__Salinispora_arenicola_CNS-205__30S_ribosomal_protein_S10:0.00000122123005994819):0.00000122123005994819):0.00000122123005994819):0.00000122123005994819,302869973__Bacteria__Actinobacteria__Micromonospora_aurantiaca_ATCC_27029__30S_ribosomal_protein_S10:0.00000122123005994819):0.00000122123005994819):0.01725660208918522801):0.05200411929909368181,(((336179783__Bacteria__Actinobacteria__Frankia_symbiont_of_Datisca_glomerata__30S_ribosomal_protein_S10:0.01642761055896454700,(86739294__Bacteria__Actinobacteria__Frankia_sp_CcI3__30S_ribosomal_protein_S10:0.00000122123005994819,111220545__Bacteria__Actinobacteria__Frankia_alni_ACN14a__30S_ribosomal_protein_S10:0.00000122123005994819):0.01642752207287963978):0.01709780657757320466,(((357401167__Bacteria__Actinobacteria__Streptomyces_cattleya_NRRL_8057__30S_ribosomal_protein_S10:0.00000122123005994819,((((((29831468__Bacteria__Actinobacteria__Streptomyces_avermitilis_MA-4680__30S_ribosomal_protein_S10:0.00000122123005994819,21223081__Bacteria__Actinobacteria__Streptomyces_coelicolor_A3-2__30S_ribosomal_protein_S10:0.00000122123005994819):0.00000122123005994819,(386841878__Bacteria__Actinobacteria__Streptomyces_hygroscopicus_subsp_jinggangensis_5008__30S_ribosomal_protein_S10:0.00000122123005994819,345001496__Bacteria__Actinobacteria__Streptomyces_sp_SirexAA-E__30S_ribosomal_protein_S10:0.00000122123005994819):0.00000122123005994819):0.00000122123005994819,357411734__Bacteria__Actinobacteria__Streptomyces_flavogriseus_ATCC_33331__30S_ribosomal_protein_S10:0.00000122123005994819):0.00000122123005994819,374988944__Bacteria__Actinobacteria__Streptomyces_bingchenggensis_BCW-1__30S_ribosomal_protein_S10:0.00000122123005994819):0.00000122123005994819,(290958152__Bacteria__Actinobacteria__Streptomyces_scabiei_87-22__30S_ribosomal_protein_S10:0.00000122123005994819,182436628__Bacteria__Actinobacteria__Streptomyces_griseus_subsp_griseus_NBRC_13350__30S_ribosomal_protein_S10:0.00000122123005994819):0.00000122123005994819):0.00000122123005994819,345008569__Bacteria__Actinobacteria__Streptomyces_violaceusniger_Tu_4113__30S_ribosomal_protein_S10:0.01661873697231788100):0.01712855502627231435):0.01666487288691773441,(172039994__Bacteria__Actinobacteria__Corynebacterium_urealyticum_DSM_7109__30S_ribosomal_protein_S10:0.01713855249132149525,((68536924__Bacteria__Actinobacteria__Corynebacterium_jeikeium_K411__30S_ribosomal_protein_S10:0.00000122123005994819,(336326440__Bacteria__Actinobacteria__Corynebacterium_resistens_DSM_45100__30S_ribosomal_protein_S10:0.02001725060925715893,(((226305340__Bacteria__Actinobacteria__Rhodococcus_erythropolis_PR4__30S_ribosomal_protein_S10:0.00000122123005994819,(333918146__Bacteria__Actinobacteria__Amycolicicoccus_subflavus_DQS3-9A1__30S_ribosomal_protein_S10:0.00000122123005994819,((256380599__Bacteria__Actinobacteria__Actinosynnema_mirum_DSM_43827__30S_ribosomal_protein_S10:0.00000122123005994819,((54022699__Bacteria__Actinobacteria__Nocardia_farcinica_IFM_10152__30S_ribosomal_protein_S10:0.00000122123005994819,((111023095__Bacteria__Actinobacteria__Rhodococcus_jostii_RHA1__30S_ribosomal_protein_S10:0.00000122123005994819,(((((331699177__Bacteria__Actinobacteria__Pseudonocardia_dioxanivorans_CB1190__30S_ribosomal_protein_S10:0.00000122123005994819,((258651362__Bacteria__Actinobacteria__Nakamurella_multipartita_DSM_44233__30S_ribosomal_protein_S10:0.01714374587943910677,((169630901__Bacteria__Actinobacteria__Mycobacterium_abscessus_ATCC_19977_1__30S_ribosomal_protein_S10:0.00000122123005994819,((145225626__Bacteria__Actinobacteria__Mycobacterium_gilvum_PYR-GCK__30S_ribosomal_protein_S10:0.00000122123005994819,(118473457__Bacteria__Actinobacteria__Mycobacterium_smegmatis_str_MC2_155__30S_ribosomal_protein_S10:0.00000122123005994819,((257054469__Bacteria__Actinobacteria__Saccharomonospora_viridis_DSM_43017__30S_ribosomal_protein_S10:0.00000122123005994819,(108797985__Bacteria__Actinobacteria__Mycobacterium_sp_MCS__30S_ribosomal_protein_S10:0.00000122123005994819,(296392584__Bacteria__Actinobacteria__Segniliparus_rotundus_DSM_44985__30S_ribosomal_protein_S10:0.03372298976625223710,237786396__Bacteria__Actinobacteria__Corynebacterium_kroppenstedtii_DSM_44385__30S_ribosomal_protein_S10:0.07614578496546832442):0.00000122123005994819):0.00000122123005994819):0.00000122123005994819,375137898__Bacteria__Actinobacteria__Mycobacterium_rhodesiae_NBB3__30S_ribosomal_protein_S10:0.00000122123005994819):0.00000122123005994819):0.00000122123005994819):0.00000122123005994819,120402315__Bacteria__Actinobacteria__Mycobacterium_vanbaalenii_PYR-1__30S_ribosomal_protein_S10:0.00000122123005994819):0.00000122123005994819):0.00000122123005994819,((15828003__Bacteria__Actinobacteria__Mycobacterium_leprae_TN__30S_ribosomal_protein_S10:0.01698519536101811972,((15607840__Bacteria__Actinobacteria__Mycobacterium_tuberculosis_H37Rv__30S_ribosomal_protein_S10:0.00000122123005994819,(((339630769__Bacteria__Actinobacteria__Mycobacterium_africanum_GM041182__30S_ribosomal_protein_S10:0.00000122123005994819,31791885__Bacteria__Actinobacteria__Mycobacterium_bovis_AF2122-97__30S_ribosomal_protein_S10:0.00000122123005994819):0.00000122123005994819,183981052__Bacteria__Actinobacteria__Mycobacterium_marinum_M__30S_ribosomal_protein_S10:0.00000122123005994819):0.00000122123005994819,340625720__Bacteria__Actinobacteria__Mycobacterium_canettii_CIPT_140010059__30S_ribosomal_protein_S10:0.00000122123005994819):0.00000122123005994819):0.00000122123005994819,118616570__Bacteria__Actinobacteria__Mycobacterium_ulcerans_Agy99__30S_ribosomal_protein_S10:0.01658152224252846391):0.01687443114677307163):0.00000122123005994819,(379756374__Bacteria__Actinobacteria__Mycobacterium_intracellulare_MOTT-02__30S_ribosomal_protein_S10:0.00000122123005994819,41410258__Bacteria__Actinobacteria__Mycobacterium_avium_subsp_paratuberculosis_K-10__30S_ribosomal_protein_S10:0.00000122123005994819):0.00000122123005994819):0.01694182163796095070):0.01899068669792462749):0.00000122123005994819,300782607__Bacteria__Actinobacteria__Amycolatopsis_mediterranei_U32__30S_ribosomal_protein_S10:0.01723934669751309157):0.00000122123005994819):0.00000122123005994819,((38233084__Bacteria__Actinobacteria__Corynebacterium_diphtheriae_NCTC_13129__30S_ribosomal_protein_S10:0.00000122123005994819,227832218__Bacteria__Actinobacteria__Corynebacterium_aurimucosum_ATCC_700975__30S_ribosomal_protein_S10:0.00000122123005994819):0.01702673703054984403,((19551745__Bacteria__Actinobacteria__Corynebacterium_glutamicum_ATCC_13032__30S_ribosomal_protein_S10:0.00000122123005994819,(300857761__Bacteria__Actinobacteria__Corynebacterium_pseudotuberculosis_FRC41__30S_ribosomal_protein_S10:0.00000122123005994819,337290014__Bacteria__Actinobacteria__Corynebacterium_ulcerans_BR-AD22__30S_ribosomal_protein_S10:0.00000122123005994819):0.00000122123005994819):0.00000122123005994819,161485995__Bacteria__Actinobacteria__Corynebacterium_efficiens_YS-314__30S_ribosomal_protein_S10:0.00000122123005994819):0.00000122123005994819):0.01712505157941965339):0.00000122123005994819,296141116__Bacteria__Actinobacteria__Tsukamurella_paurometabola_DSM_20162__30S_ribosomal_protein_S10:0.00000122123005994819):0.00000122123005994819,379707018__Bacteria__Actinobacteria__Nocardia_cyriacigeorgica_GUH-2__30S_ribosomal_protein_S10:0.00000122123005994819):0.00000122123005994819,312140919__Bacteria__Actinobacteria__Rhodococcus_equi_103S__30S_ribosomal_protein_S10:0.00000122123005994819):0.00000122123005994819):0.00000122123005994819,226365594__Bacteria__Actinobacteria__Rhodococcus_opacus_B4__30S_ribosomal_protein_S10:0.00000122123005994819):0.00000122123005994819):0.00000122123005994819,262203625__Bacteria__Actinobacteria__Gordonia_bronchialis_DSM_43247__30S_ribosomal_protein_S10:0.00000122123005994819):0.00000122123005994819):0.00000122123005994819,378719100__Bacteria__Actinobacteria__Gordonia_polyisoprenivorans_VH2__30S_ribosomal_protein_S10:0.00000122123005994819):0.00000122123005994819):0.00000122123005994819):0.00000122123005994819,134103265__Bacteria__Actinobacteria__Saccharopolyspora_erythraea_NRRL_2338__30S_ribosomal_protein_S10:0.01710119843513283402):0.00000122123005994819,(284992875__Bacteria__Actinobacteria__Geodermatophilus_obscurus_DSM_43160__30S_ribosomal_protein_S10:0.00000122123005994819,379737643__Bacteria__Actinobacteria__Blastococcus_saxobsidens_DD2__30S_ribosomal_protein_S10:0.03455202549418135566):0.03440098176052864415):0.01878964109222195505):0.00000122123005994819):0.00000122123005994819,340795350__Bacteria__Actinobacteria__Corynebacterium_variabile_DSM_44702__30S_ribosomal_protein_S10:0.00000122123005994819):0.00000122123005994819):0.28500225072332285858):0.00000122123005994819,(256390139__Bacteria__Actinobacteria__Catenulispora_acidiphila_DSM_44928__30S_ribosomal_protein_S10:0.00000122123005994819,357390095__Bacteria__Actinobacteria__Kitasatospora_setae_KM-6054__30S_ribosomal_protein_S10:0.00000122123005994819):0.01673224302136042466):0.02466045652976958658):0.02463684192434241124,72163046__Bacteria__Actinobacteria__Thermobifida_fusca_YX__30S_ribosomal_protein_S10:0.03362570142858745809):0.00000122123005994819):0.02373563793605131672,(269128517__Bacteria__Actinobacteria__Thermomonospora_curvata_DSM_43183__30S_ribosomal_protein_S10:0.00000122123005994819,(271962631__Bacteria__Actinobacteria__Streptosporangium_roseum_DSM_43021__30S_ribosomal_protein_S10:0.00000122123005994819,296268549__Bacteria__Actinobacteria__Thermobispora_bispora_DSM_43833__30S_ribosomal_protein_S10:0.01649850224282336381):0.01661701256255867024):0.01659044668091566588):0.00000122123005994819,(((((308178137__Bacteria__Actinobacteria__Arthrobacter_arilaitensis_Re117__30S_ribosomal_protein_S10:0.00000122123005994819,((((119961625__Bacteria__Actinobacteria__Arthrobacter_aurescens_TC1__30S_ribosomal_protein_S10:0.00000122123005994819,(184200261__Bacteria__Actinobacteria__Kocuria_rhizophila_DC2201__30S_ribosomal_protein_S10:0.00000122123005994819,(163840907__Bacteria__Actinobacteria__Renibacterium_salmoninarum_ATCC_33209__30S_ribosomal_protein_S10:0.00000122123005994819,220913433__Bacteria__Actinobacteria__Arthrobacter_chlorophenolicus_A6__30S_ribosomal_protein_S10:0.00000122123005994819):0.00000122123005994819):0.00000122123005994819):0.00000122123005994819,325964167__Bacteria__Actinobacteria__Arthrobacter_phenanthrenivorans_Sphe3__30S_ribosomal_protein_S10P:0.00000122123005994819):0.00000122123005994819,116671522__Bacteria__Actinobacteria__Arthrobacter_sp_FB24__30S_ribosomal_protein_S10:0.00000122123005994819):0.00000122123005994819,(28493522__Bacteria__Actinobacteria__Tropheryma_whipplei_str_Twist__30S_ribosomal_protein_S10:0.39796912110734894430,239918200__Bacteria__Actinobacteria__Micrococcus_luteus_NCTC_2665__30S_ribosomal_protein_S10:0.00000122123005994819):0.01656453335174655137):0.02368405801518175952):0.02543419366321640618,(283457541__Bacteria__Actinobacteria__Rothia_mucilaginosa_DY-18__30S_ribosomal_protein_S10:0.00000122123005994819,311111974__Bacteria__Actinobacteria__Rothia_dentocariosa_ATCC_17931__30S_ribosomal_protein_S10:0.00000122123005994819):0.06802899507485081487):0.00000122123005994819,(298345473__Bacteria__Actinobacteria__Mobiluncus_curtisii_ATCC_43063__30S_ribosomal_protein_S10:0.11572466418775170793,(219682856__Bacteria__Actinobacteria__Bifidobacterium_animalis_subsp_lactis_AD011__30S_ribosomal_protein_S10:0.00000122123005994819,((23466129__Bacteria__Actinobacteria__Bifidobacterium_longum_NCC2705__30S_ribosomal_protein_S10:0.00000122123005994819,384197731__Bacteria__Actinobacteria__Bifidobacterium_breve_ACS-071-V-Sch8b__30S_ribosomal_protein_S10:0.00000122123005994819):0.00000122123005994819,(((311115168__Bacteria__Actinobacteria__Gardnerella_vaginalis_ATCC_14019__30S_ribosomal_protein_S10:0.00000122123005994819,283455365__Bacteria__Actinobacteria__Bifidobacterium_dentium_Bd1__30S_ribosomal_protein_S10:0.00000122123005994819):0.00000122123005994819,310288025__Bacteria__Actinobacteria__Bifidobacterium_bifidum_S17__30S_ribosomal_protein_S10:0.00000122123005994819):0.00000122123005994819,119025338__Bacteria__Actinobacteria__Bifidobacterium_adolescentis_ATCC_15703__30S_ribosomal_protein_S10:0.01616753967860919475):0.01621119186568752493):0.01622740930905528997):0.06554807526778753946):0.02579183596186605115):0.00000122123005994819,((256825887__Bacteria__Actinobacteria__Kytococcus_sedentarius_DSM_20547__30S_ribosomal_protein_S10P:0.00000122123005994819,((229821624__Bacteria__Actinobacteria__Beutenbergia_cavernae_DSM_12333__30S_ribosomal_protein_S10:0.01651105149859874444,((((297571936__Bacteria__Actinobacteria__Arcanobacterium_haemolyticum_DSM_20595__30S_ribosomal_protein_S10:0.26766964111307595120,317125873__Bacteria__Actinobacteria__Intrasporangium_calvum_DSM_43043__30S_ribosomal_protein_S10P:0.00000122123005994819):0.01643398291946815415,(334336185__Bacteria__Actinobacteria__Isoptericola_variabilis_225__30S_ribosomal_protein_S10:0.01640054817122398728,269955434__Bacteria__Actinobacteria__Xylanimonas_cellulosilytica_DSM_15894__30S_ribosomal_protein_S10:0.00000122123005994819):0.01646421955005662394):0.01660568193435301917,((296130496__Bacteria__Actinobacteria__Cellulomonas_flavigena_DSM_20109__30S_ribosomal_protein_S10:0.00000122123005994819,332669516__Bacteria__Actinobacteria__Cellulomonas_fimi_ATCC_484__50S_ribosomal_protein_S10:0.00000122123005994819):0.00000122123005994819,336319934__Bacteria__Actinobacteria__Cellvibrio_gilvus_ATCC_13127__ribosomal_protein_S10:0.00000122123005994819):0.01652729469419873809):0.00000122123005994819,(256831826__Bacteria__Actinobacteria__Jonesia_denitrificans_DSM_20603__30S_ribosomal_protein_S10:0.00000122123005994819,269796256__Bacteria__Actinobacteria__Sanguibacter_keddieii_DSM_10542__30S_ribosomal_protein_S10P:0.00000122123005994819):0.00000122123005994819):0.00000122123005994819):0.01657752509105004865,257069509__Bacteria__Actinobacteria__Brachybacterium_faecium_DSM_4810__30S_ribosomal_protein_S10P:0.01666359481307299814):0.00000122123005994819):0.00000122123005994819,((50955567__Bacteria__Actinobacteria__Leifsonia_xyli_subsp_xyli_str_CTCB07__30S_ribosomal_protein_S10:0.01825491947519487096,323357373__Bacteria__Actinobacteria__Microbacterium_testaceum_StLB037__ribosomal_protein_S10:0.01561836558580305401):0.07076598525571195508,148273802__Bacteria__Actinobacteria__Clavibacter_michiganensis_subsp_michiganensis_NCPPB_382__30S_ribosomal_protein_S10:0.00000122123005994819):0.03497858368238971477):0.03325502476135695773):0.20712499325433877950,((119718126__Bacteria__Actinobacteria__Nocardioides_sp_JS614__30S_ribosomal_protein_S10:0.01674723147571895512,(284034003__Bacteria__Actinobacteria__Kribbella_flavida_DSM_17836__30S_ribosomal_protein_S10:0.00000122123005994819,(50843319__Bacteria__Actinobacteria__Propionibacterium_acnes_KPA171202__30S_ribosomal_protein_S10:0.01651975129090871991,297625781__Bacteria__Actinobacteria__Propionibacterium_freudenreichii_subsp_shermanii_CIRM-BIA1__30S_ribosomal_protein_S10:0.03459039659415438089):0.03744589556026117066):0.01811384147234122721):0.00000122123005994819,(152964656__Bacteria__Actinobacteria__Kineococcus_radiotolerans_SRS30216__30S_ribosomal_protein_S10:0.01689952780036228092,336116747__Bacteria__Actinobacteria__Microlunatus_phosphovorus_NM-1__30S_ribosomal_protein_S10:0.00000122123005994819):0.01671584264713120091):0.01809903322149217231):0.00000122123005994819):0.02307534823379643954):0.07704680411864775480,(284042803__Bacteria__Actinobacteria__Conexibacter_woesei_DSM_14684__30S_ribosomal_protein_S10:0.22938711613417084312,108804975__Bacteria__Actinobacteria__Rubrobacter_xylanophilus_DSM_9941__30S_ribosomal_protein_S10P:0.48077743475791878680):0.16073776223972788268):0.16959945412742691295,((328955915__Bacteria__Actinobacteria__Coriobacterium_glomerans_PW2__30S_ribosomal_protein_S10P:0.05837707933170422497,(257784965__Bacteria__Actinobacteria__Atopobium_parvulum_DSM_20469__30S_ribosomal_protein_S10:0.05685241616176552742,302336385__Bacteria__Actinobacteria__Olsenella_uli_DSM_7084__30S_ribosomal_protein_S10:0.04071318015255108447):0.01607171067429129588):0.07367947850237482887,(257064321__Bacteria__Actinobacteria__Slackia_heliotrinireducens_DSM_20476__30S_ribosomal_protein_S10P:0.03463595058212336208,((339445916__Bacteria__Actinobacteria__Eggerthella_sp_YY7918__hypothetical_protein:0.00000122123005994819,256827417__Bacteria__Actinobacteria__Cryptobacterium_curtum_DSM_15641__30S_ribosomal_protein_S10P:0.00000122123005994819):0.00000122123005994819,257790716__Bacteria__Actinobacteria__Eggerthella_lenta_DSM_2243__30S_ribosomal_protein_S10:0.00000122123005994819):0.03196397904484688662):0.11020386945482850416):0.15540083770881252256):0.06381450599359911324):0.09146640073644692059,(((((15829061__Bacteria__Tenericutes__Mycoplasma_pulmonis_UAB_CTIP__30S_ribosomal_protein_S10:0.70141496807591585672,((((308190096__Bacteria__Tenericutes__Mycoplasma_fermentans_JER__30S_ribosomal_protein_S10:0.20634247294088661762,(148377810__Bacteria__Tenericutes__Mycoplasma_agalactiae_PG2__30S_ribosomal_protein_S10:0.02823683570462644579,339321115__Bacteria__Tenericutes__Mycoplasma_bovis_Hubei-1__30S_ribosomal_protein_S10:0.01372264334093157602):0.19573815029990768166):0.20032065092656287097,(71894654__Bacteria__Tenericutes__Mycoplasma_synoviae_53__30S_ribosomal_protein_S10:0.57990616651885085187,294155414__Bacteria__Tenericutes__Mycoplasma_crocodyli_MP145__30S_ribosomal_protein_S10:0.45104321724456142295):0.09042927213384041596):0.13938460245912734359,(47459069__Bacteria__Tenericutes__Mycoplasma_mobile_163K__30S_ribosomal_protein_S10:0.66713353709142597658,(193216763__Bacteria__Tenericutes__Mycoplasma_arthritidis_158L3-1__30S_ribosomal_protein_S10:0.12112802227800087418,269115074__Bacteria__Tenericutes__Mycoplasma_hominis_ATCC_23114__30S_ribosomal_protein_S10:0.22927627227509586594):0.40038712295914624661):0.13879313746107288519):0.07389280420248423020,(304373191__Bacteria__Tenericutes__Mycoplasma_hyorhinis_HUB-1__30S_ribosomal_protein_S10:0.46495904660132131303,(240047258__Bacteria__Tenericutes__Mycoplasma_conjunctivae_HRC-581__30S_ribosomal_protein_S10:0.24945620332146714593,(((72080534__Bacteria__Tenericutes__Mycoplasma_hyopneumoniae_7448__30S_ribosomal_protein_S10:0.00000122123005994819,54020069__Bacteria__Tenericutes__Mycoplasma_hyopneumoniae_232__30S_ribosomal_protein_S10:0.00000122123005994819):0.00000122123005994819,71893547__Bacteria__Tenericutes__Mycoplasma_hyopneumoniae_J__30S_ribosomal_protein_S10:0.00000122123005994819):0.00000122123005994819,385334264__Bacteria__Tenericutes__Mycoplasma_hyopneumoniae_168__30S_ribosomal_protein_S10:0.00000122123005994819):0.25994266308976943236):0.46899547427588872406):0.23631750748464466771):0.04529383157735222820):0.32467205266654308726,((209554077__Bacteria__Tenericutes__Ureaplasma_urealyticum_serovar_10_str_ATCC_33699__30S_ribosomal_protein_S10:0.00000122123005994819,13357790__Bacteria__Tenericutes__Ureaplasma_parvum_serovar_3_str_ATCC_700970__30S_ribosomal_protein_S10:0.01585826878775106752):0.52674086364915773117,(((325973270__Bacteria__Tenericutes__Mycoplasma_suis_str_Illinois__30S_ribosomal_protein_S10:0.61224887287625684440,(374318683__Bacteria__Tenericutes__Mycoplasma_haemocanis_str_Illinois__30S_ribosomal_protein_S10:0.00000122123005994819,321310981__Bacteria__Tenericutes__Mycoplasma_haemofelis_str_Langford_1__30S_ribosomal_protein_S10:0.00000122123005994819):0.40805102633333439899):0.88851575782766001321,26554466__Bacteria__Tenericutes__Mycoplasma_penetrans_HF-2__30S_ribosomal_protein_S10:0.42698433800968160767):0.12562714133592556287,(294660214__Bacteria__Tenericutes__Mycoplasma_gallisepticum_str_R-low__30S_ribosomal_protein_S10:0.30919486564811266005,(13507903__Bacteria__Tenericutes__Mycoplasma_pneumoniae_M129__30S_ribosomal_protein_S10:0.05429511380979958057,12045003__Bacteria__Tenericutes__Mycoplasma_genitalium_G37__30S_ribosomal_protein_S10:0.04753731675143142016):0.91930761896079227213):0.38677563566435130271):0.01553054259854184417):0.22025317392687496221):0.17158694730379828175,((194246732__Bacteria__Tenericutes__Candidatus_Phytoplasma_mali__30S_ribosomal_protein_S10:0.20545426400341856854,(197294632__Bacteria__Tenericutes__Candidatus_Phytoplasma_australiense__30S_ribosomal_protein_S10:0.02616631822159233567,(39938685__Bacteria__Tenericutes__Onion_yellows_phytoplasma_OY-M__ribosomal_protein_S10:0.04421916375790192061,85057804__Bacteria__Tenericutes__Aster_yellows_witches-broom_phytoplasma_AYWB__30S_ribosomal_protein_S10:0.03322181145895800741):0.11113725589209659528):0.21186737127792237834):0.25358995729092653759,162446956__Bacteria__Tenericutes__Acholeplasma_laidlawii_PG-8A__30S_ribosomal_protein_S10:0.06115174162952365100):0.36429353717913898203):0.10723936090345882743,(((310779597__Bacteria__Fusobacteria__Ilyobacter_polytropus_DSM_2926__30S_ribosomal_protein_S10P:0.06577713800176619718,19704967__Bacteria__Fusobacteria__Fusobacterium_nucleatum_subsp_nucleatum_ATCC_25586__30S_ribosomal_protein_S10:0.24923119867032073049):0.13079740696790340126,((269122978__Bacteria__Fusobacteria__Streptobacillus_moniliformis_DSM_12112__30S_ribosomal_protein_S10:0.53057830809271555594,257125035__Bacteria__Fusobacteria__Leptotrichia_buccalis_C-1013-b__30S_ribosomal_protein_S10:0.07975986244498231570):0.10888479358458126589,269122582__Bacteria__Fusobacteria__Sebaldella_termitidis_ATCC_33386__30S_ribosomal_protein_S10:0.07050700538536101847):0.18634196347563128371):0.59746258228794346667,336066411__Bacteria__others_bacteria__Erysipelothrix_rhusiopathiae_str_Fujisawa__30S_ribosomal_protein_S10:0.44337612194931425025):0.05057933277793140447):0.16488445939892121261,(((((317123098__Bacteria__Clostridia__Thermaerobacter_marianensis_DSM_12885__30S_ribosomal_protein_S10P:0.26947570109223073498,(339626624__Bacteria__Clostridia__Sulfobacillus_acidophilus_TPY__30S_ribosomal_protein_S10:0.26545335744384185306,51894211__Bacteria__Clostridia__Symbiobacterium_thermophilum_IAM_14863__30S_ribosomal_protein_S10:0.16269159167557140089):0.08058543214946525812):0.14950432746935396477,((((332982710__Bacteria__Clostridia__Mahella_australiensis_50-1_BON__30S_ribosomal_protein_S10:0.23909552438215539438,((220928206__Bacteria__Clostridia__Clostridium_cellulolyticum_H10__30S_ribosomal_protein_S10:0.00000122123005994819,376259801__Bacteria__Clostridia__Clostridium_sp_BNL1100__30S_ribosomal_protein_S10:0.00000122123005994819):0.06488630983138975183,125975383__Bacteria__Clostridia__Clostridium_thermocellum_ATCC_27405__30S_ribosomal_protein_S10:0.01655666392278886540):0.00000122123005994819):0.02239468229168063360,374298077__Bacteria__Clostridia__Clostridium_clariflavum_DSM_19732__30S_ribosomal_protein_S10:0.05802363159707031592):0.03413850836942084604,(((((342733059__Bacteria__Clostridia__Candidatus_Arthromitus_sp_SFB-mouse-Japan__30S_ribosomal_protein_S10:0.03323647710148869977,347543076__Bacteria__Clostridia__Candidatus_Arthromitus_sp_SFB-rat-Yit__30S_ribosomal_protein_S10:0.18422810126863098379):0.45515823521045051248,(146297286__Bacteria__Clostridia__Caldicellulosiruptor_saccharolyticus_DSM_8903__30S_ribosomal_protein_S10:0.00000122123005994819,((312127225__Bacteria__Clostridia__Caldicellulosiruptor_hydrothermalis_108__30S_ribosomal_protein_S10:0.00000122123005994819,(((344996426__Bacteria__Clostridia__Caldicellulosiruptor_lactoaceticus_6A__30S_ribosomal_protein_S10:0.00000122123005994819,302871497__Bacteria__Clostridia__Caldicellulosiruptor_obsidiansis_OB47__30S_ribosomal_protein_S10:0.00000122123005994819):0.00000122123005994819,222529731__Bacteria__Clostridia__Caldicellulosiruptor_bescii_DSM_6725__30S_ribosomal_protein_S10:0.00000122123005994819):0.00000122123005994819,(312793940__Bacteria__Clostridia__Caldicellulosiruptor_kristjanssonii_177R1B__30S_ribosomal_protein_S10:0.00000122123005994819,312135497__Bacteria__Clostridia__Caldicellulosiruptor_owensensis_OL__30S_ribosomal_protein_S10:0.00000122123005994819):0.00000122123005994819):0.00000122123005994819):0.00000122123005994819,312622044__Bacteria__Clostridia__Caldicellulosiruptor_kronotskyensis_2002__30S_ribosomal_protein_S10:0.00000122123005994819):0.04277326774043738872):0.33906926534639175719):0.05249335256111291315,(((18311388__Bacteria__Clostridia__Clostridium_perfringens_str_13__30S_ribosomal_protein_S10:0.03160805433573426332,((188589142__Bacteria__Clostridia__Clostridium_botulinum_E3_str_Alaska_E43__30S_ribosomal_protein_S10:0.00000122123005994819,187934271__Bacteria__Clostridia__Clostridium_botulinum_B_str_Eklund_17B__30S_ribosomal_protein_S10:0.00000122123005994819):0.00000122123005994819,150015042__Bacteria__Clostridia__Clostridium_beijerinckii_NCIMB_8052__30S_ribosomal_protein_S10:0.00000122123005994819):0.03256862490069437760):0.08171327642551094728,(302876535__Bacteria__Clostridia__Clostridium_cellulovorans_743B__30S_ribosomal_protein_S10:0.05308973586117375631,(331268412__Bacteria__Clostridia__Clostridium_botulinum_BKT015925__30S_ribosomal_protein_S10:0.00000122123005994819,118443189__Bacteria__Clostridia__Clostridium_novyi_NT__30S_ribosomal_protein_S10:0.01617036179623013506):0.05342710752722809597):0.01108081854984270531):0.02480253001601401622,((15896384__Bacteria__Clostridia__Clostridium_acetobutylicum_ATCC_824__30S_ribosomal_protein_S10:0.01639533649510507840,148381422__Bacteria__Clostridia__Clostridium_botulinum_A_str_ATCC_3502__30S_ribosomal_protein_S10:0.08762684650008840948):0.01575343879455891327,(153952860__Bacteria__Clostridia__Clostridium_kluyveri_DSM_555__30S_ribosomal_protein_S10:0.00000122123005994819,300857247__Bacteria__Clostridia__Clostridium_ljungdahlii_DSM_13528__30S_ribosomal_protein_S10:0.00000122123005994819):0.01602655243366326102):0.00000122123005994819):0.13769306861697133693):0.04954957578326320278,((390934120__Bacteria__Clostridia__Thermoanaerobacterium_saccharolyticum_JW-SL-YS485__30S_ribosomal_protein_S10:0.01677564731613569171,(333896187__Bacteria__Clostridia__Thermoanaerobacterium_xylanolyticum_LX-11__30S_ribosomal_protein_S10:0.00000122123005994819,304315939__Bacteria__Clostridia__Thermoanaerobacterium_thermosaccharolyticum_DSM_571__30S_ribosomal_protein_S10:0.00000122123005994819):0.00000122123005994819):0.07192364757154695587,(((167036800__Bacteria__Clostridia__Thermoanaerobacter_pseudethanolicus_ATCC_33223__30S_ribosomal_protein_S10:0.00000122123005994819,(167039519__Bacteria__Clostridia__Thermoanaerobacter_sp_X514__30S_ribosomal_protein_S10:0.00000122123005994819,(345018535__Bacteria__Clostridia__Thermoanaerobacter_wiegelii_Rt8__30S_ribosomal_protein_S10:0.00000122123005994819,320115222__Bacteria__Clostridia__Thermoanaerobacter_brockii_subsp_finnii_Ako-1__30S_ribosomal_protein_S10:0.00000122123005994819):0.00000122123005994819):0.00000122123005994819):0.01633143894262163026,(297545330__Bacteria__Clostridia__Thermoanaerobacter_mathranii_subsp_mathranii_str_A3__30S_ribosomal_protein_S10:0.00000122123005994819,289579146__Bacteria__Clostridia__Thermoanaerobacter_italicus_Ab9__30S_ribosomal_protein_S10:0.00000122123005994819):0.00000122123005994819):0.01137929060073100858,20808661__Bacteria__Clostridia__Thermoanaerobacter_tengcongensis_MB4__30S_ribosomal_protein_S10:0.07193184582412140426):0.04477912501957106994):0.04548303125605462210):0.05446717276549638970,((379012692__Bacteria__Clostridia__Acetobacterium_woodii_DSM_1030__30S_ribosomal_protein_S10:0.04885908370658329641,310829586__Bacteria__Clostridia__Eubacterium_limosum_KIST612__30S_ribosomal_protein_S10:0.00000122123005994819):0.05055207739908174763,((((350269367__Bacteria__Clostridia__Oscillibacter_valericigenes_Sjm18-20__30S_ribosomal_protein_S10:0.17349952842079943705,317131368__Bacteria__Clostridia__Ethanoligenens_harbinense_YUAN-3__30S_ribosomal_protein_S10:0.17490235572763698779):0.10652271729938593559,(326792608__Bacteria__Clostridia__Clostridium_lentocellum_DSM_5427__30S_ribosomal_protein_S10:0.29650971817040105982,(238916264__Bacteria__Clostridia__Eubacterium_eligens_ATCC_27750__30S_ribosomal_protein_S10:0.12338420350843481987,((302388089__Bacteria__Clostridia__Clostridium_saccharolyticum_WM1__30S_ribosomal_protein_S10:0.04828537837001874861,160881786__Bacteria__Clostridia__Clostridium_phytofermentans_ISDg__30S_ribosomal_protein_S10:0.10933998631191439721):0.02806170013438156335,((347533199__Bacteria__Clostridia__Roseburia_hominis_A2-183__30S_ribosomal_protein_S10:0.03565101050614231937,238922829__Bacteria__Clostridia__Eubacterium_rectale_ATCC_33656__30S_ribosomal_protein_S10:0.10466290073119845216):0.04494815435238817131,(339442851__Bacteria__Clostridia__Clostridium_sp_SY8519__30S_ribosomal_protein_S10:0.15056248006512940041,302669960__Bacteria__Clostridia__Butyrivibrio_proteoclasticus_B316__30S_ribosomal_protein_S10:0.06566082294901091909):0.02075551094701075586):0.02736912122094308300):0.10393402158343362229):0.18297131638653724162):0.08998649568116691422):0.02719536098479499731,((257067061__Bacteria__Clostridia__Anaerococcus_prevotii_DSM_20548__30S_ribosomal_protein_S10:0.14031922630095525206,169823851__Bacteria__Clostridia__Finegoldia_magna_ATCC_29328__30S_ribosomal_protein_S10:0.06590433549261909274):0.13822160175090295042,(317054765__Bacteria__Clostridia__Ruminococcus_albus_7__30S_ribosomal_protein_S10:0.63959363311586525658,(50364937__Bacteria__Tenericutes__Mesoplasma_florum_L1__30S_ribosomal_protein_S10:0.03086760889100969088,(344204898__Bacteria__Tenericutes__Mycoplasma_putrefaciens_KS1__30S_ribosomal_protein_S10:0.07752994121637306335,(42561271__Bacteria__Tenericutes__Mycoplasma_mycoides_subsp_mycoides_SC_str_PG1__30S_ribosomal_protein_S10:0.06529997610369038530,(83320025__Bacteria__Tenericutes__Mycoplasma_capricolum_subsp_capricolum_ATCC_27343__30S_ribosomal_protein_S10:0.00000122123005994819,313665578__Bacteria__Tenericutes__Mycoplasma_leachii_PG50__30S_ribosomal_protein_S10:0.00000122123005994819):0.00065696002286489872):0.04160315120472495715):0.05497301533554867226):0.36086584999122184314):0.09759557310110032746):0.05779193389038464468):0.04828281171350904538,((158319542__Bacteria__Clostridia__Alkaliphilus_oremlandii_OhILAs__30S_ribosomal_protein_S10:0.05623822384791258427,150392161__Bacteria__Clostridia__Alkaliphilus_metalliredigens_QYMF__30S_ribosomal_protein_S10:0.11485629731647933882):0.04327145148036415367,(126697639__Bacteria__Clostridia__Clostridium_difficile_630__30S_ribosomal_protein_S10:0.19537723099999648735,(374308552__Bacteria__Clostridia__Filifactor_alocis_ATCC_35896__30S_ribosomal_protein_S10:0.22929995395110175371,310659503__Bacteria__Clostridia__Clostridium_sticklandii_DSM_519__30S_ribosomal_subunit_protein_S10:0.08188874215438762816):0.05282488003508803431):0.12719045500296213835):0.05390139674765589972):0.03468465674636589391):0.05203001053908201667):0.00000122123005994819):0.03266152684136892220,(302388711__Bacteria__Clostridia__Thermosediminibacter_oceani_DSM_16646__30S_ribosomal_protein_S10P:0.13594920412034697255,332798205__Bacteria__Clostridia__Tepidanaerobacter_sp_Re1__30S_ribosomal_protein_S10:0.14069159774088671466):0.10641969377410540054):0.03312435803932079620):0.04612243229560317875,((295694836__Bacteria__Bacilli__Kyrpidia_tusciae_DSM_2912__30S_ribosomal_protein_S10:0.05431172834511287933,258512671__Bacteria__Bacilli__Alicyclobacillus_acidocaldarius_subsp_acidocaldarius_DSM_446__30S_ribosomal_protein_S10:0.15922515070406373372):0.01331291098848996074,(((294496984__Bacteria__Bacilli__Bacillus_megaterium_QM_B1551__30S_ribosomal_protein_S10:0.02972418920975558251,((((138893784__Bacteria__Bacilli__Geobacillus_thermodenitrificans_NG80-2__30S_ribosomal_protein_S10:0.00000122123005994819,375006919__Bacteria__Bacilli__Geobacillus_thermoleovorans_CCB_US3_UF5__30S_ribosomal_protein_S10:0.00000122123005994819):0.00000122123005994819,56418640__Bacteria__Bacilli__Geobacillus_kaustophilus_HTA426__30S_ribosomal_protein_S10:0.00000122123005994819):0.01604989122298882201,(336233654__Bacteria__Bacilli__Geobacillus_thermoglucosidasius_C56-YS93__30S_ribosomal_protein_S10:0.00000122123005994819,239825692__Bacteria__Bacilli__Geobacillus_sp_WCH70__30S_ribosomal_protein_S10:0.00000122123005994819):0.00000122123005994819):0.03274137278479677393,(212637953__Bacteria__Bacilli__Anoxybacillus_flavithermus_WK1__30S_ribosomal_protein_S10:0.00000122123005994819,(((30018379__Bacteria__Bacilli__Bacillus_cereus_ATCC_14579__30S_ribosomal_protein_S10:0.00000122123005994819,152973955__Bacteria__Bacilli__Bacillus_cytotoxicus_NVH_391-98__30S_ribosomal_protein_S10:0.00000122123005994819):0.00000122123005994819,49479272__Bacteria__Bacilli__Bacillus_thuringiensis_serovar_konkukian_str_97-27__30S_ribosomal_protein_S10:0.00000122123005994819):0.00000122123005994819,(163938117__Bacteria__Bacilli__Bacillus_weihenstephanensis_KBAB4__30S_ribosomal_protein_S10:0.01601306852302188458,30260300__Bacteria__Bacilli__Bacillus_anthracis_str_Ames__30S_ribosomal_protein_S10:0.01611815979751155328):0.00000122123005994819):0.01606555218714403321):0.00000122123005994819):0.02664078068110353401):0.03855803257690028352,336112796__Bacteria__Bacilli__Bacillus_coagulans_2-6__30S_ribosomal_protein_S10:0.00000122123005994819):0.01941494301691736729,(226309807__Bacteria__Bacilli__Brevibacillus_brevis_NBRC_100599__30S_ribosomal_protein_S10:0.06572303976206356202,(((56961931__Bacteria__Bacilli__Bacillus_clausii_KSM-K16__30S_ribosomal_protein_S10:0.03200992755735568990,(297582449__Bacteria__Bacilli__Bacillus_selenitireducens_MLS10__30S_ribosomal_protein_S10:0.08523721905895866036,((23097573__Bacteria__Bacilli__Oceanobacillus_iheyensis_HTE831__30S_ribosomal_protein_S10:0.08439701240169750207,((172056139__Bacteria__Bacilli__Exiguobacterium_sibiricum_255-15__30S_ribosomal_protein_S10:0.04659454265826856734,229917359__Bacteria__Bacilli__Exiguobacterium_sp_AT1b__30S_ribosomal_protein_S10:0.02288431391764855771):0.05971290758975025120,386712465__Bacteria__Bacilli__Halobacillus_halophilus_DSM_2266__30S_ribosomal_protein_S10:0.05191543247527802968):0.03219117981644496057):0.01895345273898287400,288554724__Bacteria__Bacilli__Bacillus_pseudofirmus_OF4__30S_ribosomal_protein_S10:0.00000122123005994819):0.01585061777558193982):0.01601283780370384852):0.00000122123005994819,15612696__Bacteria__Bacilli__Bacillus_halodurans_C-125__30S_ribosomal_protein_S10:0.00000122123005994819):0.01582860090243585344,(((157690899__Bacteria__Bacilli__Bacillus_pumilus_SAFR-032__30S_ribosomal_protein_S10:0.00000122123005994819,((((386756695__Bacteria__Bacilli__Bacillus_sp_JS__30S_ribosomal_protein_S10:0.00000122123005994819,((317126860__Bacteria__Bacilli__Bacillus_cellulosilyticus_DSM_2522__30S_ribosomal_protein_S10:0.01587564626189683428,((337751725__Bacteria__Bacilli__Paenibacillus_mucilaginosus_KNP414__protein_RpsJ:0.03258459827285643817,(374320648__Bacteria__Bacilli__Paenibacillus_terrae_HPL-003__30S_ribosomal_protein_S10:0.00000122123005994819,(251799643__Bacteria__Bacilli__Paenibacillus_sp_JDR-2__30S_ribosomal_protein_S10:0.00000122123005994819,308070976__Bacteria__Bacilli__Paenibacillus_polymyxa_E681__30S_ribosomal_protein_S10:0.00000122123005994819):0.00000122123005994819):0.00000122123005994819):0.05022688248577877879,(289435899__Bacteria__Bacilli__Listeria_seeligeri_serovar_1-2b_str_SLCC3954__hypothetical_protein:0.00000122123005994819,((16804671__Bacteria__Bacilli__Listeria_monocytogenes_EGD-e__30S_ribosomal_protein_S10:0.00000122123005994819,(116873999__Bacteria__Bacilli__Listeria_welshimeri_serovar_6b_str_SLCC5334__30S_ribosomal_protein_S10:0.00000122123005994819,(((386044941__Bacteria__Bacilli__Listeria_monocytogenes_10403S__30S_ribosomal_protein_S10:0.00000122123005994819,386054822__Bacteria__Bacilli__Listeria_monocytogenes_Finland_1998__30S_ribosomal_protein:0.00000122123005994819):0.00000122123005994819,(386051605__Bacteria__Bacilli__Listeria_monocytogenes_FSL_R2-561__30S_ribosomal_protein:0.00000122123005994819,386048364__Bacteria__Bacilli__Listeria_monocytogenes_J0161__30S_ribosomal_protein_S10p:0.00000122123005994819):0.00000122123005994819):0.00000122123005994819,16801843__Bacteria__Bacilli__Listeria_innocua_Clip11262__30S_ribosomal_protein_S10:0.00000122123005994819):0.00000122123005994819):0.00000122123005994819):0.00000122123005994819,347549934__Bacteria__Bacilli__Listeria_ivanovii_subsp_ivanovii_PAM_55__putative_30S_ribosomal_protein_S10:0.00000122123005994819):0.00000122123005994819):0.07110317500341552244):0.00000122123005994819):0.03502536526236889325,52078608__Bacteria__Bacilli__Bacillus_licheniformis_ATCC_14580__30S_ribosomal_protein_S10:0.00000122123005994819):0.00000122123005994819):0.00000122123005994819,16077183__Bacteria__Bacilli__Bacillus_subtilis_subsp_subtilis_str_168__30S_ribosomal_protein_S10:0.00000122123005994819):0.00000122123005994819,311070762__Bacteria__Bacilli__Bacillus_atrophaeus_1942__30S_ribosomal_protein_S10:0.00000122123005994819):0.00000122123005994819,154684633__Bacteria__Bacilli__Bacillus_amyloliquefaciens_FZB42__30S_ribosomal_protein_S10:0.00000122123005994819):0.00000122123005994819):0.00000122123005994819,169830031__Bacteria__Bacilli__Lysinibacillus_sphaericus_C3-41__30S_ribosomal_protein_S10:0.00000122123005994819):0.03553521308257873851,(222150444__Bacteria__Bacilli__Macrococcus_caseolyticus_JCSC5402__30S_ribosomal_protein_S10:0.01608707725894966203,(224477221__Bacteria__Bacilli__Staphylococcus_carnosus_subsp_carnosus_TM300__30S_ribosomal_protein_S10:0.00000122123005994819,((((319893201__Bacteria__Bacilli__Staphylococcus_pseudintermedius_HKU10-03__30S_ribosomal_protein_S10P:0.01606820750610532533,385783717__Bacteria__Bacilli__Staphylococcus_lugdunensis_N920143__30S_ribosomal_protein_S10:0.02054840675648236803):0.00000122123005994819,(27468743__Bacteria__Bacilli__Staphylococcus_epidermidis_ATCC_12228__30S_ribosomal_protein_S10:0.00000122123005994819,289550142__Bacteria__Bacilli__Staphylococcus_lugdunensis_HKU09-01__30S_ribosomal_protein_S10:0.00000122123005994819):0.00000122123005994819):0.00000122123005994819,(15925241__Bacteria__Bacilli__Staphylococcus_aureus_subsp_aureus_Mu50__30S_ribosomal_protein_S10:0.00000122123005994819,70725802__Bacteria__Bacilli__Staphylococcus_haemolyticus_JCSC1435__30S_ribosomal_protein_S10:0.01591243968548790994):0.01604144539263578639):0.00000122123005994819,73661971__Bacteria__Bacilli__Staphylococcus_saprophyticus_subsp_saprophyticus_ATCC_15305__30S_ribosomal_protein_S10:0.03218321564449665856):0.01594022287319889902):0.01570842606590100790):0.12195523703099388213):0.00000122123005994819):0.00000122123005994819):0.00000122123005994819):0.06426999662533069979):0.07276122345464705599):0.01257899536316172372,((((((331702081__Bacteria__Bacilli__Lactobacillus_buchneri_NRRL_B-30929__30S_ribosomal_protein_S10:0.03125861671311499362,347534784__Bacteria__Bacilli__Lactobacillus_sanfranciscensis_TMW_1-1304__30S_ribosomal_protein_S10:0.15330184403127045112):0.08292163782634062730,(254556016__Bacteria__Bacilli__Lactobacillus_plantarum_JDM1__30S_ribosomal_protein_S10:0.00000122123005994819,(116334270__Bacteria__Bacilli__Lactobacillus_brevis_ATCC_367__30S_ribosomal_protein_S10:0.01762002177133631040,((352518456__Bacteria__Bacilli__Tetragenococcus_halophilus_NBRC_12172__30S_ribosomal_protein_S10:0.15060873830570273291,(184155992__Bacteria__Bacilli__Lactobacillus_fermentum_IFO_3956__30S_ribosomal_protein_S10:0.13405677212863986725,148544697__Bacteria__Bacilli__Lactobacillus_reuteri_DSM_20016__30S_ribosomal_protein_S10:0.00000122123005994819):0.03028419839474342373):0.02226647800608422614,(377809994__Bacteria__Bacilli__Pediococcus_claussenii_ATCC_BAA-344__30S_ribosomal_protein_S10:0.00000122123005994819,116493164__Bacteria__Bacilli__Pediococcus_pentosaceus_ATCC_25745__30S_ribosomal_protein_S10:0.00000122123005994819):0.04838752365591326987):0.01744962386344459451):0.00000122123005994819):0.00000122123005994819):0.01587958782909608055,((81429378__Bacteria__Bacilli__Lactobacillus_sakei_subsp_sakei_23K__30S_ribosomal_protein_S10:0.02579706147936123434,(347524783__Bacteria__Bacilli__Lactobacillus_ruminis_ATCC_27782__30S_ribosomal_protein_S10:0.02447688074678459197,((339634456__Bacteria__Bacilli__Weissella_koreensis_KACC_15510__30S_ribosomal_protein_S10:0.14578212881649646460,((339491301__Bacteria__Bacilli__Leuconostoc_sp_C2__30S_ribosomal_protein_S10:0.00000122123005994819,296111428__Bacteria__Bacilli__Leuconostoc_kimchii_IMSNU_11154__ribosomal_protein_S10:0.00000122123005994819):0.00000122123005994819,(116490657__Bacteria__Bacilli__Oenococcus_oeni_PSU-1__SSU_ribosomal_protein_S10P:0.26754130141473392301,((116617328__Bacteria__Bacilli__Leuconostoc_mesenteroides_subsp_mesenteroides_ATCC_8293__30S_ribosomal_protein_S10:0.00000122123005994819,300174032__Bacteria__Bacilli__Leuconostoc_gasicomitatum_LMG_18811__30S_ribosomal_protein_S10:0.00000122123005994819):0.00000122123005994819,170017944__Bacteria__Bacilli__Leuconostoc_citreum_KM20__30S_ribosomal_protein_S10:0.00000122123005994819):0.00000122123005994819):0.01594482641094826722):0.05935548105863752005):0.11867478111279136654,(104773541__Bacteria__Bacilli__Lactobacillus_delbrueckii_subsp_bulgaricus_ATCC_11842__30S_ribosomal_protein_S10:0.05565841662836512604,(((336055413__Bacteria__Bacilli__Lactobacillus_kefiranofaciens_ZW3__30S_ribosomal_protein_S10:0.00000122123005994819,(295692159__Bacteria__Bacilli__Lactobacillus_crispatus_ST1__30S_ribosomal_protein_s10:0.00000122123005994819,(58336629__Bacteria__Bacilli__Lactobacillus_acidophilus_NCFM__30S_ribosomal_protein_S10:0.00000122123005994819,161506872__Bacteria__Bacilli__Lactobacillus_helveticus_DPC_4571__30S_ribosomal_protein_S10:0.00000122123005994819):0.00000122123005994819):0.00000122123005994819):0.00000122123005994819,315037529__Bacteria__Bacilli__Lactobacillus_amylovorus_GRL_1112__30S_ribosomal_protein_S10:0.00000122123005994819):0.01031241065643697698,(116628962__Bacteria__Bacilli__Lactobacillus_gasseri_ATCC_33323__30S_ribosomal_protein_S10:0.00000122123005994819,42518428__Bacteria__Bacilli__Lactobacillus_johnsonii_NCC_533__30S_ribosomal_protein_S10:0.00000122123005994819):0.06370850201916021527):0.04758574531421450732):0.18086316341723965295):0.00265781724739965570):0.01357109542442971883):0.02629679952444678032,90962407__Bacteria__Bacilli__Lactobacillus_salivarius_UCC118__30S_ribosomal_protein_S10:0.01641260921827734226):0.01583583007596634298):0.01543513520529601717,116495948__Bacteria__Bacilli__Lactobacillus_casei_ATCC_334__30S_ribosomal_protein_S10:0.01582108932398224380):0.00000122123005994819,258509483__Bacteria__Bacilli__Lactobacillus_rhamnosus_GG__30S_ribosomal_protein_S10:0.01679312263958436177):0.06766747208691904769,(326803032__Bacteria__Bacilli__Aerococcus_urinae_ACS-120-V-Col10a__30S_ribosomal_protein_S10:0.12400473184171979801,(328958729__Bacteria__Bacilli__Carnobacterium_sp_17-4__30S_ribosomal_protein_S10:0.08333901244623785620,((332685662__Bacteria__Bacilli__Melissococcus_plutonius_ATCC_35311__30S_ribosomal_protein_S10:0.11677719258726926288,(389867239__Bacteria__Bacilli__Enterococcus_faecium_DO__30S_ribosomal_protein_S10:0.03656780595088209018,(29374850__Bacteria__Bacilli__Enterococcus_faecalis_V583__30S_ribosomal_protein_S10:0.00000122123005994819,384512114__Bacteria__Bacilli__Enterococcus_faecalis_OG1RF__30S_ribosomal_protein_S10:0.00000122123005994819):0.01902041572250764284):0.00000122123005994819):0.03689105595715014285,((15674082__Bacteria__Bacilli__Lactococcus_lactis_subsp_lactis_Il1403__30S_ribosomal_protein_S10:0.00000122123005994819,347520758__Bacteria__Bacilli__Lactococcus_garvieae_ATCC_49156__30S_ribosomal_protein_S10:0.00000122123005994819):0.14742828160628695944,(24380368__Bacteria__Bacilli__Streptococcus_mutans_UA159__30S_ribosomal_protein_S10:0.00000122123005994819,((387786955__Bacteria__Bacilli__Streptococcus_mutans_LJ23__30S_ribosomal_protein_S10:0.00000122123005994819,((((336063412__Bacteria__Bacilli__Streptococcus_pasteurianus_ATCC_43144__30S_ribosomal_protein_S10:0.00000122123005994819,(55821906__Bacteria__Bacilli__Streptococcus_thermophilus_LMG_18311__30S_ribosomal_protein_S10:0.00000122123005994819,(340399806__Bacteria__Bacilli__Streptococcus_salivarius_CCHSS3__30S_ribosomal_protein_S10:0.00000122123005994819,((22536242__Bacteria__Bacilli__Streptococcus_agalactiae_2603V-R__30S_ribosomal_protein_S10:0.00000122123005994819,15674286__Bacteria__Bacilli__Streptococcus_pyogenes_M1_GAS__30S_ribosomal_protein_S10:0.00000122123005994819):0.01575997743053876576,((389855787__Bacteria__Bacilli__Streptococcus_suis_ST1__30S_ribosomal_protein_S10:0.01575493239121938949,((386585267__Bacteria__Bacilli__Streptococcus_suis_D12__30S_ribosomal_protein_S10:0.00000122123005994819,(330831919__Bacteria__Bacilli__Streptococcus_suis_ST3__ribosomal_protein_S10:0.01579331140585307769,(((((15900144__Bacteria__Bacilli__Streptococcus_pneumoniae_TIGR4__30S_ribosomal_protein_S10:0.00000122123005994819,331267137__Bacteria__Bacilli__Streptococcus_oralis_Uo5__30S_ribosomal_protein_S10:0.00000122123005994819):0.00000122123005994819,342163019__Bacteria__Bacilli__Streptococcus_pseudopneumoniae_IS7493__30S_ribosomal_protein_S10:0.00000122123005994819):0.01570340857836713053,(289168733__Bacteria__Bacilli__Streptococcus_mitis_B6__30S_ribosomal_protein_S10:0.01569298963948304385,337283074__Bacteria__Bacilli__Streptococcus_parasanguinis_ATCC_15912__30S_ribosomal_protein_S10:0.00000122123005994819):0.00000122123005994819):0.01580803028331836252,(125716984__Bacteria__Bacilli__Streptococcus_sanguinis_SK36__30S_ribosomal_protein_S10:0.00000122123005994819,157150655__Bacteria__Bacilli__Streptococcus_gordonii_str_Challis_substr_CH1__30S_ribosomal_protein_S10:0.00000122123005994819):0.01575024550620006750):0.01578625761913660802,((386577068__Bacteria__Bacilli__Streptococcus_suis_GZ1__30S_ribosomal_protein_S10:0.00000122123005994819,(253750986__Bacteria__Bacilli__Streptococcus_suis_SC84__30S_ribosomal_protein_S10:0.00000122123005994819,(((386587347__Bacteria__Bacilli__Streptococcus_suis_A7__30S_ribosomal_protein_S10:0.00000122123005994819,(146319919__Bacteria__Bacilli__Streptococcus_suis_98HAH33__30S_ribosomal_protein_S10:0.00000122123005994819,(146317730__Bacteria__Bacilli__Streptococcus_suis_05ZYH33__ribosomal_protein_S10:0.00000122123005994819,253754711__Bacteria__Bacilli__Streptococcus_suis_BM407__30S_ribosomal_protein_S10:0.00000122123005994819):0.00000122123005994819):0.00000122123005994819):0.00000122123005994819,386581115__Bacteria__Bacilli__Streptococcus_suis_SS12__30S_ribosomal_protein_S10:0.00000122123005994819):0.00000122123005994819,253752886__Bacteria__Bacilli__Streptococcus_suis_P1-7__30S_ribosomal_protein_S10:0.00000122123005994819):0.00000122123005994819):0.00000122123005994819):0.00000122123005994819,386579048__Bacteria__Bacilli__Streptococcus_suis_JS14__30S_ribosomal_protein_S10:0.00000122123005994819):0.02185556451591971067):0.00000122123005994819):0.00000122123005994819):0.00000122123005994819,386583200__Bacteria__Bacilli__Streptococcus_suis_D9__30S_ribosomal_protein_S10:0.01579453113202135620):0.00000122123005994819):0.04639611606257548065,379704436__Bacteria__Bacilli__Streptococcus_infantarius_subsp_infantarius_CJ18__30S_ribosomal_protein_S10:0.00000122123005994819):0.02194290964636030905):0.00000122123005994819):0.00000122123005994819):0.00000122123005994819):0.00000122123005994819,(195977207__Bacteria__Bacilli__Streptococcus_equi_subsp_zooepidemicus_MGCS10565__30S_ribosomal_protein_S10:0.01585813869438724641,((333904296__Bacteria__Bacilli__Streptococcus_parauberis_KCTC_11537__30S_ribosomal_protein_S10:0.00000122123005994819,222152264__Bacteria__Bacilli__Streptococcus_uberis_0140J__30S_ribosomal_protein_S10:0.00000122123005994819):0.00000122123005994819,251781514__Bacteria__Bacilli__Streptococcus_dysgalactiae_subsp_equisimilis_GGS_124_1__30S_ribosomal_protein_S10:0.00000122123005994819):0.00000122123005994819):0.01581142623178635048):0.02193282612605976581,288904272__Bacteria__Bacilli__Streptococcus_gallolyticus_UCN34__30S_ribosomal_protein_S10:0.00000122123005994819):0.00000122123005994819,374337086__Bacteria__Bacilli__Streptococcus_macedonicus_ACA-DC_198__30S_ribosomal_protein_S10:0.01574551767780682163):0.04446623531037478122):0.00000122123005994819,290581290__Bacteria__Bacilli__Streptococcus_mutans_NN2025__ribosomal_protein_S10:0.00000122123005994819):0.00000122123005994819):0.15746138483542790332):0.11567337937485740185):0.01868639376663733254):0.02320247937133181060):0.04916497763653219361):0.06789940788867852850):0.06972761004270300322,((357419485__Bacteria__others_bacteria__Thermovirga_lienii_DSM_17291__30S_ribosomal_protein_S10:0.11436960552576065642,269792795__Bacteria__others_bacteria__Thermanaerovibrio_acidaminovorans_DSM_6589__30S_ribosomal_protein_S10:0.14817257999101277055):0.12174832578726987875,294101627__Bacteria__others_bacteria__Aminobacterium_colombiense_DSM_12261__30S_ribosomal_protein_S10:0.02077382765536850417):0.41510148052603040858):0.00000122123005994819):0.05766707710455537539):0.05511697208514985263,(((((383787041__Bacteria__Thermotogae__Fervidobacterium_pennivorans_DSM_9078__30S_ribosomal_protein_S10:0.01601178989904758487,154249818__Bacteria__Thermotogae__Fervidobacterium_nodosum_Rt17-B1__30S_ribosomal_protein_S10:0.01711104910377888796):0.07889540876676620629,(150020844__Bacteria__Thermotogae__Thermosipho_melanesiensis_BI429__30S_ribosomal_protein_S10:0.03510918982133963417,217077282__Bacteria__Thermotogae__Thermosipho_africanus_TCF52B__30S_ribosomal_protein_S10:0.03383478316758238569):0.04229444623715017393):0.05659492953275590404,((((15644249__Bacteria__Thermotogae__Thermotoga_maritima_MSB8__30S_ribosomal_protein_S10:0.00000122123005994819,(281412728__Bacteria__Thermotogae__Thermotoga_naphthophila_RKU-10__ribosomal_protein_S10:0.00000122123005994819,170289184__Bacteria__Thermotogae__Thermotoga_sp_RQ2__30S_ribosomal_protein_S10:0.00000122123005994819):0.00000122123005994819):0.00000122123005994819,148270421__Bacteria__Thermotogae__Thermotoga_petrophila_RKU-1__30S_ribosomal_protein_S10:0.00000122123005994819):0.00000122123005994819,222099966__Bacteria__Thermotogae__Thermotoga_neapolitana_DSM_4359__30S_ribosomal_protein_S10:0.01679639936548587772):0.09489470116190917848,(157363441__Bacteria__Thermotogae__Thermotoga_lettingae_TMO__30S_ribosomal_protein_S10:0.03498420700545673556,338730534__Bacteria__Thermotogae__Thermotoga_thermarum_DSM_5069__30S_ribosomal_protein_S10P:0.10331500153834580202):0.03390919962850980074):0.04577358514972719450):0.13401807116725461544,((239618266__Bacteria__Thermotogae__Kosmotoga_olearia_TBF_19-5-1__ribosomal_protein_S10:0.00000122123005994819,389843556__Bacteria__Thermotogae__Mesotoga_prima_MesG1_Ag_4-2__30S_ribosomal_protein_S10:0.10398827638791309502):0.13737003475874084990,(160902257__Bacteria__Thermotogae__Petrotoga_mobilis_SJ95__30S_ribosomal_protein_S10:0.39583340551010504083,374339859__Bacteria__Thermotogae__Marinitoga_piezophila_KA3__30S_ribosomal_protein_S10:0.12742915022448628171):0.58318074315482715253):0.03637840446971647712):0.18137888721541867154,(78044733__Bacteria__Clostridia__Carboxydothermus_hydrogenoformans_Z-2901__30S_ribosomal_protein_S10:0.17641660474171319550,(383788802__Bacteria__others_bacteria__Caldisericum_exile_AZM16c01__30S_ribosomal_protein_S10:0.88212150080804552221,(((37523498__Bacteria__Cyanobacteria__Gloeobacter_violaceus_PCC_7421__30S_ribosomal_protein_S10:0.13450193493795736810,(22299294__Bacteria__Cyanobacteria__Thermosynechococcus_elongatus_BP-1__30S_ribosomal_protein_S10:0.12151328990143334119,(158334956__Bacteria__Cyanobacteria__Acaryochloris_marina_MBIC11017__30S_ribosomal_protein_S10:0.03906794360903416419,(((((284929377__Bacteria__Cyanobacteria__Cyanobacterium_UCYN-A__30S_ribosomal_protein_S10P:0.04645928907146738840,172039000__Bacteria__Cyanobacteria__Cyanothece_sp_ATCC_51142_lin-circ__30S_ribosomal_protein_S10:0.00000122123005994819):0.04682917744485948913,113474345__Bacteria__Cyanobacteria__Trichodesmium_erythraeum_IMS101__30S_ribosomal_protein_S10:0.06136687909072280345):0.00000122123005994819,((((157414108__Bacteria__Cyanobacteria__Prochlorococcus_marinus_str_MIT_9215__30S_ribosomal_protein_S10:0.05183727748055207141,(33241112__Bacteria__Cyanobacteria__Prochlorococcus_marinus_subsp_marinus_str_CCMP1375__Ribosomal_protein_S10:0.01458683023451799732,33866671__Bacteria__Cyanobacteria__Synechococcus_sp_WH_8102__30S_ribosomal_protein_S10:0.00000122123005994819):0.05813899137641372755):0.23761032143398455596,(186684016__Bacteria__Cyanobacteria__Nostoc_punctiforme_PCC_73102__30S_ribosomal_protein_S10:0.01493750709356797719,((298490077__Bacteria__Cyanobacteria__Nostoc_azollae_0708__30S_ribosomal_protein_S10:0.00000122123005994819,75907509__Bacteria__Cyanobacteria__Anabaena_variabilis_ATCC_29413__30S_ribosomal_protein_S10:0.00000122123005994819):0.00000122123005994819,17231828__Bacteria__Cyanobacteria__Nostoc_sp_PCC_7120__30S_ribosomal_protein_S10:0.00000122123005994819):0.00000122123005994819):0.01502279963629623433):0.01477516138283562104,(166367016__Bacteria__Cyanobacteria__Microcystis_aeruginosa_NIES-843__30S_ribosomal_protein_S10:0.00000122123005994819,170078664__Bacteria__Cyanobacteria__Synechococcus_sp_PCC_7002__30S_ribosomal_protein_S10:0.00000122123005994819):0.00000122123005994819):0.00000122123005994819,16330912__Bacteria__Cyanobacteria__Synechocystis_sp_PCC_6803__30S_ribosomal_protein_S10:0.04611788366822121288):0.01479729493075761584):0.03022715460392318837,56750666__Bacteria__Cyanobacteria__Synechococcus_elongatus_PCC_6301__30S_ribosomal_protein_S10:0.03036840755383707346):0.07044438918899170732,(86605984__Bacteria__Cyanobacteria__Synechococcus_sp_JA-3-3Ab__30S_ribosomal_protein_S10:0.06706182512781146132,86608402__Bacteria__Cyanobacteria__Synechococcus_sp_JA-2-3Ba-2-13__30S_ribosomal_protein_S10:0.01529382362141858999):0.12247460431928892943):0.03812404630248885512):0.02888352832189743438):0.09090501616773045968):0.36242351830626429177,((297623273__Bacteria__Deinococcus-Thermus__Truepera_radiovictrix_DSM_17093__30S_ribosomal_protein_S10:0.14388167318123543104,(325282639__Bacteria__Deinococcus-Thermus__Deinococcus_proteolyticus_MRP__30S_ribosomal_protein_S10:0.02371956597790022755,(386857799__Bacteria__Deinococcus-Thermus__Deinococcus_gobiensis_I-0__30S_ribosomal_protein_S10:0.00000122123005994819,(226356898__Bacteria__Deinococcus-Thermus__Deinococcus_deserti_VCD115__30S_ribosomal_protein_S10:0.01445189875877241591,(((291296992__Bacteria__Deinococcus-Thermus__Meiothermus_ruber_DSM_1279__30S_ribosomal_protein_S10:0.16384973099809668762,(297567285__Bacteria__Deinococcus-Thermus__Meiothermus_silvanus_DSM_9946__30S_ribosomal_protein_S10:0.02493612081073405540,((46199631__Bacteria__Deinococcus-Thermus__Thermus_thermophilus_HB27__30S_ribosomal_protein_S10:0.04395795382586240030,(384438860__Bacteria__Deinococcus-Thermus__Thermus_sp_CCB_US3_UF1__30S_ribosomal_protein_S10:0.00000122123005994819,320451301__Bacteria__Deinococcus-Thermus__Thermus_scotoductus_SA-01__30S_ribosomal_protein_S10:0.01519461933555190866):0.03357041385698198571):0.05056587263177414471,(313680516__Bacteria__Deinococcus-Thermus__Oceanithermus_profundus_DSM_14977__30S_ribosomal_protein_s10:0.08165609078545033039,328951237__Bacteria__Deinococcus-Thermus__Marinithermus_hydrothermalis_DSM_14884__30S_ribosomal_protein_S10:0.03403778301474549850):0.03087389780075275314):0.07936766462893866947):0.05225069011054019746):0.24694135417264567733,320335524__Bacteria__Deinococcus-Thermus__Deinococcus_maricopensis_DSM_21211__30S_ribosomal_protein_S10:0.00000122123005994819):0.03019521869115146528,(94985968__Bacteria__Deinococcus-Thermus__Deinococcus_geothermalis_DSM_11300__30S_ribosomal_protein_S10:0.00000122123005994819,15805339__Bacteria__Deinococcus-Thermus__Deinococcus_radiodurans_R1__30S_ribosomal_protein_S10:0.00000122123005994819):0.00000122123005994819):0.01453315538635163544):0.02931830575198490774):0.05144835027631481511):0.11218131443818879500):0.46279318563653920604,(206895502__Bacteria__Clostridia__Coprothermobacter_proteolyticus_DSM_5265__30S_ribosomal_protein_S10:0.44143450139517281805,332295351__Bacteria__Clostridia__Thermodesulfobium_narugense_DSM_14796__30S_ribosomal_protein_S10:0.50436758385782343161):0.09181030570874884611):0.02827894936139734375):0.09604020550611114260,(((((206889610__Bacteria__others_bacteria__Thermodesulfovibrio_yellowstonii_DSM_11347__30S_ribosomal_protein_S10:0.34142438839921462890,(((((225621027__Bacteria__Spirochaetes__Brachyspira_hyodysenteriae_WA1__30S_ribosomal_protein_S10:0.00000122123005994819,296126864__Bacteria__Spirochaetes__Brachyspira_murdochii_DSM_12563__30S_ribosomal_protein_S10:0.00000122123005994819):0.00000122123005994819,384210013__Bacteria__Spirochaetes__Brachyspira_intermedia_PWS-A__30S_ribosomal_protein_S10:0.00000122123005994819):0.00000122123005994819,300870648__Bacteria__Spirochaetes__Brachyspira_pilosicoli_95-1000__30S_ribosomal_protein_S10:0.01592507343362194183):0.40194230683635340240,(307718205__Bacteria__Spirochaetes__Spirochaeta_thermophila_DSM_6192__30S_ribosomal_protein_S10:0.20538825360916299068,(((((111115306__Bacteria__Spirochaetes__Borrelia_afzelii_PKo__30S_ribosomal_protein_S10:0.00000122123005994819,((51598731__Bacteria__Spirochaetes__Borrelia_garinii_PBi_linear__30S_ribosomal_protein_S10:0.00000122123005994819,343127784__Bacteria__Spirochaetes__Borrelia_bissettii_DN127__30S_ribosomal_protein_S10:0.00000122123005994819):0.00000122123005994819,15594822__Bacteria__Spirochaetes__Borrelia_burgdorferi_B31__30S_ribosomal_protein_S10:0.00000122123005994819):0.00000122123005994819):0.00000122123005994819,(203287921__Bacteria__Spirochaetes__Borrelia_recurrentis_A1__30S_ribosomal_protein_S10:0.01526091572737957487,(((386859709__Bacteria__Spirochaetes__Borrelia_crocidurae_str_Achema__30S_ribosomal_protein_S10:0.00000122123005994819,119953266__Bacteria__Spirochaetes__Borrelia_turicatae_91E135__30S_ribosomal_protein_S10:0.00000122123005994819):0.00000122123005994819,187918343__Bacteria__Spirochaetes__Borrelia_hermsii_DAH__30S_ribosomal_protein_S10:0.00000122123005994819):0.00000122123005994819,203284387__Bacteria__Spirochaetes__Borrelia_duttonii_Ly__30S_ribosomal_protein_S10:0.00000122123005994819):0.00000122123005994819):0.04677156452227648753):0.37928984096071871601,383789787__Bacteria__Spirochaetes__Spirochaeta_africana_DSM_8902__30S_ribosomal_protein_S10:0.06700068322468415161):0.03901362396583631792,((42526278__Bacteria__Spirochaetes__Treponema_denticola_ATCC_35405__30S_ribosomal_protein_S10:0.03714534887198272378,(15639181__Bacteria__Spirochaetes__Treponema_pallidum_subsp_pallidum_str_Nichols__30S_ribosomal_protein_S10:0.00000122123005994819,338706162__Bacteria__Spirochaetes__Treponema_paraluiscuniculi_Cuniculi_A__30S_ribosomal_protein_S10:0.00000122123005994819):0.21582040793991416616):0.15757886710702398436,(((333998890__Bacteria__Spirochaetes__Treponema_primitia_ZAS-2__30S_ribosomal_protein_S10:0.00000122123005994819,333996166__Bacteria__Spirochaetes__Treponema_azotonutricium_ZAS-9__30S_ribosomal_protein_S10:0.07048502751775430342):0.04029286780505021009,339499021__Bacteria__Spirochaetes__Spirochaeta_caldaria_DSM_7334__30S_ribosomal_protein_S10:0.04164587382204088667):0.05389754433759929436,(328949278__Bacteria__Spirochaetes__Treponema_succinifaciens_DSM_2489__30S_ribosomal_protein_S10:0.11172303575230432826,332298914__Bacteria__Spirochaetes__Treponema_brennaborense_DSM_12168__30S_ribosomal_protein_S10:0.08047489082901826407):0.04146568578636790348):0.03483422586494101109):0.07765660547246817924):0.00706155349123089877,(((374316491__Bacteria__Spirochaetes__Sphaerochaeta_pleomorpha_str_Grapes__30S_ribosomal_protein_S10:0.03224909249692926166,325972662__Bacteria__Spirochaetes__Spirochaeta_sp_Buddy__30S_ribosomal_protein_S10:0.00000122123005994819):0.07351375024323775209,330837656__Bacteria__Spirochaetes__Spirochaeta_coccoides_DSM_17374__30S_ribosomal_protein_S10:0.06041480166869383356):0.05657118545328595344,302337476__Bacteria__Spirochaetes__Spirochaeta_smaragdinae_DSM_11293__30S_ribosomal_protein_S10:0.08178461359922301055):0.08470062839589015402):0.09737285091377291535):0.23002883436368140591):0.30442114296577016397,((((224373650__Bacteria__Epsilonproteobacteria__Nautilia_profundicola_AmH__30S_ribosomal_protein_S10:0.36040229828064551665,((((152993892__Bacteria__Epsilonproteobacteria__Sulfurovum_sp_NBC37-1__30S_ribosomal_protein_S10:0.09484738940750975233,319955855__Bacteria__Epsilonproteobacteria__Nitratifractor_salsuginis_DSM_16511__30S_ribosomal_protein_s10:0.06156904830221654468):0.09605308958826282162,((268680588__Bacteria__Epsilonproteobacteria__Sulfurospirillum_deleyianum_DSM_6946__30S_ribosomal_protein_S10:0.00000122123005994819,390941201__Bacteria__Epsilonproteobacteria__Sulfurospirillum_barnesii_SES-3__30S_ribosomal_protein_S10:0.00000122123005994819):0.07050574138157245097,(57236893__Bacteria__Epsilonproteobacteria__Campylobacter_jejuni_RM1221__30S_ribosomal_protein_S10:0.02843637244264387090,(222823102__Bacteria__Epsilonproteobacteria__Campylobacter_lari_RM2100__30S_ribosomal_protein_S10:0.00000122123005994819,((154148252__Bacteria__Epsilonproteobacteria__Campylobacter_hominis_ATCC_BAA-381__30S_ribosomal_protein_S10:0.08077677299020295798,(154174951__Bacteria__Epsilonproteobacteria__Campylobacter_curvus_525-92__30S_ribosomal_protein_S10:0.02630005444760112610,157164137__Bacteria__Epsilonproteobacteria__Campylobacter_concisus_13826__30S_ribosomal_protein_S10:0.00000122123005994819):0.01852262162716778945):0.01711186994666405795,118475131__Bacteria__Epsilonproteobacteria__Campylobacter_fetus_subsp_fetus_82-40__30S_ribosomal_protein_S10:0.01595015569057194049):0.01716021703880426380):0.02113010261680150007):0.12475844899601476468):0.06522123352760990367):0.03728973027946744928,(((313681318__Bacteria__Epsilonproteobacteria__Sulfuricurvum_kujiense_DSM_16994__30S_ribosomal_protein_S10P:0.03078927171981541908,(78776486__Bacteria__Epsilonproteobacteria__Sulfurimonas_denitrificans_DSM_1251__30S_ribosomal_protein_S10:0.03843543695620878914,307720135__Bacteria__Epsilonproteobacteria__Sulfurimonas_autotrophica_DSM_16294__30S_ribosomal_protein_S10P:0.04386442108162826037):0.04408339571337926283):0.06500318939793742201,(296272639__Bacteria__Epsilonproteobacteria__Arcobacter_nitrofigilis_DSM_7299__30S_ribosomal_protein_S10:0.00000122123005994819,(157737002__Bacteria__Epsilonproteobacteria__Arcobacter_butzleri_RM4018__30S_ribosomal_protein_S10:0.03023639465215064229,384171788__Bacteria__Epsilonproteobacteria__Arcobacter_sp_L__30S_ribosomal_protein_S10:0.00000122123005994819):0.06096386124099319875):0.06939594309660931937):0.03260581477141426959,((291277269__Bacteria__Epsilonproteobacteria__Helicobacter_mustelae_12198__30S_ribosomal_protein_S10:0.06570056831469381353,(315453736__Bacteria__Epsilonproteobacteria__Helicobacter_felis_ATCC_49179__30S_ribosomal_protein_S10:0.03017304543381020207,(336453206__Bacteria__Epsilonproteobacteria__Helicobacter_bizzozeronii_CIII-1__30S_ribosomal_protein_S10:0.00000122123005994819,(386747832__Bacteria__Epsilonproteobacteria__Helicobacter_cetorum_MIT_99-5656__30S_ribosomal_protein_S10:0.00000122123005994819,(384896593__Bacteria__Epsilonproteobacteria__Helicobacter_pylori_35A__30S_ribosomal_protein_S10:0.00000122123005994819,109946758__Bacteria__Epsilonproteobacteria__Helicobacter_acinonychis_str_Sheeba__30S_ribosomal_protein_S10:0.00000122123005994819):0.01485850392121122396):0.04806946529173126287):0.01590493476743812945):0.10797713978946443802):0.01693561673357676933,(386761316__Bacteria__Epsilonproteobacteria__Helicobacter_cinaedi_PAGU611__30S_ribosomal_protein_S10:0.01500892066062123852,32266876__Bacteria__Epsilonproteobacteria__Helicobacter_hepaticus_ATCC_51449__30S_ribosomal_protein_S10:0.00000122123005994819):0.12786006686650958075):0.09238817851946128090):0.02909080039438456666):0.06695155101250709062,152989971__Bacteria__Epsilonproteobacteria__Nitratiruptor_sp_SB155-2__30S_ribosomal_protein_S10:0.00000122123005994819):0.05556642012614573800):0.45680152790856287659,339319339__Bacteria__Alphaproteobacteria__Candidatus_Midichloria_mitochondrii_IricVA__30S_ribosomal_protein_S10:0.37833246946312037995):0.16635762004802567837,327399524__Bacteria__Deltaproteobacteria__Hippea_maritima_DSM_10411__30S_ribosomal_protein_S10:0.42398532390764820388):0.11756507692032615309,(((319789237__Bacteria__Aquificae__Thermovibrio_ammonificans_HB-1__ribosomal_protein_S10:0.00000122123005994819,325294395__Bacteria__Aquificae__Desulfurobacterium_thermolithotrophum_DSM_11699__30S_ribosomal_protein_S10:0.01624672601400426256):0.39551447779560305884,(((15605615__Bacteria__Aquificae__Aquifex_aeolicus_VF5__30S_ribosomal_protein_S10:0.10397613231398478151,195952642__Bacteria__Aquificae__Hydrogenobaculum_sp_Y04AAS1__30S_ribosomal_protein_S10:0.22994209877305357703):0.07648482675826892563,(288818165__Bacteria__Aquificae__Hydrogenobacter_thermophilus_TK-6__ribosomal_protein_S10:0.23842048434416515668,289548392__Bacteria__Aquificae__Thermocrinis_albus_DSM_14484__30S_ribosomal_protein_S10:0.14393215171780826545):0.10407581533273405072):0.27022511266336529667,((188996240__Bacteria__Aquificae__Sulfurihydrogenibium_sp_YO3AOP1__30S_ribosomal_protein_S10:0.04482981506835388708,225849549__Bacteria__Aquificae__Sulfurihydrogenibium_azorense_Az-Fu1__30S_ribosomal_protein_S10:0.06374828100767683525):0.10802684152675913476,225850734__Bacteria__Aquificae__Persephonella_marina_EX-H1__30S_ribosomal_protein_S10:0.02538999499611276772):0.14130443395883002244):0.25344845230116302970):0.23425622410361215953,(217967368__Bacteria__others_bacteria__Dictyoglomus_turgidum_DSM_6724__30S_ribosomal_protein_S10:0.00000122123005994819,206900457__Bacteria__others_bacteria__Dictyoglomus_thermophilum_H-6-12__ribosomal_protein_S10:0.02879592128315318356):0.43219167255734647348):0.03801970006101228206):0.03593646133229631140):0.03661420613785099781):0.08428875483690001502,(((88607994__Bacteria__Alphaproteobacteria__Neorickettsia_sennetsu_str_Miyayama__30S_ribosomal_protein_S10:0.00000122123005994819,254796646__Bacteria__Alphaproteobacteria__Neorickettsia_risticii_str_Illinois__ribosomal_protein_S10:0.00000122123005994819):0.93481655070935842922,(((88657891__Bacteria__Alphaproteobacteria__Ehrlichia_chaffeensis_str_Arkansas__30S_ribosomal_protein_S10:0.00000122123005994819,73667229__Bacteria__Alphaproteobacteria__Ehrlichia_canis_str_Jake__30S_ribosomal_protein_S10:0.04275826156320138016):0.03433500735157444389,(57239337__Bacteria__Alphaproteobacteria__Ehrlichia_ruminantium_str_Welgevonden__30S_ribosomal_protein_S10:0.03323233075179912038,((269958583__Bacteria__Alphaproteobacteria__Anaplasma_centrale_str_Israel__30S_ribosomal_protein_S10:0.02902801121073641383,56417004__Bacteria__Alphaproteobacteria__Anaplasma_marginale_str_St_Maries__30S_ribosomal_protein_S10:0.01889420481378811106):0.03787071625869137953,88606967__Bacteria__Alphaproteobacteria__Anaplasma_phagocytophilum_HZ__30S_ribosomal_protein_S10:0.06372011670849966891):0.11337087165844716985):0.00403151105923282155):0.45167002169255970889,(190571545__Bacteria__Alphaproteobacteria__Wolbachia_endosymbiont_of_Culex_quinquefasciatus_Pel__30S_ribosomal_protein_S10:0.21515812202231071604,((42520531__Bacteria__Alphaproteobacteria__Wolbachia_endosymbiont_of_Drosophila_melanogaster__30S_ribosomal_protein_S10:0.02005026625537427790,225630302__Bacteria__Alphaproteobacteria__Wolbachia_sp_wRi__30S_ribosomal_protein_S10:0.00856835183120269878):0.11375955416125327346,58584600__Bacteria__Alphaproteobacteria__Wolbachia_endosymbiont_strain_TRS_of_Brugia_malayi__30S_ribosomal_protein_S10:0.71913170471241583126):0.03607862123152095341):0.92235582369780166889):0.17245407611078447663):0.33728423001322260788,(((291280149__Bacteria__others_bacteria__Deferribacter_desulfuricans_SSM1__30S_ribosomal_protein_S10:0.17910870664006176001,(291286311__Bacteria__others_bacteria__Denitrovibrio_acetiphilus_DSM_12809__30S_ribosomal_protein_S10:0.05778600136917302205,336322751__Bacteria__others_bacteria__Flexistipes_sinusarabici_DSM_4947__30S_ribosomal_protein_S10:0.18222716005640746117):0.08985548708960688913):0.05095313278693961584,313673468__Bacteria__others_bacteria__Calditerrivibrio_nitroreducens_DSM_19672__30S_ribosomal_protein_S10:0.18201537037350914994):0.19900385859980845860,(337288309__Bacteria__others_bacteria__Thermodesulfobacterium_sp_OPB45__30S_ribosomal_protein_S10:0.15438769268476690288,337286815__Bacteria__others_bacteria__Thermodesulfatator_indicus_DSM_15286__30S_ribosomal_protein_S10:0.12424400815815971055):0.21043865869591318885):0.05457054134996633388):0.01059935980360682956):0.09601091720884220859,(((261415820__Bacteria__others_bacteria__Fibrobacter_succinogenes_subsp_succinogenes_S85__30S_ribosomal_protein_S10:0.30532962505116051366,226226278__Bacteria__others_bacteria__Gemmatimonas_aurantiaca_T-27__30S_ribosomal_protein_S10:0.47867727700901202548):0.06063215598914747234,((183221348__Bacteria__Spirochaetes__Leptospira_biflexa_serovar_Patoc_strain_Patoc_1_Paris__30S_ribosomal_protein_S10:0.07448319895059299367,(116327263__Bacteria__Spirochaetes__Leptospira_borgpetersenii_serovar_Hardjo-bovis_L550__30S_ribosomal_protein_S10:0.00000122123005994819,24213438__Bacteria__Spirochaetes__Leptospira_interrogans_serovar_Lai_str_56601__30S_ribosomal_protein_S10:0.00000122123005994819):0.02666156655963800720):0.30673296071108641092,(385809495__Bacteria__others_bacteria__Ignavibacterium_album_JCM_16511__30S_ribosomal_protein_S10:0.34175871036958271887,((((194334862__Bacteria__Chlorobi__Prosthecochloris_aestuarii_DSM_271__30S_ribosomal_protein_S10:0.03651816284326388218,(((194335444__Bacteria__Chlorobi__Pelodictyon_phaeoclathratiforme_BU-1__30S_ribosomal_protein_S10:0.00000122123005994819,(78186069__Bacteria__Chlorobi__Chlorobium_luteolum_DSM_273__30S_ribosomal_protein_S10:0.01525582182455501729,(119358192__Bacteria__Chlorobi__Chlorobium_phaeobacteroides_DSM_266__30S_ribosomal_protein_S10:0.01547532250847457463,189347704__Bacteria__Chlorobi__Chlorobium_limicola_DSM_245__30S_ribosomal_protein_S10:0.03102296590482008995):0.01543292920931876172):0.00000122123005994819):0.00000122123005994819,(145219060__Bacteria__Chlorobi__Chlorobium_phaeovibrioides_DSM_265__30S_ribosomal_protein_S10:0.04695564730518834995,78189808__Bacteria__Chlorobi__Chlorobium_chlorochromatii_CaD3__30S_ribosomal_protein_S10:0.00000122123005994819):0.01538290198813566621):0.01574042347478168957,(21674999__Bacteria__Chlorobi__Chlorobium_tepidum_TLS__30S_ribosomal_protein_S10:0.01534019504414079957,193211850__Bacteria__Chlorobi__Chlorobaculum_parvum_NCIB_8327__30S_ribosomal_protein_S10:0.00000122123005994819):0.04635270210510571143):0.02630327459743790619):0.19998343413843927552,193214799__Bacteria__Chlorobi__Chloroherpeton_thalassium_ATCC_35110__30S_ribosomal_protein_S10:0.00000122123005994819):0.49580015118348164105,(((375147902__Bacteria__Bacteroidetes__Niastella_koreensis_GR20-10__30S_ribosomal_protein_S10:0.04221109544429305777,256420658__Bacteria__Bacteroidetes__Chitinophaga_pinensis_DSM_2588__30S_ribosomal_protein_S10:0.02326478673092991292):0.10335232737607817632,(379729968__Bacteria__Bacteroidetes__Saprospira_grandis_str_Lewin__30S_ribosomal_protein_S10:0.11847130325883221957,332666660__Bacteria__Bacteroidetes__Haliscomenobacter_hydrossis_DSM_1100__30S_ribosomal_protein_S10:0.05000812863078887144):0.19234596464903627733):0.07231642274288266337,((((327402784__Bacteria__Bacteroidetes__Fluviicola_taffensis_DSM_16823__30S_ribosomal_protein_S10:0.07192409598647314661,((325280969__Bacteria__Bacteroidetes__Odoribacter_splanchnicus_DSM_20712__30S_ribosomal_protein_S10:0.07800466902622332777,390946958__Bacteria__Bacteroidetes__Alistipes_finegoldii_DSM_17242__30S_ribosomal_protein_S10:0.14701256931091313818):0.06439555946917974172,(((((53715467__Bacteria__Bacteroidetes__Bacteroides_fragilis_YCH46__30S_ribosomal_protein_S10:0.01554246011202619314,(29348137__Bacteria__Bacteroidetes__Bacteroides_thetaiotaomicron_VPI-5482__30S_ribosomal_protein_S10:0.00000122123005994819,150003388__Bacteria__Bacteroidetes__Bacteroides_vulgatus_ATCC_8482__30S_ribosomal_protein_S10:0.00000122123005994819):0.00000122123005994819):0.00000122123005994819,319900923__Bacteria__Bacteroidetes__Bacteroides_helcogenes_P_36-108__30S_ribosomal_protein_S10:0.01563727713055024920):0.01554349530946963140,(325299133__Bacteria__Bacteroidetes__Bacteroides_salanitronis_DSM_18170__30S_ribosomal_protein_S10:0.00000122123005994819,(150008985__Bacteria__Bacteroidetes__Parabacteroides_distasonis_ATCC_8503__30S_ribosomal_protein_S10:0.00000122123005994819,(375255259__Bacteria__Bacteroidetes__Tannerella_forsythia_ATCC_43037__30S_ribosomal_protein_S10:0.03138535851678203592,(332299571__Bacteria__Bacteroidetes__Porphyromonas_asaccharolytica_DSM_20707__30S_ribosomal_protein_S10:0.34251295615443017040,34541542__Bacteria__Bacteroidetes__Porphyromonas_gingivalis_W83__30S_ribosomal_protein_S10:0.01960111921588033462):0.04653743867676333329):0.00000122123005994819):0.03140071356602871372):0.00000122123005994819):0.00000122123005994819,(294674785__Bacteria__Bacteroidetes__Prevotella_ruminicola_23__30S_ribosomal_protein_S10:0.03978654003216061663,(387132912__Bacteria__Bacteroidetes__Prevotella_intermedia_17__30S_ribosomal_protein_S10:0.01572771696528814378,(302345073__Bacteria__Bacteroidetes__Prevotella_melaninogenica_ATCC_25845__ribosomal_protein_S10:0.00000122123005994819,327313189__Bacteria__Bacteroidetes__Prevotella_denticola_F0289__30S_ribosomal_protein_S10:0.00000122123005994819):0.00000122123005994819):0.02529540477920830255):0.07979236555332872016):0.03081156698999444610,(212550452__Bacteria__Bacteroidetes__Candidatus_Azobacteroides_pseudotrichonymphae_genomovar_CFP2__30S_ribosomal_protein_S10:0.35705502712993913983,313204916__Bacteria__Bacteroidetes__Paludibacter_propionicigenes_WB4__30S_ribosomal_protein_s10:0.00000122123005994819):0.01617573084542143352):0.02487676106405223297):0.08309363332223235199):0.03999908494255528107,(((((261749471__Bacteria__Bacteroidetes__Blattabacterium_sp_Periplaneta_americana_str_BPLAN__30S_ribosomal_protein_S10:0.27241898329034230919,(256370779__Bacteria__Bacteroidetes__Candidatus_Sulcia_muelleri_SMDSEM__30S_ribosomal_protein_S10:0.29305081631404766851,(293977930__Bacteria__Bacteroidetes__Candidatus_Sulcia_muelleri_DMIN__30S_ribosomal_protein_S10P:0.31294203637186263078,307128704__Bacteria__Bacteroidetes__Candidatus_Sulcia_muelleri_CARI__30S_ribosomal_protein_S10:0.28496545315315691127):0.15923351452854475618):0.23360505741977830030):0.18775507283131848135,(325954991__Bacteria__Bacteroidetes__Weeksella_virosa_DSM_16922__30S_ribosomal_protein_S10:0.04789044750350449076,(255536160__Bacteria__Bacteroidetes__Flavobacteriaceae_bacterium_3519-10__SSU_ribosomal_protein_S10p_|S20e|:0.04810415957067633308,313206881__Bacteria__Bacteroidetes__Riemerella_anatipestifer_DSM_15868__30S_ribosomal_protein_s10p:0.03180105594117049739):0.04907588557348863123):0.05888938805366668999):0.03866867235701789557,256819981__Bacteria__Bacteroidetes__Capnocytophaga_ochracea_DSM_7271__30S_ribosomal_protein_S10:0.05280358555416302113):0.00000122123005994819,340621219__Bacteria__Bacteroidetes__Capnocytophaga_canimorsus_Cc5__30S_ribosomal_protein_S10:0.04220133053649065269):0.03093433827824258395,((298207726__Bacteria__Bacteroidetes__Croceibacter_atlanticus_HTCC2559__30S_ribosomal_protein_S10:0.00000122123005994819,390954637__Bacteria__Bacteroidetes__Aequorivita_sublithincola_DSM_14238__30S_ribosomal_protein_S10:0.00000122123005994819):0.00000122123005994819,((((((260061896__Bacteria__Bacteroidetes__Robiginitalea_biformata_HTCC2501__30S_ribosomal_protein_S10:0.00000122123005994819,340618485__Bacteria__Bacteroidetes__Zobellia_galactanivorans__30S_ribosomal_protein_S10:0.00000122123005994819):0.00000122123005994819,305665138__Bacteria__Bacteroidetes__Maribacter_sp_HTCC2170__30S_ribosomal_protein_S10:0.00000122123005994819):0.00000122123005994819,((((((383449888__Bacteria__Bacteroidetes__Flavobacterium_indicum_GPTSA100-9__30S_ribosomal_protein_S10:0.00000122123005994819,375013670__Bacteria__Bacteroidetes__Owenweeksia_hongkongensis_DSM_17368__30S_ribosomal_protein_S10:0.11211155300715532068):0.01563953792716107558,(365961246__Bacteria__Bacteroidetes__Flavobacterium_columnare_ATCC_49512__30S_ribosomal_protein_S10:0.01548144158892980973,(150025408__Bacteria__Bacteroidetes__Flavobacterium_psychrophilum_JIP02-86__30S_ribosomal_protein_S10:0.00000122123005994819,(347537412__Bacteria__Bacteroidetes__Flavobacterium_branchiophilum_FL-15__30S_ribosomal_protein_S10:0.00000122123005994819,146298162__Bacteria__Bacteroidetes__Flavobacterium_johnsoniae_UW101__30S_ribosomal_protein_S10:0.00000122123005994819):0.01575812573065624514):0.06418853596048780530):0.03484806556563026236):0.01569813165334770638,332292472__Bacteria__Bacteroidetes__Krokinobacter_sp_4H-3-7-5__30S_ribosomal_protein_S10:0.01569112353337850929):0.00000122123005994819,295135702__Bacteria__Bacteroidetes__Zunongwangia_profunda_SM-A87__30S_ribosomal_protein_S10:0.00000122123005994819):0.00000122123005994819,120437175__Bacteria__Bacteroidetes__Gramella_forsetii_KT0803__30S_ribosomal_protein_S10:0.01563498404437031752):0.01565310318303566456,344202010__Bacteria__Bacteroidetes__Muricauda_ruestringensis_DSM_13258__30S_ribosomal_protein_S10:0.01571620664527088526):0.00000122123005994819):0.00000122123005994819,325287047__Bacteria__Bacteroidetes__Cellulophaga_lytica_DSM_7489__30S_ribosomal_protein_S10:0.01564170834109866043):0.01565403634135735175,336171554__Bacteria__Bacteroidetes__Lacinutrix_sp_5H-3-7-4__30S_ribosomal_protein_S10:0.01568027037299511706):0.00000122123005994819,319952197__Bacteria__Bacteroidetes__Cellulophaga_algicola_DSM_14237__30S_ribosomal_protein_S10P:0.01561282177850038984):0.00000122123005994819):0.00000122123005994819):0.04728560180742923807):0.01599223657724023820,(255530510__Bacteria__Bacteroidetes__Pedobacter_heparinus_DSM_2366__30S_ribosomal_protein_S10:0.01587492357766194170,((325104872__Bacteria__Bacteroidetes__Pedobacter_saltans_DSM_12145__30S_ribosomal_protein_S10P:0.04824516211940361315,326801363__Bacteria__Bacteroidetes__Sphingobacterium_sp_21__30S_ribosomal_protein_S10:0.00000122123005994819):0.01582788905970983553,387792163__Bacteria__Bacteroidetes__Solitalea_canadensis_DSM_3403__30S_ribosomal_protein_S10:0.04851855768450363121):0.00000122123005994819):0.08115236646910066465):0.04565807183243383166,(((312132015__Bacteria__Bacteroidetes__Leadbetterella_byssophila_DSM_17132__30S_ribosomal_protein_s10p:0.19191418741937729675,255038088__Bacteria__Bacteroidetes__Dyadobacter_fermentans_DSM_18053__30S_ribosomal_protein_S10:0.06167616950165076550):0.06827839647857822380,(338210208__Bacteria__Bacteroidetes__Runella_slithyformis_DSM_19594__30S_ribosomal_protein_S10:0.08583433802144467550,284040405__Bacteria__Bacteroidetes__Spirosoma_linguale_DSM_74__30S_ribosomal_protein_S10:0.10071058656721132429):0.01792310625683971731):0.03816830903764197730,(((390943304__Bacteria__Bacteroidetes__Belliella_baltica_DSM_15883__30S_ribosomal_protein_S10:0.04716398798273082477,343085263__Bacteria__Bacteroidetes__Cyclobacterium_marinum_DSM_745__30S_ribosomal_protein_S10:0.00000122123005994819):0.11841897609745237474,(313677119__Bacteria__Bacteroidetes__Marivirga_tractuosa_DSM_4126__30S_ribosomal_protein_S10p:0.04210280450221480508,110639536__Bacteria__Bacteroidetes__Cytophaga_hutchinsonii_ATCC_33406__30S_ribosomal_protein_S10:0.06124642769414703064):0.04247402365114148759):0.02906073994528928298,189501583__Bacteria__Bacteroidetes__Candidatus_Amoebophilus_asiaticus_5a2__30S_ribosomal_protein_S10:0.30512887895464307908):0.01640429935271818171):0.05880655807766026894):0.01744388351393051997):0.11422746066363252682):0.06621664400856337729,(268316407__Bacteria__Bacteroidetes__Rhodothermus_marinus_DSM_4252__30S_ribosomal_protein_S10:0.16800321372182100421,83815445__Bacteria__Bacteroidetes__Salinibacter_ruber_DSM_13855__30S_ribosomal_protein_S10:0.19852422958950732834):0.02064524991688676189):0.10596352957560770114):0.30400090673182983414):0.15862153152168559367):0.11323363252587487215,((317050527__Bacteria__others_bacteria__Desulfurispirillum_indicum_S5__30S_ribosomal_protein_S10:0.44890663706025601964,((302036664__Bacteria__others_bacteria__Candidatus_Nitrospira_defluvii__30S_ribosomal_protein_S10:0.33790461637318619514,383784146__Bacteria__others_bacteria__Leptospirillum_ferrooxidans_C2-3__30S_ribosomal_protein_S10:0.21004096894744353485):0.14931420303878628619,(347755193__Bacteria__Acidobacteria__Candidatus_Chloracidobacterium_thermophilum_B__30S_ribosomal_protein_S10P:0.27237734536597402180,((((187251823__Bacteria__others_bacteria__Elusimicrobium_minutum_Pei191__30S_ribosomal_protein_S10:0.41286828130461644681,189485084__Bacteria__others_bacteria__Uncultured_Termite_group_1_bacterium_phylotype_Rs-D17__30S_ribosomal_protein_S10:0.37967472471722013561):0.32158297952174264012,((220903934__Bacteria__Deltaproteobacteria__Desulfovibrio_desulfuricans_subsp_desulfuricans_str_ATCC_27774__30S_ribosomal_protein_S10:0.00000122123005994819,((78357301__Bacteria__Deltaproteobacteria__Desulfovibrio_alaskensis_G20__30S_ribosomal_protein_S10:0.00000122123005994819,46579713__Bacteria__Deltaproteobacteria__Desulfovibrio_vulgaris_str_Hildenborough__30S_ribosomal_protein_S10:0.00000122123005994819):0.00000122123005994819,(((256830539__Bacteria__Deltaproteobacteria__Desulfomicrobium_baculatum_DSM_4028__30S_ribosomal_protein_S10:0.11818427017848637250,258406186__Bacteria__Deltaproteobacteria__Desulfohalobium_retbaense_DSM_5692__30S_ribosomal_protein_S10:0.03850137235522760326):0.06334696109137377684,(374300541__Bacteria__Deltaproteobacteria__Desulfovibrio_africanus_str_Walvis_Bay__30S_ribosomal_protein_S10:0.06138786040167801272,(((376298175__Bacteria__Deltaproteobacteria__Desulfovibrio_desulfuricans_ND132__30S_ribosomal_protein_S10:0.00000122123005994819,317153959__Bacteria__Deltaproteobacteria__Desulfovibrio_aespoeensis_Aspo-2__30S_ribosomal_protein_S10:0.05890278610420760647):0.09931678782239228287,242278657__Bacteria__Deltaproteobacteria__Desulfovibrio_salexigens_DSM_2638__30S_ribosomal_protein_S10:0.04678417701586957272):0.06610676993515929301,239905857__Bacteria__Deltaproteobacteria__Desulfovibrio_magneticus_RS-1__30S_ribosomal_protein_S10:0.10348766560730768282):0.00950885076915044224):0.04255333665953338340):0.06815399342077813061,94987401__Bacteria__Deltaproteobacteria__Lawsonia_intracellularis_PHE-MN1-00__30S_ribosomal_protein_S10:0.00000122123005994819):0.02947558147191444919):0.04479669507064527184):0.19081241091563042045,218961434__Bacteria__others_bacteria__Candidatus_Cloacamonas_acidaminovorans__30S_ribosomal_subunit_protein_S10:0.57645267461591709335):0.08001082662959987934):0.17759989939197487474,116748989__Bacteria__Deltaproteobacteria__Syntrophobacter_fumaroxidans_MPOB__30S_ribosomal_protein_S10:0.12862092084107457080):0.10124789145656491740,(((218779763__Bacteria__Deltaproteobacteria__Desulfatibacillum_alkenivorans_AK-01__30S_ribosomal_protein_S10:0.08167289177256673027,(224370692__Bacteria__Deltaproteobacteria__Desulfobacterium_autotrophicum_HRM2__protein_RpsJ:0.10172732194264208494,158520724__Bacteria__Deltaproteobacteria__Desulfococcus_oleovorans_Hxd3__30S_ribosomal_protein_S10:0.11522110341432106884):0.04365340849958091601):0.08659215209197418384,((((153004773__Bacteria__Deltaproteobacteria__Anaeromyxobacter_sp_Fw109-5__30S_ribosomal_protein_S10:0.00000122123005994819,86158369__Bacteria__Deltaproteobacteria__Anaeromyxobacter_dehalogenans_2CP-C__30S_ribosomal_protein_S10:0.00000122123005994819):0.02434526717938096177,((162449112__Bacteria__Deltaproteobacteria__Sorangium_cellulosum_So_ce_56__30S_ribosomal_protein_S10:0.31536722038363601550,310820994__Bacteria__Deltaproteobacteria__Stigmatella_aurantiaca_DW4-3-1__30S_ribosomal_protein_S10:0.00000122123005994819):0.01626506296295297804,((338534495__Bacteria__Deltaproteobacteria__Myxococcus_fulvus_HW-1__30S_ribosomal_protein_S10:0.00000122123005994819,383455030__Bacteria__Deltaproteobacteria__Corallococcus_coralloides_DSM_2259__30S_ribosomal_protein_S10:0.00000122123005994819):0.00000122123005994819,108763296__Bacteria__Deltaproteobacteria__Myxococcus_xanthus_DK_1622__30S_ribosomal_protein_S10:0.00000122123005994819):0.00000122123005994819):0.01445997819257199661):0.06195966390300274018,262197189__Bacteria__Deltaproteobacteria__Haliangium_ochraceum_DSM_14365__30S_ribosomal_protein_S10:0.18263229409581202556):0.03620691099443562599,((297569423__Bacteria__Deltaproteobacteria__Desulfurivibrio_alkaliphilus_AHT2__ribosomal_protein_S10:0.07401975019736613259,(51244975__Bacteria__Deltaproteobacteria__Desulfotalea_psychrophila_LSv54__30S_ribosomal_protein_S10:0.06562374987000968440,320352916__Bacteria__Deltaproteobacteria__Desulfobulbus_propionicus_DSM_2032__30S_ribosomal_protein_S10P:0.14154029388660793742):0.06208937304115644956):0.16085701464313623132,(328953159__Bacteria__Deltaproteobacteria__Desulfobacca_acetoxidans_DSM_11109__30S_ribosomal_protein_S10:0.16482686252601430610,(85858145__Bacteria__Deltaproteobacteria__Syntrophus_aciditrophicus_SB__30S_ribosomal_protein_S10:0.22326918222624039800,((116624203__Bacteria__Acidobacteria__Candidatus_Solibacter_usitatus_Ellin6076__30S_ribosomal_protein_S10:0.24829835306263298156,(94968253__Bacteria__Acidobacteria__Candidatus_Koribacter_versatilis_Ellin345__30S_ribosomal_protein_S10:0.13435968751611757077,(225873079__Bacteria__Acidobacteria__Acidobacterium_capsulatum_ATCC_51196__30S_ribosomal_protein_S10:0.02840385868432654046,(322436547__Bacteria__Acidobacteria__Granulicella_tundricola__30S_ribosomal_protein_S10:0.00000122123005994819,(374309522__Bacteria__Acidobacteria__Granulicella_mallensis_MP5ACTX8__30S_ribosomal_protein_S10:0.03001506653897640514,(320108397__Bacteria__Acidobacteria__Terriglobus_saanensis_SP1PR4__30S_ribosomal_protein_S10:0.01500968613536779635,390959514__Bacteria__Acidobacteria__Terriglobus_roseus_DSM_18391__30S_ribosomal_protein_S10:0.01461645158164832231):0.01505552951710572608):0.03179966650504972153):0.08369102358039930134):0.05401599640258141627):0.05738634370789372913):0.20562385527327495249,((78221845__Bacteria__Deltaproteobacteria__Geobacter_metallireducens_GS-15__30S_ribosomal_protein_S10:0.01711485660267809961,39997950__Bacteria__Deltaproteobacteria__Geobacter_sulfurreducens_PCA__30S_ribosomal_protein_S10:0.00000122123005994819):0.03425248889417933928,((222056706__Bacteria__Deltaproteobacteria__Geobacter_sp_FRC-32__30S_ribosomal_protein_S10:0.01715257115073461069,((374289918__Bacteria__Deltaproteobacteria__Bacteriovorax_marinus_SJ__30S_ribosomal_protein_S10:0.36198810027135258638,77918314__Bacteria__Deltaproteobacteria__Pelobacter_carbinolicus_DSM_2380__30S_ribosomal_protein_S10:0.03595090679310896514):0.06832852251130439036,(189424409__Bacteria__Deltaproteobacteria__Geobacter_lovleyi_SZ__30S_ribosomal_protein_S10:0.01658239389901149108,118579118__Bacteria__Deltaproteobacteria__Pelobacter_propionicus_DSM_2379__30S_ribosomal_protein_S10:0.03613713937563173967):0.03319592220088223022):0.01869914553497518950):0.01736477929505092499,197117322__Bacteria__Deltaproteobacteria__Geobacter_bemidjiensis_Bem__30S_ribosomal_protein_S10:0.00000122123005994819):0.01755064047011157397):0.02958569674715522818):0.07022669957145229180):0.07796485257697385873):0.03791932211105878553):0.01366658734973798250):0.04794734982943087837):0.04750594406489257876,(302344357__Bacteria__Deltaproteobacteria__Desulfarculus_baarsii_DSM_2075__30S_ribosomal_protein_S10:0.03774342995216793673,42524376__Bacteria__Deltaproteobacteria__Bdellovibrio_bacteriovorus_HD100__30S_ribosomal_protein_S10:0.16044207529070048102):0.01191660691414131619):0.07096520322609320419):0.05464773235316848499):0.02177344837662703939):0.03869928185595509357):0.04267779756532404101,(((((((311109613__Bacteria__Betaproteobacteria__Achromobacter_xylosoxidans_A8__30S_ribosomal_protein_S10:0.00000122123005994819,(((332286152__Bacteria__Betaproteobacteria__Pusillimonas_sp_T7-7__30S_ribosomal_protein_S10:0.03207073975495251111,163859274__Bacteria__Betaproteobacteria__Bordetella_petrii_DSM_12804__30S_ribosomal_protein_S10:0.01596927218412142954):0.00000122123005994819,(33594478__Bacteria__Betaproteobacteria__Bordetella_pertussis_Tohama_I__30S_ribosomal_protein_S10:0.00000122123005994819,33599021__Bacteria__Betaproteobacteria__Bordetella_bronchiseptica_RB50__30S_ribosomal_protein_S10:0.00000122123005994819):0.00000122123005994819):0.00000122123005994819,187476538__Bacteria__Betaproteobacteria__Bordetella_avium_197N__30S_ribosomal_protein_S10:0.00000122123005994819):0.00000122123005994819):0.00000122123005994819,33594750__Bacteria__Betaproteobacteria__Bordetella_parapertussis_12822__30S_ribosomal_protein_S10:0.01598229263772444481):0.01596546452773476427,(389874067__Bacteria__Betaproteobacteria__Advenella_kashmirensis_WT001__30S_ribosomal_protein_S10:0.00000122123005994819,(319778752__Bacteria__Betaproteobacteria__Taylorella_equigenitalis_MCE9__30S_ribosomal_protein_S10:0.00000122123005994819,348590835__Bacteria__Betaproteobacteria__Taylorella_asinigenitalis_MCE3__30S_ribosomal_protein_S10P:0.00000122123005994819):0.03204779806631223582):0.00000122123005994819):0.11513231727851383490,((((226939185__Bacteria__Betaproteobacteria__Laribacter_hongkongensis_HLHK9__rpsJ|_nusE:0.01679467656631246711,((347538189__Bacteria__Betaproteobacteria__Pseudogulbenkiania_sp_NH8B__30S_ribosomal_protein_S10:0.00000122123005994819,34499642__Bacteria__Betaproteobacteria__Chromobacterium_violaceum_ATCC_12472__30S_ribosomal_protein_S10:0.03175752640903112267):0.01436486818211078070,(313667438__Bacteria__Betaproteobacteria__Neisseria_lactamica_020-06__30S_ribosomal_protein_S10:0.00000122123005994819,(59802162__Bacteria__Betaproteobacteria__Neisseria_gonorrhoeae_FA_1090__30S_ribosomal_protein_S10:0.00000122123005994819,15676068__Bacteria__Betaproteobacteria__Neisseria_meningitidis_MC58__30S_ribosomal_protein_S10:0.00000122123005994819):0.01556751395300364632):0.13689229530737057061):0.06513208188662798770):0.06472729562090732969,((((82701899__Bacteria__Betaproteobacteria__Nitrosospira_multiformis_ATCC_25196__30S_ribosomal_protein_S10:0.01662347208442891897,(302877800__Bacteria__Betaproteobacteria__Gallionella_capsiferriformans_ES-2__30S_ribosomal_protein_S10:0.06794557131707501529,291613235__Bacteria__Betaproteobacteria__Sideroxydans_lithotrophicus_ES-1__ribosomal_protein_S10:0.03519421158337018157):0.02997493318220385491):0.01561518776300706984,74316422__Bacteria__Betaproteobacteria__Thiobacillus_denitrificans_ATCC_25259__30S_ribosomal_protein_S10:0.06654364612095149678):0.01822380055906575036,((325981804__Bacteria__Betaproteobacteria__Nitrosomonas_sp_AL212__30S_ribosomal_protein_S10:0.03216155720400385581,30248417__Bacteria__Betaproteobacteria__Nitrosomonas_europaea_ATCC_19718__30S_ribosomal_protein_S10:0.00000122123005994819):0.00000122123005994819,114330573__Bacteria__Betaproteobacteria__Nitrosomonas_eutropha_C91__30S_ribosomal_protein_S10:0.01609988998626043014):0.03193746990306207262):0.01579174268658400937,((71905960__Bacteria__Betaproteobacteria__Dechloromonas_aromatica_RCB__30S_ribosomal_protein_S10:0.10029070241339835268,372487054__Bacteria__Betaproteobacteria__Dechlorosoma_suillum_PS__30S_ribosomal_protein_S10:0.01560535457831136071):0.00000122123005994819,257095041__Bacteria__Betaproteobacteria__Candidatus_Accumulibacter_phosphatis_clade_IIA_str_UW-1__30S_ribosomal_protein_S10:0.06361222610121747278):0.03145622789101549382):0.00000122123005994819):0.03079286041699821549,(253995717__Bacteria__Betaproteobacteria__Methylotenera_mobilis_JLW8__30S_ribosomal_protein_S10:0.00000122123005994819,(297537530__Bacteria__Betaproteobacteria__Methylotenera_versatilis_301__30S_ribosomal_protein_S10:0.00000122123005994819,(91774634__Bacteria__Betaproteobacteria__Methylobacillus_flagellatus_KT__30S_ribosomal_protein_S10:0.00000122123005994819,(253998013__Bacteria__Betaproteobacteria__Methylovorus_glucosetrophus_SIP3-4__30S_ribosomal_protein_S10:0.00000122123005994819,313200080__Bacteria__Betaproteobacteria__Methylovorus_sp_MP688__30S_ribosomal_protein_S10:0.00000122123005994819):0.01671211882200813320):0.05107655961030976161):0.03296316314149475013):0.03421548887955185719):0.01811275038272994187,(((300309455__Bacteria__Betaproteobacteria__Herbaspirillum_seropedicae_SmR1__30S_ribosomal_protein_S10:0.03089502270282955612,(152980232__Bacteria__Betaproteobacteria__Janthinobacterium_sp_Marseille__30S_ribosomal_protein_S10:0.00000122123005994819,134096322__Bacteria__Betaproteobacteria__Herminiimonas_arsenicoxydans__30S_ribosomal_protein_S10:0.01357017704698805331):0.03578303436935064558):0.02677654694279949649,340785595__Bacteria__Betaproteobacteria__Collimonas_fungivorans_Ter331__30S_ribosomal_protein_S10:0.02421110811338603869):0.05558874427073341729,((187930365__Bacteria__Betaproteobacteria__Ralstonia_pickettii_12J__30S_ribosomal_protein_S10:0.00000122123005994819,17547739__Bacteria__Betaproteobacteria__Ralstonia_solanacearum_GMI1000__30S_ribosomal_protein_S10:0.01531737172487402168):0.01462106333633354099,((((194291028__Bacteria__Betaproteobacteria__Cupriavidus_taiwanensis_LMG_19424__30S_ribosomal_protein_s10:0.00000122123005994819,94312254__Bacteria__Betaproteobacteria__Cupriavidus_metallidurans_CH34__30S_ribosomal_protein_S10:0.00000122123005994819):0.00000122123005994819,339327527__Bacteria__Betaproteobacteria__Cupriavidus_necator_N-1__30S_ribosomal_protein_S10:0.00000122123005994819):0.00000122123005994819,73542865__Bacteria__Betaproteobacteria__Ralstonia_eutropha_JMP134__30S_ribosomal_protein_S10:0.00000122123005994819):0.01607683082770130362,(((((319761137__Bacteria__Betaproteobacteria__Alicycliphilus_denitrificans_BC__30S_ribosomal_protein_S10:0.00000122123005994819,121608242__Bacteria__Betaproteobacteria__Verminephrobacter_eiseniae_EF01-2__30S_ribosomal_protein_S10:0.00000122123005994819):0.01578010842348614301,(326315223__Bacteria__Betaproteobacteria__Acidovorax_avenae_subsp_avenae_ATCC_19860__30S_ribosomal_protein_S10:0.00000122123005994819,((((333912066__Bacteria__Betaproteobacteria__Delftia_sp_Cs1-4__30S_ribosomal_protein_S10:0.00000122123005994819,(160895839__Bacteria__Betaproteobacteria__Delftia_acidovorans_SPH-1__30S_ribosomal_protein_S10:0.00000122123005994819,222109492__Bacteria__Betaproteobacteria__Acidovorax_ebreus_TPSY__30S_ribosomal_protein_s10:0.00000122123005994819):0.00000122123005994819):0.00000122123005994819,121592711__Bacteria__Betaproteobacteria__Acidovorax_sp_JS42__30S_ribosomal_protein_S10:0.00000122123005994819):0.00000122123005994819,120609040__Bacteria__Betaproteobacteria__Acidovorax_citrulli_AAC00-1__30S_ribosomal_protein_S10:0.00000122123005994819):0.00000122123005994819,264676441__Bacteria__Betaproteobacteria__Comamonas_testosteroni_CNB-2__ribosomal_protein_S10:0.00000122123005994819):0.00000122123005994819):0.00000122123005994819):0.00000122123005994819,(337277943__Bacteria__Betaproteobacteria__Ramlibacter_tataouinensis_TTB310__30S_ribosomal_protein_S10:0.07355779712684976102,(89902556__Bacteria__Betaproteobacteria__Rhodoferax_ferrireducens_T118__30S_ribosomal_protein_S10:0.01591087959779058716,((121603119__Bacteria__Betaproteobacteria__Polaromonas_naphthalenivorans_CJ2__30S_ribosomal_protein_S10:0.00000122123005994819,91786166__Bacteria__Betaproteobacteria__Polaromonas_sp_JS666__30S_ribosomal_protein_S10:0.00000122123005994819):0.00000122123005994819,239817876__Bacteria__Betaproteobacteria__Variovorax_paradoxus_S110__30S_ribosomal_protein_S10:0.00000122123005994819):0.01568782861943886914):0.02049552196906318652):0.01406075075422706308):0.03087257355066749809,(171060535__Bacteria__Betaproteobacteria__Leptothrix_cholodnii_SP-6__30S_ribosomal_protein_S10:0.04532792442753623419,(383756187__Bacteria__Betaproteobacteria__Rubrivivax_gelatinosus_IL144__30S_ribosomal_protein_S10:0.04983579409611735983,124268628__Bacteria__Betaproteobacteria__Methylibium_petroleiphilum_PM1__30S_ribosomal_protein_S10:0.01597390525393065433):0.01003660259784037480):0.00867140527018694061):0.04520923228415406336,((((186477589__Bacteria__Betaproteobacteria__Burkholderia_phymatum_STM815__30S_ribosomal_protein_S10:0.00000122123005994819,91785466__Bacteria__Betaproteobacteria__Burkholderia_xenovorans_LB400__30S_ribosomal_protein_S10:0.00000122123005994819):0.00000122123005994819,187925617__Bacteria__Betaproteobacteria__Burkholderia_phytofirmans_PsJN__30S_ribosomal_protein_S10:0.00000122123005994819):0.00000122123005994819,(((53720822__Bacteria__Betaproteobacteria__Burkholderia_pseudomallei_K96243__30S_ribosomal_protein_S10:0.00000122123005994819,((161523428__Bacteria__Betaproteobacteria__Burkholderia_multivorans_ATCC_17616__30S_ribosomal_protein_S10:0.00000122123005994819,83718578__Bacteria__Betaproteobacteria__Burkholderia_thailandensis_E264__30S_ribosomal_protein_S10:0.00000122123005994819):0.00000122123005994819,53723855__Bacteria__Betaproteobacteria__Burkholderia_mallei_ATCC_23344__30S_ribosomal_protein_S10:0.00000122123005994819):0.00000122123005994819):0.00000122123005994819,((78064923__Bacteria__Betaproteobacteria__Burkholderia_sp_383__30S_ribosomal_protein_S10:0.00000122123005994819,(134294442__Bacteria__Betaproteobacteria__Burkholderia_vietnamiensis_G4__30S_ribosomal_protein_S10:0.00000122123005994819,107024304__Bacteria__Betaproteobacteria__Burkholderia_cenocepacia_AU_1054__30S_ribosomal_protein_S10:0.00000122123005994819):0.00000122123005994819):0.00000122123005994819,115350321__Bacteria__Betaproteobacteria__Burkholderia_ambifaria_AMMD__30S_ribosomal_protein_S10:0.00000122123005994819):0.00000122123005994819):0.01594848683283769594,(238025931__Bacteria__Betaproteobacteria__Burkholderia_glumae_BGR1__30S_ribosomal_protein_S10:0.00000122123005994819,330815248__Bacteria__Betaproteobacteria__Burkholderia_gladioli_BSR3__30S_ribosomal_protein_S10:0.00000122123005994819):0.00000122123005994819):0.01589573463201413017):0.01560166125534813257,(145588241__Bacteria__Betaproteobacteria__Polynucleobacter_necessarius_subsp_asymbioticus_QLW-P1DMWA-1__30S_ribosomal_protein_S10:0.04772946160843259678,(312795773__Bacteria__Betaproteobacteria__Burkholderia_rhizoxinica_HKI_454__30S_ribosomal_protein_S10:0.23544131171054871743,296137307__Bacteria__Betaproteobacteria__Thiomonas_intermedia_K12__30S_ribosomal_protein_S10:0.02831548820379781520):0.02041233213600808505):0.01628050920352992412):0.01574471014462668766):0.00000122123005994819):0.01561888169634360543):0.02760692840728441733):0.01743581097968012819):0.02002053041040028486):0.00000122123005994819,(56477593__Bacteria__Betaproteobacteria__Aromatoleum_aromaticum_EbN1__30S_ribosomal_protein_S10:0.00000122123005994819,(237653997__Bacteria__Betaproteobacteria__Thauera_sp_MZ1T__30S_ribosomal_protein_S10:0.00000122123005994819,((339478234__Bacteria__Betaproteobacteria__Candidatus_Tremblaya_princeps_PCIT__putative_30S_ribosomal_protein_S10:1.92757605895091543857,(307069693__Bacteria__Betaproteobacteria__Candidatus_Zinderia_insecticola_CARI__putative_30S_ribosomal_subunit_protein_S10:1.29891160432298402583,253795615__Bacteria__Alphaproteobacteria__Candidatus_Hodgkinia_cicadicola_Dsem__putative_30S_ribosomal_subunit_protein_S10:2.60772688426252186034):0.28559392264128141692):0.62131993964728993163,119899707__Bacteria__Betaproteobacteria__Azoarcus_sp_BH72__30S_ribosomal_protein_S10:0.00000122123005994819):0.03201897973489080396):0.01597410065598229081):0.06518686040034335494):0.24621303146714718091,(((209364190__Bacteria__Gammaproteobacteria__Coxiella_burnetii_Dugway_5J108-111__30S_ribosomal_protein_S10:0.30756616086065707849,(383315970__Bacteria__Gammaproteobacteria__Frateuria_aurantia_DSM_6220__30S_ribosomal_protein_S10:0.03870853805507366158,(190572943__Bacteria__Gammaproteobacteria__Stenotrophomonas_maltophilia_K279a__30S_ribosomal_protein_S10:0.01590348295382043933,(285017319__Bacteria__Gammaproteobacteria__Xanthomonas_albilineans_GPE_PC73__30S_ribosomal_protein_S10:0.00000122123005994819,((((15837753__Bacteria__Gammaproteobacteria__Xylella_fastidiosa_9a5c__30S_ribosomal_protein_S10:0.13856700189659795774,(78046554__Bacteria__Gammaproteobacteria__Xanthomonas_campestris_pv_vesicatoria_str_85-10__30S_ribosomal_protein_S10:0.00000122123005994819,346723879__Bacteria__Gammaproteobacteria__Xanthomonas_axonopodis_pv_citrumelo_F1__30S_ribosomal_protein_S10:0.00000122123005994819):0.05666436458211075722):0.00000122123005994819,319787926__Bacteria__Gammaproteobacteria__Pseudoxanthomonas_suwonensis_11-1__30S_ribosomal_protein_S10:0.01599267197632680410):0.00000122123005994819,357418231__Bacteria__Gammaproteobacteria__Pseudoxanthomonas_spadix_BD-a59__30S_ribosomal_protein_S10:0.01588397626747538316):0.00000122123005994819,(84625045__Bacteria__Gammaproteobacteria__Xanthomonas_oryzae_pv_oryzae_MAFF_311018__30S_ribosomal_protein_S10:0.06524921276968184691,21241736__Bacteria__Gammaproteobacteria__Xanthomonas_axonopodis_pv_citri_str_306__30S_ribosomal_protein_S10:0.00777908293265178880):0.02417303817697532761):0.01864036162856211321):0.00000122123005994819):0.05602498181077040368):0.14372085066350934190):0.05671739211930582059,((304310015__Bacteria__Gammaproteobacteria__Gamma_proteobacterium_HdN1__30S_ribosomal_protein_S10:0.08728932309541248546,((27904943__Bacteria__Gammaproteobacteria__Buchnera_aphidicola_str_Bp_Baizongia_pistaciae__30S_ribosomal_protein_S10:0.03908187634113741149,238898928__Bacteria__Gammaproteobacteria__Candidatus_Hamiltonella_defensa_5AT_Acyrthosiphon_pisum__30S_ribosomal_subunit_protein_S10:0.24099219840203298104):0.03451911123385516256,((((340000979__Bacteria__Gammaproteobacteria__Salmonella_bongori_NCTC_12419__30S_ribosomal_subunit_protein_S10:0.00000122123005994819,(288933265__Bacteria__Gammaproteobacteria__Klebsiella_variicola_At-22__30S_ribosomal_protein_S10:0.00000122123005994819,(((253690184__Bacteria__Gammaproteobacteria__Pectobacterium_carotovorum_subsp_carotovorum_PC1__30S_ribosomal_protein_S10:0.00000122123005994819,((156932230__Bacteria__Gammaproteobacteria__Cronobacter_sakazakii_ATCC_BAA-894__hypothetical_protein:0.00000122123005994819,(283788043__Bacteria__Gammaproteobacteria__Citrobacter_rodentium_ICC168__30S_ribosomal_protein_S10:0.00000122123005994819,(161510955__Bacteria__Gammaproteobacteria__Mannheimia_succiniciproducens_MBEL55E__30S_ribosomal_protein_S10:0.00000122123005994819,(251793826__Bacteria__Gammaproteobacteria__Aggregatibacter_aphrophilus_NJ8700__30S_ribosomal_protein_S10:0.00000122123005994819,(157148901__Bacteria__Gammaproteobacteria__Citrobacter_koseri_ATCC_BAA-895__hypothetical_protein:0.00000122123005994819,(157372777__Bacteria__Gammaproteobacteria__Serratia_proteamaculans_568__30S_ribosomal_protein_S10:0.00000122123005994819,(242237858__Bacteria__Gammaproteobacteria__Dickeya_dadantii_Ech703__30S_ribosomal_protein_S10:0.00000122123005994819,(218550596__Bacteria__Gammaproteobacteria__Escherichia_fergusonii_ATCC_35469__30S_ribosomal_protein_S10:0.00000122123005994819,(((((317049841__Bacteria__Gammaproteobacteria__Pantoea_sp_At-9b__30S_ribosomal_protein_S10:0.00000122123005994819,291619177__Bacteria__Gammaproteobacteria__Pantoea_ananatis_LMG_20103__RpsJ:0.00000122123005994819):0.01611726102249005227,(385786327__Bacteria__Gammaproteobacteria__Erwinia_sp_Ejp617__Ribosomal_protein_S10:0.00000122123005994819,(332289229__Bacteria__Gammaproteobacteria__Gallibacterium_anatis_UMN179__30S_ribosomal_protein_S10:0.00000122123005994819,(336247488__Bacteria__Gammaproteobacteria__Enterobacter_aerogenes_KCTC_2190__30S_ribosomal_protein_S10:0.00000122123005994819,(308188358__Bacteria__Gammaproteobacteria__Pantoea_vagans_C9-1__30S_ribosomal_protein_S10:0.00000122123005994819,(333929467__Bacteria__Gammaproteobacteria__Serratia_sp_AS12__30S_ribosomal_protein_S10:0.00000122123005994819,(296105029__Bacteria__Gammaproteobacteria__Enterobacter_cloacae_subsp_cloacae_ATCC_13047__30S_ribosomal_protein_S10:0.00000122123005994819,(300718706__Bacteria__Gammaproteobacteria__Erwinia_billingiae_Eb661__30S_ribosomal_protein_S10:0.00000122123005994819,((259910000__Bacteria__Gammaproteobacteria__Erwinia_pyrifoliae_Ep1-96__30S_ribosomal_protein_S10:0.00000122123005994819,(290477193__Bacteria__Gammaproteobacteria__Xenorhabdus_bovienii_SS-2004__30S_ribosomal_subunit_protein_S10:0.00000122123005994819,((261866796__Bacteria__Gammaproteobacteria__Aggregatibacter_actinomycetemcomitans_D11S-1__30S_ribosomal_protein_S10:0.00000122123005994819,((260599640__Bacteria__Gammaproteobacteria__Cronobacter_turicensis_z3032__30S_ribosomal_protein_S10:0.00000122123005994819,((219871729__Bacteria__Gammaproteobacteria__Haemophilus_parasuis_SH0165__30S_ribosomal_protein_S10:0.00000122123005994819,((300721364__Bacteria__Gammaproteobacteria__Xenorhabdus_nematophila_ATCC_19061__30S_ribosomal_protein_S10:0.00000122123005994819,((152972228__Bacteria__Gammaproteobacteria__Klebsiella_pneumoniae_subsp_pneumoniae_MGH_78578__30S_ribosomal_protein_S10:0.00000122123005994819,((375257682__Bacteria__Gammaproteobacteria__Klebsiella_oxytoca_KCTC_1686__30S_ribosomal_protein_S10:0.00000122123005994819,(386743631__Bacteria__Gammaproteobacteria__Providencia_stuartii_MRSN_2154__30S_ribosomal_protein_S10:0.00000122123005994819,(91791538__Bacteria__Gammaproteobacteria__Shewanella_denitrificans_OS217__30S_ribosomal_protein_S10:0.01572527987446337150,(123444099__Bacteria__Gammaproteobacteria__Yersinia_enterocolitica_subsp_enterocolitica_8081__30S_ribosomal_protein_S10:0.00000122123005994819,((15603281__Bacteria__Gammaproteobacteria__Pasteurella_multocida_subsp_multocida_str_Pm70__30S_ribosomal_protein_S10:0.00000122123005994819,((33152959__Bacteria__Gammaproteobacteria__Haemophilus_ducreyi_35000HP__30S_ribosomal_protein_S10:0.01571231314660493858,(253991689__Bacteria__Gammaproteobacteria__Photorhabdus_asymbiotica_subsp_asymbiotica_ATCC_43949__30s_ribosomal_subunit_protein_s10:0.00000122123005994819,(51597989__Bacteria__Gammaproteobacteria__Yersinia_pseudotuberculosis_IP_32953__30S_ribosomal_protein_S10:0.00000122123005994819,(238921443__Bacteria__Gammaproteobacteria__Edwardsiella_ictaluri_93-146__30S_ribosomal_protein_S10|_putative:0.00000122123005994819,(152978140__Bacteria__Gammaproteobacteria__Actinobacillus_succinogenes_130Z__30S_ribosomal_protein_S10:0.00000122123005994819,((((54307540__Bacteria__Gammaproteobacteria__Photobacterium_profundum_SS9__30S_ribosomal_protein_S10:0.01571046885027146608,(77359115__Bacteria__Gammaproteobacteria__Pseudoalteromonas_haloplanktis_TAC125__30S_ribosomal_protein_S10:0.00000122123005994819,315125261__Bacteria__Gammaproteobacteria__Pseudoalteromonas_sp_SM9913__30S_ribosomal_protein_S10:0.00000122123005994819):0.03349547376601074572):0.00000122123005994819,((209693923__Bacteria__Gammaproteobacteria__Aliivibrio_salmonicida_LFI1238__30S_ribosomal_protein_S10:0.00000122123005994819,(((((262392517__Bacteria__Gammaproteobacteria__Vibrio_sp_Ex25__30S_ribosomal_protein_S10:0.00000122123005994819,(28897030__Bacteria__Gammaproteobacteria__Vibrio_parahaemolyticus_RIMD_2210633__30S_ribosomal_protein_S10:0.00000122123005994819,(156973050__Bacteria__Gammaproteobacteria__Vibrio_harveyi_ATCC_BAA-1116__30S_ribosomal_protein_S10:0.00000122123005994819,27364216__Bacteria__Gammaproteobacteria__Vibrio_vulnificus_CMCP6__30S_ribosomal_protein_S10:0.00000122123005994819):0.00000122123005994819):0.00000122123005994819):0.01599871026425873574,15642592__Bacteria__Gammaproteobacteria__Vibrio_cholerae_O1_biovar_El_Tor_str_N16961__30S_ribosomal_protein_S10:0.00000122123005994819):0.00000122123005994819,375129786__Bacteria__Gammaproteobacteria__Vibrio_furnissii_NCTC_11218__30S_ribosomal_protein_S10:0.00000122123005994819):0.00000122123005994819,336123172__Bacteria__Gammaproteobacteria__Vibrio_anguillarum_775__30S_ribosomal_protein_S10P:0.00000122123005994819):0.01404469464208009041,218710750__Bacteria__Gammaproteobacteria__Vibrio_splendidus_LGP32__30S_ribosomal_protein_S10:0.05649831531081484642):0.02217428290608590077):0.00000122123005994819,59710841__Bacteria__Gammaproteobacteria__Vibrio_fischeri_ES114__30S_ribosomal_protein_S10:0.00000122123005994819):0.04379122458918825039):0.02193936107130560129,((((192359612__Bacteria__Gammaproteobacteria__Cellvibrio_japonicus_Ueda107__30S_ribosomal_protein_S10:0.00000122123005994819,(90020606__Bacteria__Gammaproteobacteria__Saccharophagus_degradans_2-40__SSU_ribosomal_protein_S10P:0.03113567861165746076,254785078__Bacteria__Gammaproteobacteria__Teredinibacter_turnerae_T7901__30S_ribosomal_protein_S10:0.01590381041086012456):0.01559233221556995119):0.04654941637089724665,(((15599460__Bacteria__Gammaproteobacteria__Pseudomonas_aeruginosa_PAO1__30S_ribosomal_protein_S10:0.00000122123005994819,(333898838__Bacteria__Gammaproteobacteria__Pseudomonas_fulva_12-X__30S_ribosomal_protein_S10:0.01414496196092986970,(((70732883__Bacteria__Gammaproteobacteria__Pseudomonas_fluorescens_Pf-5__30S_ribosomal_protein_S10:0.00000122123005994819,(330812076__Bacteria__Gammaproteobacteria__Pseudomonas_brassicacearum_subsp_brassicacearum_NFM421__30S_ribosomal_protein_S10:0.00000122123005994819,(28867853__Bacteria__Gammaproteobacteria__Pseudomonas_syringae_pv_tomato_str_DC3000__30S_ribosomal_protein_S10:0.00000122123005994819,71734713__Bacteria__Gammaproteobacteria__Pseudomonas_syringae_pv_phaseolicola_1448A__30S_ribosomal_protein_S10:0.00000122123005994819):0.02725057992226374848):0.00000122123005994819):0.00000122123005994819,146281169__Bacteria__Gammaproteobacteria__Pseudomonas_stutzeri_A1501__30S_ribosomal_protein_S10:0.00000122123005994819):0.00000122123005994819,26987194__Bacteria__Gammaproteobacteria__Pseudomonas_putida_KT2440__30S_ribosomal_protein_S10:0.00000122123005994819):0.01670861565097970028):0.01281708845988410728):0.00000122123005994819,(146308924__Bacteria__Gammaproteobacteria__Pseudomonas_mendocina_ymp__30S_ribosomal_protein_S10:0.00000122123005994819,226942777__Bacteria__Gammaproteobacteria__Azotobacter_vinelandii_DJ__30S_ribosomal_protein_S10:0.00000122123005994819):0.01540723114814153763):0.00000122123005994819,104779754__Bacteria__Gammaproteobacteria__Pseudomonas_entomophila_L48__30S_ribosomal_protein_S10:0.00000122123005994819):0.08948285549391435389):0.03023541178261528531,((((334143220__Bacteria__Gammaproteobacteria__Thioalkalimicrobium_cyclicum_ALM1__30S_ribosomal_protein_S10:0.04831545392690297230,78484639__Bacteria__Gammaproteobacteria__Thiomicrospira_crunogena_XCL-2__30S_ribosomal_protein_S10:0.00000122123005994819):0.15169901332411797612,((390952379__Bacteria__Gammaproteobacteria__Thiocystis_violascens_DSM_198__30S_ribosomal_protein_S10:0.06463531128470721698,288942073__Bacteria__Gammaproteobacteria__Allochromatium_vinosum_DSM_180__30S_ribosomal_protein_S10:0.00000122123005994819):0.06967398561141709135,(114319618__Bacteria__Gammaproteobacteria__Alkalilimnicola_ehrlichii_MLHE-1__30S_ribosomal_protein_S10:0.06811264140018072344,121997650__Bacteria__Gammaproteobacteria__Halorhodospira_halophila_SL1__30S_ribosomal_protein_S10:0.08062737381092542621):0.09121844179829949328):0.05481798394367449340):0.07122769648144988697,(110833257__Bacteria__Gammaproteobacteria__Alcanivorax_borkumensis_SK2__30S_ribosomal_protein_S10:0.00000122123005994819,(((71065058__Bacteria__Gammaproteobacteria__Psychrobacter_arcticus_273-4__30S_ribosomal_protein_S10:0.00000122123005994819,93005313__Bacteria__Gammaproteobacteria__Psychrobacter_cryohalolentis_K5__30S_ribosomal_protein_S10:0.00000122123005994819):0.00000122123005994819,148652237__Bacteria__Gammaproteobacteria__Psychrobacter_sp_PRwf-1__30S_ribosomal_protein_S10:0.01582403515620088921):0.01205283875830102935,(296113798__Bacteria__Gammaproteobacteria__Moraxella_catarrhalis_RH4__30S_ribosomal_protein_S10:0.04178559270471610132,(50086216__Bacteria__Gammaproteobacteria__Acinetobacter_sp_ADP1__30S_ribosomal_protein_S10:0.01694268614424761232,((375136160__Bacteria__Gammaproteobacteria__Acinetobacter_calcoaceticus_PHEA-2__30S_ribosomal_protein_S10:0.00000122123005994819,(384144708__Bacteria__Gammaproteobacteria__Acinetobacter_baumannii_MDR-ZJ06__30S_ribosomal_protein_S10:0.01378107817184046416,387122483__Bacteria__Gammaproteobacteria__Acinetobacter_baumannii_MDR-TJ__30S_ribosomal_protein_S10:0.00000122123005994819):0.00000122123005994819):0.00000122123005994819,299768665__Bacteria__Gammaproteobacteria__Acinetobacter_oleivorans_DR1__30S_ribosomal_protein_S10:0.00000122123005994819):0.01179128638917895447):0.08210100600413834659):0.03938285087864210748):0.17193786582551323638):0.04079543847261171002):0.06149818582751823831,((((120553651__Bacteria__Gammaproteobacteria__Marinobacter_aquaeolei_VT8__30S_ribosomal_protein_S10:0.00000122123005994819,385330120__Bacteria__Gammaproteobacteria__Marinobacter_adhaerens_HP15__ribosomal_protein_S10|_bacterial:0.00000122123005994819):0.00000122123005994819,387813016__Bacteria__Gammaproteobacteria__Marinobacter_hydrocarbonoclasticus_ATCC_49840__30S_ribosomal_protein_S10:0.00000122123005994819):0.01978309513742357653,83648853__Bacteria__Gammaproteobacteria__Hahella_chejuensis_KCTC_2396__30S_ribosomal_protein_S10:0.04657437341952350845):0.01864479720248404804,(((152998272__Bacteria__Gammaproteobacteria__Marinomonas_sp_MWYL1__30S_ribosomal_protein_S10:0.00000122123005994819,326793557__Bacteria__Gammaproteobacteria__Marinomonas_mediterranea_MMB-1__30S_ribosomal_protein_S10:0.00000122123005994819):0.00000122123005994819,333909708__Bacteria__Gammaproteobacteria__Marinomonas_posidonica_IVIA-Po-181__30S_ribosomal_protein_S10:0.00000122123005994819):0.03676625814871477271,(307543824__Bacteria__Gammaproteobacteria__Halomonas_elongata_DSM_2581__30S_ribosomal_protein_S10:0.01587814424769045524,92112553__Bacteria__Gammaproteobacteria__Chromohalobacter_salexigens_DSM_3043__30S_ribosomal_protein_S10P:0.00000122123005994819):0.09435029197962473135):0.01747620692995036432):0.05773169693854253437):0.01536336675535529897):0.07991199067086061925,56461025__Bacteria__Gammaproteobacteria__Idiomarina_loihiensis_L2TR__30S_ribosomal_protein_S10:0.05016637122448183717):0.00000122123005994819):0.05336238347513298785,(((374334012__Bacteria__Gammaproteobacteria__Oceanimonas_sp_GK1__30S_ribosomal_protein_S10:0.01573367397007892701,308047990__Bacteria__Gammaproteobacteria__Ferrimonas_balearica_DSM_9799__30S_ribosomal_protein_S10P:0.00000122123005994819):0.01571143859852677793,((117620866__Bacteria__Gammaproteobacteria__Aeromonas_hydrophila_subsp_hydrophila_ATCC_7966__30S_ribosomal_protein_S10:0.00000122123005994819,330827882__Bacteria__Gammaproteobacteria__Aeromonas_veronii_B565__ribosomal_protein_S10:0.00000122123005994819):0.00000122123005994819,237806874__Bacteria__Gammaproteobacteria__Tolumonas_auensis_DSM_9187__30S_ribosomal_protein_S10:0.00000122123005994819):0.00173098835919659644):0.02488481421063262755,145300936__Bacteria__Gammaproteobacteria__Aeromonas_salmonicida_subsp_salmonicida_A449__ribosomal_protein_S10:0.00000122123005994819):0.09862016637730836033):0.02102718429269653105):0.00000122123005994819):0.00000122123005994819):0.00000122123005994819):0.00000122123005994819):0.00000122123005994819,(((82778617__Bacteria__Gammaproteobacteria__Shigella_dysenteriae_Sd197__30S_ribosomal_protein_S10:0.00000122123005994819,(74313840__Bacteria__Gammaproteobacteria__Shigella_sonnei_Ss046__30S_ribosomal_protein_S10:0.00000122123005994819,82545684__Bacteria__Gammaproteobacteria__Shigella_boydii_Sb227__30S_ribosomal_protein_S10:0.00000122123005994819):0.00000122123005994819):0.00000122123005994819,24114599__Bacteria__Gammaproteobacteria__Shigella_flexneri_2a_str_301__30S_ribosomal_protein_S10:0.00000122123005994819):0.00000122123005994819,15803848__Bacteria__Gammaproteobacteria__Escherichia_coli_O157_H7_str_EDL933__30S_ribosomal_protein_S10:0.00000122123005994819):0.03156477659007290298):0.00000122123005994819):0.00000122123005994819,16762842__Bacteria__Gammaproteobacteria__Salmonella_enterica_subsp_enterica_serovar_Typhi_str_CT18__30S_ribosomal_subunit_protein_S10:0.00000122123005994819):0.00000122123005994819):0.00000122123005994819):0.00000122123005994819):0.00000122123005994819):0.00000122123005994819,113460207__Bacteria__Gammaproteobacteria__Haemophilus_somnus_129PT__SSU_ribosomal_protein_S10P:0.00000122123005994819):0.00000122123005994819):0.00000122123005994819,197287067__Bacteria__Gammaproteobacteria__Proteus_mirabilis_HI4320__30S_ribosomal_protein_S10:0.00000122123005994819):0.00000122123005994819):0.00000122123005994819,68249372__Bacteria__Gammaproteobacteria__Haemophilus_influenzae_86-028NP__30S_ribosomal_protein_S10:0.00000122123005994819):0.00000122123005994819):0.00000122123005994819,251787970__Bacteria__Gammaproteobacteria__Dickeya_zeae_Ech1591__30S_ribosomal_protein_S10:0.00000122123005994819):0.00000122123005994819):0.00000122123005994819,261823233__Bacteria__Gammaproteobacteria__Pectobacterium_wasabiae_WPP163__30S_ribosomal_protein_S10:0.00000122123005994819):0.00000122123005994819):0.00000122123005994819,269140571__Bacteria__Gammaproteobacteria__Edwardsiella_tarda_EIB202__30S_ribosomal_protein_S10:0.00000122123005994819):0.00000122123005994819):0.00000122123005994819):0.00000122123005994819,292489850__Bacteria__Gammaproteobacteria__Erwinia_amylovora_CFBP1430__30S_ribosomal_protein_S10:0.00000122123005994819):0.00000122123005994819):0.00000122123005994819):0.00000122123005994819):0.00000122123005994819):0.00000122123005994819):0.00000122123005994819):0.00000122123005994819):0.00000122123005994819):0.00000122123005994819,387887628__Bacteria__Gammaproteobacteria__Escherichia_blattae_DSM_4481__30S_ribosomal_protein_S10:0.00000122123005994819):0.00000122123005994819,22127859__Bacteria__Gammaproteobacteria__Yersinia_pestis_KIM_10__30S_ribosomal_protein_S10:0.00000122123005994819):0.00000122123005994819,345429268__Bacteria__Gammaproteobacteria__Haemophilus_parainfluenzae_T3T1__30S_ribosomal_protein_S10:0.00000122123005994819):0.00000122123005994819):0.00000122123005994819):0.00000122123005994819):0.00000122123005994819):0.00000122123005994819):0.00000122123005994819):0.00000122123005994819):0.00000122123005994819):0.00000122123005994819,345301170__Bacteria__Gammaproteobacteria__Enterobacter_asburiae_LF7a__30S_ribosomal_protein_S10:0.00000122123005994819):0.00000122123005994819):0.00000122123005994819,188535280__Bacteria__Gammaproteobacteria__Erwinia_tasmaniensis_Et1-99__30S_ribosomal_protein_S10:0.00000122123005994819):0.00000122123005994819,126209223__Bacteria__Gammaproteobacteria__Actinobacillus_pleuropneumoniae_serovar_5b_str_L20__30S_ribosomal_protein_S10:0.00000122123005994819):0.00000122123005994819):0.00000122123005994819):0.00000122123005994819,37528544__Bacteria__Gammaproteobacteria__Photorhabdus_luminescens_subsp_laumondii_TTO1__30S_ribosomal_protein_S10:0.00000122123005994819):0.00000122123005994819,(((((33519657__Bacteria__Gammaproteobacteria__Candidatus_Blochmannia_floridanus__30S_ribosomal_protein_S10:0.10454986446004536915,116515260__Bacteria__Gammaproteobacteria__Buchnera_aphidicola_str_Cc_Cinara_cedri__30S_ribosomal_protein_S10:0.09373986466499398262):0.02059070362077511374,(((((385792174__Bacteria__Gammaproteobacteria__Francisella_cf_novicida_Fx1__hypothetical_protein:0.00000122123005994819,56707477__Bacteria__Gammaproteobacteria__Francisella_tularensis_subsp_tularensis_SCHU_S4__30S_ribosomal_protein_S10:0.00000122123005994819):0.00000122123005994819,((337754248__Bacteria__Gammaproteobacteria__Francisella_sp_TX077308__30S_ribosomal_protein_S10:0.00000122123005994819,167626807__Bacteria__Gammaproteobacteria__Francisella_philomiragia_subsp_philomiragia_ATCC_25017__30S_ribosomal_protein_S10:0.00000122123005994819):0.00000122123005994819,387885952__Bacteria__Gammaproteobacteria__Francisella_noatunensis_subsp_orientalis_str_Toba_04__30S_ribosomal_protein_S10:0.00000122123005994819):0.01428665602837818176):0.00000122123005994819,118496851__Bacteria__Gammaproteobacteria__Francisella_novicida_U112__30S_ribosomal_protein_S10:0.00000122123005994819):0.19923756354985366901,256821661__Bacteria__Gammaproteobacteria__Kangiella_koreensis_DSM_16069__30S_ribosomal_protein_S10:0.08331854522818882280):0.06268616893594328165,119947127__Bacteria__Gammaproteobacteria__Psychromonas_ingrahamii_37__30S_ribosomal_protein_S10:0.00000122123005994819):0.02378082992887590313):0.04148456459539913432,(71278063__Bacteria__Gammaproteobacteria__Colwellia_psychrerythraea_34H__30S_ribosomal_protein_S10:0.06507354795475642217,(((109896797__Bacteria__Gammaproteobacteria__Pseudoalteromonas_atlantica_T6c__30S_ribosomal_protein_S10:0.00000122123005994819,332304919__Bacteria__Gammaproteobacteria__Glaciecola_sp_4H-3-7YE-5__30S_ribosomal_protein_S10:0.00000122123005994819):0.00000122123005994819,(348027829__Bacteria__Gammaproteobacteria__Glaciecola_nitratireducens_FR1064__30S_ribosomal_protein_S10:0.01588996157683245439,(332139860__Bacteria__Gammaproteobacteria__Alteromonas_macleodii_str_Deep_ecotype__30S_ribosomal_protein_S10:0.01593606306439952422,333894741__Bacteria__Gammaproteobacteria__Alteromonas_sp_SN2__30S_ribosomal_protein_S10:0.00000122123005994819):0.00000122123005994819):0.01587746124413248403):0.08206905858311135116,(212634828__Bacteria__Gammaproteobacteria__Shewanella_piezotolerans_WP3__Ribosomal_protein_S10:0.31852397580165198177,((((119773353__Bacteria__Gammaproteobacteria__Shewanella_amazonensis_SB2B__30S_ribosomal_protein_S10:0.01581342947159293175,(114561335__Bacteria__Gammaproteobacteria__Shewanella_frigidimarina_NCIMB_400__30S_ribosomal_protein_S10:0.01580730446890790675,((127511091__Bacteria__Gammaproteobacteria__Shewanella_loihica_PV-4__30S_ribosomal_protein_S10:0.00000122123005994819,113968543__Bacteria__Gammaproteobacteria__Shewanella_sp_MR-4__30S_ribosomal_protein_S10:0.00000122123005994819):0.00000122123005994819,24371828__Bacteria__Gammaproteobacteria__Shewanella_oneidensis_MR-1__30S_ribosomal_protein_S10_RpsJ:0.00000122123005994819):0.00000122123005994819):0.00000122123005994819):0.01580435454741982784,(146294842__Bacteria__Gammaproteobacteria__Shewanella_putrefaciens_CN-32__30S_ribosomal_protein_S10:0.00000122123005994819,126176356__Bacteria__Gammaproteobacteria__Shewanella_baltica_OS155__30S_ribosomal_protein_S10:0.00000122123005994819):0.00000122123005994819):0.01585263868459155581,(((157377450__Bacteria__Gammaproteobacteria__Shewanella_sediminis_HAW-EB3__30S_ribosomal_protein_S10:0.00000122123005994819,294142934__Bacteria__Gammaproteobacteria__Shewanella_violacea_DSS12__30S_ribosomal_protein_S10:0.00000122123005994819):0.00000122123005994819,157960013__Bacteria__Gammaproteobacteria__Shewanella_pealeana_ATCC_700345__30S_ribosomal_protein_S10:0.00000122123005994819):0.00000122123005994819,170729010__Bacteria__Gammaproteobacteria__Shewanella_woodyi_ATCC_51908__30S_ribosomal_protein_S10:0.00000122123005994819):0.00000122123005994819):0.00000122123005994819,((289163829__Bacteria__Gammaproteobacteria__Legionella_longbeachae_NSW150__30S_ribosomal_protein_S10:0.00000122123005994819,52840573__Bacteria__Gammaproteobacteria__Legionella_pneumophila_subsp_pneumophila_str_Philadelphia_1__30S_ribosomal_protein_S10:0.01488133322540414159):0.27841205226150606000,167626040__Bacteria__Gammaproteobacteria__Shewanella_halifaxensis_HAW-EB4__30S_ribosomal_protein_S10:0.00000122123005994819):0.01548307105115192921):0.01535781198681208763):0.01564085507436668507):0.00000122123005994819):0.03092308442477388966):0.00000122123005994819,((85060257__Bacteria__Gammaproteobacteria__Sodalis_glossinidius_str_morsitans__30S_ribosomal_protein_S10:0.00000122123005994819,(((295698650__Bacteria__Gammaproteobacteria__Candidatus_Riesia_pediculicola_USDA__ribosomal_protein_S10:0.11748179227590754836,32491291__Bacteria__Gammaproteobacteria__Wigglesworthia_glossinidia_endosymbiont_of_Glossina_brevipalpis__30S_ribosomal_protein_S10:0.06405531020004665010):0.01546588144206320278,94677037__Bacteria__Gammaproteobacteria__Baumannia_cicadellinicola_str_Hc_Homalodisca_coagulata__ribosomal_protein_S10:0.08062976262141852146):0.01588465454971250621,((50122952__Bacteria__Gammaproteobacteria__Pectobacterium_atrosepticum_SCRI1043__30S_ribosomal_protein_S10:0.00000122123005994819,146313386__Bacteria__Gammaproteobacteria__Enterobacter_sp_638__30S_ribosomal_protein_S10:0.00000122123005994819):0.00000122123005994819,322831071__Bacteria__Gammaproteobacteria__Rahnella_sp_Y9602__30S_ribosomal_protein_S10:0.00000122123005994819):0.00000122123005994819):0.00000122123005994819):0.00000122123005994819,339478062__Bacteria__Gammaproteobacteria__Candidatus_Moranella_endobia_PCIT__30S_ribosomal_protein_S10:0.01565441916279232057):0.00000122123005994819):0.00000122123005994819,383188317__Bacteria__Gammaproteobacteria__Rahnella_aquatilis_CIP_78-65_ATCC_33071__30S_ribosomal_protein_S10:0.00000122123005994819):0.01526894397532736064):0.01750221264895197859,374314356__Bacteria__Gammaproteobacteria__Serratia_symbiotica_str_Cinara_cedri__30S_ribosomal_protein_S10:0.00502064822741099016):0.00000122123005994819):0.07244027452069312645):0.06983913820418281848,(((292492420__Bacteria__Gammaproteobacteria__Nitrosococcus_halophilus_Nc4__30S_ribosomal_protein_S10:0.00000122123005994819,(300114737__Bacteria__Gammaproteobacteria__Nitrosococcus_watsonii_C-113__30S_ribosomal_protein_S10:0.01584868515901350500,77165788__Bacteria__Gammaproteobacteria__Nitrosococcus_oceani_ATCC_19707__30S_ribosomal_protein_S10:0.00000122123005994819):0.03146002573067543245):0.17148017029924100818,(146329668__Bacteria__Gammaproteobacteria__Dichelobacter_nodosus_VCS1703A__30S_ribosomal_protein_S10:0.28085988105900283607,387128167__Bacteria__Gammaproteobacteria__Methylophaga_sp_JAM1__30S_ribosomal_protein_S10:0.08024919570766372856):0.03722238524692367961):0.03853628763942917174,(((118602212__Bacteria__Gammaproteobacteria__Candidatus_Ruthia_magnifica_str_Cm_Calyptogena_magnifica__30S_ribosomal_protein_S10:0.01571072338569546450,148244328__Bacteria__Gammaproteobacteria__Candidatus_Vesicomyosocius_okutanii_HA__30S_ribosomal_protein_S10:0.00000122123005994819):0.24397273945240283144,(357406676__Bacteria__Gammaproteobacteria__Methylomicrobium_alcaliphilum__30S_ribosomal_protein_S10:0.06606234743028226164,333985461__Bacteria__Gammaproteobacteria__Methylomonas_methanica_MC09__30S_ribosomal_protein_S10:0.05062419724336789800):0.09001673402806550928):0.02503392626906463317,(53803547__Bacteria__Gammaproteobacteria__Methylococcus_capsulatus_str_Bath__30S_ribosomal_protein_S10:0.06746835859512370637,((289209330__Bacteria__Gammaproteobacteria__Thioalkalivibrio_sp_K90mix__30S_ribosomal_protein_S10:0.09262894986691651289,261854949__Bacteria__Gammaproteobacteria__Halothiobacillus_neapolitanus_c2__30S_ribosomal_protein_S10:0.27904557208272429136):0.02891808744799455322,220935493__Bacteria__Gammaproteobacteria__Thioalkalivibrio_sulfidophilus_HL-EbGr7__30S_ribosomal_protein_S10:0.08203831653209946173):0.06059375206865157820):0.02440284288631089371):0.02601950177640064560):0.02258641361792513777):0.04114877293802827324):0.11839138915808922192,(340781346__Bacteria__Gammaproteobacteria__Acidithiobacillus_caldus_SM-1__30S_ribosomal_protein_S10p_|S20e|:0.03390881625635012997,(198282636__Bacteria__Gammaproteobacteria__Acidithiobacillus_ferrooxidans_ATCC_53993__30S_ribosomal_protein_S10:0.01664740466451501005,344200788__Bacteria__Gammaproteobacteria__Acidithiobacillus_ferrivorans_SS3__30S_ribosomal_protein_S10:0.00000122123005994819):0.00000122123005994819):0.34591572501904138681):0.02464962233522890664):0.11559819493344690444,(117924154__Bacteria__Alphaproteobacteria__Magnetococcus_marinus_MC-1__30S_ribosomal_protein_S10P:0.18346986245608551402,(389878490__Bacteria__Alphaproteobacteria__Tistrella_mobilis_KA081020-065__30S_ribosomal_protein_S10:0.06949206305185980093,(((304321439__Bacteria__Alphaproteobacteria__Parvularcula_bermudensis_HTCC2503__30S_ribosomal_protein_S10:0.30606710670307413213,((71083805__Bacteria__Alphaproteobacteria__Candidatus_Pelagibacter_ubique_HTCC1062__30S_ribosomal_protein_S10:0.21513985002118382606,330814200__Bacteria__Alphaproteobacteria__Candidatus_Pelagibacter_sp_IMCC9063__30S_ribosomal_protein_S10:0.15704774999700321647):0.18860910687935897312,347758882__Bacteria__Alphaproteobacteria__Micavibrio_aeruginosavorus_ARL-13__30S_ribosomal_protein_S10:0.13306432273124776944):0.04976028423201744877):0.00000122123005994819,294085957__Bacteria__Alphaproteobacteria__Candidatus_Puniceispirillum_marinum_IMCC1322__30S_ribosomal_protein_S10:0.12370080967635847802):0.04505077469588562172,(((154253176__Bacteria__Alphaproteobacteria__Parvibaculum_lavamentivorans_DS-1__30S_ribosomal_protein_S10:0.12327924832407800848,((328543357__Bacteria__Alphaproteobacteria__Polymorphum_gilvum_SL003B-26A1__30S_ribosomal_protein_S10:0.01736933520242077422,374332222__Bacteria__Alphaproteobacteria__Pseudovibrio_sp_FO-BEG1__30S_ribosomal_protein_S10|_bacterial:0.03270417992278932401):0.08886005909219214793,(((159042831__Bacteria__Alphaproteobacteria__Dinoroseobacter_shibae_DFL_12__30S_ribosomal_protein_S10:0.04286737786514849269,(310817009__Bacteria__Alphaproteobacteria__Ketogulonicigenium_vulgare_Y25__30S_ribosomal_protein_S10:0.00000122123005994819,385234597__Bacteria__Alphaproteobacteria__Ketogulonigenium_vulgarum_WSH-001__phosphoenolpyruvate_carboxykinase:0.00000122123005994819):0.11880558024700570152):0.01872883478903409130,(89053073__Bacteria__Alphaproteobacteria__Jannaschia_sp_CCS1__30S_ribosomal_protein_S10:0.03320853365137296787,((77462258__Bacteria__Alphaproteobacteria__Rhodobacter_sphaeroides_2-4-1__SSU_ribosomal_protein_S10P:0.04981286860188419846,294675855__Bacteria__Alphaproteobacteria__Rhodobacter_capsulatus_SB_1003__30S_ribosomal_protein_S10:0.01693214004577863266):0.01609826635088425911,119383510__Bacteria__Alphaproteobacteria__Paracoccus_denitrificans_PD1222__30S_ribosomal_protein_S10:0.00000122123005994819):0.01553775523339006627):0.01567385787588107537):0.01526160098421332212,((99080086__Bacteria__Alphaproteobacteria__Ruegeria_sp_TM1040__30S_ribosomal_protein_S10:0.00000122123005994819,56698637__Bacteria__Alphaproteobacteria__Ruegeria_pomeroyi_DSS-3__ribosomal_protein_S10:0.00000122123005994819):0.00000122123005994819,(110678717__Bacteria__Alphaproteobacteria__Roseobacter_denitrificans_OCh_114__30S_ribosomal_protein_S10:0.00000122123005994819,339504871__Bacteria__Alphaproteobacteria__Roseobacter_litoralis_Och_149__30S_ribosomal_protein_S10:0.00000122123005994819):0.04551533182603791083):0.00000122123005994819):0.08857303352060728885):0.02162296069777553190):0.05052642865314985882,(((103488296__Bacteria__Alphaproteobacteria__Sphingopyxis_alaskensis_RB2256__30S_ribosomal_protein_S10:0.00000122123005994819,((85374466__Bacteria__Alphaproteobacteria__Erythrobacter_litoralis_HTCC2594__30S_ribosomal_protein_S10:0.01627685926170661240,(334141182__Bacteria__Alphaproteobacteria__Novosphingobium_sp_PP1Y__30S_ribosomal_protein_S10:0.01628542846022400584,87199269__Bacteria__Alphaproteobacteria__Novosphingobium_aromaticivorans_DSM_12444__30S_ribosomal_protein_S10:0.01659200293687969688):0.01663891131893917297):0.06786605724537439488,(((294010612__Bacteria__Alphaproteobacteria__Sphingobium_japonicum_UT26S__ribosomal_protein_S10:0.00000122123005994819,334345468__Bacteria__Alphaproteobacteria__Sphingobium_chlorophenolicum_L-1__30S_ribosomal_protein_S10:0.00000122123005994819):0.03722687410354715010,347529950__Bacteria__Alphaproteobacteria__Sphingobium_sp_SYK-6__30S_ribosomal_protein_S10:0.00000122123005994819):0.01646852518082981762,(148554275__Bacteria__Alphaproteobacteria__Sphingomonas_wittichii_RW1__30S_ribosomal_protein_S10:0.00000122123005994819,(260752975__Bacteria__Alphaproteobacteria__Zymomonas_mobilis_subsp_mobilis_NCIMB_11163__30S_ribosomal_protein_S10:0.00000122123005994819,283856273__Bacteria__Alphaproteobacteria__Zymomonas_mobilis_subsp_mobilis_ZM4__30S_ribosomal_protein_S10:0.00000122123005994819):0.04254672838886228853):0.02099456092777676058):0.00000122123005994819):0.04507149028844692484):0.33774643227537920476,162319785__Bacteria__Alphaproteobacteria__Magnetospirillum_magneticum_AMB-1__30S_ribosomal_protein_S10:0.01592598979186047453):0.00000122123005994819,((((((162149175__Bacteria__Alphaproteobacteria__Gluconacetobacter_diazotrophicus_PAl_5__30S_ribosomal_protein_S10:0.01616376436935347202,((347760289__Bacteria__Alphaproteobacteria__Gluconacetobacter_xylinus_NBRC_3288__30S_ribosomal_protein_S10:0.00000122123005994819,258542026__Bacteria__Alphaproteobacteria__Acetobacter_pasteurianus_IFO_3283-01__30S_ribosomal_protein_S10:0.00000122123005994819):0.00000122123005994819,(58038856__Bacteria__Alphaproteobacteria__Gluconobacter_oxydans_621H__30S_ribosomal_protein_S10:0.00000122123005994819,114327217__Bacteria__Alphaproteobacteria__Granulibacter_bethesdensis_CGDNIH1__30S_ribosomal_protein_S10:0.00000122123005994819):0.00000122123005994819):0.00000122123005994819):0.05022422541237764326,(148260940__Bacteria__Alphaproteobacteria__Acidiphilium_cryptum_JF-5__30S_ribosomal_protein_S10:0.00000122123005994819,326404338__Bacteria__Alphaproteobacteria__Acidiphilium_multivorum_AIU301__30S_ribosomal_protein_S10:0.00000122123005994819):0.01590870298857162413):0.08573524613309152498,(357384714__Bacteria__Alphaproteobacteria__Pelagibacterium_halotolerans_B2__30S_ribosomal_protein_S10:0.03319454595558048171,(209884812__Bacteria__Alphaproteobacteria__Oligotropha_carboxidovorans_OM5__30S_ribosomal_protein_S10:0.00000122123005994819,((146340056__Bacteria__Alphaproteobacteria__Bradyrhizobium_sp_ORS_278__30S_ribosomal_protein_S10:0.00000122123005994819,(92117097__Bacteria__Alphaproteobacteria__Nitrobacter_hamburgensis_X14__30S_ribosomal_protein_S10:0.00000122123005994819,((75675555__Bacteria__Alphaproteobacteria__Nitrobacter_winogradskyi_Nb-255__30S_ribosomal_protein_S10:0.00000122123005994819,39936314__Bacteria__Alphaproteobacteria__Rhodopseudomonas_palustris_CGA009__30S_ribosomal_protein_S10:0.00000122123005994819):0.00000122123005994819,27380512__Bacteria__Alphaproteobacteria__Bradyrhizobium_japonicum_USDA_110__30S_ribosomal_protein_S10:0.00000122123005994819):0.00000122123005994819):0.00000122123005994819):0.00000122123005994819,((298291437__Bacteria__Alphaproteobacteria__Starkeya_novella_DSM_506__30S_ribosomal_protein_S10:0.00000122123005994819,((154245622__Bacteria__Alphaproteobacteria__Xanthobacter_autotrophicus_Py2__30S_ribosomal_protein_S10:0.00000122123005994819,158424179__Bacteria__Alphaproteobacteria__Azorhizobium_caulinodans_ORS_571__30S_ribosomal_protein_S10:0.00000122123005994819):0.01644684323253249592,((((222148365__Bacteria__Alphaproteobacteria__Agrobacterium_vitis_S4__30S_ribosomal_protein_S10:0.01642904536040350888,(159184986__Bacteria__Alphaproteobacteria__Agrobacterium_tumefaciens_str_C58_circ-lin__30S_ribosomal_protein_S10:0.01678808371393298443,(((150396206__Bacteria__Alphaproteobacteria__Sinorhizobium_medicae_WSM419__30S_ribosomal_protein_S10:0.00000122123005994819,227821755__Bacteria__Alphaproteobacteria__Sinorhizobium_fredii_NGR234__30S_ribosomal_protein_S10:0.00000122123005994819):0.00000122123005994819,15965108__Bacteria__Alphaproteobacteria__Sinorhizobium_meliloti_1021__30S_ribosomal_protein_S10:0.00000122123005994819):0.00000122123005994819,325293337__Bacteria__Alphaproteobacteria__Agrobacterium_sp_H13-3_circ-linear__30S_ribosomal_protein_S10:0.00000122123005994819):0.00000122123005994819):0.00000122123005994819):0.01639093336526656688,(86357304__Bacteria__Alphaproteobacteria__Rhizobium_etli_cf_42__30S_ribosomal_protein_S10:0.00000122123005994819,116251539__Bacteria__Alphaproteobacteria__Rhizobium_leguminosarum_bv_viciae_3841__30S_ribosomal_protein_S10:0.00000122123005994819):0.00000122123005994819):0.03301406496873807161,((((319783319__Bacteria__Alphaproteobacteria__Mesorhizobium_ciceri_biovar_biserrulae_WSM1271__30S_ribosomal_protein_S10:0.00000122123005994819,13470550__Bacteria__Alphaproteobacteria__Mesorhizobium_loti_MAFF303099__30S_ribosomal_protein_S10:0.00000122123005994819):0.00000122123005994819,337269082__Bacteria__Alphaproteobacteria__Mesorhizobium_opportunistum_WSM2075__30S_ribosomal_protein_S10:0.00000122123005994819):0.03307872981632455078,110634031__Bacteria__Alphaproteobacteria__Chelativorans_sp_BNC1__30S_ribosomal_protein_S10:0.01680521047262912779):0.01616484382130870326,((((340790852__Bacteria__Alphaproteobacteria__Brucella_pinnipedialis_B2-94__30S_ribosomal_protein_S10:0.00000122123005994819,(((148559874__Bacteria__Alphaproteobacteria__Brucella_ovis_ATCC_25840__30S_ribosomal_protein_S10:0.00000122123005994819,62290145__Bacteria__Alphaproteobacteria__Brucella_abortus_bv_1_str_9-941__30S_ribosomal_protein_S10:0.00000122123005994819):0.00000122123005994819,153009285__Bacteria__Alphaproteobacteria__Ochrobactrum_anthropi_ATCC_49188__30S_ribosomal_protein_S10:0.00000122123005994819):0.00000122123005994819,256369658__Bacteria__Alphaproteobacteria__Brucella_microti_CCM_4915__30S_ribosomal_protein_S10:0.00000122123005994819):0.00000122123005994819):0.00000122123005994819,23502111__Bacteria__Alphaproteobacteria__Brucella_suis_1330__30S_ribosomal_protein_S10:0.00000122123005994819):0.00000122123005994819,(17987039__Bacteria__Alphaproteobacteria__Brucella_melitensis_bv_1_str_16M__30S_ribosomal_protein_S10:0.00000122123005994819,161619190__Bacteria__Alphaproteobacteria__Brucella_canis_ATCC_23365__30S_ribosomal_protein_S10:0.00000122123005994819):0.00000122123005994819):0.00000122123005994819,(121602045__Bacteria__Alphaproteobacteria__Bartonella_bacilliformis_KC583__ribosomal_protein_S10:0.08327274049144656187,(((240850836__Bacteria__Alphaproteobacteria__Bartonella_grahamii_as4aup__30S_ribosomal_protein_S10:0.00000122123005994819,163868651__Bacteria__Alphaproteobacteria__Bartonella_tribocorum_CIP_105476__30S_ribosomal_protein_S10:0.00000122123005994819):0.01593589020425855221,(49475795__Bacteria__Alphaproteobacteria__Bartonella_henselae_str_Houston-1__30S_ribosomal_protein_S10:0.00000122123005994819,49474405__Bacteria__Alphaproteobacteria__Bartonella_quintana_str_Toulouse__30S_ribosomal_protein_S10:0.00000122123005994819):0.00000122123005994819):0.01627551674850535174,319899100__Bacteria__Alphaproteobacteria__Bartonella_clarridgeiae_73__30S_ribosomal_protein_S10:0.01634019807286311507):0.00000122123005994819):0.01634178058964497193):0.01636112602429681817):0.00000122123005994819):0.01678217841482871828,(((220921898__Bacteria__Alphaproteobacteria__Methylobacterium_nodulans_ORS_2060__30S_ribosomal_protein_S10:0.00000122123005994819,170738704__Bacteria__Alphaproteobacteria__Methylobacterium_sp_4-46__30S_ribosomal_protein_S10:0.00000122123005994819):0.03283098829849943195,(((163851584__Bacteria__Alphaproteobacteria__Methylobacterium_extorquens_PA1__30S_ribosomal_protein_S10:0.00000122123005994819,218530393__Bacteria__Alphaproteobacteria__Methylobacterium_chloromethanicum_CM4__30S_ribosomal_protein_S10:0.00000122123005994819):0.00000122123005994819,188581374__Bacteria__Alphaproteobacteria__Methylobacterium_populi_BJ001__30S_ribosomal_protein_S10:0.00000122123005994819):0.01615077219300985537,170748635__Bacteria__Alphaproteobacteria__Methylobacterium_radiotolerans_JCM_2831__30S_ribosomal_protein_S10:0.03443407098089867890):0.04989659972016471934):0.01673848009177653084,(312115686__Bacteria__Alphaproteobacteria__Rhodomicrobium_vannielii_ATCC_17100__30S_ribosomal_protein_S10:0.14614791096532323000,(300022540__Bacteria__Alphaproteobacteria__Hyphomicrobium_denitrificans_ATCC_51888__30S_ribosomal_protein_S10:0.00000122123005994819,338739399__Bacteria__Alphaproteobacteria__Hyphomicrobium_sp_MC1__30S_ribosomal_protein_S10:0.00000122123005994819):0.00000122123005994819):0.06783178674300480160):0.00000122123005994819):0.00000122123005994819):0.01637452306459108095):0.01673530695204054203,(217976768__Bacteria__Alphaproteobacteria__Methylocella_silvestris_BL2__30S_ribosomal_protein_S10:0.01639441340447580012,182678336__Bacteria__Alphaproteobacteria__Beijerinckia_indica_subsp_indica_ATCC_9039__30S_ribosomal_protein_S10:0.00000122123005994819):0.06689201394005611645):0.01629875552847174711):0.01638476183610493991):0.03374551794505023516):0.03242933346859689508):0.03401972558943563291,(209964039__Bacteria__Alphaproteobacteria__Rhodospirillum_centenum_SW__30S_ribosomal_protein_S10:0.04832116535093031878,(374291051__Bacteria__Alphaproteobacteria__Azospirillum_lipoferum_4B__30S_ribosomal_protein_S10:0.00000122123005994819,288957421__Bacteria__Alphaproteobacteria__Azospirillum_sp_B510__30S_ribosomal_protein_S10:0.00000122123005994819):0.00000122123005994819):0.05032803320121451152):0.00000122123005994819,((((302382617__Bacteria__Alphaproteobacteria__Brevundimonas_subvibrioides_ATCC_15264__30S_ribosomal_protein_S10:0.05825241622873114644,315497972__Bacteria__Alphaproteobacteria__Asticcacaulis_excentricus_CB_48__30S_ribosomal_protein_S10:0.01632160011424189927):0.01680807404792678678,((295688905__Bacteria__Alphaproteobacteria__Caulobacter_segnis_ATCC_21756__30S_ribosomal_protein_S10:0.00000122123005994819,16125496__Bacteria__Alphaproteobacteria__Caulobacter_crescentus_CB15__30S_ribosomal_protein_S10:0.00000122123005994819):0.00000122123005994819,167645577__Bacteria__Alphaproteobacteria__Caulobacter_sp_K31__30S_ribosomal_protein_S10:0.00000122123005994819):0.00000122123005994819):0.03344686548482119631,197104695__Bacteria__Alphaproteobacteria__Phenylobacterium_zucineum_HLK1__30S_ribosomal_protein_S10:0.00000122123005994819):0.02882371298372087345,(254294441__Bacteria__Alphaproteobacteria__Hirschia_baltica_ATCC_49814__30S_ribosomal_protein_S10:0.06475778865856214594,114798629__Bacteria__Alphaproteobacteria__Hyphomonas_neptunium_ATCC_15444__30S_ribosomal_protein_S10:0.14215777997516776399):0.08545352570969670658):0.06657849403850953085):0.01710620790755445000,(384261631__Bacteria__Alphaproteobacteria__Rhodospirillum_photometricum_DSM_122__30S_ribosomal_protein_S10:0.06049208148440255589,((148284215__Bacteria__Alphaproteobacteria__Orientia_tsutsugamushi_str_Boryong__30S_ribosomal_protein_S10:0.80717863020589553091,((315122819__Bacteria__Alphaproteobacteria__Candidatus_Liberibacter_solanacearum_CLso-ZC1__30S_ribosomal_protein_S10:0.12155393622523072428,254780262__Bacteria__Alphaproteobacteria__Candidatus_Liberibacter_asiaticus_str_psy62__30S_ribosomal_protein_S10:0.13723797557981926021):0.51381438837742654524,(157804036__Bacteria__Alphaproteobacteria__Rickettsia_canadensis_str_McKiel__30S_ribosomal_protein_S10:0.01272155126642226033,((229587010__Bacteria__Alphaproteobacteria__Rickettsia_africae_ESF-5__30S_ribosomal_protein_S10:0.00000122123005994819,((374319604__Bacteria__Alphaproteobacteria__Rickettsia_slovaca_13-B__30S_ribosomal_protein_S10:0.01479313606753487713,238650973__Bacteria__Alphaproteobacteria__Rickettsia_peacockii_str_Rustic__30S_ribosomal_protein_S10:0.02940148819181807524):0.00000122123005994819,(((379712751__Bacteria__Alphaproteobacteria__Rickettsia_philipii_str_364D__30S_ribosomal_protein_S10:0.00000122123005994819,350273788__Bacteria__Alphaproteobacteria__Rickettsia_japonica_YH__30S_ribosomal_protein_S10:0.00000122123005994819):0.00000122123005994819,((341584195__Bacteria__Alphaproteobacteria__Rickettsia_heilongjiangensis_054__30S_ribosomal_protein_S10:0.00000122123005994819,383484336__Bacteria__Alphaproteobacteria__Rickettsia_parkeri_str_Portsmouth__30S_ribosomal_protein_S10:0.00000122123005994819):0.00000122123005994819,15892930__Bacteria__Alphaproteobacteria__Rickettsia_conorii_str_Malish_7__30S_ribosomal_protein_S10:0.00000122123005994819):0.00000122123005994819):0.00000122123005994819,((((383312963__Bacteria__Alphaproteobacteria__Candidatus_Rickettsia_amblyommii_str_GAT-30V__30S_ribosomal_protein_S10:0.00000122123005994819,383481897__Bacteria__Alphaproteobacteria__Rickettsia_rhipicephali_str_3-7-female6-CWPP__30S_ribosomal_protein_S10:0.00000122123005994819):0.00000122123005994819,157964807__Bacteria__Alphaproteobacteria__Rickettsia_massiliae_MTU5__30S_ribosomal_protein_S10:0.00000122123005994819):0.00000122123005994819,383482520__Bacteria__Alphaproteobacteria__Rickettsia_montanensis_str_OSU_85-930__30S_ribosomal_protein_S10:0.01454024051058862288):0.01453981358215017394,157828861__Bacteria__Alphaproteobacteria__Rickettsia_rickettsii_str_Sheila_Smith__30S_ribosomal_protein_S10:0.01471831378869629947):0.00000122123005994819):0.00000122123005994819):0.01460974515158446584):0.02898515682361672147,(67458669__Bacteria__Alphaproteobacteria__Rickettsia_felis_URRWXCal2__30S_ribosomal_protein_S10:0.00000122123005994819,(91205878__Bacteria__Alphaproteobacteria__Rickettsia_bellii_RML369-C__30S_ribosomal_protein_S10:0.10206914337900419021,((51473840__Bacteria__Alphaproteobacteria__Rickettsia_typhi_str_Wilmington__30S_ribosomal_protein_S10:0.01437382407976897647,15604506__Bacteria__Alphaproteobacteria__Rickettsia_prowazekii_str_Madrid_E__30S_ribosomal_protein_S10:0.00000122123005994819):0.01431027503813514859,(383501399__Bacteria__Alphaproteobacteria__Rickettsia_australis_str_Cutlack__30S_ribosomal_protein_S10:0.00000122123005994819,157826064__Bacteria__Alphaproteobacteria__Rickettsia_akari_str_Hartford__30S_ribosomal_protein_S10:0.01430734830861849806):0.00000122123005994819):0.01426881270499143206):0.00000122123005994819):0.00000122123005994819):0.01624829851636689498):0.50574043928685841198):0.07487984886462813183):0.08459182810607403236,83594021__Bacteria__Alphaproteobacteria__Rhodospirillum_rubrum_ATCC_11170__30S_ribosomal_protein_S10:0.00000122123005994819):0.00000122123005994819):0.02677983919533500484):0.00000122123005994819):0.02271620285719304355):0.01745400904718563684,114570346__Bacteria__Alphaproteobacteria__Maricaulis_maris_MCS10__30S_ribosomal_protein_S10:0.08658699116793627804):0.01820583307918453853):0.00000122123005994819):0.12681300883698534698):0.05091856642186023962):0.09623510814238259159):0.02550409383968712737):0.01663934108257708600):0.05678914276477029649,(((187734816__Bacteria__others_bacteria__Akkermansia_muciniphila_ATCC_BAA-835__30S_ribosomal_protein_S10:0.28140083230553947224,(182412052__Bacteria__others_bacteria__Opitutus_terrae_PB90-1__30S_ribosomal_protein_S10:0.19526164145923144422,294055237__Bacteria__others_bacteria__Coraliomargarita_akajimensis_DSM_45221__30S_ribosomal_protein_S10:0.18470733682665813058):0.14705237549785912798):0.09129134728248068653,189218694__Bacteria__others_bacteria__Methylacidiphilum_infernorum_V4__ribosomal_protein_S10:0.37221761097753652825):0.23339176759381746740,(((338732221__Bacteria__Chlamydiae__Simkania_negevensis_Z_gsn__30S_ribosomal_protein_S10:0.33948276315859915453,(297620549__Bacteria__Chlamydiae__Waddlia_chondrophila_WSU_86-1044__30S_ribosomal_protein_S10:0.09774775488544251711,(338174647__Bacteria__Chlamydiae__Parachlamydia_acanthamoebae_UV-7__30S_ribosomal_protein_S10:0.06217279084210186602,46445840__Bacteria__Chlamydiae__Candidatus_Protochlamydia_amoebophila_UWE25__30S_ribosomal_protein_S10:0.13000127127232816160):0.04984352712731854318):0.12418354563250691425):0.09781110118682391497,((((29839960__Bacteria__Chlamydiae__Chlamydophila_caviae_GPIC__30S_ribosomal_protein_S10:0.00000122123005994819,161501895__Bacteria__Chlamydiae__Chlamydophila_abortus_S26-3__30S_ribosomal_protein_S10:0.00000122123005994819):0.00000122123005994819,161611312__Bacteria__Chlamydiae__Chlamydophila_felis_Fe-C-56__30S_ribosomal_protein_S10:0.00000122123005994819):0.00000122123005994819,332287147__Bacteria__Chlamydiae__Chlamydophila_psittaci_6BC__30S_ribosomal_protein_S10:0.01560512320845615364):0.00000122123005994819,((330444213__Bacteria__Chlamydiae__Chlamydophila_pecorum_E58__30S_ribosomal_protein_S10:0.00000122123005994819,(15835335__Bacteria__Chlamydiae__Chlamydia_muridarum_Nigg__ribosomal_protein_S10:0.00000122123005994819,385243643__Bacteria__Chlamydiae__Chlamydia_trachomatis_D-EC__30S_ribosomal_protein_S10:0.00000122123005994819):0.07500047546105623186):0.01853722877820542306,15618460__Bacteria__Chlamydiae__Chlamydophila_pneumoniae_CWL029__30S_ribosomal_protein_S10:0.00000122123005994819):0.03731448793718581541):0.09966938369188883817):0.28336162862306657484,(383767992__Bacteria__Planctomycetes__Phycisphaera_mikurensis_NBRC_102666__30S_ribosomal_protein_S10:0.54133171430513116196,(320103616__Bacteria__Planctomycetes__Isosphaera_pallida_ATCC_43644__30S_ribosomal_protein_S10P:0.21904301140920937052,((32475056__Bacteria__Planctomycetes__Rhodopirellula_baltica_SH_1__30S_ribosomal_protein_S10:0.22262363744665286669,283780373__Bacteria__Planctomycetes__Pirellula_staleyi_DSM_6068__30S_ribosomal_protein_S10:0.13265962671808606554):0.17743079109048992548,(325108614__Bacteria__Planctomycetes__Planctomyces_brasiliensis_DSM_5305__30S_ribosomal_protein_S10P:0.05858818933575466598,296120746__Bacteria__Planctomycetes__Planctomyces_limnophilus_DSM_3776__30S_ribosomal_protein_S10:0.11087777707566529029):0.09313341863164824319):0.01766393702558667275):0.15536244480210695262):0.15639573705605386289):0.02930360142265816051):0.10742621561308932088):0.07422382319317730182,((320160413__Bacteria__Chloroflexi__Anaerolinea_thermophila_UNI-1__30S_ribosomal_protein_S10:0.26663442770103845669,((((159901425__Bacteria__Chloroflexi__Herpetosiphon_aurantiacus_DSM_785__30S_ribosomal_protein_S10:0.15367436111573867796,(156743949__Bacteria__Chloroflexi__Roseiflexus_castenholzii_DSM_13941__30S_ribosomal_protein_S10:0.00000122123005994819,148655338__Bacteria__Chloroflexi__Roseiflexus_sp_RS-1__30S_ribosomal_protein_S10:0.01620783990486602058):0.00000122123005994819):0.01586987801007734566,((163847922__Bacteria__Chloroflexi__Chloroflexus_aurantiacus_J-10-fl__30S_ribosomal_protein_S10:0.00000122123005994819,219849888__Bacteria__Chloroflexi__Chloroflexus_aggregans_DSM_9485__30S_ribosomal_protein_S10:0.00000122123005994819):0.00000122123005994819,222525802__Bacteria__Chloroflexi__Chloroflexus_sp_Y-400-fl__30S_ribosomal_protein_S10:0.00000122123005994819):0.01681877789543568397):0.10239540526790873176,((221632979__Bacteria__Chloroflexi__Thermomicrobium_roseum_DSM_5159__30S_ribosomal_protein_S10:0.14383353175366853094,269837065__Bacteria__Chloroflexi__Sphaerobacter_thermophilus_DSM_20745__30S_ribosomal_protein_S10:0.12339614333375398258):0.14078521309754910007,269925830__Bacteria__others_bacteria__Thermobaculum_terrenum_ATCC_BAA-798__30S_ribosomal_protein_S10:0.19818494996743138414):0.04256865928466866539):0.10310851247635886840,383761366__Bacteria__Chloroflexi__Caldilinea_aerophila_DSM_14535_NBRC_104270__30S_ribosomal_protein_S10:0.30914192526274048012):0.03252446215400160712):0.04681203042060240460,((73748315__Bacteria__Chloroflexi__Dehalococcoides_sp_CBDB1__30S_ribosomal_protein_S10:0.01745050451300584476,57234687__Bacteria__Chloroflexi__Dehalococcoides_ethenogenes_195__30S_ribosomal_protein_S10:0.01460385699801160925):0.05276444974232658014,300088198__Bacteria__Chloroflexi__Dehalogenimonas_lykanthroporepellens_BL-DC-9__30S_ribosomal_protein_S10:0.16080133749015163014):0.33650554839022095432):0.13477101595567736458):0.04962788096279199118):0.05401719094929056941):0.02821112462265613213):0.05107042873844563902):0.00000122123005994819):1.41966428119229792770,20093686__Archaea__Thermococcales-pyroco__Methanopyrus_kandleri_AV19__30S_ribosomal_protein_S10:0.43436893233919066093):0.19651060419408730717,((48477488__Archaea__Thermoplasmatales__Picrophilus_torridus_DSM_9790__30S_ribosomal_protein_S10P:0.12414858313989318717,(16081567__Archaea__Thermoplasmatales__Thermoplasma_acidophilum_DSM_1728__30S_ribosomal_protein_S10:0.05270526417527016810,13541881__Archaea__Thermoplasmatales__Thermoplasma_volcanium_GSS1__30S_ribosomal_protein_S10:0.04490048842612336111):0.16246341006960005049):0.23874905851720598648,289595752__Archaea__Thermoplasmatales__Aciduliprofundum_boonei_T469__ribosomal_protein_S10:0.14222981173171744818):0.12289803340043382873):0.05497165409659757890):0.10946026656728892468):0.07724637613579914130,(386001014__Archaea__Methanosarcinales__Methanosaeta_harundinacea_6Ac__30S_ribosomal_protein_S10P:0.04805242814971952270,(116754133__Archaea__Methanosarcinales__Methanosaeta_thermophila_PT__30S_ribosomal_protein_S10P:0.04908434825697385179,330507662__Archaea__Methanosarcinales__Methanosaeta_concilii_GP6__30S_ribosomal_protein_S10:0.06356355145020918529):0.05410881607548363031):0.17178996986770336819):0.05223359553166424113):0.32198441112637832262,288932765__Archaea__Archaeoglobales__Ferroglobus_placidus_DSM_10642__ribosomal_protein_S10:0.06270047082865161381):0.04112104279853984190):0.04790662426913942784,11498543__Archaea__Archaeoglobales__Archaeoglobus_fulgidus_DSM_4304__30S_ribosomal_protein_S10P:0.13384947209194805740):0.0;
