# Supplementary material for: The last universal common ancestor between ancient Earth chemistry and the onset of genetics
Source: PLoS Genet. 2018 Aug 16;14(8):e1007518. doi: 10.1371/journal.pgen.1007518 (PMC6095482; doi:10.1371/journal.pgen.1007518)
Supplement: S1 Appendix — The trees are for the 355 clusters that, after alignment and tree construction, generated ML trees that preserve domain monophyly while also having homologues in ≥2 archaeal and ≥2 bacterial lineages. These 355 proteins trace to LUCA by those phylogenetic criteria [78]. LUCA, last universal common ancestor; ML, maximum likelihood. (ZIP) [file pgen.1007518.s001.zip › renamed_trees_LUCA/182.tree]

(13508276__Bacteria__Tenericutes__Mycoplasma_pneumoniae_M129__UV_protection_protein_MucB:0.25336151731777278862,(294660544__Bacteria__Tenericutes__Mycoplasma_gallisepticum_str_R-low__DNA_polymerase_IV:0.45929074843581330079,(26553602__Bacteria__Tenericutes__Mycoplasma_penetrans_HF-2__DNA|damage_repair_protein_MucB:0.89658595900277648916,(((47459110__Bacteria__Tenericutes__Mycoplasma_mobile_163K__DNA|damage_repair_protein:0.51779495463323277349,(((((304373014__Bacteria__Tenericutes__Mycoplasma_hyorhinis_HUB-1__DNA_polymerase_IV:0.41979296803921678505,(71893400__Bacteria__Tenericutes__Mycoplasma_hyopneumoniae_J__DNA_polymerase_IV:0.40764296330186283734,240047762__Bacteria__Tenericutes__Mycoplasma_conjunctivae_HRC-581__DNA_polymerase_IV:0.40882889978821668198):0.12521727034772628384):0.52711908689865061284,294155695__Bacteria__Tenericutes__Mycoplasma_crocodyli_MP145__damage|repair_DNA_polymerase_IV:0.42107363878460640771):0.11734247514184301120,(193216571__Bacteria__Tenericutes__Mycoplasma_arthritidis_158L3-1__Pol_IV_kappa_DNA_polymerase:0.33115600024969138460,269114899__Bacteria__Tenericutes__Mycoplasma_hominis_ATCC_23114__DNA|damage_repair_protein_MucB:0.44218826171211184084):0.25130301752214473376):0.05514221650903697314,(71894336__Bacteria__Tenericutes__Mycoplasma_synoviae_53__DNA_polymerase_IV:0.77318948830215050716,((148377342__Bacteria__Tenericutes__Mycoplasma_agalactiae_PG2__DNA|damage_repair_protein_MucB:0.05136691991500853816,313678209__Bacteria__Tenericutes__Mycoplasma_bovis_PG45__DNA_polymerase_IV:0.02633801505810563423):0.36254665939680824627,308189718__Bacteria__Tenericutes__Mycoplasma_fermentans_JER__DNA|damage_repair_protein:0.30963129989915227913):0.15087360236559979598):0.02873935166974101937):0.05470025635642548900,15828659__Bacteria__Tenericutes__Mycoplasma_pulmonis_UAB_CTIP__DNA|damage_repair_protein_MucB:0.70783098628260854301):0.08529272766900590497):0.16778263982221439110,(((((((313682431__Bacteria__Epsilonproteobacteria__Sulfuricurvum_kujiense_DSM_16994__DNA|directed_DNA_polymerase:0.34442233479248901551,390941305__Bacteria__Epsilonproteobacteria__Sulfurospirillum_barnesii_SES-3__nucleotidyltransferase|DNA_polymerase_involved_in_DNA_repair:0.58326117221848949868):0.13333563575115886524,((78778034__Bacteria__Epsilonproteobacteria__Sulfurimonas_denitrificans_DSM_1251__DNA|directed_DNA_polymerase:0.09672745548779412839,307721758__Bacteria__Epsilonproteobacteria__Sulfurimonas_autotrophica_DSM_16294__DNA|directed_DNA_polymerase:0.13721842496338421125):0.42934755333915264330,152990028__Bacteria__Epsilonproteobacteria__Nitratiruptor_sp_SB155-2__DNA_polymerase_IV:0.42923939000883332140):0.06092874599143384418):0.08076554460406709657,(319956681__Bacteria__Epsilonproteobacteria__Nitratifractor_salsuginis_DSM_16511__DNA|directed_DNA_polymerase:0.32980525082471767728,152992967__Bacteria__Epsilonproteobacteria__Sulfurovum_sp_NBC37-1__DNA_polymerase_IV:0.25619264430318755554):0.20633393729102167402):0.05365473742574924931,(224372656__Bacteria__Epsilonproteobacteria__Nautilia_profundicola_AmH__DNA|directed_DNA_polymerase:0.42900328955472494252,(296272370__Bacteria__Epsilonproteobacteria__Arcobacter_nitrofigilis_DSM_7299__DNA|directed_DNA_polymerase:0.30780218700192552017,(384172794__Bacteria__Epsilonproteobacteria__Arcobacter_sp_L__DNA_polymerase_IV:0.09032339422660139172,157737733__Bacteria__Epsilonproteobacteria__Arcobacter_butzleri_RM4018__DNA_polymerase_IV:0.16583619786826170328):0.18898258480071486454):0.07787950525953150904):0.05371791059017894804):0.28077388915519119195,(118474273__Bacteria__Epsilonproteobacteria__Campylobacter_fetus_subsp_fetus_82-40__DNA_polymerase_IV_1:0.56352657532655447969,154148094__Bacteria__Epsilonproteobacteria__Campylobacter_hominis_ATCC_BAA-381__DNA|directed_DNA_polymerase:0.37478871253242918016):0.13723809104640691259):0.55851699328629611507,((310777872__Bacteria__Fusobacteria__Ilyobacter_polytropus_DSM_2926__DNA|directed_DNA_polymerase:0.74233957822685114891,(269121558__Bacteria__Fusobacteria__Sebaldella_termitidis_ATCC_33386__DNA|directed_DNA_polymerase:0.30930301606069032783,(257125648__Bacteria__Fusobacteria__Leptotrichia_buccalis_C-1013-b__DNA|directed_DNA_polymerase:0.37213031701365317794,19704534__Bacteria__Fusobacteria__Fusobacterium_nucleatum_subsp_nucleatum_ATCC_25586__DNA_polymerase_IV:0.60688676948804587408):0.12463858718072687304):0.27548827451522694965):0.15372099802333036300,((257066126__Bacteria__Clostridia__Anaerococcus_prevotii_DSM_20548__DNA|directed_DNA_polymerase:0.55838358748537642029,169823974__Bacteria__Clostridia__Finegoldia_magna_ATCC_29328__DNA_polymerase_IV:0.47450985513158244755):0.09689376020946022239,((((118442868__Bacteria__Clostridia__Clostridium_novyi_NT__ImpB|MucB|SamB_family_protein:0.09988714481608337858,331269971__Bacteria__Clostridia__Clostridium_botulinum_BKT015925__DNA_polymerase_IV:0.15659597256857854530):0.17864202585500466025,((302875636__Bacteria__Clostridia__Clostridium_cellulovorans_743B__DNA|directed_DNA_polymerase:0.28752991261601490436,150019053__Bacteria__Clostridia__Clostridium_beijerinckii_NCIMB_8052__DNA_polymerase_IV:0.28196065357700295095):0.09135852923165992123,(148380777__Bacteria__Clostridia__Clostridium_botulinum_A_str_ATCC_3502__DNA_polymerase_IV:0.17306807773093085823,28210190__Bacteria__Clostridia__Clostridium_tetani_E88__DNA_polymerase_IV:0.20162919106250259960):0.04930824663891474752):0.04963472462681996211):0.09991986673565725341,(((304317842__Bacteria__Clostridia__Thermoanaerobacterium_thermosaccharolyticum_DSM_571__DNA|directed_DNA_polymerase:0.02916923448679885691,(390933370__Bacteria__Clostridia__Thermoanaerobacterium_saccharolyticum_JW-SL-YS485__DNA_polymerase_IV:0.02188921778646849003,333897923__Bacteria__Clostridia__Thermoanaerobacterium_xylanolyticum_LX-11__DNA_polymerase_IV:0.02675991897078151827):0.06819795564025490919):0.18163031560470835335,((345016684__Bacteria__Clostridia__Thermoanaerobacter_wiegelii_Rt8__DNA_polymerase_IV:0.01834236040149876679,(((167038865__Bacteria__Clostridia__Thermoanaerobacter_sp_X514__DNA_polymerase_IV:0.00000122123005994819,320116805__Bacteria__Clostridia__Thermoanaerobacter_brockii_subsp_finnii_Ako-1__DNA|directed_DNA_polymerase:0.00000122123005994819):0.00000122123005994819,167038401__Bacteria__Clostridia__Thermoanaerobacter_pseudethanolicus_ATCC_33223__DNA_polymerase_IV:0.00000122123005994819):0.01013482095371374785,(289577475__Bacteria__Clostridia__Thermoanaerobacter_italicus_Ab9__DNA|directed_DNA_polymerase:0.00000122123005994819,297543787__Bacteria__Clostridia__Thermoanaerobacter_mathranii_subsp_mathranii_str_A3__DNA|directed_DNA_polymerase:0.00414691978569424122):0.04192283596814950358):0.01551517517550988351):0.07547775917108978661,20806775__Bacteria__Clostridia__Thermoanaerobacter_tengcongensis_MB4__DNA_polymerase_IV:0.11681905146822332831):0.07508296253140656074):0.11834446236459077173,150391906__Bacteria__Clostridia__Alkaliphilus_metalliredigens_QYMF__DNA_polymerase_IV:0.29720640812372556283):0.05826782630431350668):0.09809220042529126493,(((220931742__Bacteria__Clostridia__Halothermothrix_orenii_H_168__DNA|directed_DNA_polymerase:0.38850105480165803007,(312143947__Bacteria__Clostridia__Halanaerobium_hydrogeniformans__DNA|directed_DNA_polymerase:0.17031424064655470429,385799619__Bacteria__Clostridia__Halanaerobium_praevalens_DSM_2228__DNA|directed_DNA_polymerase:0.23790829449021444475):0.27357173212771462856):0.14505003471315525143,((114566886__Bacteria__Clostridia__Syntrophomonas_wolfei_subsp_wolfei_str_Goettingen__DNA|directed_DNA_polymerase:0.50432126227070483981,383753873__Bacteria__Negativicutes__Selenomonas_ruminantium_subsp_lactilytica_TAM6421__putative_DNA_polymerase_IV:0.80679480802594660815):0.11120339237269356858,(((42526475__Bacteria__Spirochaetes__Treponema_denticola_ATCC_35405__DNA_polymerase_IV:0.38323219798223689958,(328947949__Bacteria__Spirochaetes__Treponema_succinifaciens_DSM_2489__DNA_polymerase_IV:0.36626308296441451029,(333996674__Bacteria__Spirochaetes__Treponema_primitia_ZAS-2__DNA_polymerase_IV:0.21266891877690211055,333994109__Bacteria__Spirochaetes__Treponema_azotonutricium_ZAS-9__DNA_polymerase_IV:0.14578199918725254225):0.21110623367116257421):0.11813486704111451908):0.18629010646527685569,((383790908__Bacteria__Spirochaetes__Spirochaeta_africana_DSM_8902__nucleotidyltransferase|DNA_polymerase_involved_in_DNA_repair:0.66833084472615944538,(307719436__Bacteria__Spirochaetes__Spirochaeta_thermophila_DSM_6192__DNA_polymerase_IV:0.40917698598877066951,302339389__Bacteria__Spirochaetes__Spirochaeta_smaragdinae_DSM_11293__DNA|directed_DNA_polymerase:0.33446905148634592519):0.04942255562986305056):0.06681575862425215284,(330836877__Bacteria__Spirochaetes__Spirochaeta_coccoides_DSM_17374__DNA_polymerase_IV:0.27525941939527648339,(325971617__Bacteria__Spirochaetes__Spirochaeta_sp_Buddy__DNA_polymerase_IV:0.20585154397435109774,374317540__Bacteria__Spirochaetes__Sphaerochaeta_pleomorpha_str_Grapes__nucleotidyltransferase|DNA_polymerase_involved_in_DNA_repair:0.16193207381775770459):0.12099065608176430564):0.24699504792616452931):0.05872944998099235286):0.27762421847327667379,(((((188586939__Bacteria__Clostridia__Natranaerobius_thermophilus_JW-NM-WN-LF__DNA|directed_DNA_polymerase:0.53775838040210710567,(374994733__Bacteria__Clostridia__Desulfosporosinus_orientis_DSM_765__nucleotidyltransferase|DNA_polymerase:0.33439599321930546516,78043703__Bacteria__Clostridia__Carboxydothermus_hydrogenoformans_Z-2901__DNA_polymerase_IV:0.57028353655752850315):0.08417051127039229530):0.09695842744633192956,((269798803__Bacteria__Negativicutes__Veillonella_parvula_DSM_2008__UMUC_domain|containing_protein_DNA|repair_protein:0.40660163111406366632,348025614__Bacteria__Negativicutes__Megasphaera_elsdenii_DSM_20460__DNA_polymerase_IV:0.44380178203591613695):0.21205221958921657843,(330840008__Bacteria__Negativicutes__Selenomonas_sputigena_ATCC_35185__DNA|directed_DNA_polymerase:0.37027032787506514167,(352683560__Bacteria__Negativicutes__Acidaminococcus_intestini_RyC-MR95__DNA|directed_DNA_polymerase:0.28340869030814763718,284047447__Bacteria__Negativicutes__Acidaminococcus_fermentans_DSM_20731__DNA|directed_DNA_polymerase:0.16962712320883380213):0.24863804962450364311):0.07853662415621370796):0.12922185000534749943):0.03406158198038004847,(((((77920719__Bacteria__Deltaproteobacteria__Pelobacter_carbinolicus_DSM_2380__damage|inducible_protein_DinP:0.43527828201920720774,218780742__Bacteria__Deltaproteobacteria__Desulfatibacillum_alkenivorans_AK-01__DNA|directed_DNA_polymerase:0.47410100323304099623):0.10268812737046069394,(262199049__Bacteria__Deltaproteobacteria__Haliangium_ochraceum_DSM_14365__DNA|directed_DNA_polymerase:0.52347794287934268365,(((310820537__Bacteria__Deltaproteobacteria__Stigmatella_aurantiaca_DW4-3-1__DNA_polymerase_IV:0.10332253790427235740,(383457507__Bacteria__Deltaproteobacteria__Corallococcus_coralloides_DSM_2259__DNA_polymerase_IV:0.08838153680074221918,(108763124__Bacteria__Deltaproteobacteria__Myxococcus_xanthus_DK_1622__DNA_polymerase_IV:0.01395651889005152836,338533726__Bacteria__Deltaproteobacteria__Myxococcus_fulvus_HW-1__putative_DNA_polymerase_IV:0.01814961578554006791):0.04131486188427638956):0.05173461906973980673):0.34834283186891223938,((86156570__Bacteria__Deltaproteobacteria__Anaeromyxobacter_dehalogenans_2CP-C__DNA|directed_DNA_polymerase:0.01519954664825637694,197120569__Bacteria__Deltaproteobacteria__Anaeromyxobacter_sp_K__DNA|directed_DNA_polymerase:0.02426279161398823062):0.10725505615277318439,153003022__Bacteria__Deltaproteobacteria__Anaeromyxobacter_sp_Fw109-5__DNA|directed_DNA_polymerase:0.14711265510830548453):0.25099376195663636313):0.02519918350195159834,162449635__Bacteria__Deltaproteobacteria__Sorangium_cellulosum_So_ce_56__DNA_polymerase_IV:0.39947902219338138341):0.08833739284672192937):0.07788280291217840323):0.04916723504167159337,((32472975__Bacteria__Planctomycetes__Rhodopirellula_baltica_SH_1__DNA|damage|inducible_protein_P:0.64632846898524964896,(383766882__Bacteria__Planctomycetes__Phycisphaera_mikurensis_NBRC_102666__DNA_polymerase_IV:0.63798554689844721999,(260892986__Bacteria__Clostridia__Ammonifex_degensii_KC4__DNA|directed_DNA_polymerase:0.52633514609316245370,317123036__Bacteria__Clostridia__Thermaerobacter_marianensis_DSM_12885__DNA|directed_DNA_polymerase:0.43291606893857381699):0.20120751563541827700):0.07963693029277833790):0.02268926464643484728,(((296129867__Bacteria__Actinobacteria__Cellulomonas_flavigena_DSM_20109__DNA|directed_DNA_polymerase:0.18618123539332695482,(110636134__Bacteria__Alphaproteobacteria__Chelativorans_sp_BNC1__DNA_polymerase_IV:0.15362334449950509896,((13471787__Bacteria__Alphaproteobacteria__Mesorhizobium_loti_MAFF303099__DNA_polymerase_IV:0.03443107739817931334,319782620__Bacteria__Alphaproteobacteria__Mesorhizobium_ciceri_biovar_biserrulae_WSM1271__DNA|directed_DNA_polymerase:0.02352871586409640073):0.02041588367660912562,337267791__Bacteria__Alphaproteobacteria__Mesorhizobium_opportunistum_WSM2075__DNA|directed_DNA_polymerase:0.00379844135588944037):0.13667884982411485084):0.16482663693557311757):0.28905942906126963488,(((((312140364__Bacteria__Actinobacteria__Rhodococcus_equi_103S__DNA|directed_DNA_polymerase:0.17749110446095400784,(111018391__Bacteria__Actinobacteria__Rhodococcus_jostii_RHA1__DNA_polymerase_IV:0.02405225913322860815,226360511__Bacteria__Actinobacteria__Rhodococcus_opacus_B4__DNA_polymerase_IV:0.02123831427257374602):0.14722326545832850608):0.05760779198519522248,(331697562__Bacteria__Actinobacteria__Pseudonocardia_dioxanivorans_CB1190__DNA_polymerase_IV:0.19443756836796827203,((296141283__Bacteria__Actinobacteria__Tsukamurella_paurometabola_DSM_20162__DNA|directed_DNA_polymerase:0.23765400381955287257,(262204588__Bacteria__Actinobacteria__Gordonia_bronchialis_DSM_43247__DNA|directed_DNA_polymerase:0.11623940238200072828,378720434__Bacteria__Actinobacteria__Gordonia_polyisoprenivorans_VH2__DNA_polymerase_IV:0.11246827728070990515):0.06527131796011316489):0.14257828010281287101,(379709433__Bacteria__Actinobacteria__Nocardia_cyriacigeorgica_GUH-2__DNA_polymerase_IV:0.07971734225253751527,54024639__Bacteria__Actinobacteria__Nocardia_farcinica_IFM_10152__DNA_polymerase_IV:0.10795648800915234877):0.10451113536947742588):0.04427843430223631083):0.03941056798121091165):0.03344579325535795150,(384149768__Bacteria__Actinobacteria__Amycolatopsis_mediterranei_S699__DNA_polymerase_IV:0.00000122123005994819,300786444__Bacteria__Actinobacteria__Amycolatopsis_mediterranei_U32__DNA_polymerase_IV:0.00000122123005994819):0.23667229559707736453):0.02232229834618633044,((((284041851__Bacteria__Actinobacteria__Conexibacter_woesei_DSM_14684__DNA|directed_DNA_polymerase:0.49526329856438738863,(169628074__Bacteria__Actinobacteria__Mycobacterium_abscessus_ATCC_19977_1__Putative_DNA|directed_DNA_polymerase:0.30873053952719564652,(((118620042__Bacteria__Actinobacteria__Mycobacterium_ulcerans_Agy99__DNA_polymerase_IV:0.01356318853757569609,183985375__Bacteria__Actinobacteria__Mycobacterium_marinum_M__DNA_polymerase_IV:0.00367267901948879847):0.09465611061315284958,(41406276__Bacteria__Actinobacteria__Mycobacterium_avium_subsp_paratuberculosis_K-10__DNA_polymerase_IV:0.03625894109812834165,(387873584__Bacteria__Actinobacteria__Mycobacterium_sp_MOTT36Y__DNA_polymerase_IV:0.00845911879815771685,379752191__Bacteria__Actinobacteria__Mycobacterium_intracellulare_MOTT-02__DNA_polymerase_IV:0.00000122123005994819):0.05027814172588664782):0.02592228422035720153):0.06823731052983285361,(((120406627__Bacteria__Actinobacteria__Mycobacterium_vanbaalenii_PYR-1__DNA_polymerase_IV:0.04569972742425666701,(315446550__Bacteria__Actinobacteria__Mycobacterium_sp_Spyr1__nucleotidyltransferase|DNA_polymerase_involved_in_DNA_repair:0.00000122123005994819,145221714__Bacteria__Actinobacteria__Mycobacterium_gilvum_PYR-GCK__DNA_polymerase_IV:0.00401301175182176492):0.08868857807485518163):0.05028174739711212954,(118472591__Bacteria__Actinobacteria__Mycobacterium_smegmatis_str_MC2_155__DNA_polymerase_IV:0.05851552798289860746,375139067__Bacteria__Actinobacteria__Mycobacterium_rhodesiae_NBB3__nucleotidyltransferase|DNA_polymerase_involved_in_DNA_repair:0.09994025437552989111):0.01851846392523895379):0.02116767048901196241,108802022__Bacteria__Actinobacteria__Mycobacterium_sp_MCS__DNA_polymerase_IV:0.06642809400275082043):0.02330892114220335654):0.07979387097064929990):0.07018034200820823243):0.02173364083279668429,(229819518__Bacteria__Actinobacteria__Beutenbergia_cavernae_DSM_12333__DNA_polymerase_IV:0.15745583394671880395,(336321376__Bacteria__Actinobacteria__Cellvibrio_gilvus_ATCC_13127__DNA|directed_DNA_polymerase:0.21723134625786247320,332671118__Bacteria__Actinobacteria__Cellulomonas_fimi_ATCC_484__DNA|directed_DNA_polymerase:0.12734981918345747443):0.17073107107264184901):0.08409808017973061101):0.03254325105459582312,(284028409__Bacteria__Actinobacteria__Kribbella_flavida_DSM_17836__DNA|directed_DNA_polymerase:0.19634663655945180927,((383781802__Bacteria__Actinobacteria__Actinoplanes_missouriensis_431__putative_DNA_polymerase_IV:0.08746334520329893114,386851828__Bacteria__Actinobacteria__Actinoplanes_sp_SE50-110__DNA_polymerase_IV:0.11370157888649833067):0.15892572696978440883,(226307206__Bacteria__Actinobacteria__Rhodococcus_erythropolis_PR4__DNA_polymerase_IV:0.23843709664326040443,333920142__Bacteria__Actinobacteria__Amycolicicoccus_subflavus_DQS3-9A1__DNA|directed_DNA_polymerase:0.18884889552144670799):0.04509886655069091782):0.02712682151865734165):0.02332608551826017423):0.02297087613926660291,(258651877__Bacteria__Actinobacteria__Nakamurella_multipartita_DSM_44233__DNA_polymerase_IV:0.25263380592749301590,(330468176__Bacteria__Actinobacteria__Verrucosispora_maris_AB-18-032__DNA_polymerase_IV:0.13829867492096176163,(302867775__Bacteria__Actinobacteria__Micromonospora_aurantiaca_ATCC_27029__DNA|directed_DNA_polymerase:0.00000122123005994819,315505822__Bacteria__Actinobacteria__Micromonospora_sp_L5__DNA|directed_DNA_polymerase:0.00675609439023038254):0.08223815062257497366):0.06014077851240834383):0.05579051537093004248):0.03700462286354705421):0.05428988268867778605,119718768__Bacteria__Actinobacteria__Nocardioides_sp_JS614__DNA_polymerase_IV:0.27638935323574487235):0.16978854260718806435):0.32249372815752203048,((308177870__Bacteria__Actinobacteria__Arthrobacter_arilaitensis_Re117__DNA_polymerase_IV:0.44376751524428559303,(283458391__Bacteria__Actinobacteria__Rothia_mucilaginosa_DY-18__DNA_repair_nucleotidyltransferase|DNA_polymerase:0.24337681647408665464,311113329__Bacteria__Actinobacteria__Rothia_dentocariosa_ATCC_17931__NAD|||_kinase:0.26636637675231933375):0.43574843296044674101):0.11042636919443078736,((257068253__Bacteria__Actinobacteria__Brachybacterium_faecium_DSM_4810__DNA_repair_nucleotidyltransferase|DNA_polymerase:0.64749471233603828058,239917872__Bacteria__Actinobacteria__Micrococcus_luteus_NCTC_2665__DNA_polymerase_IV_involved_in_DNA_repair:0.42826500160609898282):0.15327160249609031450,((184201139__Bacteria__Actinobacteria__Kocuria_rhizophila_DC2201__DNA_polymerase_IV:0.44124821556159982139,(163841242__Bacteria__Actinobacteria__Renibacterium_salmoninarum_ATCC_33209__DNA_polymerase_IV:0.27780859984527633832,(119962523__Bacteria__Actinobacteria__Arthrobacter_aurescens_TC1__DNA_polymerase_IV:0.09254909398072970472,((220912328__Bacteria__Actinobacteria__Arthrobacter_chlorophenolicus_A6__DNA|directed_DNA_polymerase:0.06894169721094209335,325962938__Bacteria__Actinobacteria__Arthrobacter_phenanthrenivorans_Sphe3__nucleotidyltransferase|DNA_polymerase_involved_in_DNA_repair:0.04542386730647790527):0.04165525115221430791,116670120__Bacteria__Actinobacteria__Arthrobacter_sp_FB24__DNA|directed_DNA_polymerase:0.08925788827306173345):0.05322730866590374976):0.09738104882791971673):0.18799084103871877005):0.09417227708514598616,(((297571242__Bacteria__Actinobacteria__Arcanobacterium_haemolyticum_DSM_20595__DNA|directed_DNA_polymerase:0.51464603733983238509,(((283782747__Bacteria__Actinobacteria__Gardnerella_vaginalis_409-05__ImpB|MucB|SamB_family_protein:0.22096103175004386254,(311115178__Bacteria__Actinobacteria__Gardnerella_vaginalis_ATCC_14019__NAD|||_kinase:0.00162769261011612345,385801198__Bacteria__Actinobacteria__Gardnerella_vaginalis_HMP9231__ImpB|MucB|SamB_family_protein:0.00000122123005994819):0.15270435121425168790):0.14973805873669035482,(((283455349__Bacteria__Actinobacteria__Bifidobacterium_dentium_Bd1__DNA|damage|inducible_protein_P:0.08047473702276071450,119025321__Bacteria__Actinobacteria__Bifidobacterium_adolescentis_ATCC_15703__DNA|damage|inducible_protein_P:0.15292339233702645362):0.05924348051248631841,(310288038__Bacteria__Actinobacteria__Bifidobacterium_bifidum_S17__DNA_polymerase_IV:0.14664471281394761415,((384200326__Bacteria__Actinobacteria__Bifidobacterium_longum_subsp_infantis_ATCC_15697_Xb__putative_DNA_polymerase:0.01008846419394076981,384200742__Bacteria__Actinobacteria__Bifidobacterium_longum_subsp_longum_KACC_91563__DNA_polymerase:0.01168148604105832475):0.03552196506700996265,384197754__Bacteria__Actinobacteria__Bifidobacterium_breve_ACS-071-V-Sch8b__ImpB|MucB|SamB_family_protein:0.04949250390046478626):0.17693802462178875867):0.07470753834793390780):0.08499577892836954196,219682844__Bacteria__Actinobacteria__Bifidobacterium_animalis_subsp_lactis_AD011__DNA|damage|inducible_protein_P:0.23515077387364405337):0.08932016754210243825):0.46274340826904070134,256832295__Bacteria__Actinobacteria__Jonesia_denitrificans_DSM_20603__DNA|directed_DNA_polymerase:0.49967387203312085830):0.10008095677448693162):0.10254399069182679183,(229820910__Bacteria__Actinobacteria__Beutenbergia_cavernae_DSM_12333__DNA|directed_DNA_polymerase:0.32430739165802624502,(((269956070__Bacteria__Actinobacteria__Xylanimonas_cellulosilytica_DSM_15894__DNA|directed_DNA_polymerase:0.17713483743738450693,334336787__Bacteria__Actinobacteria__Isoptericola_variabilis_225__DNA_polymerase_IV:0.10724064947649143698):0.11260940407710753886,(332670114__Bacteria__Actinobacteria__Cellulomonas_fimi_ATCC_484__DNA|directed_DNA_polymerase:0.11800975671522372090,336321109__Bacteria__Actinobacteria__Cellvibrio_gilvus_ATCC_13127__DNA|directed_DNA_polymerase:0.13681615360921953184):0.08522218785696995813):0.03339686587927869627,269795585__Bacteria__Actinobacteria__Sanguibacter_keddieii_DSM_10542__DNA_repair_nucleotidyltransferase|DNA_polymerase:0.23926095377857789503):0.07903667215633432275):0.06678049096145449726):0.11239677388400469427,(((50955060__Bacteria__Actinobacteria__Leifsonia_xyli_subsp_xyli_str_CTCB07__DNA_polymerase_IV:0.23620205682507289247,323359745__Bacteria__Actinobacteria__Microbacterium_testaceum_StLB037__nucleotidyltransferase|DNA_polymerase:0.42078737979231978228):0.10239143816409435050,148272607__Bacteria__Actinobacteria__Clavibacter_michiganensis_subsp_michiganensis_NCPPB_382__DNA_polymerase_IV:0.20869669285042882767):0.12935222877634988681,(((312196208__Bacteria__Actinobacteria__Frankia_sp_EuI1c__DNA|directed_DNA_polymerase:0.22366166489815403340,(111221616__Bacteria__Actinobacteria__Frankia_alni_ACN14a__damage|induced_DNA|directed_DNA_polymerase:0.26423540001065276561,158316869__Bacteria__Actinobacteria__Frankia_sp_EAN1pec__DNA|directed_DNA_polymerase:0.19105312243866492961):0.03912524529009940577):0.13190628770761744781,((257056496__Bacteria__Actinobacteria__Saccharomonospora_viridis_DSM_43017__DNA_repair_nucleotidyltransferase|DNA_polymerase:0.17099040064930171035,(384151547__Bacteria__Actinobacteria__Amycolatopsis_mediterranei_S699__DNA_polymerase_IV:0.00000122123005994819,300788116__Bacteria__Actinobacteria__Amycolatopsis_mediterranei_U32__DNA_polymerase_IV:0.00000122123005994819):0.18972356240153009921):0.09983741736743184658,256379783__Bacteria__Actinobacteria__Actinosynnema_mirum_DSM_43827__DNA|directed_DNA_polymerase:0.22406506783302496122):0.18008889667460142858):0.06783645406288728308,(((((152967157__Bacteria__Actinobacteria__Kineococcus_radiotolerans_SRS30216__DNA|directed_DNA_polymerase:0.19398659319063091266,(379735637__Bacteria__Actinobacteria__Blastococcus_saxobsidens_DD2__DNA_polymerase_IV:0.05453431470823918298,284991699__Bacteria__Actinobacteria__Geodermatophilus_obscurus_DSM_43160__DNA|directed_DNA_polymerase:0.06829850323832881154):0.16338691830295212770):0.04534192311470774256,(297626722__Bacteria__Actinobacteria__Propionibacterium_freudenreichii_subsp_shermanii_CIRM-BIA1__DNA|directed_DNA_polymerase:0.33395171687168334618,336119781__Bacteria__Actinobacteria__Microlunatus_phosphovorus_NM-1__DNA_polymerase_IV:0.31879831775363337565):0.19800191406759121149):0.03401138942859611991,(317125079__Bacteria__Actinobacteria__Intrasporangium_calvum_DSM_43043__DNA|directed_DNA_polymerase:0.15584396928859489684,256825423__Bacteria__Actinobacteria__Kytococcus_sedentarius_DSM_20547__DNA_repair_nucleotidyltransferase|DNA_polymerase:0.37378861733434748382):0.09044217988915828621):0.07691851332315849388,((297559858__Bacteria__Actinobacteria__Nocardiopsis_dassonvillei_subsp_dassonvillei_DSM_43111__DNA|directed_DNA_polymerase:0.26175276899729277291,72161500__Bacteria__Actinobacteria__Thermobifida_fusca_YX__DNA|directed_DNA_polymerase:0.16663020471874354089):0.16338604484736471423,((296269372__Bacteria__Actinobacteria__Thermobispora_bispora_DSM_43833__DNA|directed_DNA_polymerase:0.13044729835681612151,271964360__Bacteria__Actinobacteria__Streptosporangium_roseum_DSM_43021__DNA|directed_DNA_polymerase:0.16347378805280304848):0.12474957956482009280,269127150__Bacteria__Actinobacteria__Thermomonospora_curvata_DSM_43183__DNA|directed_DNA_polymerase:0.17517064656994821292):0.03958891291186904249):0.06564883059412396360):0.03529274776132330926,(291302378__Bacteria__Actinobacteria__Stackebrandtia_nassauensis_DSM_44728__DNA|directed_DNA_polymerase:0.47034193659852391312,((159039002__Bacteria__Actinobacteria__Salinispora_arenicola_CNS-205__DNA|directed_DNA_polymerase:0.02445654420958515846,145595751__Bacteria__Actinobacteria__Salinispora_tropica_CNB-440__DNA|directed_DNA_polymerase:0.04041503480668180714):0.10776678309202963879,(330469309__Bacteria__Actinobacteria__Verrucosispora_maris_AB-18-032__DNA|directed_DNA_polymerase:0.08859043861231835626,(302868942__Bacteria__Actinobacteria__Micromonospora_aurantiaca_ATCC_27029__DNA|directed_DNA_polymerase:0.00000122123005994819,315504588__Bacteria__Actinobacteria__Micromonospora_sp_L5__DNA|directed_DNA_polymerase:0.00206926516620997529):0.08288097765946636497):0.02375073490429080447):0.10744523075615240726):0.10275183311824639953):0.02933979383487182735):0.06235355507385149237):0.05714892875173265691):0.08008266135578401279):0.06782789364550240174):0.03174296848668393956):0.11687192856049714862):0.03222634918216527727):0.04479062153231768567):0.03239166352285764716,((((((((336119308__Bacteria__Actinobacteria__Microlunatus_phosphovorus_NM-1__DNA_polymerase_IV:0.26244749491936986141,(50843133__Bacteria__Actinobacteria__Propionibacterium_acnes_KPA171202__DNA_polymerase_IV:0.28752058731139684689,297625971__Bacteria__Actinobacteria__Propionibacterium_freudenreichii_subsp_shermanii_CIRM-BIA1__DNA_polymerase_IV:0.28007059256605232322):0.16263413431065465442):0.10077739598475798921,(284031350__Bacteria__Actinobacteria__Kribbella_flavida_DSM_17836__DNA|directed_DNA_polymerase:0.21121072850609842741,119717199__Bacteria__Actinobacteria__Nocardioides_sp_JS614__DNA_polymerase_IV:0.19849806245369649993):0.07414636985623805632):0.04310409350505704090,117928651__Bacteria__Actinobacteria__Acidothermus_cellulolyticus_11B__DNA_polymerase_IV:0.38901476712218485687):0.05356773118958316204,((284993395__Bacteria__Actinobacteria__Geodermatophilus_obscurus_DSM_43160__DNA|directed_DNA_polymerase:0.06997711387652856552,379738318__Bacteria__Actinobacteria__Blastococcus_saxobsidens_DD2__DNA_polymerase_IV:0.08963388426750361349):0.13451948598328125617,(386846927__Bacteria__Actinobacteria__Actinoplanes_sp_SE50-110__DNA_polymerase_IV:0.12462804093919536974,383776891__Bacteria__Actinobacteria__Actinoplanes_missouriensis_431__putative_DNA_polymerase_IV:0.13944566843856356919):0.15210311143051563620):0.08404414021663682288):0.03820519705377239256,256825197__Bacteria__Actinobacteria__Kytococcus_sedentarius_DSM_20547__DNA_repair_nucleotidyltransferase|DNA_polymerase:0.42087122934924181550):0.02842766863426000878,152968269__Bacteria__Actinobacteria__Kineococcus_radiotolerans_SRS30216__DNA|directed_DNA_polymerase:0.32746241346734150657):0.02776037419595622432,((357388473__Bacteria__Actinobacteria__Kitasatospora_setae_KM-6054__putative_DNA_polymerase_IV:0.20929480234361044766,(386354362__Bacteria__Actinobacteria__Streptomyces_cattleya_NRRL_8057_DSM_46488__DNA_damage_inducible_protein:0.14038232841901970849,((345013122__Bacteria__Actinobacteria__Streptomyces_violaceusniger_Tu_4113__DNA_polymerase_IV:0.11899877909328718251,374991495__Bacteria__Actinobacteria__Streptomyces_bingchenggensis_BCW-1__DNA_polymerase_IV:0.07292228982651385860):0.08337623712256973796,((290961958__Bacteria__Actinobacteria__Streptomyces_scabiei_87-22__DNA_damage_inducible_protein:0.06474412137677898471,(29833527__Bacteria__Actinobacteria__Streptomyces_avermitilis_MA-4680__DNA_polymerase_IV:0.08495205644596981465,(161353682__Bacteria__Actinobacteria__Streptomyces_coelicolor_A3-2__DNA_polymerase_IV:0.09301526032017883028,386838886__Bacteria__Actinobacteria__Streptomyces_hygroscopicus_subsp_jinggangensis_5008__DNA_polymerase_IV:0.07440926332001075727):0.02938387458949269504):0.02237952149170356272):0.08017846692097209405,((357414665__Bacteria__Actinobacteria__Streptomyces_flavogriseus_ATCC_33331__DNA|directed_DNA_polymerase:0.03870123325113669632,344998417__Bacteria__Actinobacteria__Streptomyces_sp_SirexAA-E__DNA|directed_DNA_polymerase:0.05421627229547319737):0.05083735743235891918,182439942__Bacteria__Actinobacteria__Streptomyces_griseus_subsp_griseus_NBRC_13350__DNA_polymerase_IV:0.07363461431735350560):0.08405471539291498040):0.05923158996782965091):0.04664402010035711976):0.06459901204807010078):0.11565336397673851854,256390844__Bacteria__Actinobacteria__Catenulispora_acidiphila_DSM_44928__DNA|directed_DNA_polymerase:0.49494950022997841188):0.07643086226595686983):0.08473034004633671346,((134102671__Bacteria__Actinobacteria__Saccharopolyspora_erythraea_NRRL_2338__DNA_polymerase_IV:0.25167578843552756984,(296394944__Bacteria__Actinobacteria__Segniliparus_rotundus_DSM_44985__DNA|directed_DNA_polymerase:0.46632752000837501827,(((((68535836__Bacteria__Actinobacteria__Corynebacterium_jeikeium_K411__DNA_polymerase_IV:0.19116055753180888344,(172040874__Bacteria__Actinobacteria__Corynebacterium_urealyticum_DSM_7109__DNA_polymerase_IV:0.21291566370137571251,336325360__Bacteria__Actinobacteria__Corynebacterium_resistens_DSM_45100__DNA_polymerase_IV:0.22850804392568987988):0.05316734494066500949):0.07147511528440776696,340794139__Bacteria__Actinobacteria__Corynebacterium_variabile_DSM_44702__DNA_polymerase_IV:0.24990149190119229083):0.20552456379549410848,(237785355__Bacteria__Actinobacteria__Corynebacterium_kroppenstedtii_DSM_44385__DNA_polymerase_IV:0.30132741058833600878,((38234163__Bacteria__Actinobacteria__Corynebacterium_diphtheriae_NCTC_13129__DNA_polymerase_IV:0.21142292128059386735,(337291109__Bacteria__Actinobacteria__Corynebacterium_ulcerans_BR-AD22__DNA_polymerase_IV:0.03700696407974986279,(300858804__Bacteria__Actinobacteria__Corynebacterium_pseudotuberculosis_FRC41__DNA_polymerase_IV:0.00152349357648898318,(386740718__Bacteria__Actinobacteria__Corynebacterium_pseudotuberculosis_31__DNA_polymerase_IV:0.00882415418523052435,387140967__Bacteria__Actinobacteria__Corynebacterium_pseudotuberculosis_1-06-A__DNA_polymerase_IV:0.00172450142452478666):0.00361217580165972517):0.04876424178726188052):0.10456481056747946035):0.09313972564289821343,(227833477__Bacteria__Actinobacteria__Corynebacterium_aurimucosum_ATCC_700975__DNA_polymerase_IV:0.18989746445266064701,(19553344__Bacteria__Actinobacteria__Corynebacterium_glutamicum_ATCC_13032__DNA_polymerase_IV:0.09451196741382608679,161485969__Bacteria__Actinobacteria__Corynebacterium_efficiens_YS-314__DNA_polymerase_IV:0.12548514678604624772):0.09180824360748865431):0.03753380093863523809):0.09519475642559145634):0.06207862812913646222):0.11923123534682693314,(333920349__Bacteria__Actinobacteria__Amycolicicoccus_subflavus_DQS3-9A1__DNA_polymerase_IV_1:0.27796031384486225013,((169629787__Bacteria__Actinobacteria__Mycobacterium_abscessus_ATCC_19977_1__DNA_polymerase_IV_family:0.17018466419959304980,(118473834__Bacteria__Actinobacteria__Mycobacterium_smegmatis_str_MC2_155__DNA_polymerase_IV:0.11301076699611124765,(((375142303__Bacteria__Actinobacteria__Mycobacterium_rhodesiae_NBB3__nucleotidyltransferase|DNA_polymerase_involved_in_DNA_repair:0.09679763703832872102,((315444560__Bacteria__Actinobacteria__Mycobacterium_sp_Spyr1__nucleotidyltransferase|DNA_polymerase_involved_in_DNA_repair:0.00000122123005994819,145224226__Bacteria__Actinobacteria__Mycobacterium_gilvum_PYR-GCK__DNA_polymerase_IV:0.00000122123005994819):0.11669814705128893351,120403755__Bacteria__Actinobacteria__Mycobacterium_vanbaalenii_PYR-1__DNA_polymerase_IV:0.10293088614045345364):0.03386776781337530462):0.03127390451033456448,((161407222__Bacteria__Actinobacteria__Mycobacterium_sp_MCS__DNA_polymerase_IV:0.00174736061732166936,119869187__Bacteria__Actinobacteria__Mycobacterium_sp_KMS__DNA_polymerase_IV:0.00000122123005994819):0.00154116305802492245,126435694__Bacteria__Actinobacteria__Mycobacterium_sp_JLS__DNA_polymerase_IV:0.00551524511815075589):0.09886603065513882571):0.01979940421904910486,(333990828__Bacteria__Actinobacteria__Mycobacterium_sp_JDM601__DNA_polymerase_IV:0.11585892769209404918,(((118617186__Bacteria__Actinobacteria__Mycobacterium_ulcerans_Agy99__DNA_polymerase_IV:0.01010140341407232516,183982372__Bacteria__Actinobacteria__Mycobacterium_marinum_M__DNA_polymerase_IV:0.00000122123005994819):0.10121324004043148748,((383307394__Bacteria__Actinobacteria__Mycobacterium_tuberculosis_RGTB327__DNA_polymerase_IV:0.00166359883936637335,161511533__Bacteria__Actinobacteria__Mycobacterium_bovis_AF2122-97__DNA_polymerase_IV:0.00000122123005994819):0.00000122123005994819,(340626558__Bacteria__Actinobacteria__Mycobacterium_canettii_CIPT_140010059__putative_DNA_polymerase_IV_DINX:0.00000122123005994819,339631608__Bacteria__Actinobacteria__Mycobacterium_africanum_GM041182__DNA_polymerase_IV:0.00000122123005994819):0.00168514540687364836):0.07865057764564611920):0.04272753414187233090,((41407346__Bacteria__Actinobacteria__Mycobacterium_avium_subsp_paratuberculosis_K-10__DNA_polymerase_IV:0.00290161853026251219,118466313__Bacteria__Actinobacteria__Mycobacterium_avium_104__DNA_polymerase_IV:0.00220924403353613130):0.04491331313985522794,(379755092__Bacteria__Actinobacteria__Mycobacterium_intracellulare_MOTT-02__DNA_polymerase_IV:0.00000122123005994819,(387876439__Bacteria__Actinobacteria__Mycobacterium_sp_MOTT36Y__DNA_polymerase_IV:0.01042644880812205153,379762581__Bacteria__Actinobacteria__Mycobacterium_intracellulare_MOTT-64__DNA_polymerase_IV:0.00170340019426442777):0.00172381289843669561):0.02531674533139208899):0.06476452038476468442):0.03959744634957438475):0.03599499304958663631):0.03028415727714840744):0.03726530938407367904):0.06839036590546365701,((296140331__Bacteria__Actinobacteria__Tsukamurella_paurometabola_DSM_20162__DNA|directed_DNA_polymerase:0.16455878746439064897,(378718256__Bacteria__Actinobacteria__Gordonia_polyisoprenivorans_VH2__DNA_polymerase_IV_1:0.13525053977583584297,262202895__Bacteria__Actinobacteria__Gordonia_bronchialis_DSM_43247__DNA|directed_DNA_polymerase:0.13726293204638592704):0.13975108322974391650):0.07788974808735495137,((161598445__Bacteria__Actinobacteria__Nocardia_farcinica_IFM_10152__DNA_polymerase_IV:0.08300642390228460399,379708108__Bacteria__Actinobacteria__Nocardia_cyriacigeorgica_GUH-2__DNA_polymerase_IV:0.08154035919331752147):0.08722883773016261444,(312140131__Bacteria__Actinobacteria__Rhodococcus_equi_103S__DNA_polymerase_iv:0.10394609125316378595,((111018090__Bacteria__Actinobacteria__Rhodococcus_jostii_RHA1__DNA_polymerase_IV:0.01920808776167460749,226360219__Bacteria__Actinobacteria__Rhodococcus_opacus_B4__DNA_polymerase_IV:0.01590566831105744497):0.08950449242686325801,226307027__Bacteria__Actinobacteria__Rhodococcus_erythropolis_PR4__DNA_polymerase_IV:0.12493122204310593004):0.07915765226291295031):0.10636660739148909305):0.06023198446290906755):0.02303359068705762222):0.04911096603338112321):0.04047270204379957437):0.07689335075783750029,(331696545__Bacteria__Actinobacteria__Pseudonocardia_dioxanivorans_CB1190__DNA_polymerase_IV:0.22996772942840001952,300783435__Bacteria__Actinobacteria__Amycolatopsis_mediterranei_U32__DNA_polymerase_IV:0.34845963678053271106):0.06243317647993334302):0.04710117550079473414):0.03859481579054411388):0.16380223965911949735,(269795360__Bacteria__Actinobacteria__Sanguibacter_keddieii_DSM_10542__DNA_repair_nucleotidyltransferase|DNA_polymerase:0.27147765267962309377,296127945__Bacteria__Actinobacteria__Cellulomonas_flavigena_DSM_20109__DNA|directed_DNA_polymerase:0.30128897340864146948):0.32369351281366764983):0.08444493925693806469):0.33119653347611377470):0.06116059108528160149,((294085547__Bacteria__Alphaproteobacteria__Candidatus_Puniceispirillum_marinum_IMCC1322__DNA_polymerase_IV:0.67422152801037393832,((83594859__Bacteria__Alphaproteobacteria__Rhodospirillum_rubrum_ATCC_11170__DNA_polymerase_IV:0.34263057812188857376,83309722__Bacteria__Alphaproteobacteria__Magnetospirillum_magneticum_AMB-1__DNA_polymerase_IV:0.25045498149636524765):0.18134079502330016642,(((((((110633697__Bacteria__Alphaproteobacteria__Chelativorans_sp_BNC1__DNA_polymerase_IV:0.13936377624936172048,(337268562__Bacteria__Alphaproteobacteria__Mesorhizobium_opportunistum_WSM2075__DNA|directed_DNA_polymerase:0.00868459504300729893,(13471007__Bacteria__Alphaproteobacteria__Mesorhizobium_loti_MAFF303099__DNA_polymerase_IV:0.01968935895971842334,319783848__Bacteria__Alphaproteobacteria__Mesorhizobium_ciceri_biovar_biserrulae_WSM1271__DNA|directed_DNA_polymerase:0.02441589612192736347):0.01262153427743474554):0.11279689547382833192):0.03878323663602581406,((((150396146__Bacteria__Alphaproteobacteria__Sinorhizobium_medicae_WSM419__DNA_polymerase_IV:0.04966602705765769260,15965044__Bacteria__Alphaproteobacteria__Sinorhizobium_meliloti_1021__DNA_polymerase_IV:0.02202178256899009826):0.03211809357897049688,(378825603__Bacteria__Alphaproteobacteria__Sinorhizobium_fredii_HH103__DNA_polymerase_IV:0.01720617774246788190,227821644__Bacteria__Alphaproteobacteria__Sinorhizobium_fredii_NGR234__DNA_polymerase_IV:0.00720772134791625076):0.04509856228635311659):0.06308320015296825511,((159184698__Bacteria__Alphaproteobacteria__Agrobacterium_tumefaciens_str_C58_circ-lin__DNA_polymerase_IV:0.02976133785940578841,325292656__Bacteria__Alphaproteobacteria__Agrobacterium_sp_H13-3_circ-linear__DNA_polymerase_IV:0.03065933943091129002):0.07811371656591531432,((222085603__Bacteria__Alphaproteobacteria__Agrobacterium_radiobacter_K84__DNA_polymerase_IV:0.07588306458797701437,(116251491__Bacteria__Alphaproteobacteria__Rhizobium_leguminosarum_bv_viciae_3841__DNA_polymerase_IV:0.00845346287697309497,(241204112__Bacteria__Alphaproteobacteria__Rhizobium_leguminosarum_bv_trifolii_WSM1325__DNA_polymerase_IV:0.01154110894188934561,(209548888__Bacteria__Alphaproteobacteria__Rhizobium_leguminosarum_bv_trifolii_WSM2304__DNA_polymerase_IV:0.02162857251419044238,86357263__Bacteria__Alphaproteobacteria__Rhizobium_etli_cf_42__DNA_polymerase_IV:0.01766709705290425703):0.01166947590815576100):0.00647749877517435780):0.06292975551134794010):0.04872452805715007246,222148300__Bacteria__Alphaproteobacteria__Agrobacterium_vitis_S4__DNA_polymerase_IV:0.13039710991762737402):0.03310174304102030118):0.04110329972898863621):0.06554997770508483312,(153011002__Bacteria__Alphaproteobacteria__Ochrobactrum_anthropi_ATCC_49188__DNA_polymerase_IV:0.07433693923912856882,((340792400__Bacteria__Alphaproteobacteria__Brucella_pinnipedialis_B2-94__DNA_polymerase_IV:0.00173233569353070443,(((384213126__Bacteria__Alphaproteobacteria__Brucella_melitensis_M5-90__DNA_polymerase_IV:0.00000122123005994819,376271166__Bacteria__Alphaproteobacteria__Brucella_abortus_A13334__DNA_polymerase_IV:0.00000122123005994819):0.00000122123005994819,(23500359__Bacteria__Alphaproteobacteria__Brucella_suis_1330__DNA_polymerase_IV:0.00000122123005994819,376276684__Bacteria__Alphaproteobacteria__Brucella_canis_HSK_A52141__DNA_polymerase_IV:0.00000122123005994819):0.00171758134871831478):0.00000122123005994819,148558413__Bacteria__Alphaproteobacteria__Brucella_ovis_ATCC_25840__DNA_polymerase_IV:0.00000122123005994819):0.00000122123005994819):0.00000122123005994819,256015392__Bacteria__Alphaproteobacteria__Brucella_microti_CCM_4915__DNA_polymerase_IV:0.00173229651624384035):0.04924197219143119919):0.11983570366191993728):0.03043788816751016174):0.13403888831196816844,(((((163854117__Bacteria__Alphaproteobacteria__Methylobacterium_extorquens_PA1__DNA_polymerase_IV:0.00798636002039519212,218533062__Bacteria__Alphaproteobacteria__Methylobacterium_chloromethanicum_CM4__DNA_polymerase_IV:0.00797338971589446610):0.03219545830002325942,188584444__Bacteria__Alphaproteobacteria__Methylobacterium_populi_BJ001__DNA_polymerase_IV:0.02267366021074321628):0.15871891493686740571,(220927158__Bacteria__Alphaproteobacteria__Methylobacterium_nodulans_ORS_2060__DNA_polymerase_IV:0.05678117876136945519,170744712__Bacteria__Alphaproteobacteria__Methylobacterium_sp_4-46__DNA_polymerase_IV:0.07009749175329003934):0.09166742843020250775):0.28090708374781686585,(374332137__Bacteria__Alphaproteobacteria__Pseudovibrio_sp_FO-BEG1__DNA|directed_DNA_polymerase:0.28511848635862874213,328543457__Bacteria__Alphaproteobacteria__Polymorphum_gilvum_SL003B-26A1__DNA_polymerase_IV:0.17685763248233912770):0.07190466899837423542):0.04231777044702132035,(298291494__Bacteria__Alphaproteobacteria__Starkeya_novella_DSM_506__DNA|directed_DNA_polymerase:0.24047056480307232862,((209884908__Bacteria__Alphaproteobacteria__Oligotropha_carboxidovorans_OM5__DNA_polymerase_IV:0.17524151205652666041,(((383771340__Bacteria__Alphaproteobacteria__Bradyrhizobium_sp_S23321__DNA_polymerase_IV:0.02709053078276928150,(27380237__Bacteria__Alphaproteobacteria__Bradyrhizobium_japonicum_USDA_110__DNA_polymerase_IV:0.01728571015334209524,384218267__Bacteria__Alphaproteobacteria__Bradyrhizobium_japonicum_USDA_6__DNA|damage_inducible_protein_P:0.01695742711622861415):0.01764935738832990736):0.07880087135612377780,((146341432__Bacteria__Alphaproteobacteria__Bradyrhizobium_sp_ORS_278__DNA_polymerase_IV:0.03549876612125976022,148256096__Bacteria__Alphaproteobacteria__Bradyrhizobium_sp_BTAi1__DNA_polymerase_IV:0.04066471816666904215):0.05955484644954037871,(92117966__Bacteria__Alphaproteobacteria__Nitrobacter_hamburgensis_X14__DNA_polymerase_IV:0.05084039828199579669,75675621__Bacteria__Alphaproteobacteria__Nitrobacter_winogradskyi_Nb-255__DNA_polymerase_IV:0.10267820566612194388):0.04528261224997105761):0.01310032342280861677):0.04245913954373353033,((90424802__Bacteria__Alphaproteobacteria__Rhodopseudomonas_palustris_BisB18__DNA_polymerase_IV:0.07820081993117140862,115525389__Bacteria__Alphaproteobacteria__Rhodopseudomonas_palustris_BisA53__DNA_polymerase_IV:0.06446990282839205888):0.02728162992975117357,(316933634__Bacteria__Alphaproteobacteria__Rhodopseudomonas_palustris_DX-1__DNA|directed_DNA_polymerase:0.10618834221561915254,(86749530__Bacteria__Alphaproteobacteria__Rhodopseudomonas_palustris_HaA2__DNA_polymerase_IV:0.04192291311483820060,91977509__Bacteria__Alphaproteobacteria__Rhodopseudomonas_palustris_BisB5__DNA_polymerase_IV:0.06210774306068298639):0.03942861942473439851):0.02311640302753071793):0.02415496619561852132):0.04762342397430495422):0.19688878182580307752,(154247780__Bacteria__Alphaproteobacteria__Xanthobacter_autotrophicus_Py2__DNA_polymerase_IV:0.17149311083493690155,158423476__Bacteria__Alphaproteobacteria__Azorhizobium_caulinodans_ORS_571__DNA_polymerase_IV:0.12856793402979926899):0.07938611450460887620):0.04817384582547744321):0.07621617454367651812):0.02926571240800497631):0.06794484722043461766,(209964836__Bacteria__Alphaproteobacteria__Rhodospirillum_centenum_SW__DNA_polymerase_IV:0.24669084897762622033,154253250__Bacteria__Alphaproteobacteria__Parvibaculum_lavamentivorans_DS-1__DNA_polymerase_IV:0.22770540451549300953):0.02453892007935686015):0.03097176547913106301,114569824__Bacteria__Alphaproteobacteria__Maricaulis_maris_MCS10__DNA_polymerase_IV:0.33975503281320118543):0.04577454454066714334,(357384656__Bacteria__Alphaproteobacteria__Pelagibacterium_halotolerans_B2__DNA_polymerase_IV:0.38401091413975707578,(294678923__Bacteria__Alphaproteobacteria__Rhodobacter_capsulatus_SB_1003__DNA_polymerase_IV:0.30679262394439665851,((310814540__Bacteria__Alphaproteobacteria__Ketogulonicigenium_vulgare_Y25__DNA_polymerase_IV:0.00000122123005994819,385234853__Bacteria__Alphaproteobacteria__Ketogulonigenium_vulgarum_WSH-001__DNA_polymerase_IV:0.00000122123005994819):0.17730865949431637296,((((56698106__Bacteria__Alphaproteobacteria__Ruegeria_pomeroyi_DSS-3__DNA_polymerase_IV|_putative:0.10660399643235529688,99079968__Bacteria__Alphaproteobacteria__Ruegeria_sp_TM1040__DNA_polymerase_IV:0.12943369559165759930):0.04216837722145783812,(159042941__Bacteria__Alphaproteobacteria__Dinoroseobacter_shibae_DFL_12__DNA_polymerase_IV:0.20165850122895132013,(110678089__Bacteria__Alphaproteobacteria__Roseobacter_denitrificans_OCh_114__DNA_polymerase_IV:0.00269851975908123615,339505275__Bacteria__Alphaproteobacteria__Roseobacter_litoralis_Och_149__DNA_polymerase_IV:0.03469426290115504297):0.08697203030360428633):0.02861643834152962154):0.05197744536531244408,89056486__Bacteria__Alphaproteobacteria__Jannaschia_sp_CCS1__DNA_polymerase_IV:0.16826022792690734087):0.04993741832728187252,255985844__Bacteria__Alphaproteobacteria__Rhodobacter_sphaeroides_2-4-1__DNA_polymerase_IV:0.15571305973782698095):0.04446422235576218823):0.10221049825615692586):0.12846268096254284674):0.03942778430163559888):0.05310999026461849654,((389878419__Bacteria__Alphaproteobacteria__Tistrella_mobilis_KA081020-065__ImpB|MucB|SamB_family:0.39627582950265988204,(114326880__Bacteria__Alphaproteobacteria__Granulibacter_bethesdensis_CGDNIH1__DNA_polymerase_IV:0.22654611660401469120,(148261826__Bacteria__Alphaproteobacteria__Acidiphilium_cryptum_JF-5__DNA_polymerase_IV:0.00000122123005994819,326405330__Bacteria__Alphaproteobacteria__Acidiphilium_multivorum_AIU301__DNA_polymerase_IV:0.00411190111835657481):0.25630857377675542175):0.14866188450422235245):0.12274463548297728788,(((197104770__Bacteria__Alphaproteobacteria__Phenylobacterium_zucineum_HLK1__DNA_polymerase_IV:0.14713863701479432122,302383484__Bacteria__Alphaproteobacteria__Brevundimonas_subvibrioides_ATCC_15264__DNA|directed_DNA_polymerase:0.24680716362677437847):0.05232131608475916462,(167645459__Bacteria__Alphaproteobacteria__Caulobacter_sp_K31__DNA_polymerase_IV:0.09749796702374416424,(16126705__Bacteria__Alphaproteobacteria__Caulobacter_crescentus_CB15__DNA_polymerase_IV:0.04249947200283909349,295690173__Bacteria__Alphaproteobacteria__Caulobacter_segnis_ATCC_21756__DNA|directed_DNA_polymerase:0.01355671810977320327):0.07245600724827483408):0.14309208100005896269):0.14196465045824191442,(304320056__Bacteria__Alphaproteobacteria__Parvularcula_bermudensis_HTCC2503__DNA_polymerase_IV:0.50331384073083873520,114798874__Bacteria__Alphaproteobacteria__Hyphomonas_neptunium_ATCC_15444__DNA_polymerase_IV:0.29513261426538034415):0.05862747986151666674):0.07903543485095562704):0.01850084595612794952):0.06496752955841102184):0.08148688254303265710):0.29991957762743076676,(((((((385338282__Bacteria__Betaproteobacteria__Neisseria_meningitidis_WUE_2594__DNA_polymerase_IV_|Pol_IV|:0.00000122123005994819,218768451__Bacteria__Betaproteobacteria__Neisseria_meningitidis_Z2491__DNA_polymerase_IV:0.00251435818460984343):0.00251419576305597246,((((385857505__Bacteria__Betaproteobacteria__Neisseria_meningitidis_NZ-05-33__DNA_polymerase_IV:0.00000122123005994819,385341648__Bacteria__Betaproteobacteria__Neisseria_meningitidis_M01-240149__DNA_polymerase_IV:0.00000122123005994819):0.00000122123005994819,(313668564__Bacteria__Betaproteobacteria__Neisseria_lactamica_020-06__impB|mucB|samB_family_protein:0.01540880210881974584,194098704__Bacteria__Betaproteobacteria__Neisseria_gonorrhoeae_NCCP11945__DNA_polymerase_IV:0.01812823770468181481):0.00507429391933761961):0.00252649181089156230,(((385328701__Bacteria__Betaproteobacteria__Neisseria_meningitidis_alpha710__DNA|damage|inducible_protein_P:0.00000122123005994819,(385323903__Bacteria__Betaproteobacteria__Neisseria_meningitidis_8013__DNA_polymerase_IV_|Pol_IV|:0.00000122123005994819,385850975__Bacteria__Betaproteobacteria__Neisseria_meningitidis_M04-240196__DNA_polymerase_IV:0.00000122123005994819):0.00000122123005994819):0.00000122123005994819,((161870317__Bacteria__Betaproteobacteria__Neisseria_meningitidis_053442__DNA_polymerase_IV:0.00000122123005994819,(385340339__Bacteria__Betaproteobacteria__Neisseria_meningitidis_G2136__DNA_polymerase_IV:0.00000122123005994819,121635137__Bacteria__Betaproteobacteria__Neisseria_meningitidis_FAM18__DNA_polymerase_IV:0.00000122123005994819):0.00000122123005994819):0.00251991286050227796,254805229__Bacteria__Betaproteobacteria__Neisseria_meningitidis_alpha14__DNA_polymerase_IV:0.00252168478317253914):0.00000122123005994819):0.00000122123005994819,(15677305__Bacteria__Betaproteobacteria__Neisseria_meningitidis_MC58__DNA_polymerase_IV:0.02415902823218962076,385852932__Bacteria__Betaproteobacteria__Neisseria_meningitidis_H44-76__DNA_polymerase_IV:0.00000122123005994819):0.00758092175863190384):0.00252389721352857914):0.00253768920807994052,385855494__Bacteria__Betaproteobacteria__Neisseria_meningitidis_M01-240355__DNA_polymerase_IV:0.00756664590803614746):0.00000122123005994819):0.36645749899525253968,((50083505__Bacteria__Gammaproteobacteria__Acinetobacter_sp_ADP1__DNA_polymerase_IV:0.17558824028519012805,((299771913__Bacteria__Gammaproteobacteria__Acinetobacter_oleivorans_DR1__DNA_polymerase_IV:0.00477852950733918553,375136727__Bacteria__Gammaproteobacteria__Acinetobacter_calcoaceticus_PHEA-2__DNA_polymerase_IV|_devoid_of_proofreading|_damage|inducible_protein_P:0.00721897664751474516):0.00826306637769199520,(((213155590__Bacteria__Gammaproteobacteria__Acinetobacter_baumannii_AB0057__DNA_polymerase_IV:0.00238231058284200502,169632191__Bacteria__Gammaproteobacteria__Acinetobacter_baumannii_SDF__DNA_polymerase_IV:0.03269338063325742672):0.00000122123005994819,((169797618__Bacteria__Gammaproteobacteria__Acinetobacter_baumannii_AYE__DNA_polymerase_IV:0.00000122123005994819,(384130174__Bacteria__Gammaproteobacteria__Acinetobacter_baumannii_1656-2__DNA_polymerase_IV:0.00000122123005994819,184156526__Bacteria__Gammaproteobacteria__Acinetobacter_baumannii_ACICU__DNA_polymerase_IV:0.00000122123005994819):0.00000122123005994819):0.00000122123005994819,215484969__Bacteria__Gammaproteobacteria__Acinetobacter_baumannii_AB307-0294__DNA_polymerase_IV:0.00000122123005994819):0.00000122123005994819):0.00000122123005994819,(((387125587__Bacteria__Gammaproteobacteria__Acinetobacter_baumannii_MDR-TJ__nucleotidyltransferase|DNA_polymerase_involved_in_DNA_repair:0.00000122123005994819,384141455__Bacteria__Gammaproteobacteria__Acinetobacter_baumannii_MDR-ZJ06__DNA_polymerase_IV|_devoid_of_proofreading|_damage|inducible_protein_P:0.00000122123005994819):0.00000122123005994819,385235754__Bacteria__Gammaproteobacteria__Acinetobacter_baumannii_TCDC-AB0715__DNA_polymerase_IV:0.00000122123005994819):0.00000122123005994819,126640285__Bacteria__Gammaproteobacteria__Acinetobacter_baumannii_ATCC_17978__DNA_polymerase_IV:0.00000122123005994819):0.00237862873184800086):0.03393267297821153661):0.10149405399256546112):0.33050926810008979251,389872202__Bacteria__Betaproteobacteria__Advenella_kashmirensis_WT001__DNA_polymerase_IV:0.33751511718971199949):0.03769234531379028752):0.12012132811271990229,(((390958702__Bacteria__Acidobacteria__Terriglobus_roseus_DSM_18391__nucleotidyltransferase|DNA_polymerase_involved_in_DNA_repair:0.23453583318689805171,(322434446__Bacteria__Acidobacteria__Granulicella_tundricola__DNA|directed_DNA_polymerase:0.20889761703896372880,(374312136__Bacteria__Acidobacteria__Granulicella_mallensis_MP5ACTX8__DNA|directed_DNA_polymerase:0.11523315311783131898,225871905__Bacteria__Acidobacteria__Acidobacterium_capsulatum_ATCC_51196__DNA_polymerase_IV:0.13247807046338636039):0.04099183841221624991):0.04222308725830151849):0.12566493503058442927,(383317865__Bacteria__Gammaproteobacteria__Frateuria_aurantia_DSM_6220__nucleotidyltransferase|DNA_polymerase_involved_in_DNA_repair:0.39106566897149858120,(319788065__Bacteria__Gammaproteobacteria__Pseudoxanthomonas_suwonensis_11-1__DNA|directed_DNA_polymerase:0.11854704294868667613,(357418538__Bacteria__Gammaproteobacteria__Pseudoxanthomonas_spadix_BD-a59__DNA_polymerase_IV:0.24300717021189502387,((285019488__Bacteria__Gammaproteobacteria__Xanthomonas_albilineans_GPE_PC73__DNA_polymerase_iv_protein:0.12159602264668255278,190572635__Bacteria__Gammaproteobacteria__Stenotrophomonas_maltophilia_K279a__DNA_polymerase_IV:0.11665146242804551313):0.01960196835835770202,(21230058__Bacteria__Gammaproteobacteria__Xanthomonas_campestris_pv_campestris_str_ATCC_33913__DNA_polymerase_IV:0.01440413615604539330,(58580386__Bacteria__Gammaproteobacteria__Xanthomonas_oryzae_pv_oryzae_KACC10331__DNA_polymerase_IV:0.02710066934307513858,21244347__Bacteria__Gammaproteobacteria__Xanthomonas_axonopodis_pv_citri_str_306__DNA_polymerase_IV:0.02959633968827392672):0.04088622466053814380):0.11769598383956637877):0.05950508848350921642):0.03840328438145184514):0.09092972495479680062):0.05017576131905061160):0.11468226314914506392,((311105525__Bacteria__Betaproteobacteria__Achromobacter_xylosoxidans_A8__impB|mucB|samB_family_protein:0.11878779564999829288,187478526__Bacteria__Betaproteobacteria__Bordetella_avium_197N__DNA_polymerase_IV:0.10322922233001347037):0.02261499645255480098,(163856930__Bacteria__Betaproteobacteria__Bordetella_petrii_DSM_12804__DNA_polymerase_IV:0.17252671909228034508,((33592070__Bacteria__Betaproteobacteria__Bordetella_pertussis_Tohama_I__DNA_polymerase_IV:0.00000122123005994819,33596271__Bacteria__Betaproteobacteria__Bordetella_parapertussis_12822__DNA_polymerase_IV:0.00000122123005994819):0.00000122123005994819,33602069__Bacteria__Betaproteobacteria__Bordetella_bronchiseptica_RB50__DNA_polymerase_IV:0.00000122123005994819):0.10264764526357404717):0.02392112760952693276):0.11269650270857928254):0.15224207130132144661):0.13715706424878981728,((((((((374335020__Bacteria__Gammaproteobacteria__Oceanimonas_sp_GK1__DNA_polymerase_IV:0.31862992970240783253,(237807578__Bacteria__Gammaproteobacteria__Tolumonas_auensis_DSM_9187__DNA|directed_DNA_polymerase:0.34727336487480708893,((145300090__Bacteria__Gammaproteobacteria__Aeromonas_salmonicida_subsp_salmonicida_A449__DNA_polymerase_IV:0.04760630045285783873,117618729__Bacteria__Gammaproteobacteria__Aeromonas_hydrophila_subsp_hydrophila_ATCC_7966__DNA_polymerase_IV:0.06529606911206238540):0.07471430040948048856,330830784__Bacteria__Gammaproteobacteria__Aeromonas_veronii_B565__DNA_polymerase_IV:0.06533809615659229297):0.27446744672228223783):0.09692984149495098567):0.04480732685412030375,(56459315__Bacteria__Gammaproteobacteria__Idiomarina_loihiensis_L2TR__hypothetical_protein:0.92387567495550326768,308048622__Bacteria__Gammaproteobacteria__Ferrimonas_balearica_DSM_9799__DNA|directed_DNA_polymerase:0.23770039562098996266):0.09871062597199370403):0.11024593410568932217,((((54308027__Bacteria__Gammaproteobacteria__Photobacterium_profundum_SS9__DNA_polymerase_IV:0.28146437612746560974,((209694524__Bacteria__Gammaproteobacteria__Aliivibrio_salmonicida_LFI1238__DNA_polymerase_IV:0.09531361325276041518,59711341__Bacteria__Gammaproteobacteria__Vibrio_fischeri_ES114__DNA_polymerase_IV:0.07125202084876916531):0.12673170511005765748,(37680765__Bacteria__Gammaproteobacteria__Vibrio_vulnificus_YJ016__DNA_polymerase_IV:0.07413860354671611419,(((262393489__Bacteria__Gammaproteobacteria__Vibrio_sp_Ex25__DNA_polymerase_IV:0.03785702466399589600,(156975532__Bacteria__Gammaproteobacteria__Vibrio_harveyi_ATCC_BAA-1116__DNA_polymerase_IV:0.04569850109120577458,28899116__Bacteria__Gammaproteobacteria__Vibrio_parahaemolyticus_RIMD_2210633__DNA_polymerase_IV:0.02167846221688880803):0.00654229674299857279):0.05507618406089008489,((218708723__Bacteria__Gammaproteobacteria__Vibrio_splendidus_LGP32__DNA_polymerase_IV:0.13332216856769418811,(375130139__Bacteria__Gammaproteobacteria__Vibrio_furnissii_NCTC_11218__DNA_polymerase_IV:0.10680194421738548050,336123473__Bacteria__Gammaproteobacteria__Vibrio_anguillarum_775__DNA_polymerase_IV:0.13427905085677385721):0.01802489104464278027):0.02415548674539015270,15642285__Bacteria__Gammaproteobacteria__Vibrio_cholerae_O1_biovar_El_Tor_str_N16961__DNA_polymerase_IV:0.16479514932963965079):0.02098975605982279433):0.03787625068991613830,119945086__Bacteria__Gammaproteobacteria__Psychromonas_ingrahamii_37__DNA_polymerase_IV:0.20407803500079491066):0.03094938337143613577):0.09761181528446055689):0.08331816302432917820):0.07314449960670270368,(209694530__Bacteria__Gammaproteobacteria__Aliivibrio_salmonicida_LFI1238__DNA_polymerase_IV:0.36211319609661801744,(71281288__Bacteria__Gammaproteobacteria__Colwellia_psychrerythraea_34H__DNA_polymerase_IV:0.44790092059305752770,(315125765__Bacteria__Gammaproteobacteria__Pseudoalteromonas_sp_SM9913__DNA_polymerase_IV:0.34500794097583969977,(315125784__Bacteria__Gammaproteobacteria__Pseudoalteromonas_sp_SM9913__DNA_polymerase_IV:0.04837316487186971159,77361305__Bacteria__Gammaproteobacteria__Pseudoalteromonas_haloplanktis_TAC125__DNA_polymerase_IV:0.04116575862297348204):0.43085978792457774178):0.10256083720346892418):0.02221222753806148531):0.06533616704235015171):0.05888083340677463529,((119775659__Bacteria__Gammaproteobacteria__Shewanella_amazonensis_SB2B__DNA_polymerase_IV:0.20929687781987812989,(((113969291__Bacteria__Gammaproteobacteria__Shewanella_sp_MR-4__DNA_polymerase_IV:0.06664782212722045185,24372697__Bacteria__Gammaproteobacteria__Shewanella_oneidensis_MR-1__DNA_polymerase_IV_DinB:0.08796893324727729502):0.02105914735828263301,(126173180__Bacteria__Gammaproteobacteria__Shewanella_baltica_OS155__DNA_polymerase_IV:0.04003620450733091224,(120600020__Bacteria__Gammaproteobacteria__Shewanella_sp_W3-18-1__DNA_polymerase_IV:0.00000122123005994819,146292055__Bacteria__Gammaproteobacteria__Shewanella_putrefaciens_CN-32__DNA_polymerase_IV:0.00241045434471174333):0.06748030163794449532):0.06402481752005906301):0.06200049496447546798,(((127513799__Bacteria__Gammaproteobacteria__Shewanella_loihica_PV-4__DNA_polymerase_IV:0.11864336775253958578,(157376554__Bacteria__Gammaproteobacteria__Shewanella_sediminis_HAW-EB3__DNA_polymerase_IV:0.04471158184118373402,(170727937__Bacteria__Gammaproteobacteria__Shewanella_woodyi_ATCC_51908__DNA_polymerase_IV:0.07205963158058839579,294142097__Bacteria__Gammaproteobacteria__Shewanella_violacea_DSS12__DNA|damage|inducible_protein_P:0.02263633598896040017):0.02837106297202272170):0.02942894577476301565):0.03127951180268874476,(212634037__Bacteria__Gammaproteobacteria__Shewanella_piezotolerans_WP3__DNA|directed_DNA_polymerase:0.06903007833826715900,(157962909__Bacteria__Gammaproteobacteria__Shewanella_pealeana_ATCC_700345__DNA_polymerase_IV:0.04745624711193421191,167625088__Bacteria__Gammaproteobacteria__Shewanella_halifaxensis_HAW-EB4__DNA_polymerase_IV:0.02547392363628351447):0.03105706696460287450):0.09478942185829629385):0.02556602186230590157,(114562139__Bacteria__Gammaproteobacteria__Shewanella_frigidimarina_NCIMB_400__DNA_polymerase_IV:0.10294882881467726232,91792543__Bacteria__Gammaproteobacteria__Shewanella_denitrificans_OS217__DNA_polymerase_IV:0.17844781164673573226):0.05359756124170131364):0.07049923811013365793):0.06668312348777843956):0.14379107463566387359,((332304911__Bacteria__Gammaproteobacteria__Glaciecola_sp_4H-3-7YE-5__DNA|directed_DNA_polymerase:0.05529179315608719059,109896789__Bacteria__Gammaproteobacteria__Pseudoalteromonas_atlantica_T6c__DNA_polymerase_IV:0.02489820377776347932):0.18647166563397218897,(348028224__Bacteria__Gammaproteobacteria__Glaciecola_nitratireducens_FR1064__DNA_polymerase_IV:0.26488183225682387922,333891583__Bacteria__Gammaproteobacteria__Alteromonas_sp_SN2__DNA_polymerase_IV:0.24964323981428895860):0.08715222787261778237):0.10400777112245952749):0.06437310470058199563):0.05118442374532078398,((((37525206__Bacteria__Gammaproteobacteria__Photorhabdus_luminescens_subsp_laumondii_TTO1__DNA_polymerase_IV:0.02613264450393655222,253990696__Bacteria__Gammaproteobacteria__Photorhabdus_asymbiotica_subsp_asymbiotica_ATCC_43949__DNA_polymerase_IV_|DNA|damage|inducible_protein_P|:0.03460610484434762518):0.10830837245369788480,(300722242__Bacteria__Gammaproteobacteria__Xenorhabdus_nematophila_ATCC_19061__DNA_polymerase_IV:0.07120184521054755133,290476280__Bacteria__Gammaproteobacteria__Xenorhabdus_bovienii_SS-2004__DNA_polymerase_IV:0.03901103082742701789):0.06834623492521645083):0.02744043964457798523,(197284263__Bacteria__Gammaproteobacteria__Proteus_mirabilis_HI4320__DNA_polymerase_IV:0.16194145532262868570,386742568__Bacteria__Gammaproteobacteria__Providencia_stuartii_MRSN_2154__DNA_polymerase_IV:0.15390276406566760770):0.03564991658924461515):0.07186862253821985069,((((((311280780__Bacteria__Gammaproteobacteria__Enterobacter_cloacae_SCF1__DNA|directed_DNA_polymerase:0.04539247036900864035,(((345298003__Bacteria__Gammaproteobacteria__Enterobacter_asburiae_LF7a__DNA_polymerase_IV:0.01445467628702222680,296101429__Bacteria__Gammaproteobacteria__Enterobacter_cloacae_subsp_cloacae_ATCC_13047__DNA_polymerase_IV:0.02713244673248144459):0.00799777086153123304,(((152968821__Bacteria__Gammaproteobacteria__Klebsiella_pneumoniae_subsp_pneumoniae_MGH_78578__DNA_polymerase_IV:0.00801275270085599969,288936990__Bacteria__Gammaproteobacteria__Klebsiella_variicola_At-22__DNA|directed_DNA_polymerase:0.00263721005842106190):0.01965179852809264063,336248869__Bacteria__Gammaproteobacteria__Enterobacter_aerogenes_KCTC_2190__DNA_polymerase_IV:0.01303477115417663208):0.03384058752098408757,375259142__Bacteria__Gammaproteobacteria__Klebsiella_oxytoca_KCTC_1686__DNA_polymerase_IV:0.02430102731060454491):0.06121094173269682470):0.01197339375143544743,146310425__Bacteria__Gammaproteobacteria__Enterobacter_sp_638__DNA_polymerase_IV:0.04623251506593498844):0.01596071288476543643):0.02419228928385654467,((339998282__Bacteria__Gammaproteobacteria__Salmonella_bongori_NCTC_12419__hypothetical_protein:0.03031923162114161241,16759308__Bacteria__Gammaproteobacteria__Salmonella_enterica_subsp_enterica_serovar_Typhi_str_CT18__DNA_damage|inducible_protein_DinP:0.01208700648300555652):0.03556782526701390834,((283784106__Bacteria__Gammaproteobacteria__Citrobacter_rodentium_ICC168__DNA_polymerase_IV:0.03094794931306827507,((74310874__Bacteria__Gammaproteobacteria__Shigella_sonnei_Ss046__DNA_polymerase_IV:0.00000122123005994819,187733383__Bacteria__Gammaproteobacteria__Shigella_boydii_CDC_3083-94__DNA_polymerase_IV:0.00253579790574430617):0.00000122123005994819,(218550064__Bacteria__Gammaproteobacteria__Escherichia_fergusonii_ATCC_35469__DNA_polymerase_IV:0.00229707700600485960,(15799936__Bacteria__Gammaproteobacteria__Escherichia_coli_O157_H7_str_EDL933__DNA_polymerase_IV:0.00761068351890286342,(24111721__Bacteria__Gammaproteobacteria__Shigella_flexneri_2a_str_301__DNA_polymerase_IV:0.00253529538530804753,82775832__Bacteria__Gammaproteobacteria__Shigella_dysenteriae_Sd197__DNA_polymerase_IV:0.00253638971657187866):0.00000122123005994819):0.00151422381999919515):0.00125831558282811311):0.02880543677887345555):0.01379438793891271664,157147182__Bacteria__Gammaproteobacteria__Citrobacter_koseri_ATCC_BAA-895__DNA_polymerase_IV:0.04801047079548916713):0.00846354925550668082):0.01524297334030354570):0.03901701851149050326,(387890406__Bacteria__Gammaproteobacteria__Escherichia_blattae_DSM_4481__DNA_polymerase_IV:0.12983910422998018452,(389842113__Bacteria__Gammaproteobacteria__Cronobacter_sakazakii_ES15__DNA_polymerase_IV:0.00038481494861683285,260596638__Bacteria__Gammaproteobacteria__Cronobacter_turicensis_z3032__DNA_polymerase_IV:0.01238974631679195040):0.04842319111770293505):0.01810308070875669278):0.03202060848107272234,((317047050__Bacteria__Gammaproteobacteria__Pantoea_sp_At-9b__DNA|directed_DNA_polymerase:0.06742256303547275453,(291616433__Bacteria__Gammaproteobacteria__Pantoea_ananatis_LMG_20103__DinB:0.06078116708015716962,308185805__Bacteria__Gammaproteobacteria__Pantoea_vagans_C9-1__DNA_polymerase_IV:0.07108346904421707080):0.02261787703740722813):0.04556727662963768605,(300715466__Bacteria__Gammaproteobacteria__Erwinia_billingiae_Eb661__Damage_inducible_protein_P_|DNA_polymerase_IV|:0.07290732876422446884,((387872329__Bacteria__Gammaproteobacteria__Erwinia_pyrifoliae_DSM_12163__DNA_polymerase_IV:0.00982182324614772756,385787471__Bacteria__Gammaproteobacteria__Erwinia_sp_Ejp617__DNA_polymerase_IV:0.00000122123005994819):0.01365095482158798501,(292487368__Bacteria__Gammaproteobacteria__Erwinia_amylovora_CFBP1430__DNA_polymerase_IV:0.02682879859550669002,188534725__Bacteria__Gammaproteobacteria__Erwinia_tasmaniensis_Et1-99__DNA_polymerase_IV:0.02427806500093611722):0.00000122123005994819):0.08852177907165750814):0.03986866675362378543):0.06123987046313644766):0.06574791355098293100,(((261822676__Bacteria__Gammaproteobacteria__Pectobacterium_wasabiae_WPP163__DNA_polymerase_IV:0.01435898827703146856,(253689653__Bacteria__Gammaproteobacteria__Pectobacterium_carotovorum_subsp_carotovorum_PC1__DNA|directed_DNA_polymerase:0.02247966934489215723,50122391__Bacteria__Gammaproteobacteria__Pectobacterium_atrosepticum_SCRI1043__DNA_polymerase_IV:0.00851795298458711374):0.00561766589684640355):0.05449355233996505676,(242238375__Bacteria__Gammaproteobacteria__Dickeya_dadantii_Ech703__DNA_polymerase_IV:0.08473332613638184796,((271501762__Bacteria__Gammaproteobacteria__Dickeya_dadantii_Ech586__DNA|directed_DNA_polymerase:0.02949284144721053477,251788531__Bacteria__Gammaproteobacteria__Dickeya_zeae_Ech1591__DNA_polymerase_IV:0.04457166313165996513):0.02695884689504148696,307132282__Bacteria__Gammaproteobacteria__Dickeya_dadantii_3937__DNA_polymerase_IV:0.00340311149896902398):0.05346135076066385605):0.06213904570931572807):0.09926071095148082668,(((383188934__Bacteria__Gammaproteobacteria__Rahnella_aquatilis_CIP_78-65_ATCC_33071__nucleotidyltransferase|DNA_polymerase_involved_in_DNA_repair:0.01801430138915986398,322831681__Bacteria__Gammaproteobacteria__Rahnella_sp_Y9602__DNA|directed_DNA_polymerase:0.01372607927251308715):0.09165908800783018062,(123443410__Bacteria__Gammaproteobacteria__Yersinia_enterocolitica_subsp_enterocolitica_8081__DNA_polymerase_IV:0.04195658894405979861,(384123416__Bacteria__Gammaproteobacteria__Yersinia_pestis_D106004__DNA_polymerase_IV:0.01046158215549774367,51595246__Bacteria__Gammaproteobacteria__Yersinia_pseudotuberculosis_IP_32953__DNA_polymerase_IV:0.00232160450885206910):0.08124173883043829536):0.05276553461356060792):0.02355362511084282615,(333925769__Bacteria__Gammaproteobacteria__Serratia_sp_AS12__DNA_polymerase_IV:0.02126775515102767578,157369207__Bacteria__Gammaproteobacteria__Serratia_proteamaculans_568__DNA_polymerase_IV:0.01748263968140992275):0.04956520326781065772):0.03584152613212344962):0.02782040482833285366):0.04179573356322728583,(387866875__Bacteria__Gammaproteobacteria__Edwardsiella_tarda_FL6-60__DNA_polymerase_IV:0.02414372093661090735,238918842__Bacteria__Gammaproteobacteria__Edwardsiella_ictaluri_93-146__ImpB|MucB|SamB_family_protein:0.03425970783865623509):0.21949046000795136013):0.04415828921733518792):0.14669062589414610942):0.04225480418578323599):0.05026036539539776443,((52425190__Bacteria__Gammaproteobacteria__Mannheimia_succiniciproducens_MBEL55E__DNA_polymerase_IV:0.16810691655640139230,(((251792731__Bacteria__Gammaproteobacteria__Aggregatibacter_aphrophilus_NJ8700__DNA_polymerase_IV:0.06386675002766890874,387121903__Bacteria__Gammaproteobacteria__Aggregatibacter_actinomycetemcomitans_D7S-1__DNA_polymerase_IV:0.09264751140782276351):0.05642834546303910487,(332288346__Bacteria__Gammaproteobacteria__Gallibacterium_anatis_UMN179__DNA_polymerase_IV:0.34209740872975608061,170717651__Bacteria__Gammaproteobacteria__Haemophilus_somnus_2336__DNA_polymerase_IV:0.22369184795438684654):0.03972730177168465326):0.04829658428061669312,(152979117__Bacteria__Gammaproteobacteria__Actinobacillus_succinogenes_130Z__DNA_polymerase_IV:0.15864835426847478939,(378774179__Bacteria__Gammaproteobacteria__Pasteurella_multocida_36950__DNA_polymerase_IV:0.30017054547095117778,345430002__Bacteria__Gammaproteobacteria__Haemophilus_parainfluenzae_T3T1__DNA_polymerase_IV:0.12877389207361847334):0.02718102745458265621):0.04471884986615336233):0.01662702690115901161):0.05777472757337236142,(219871017__Bacteria__Gammaproteobacteria__Haemophilus_parasuis_SH0165__DNA_polymerase_IV:0.16738874935166742075,190150365__Bacteria__Gammaproteobacteria__Actinobacillus_pleuropneumoniae_serovar_7_str_AP76__DNA_polymerase_IV:0.15400597666212798020):0.16722185930915245411):0.12662584582931102339):0.13339445128648247385,(((387824674__Bacteria__Gammaproteobacteria__Francisella_cf_novicida_3523__DNA_polymerase_IV:0.07977086237909150612,(118497578__Bacteria__Gammaproteobacteria__Francisella_novicida_U112__DNA_polymerase_IV:0.01152508383488971139,385792952__Bacteria__Gammaproteobacteria__Francisella_cf_novicida_Fx1__hypothetical_protein:0.00801775489570719264):0.01540948539456328537):0.00000122123005994819,((385794288__Bacteria__Gammaproteobacteria__Francisella_tularensis_subsp_tularensis_NE061598__DNA_polymerase_IV|_devoid_of_proofreading|damage_inducible_protein_P:0.00897467650306320135,89256328__Bacteria__Gammaproteobacteria__Francisella_tularensis_subsp_holarctica_LVS__DNA_polymerase_IV:0.00304327379297705987):0.02075184327606834772,((337755270__Bacteria__Gammaproteobacteria__Francisella_sp_TX077308__DNA_polymerase_IV:0.04395755425728854054,387887275__Bacteria__Gammaproteobacteria__Francisella_noatunensis_subsp_orientalis_str_Toba_04__DNA|directed_DNA_polymerase:0.07110429153286058901):0.01942954434571819017,167627838__Bacteria__Gammaproteobacteria__Francisella_philomiragia_subsp_philomiragia_ATCC_25017__DNA_polymerase_IV:0.01785832543123948637):0.01091401116351626080):0.01023600177698947428):0.00912044959710735584,385794290__Bacteria__Gammaproteobacteria__Francisella_tularensis_subsp_tularensis_NE061598__DNA_polymerase_IV|_devoid_of_proofreading|damage_inducible_protein_P:0.08720254986495938609):0.54974634099438057788):0.04342433152204083768,(294055037__Bacteria__others_bacteria__Coraliomargarita_akajimensis_DSM_45221__DNA|directed_DNA_polymerase:0.46988049846958407363,212213211__Bacteria__Gammaproteobacteria__Coxiella_burnetii_CbuG_Q212__DNA_polymerase_IV:0.44264107193619278702):0.09060524092669529350):0.04772267403793890167,((46447454__Bacteria__Chlamydiae__Candidatus_Protochlamydia_amoebophila_UWE25__DNA_polymerase_IV:0.41959098053020771335,(374288372__Bacteria__Deltaproteobacteria__Bacteriovorax_marinus_SJ__DNA_polymerase_IV_|Pol_IV|:0.51108952681639963078,42521969__Bacteria__Deltaproteobacteria__Bdellovibrio_bacteriovorus_HD100__DNA_polymerase_IV:0.34463684573488928553):0.11200646033388304834):0.08602330342297603849,(((289165984__Bacteria__Gammaproteobacteria__Legionella_longbeachae_NSW150__DNA_damage_inducible_protein_P:0.11965278925572286894,52840797__Bacteria__Gammaproteobacteria__Legionella_pneumophila_subsp_pneumophila_str_Philadelphia_1__DNA_polymerase_IV:0.08661416561265621039):0.05410162910280282011,289165198__Bacteria__Gammaproteobacteria__Legionella_longbeachae_NSW150__DNA_polymerase_IV:0.13913536861471015316):0.33691957719822329675,256822627__Bacteria__Gammaproteobacteria__Kangiella_koreensis_DSM_16069__DNA|directed_DNA_polymerase:0.31331730250039424579):0.07806585325527631847):0.03571605066988399468):0.03447404255140709695,((254784912__Bacteria__Gammaproteobacteria__Teredinibacter_turnerae_T7901__DNA_polymerase_IV:0.55220418260016190803,((326793961__Bacteria__Gammaproteobacteria__Marinomonas_mediterranea_MMB-1__DNA_polymerase_IV:0.21572840732941167552,(333906977__Bacteria__Gammaproteobacteria__Marinomonas_posidonica_IVIA-Po-181__DNA_polymerase_IV:0.19492530636283575407,152997785__Bacteria__Gammaproteobacteria__Marinomonas_sp_MWYL1__DNA|directed_DNA_polymerase:0.14999271244340334208):0.16272990365173045646):0.24213197062839394991,90022152__Bacteria__Gammaproteobacteria__Saccharophagus_degradans_2-40__DNA|directed_DNA_polymerase:0.36483538221125200174):0.05394377498248247721):0.04546724846710818030,(83647018__Bacteria__Gammaproteobacteria__Hahella_chejuensis_KCTC_2396__DNA_polymerase_IV:0.36570529533082002382,((110833520__Bacteria__Gammaproteobacteria__Alcanivorax_borkumensis_SK2__DNA_polymerase_IV:0.37884294286988462463,(146283325__Bacteria__Gammaproteobacteria__Pseudomonas_stutzeri_A1501__DNA_polymerase_IV:0.16061424765429921369,(226945758__Bacteria__Gammaproteobacteria__Azotobacter_vinelandii_DJ__DNA_polymerase_IV:0.12564961903968960288,(15596120__Bacteria__Gammaproteobacteria__Pseudomonas_aeruginosa_PAO1__DNA_polymerase_IV:0.10345076920663773268,(((26987938__Bacteria__Gammaproteobacteria__Pseudomonas_putida_KT2440__DNA_polymerase_IV:0.04879118417319283640,104783086__Bacteria__Gammaproteobacteria__Pseudomonas_entomophila_L48__DNA_polymerase_IV:0.05091551819624680342):0.06474445621493825354,(66044645__Bacteria__Gammaproteobacteria__Pseudomonas_syringae_pv_syringae_B728a__DNA_polymerase_IV:0.07076956733883434103,(70728634__Bacteria__Gammaproteobacteria__Pseudomonas_fluorescens_Pf-5__DNA_polymerase_IV:0.04388182376820730368,((229592383__Bacteria__Gammaproteobacteria__Pseudomonas_fluorescens_SBW25__DNA_polymerase_IV:0.00556376472677799164,387895422__Bacteria__Gammaproteobacteria__Pseudomonas_fluorescens_A506__DNA_polymerase_IV:0.00953967836387250960):0.04581900383561183371,(77457422__Bacteria__Gammaproteobacteria__Pseudomonas_fluorescens_Pf0-1__DNA_polymerase_IV:0.02882227349029344021,(378949146__Bacteria__Gammaproteobacteria__Pseudomonas_fluorescens_F113__DinB_family_protein:0.00259862342765017395,330807860__Bacteria__Gammaproteobacteria__Pseudomonas_brassicacearum_subsp_brassicacearum_NFM421__DNA|directed_DNA_polymerase:0.00763997671643666231):0.01220179078893866842):0.03644007570634945348):0.01869482846999731551):0.03587686059847325359):0.04529905526502705365):0.03312185656062264366,(333899679__Bacteria__Gammaproteobacteria__Pseudomonas_fulva_12-X__DNA_polymerase_IV:0.14714854429288284909,146306757__Bacteria__Gammaproteobacteria__Pseudomonas_mendocina_ymp__DNA_polymerase_IV:0.06609552520402427189):0.03608860214154676477):0.04544544414568869178):0.02150089846627166457):0.03732705593129323485):0.17805363957402386976):0.04284954247893748430,(((161594047__Bacteria__Betaproteobacteria__Chromobacterium_violaceum_ATCC_12472__DNA_polymerase_IV:0.17394518259801131088,(347537985__Bacteria__Betaproteobacteria__Pseudogulbenkiania_sp_NH8B__DNA_polymerase_IV:0.15292454277838202215,226940752__Bacteria__Betaproteobacteria__Laribacter_hongkongensis_HLHK9__DNA_polymerase_IV:0.25236166136137627714):0.05012032875680574179):0.14089726946131309049,((56475972__Bacteria__Betaproteobacteria__Aromatoleum_aromaticum_EbN1__DNA_polymerase_IV:0.20061116205214668540,(119899076__Bacteria__Betaproteobacteria__Azoarcus_sp_BH72__DNA_polymerase_IV:0.12829671861873911953,217969986__Bacteria__Betaproteobacteria__Thauera_sp_MZ1T__DNA_polymerase_IV:0.11009030743613232306):0.05874716638743011227):0.10994736774932786783,(((238028036__Bacteria__Betaproteobacteria__Burkholderia_glumae_BGR1__DNA_polymerase_IV:0.11534239843555330052,330817677__Bacteria__Betaproteobacteria__Burkholderia_gladioli_BSR3__DNA_polymerase_IV:0.08945217256004789341):0.06304058650149384213,((170733496__Bacteria__Betaproteobacteria__Burkholderia_cenocepacia_MC0-3__DNA_polymerase_IV:0.02344668519946000590,(161702956__Bacteria__Betaproteobacteria__Burkholderia_sp_383__DNA_polymerase_IV:0.02734275563792763764,(161524303__Bacteria__Betaproteobacteria__Burkholderia_multivorans_ATCC_17616__DNA_polymerase_IV:0.04358299090258245523,(172061097__Bacteria__Betaproteobacteria__Burkholderia_ambifaria_MC40-6__DNA_polymerase_IV:0.02597329765714077865,(387902680__Bacteria__Betaproteobacteria__Burkholderia_sp_KJ006__DNA_polymerase_IV:0.00163812306635942404,134296324__Bacteria__Betaproteobacteria__Burkholderia_vietnamiensis_G4__DNA_polymerase_IV:0.00347995614753598363):0.06397943591962980403):0.01326158147408556913):0.02593832784426194221):0.01639579744792738977):0.09394502940110568967,(161723133__Bacteria__Betaproteobacteria__Burkholderia_thailandensis_E264__DNA_polymerase_IV:0.04822514075108266796,(161579517__Bacteria__Betaproteobacteria__Burkholderia_mallei_ATCC_23344__DNA_polymerase_IV:0.00000122123005994819,161723200__Bacteria__Betaproteobacteria__Burkholderia_pseudomallei_K96243__DNA_polymerase_IV:0.00213889625962058539):0.03162810426373844491):0.05125456391161412051):0.05560578686634130852):0.20889031837275798265,((17546306__Bacteria__Betaproteobacteria__Ralstonia_solanacearum_GMI1000__DNA_polymerase_IV:0.02384251536780295985,187929043__Bacteria__Betaproteobacteria__Ralstonia_pickettii_12J__DNA_polymerase_IV:0.06236502256938816768):0.25077582842473250535,(73543076__Bacteria__Betaproteobacteria__Ralstonia_eutropha_JMP134__DNA_polymerase_IV:0.05436210018771009400,(194291215__Bacteria__Betaproteobacteria__Cupriavidus_taiwanensis_LMG_19424__DNA_polymerase_IV:0.02900435577909997106,(113869622__Bacteria__Betaproteobacteria__Ralstonia_eutropha_H16__DNA_polymerase_IV:0.00514145678115506856,339327717__Bacteria__Betaproteobacteria__Cupriavidus_necator_N-1__DNA_polymerase_IV:0.01249321432019279143):0.01527603728451339300):0.04638118238002005705):0.13389798726722221267):0.09375529205055073423):0.07061318882338825376):0.08390205679619834600):0.09928760431048921919,(((387813337__Bacteria__Gammaproteobacteria__Marinobacter_hydrocarbonoclasticus_ATCC_49840__DNA_polymerase_IV:0.00255469539262858552,120555244__Bacteria__Gammaproteobacteria__Marinobacter_aquaeolei_VT8__DNA|directed_DNA_polymerase:0.00000122123005994819):0.04700562213467023714,385330478__Bacteria__Gammaproteobacteria__Marinobacter_adhaerens_HP15__DNA_polymerase_IV:0.09201504721608276538):0.36684566275549412850,(92114193__Bacteria__Gammaproteobacteria__Chromohalobacter_salexigens_DSM_3043__DNA|directed_DNA_polymerase:0.19229203819413392962,307545563__Bacteria__Gammaproteobacteria__Halomonas_elongata_DSM_2581__DNA_polymerase_IV:0.19140889811153696809):0.20032414674228282703):0.06310670868360158947):0.10425741369903915312):0.05795345358528097152):0.04756096502663620385):0.06675184138754912400):0.26871255026560864065):0.06452040892649814341,((((93006387__Bacteria__Gammaproteobacteria__Psychrobacter_cryohalolentis_K5__DNA|directed_DNA_polymerase:0.21805336287613902302,148653720__Bacteria__Gammaproteobacteria__Psychrobacter_sp_PRwf-1__DNA|directed_DNA_polymerase:0.10443495236465896725):0.42926617575109382585,((((51246050__Bacteria__Deltaproteobacteria__Desulfotalea_psychrophila_LSv54__DNA|damage|inducible_protein_P:0.53719623795860738102,320352846__Bacteria__Deltaproteobacteria__Desulfobulbus_propionicus_DSM_2032__DNA|directed_DNA_polymerase:0.30910818628950353926):0.07512463756936899051,((344199852__Bacteria__Gammaproteobacteria__Acidithiobacillus_ferrivorans_SS3__DNA_polymerase_IV:0.05163161509862114473,(198284367__Bacteria__Gammaproteobacteria__Acidithiobacillus_ferrooxidans_ATCC_53993__DNA|directed_DNA_polymerase:0.00000122123005994819,218666878__Bacteria__Gammaproteobacteria__Acidithiobacillus_ferrooxidans_ATCC_23270__DNA_polymerase_IV:0.00000122123005994819):0.04522907949027168972):0.06325492849293072595,(340780896__Bacteria__Gammaproteobacteria__Acidithiobacillus_caldus_SM-1__DNA_polymerase_IV:0.13155454746313391401,198283550__Bacteria__Gammaproteobacteria__Acidithiobacillus_ferrooxidans_ATCC_53993__DNA|directed_DNA_polymerase:0.07040731664745877860):0.05136761700400316322):0.35325952864561627198):0.07072977474313268953,((357404589__Bacteria__Gammaproteobacteria__Methylomicrobium_alcaliphilum__DNA_polymerase_IV:0.26031930598895264284,333982131__Bacteria__Gammaproteobacteria__Methylomonas_methanica_MC09__DNA_polymerase_IV:0.24381417093875670798):0.18906137289995583739,(387126480__Bacteria__Gammaproteobacteria__Methylophaga_sp_JAM1__DNA_polymerase_IV:0.13675187419959161650,387131110__Bacteria__Gammaproteobacteria__Methylophaga_sp_JAM7__DNA_polymerase_IV:0.13791200842085438172):0.22548814898521135630):0.12513183645337133676):0.04147105807801389904,(121998646__Bacteria__Gammaproteobacteria__Halorhodospira_halophila_SL1__DNA|directed_DNA_polymerase:0.42520436747244461095,114321922__Bacteria__Gammaproteobacteria__Alkalilimnicola_ehrlichii_MLHE-1__DNA|directed_DNA_polymerase:0.21937734619758308963):0.11040604348668527079):0.04500623929636453358):0.04790055645967813969,((320334880__Bacteria__Deinococcus-Thermus__Deinococcus_maricopensis_DSM_21211__DNA_polymerase_IV:0.24997592712058730458,386857436__Bacteria__Deinococcus-Thermus__Deinococcus_gobiensis_I-0__Nucleotidyltransferase|DNA_polymerase_involved_in_DNA_repair:0.24881938830812269647):0.45082188472630663201,((148556499__Bacteria__Alphaproteobacteria__Sphingomonas_wittichii_RW1__DNA|directed_DNA_polymerase:0.31851873250164974838,((((294013451__Bacteria__Alphaproteobacteria__Sphingobium_japonicum_UT26S__DNA_polymerase_IV:0.01996694542129619221,334345787__Bacteria__Alphaproteobacteria__Sphingobium_chlorophenolicum_L-1__DNA_polymerase_IV:0.02126452836560759063):0.15763852377533466020,347530139__Bacteria__Alphaproteobacteria__Sphingobium_sp_SYK-6__DNA_polymerase_IV:0.26129001552764319349):0.17099195269034825340,(103486248__Bacteria__Alphaproteobacteria__Sphingopyxis_alaskensis_RB2256__DNA_polymerase_IV:0.34894763160967562365,(87200669__Bacteria__Alphaproteobacteria__Novosphingobium_aromaticivorans_DSM_12444__DNA_polymerase_IV:0.16747390307415077615,(334140370__Bacteria__Alphaproteobacteria__Novosphingobium_sp_PP1Y__DNA_polymerase_IV:0.13180038213324643537,85374810__Bacteria__Alphaproteobacteria__Erythrobacter_litoralis_HTCC2594__DNA_polymerase_IV:0.20026919354901911996):0.03360438174002804146):0.10158529354270859346):0.07718268921752197143):0.07082504779526357930,254293831__Bacteria__Alphaproteobacteria__Hirschia_baltica_ATCC_49814__DNA|directed_DNA_polymerase:0.46458968665463529213):0.04181965267071395542):0.04957076842199221317,(((((((284036191__Bacteria__Bacteroidetes__Spirosoma_linguale_DSM_74__DNA|directed_DNA_polymerase:0.32675730023080368225,315497515__Bacteria__Alphaproteobacteria__Asticcacaulis_excentricus_CB_48__DNA|directed_DNA_polymerase:0.21379198506373450761):0.06006152014647824638,(182679061__Bacteria__Alphaproteobacteria__Beijerinckia_indica_subsp_indica_ATCC_9039__DNA|directed_DNA_polymerase:0.24812707923113941355,(334318683__Bacteria__Alphaproteobacteria__Sinorhizobium_meliloti_AK83__DNA|directed_DNA_polymerase:0.10994177772671898108,(378827935__Bacteria__Alphaproteobacteria__Sinorhizobium_fredii_HH103__DNA_polymerase_IV:0.14816450948561785128,(222149470__Bacteria__Alphaproteobacteria__Agrobacterium_vitis_S4__DNA_polymerase_IV:0.07778734725904830338,332715601__Bacteria__Alphaproteobacteria__Agrobacterium_sp_H13-3_circ-linear__DNA_polymerase_IV:0.06100895081923302099):0.14827711734067747229):0.08137292876581760093):0.11073503988763594430):0.03898212077420284277):0.01460246166290336649,217979283__Bacteria__Alphaproteobacteria__Methylocella_silvestris_BL2__DNA|directed_DNA_polymerase:0.19434746193357987920):0.02929805347627285547,(170748058__Bacteria__Alphaproteobacteria__Methylobacterium_radiotolerans_JCM_2831__DNA|directed_DNA_polymerase:0.33334272376617996025,((148254691__Bacteria__Alphaproteobacteria__Bradyrhizobium_sp_BTAi1__DNA_polymerase_IV:0.08148577016818651930,(383775145__Bacteria__Alphaproteobacteria__Bradyrhizobium_sp_S23321__DNA_polymerase_IV:0.03735254120308508646,27375972__Bacteria__Alphaproteobacteria__Bradyrhizobium_japonicum_USDA_110__DNA_polymerase_IV:0.03678780240624819620):0.09393867267850004865):0.03658250140469303247,((92119405__Bacteria__Alphaproteobacteria__Nitrobacter_hamburgensis_X14__DNA|directed_DNA_polymerase:0.25490710597748289512,384215689__Bacteria__Alphaproteobacteria__Bradyrhizobium_japonicum_USDA_6__DNA|damage|inducible_protein:0.02154387112748324187):0.10949451297633773506,(91978101__Bacteria__Alphaproteobacteria__Rhodopseudomonas_palustris_BisB5__DNA_polymerase_IV:0.13071865072004623665,(192292178__Bacteria__Alphaproteobacteria__Rhodopseudomonas_palustris_TIE-1__DNA|directed_DNA_polymerase:0.48408434158703217420,146338544__Bacteria__Alphaproteobacteria__Bradyrhizobium_sp_ORS_278__DNA_polymerase_IV:0.05469229719172925136):0.04266221208416604016):0.01246237475926679876):0.01067493622661933907):0.13552616006723611219):0.05010158179659925104):0.05804934859929558599,(((162146654__Bacteria__Alphaproteobacteria__Gluconacetobacter_diazotrophicus_PAl_5__DNA_polymerase_IV:0.19837397115765040279,347760546__Bacteria__Alphaproteobacteria__Gluconacetobacter_xylinus_NBRC_3288__DNA_polymerase_IV:0.25120119269609542112):0.05099846570031064952,(58039310__Bacteria__Alphaproteobacteria__Gluconobacter_oxydans_621H__DNA_polymerase_IV:0.34271728882584023834,258541348__Bacteria__Alphaproteobacteria__Acetobacter_pasteurianus_IFO_3283-01__DNA_polymerase_IV:0.21188186178674381366):0.03740946115266291505):0.14581887959428038726,119383484__Bacteria__Alphaproteobacteria__Paracoccus_denitrificans_PD1222__DNA|directed_DNA_polymerase:0.24428539874692117850):0.05870480481904245817):0.02603434198782249645,((338740349__Bacteria__Alphaproteobacteria__Hyphomicrobium_sp_MC1__DNA_polymerase_IV_2:0.10404470948214511461,300022279__Bacteria__Alphaproteobacteria__Hyphomicrobium_denitrificans_ATCC_51888__DNA|directed_DNA_polymerase:0.12743259504246437497):0.10048404857877148155,(302382770__Bacteria__Alphaproteobacteria__Brevundimonas_subvibrioides_ATCC_15264__DNA|directed_DNA_polymerase:0.14083556106554892540,(167645987__Bacteria__Alphaproteobacteria__Caulobacter_sp_K31__DNA|directed_DNA_polymerase:0.06064391705302914215,167644442__Bacteria__Alphaproteobacteria__Caulobacter_sp_K31__DNA|directed_DNA_polymerase:0.03834698444085132135):0.15927808353600286795):0.06274299397015216384):0.19272341574650586615):0.04867586390773143146,384263521__Bacteria__Alphaproteobacteria__Rhodospirillum_photometricum_DSM_122__Nucleotidyltransferase|DNA_polymerase:0.27737029085410036533):0.05805692667987763511):0.08273360432640355921):0.07122106639554423579):0.03750380238547209449,(((189912993__Bacteria__Spirochaetes__Leptospira_biflexa_serovar_Patoc_strain_Patoc_1_Ames__DNA_polymerase_IV:0.44807781162594778612,45658878__Bacteria__Spirochaetes__Leptospira_interrogans_serovar_Copenhageni_str_Fiocruz_L1-130__DNA_polymerase_IV:0.32344926179412925027):0.20388630313399039307,(((((289435316__Bacteria__Bacilli__Listeria_seeligeri_serovar_1-2b_str_SLCC3954__DNA_polymerase_IV:0.01794439224577852598,347549369__Bacteria__Bacilli__Listeria_ivanovii_subsp_ivanovii_PAM_55__putative_DNA|damage|inducible_protein_dinP:0.01900141361742691340):0.01725921756441422053,(116873410__Bacteria__Bacilli__Listeria_welshimeri_serovar_6b_str_SLCC5334__DNA_polymerase_IV:0.00750237743424298983,(16804014__Bacteria__Bacilli__Listeria_monocytogenes_EGD-e__DNA_polymerase_IV:0.01187538979481238786,16801148__Bacteria__Bacilli__Listeria_innocua_Clip11262__DNA_polymerase_IV:0.00976540728274006078):0.00189197101392697947):0.03315969953099943968):0.33982789767397841851,((((((339634071__Bacteria__Bacilli__Weissella_koreensis_KACC_15510__DNA_polymerase_IV:0.44143887455608504800,(116618680__Bacteria__Bacilli__Leuconostoc_mesenteroides_subsp_mesenteroides_ATCC_8293__nucleotidyltransferase|DNA_polymerase_for_DNA_repair:0.18892652391959002811,(170017594__Bacteria__Bacilli__Leuconostoc_citreum_KM20__DNA_repair_nucleotidyltransferase|DNA_polymerase:0.16143923467286647178,(300172971__Bacteria__Bacilli__Leuconostoc_gasicomitatum_LMG_18811__DNA_polymerase_IV:0.17769584468529117660,(296111803__Bacteria__Bacilli__Leuconostoc_kimchii_IMSNU_11154__DNA|damage|inducible_protein_P:0.00000122123005994819,339490926__Bacteria__Bacilli__Leuconostoc_sp_C2__DNA|damage|inducible_protein_P:0.00000122123005994819):0.15108629441082233047):0.06589599902098092210):0.08245446953015395097):0.43864110288151292316):0.08403873975865751300,(((258507756__Bacteria__Bacilli__Lactobacillus_rhamnosus_GG__DNA_polymerase_IV:0.06448136911979694685,116494323__Bacteria__Bacilli__Lactobacillus_casei_ATCC_334__nucleotidyltransferase|DNA_polymerase_for_DNA_repair:0.02605494496222205206):0.25417863288595565763,(104774416__Bacteria__Bacilli__Lactobacillus_delbrueckii_subsp_bulgaricus_ATCC_11842__DNA_polymerase_IV:0.40044214911914277621,((116629089__Bacteria__Bacilli__Lactobacillus_gasseri_ATCC_33323__nucleotidyltransferase|DNA_polymerase_for_DNA_repair:0.06335410595502720399,42518567__Bacteria__Bacilli__Lactobacillus_johnsonii_NCC_533__DNA_polymerase_IV:0.05681538822171768033):0.21723512489727511698,(295692273__Bacteria__Bacilli__Lactobacillus_crispatus_ST1__DNA_polymerase_iv:0.08672263879891402294,(((58336751__Bacteria__Bacilli__Lactobacillus_acidophilus_NCFM__DNA|damage|inducible_protein:0.12641816797805574546,(315037648__Bacteria__Bacilli__Lactobacillus_amylovorus_GRL_1112__DNA_polymerase_IV:0.00000122123005994819,325956133__Bacteria__Bacilli__Lactobacillus_acidophilus_30SC__DNA_polymerase_IV:0.00000122123005994819):0.09132906417804342869):0.03963527999439599853,161506978__Bacteria__Bacilli__Lactobacillus_helveticus_DPC_4571__DNA|damage|inducible_protein:0.14754716626956618231):0.02514980172756157289,336053628__Bacteria__Bacilli__Lactobacillus_kefiranofaciens_ZW3__DNA_polymerase_IV:0.10811926508506143618):0.02357948797118082987):0.16892775423318739936):0.05577947843046202059):0.35736875473812262927):0.09427924053136672866,81427996__Bacteria__Bacilli__Lactobacillus_sakei_subsp_sakei_23K__DNA|damage|inducible_protein_P:0.25125932858809901793):0.07629762030910400283):0.03345565964472877601,((90962137__Bacteria__Bacilli__Lactobacillus_salivarius_UCC118__DNA_polymerase_IV:0.26290151861618277218,347525843__Bacteria__Bacilli__Lactobacillus_ruminis_ATCC_27782__DNA_polymerase_IV:0.31571467799317348701):0.06537485388238456485,((377809466__Bacteria__Bacilli__Pediococcus_claussenii_ATCC_BAA-344__impB|mucB|samB_family_protein:0.16232934804785489891,116493014__Bacteria__Bacilli__Pediococcus_pentosaceus_ATCC_25745__nucleotidyltransferase|DNA_polymerase_for_DNA_repair:0.16728544842030648732):0.13639192236558148053,(331701285__Bacteria__Bacilli__Lactobacillus_buchneri_NRRL_B-30929__DNA_polymerase_IV:0.28967598405983818743,(116333836__Bacteria__Bacilli__Lactobacillus_brevis_ATCC_367__nucleotidyltransferase|DNA_polymerase_for_DNA_repair:0.35127392716921224114,(380033011__Bacteria__Bacilli__Lactobacillus_plantarum_WCFS1__DNA_polymerase|_DNA|damage|inducible_protein_P:0.21669846465887276921,347534566__Bacteria__Bacilli__Lactobacillus_sanfranciscensis_TMW_1-1304__DNA_polymerase_IV:0.23154393060806846560):0.05765664898201735417):0.02325009600076293620):0.08270790777205518085):0.06339958405935286478):0.05750770652225997009):0.13300270491711221887,(328957028__Bacteria__Bacilli__Carnobacterium_sp_17-4__DNA_polymerase_IV:0.20645275123671216755,(((116512975__Bacteria__Bacilli__Lactococcus_lactis_subsp_cremoris_SK11__DNA_polymerase_IV:0.11716325239448181772,347522347__Bacteria__Bacilli__Lactococcus_garvieae_ATCC_49156__DNA|damage|inducible_protein_P:0.15985678866456684566):0.16951732688640747115,(337282710__Bacteria__Bacilli__Streptococcus_parasanguinis_ATCC_15912__DNA|directed_DNA_polymerase_IV:0.14123631920536372508,((((331267031__Bacteria__Bacilli__Streptococcus_oralis_Uo5__DNA_polymerase_IV_|Pol_IV|:0.03274251896500294384,(342163226__Bacteria__Bacilli__Streptococcus_pseudopneumoniae_IS7493__DNA_polymerase_IV:0.00000122123005994819,(289168647__Bacteria__Bacilli__Streptococcus_mitis_B6__DNA|damage|inducible_protein_P:0.00766899758053591913,182683425__Bacteria__Bacilli__Streptococcus_pneumoniae_CGSP14__DNA_polymerase_IV:0.01247523607114795798):0.01239086215074389902):0.04547130249967209353):0.12174997851263046067,(157149712__Bacteria__Bacilli__Streptococcus_gordonii_str_Challis_substr_CH1__DNA_polymerase_IV:0.01260085474372180624,125717216__Bacteria__Bacilli__Streptococcus_sanguinis_SK36__DNA_polymerase_IV:0.00685616417213623808):0.06308841283586331949):0.04067476741402108881,(24378896__Bacteria__Bacilli__Streptococcus_mutans_UA159__DNA_polymerase_IV:0.13976716983080514356,(((387784781__Bacteria__Bacilli__Streptococcus_salivarius_JIM8777__DNA_polymerase_IV_|Pol_IV|:0.01681119572724468214,55821632__Bacteria__Bacilli__Streptococcus_thermophilus_LMG_18311__DNA_polymerase_IV:0.02094332671752579395):0.13184854522926742204,(22537865__Bacteria__Bacilli__Streptococcus_agalactiae_2603V-R__DNA_polymerase_IV:0.13636462264268200961,(379705975__Bacteria__Bacilli__Streptococcus_infantarius_subsp_infantarius_CJ18__DNA_polymerase_IV:0.05229117080888068259,(386338579__Bacteria__Bacilli__Streptococcus_gallolyticus_subsp_gallolyticus_ATCC_43143__DNA_polymerase_IV:0.00426736218326834085,(374338723__Bacteria__Bacilli__Streptococcus_macedonicus_ACA-DC_198__DNA_polymerase_IV:0.00459077445578021104,336065017__Bacteria__Bacilli__Streptococcus_pasteurianus_ATCC_43144__DNA_polymerase_IV:0.00212300424712824707):0.00211982957507295816):0.05106125110601086176):0.03546891835364940349):0.02315145582501817664):0.04222367957958056417,(((21911131__Bacteria__Bacilli__Streptococcus_pyogenes_MGAS315__DNA_polymerase_IV:0.04321134487562065113,251783287__Bacteria__Bacilli__Streptococcus_dysgalactiae_subsp_equisimilis_GGS_124_1__DNA_polymerase_IV:0.01596437488308928912):0.05643073006042736289,195977472__Bacteria__Bacilli__Streptococcus_equi_subsp_zooepidemicus_MGCS10565__DNA_polymerase_IV:0.10513809085826240908):0.03982437562843942763,(222153676__Bacteria__Bacilli__Streptococcus_uberis_0140J__DNA_polymerase_IV:0.12879413976112533136,333904386__Bacteria__Bacilli__Streptococcus_parauberis_KCTC_11537__DNA_polymerase_IV:0.11388867428393488479):0.03318678799034716770):0.04753707619462555628):0.04264755442470351959):0.05315270793201294641):0.03655280948038386324,146320049__Bacteria__Bacilli__Streptococcus_suis_98HAH33__DNA_polymerase_IV:0.18253659829673873904):0.03047645799674820327):0.08766445386325542877):0.19100282934603241003,(352516889__Bacteria__Bacilli__Tetragenococcus_halophilus_NBRC_12172__DNA_polymerase_IV:0.12047293449839700796,((384514081__Bacteria__Bacilli__Enterococcus_faecalis_OG1RF__DNA|directed_DNA_polymerase_IV:0.06728700924553605855,332686123__Bacteria__Bacilli__Melissococcus_plutonius_ATCC_35311__DNA_polymerase_IV:0.14188269016844864967):0.04813674150520545758,389867928__Bacteria__Bacilli__Enterococcus_faecium_DO__DNA|directed_DNA_polymerase_IV:0.10470331146493527807):0.06176030422332891290):0.07138075029717924624):0.04889064690958598580):0.05832393949503503899):0.04072613144722744827,56963934__Bacteria__Bacilli__Bacillus_clausii_KSM-K16__DNA_polymerase_IV_DinB:0.35689843820509942196):0.06250546258552790169,326803856__Bacteria__Bacilli__Aerococcus_urinae_ACS-120-V-Col10a__putative_DNA_polymerase_IV:0.43468018001551278484):0.11413491455157057097):0.13384094166177898377,((172056721__Bacteria__Bacilli__Exiguobacterium_sibiricum_255-15__DNA|directed_DNA_polymerase:0.29861394336035101960,229918168__Bacteria__Bacilli__Exiguobacterium_sp_AT1b__DNA|directed_DNA_polymerase:0.28781851921084011803):0.35063993181291652768,(222151871__Bacteria__Bacilli__Macrococcus_caseolyticus_JCSC5402__DNA_polymerase_IV:0.28833673551170674321,((73662205__Bacteria__Bacilli__Staphylococcus_saprophyticus_subsp_saprophyticus_ATCC_15305__DNA_polymerase_IV:0.08069317504252426776,((70726059__Bacteria__Bacilli__Staphylococcus_haemolyticus_JCSC1435__DNA_polymerase_IV:0.09676331287372698375,(27468498__Bacteria__Bacilli__Staphylococcus_epidermidis_ATCC_12228__DNA_polymerase_IV:0.08207067454878651247,(15924885__Bacteria__Bacilli__Staphylococcus_aureus_subsp_aureus_Mu50__DNA_polymerase_IV:0.05868207904090978061,289550388__Bacteria__Bacilli__Staphylococcus_lugdunensis_HKU09-01__DNA_polymerase_IV:0.10901758546683168460):0.02279116227258659935):0.02302719132532455443):0.04193848361831358645,224476951__Bacteria__Bacilli__Staphylococcus_carnosus_subsp_carnosus_TM300__DNA_polymerase_IV:0.12387648598416918511):0.01946249078669621754):0.08774045624282059141,319892936__Bacteria__Bacilli__Staphylococcus_pseudintermedius_HKU10-03__DNA_polymerase_IV:0.14902017135415057680):0.15884721612040458849):0.19461535552991721110):0.09968184152336320714):0.05589966223015601504,((18310548__Bacteria__Clostridia__Clostridium_perfringens_str_13__DNA_polymerase_IV:0.37170757632044310048,126698476__Bacteria__Clostridia__Clostridium_difficile_630__DNA_polymerase_IV:0.29466358178439744364):0.11606344848660569979,218961283__Bacteria__others_bacteria__Candidatus_Cloacamonas_acidaminovorans__Nucleotidyltransferase|DNA_polymerase_involved_in_DNA_repair:0.50230984947635548554):0.07971012028042627484):0.03025680961375676326):0.04370351847562276015,((((390947019__Bacteria__Bacteroidetes__Alistipes_finegoldii_DSM_17242__nucleotidyltransferase|DNA_polymerase:0.32924790743914195135,(325955402__Bacteria__Bacteroidetes__Weeksella_virosa_DSM_16922__DNA_polymerase_IV:0.35884777683055563147,313205495__Bacteria__Bacteroidetes__Paludibacter_propionicigenes_WB4__DNA|directed_DNA_polymerase:0.26955778828321469431):0.08479818259551828719):0.04433165361892120460,(((187735823__Bacteria__others_bacteria__Akkermansia_muciniphila_ATCC_BAA-835__DNA|directed_DNA_polymerase:0.31987176482257112520,325280117__Bacteria__Bacteroidetes__Odoribacter_splanchnicus_DSM_20712__DNA_polymerase_IV:0.21198451377322710676):0.08490445743750343888,(325297457__Bacteria__Bacteroidetes__Bacteroides_salanitronis_DSM_18170__DNA_polymerase_IV:0.15641827456143220232,(150004450__Bacteria__Bacteroidetes__Bacteroides_vulgatus_ATCC_8482__DNA_damage|inducible_protein:0.10832601766807109511,(150008205__Bacteria__Bacteroidetes__Parabacteroides_distasonis_ATCC_8503__DNA_damage|inducible_protein:0.10982946428363429825,(53712423__Bacteria__Bacteroidetes__Bacteroides_fragilis_YCH46__DNA_damage|inducible_protein:0.06309480233770618784,(319901418__Bacteria__Bacteroidetes__Bacteroides_helcogenes_P_36-108__DNA|directed_DNA_polymerase:0.15227679988395767530,29349817__Bacteria__Bacteroidetes__Bacteroides_thetaiotaomicron_VPI-5482__DNA_damage|inducible_protein:0.04823188882105322595):0.01210292214398812731):0.02434335857744600318):0.03344776581807724913):0.05238455260127608537):0.04219626695885789897):0.08200202445412066443,((387133651__Bacteria__Bacteroidetes__Prevotella_intermedia_17__ImpB|MucB|SamB_family_protein:0.24570801730187452616,(327312331__Bacteria__Bacteroidetes__Prevotella_denticola_F0289__DNA_polymerase_IV:0.13661031093865350083,302346217__Bacteria__Bacteroidetes__Prevotella_melaninogenica_ATCC_25845__DNA_polymerase_IV:0.03896018338580718027):0.10414466530919883058):0.09391122796933332184,294673256__Bacteria__Bacteroidetes__Prevotella_ruminicola_23__DNA_polymerase_IV:0.22792967468049790680):0.13078616404598733536):0.19113693237318121754):0.06328585947698212033,((332667689__Bacteria__Bacteroidetes__Haliscomenobacter_hydrossis_DSM_1100__DNA_polymerase_IV:0.33992359543323191762,((((340621022__Bacteria__Bacteroidetes__Capnocytophaga_canimorsus_Cc5__DNA_polymerase_IV_2:0.23481954464283144590,256819502__Bacteria__Bacteroidetes__Capnocytophaga_ochracea_DSM_7271__DNA|directed_DNA_polymerase:0.17659054098496362872):0.07395961142908867580,(((((305665931__Bacteria__Bacteroidetes__Maribacter_sp_HTCC2170__DNA_polymerase_IV:0.11181096634035320170,319952817__Bacteria__Bacteroidetes__Cellulophaga_algicola_DSM_14237__DNA_polymerase_iv:0.09051342725643150844):0.02402933483756125241,325286065__Bacteria__Bacteroidetes__Cellulophaga_lytica_DSM_7489__DNA_polymerase_IV:0.07864492160333597104):0.01658726066724751022,340617508__Bacteria__Bacteroidetes__Zobellia_galactanivorans__DNA_polymerase_IV:0.09463620646195695929):0.02411170419502291912,344202523__Bacteria__Bacteroidetes__Muricauda_ruestringensis_DSM_13258__DNA_polymerase_IV:0.08996292779771331016):0.02797336280407813208,(((295132163__Bacteria__Bacteroidetes__Zunongwangia_profunda_SM-A87__DNA_polymerase_IV_2:0.07294499955463963625,120437709__Bacteria__Bacteroidetes__Gramella_forsetii_KT0803__DNA_polymerase_IV_2:0.08448501666571157920):0.04231024356364374017,((332292065__Bacteria__Bacteroidetes__Krokinobacter_sp_4H-3-7-5__DNA|directed_DNA_polymerase:0.15505020357855270330,298207148__Bacteria__Bacteroidetes__Croceibacter_atlanticus_HTCC2559__DNA_polymerase_IV:0.08082489388711910916):0.03177760902531658049,390953838__Bacteria__Bacteroidetes__Aequorivita_sublithincola_DSM_14238__nucleotidyltransferase|DNA_polymerase_involved_in_DNA_repair:0.16516476597229132195):0.03080893575339822832):0.03447759993412412294,(((146298645__Bacteria__Bacteroidetes__Flavobacterium_johnsoniae_UW101__DNA|directed_DNA_polymerase:0.10454875162084523166,347535095__Bacteria__Bacteroidetes__Flavobacterium_branchiophilum_FL-15__DNA_polymerase_IV|_damage|inducible_protein_DinB:0.12312886630462697990):0.02656072825451523053,(365961688__Bacteria__Bacteroidetes__Flavobacterium_columnare_ATCC_49512__DNA_polymerase_IV|_damage|inducible_protein_DinB:0.11182256503211408794,383451945__Bacteria__Bacteroidetes__Flavobacterium_indicum_GPTSA100-9__DNA_polymerase_IV|_damage|inducible_protein_DinB:0.14183850922687432639):0.04498058410951909225):0.05259857462542071732,336172096__Bacteria__Bacteroidetes__Lacinutrix_sp_5H-3-7-4__DNA_polymerase_IV:0.09689805427502996837):0.02798457362058352771):0.01537816184679015839):0.04407715719398559023):0.02383047253336620722,260061439__Bacteria__Bacteroidetes__Robiginitalea_biformata_HTCC2501__DNA_polymerase_IV:0.21990060855180160182):0.08549139549422224427,(((313206275__Bacteria__Bacteroidetes__Riemerella_anatipestifer_DSM_15868__DNA|directed_DNA_polymerase:0.21719128058860492914,255536316__Bacteria__Bacteroidetes__Flavobacteriaceae_bacterium_3519-10__DNA_polymerase_IV:0.20448979205013845251):0.11985687248339736699,(375012202__Bacteria__Bacteroidetes__Owenweeksia_hongkongensis_DSM_17368__nucleotidyltransferase|DNA_polymerase_involved_in_DNA_repair:0.26776594005971898760,(343085717__Bacteria__Bacteroidetes__Cyclobacterium_marinum_DSM_745__DNA_polymerase_IV:0.22685222697091697586,390944951__Bacteria__Bacteroidetes__Belliella_baltica_DSM_15883__nucleotidyltransferase|DNA_polymerase_involved_in_DNA_repair:0.16716097849835528932):0.14492108352512753089):0.04050367068678290688):0.03176360776348449710,327404453__Bacteria__Bacteroidetes__Fluviicola_taffensis_DSM_16823__DNA_polymerase_IV:0.33594140467271904615):0.02187158121611118555):0.13002972249278688111):0.06177531615234181650,(83814230__Bacteria__Bacteroidetes__Salinibacter_ruber_DSM_13855__DNA_polymerase_IV:0.48575502701311124021,((117926811__Bacteria__Alphaproteobacteria__Magnetococcus_marinus_MC-1__DNA|directed_DNA_polymerase:0.51347963495370285703,158338583__Bacteria__Cyanobacteria__Acaryochloris_marina_MBIC11017__DNA_polymerase_IV:0.28695283858117243136):0.06520480862350595819,313674610__Bacteria__Bacteroidetes__Marivirga_tractuosa_DSM_4126__DNA|directed_DNA_polymerase:0.42430456200782773468):0.04779154284114116302):0.06004034690908185978):0.04109233627145921636):0.03233186700535038011,((325103858__Bacteria__Bacteroidetes__Pedobacter_saltans_DSM_12145__DNA|directed_DNA_polymerase:0.27619299545531228457,326800591__Bacteria__Bacteroidetes__Sphingobacterium_sp_21__DNA_polymerase_IV:0.32441086593038886976):0.04028656291158080882,((387790872__Bacteria__Bacteroidetes__Solitalea_canadensis_DSM_3403__nucleotidyltransferase|DNA_polymerase_involved_in_DNA_repair:0.14891694110188791189,(256426123__Bacteria__Bacteroidetes__Chitinophaga_pinensis_DSM_2588__DNA|directed_DNA_polymerase:0.13738345307729205036,255034132__Bacteria__Bacteroidetes__Dyadobacter_fermentans_DSM_18053__DNA|directed_DNA_polymerase:0.18435365376996148967):0.02662834665860547290):0.04595501222513349859,(255532554__Bacteria__Bacteroidetes__Pedobacter_heparinus_DSM_2366__DNA|directed_DNA_polymerase:0.25522010938744171815,375144729__Bacteria__Bacteroidetes__Niastella_koreensis_GR20-10__DNA_polymerase_IV:0.18642747655789798644):0.04581052784269799838):0.06812568886583499073):0.17858627871823212763):0.03117020222573000862):0.06311582263544300575):0.08141887824319418709):0.09017858288509839060,51892170__Bacteria__Clostridia__Symbiobacterium_thermophilum_IAM_14863__DinP|like_DNA|damage|inducible_protein:0.52611784707011122197):0.09964005384597968140):0.02277251207827191495):0.03358549465927875705):0.06046025178488412255,((302342300__Bacteria__Deltaproteobacteria__Desulfarculus_baarsii_DSM_2075__DNA|directed_DNA_polymerase:0.66983680913942789115,(158520246__Bacteria__Deltaproteobacteria__Desulfococcus_oleovorans_Hxd3__DNA|directed_DNA_polymerase:0.36644206853799460299,224369954__Bacteria__Deltaproteobacteria__Desulfobacterium_autotrophicum_HRM2__DinP:0.51136431187529951536):0.10294607164506119901):0.08761008575393412767,(116748184__Bacteria__Deltaproteobacteria__Syntrophobacter_fumaroxidans_MPOB__DNA|directed_DNA_polymerase:0.41823353962283210672,(((242277745__Bacteria__Deltaproteobacteria__Desulfovibrio_salexigens_DSM_2638__DNA|directed_DNA_polymerase:0.36275575888610372965,239905076__Bacteria__Deltaproteobacteria__Desulfovibrio_magneticus_RS-1__DNA_polymerase_IV:0.35023565969633824180):0.12309092241020300196,(374301311__Bacteria__Deltaproteobacteria__Desulfovibrio_africanus_str_Walvis_Bay__DNA_polymerase_IV:0.39826864812355478040,(((78358660__Bacteria__Deltaproteobacteria__Desulfovibrio_alaskensis_G20__DNA|directed_DNA_polymerase:0.27891552688129206405,46578488__Bacteria__Deltaproteobacteria__Desulfovibrio_vulgaris_str_Hildenborough__DNA_polymerase_IV:0.17511822118262426740):0.05313462175782462243,(218887401__Bacteria__Deltaproteobacteria__Desulfovibrio_vulgaris_str_Miyazaki_F__DNA|directed_DNA_polymerase:0.16816972806269192553,220905578__Bacteria__Deltaproteobacteria__Desulfovibrio_desulfuricans_subsp_desulfuricans_str_ATCC_27774__DNA|directed_DNA_polymerase:0.32202521038803416653):0.04690684339541524583):0.06645372341165685370,(376296835__Bacteria__Deltaproteobacteria__Desulfovibrio_desulfuricans_ND132__DNA|directed_DNA_polymerase:0.09308245340541526636,317154691__Bacteria__Deltaproteobacteria__Desulfovibrio_aespoeensis_Aspo-2__DNA|directed_DNA_polymerase:0.16502327106663633449):0.20144619872464597510):0.04783923884110011238):0.05561625046849683063):0.06194229311434041457,(258405893__Bacteria__Deltaproteobacteria__Desulfohalobium_retbaense_DSM_5692__DNA|directed_DNA_polymerase:0.47164677671144650262,256829594__Bacteria__Deltaproteobacteria__Desulfomicrobium_baculatum_DSM_4028__DNA|directed_DNA_polymerase:0.39012641883923609987):0.06319059336055499188):0.03285009176627524952):0.12611427008521386428):0.11488208711575127741):0.03379690933538438691,(((284044929__Bacteria__Actinobacteria__Conexibacter_woesei_DSM_14684__DNA|directed_DNA_polymerase:0.83374339527165874930,((((126178330__Archaea__Methanomicrobiales__Methanoculleus_marisnigri_JR1__DNA|directed_DNA_polymerase:0.38683832799757617016,(154150165__Archaea__Methanomicrobiales__Methanoregula_boonei_6A8__DNA|directed_DNA_polymerase:0.42270537664214519191,88602744__Archaea__Methanomicrobiales__Methanospirillum_hungatei_JF-1__DNA|directed_DNA_polymerase:0.50374158781118616446):0.13273798273626216671):0.06733533952126367905,(((330508408__Archaea__Methanosarcinales__Methanosaeta_concilii_GP6__DNA_polymerase_IV_2:0.57858156556418383065,((298675570__Archaea__Methanosarcinales__Methanohalobium_evestigatum_Z-7303__DNA|directed_DNA_polymerase:0.30979192674145367148,(336476258__Archaea__Methanosarcinales__Methanosalsum_zhilinae_DSM_4017__DNA|directed_DNA_polymerase:0.34013636650626632996,(21228978__Archaea__Methanosarcinales__Methanosarcina_mazei_Go1__DNA_polymerase_IV:0.11909095276624569182,73670232__Archaea__Methanosarcinales__Methanosarcina_barkeri_str_Fusaro__DNA_polymerase_IV:0.08075780429297584051):0.25688723047603373439):0.03658242961052417253):0.06331164612724692053,(294495516__Archaea__Methanosarcinales__Methanohalophilus_mahii_DSM_5219__DNA|directed_DNA_polymerase:0.32238081957707614977,91772219__Archaea__Methanosarcinales__Methanococcoides_burtonii_DSM_6242__DNA|directed_DNA_polymerase:0.26168717227148874382):0.08822262494994874416):0.11447937679444723791):0.04252458159445605262,(((73668106__Archaea__Methanosarcinales__Methanosarcina_barkeri_str_Fusaro__DNA_polymerase_IV:0.08886051611031189901,(20092821__Archaea__Methanosarcinales__Methanosarcina_acetivorans_C2A__DNA|damage|inducible_protein_P:0.04737735196544864968,21226988__Archaea__Methanosarcinales__Methanosarcina_mazei_Go1__DNA_polymerase_IV:0.06678440426936751995):0.05226660185274594611):0.18767772676811247945,(294495040__Archaea__Methanosarcinales__Methanohalophilus_mahii_DSM_5219__DNA|directed_DNA_polymerase:0.31028286760661355492,336477931__Archaea__Methanosarcinales__Methanosalsum_zhilinae_DSM_4017__DNA|directed_DNA_polymerase:0.29438429051998005193):0.08504867196202699209):0.22127212744454996529,((161528150__Archaea__others_archaea__Nitrosopumilus_maritimus_SCM1__DNA|directed_DNA_polymerase:0.22291595933428839937,118575583__Archaea__others_archaea__Cenarchaeum_symbiosum_A__nucleotidyltransferase|DNA_polymerase_involved_in_DNA_repair:0.25298898136792546953):0.39564820869140310267,(48478227__Archaea__Thermoplasmatales__Picrophilus_torridus_DSM_9790__DNA_polymerase_IV:0.44046983338256728846,((330835364__Archaea__Sulfolobales__Metallosphaera_cuprina_Ar-4__DNA_polymerase_IV:0.29955932692279507723,146303381__Archaea__Sulfolobales__Metallosphaera_sedula_DSM_5348__DNA_polymerase_IV:0.11252056291120840492):0.09862316915543684059,((15920791__Archaea__Sulfolobales__Sulfolobus_tokodaii_str_7__DNA_polymerase_IV:0.19088616856763482299,70606372__Archaea__Sulfolobales__Sulfolobus_acidocaldarius_DSM_639__DNA_polymerase_IV:0.24904534805288872090):0.11013595561727880512,((227826646__Archaea__Sulfolobales__Sulfolobus_islandicus_M_14-25__DNA_polymerase_IV:0.04072779244581323232,15899193__Archaea__Sulfolobales__Sulfolobus_solfataricus_P2__DNA_polymerase_IV:0.02624273602589817511):0.29824703148798659136,332797906__Archaea__Sulfolobales__Acidianus_hospitalis_W1__DNA|directed_DNA_polymerase:0.17004437906536359892):0.05809143398938388519):0.10309435532184155204):0.08227820852190216583):0.49388330044004563613):0.10829491483163747323):0.26005828942730280229):0.05533852032309620472,307352827__Archaea__Methanomicrobiales__Methanoplanus_petrolearius_DSM_11571__DNA|directed_DNA_polymerase:0.47252054810512855720):0.07895883255102949250):0.08807709300104159256,((336254118__Archaea__Halobacteria__Halopiger_xanaduensis_SH-6__DNA_polymerase_IV:0.06547935063787321819,(284165377__Archaea__Halobacteria__Haloterrigena_turkmenica_DSM_5511__DNA|directed_DNA_polymerase:0.08592524701676472476,289580311__Archaea__Halobacteria__Natrialba_magadii_ATCC_43099__DNA|directed_DNA_polymerase:0.13649255438838714394):0.02087429480793782238):0.12886364296643204597,((((257388414__Archaea__Halobacteria__Halomicrobium_mukohataei_DSM_12286__DNA|directed_DNA_polymerase:0.16649404104466780652,((344211387__Archaea__Halobacteria__Haloarcula_hispanica_ATCC_33960__DNA_polymerase_IV:0.04400220766776959114,2508582675__Archaea__Halobacteria__Haloarcula_vallismortis_ATCC_29715__Nucleotidyltransferase|DNA_polymerase_involved_in_DNA_repair|_EC|2|7|7|7_|:0.05727610237563214579):0.01156382541473582187,(2508573062__Archaea__Halobacteria__Haloarcula_californiae_ATCC_33799__Nucleotidyltransferase|DNA_polymerase_involved_in_DNA_repair|_EC|2|7|7|7_|:0.00308382272931015389,(55377414__Archaea__Halobacteria__Haloarcula_marismortui_ATCC_43049__DNA_polymerase_IV:0.00512312010487813059,2508579610__Archaea__Halobacteria__Haloarcula_sinaiiensis_ATCC_33800__Nucleotidyltransferase|DNA_polymerase_involved_in_DNA_repair|_EC|2|7|7|7_|:0.00169751528032309148):0.00204805311276397154):0.05001838947707940713):0.16927212946310832287):0.07006424207014901040,257053837__Archaea__Halobacteria__Halorhabdus_utahensis_DSM_12940__DNA|directed_DNA_polymerase:0.24085737285204261715):0.07360194275029799393,(300711205__Archaea__Halobacteria__Halalkalicoccus_jeotgali_B3__DNA|directed_DNA_polymerase:0.16781317083127370027,76802100__Archaea__Halobacteria__Natronomonas_pharaonis_DSM_2160__DNA_polymerase_IV:0.35497965981113399625):0.08427860754748550676):0.03343225517825117177,((169235853__Archaea__Halobacteria__Halobacterium_salinarum_R1__DNA|directed_DNA_polymerase_type_IV:0.00000122123005994819,15790125__Archaea__Halobacteria__Halobacterium_sp_NRC-1__trans_lesion_repair:0.00000122123005994819):0.31932692685335656302,(222480872__Archaea__Halobacteria__Halorubrum_lacusprofundi_ATCC_49239__UMUC_domain_protein_DNA|repair_protein:0.26072294187568034740,((110669234__Archaea__Halobacteria__Haloquadratum_walsbyi_DSM_16790__DNA_polymerase_IV:0.32204825823999683188,313126665__Archaea__Halobacteria__Halogeometricum_borinquense_DSM_11551__nucleotidyltransferase|DNA_polymerase:0.12514208844656446451):0.07728743181506787796,((389846826__Archaea__Halobacteria__Haloferax_mediterranei_ATCC_33500__DNA_polymerase_IV_|archaeal_DinB|like_DNA_polymerase|:0.05621435695906323166,2508590759__Archaea__Halobacteria__Haloferax_mucosum_ATCC_BAA-1512__Nucleotidyltransferase|DNA_polymerase_involved_in_DNA_repair|_EC|2|7|7|7_|:0.09646870484820624370):0.05112300620724001543,((2508568377__Archaea__Halobacteria__Haloferax_denitrificans_ATCC_35960__Nucleotidyltransferase|DNA_polymerase_involved_in_DNA_repair|_EC|2|7|7|7_|:0.00863871866588332947,2508569697__Archaea__Halobacteria__Haloferax_sulfurifontis_ATCC_BAA-897__Nucleotidyltransferase|DNA_polymerase_involved_in_DNA_repair|_EC|2|7|7|7_|:0.01739822520998091093):0.00998256332337806203,292655457__Archaea__Halobacteria__Haloferax_volcanii_DS2__DNA_polymerase_Y:0.02013480361509380201):0.07603185953401912778):0.10406695431536765184):0.05226276615566202710):0.06431297145807396420):0.03257068218836408485):0.04744746270172808811):0.66436459901748545764):0.13196204709856587667,(85859606__Bacteria__Deltaproteobacteria__Syntrophus_aciditrophicus_SB__DNA_polymerase_IV:0.42498260892308198367,(187920545__Bacteria__Betaproteobacteria__Burkholderia_phytofirmans_PsJN__DNA|directed_DNA_polymerase:0.28078197054732562110,(((((89901130__Bacteria__Betaproteobacteria__Rhodoferax_ferrireducens_T118__DNA|directed_DNA_polymerase:0.24270188821822955005,(319792107__Bacteria__Betaproteobacteria__Variovorax_paradoxus_EPS__DNA|directed_DNA_polymerase:0.05610932543609157414,239814330__Bacteria__Betaproteobacteria__Variovorax_paradoxus_S110__DNA|directed_DNA_polymerase:0.03980711868945329551):0.09439043235538510657):0.04585785494964744052,(222111820__Bacteria__Betaproteobacteria__Acidovorax_ebreus_TPSY__DNA|directed_DNA_polymerase:0.08796876909900455677,((91789542__Bacteria__Betaproteobacteria__Polaromonas_sp_JS666__DNA|directed_DNA_polymerase:0.08341481962552811658,121606049__Bacteria__Betaproteobacteria__Polaromonas_naphthalenivorans_CJ2__DNA|directed_DNA_polymerase:0.09926654953185103103):0.06358716301921869818,121608615__Bacteria__Betaproteobacteria__Verminephrobacter_eiseniae_EF01-2__DNA|directed_DNA_polymerase:0.14209029143759530078):0.05491967057956299858):0.06328368108694321092):0.03742795957627693959,((264677090__Bacteria__Betaproteobacteria__Comamonas_testosteroni_CNB-2__UMUC|like_DNA|repair_protein:0.11709717725603602245,(160900719__Bacteria__Betaproteobacteria__Delftia_acidovorans_SPH-1__DNA|directed_DNA_polymerase:0.00135753081083248624,333912981__Bacteria__Betaproteobacteria__Delftia_sp_Cs1-4__DNA_polymerase_IV:0.00420073320878466046):0.10007293052151845780):0.08297697773189686987,((326317995__Bacteria__Betaproteobacteria__Acidovorax_avenae_subsp_avenae_ATCC_19860__DNA|directed_DNA_polymerase:0.01520178872518782205,120610644__Bacteria__Betaproteobacteria__Acidovorax_citrulli_AAC00-1__DNA|directed_DNA_polymerase:0.01551391976132743787):0.08655386766228997941,(121595598__Bacteria__Betaproteobacteria__Acidovorax_sp_JS42__DNA|directed_DNA_polymerase:0.10860304552881289153,319763873__Bacteria__Betaproteobacteria__Alicycliphilus_denitrificans_BC__DNA|directed_DNA_polymerase:0.10880147762426703451):0.04911053729951028041):0.03647006724857924237):0.03135328959918070452):0.03229597685157242076,337280537__Bacteria__Betaproteobacteria__Ramlibacter_tataouinensis_TTB310__DNA_polymerase_IV:0.12773687096135155628):0.17047192495399268730,((((253999123__Bacteria__Betaproteobacteria__Methylovorus_glucosetrophus_SIP3-4__DNA|directed_DNA_polymerase:0.00000122123005994819,313201224__Bacteria__Betaproteobacteria__Methylovorus_sp_MP688__DNA|directed_DNA_polymerase:0.01130321716266093415):0.22453871478154888153,91774364__Bacteria__Betaproteobacteria__Methylobacillus_flagellatus_KT__DNA|directed_DNA_polymerase:0.19304368048356332355):0.10128635147424287777,(((152979982__Bacteria__Betaproteobacteria__Janthinobacterium_sp_Marseille__DNA|damage|inducible_protein_p:0.16360048211170277743,(134096511__Bacteria__Betaproteobacteria__Herminiimonas_arsenicoxydans__DNA_polymerase_IV:0.17363278761570097308,340787468__Bacteria__Betaproteobacteria__Collimonas_fungivorans_Ter331__DNA_polymerase_IV:0.18490542299725551412):0.04498518887742213729):0.04660455325792184356,(((71907748__Bacteria__Betaproteobacteria__Dechloromonas_aromatica_RCB__UMUC|like_DNA|repair_protein:0.17577882412732645512,372488722__Bacteria__Betaproteobacteria__Dechlorosoma_suillum_PS__nucleotidyltransferase|DNA_polymerase_involved_in_DNA_repair:0.11494813372423269560):0.14427940686781548507,(257095232__Bacteria__Betaproteobacteria__Candidatus_Accumulibacter_phosphatis_clade_IIA_str_UW-1__DNA|directed_DNA_polymerase:0.14586584143561417970,((339484436__Bacteria__Betaproteobacteria__Nitrosomonas_sp_Is79A3__DNA_polymerase_IV:0.09017489031462436189,325981779__Bacteria__Betaproteobacteria__Nitrosomonas_sp_AL212__DNA|directed_DNA_polymerase:0.10565638239208066662):0.14127968552723835227,82702078__Bacteria__Betaproteobacteria__Nitrosospira_multiformis_ATCC_25196__DNA|directed_DNA_polymerase:0.26818148690873411244):0.03465786298124449299):0.03547392018237488509):0.03183541404972202449,(30249204__Bacteria__Betaproteobacteria__Nitrosomonas_europaea_ATCC_19718__UMUC_family_protein:0.13777627454577873189,114331606__Bacteria__Betaproteobacteria__Nitrosomonas_eutropha_C91__DNA|directed_DNA_polymerase:0.12267785294398640683):0.10366548708273454205):0.04672177808153226558):0.03185315748825665733,(((((295699193__Bacteria__Betaproteobacteria__Burkholderia_sp_CCGE1002__DNA|directed_DNA_polymerase:0.06380855122397087464,(91778062__Bacteria__Betaproteobacteria__Burkholderia_xenovorans_LB400__DNA|directed_DNA_polymerase:0.02353915629528540582,(307726129__Bacteria__Betaproteobacteria__Burkholderia_sp_CCGE1003__DNA|directed_DNA_polymerase:0.02297624689971129730,323529595__Bacteria__Betaproteobacteria__Burkholderia_sp_CCGE1001__DNA|directed_DNA_polymerase:0.01087774227003664856):0.01552280677671632157):0.01710708829802935760):0.07909637136708563832,(94312476__Bacteria__Betaproteobacteria__Cupriavidus_metallidurans_CH34__UMUC|like_DNA|repair_protein|_DNA_polymerase_IV:0.15411734844623781182,(186471995__Bacteria__Betaproteobacteria__Burkholderia_phymatum_STM815__DNA|directed_DNA_polymerase:0.13150053762743291186,(187922283__Bacteria__Betaproteobacteria__Burkholderia_phytofirmans_PsJN__DNA|directed_DNA_polymerase:0.20302456498723289724,377813750__Bacteria__Betaproteobacteria__Burkholderia_sp_YI23__DNA|directed_DNA_polymerase:0.13663398470265367135):0.03943102408700385059):0.01980859338295687735):0.02225711183858965214):0.01900547431755330446,312796318__Bacteria__Betaproteobacteria__Burkholderia_rhizoxinica_HKI_454__DNA_polymerase_IV:0.14436141470513519369):0.07334307800893709317,300313613__Bacteria__Betaproteobacteria__Herbaspirillum_seropedicae_SmR1__nucleotidyltransferase|DNA_polymerase_involved_in_DNA_repair_protein:0.19537790323872281095):0.03860819317292502745,332286231__Bacteria__Betaproteobacteria__Pusillimonas_sp_T7-7__DNA|damage|inducible_protein_p:0.29174375115064027364):0.02028839567298208746):0.02396469559823995871):0.06997784456620044502,(124266427__Bacteria__Betaproteobacteria__Methylibium_petroleiphilum_PM1__DNA|directed_DNA_polymerase:0.19456183702054313800,(171057625__Bacteria__Betaproteobacteria__Leptothrix_cholodnii_SP-6__DNA|directed_DNA_polymerase:0.28696190569603963194,383759505__Bacteria__Betaproteobacteria__Rubrivivax_gelatinosus_IL144__DNA|directed_DNA_polymerase_DinP:0.16005426662835214868):0.07616511884926065179):0.02033130015799105086):0.06337800983535758770):0.09632029133824523970):0.28539615865443501708):0.27892863484101948490):0.05353929716100301606):0.07184070568708839089,(((269838066__Bacteria__Chloroflexi__Sphaerobacter_thermophilus_DSM_20745__DNA|directed_DNA_polymerase:0.46416831379806106073,(302039580__Bacteria__others_bacteria__Candidatus_Nitrospira_defluvii__DNA_polymerase_IV:0.81669147072100911622,226227947__Bacteria__others_bacteria__Gemmatimonas_aurantiaca_T-27__DNA_polymerase_IV:0.69912655943648616130):0.08466921074114219792):0.10283014231986060960,(182414989__Bacteria__others_bacteria__Opitutus_terrae_PB90-1__DNA|directed_DNA_polymerase:0.90961329546472069474,((257784490__Bacteria__Actinobacteria__Atopobium_parvulum_DSM_20469__DNA|directed_DNA_polymerase:0.35062786464955209009,(328955462__Bacteria__Actinobacteria__Coriobacterium_glomerans_PW2__DNA|directed_DNA_polymerase:0.27653997921939593718,302335657__Bacteria__Actinobacteria__Olsenella_uli_DSM_7084__DNA|directed_DNA_polymerase:0.33129898875598740027):0.09010227915871073245):0.11677021792167681380,(256827070__Bacteria__Actinobacteria__Cryptobacterium_curtum_DSM_15641__DNA_repair_nucleotidyltransferase|DNA_polymerase:0.32134808693439104177,(257064052__Bacteria__Actinobacteria__Slackia_heliotrinireducens_DSM_20476__DNA_repair_nucleotidyltransferase|DNA_polymerase:0.26911467290430335364,(257791306__Bacteria__Actinobacteria__Eggerthella_lenta_DSM_2243__DNA|directed_DNA_polymerase:0.06203877007532374727,339445030__Bacteria__Actinobacteria__Eggerthella_sp_YY7918__hypothetical_protein:0.08364579031575869461):0.12747760951051670397):0.10130239306534385979):0.08901165619796526374):0.26801122354714335128):0.10689434219507221169):0.03700245459838056444,(((297618292__Bacteria__Clostridia__Syntrophothermus_lipocalidus_DSM_12680__UMUC_domain|containing_protein_DNA|repair_protein:1.99145587224468512133,383788697__Bacteria__others_bacteria__Caldisericum_exile_AZM16c01__DNA_polymerase_IV:0.58031638107993510634):0.17233097616775369665,338175642__Bacteria__Chlamydiae__Parachlamydia_acanthamoebae_UV-7__DNA_polymerase_IV:0.52877478992640425393):0.16393976116514000219,(189218631__Bacteria__others_bacteria__Methylacidiphilum_infernorum_V4__DNA_repair_nucleotidyltransferase|DNA_polymerase:0.83796115064371323733,((57233660__Bacteria__Chloroflexi__Dehalococcoides_ethenogenes_195__DNA_polymerase_IV:0.05009133242011025444,270307461__Bacteria__Chloroflexi__Dehalococcoides_sp_VS__DNA_polymerase_IV_|Y|family|:0.03371727797977339819):0.64508263232026474832,((94968575__Bacteria__Acidobacteria__Candidatus_Koribacter_versatilis_Ellin345__DNA|directed_DNA_polymerase:0.18999363632317581296,116619978__Bacteria__Acidobacteria__Candidatus_Solibacter_usitatus_Ellin6076__DNA|directed_DNA_polymerase:0.16457575521613648784):0.36110146497768041973,(((256422250__Bacteria__Bacteroidetes__Chitinophaga_pinensis_DSM_2588__DNA|directed_DNA_polymerase:0.30480745589741253809,375150222__Bacteria__Bacteroidetes__Niastella_koreensis_GR20-10__DNA_polymerase_IV:0.36345072346952128628):0.07220984046806101786,(312129358__Bacteria__Bacteroidetes__Leadbetterella_byssophila_DSM_17132__DNA|directed_DNA_polymerase:0.35762276793807956654,110638080__Bacteria__Bacteroidetes__Cytophaga_hutchinsonii_ATCC_33406__DNA_polymerase_IV:0.28872943652936566838):0.13949070517758391241):0.32221539549167393934,385810593__Bacteria__others_bacteria__Ignavibacterium_album_JCM_16511__DNA_polymerase_IV:0.53631776511470607982):0.10641733788817550610):0.04407156041155953219):0.04724277313314912546):0.01823151095297324831):0.11976513970978523715):0.02943064853325813579):0.03614988370560461017,((((302671095__Bacteria__Clostridia__Butyrivibrio_proteoclasticus_B316__UmuC|like_DNA_repair_protein:0.55587643527564190027,(15893577__Bacteria__Clostridia__Clostridium_acetobutylicum_ATCC_824__DNA|damage_repair_protein:0.53479751035808598125,(339441704__Bacteria__Clostridia__Clostridium_sp_SY8519__hypothetical_protein:0.36276301613889744280,(347532058__Bacteria__Clostridia__Roseburia_hominis_A2-183__DNA|directed_DNA_polymerase:0.42504353090685997874,((160880859__Bacteria__Clostridia__Clostridium_phytofermentans_ISDg__DNA|directed_DNA_polymerase:0.22469242962859456436,302385724__Bacteria__Clostridia__Clostridium_saccharolyticum_WM1__DNA|directed_DNA_polymerase:0.33229730453211858698):0.17080967819503325988,326792730__Bacteria__Clostridia__Clostridium_lentocellum_DSM_5427__DNA|directed_DNA_polymerase:0.31114762061405648597):0.06023068713584882328):0.09106522757900184506):0.08888356084448661987):0.03576379730436637927):0.23602670239706188826,(289450763__Bacteria__Clostridia__Clostridiales_genomosp_BVAB3_str_UPII9-5__ImpB|MucB|SamB_family_protein:1.02220360394867570974,(((310827661__Bacteria__Clostridia__Eubacterium_limosum_KIST612__hypothetical_protein:0.29279626672627823147,350269962__Bacteria__Clostridia__Oscillibacter_valericigenes_Sjm18-20__DNA_polymerase_IV:0.39889291525627018631):0.23480560638660219475,((238925884__Bacteria__Clostridia__Eubacterium_rectale_ATCC_33656__DNA|directed_DNA_polymerase:0.32730105310523471829,379011024__Bacteria__Clostridia__Acetobacterium_woodii_DSM_1030__DNA_polymerase_IV:0.31859676748948262404):0.09229831567021661021,((((374296589__Bacteria__Clostridia__Clostridium_clariflavum_DSM_19732__nucleotidyltransferase|DNA_polymerase_involved_in_DNA_repair:0.20175779406132732241,(220929425__Bacteria__Clostridia__Clostridium_cellulolyticum_H10__UMUC_domain|containing_protein_DNA|repair_protein:0.03891965401549042636,376261625__Bacteria__Clostridia__Clostridium_sp_BNL1100__nucleotidyltransferase|DNA_polymerase_involved_in_DNA_repair:0.01663124576683856770):0.18649650228818984155):0.02506273606576508300,125974573__Bacteria__Clostridia__Clostridium_thermocellum_ATCC_27405__DNA|directed_DNA_polymerase:0.26527954732804770455):0.06941078699872586799,(((312126464__Bacteria__Clostridia__Caldicellulosiruptor_hydrothermalis_108__DNA|directed_DNA_polymerase:0.01465173862619575940,(344995434__Bacteria__Clostridia__Caldicellulosiruptor_lactoaceticus_6A__DNA_polymerase_IV:0.03250598358829691337,312794476__Bacteria__Clostridia__Caldicellulosiruptor_kristjanssonii_177R1B__DNA|directed_DNA_polymerase:0.00231742297222840930):0.01143877489879700435):0.00579184660336282825,(312135993__Bacteria__Clostridia__Caldicellulosiruptor_owensensis_OL__DNA|directed_DNA_polymerase:0.00801200685424240631,302872691__Bacteria__Clostridia__Caldicellulosiruptor_obsidiansis_OB47__DNA|directed_DNA_polymerase:0.00397218785193400627):0.00740408798161484426):0.00755599618082505951,(312621356__Bacteria__Clostridia__Caldicellulosiruptor_kronotskyensis_2002__DNA|directed_DNA_polymerase:0.01900108652161360684,(222530277__Bacteria__Clostridia__Caldicellulosiruptor_bescii_DSM_6725__DNA|directed_DNA_polymerase:0.01701208236537391644,146295661__Bacteria__Clostridia__Caldicellulosiruptor_saccharolyticus_DSM_8903__DNA|directed_DNA_polymerase:0.00903951243997056821):0.02097840692170188301):0.01104591510696762043):0.31015102389995719001):0.08293390838691412636,257065741__Bacteria__Clostridia__Anaerococcus_prevotii_DSM_20548__DNA|directed_DNA_polymerase:0.62943299078135939162):0.04220288642896431047):0.13791649025391577998):0.06810353482178424511,336066429__Bacteria__others_bacteria__Erysipelothrix_rhusiopathiae_str_Fujisawa__DNA_polymerase_IV:0.47099078794540699677):0.08651408826772852279):0.17375044559581750980):0.09743139567775430110,((304316000__Bacteria__Clostridia__Thermoanaerobacterium_thermosaccharolyticum_DSM_571__DNA|directed_DNA_polymerase:0.46276129832336149184,((332798579__Bacteria__Clostridia__Tepidanaerobacter_sp_Re1__DNA_polymerase_IV:0.15801902987303614867,302389042__Bacteria__Clostridia__Thermosediminibacter_oceani_DSM_16646__DNA|directed_DNA_polymerase:0.17714748866701959806):0.18023834408513256244,(219666438__Bacteria__Clostridia__Desulfitobacterium_hafniense_DCB-2__DNA|directed_DNA_polymerase:0.65786011387581189158,(296132807__Bacteria__Clostridia__Thermincola_potens_JR__DNA|directed_DNA_polymerase:0.34351397429618674151,(167630585__Bacteria__Clostridia__Heliobacterium_modesticaldum_Ice1__DNA_polymerase_iv:0.67272464309993418308,((147677833__Bacteria__Clostridia__Pelotomaculum_thermopropionicum_SI__DNA_polymerase_IV:0.24622690144750913888,(83590077__Bacteria__Clostridia__Moorella_thermoacetica_ATCC_39073__DNA_polymerase_IV:0.21013449410446735643,(258515944__Bacteria__Clostridia__Desulfotomaculum_acetoxidans_DSM_771__DNA_polymerase_IV:0.46805209596251567961,(333977691__Bacteria__Clostridia__Desulfotomaculum_kuznetsovii_DSM_6115__DNA_polymerase_IV:0.16229897763451289761,169830932__Bacteria__Clostridia__Candidatus_Desulforudis_audaxviator_MP104C__DNA_polymerase_IV:0.19916166446260410994):0.04528202711820233234):0.06911079640162627602):0.05199947061717059837):0.07225943924509790894,(333924335__Bacteria__Clostridia__Desulfotomaculum_carboxydivorans_CO-1-SRB__DNA_polymerase_IV:0.18233191862881978351,334339539__Bacteria__Clostridia__Desulfotomaculum_ruminis_DSM_2154__DNA|directed_DNA_polymerase:0.17167964908630045651):0.31684697231063629896):0.06571857993821894617):0.05894552666450303402):0.18828567095647305574):0.04815912343447716765):0.05247813817581443302):0.08206419321492924857,(((374296547__Bacteria__Clostridia__Clostridium_clariflavum_DSM_19732__nucleotidyltransferase|DNA_polymerase_involved_in_DNA_repair:0.20566792068513001235,((153956047__Bacteria__Clostridia__Clostridium_kluyveri_DSM_555__DinB_family_protein:0.16131650440910250133,300855282__Bacteria__Clostridia__Clostridium_ljungdahlii_DSM_13528__DNA_polymerase_IV:0.13776618453719535751):0.15538838652320624556,((220928739__Bacteria__Clostridia__Clostridium_cellulolyticum_H10__UMUC_domain|containing_protein_DNA|repair_protein:0.03505659539720341195,376260335__Bacteria__Clostridia__Clostridium_sp_BNL1100__nucleotidyltransferase|DNA_polymerase_involved_in_DNA_repair:0.06460135653114218446):0.22253445493530640831,158320707__Bacteria__Clostridia__Alkaliphilus_oremlandii_OhILAs__DNA|directed_DNA_polymerase:0.34085678455244194929):0.05523973593388915165):0.07870140203026555759):0.12023700735784034754,317133415__Bacteria__Clostridia__Ethanoligenens_harbinense_YUAN-3__DNA|directed_DNA_polymerase:0.48382862241370139245):0.21971468715211261991,(258512326__Bacteria__Bacilli__Alicyclobacillus_acidocaldarius_subsp_acidocaldarius_DSM_446__DNA|directed_DNA_polymerase:0.65247024127142594363,((336066121__Bacteria__others_bacteria__Erysipelothrix_rhusiopathiae_str_Fujisawa__DNA_polymerase_IV:0.47596803722200226039,162447343__Bacteria__Tenericutes__Acholeplasma_laidlawii_PG-8A__DNA_polymerase_IV:0.79701485294421892114):0.29629742899175282034,((337745900__Bacteria__Bacilli__Paenibacillus_mucilaginosus_KNP414__DNA|directed_DNA_polymerase:0.15649565088020714332,(251796160__Bacteria__Bacilli__Paenibacillus_sp_JDR-2__DNA|directed_DNA_polymerase:0.15011310602487845656,(261408379__Bacteria__Bacilli__Paenibacillus_sp_Y412MC10__DNA|directed_DNA_polymerase:0.13321385464250418140,(308068490__Bacteria__Bacilli__Paenibacillus_polymyxa_E681__DNA_polymerase_IV:0.02086555122159257716,374323250__Bacteria__Bacilli__Paenibacillus_terrae_HPL-003__DNA_polymerase_IV:0.01174832163208047731):0.16894857605313254312):0.08185267510645385935):0.04537981258294190856):0.27698711055794755787,((((294499033__Bacteria__Bacilli__Bacillus_megaterium_QM_B1551__putative_DNA_polymerase_IV:0.30569786643317103936,((239827156__Bacteria__Bacilli__Geobacillus_sp_WCH70__DNA_polymerase_IV:0.12998824199450478845,(336235296__Bacteria__Bacilli__Geobacillus_thermoglucosidasius_C56-YS93__DNA|directed_DNA_polymerase:0.00000122123005994819,312110865__Bacteria__Bacilli__Geobacillus_sp_Y4_1MC1__DNA|directed_DNA_polymerase:0.00000122123005994819):0.04329217605237750677):0.13048740846086948064,(138895203__Bacteria__Bacilli__Geobacillus_thermodenitrificans_NG80-2__DNA_polymerase_IV:0.11548773422876092154,(319766737__Bacteria__Bacilli__Geobacillus_sp_Y412MC52__DNA|directed_DNA_polymerase:0.00000122123005994819,261419923__Bacteria__Bacilli__Geobacillus_sp_Y412MC61__DNA_polymerase_IV:0.00000122123005994819):0.10671384382725861151):0.18003088782012044433):0.14225167143213576781):0.08617004468926581229,((163941893__Bacteria__Bacilli__Bacillus_weihenstephanensis_KBAB4__DNA_polymerase_IV:0.01094693061440402473,(161511022__Bacteria__Bacilli__Bacillus_cereus_ATCC_10987__DNA_polymerase_IV:0.00216602376595906180,(30264219__Bacteria__Bacilli__Bacillus_anthracis_str_Ames__DNA_polymerase_IV:0.00000122123005994819,118479340__Bacteria__Bacilli__Bacillus_thuringiensis_str_Al_Hakam__DNA_polymerase_IV:0.00000122123005994819):0.00934893354840628417):0.02490240781504227119):0.03481052370936750517,152976551__Bacteria__Bacilli__Bacillus_cytotoxicus_NVH_391-98__DNA_polymerase_IV:0.04382414491570698484):0.31136225279913581909):0.06385549825547613689,347753274__Bacteria__Bacilli__Bacillus_coagulans_36D1__UMUC_domain|containing_protein_DNA|repair_protein:0.33597107311205010038):0.04311851386049052326,(((169828922__Bacteria__Bacilli__Lysinibacillus_sphaericus_C3-41__DNA_polymerase_IV:0.39543957855954126046,((52080931__Bacteria__Bacilli__Bacillus_licheniformis_ATCC_14580__DNA_polymerase_IV:0.11413745054993004735,157692892__Bacteria__Bacilli__Bacillus_pumilus_SAFR-032__DNA_polymerase_IV:0.20686154928680003384):0.04039548831492489889,(308174178__Bacteria__Bacilli__Bacillus_amyloliquefaciens_DSM_7__translesion_synthesis_|TLS||_DNA_polymerase_Y1:0.10727846015939801472,(311068988__Bacteria__Bacilli__Bacillus_atrophaeus_1942__DNA_polymerase_IV:0.05529886051181968909,(386758979__Bacteria__Bacilli__Bacillus_sp_JS__DNA_polymerase_IV:0.00812938324287324973,255767518__Bacteria__Bacilli__Bacillus_subtilis_subsp_subtilis_str_168__DNA_polymerase_IV_1:0.00961294457048688863):0.04845578016133187532):0.02404577110352865144):0.06384294165135856458):0.12639978713498467577):0.07245632729439421826,((15614035__Bacteria__Bacilli__Bacillus_halodurans_C-125__DNA_polymerase_IV:0.28167638621501861484,288555868__Bacteria__Bacilli__Bacillus_pseudofirmus_OF4__DNA_polymerase_IV:0.28639438079777396196):0.08931461207190097285,(317128461__Bacteria__Bacilli__Bacillus_cellulosilyticus_DSM_2522__DNA|directed_DNA_polymerase:0.23109402937378209497,297584530__Bacteria__Bacilli__Bacillus_selenitireducens_MLS10__DNA|directed_DNA_polymerase:0.17806440547552335185):0.12889144357880921721):0.07589290820347416311):0.04583977539036232507,(23099313__Bacteria__Bacilli__Oceanobacillus_iheyensis_HTE831__DNA_polymerase_IV:0.31091851273184467619,386714738__Bacteria__Bacilli__Halobacillus_halophilus_DSM_2266__DNA_polymerase_IV:0.18398320782448171484):0.12389053330641232320):0.02001000243729991399):0.18609648836842077047):0.08249665424459345919):0.02979059203055814051):0.08895190661436737367):0.04994973426116235821):0.05627862896762390876):0.08973334102916551147,(((39996716__Bacteria__Deltaproteobacteria__Geobacter_sulfurreducens_PCA__DNA_polymerase_IV:0.00000122123005994819,385797143__Bacteria__Deltaproteobacteria__Geobacter_sulfurreducens_KN400__DNA_polymerase_IV_kappa:0.00000122123005994819):0.24268806021107772186,(222056253__Bacteria__Deltaproteobacteria__Geobacter_sp_FRC-32__DNA|directed_DNA_polymerase:0.23629848096825539772,(((39995154__Bacteria__Deltaproteobacteria__Geobacter_sulfurreducens_PCA__DNA_polymerase_IV:0.17216016377965223660,((253701103__Bacteria__Deltaproteobacteria__Geobacter_sp_M21__DNA|directed_DNA_polymerase:0.01630272338487623665,197118141__Bacteria__Deltaproteobacteria__Geobacter_bemidjiensis_Bem__DNA_polymerase_IV_subunit_kappa:0.02065582075764554534):0.06441854796130801197,322419139__Bacteria__Deltaproteobacteria__Geobacter_sp_M18__DNA|directed_DNA_polymerase:0.08444351541992077548):0.12274822181961060619):0.05157283662374507333,(78222653__Bacteria__Deltaproteobacteria__Geobacter_metallireducens_GS-15__UMUC|like_DNA|repair_protein:0.11791197574640484291,(118578634__Bacteria__Deltaproteobacteria__Pelobacter_propionicus_DSM_2379__DNA|directed_DNA_polymerase:0.20311690681920704926,(118579997__Bacteria__Deltaproteobacteria__Pelobacter_propionicus_DSM_2379__DNA|directed_DNA_polymerase:0.13918611421604903944,(189424136__Bacteria__Deltaproteobacteria__Geobacter_lovleyi_SZ__DNA|directed_DNA_polymerase:0.22453597908209182998,118580322__Bacteria__Deltaproteobacteria__Pelobacter_propionicus_DSM_2379__DNA|directed_DNA_polymerase:0.15138167592270887485):0.02545195040526763985):0.03323689503507736703):0.06584692315049735234):0.03826652599487383177):0.03062863622925476870,148263204__Bacteria__Deltaproteobacteria__Geobacter_uraniireducens_Rf4__DNA|directed_DNA_polymerase:0.20023236808870381598):0.02542777221901824231):0.05176250608243486429):0.19830958995160236080,(220936230__Bacteria__Gammaproteobacteria__Thioalkalivibrio_sulfidophilus_HL-EbGr7__DNA|directed_DNA_polymerase:0.98773724705384080558,((206895674__Bacteria__Clostridia__Coprothermobacter_proteolyticus_DSM_5265__DNA|directed_DNA_polymerase:0.98739456174368678276,(383787527__Bacteria__Thermotogae__Fervidobacterium_pennivorans_DSM_9078__nucleotidyltransferase|DNA_polymerase_involved_in_DNA_repair:1.15298943114236118745,(239617640__Bacteria__Thermotogae__Kosmotoga_olearia_TBF_19-5-1__DNA|directed_DNA_polymerase:0.35498658450961650956,389844348__Bacteria__Thermotogae__Mesotoga_prima_MesG1_Ag_4-2__nucleotidyltransferase|DNA_polymerase:0.36162958562843017241):0.23589300024622691931):0.38783137062797046202):0.14554422099507460797,((313672656__Bacteria__others_bacteria__Calditerrivibrio_nitroreducens_DSM_19672__DNA|directed_DNA_polymerase:0.34441657294102889786,(336323327__Bacteria__others_bacteria__Flexistipes_sinusarabici_DSM_4947__DNA_polymerase_IV:0.34617959131857511945,291287287__Bacteria__others_bacteria__Denitrovibrio_acetiphilus_DSM_12809__DNA|directed_DNA_polymerase:0.30637816415683871707):0.04340738617385859338):0.04821395869634109016,291278892__Bacteria__others_bacteria__Deferribacter_desulfuricans_SSM1__DNA_polymerase_IV:0.22208919752323741381):0.28231000619552037989):0.13356382128241717222):0.04287385206292280981):0.18497916244808779163):0.13077737953104456858):0.04056596049057588360):0.06382619233757597099):0.06942701950935163679):0.08000553854359326866):0.09794655916159189513,226311569__Bacteria__Bacilli__Brevibacillus_brevis_NBRC_100599__DNA_polymerase_IV:0.75623276175575893099):0.13586258145203608527):0.09829760359281315696):0.05484808008141731778):0.11254732470000394784):0.15035084745600979517,((344205156__Bacteria__Tenericutes__Mycoplasma_putrefaciens_KS1__DNA_polymerase_IV:0.21265086684637990455,((313665312__Bacteria__Tenericutes__Mycoplasma_leachii_PG50__ImpB|MucB|SamB_family_protein:0.01954265671402690557,331703547__Bacteria__Tenericutes__Mycoplasma_mycoides_subsp_capri_LC_str_95010__DNA_polymerase_IV:0.00428752458228318870):0.07142981985314145188,83319646__Bacteria__Tenericutes__Mycoplasma_capricolum_subsp_capricolum_ATCC_27343__ImpB|MucB|SamB_family_protein:0.03982377335028994964):0.19339912880961343533):0.27708848801838625864,50365144__Bacteria__Tenericutes__Mesoplasma_florum_L1__DNA_polymerase_IV_|PolIV|:0.67844760345754140385):0.07975938506529985095):0.01660748203221293351):0.06330548900536799029,(209554138__Bacteria__Tenericutes__Ureaplasma_urealyticum_serovar_10_str_ATCC_33699__DNA_polymerase_family_protein:0.09162013139765184944,170762215__Bacteria__Tenericutes__Ureaplasma_parvum_serovar_3_str_ATCC_27815__DNA_polymerase_IV_|Pol_IV|:0.04719850777570155920):0.63248273582558323103):0.05408515834615356538):0.16391901923993235091):0.86973366731581813749,12045220__Bacteria__Tenericutes__Mycoplasma_genitalium_G37__ImpB|MucB|SamB_family_protein:0.18578356961692610305):0.0;
