# Supplementary material for: The last universal common ancestor between ancient Earth chemistry and the onset of genetics
Source: PLoS Genet. 2018 Aug 16;14(8):e1007518. doi: 10.1371/journal.pgen.1007518 (PMC6095482; doi:10.1371/journal.pgen.1007518)
Supplement: S1 Appendix — The trees are for the 355 clusters that, after alignment and tree construction, generated ML trees that preserve domain monophyly while also having homologues in ≥2 archaeal and ≥2 bacterial lineages. These 355 proteins trace to LUCA by those phylogenetic criteria [78]. LUCA, last universal common ancestor; ML, maximum likelihood. (ZIP) [file pgen.1007518.s001.zip › renamed_trees_LUCA/252.tree]

(((126178353__Archaea__Methanomicrobiales__Methanoculleus_marisnigri_JR1__isoleucyl|tRNA_synthetase:0.42621816642753601601,((386002467__Archaea__Methanosarcinales__Methanosaeta_harundinacea_6Ac__isoleucyl|tRNA_synthetase:0.19422341144555160808,(116754239__Archaea__Methanosarcinales__Methanosaeta_thermophila_PT__isoleucyl|tRNA_synthetase:0.17676712403688446540,330507469__Archaea__Methanosarcinales__Methanosaeta_concilii_GP6__isoleucyl|tRNA_synthetase:0.22240413865154617934):0.05126331442153361090):0.09135568642202501755,(((73671043__Archaea__Methanosarcinales__Methanosarcina_barkeri_str_Fusaro__Isoleucyl|tRNA_synthetase:0.03008241789280377901,(20091262__Archaea__Methanosarcinales__Methanosarcina_acetivorans_C2A__isoleucyl|tRNA_synthetase:0.03395719120537056546,21229069__Archaea__Methanosarcinales__Methanosarcina_mazei_Go1__isoleucyl|tRNA_synthetase:0.02756195610626700765):0.03259403153015080074):0.13711964445188198902,(294495458__Archaea__Methanosarcinales__Methanohalophilus_mahii_DSM_5219__isoleucyl|tRNA_synthetase:0.18019944951104291397,91772253__Archaea__Methanosarcinales__Methanococcoides_burtonii_DSM_6242__isoleucyl|tRNA_synthetase:0.14181876858603614799):0.08810650884030116203):0.09290567876226658861,383318810__Archaea__Methanocellales__Methanocella_sp_HZ254__isoleucyl|tRNA_synthetase:0.27757069486811491998):0.06603594044393559792):0.05592034013555763350):0.08876799758572317955,((333988530__Archaea__Methanobacteriales__Methanobacterium_sp_SWAN-1__isoleucyl|tRNA_synthetase:0.42326380118446410572,(242399103__Archaea__Thermococcales-pyroco__Thermococcus_sibiricus_MM_739__isoleucyl|tRNA_synthetase:0.12322956944461066486,(337284045__Archaea__Thermococcales-pyroco__Pyrococcus_yayanosii_CH1__Isoleucyl|tRNA_synthetase:0.03753444316697863298,(240102645__Archaea__Thermococcales-pyroco__Thermococcus_gammatolerans_EJ3__isoleucyl|tRNA_synthetase:0.02384559910844026576,((57641683__Archaea__Thermococcales-pyroco__Thermococcus_kodakarensis_KOD1__isoleucyl|tRNA_synthetase:0.05953796665624988549,212224954__Archaea__Thermococcales-pyroco__Thermococcus_onnurineus_NA1__isoleucyl|tRNA_synthetase:0.03975814711516214434):0.01137740333024948522,341582314__Archaea__Thermococcales-pyroco__Thermococcus_sp_4557__isoleucyl|tRNA_synthetase:0.03692052976848510942):0.01020516861954899081):0.01923935469795551995):0.05452366811354442122):0.27292971776495439373):0.06054841045772813013,(20094335__Archaea__Thermococcales-pyroco__Methanopyrus_kandleri_AV19__isoleucyl|tRNA_synthetase:0.37811732580557039229,(170290812__Archaea__others_archaea__Candidatus_Korarchaeum_cryptofilum_OPF8__isoleucyl|tRNA_synthetase:0.64603113212117746489,(284046278__Bacteria__Actinobacteria__Conexibacter_woesei_DSM_14684__isoleucyl|tRNA_synthetase:1.14851991228022320968,(((328955608__Bacteria__Actinobacteria__Coriobacterium_glomerans_PW2__isoleucyl|tRNA_synthetase:0.38534256924302601188,(257784644__Bacteria__Actinobacteria__Atopobium_parvulum_DSM_20469__isoleucyl|tRNA_synthetase:0.17135110955311605441,302335824__Bacteria__Actinobacteria__Olsenella_uli_DSM_7084__isoleucyl|tRNA_synthetase:0.14111922697350018363):0.14604932921458388395):0.21910120059116236502,(257063800__Bacteria__Actinobacteria__Slackia_heliotrinireducens_DSM_20476__isoleucyl|tRNA_synthetase:0.18927169815829253396,((257791308__Bacteria__Actinobacteria__Eggerthella_lenta_DSM_2243__isoleucyl|tRNA_synthetase:0.06659816549414099285,339445028__Bacteria__Actinobacteria__Eggerthella_sp_YY7918__isoleucyl|tRNA_synthetase:0.06290780029421097486):0.18817159728564664123,256827073__Bacteria__Actinobacteria__Cryptobacterium_curtum_DSM_15641__isoleucyl|tRNA_synthetase:0.23129817674075595080):0.10105350034799566450):0.13858414483249234528):0.38005821370309655904,(((((374340808__Bacteria__Thermotogae__Marinitoga_piezophila_KA3__isoleucyl|tRNA_synthetase:0.19832184782298159509,160903062__Bacteria__Thermotogae__Petrotoga_mobilis_SJ95__isoleucyl|tRNA_synthetase:0.25029465656961247255):0.07374082091279864082,(239616422__Bacteria__Thermotogae__Kosmotoga_olearia_TBF_19-5-1__isoleucyl|tRNA_synthetase:0.28622389807790027394,(((157363246__Bacteria__Thermotogae__Thermotoga_lettingae_TMO__isoleucyl|tRNA_synthetase:0.17413342955804758660,338731420__Bacteria__Thermotogae__Thermotoga_thermarum_DSM_5069__Isoleucyl|tRNA_synthetase:0.17590868977459386824):0.19739465417293802774,((15644113__Bacteria__Thermotogae__Thermotoga_maritima_MSB8__isoleucyl|tRNA_synthetase:0.00488396928492343396,(148270551__Bacteria__Thermotogae__Thermotoga_petrophila_RKU-1__isoleucyl|tRNA_synthetase:0.00198182327029177699,(170289257__Bacteria__Thermotogae__Thermotoga_sp_RQ2__isoleucyl|tRNA_synthetase:0.00000122123005994819,281412859__Bacteria__Thermotogae__Thermotoga_naphthophila_RKU-10__isoleucyl|tRNA_synthetase:0.00100392749080789015):0.00103506390812308532):0.00422807085687270431):0.02696995421170417934,222100204__Bacteria__Thermotogae__Thermotoga_neapolitana_DSM_4359__isoleucyl|tRNA_synthetase:0.03764878157564312267):0.19681818240143994503):0.05261445507718282011,((217076920__Bacteria__Thermotogae__Thermosipho_africanus_TCF52B__isoleucyl|tRNA_synthetase:0.06653896888991370218,150020359__Bacteria__Thermotogae__Thermosipho_melanesiensis_BI429__isoleucyl|tRNA_synthetase:0.07125342573154597181):0.10937239739688445206,(383787394__Bacteria__Thermotogae__Fervidobacterium_pennivorans_DSM_9078__isoleucyl|tRNA_synthetase:0.05948414746538029790,154250101__Bacteria__Thermotogae__Fervidobacterium_nodosum_Rt17-B1__isoleucyl|tRNA_synthetase:0.05695470736356886277):0.13628904737136771086):0.09580387602967284366):0.10814052917972871715):0.03951682059779845074):0.13011703683327341396,((19703419__Bacteria__Fusobacteria__Fusobacterium_nucleatum_subsp_nucleatum_ATCC_25586__isoleucyl|tRNA_synthetase:0.21783684708669018293,310778463__Bacteria__Fusobacteria__Ilyobacter_polytropus_DSM_2926__isoleucyl|tRNA_synthetase:0.17606538628797244184):0.09869134876302998460,(269122525__Bacteria__Fusobacteria__Sebaldella_termitidis_ATCC_33386__isoleucyl|tRNA_synthetase:0.18984738869292797081,(269123856__Bacteria__Fusobacteria__Streptobacillus_moniliformis_DSM_12112__isoleucyl|tRNA_synthetase:0.22160743038106914260,257125155__Bacteria__Fusobacteria__Leptotrichia_buccalis_C-1013-b__isoleucyl|tRNA_synthetase:0.16154818631708617316):0.09201501832802566616):0.08214312552384057942):0.27191973014718318069):0.04306457907424496995,(((((294101952__Bacteria__others_bacteria__Aminobacterium_colombiense_DSM_12261__isoleucyl|tRNA_synthetase:0.26452848209965557080,357419771__Bacteria__others_bacteria__Thermovirga_lienii_DSM_17291__isoleucyl|tRNA_synthetase:0.26991353077850577247):0.08335738763344405222,269792595__Bacteria__others_bacteria__Thermanaerovibrio_acidaminovorans_DSM_6589__isoleucyl|tRNA_synthetase:0.34182989479499598096):0.28209020421178854221,(37523220__Bacteria__Cyanobacteria__Gloeobacter_violaceus_PCC_7421__isoleucyl|tRNA_synthetase:0.32801730339072820986,((86606359__Bacteria__Cyanobacteria__Synechococcus_sp_JA-3-3Ab__isoleucyl|tRNA_synthetase:0.03613988038075659215,86608501__Bacteria__Cyanobacteria__Synechococcus_sp_JA-2-3Ba-2-13__isoleucyl|tRNA_synthetase:0.04491294914032163688):0.21634243568190911211,((22299873__Bacteria__Cyanobacteria__Thermosynechococcus_elongatus_BP-1__isoleucyl|tRNA_synthetase:0.21641157967187371614,((220908492__Bacteria__Cyanobacteria__Cyanothece_sp_PCC_7425__isoleucyl|tRNA_synthetase:0.14629310447300669651,158337034__Bacteria__Cyanobacteria__Acaryochloris_marina_MBIC11017__isoleucyl|tRNA_synthetase:0.16617909718404558217):0.05637961297684664780,((186681922__Bacteria__Cyanobacteria__Nostoc_punctiforme_PCC_73102__isoleucyl|tRNA_synthetase:0.08989117712189174936,((75909978__Bacteria__Cyanobacteria__Anabaena_variabilis_ATCC_29413__isoleucyl|tRNA_synthetase:0.01571581659736794034,17228568__Bacteria__Cyanobacteria__Nostoc_sp_PCC_7120__isoleucyl|tRNA_synthetase:0.01484148138213554728):0.04304417406240338556,298493101__Bacteria__Cyanobacteria__Nostoc_azollae_0708__isoleucyl|tRNA_synthetase:0.15005278888384451785):0.02283439571723078904):0.07840729852247446674,((((166363857__Bacteria__Cyanobacteria__Microcystis_aeruginosa_NIES-843__isoleucyl|tRNA_synthetase:0.14296025773613857401,(307153063__Bacteria__Cyanobacteria__Cyanothece_sp_PCC_7822__isoleucyl|tRNA_synthetase:0.05006740222415522606,218441945__Bacteria__Cyanobacteria__Cyanothece_sp_PCC_7424__isoleucyl|tRNA_synthetase:0.04286794663967015417):0.05150308841411856825):0.02597727128441372837,(284928634__Bacteria__Cyanobacteria__Cyanobacterium_UCYN-A__Isoleucyl|tRNA_synthetase:0.27550621589468260453,(172039458__Bacteria__Cyanobacteria__Cyanothece_sp_ATCC_51142_lin-circ__isoleucyl|tRNA_synthetase:0.07458230813322437591,(218247493__Bacteria__Cyanobacteria__Cyanothece_sp_PCC_8801__isoleucyl|tRNA_synthetase:0.00233296385861315710,257061171__Bacteria__Cyanobacteria__Cyanothece_sp_PCC_8802__isoleucyl|tRNA_synthetase:0.00224088948455749594):0.06084740874056293602):0.02928507081946789270):0.03892299786533036376):0.02725564267445332658,(16330137__Bacteria__Cyanobacteria__Synechocystis_sp_PCC_6803__isoleucyl|tRNA_synthetase:0.16822101763141814046,170078363__Bacteria__Cyanobacteria__Synechococcus_sp_PCC_7002__isoleucyl|tRNA_synthetase:0.18261270872792256803):0.06154624035465351695):0.06376551049312556563,113477079__Bacteria__Cyanobacteria__Trichodesmium_erythraeum_IMS101__isoleucyl|tRNA_synthetase:0.17467876474871751880):0.02727630071473744616):0.01859140611955314992):0.03936235402149283052):0.03160862132501311705,((148243311__Bacteria__Cyanobacteria__Synechococcus_sp_RCC307__isoleucyl|tRNA_synthetase:0.21747413765902562366,(113953240__Bacteria__Cyanobacteria__Synechococcus_sp_CC9311__isoleucyl|tRNA_synthetase:0.12806840246926828875,(((159902802__Bacteria__Cyanobacteria__Prochlorococcus_marinus_str_MIT_9211__isoleucyl|tRNA_synthetase:0.16608606070501630292,(((124025030__Bacteria__Cyanobacteria__Prochlorococcus_marinus_str_NATL1A__isoleucyl|tRNA_synthetase:0.00592382196372628032,72383441__Bacteria__Cyanobacteria__Prochlorococcus_marinus_str_NATL2A__isoleucyl|tRNA_synthetase:0.00479863748095025328):0.18264584824019952647,((33860796__Bacteria__Cyanobacteria__Prochlorococcus_marinus_subsp_pastoris_str_CCMP1986__isoleucyl|tRNA_synthetase:0.05528804785887137668,123965505__Bacteria__Cyanobacteria__Prochlorococcus_marinus_str_MIT_9515__isoleucyl|tRNA_synthetase:0.05234160292902217265):0.07510557873632643655,((78778625__Bacteria__Cyanobacteria__Prochlorococcus_marinus_str_MIT_9312__isoleucyl|tRNA_synthetase:0.03648672247892367076,(123967796__Bacteria__Cyanobacteria__Prochlorococcus_marinus_str_AS9601__isoleucyl|tRNA_synthetase:0.02011297374682005992,126695598__Bacteria__Cyanobacteria__Prochlorococcus_marinus_str_MIT_9301__isoleucyl|tRNA_synthetase:0.03060951974503460515):0.01948783696176616120):0.02185936748825994050,157412597__Bacteria__Cyanobacteria__Prochlorococcus_marinus_str_MIT_9215__isoleucyl|tRNA_synthetase:0.03760970361286332386):0.06056887570927949049):0.32742212103434115145):0.07856669546686223526,33239720__Bacteria__Cyanobacteria__Prochlorococcus_marinus_subsp_marinus_str_CCMP1375__Isoleucyl|tRNA_synthetase:0.18292954458805288365):0.04365315166846916312):0.15799293552110657557,(124024122__Bacteria__Cyanobacteria__Prochlorococcus_marinus_str_MIT_9303__isoleucyl|tRNA_synthetase:0.01114886839781162493,33864084__Bacteria__Cyanobacteria__Prochlorococcus_marinus_str_MIT_9313__isoleucyl|tRNA_synthetase:0.00764632550314479648):0.11814026172253830338):0.03905794164962038406,(78185627__Bacteria__Cyanobacteria__Synechococcus_sp_CC9902__isoleucyl|tRNA_synthetase:0.08664459193331477960,33864825__Bacteria__Cyanobacteria__Synechococcus_sp_WH_8102__isoleucyl|tRNA_synthetase:0.09298419941955604617):0.04786466696105770580):0.02308656170224253693):0.10534890668423524396):0.25435759626394521815,56751678__Bacteria__Cyanobacteria__Synechococcus_elongatus_PCC_6301__isoleucyl|tRNA_synthetase:0.12666339496989009739):0.06825850528984506171):0.04466802374202830800):0.09377474708196280317):0.32002059613688643713):0.06493525266726674072,(206896117__Bacteria__Clostridia__Coprothermobacter_proteolyticus_DSM_5265__isoleucyl|tRNA_synthetase:0.75884372459895199636,332295648__Bacteria__Clostridia__Thermodesulfobium_narugense_DSM_14796__isoleucyl|tRNA_synthetase:0.58239632476635050384):0.13826379145227782330):0.02369837024949485518,((188585946__Bacteria__Clostridia__Natranaerobius_thermophilus_JW-NM-WN-LF__isoleucyl|tRNA_synthetase:0.33063976893364971366,(((385799639__Bacteria__Clostridia__Halanaerobium_praevalens_DSM_2228__isoleucyl|tRNA_synthetase:0.10517765364646447512,312143927__Bacteria__Clostridia__Halanaerobium_hydrogeniformans__isoleucyl|tRNA_synthetase:0.09720339762417148921):0.12625075983221867304,220931770__Bacteria__Clostridia__Halothermothrix_orenii_H_168__isoleucyl|tRNA_synthetase:0.16435390190379797759):0.12732446974425767894,302391662__Bacteria__Clostridia__Acetohalobium_arabaticum_DSM_5501__isoleucyl|tRNA_synthetase:0.23564490218917349962):0.18141756734392711081):0.08994746814728320217,((((284048830__Bacteria__Negativicutes__Acidaminococcus_fermentans_DSM_20731__isoleucyl|tRNA_synthetase:0.14574551005241867530,352684220__Bacteria__Negativicutes__Acidaminococcus_intestini_RyC-MR95__isoleucyl|tRNA_synthetase:0.13468000987434788907):0.22712953886318160146,(348027410__Bacteria__Negativicutes__Megasphaera_elsdenii_DSM_20460__isoleucyl|tRNA_synthetase:0.21270307506151514554,269797242__Bacteria__Negativicutes__Veillonella_parvula_DSM_2008__isoleucyl|tRNA_synthetase:0.26531394592155149725):0.13658557716796029813):0.13537944270244686717,((337748288__Bacteria__Bacilli__Paenibacillus_mucilaginosus_KNP414__protein_IleS:0.30711671198823592421,(((336066306__Bacteria__others_bacteria__Erysipelothrix_rhusiopathiae_str_Fujisawa__isoleucyl|tRNA_synthetase:0.55144048602041662033,((((50365207__Bacteria__Tenericutes__Mesoplasma_florum_L1__isoleucyl|tRNA_synthetase:0.20730721113898922803,(344205222__Bacteria__Tenericutes__Mycoplasma_putrefaciens_KS1__isoleucyl|tRNA_synthetase:0.14853374683508735465,(42561115__Bacteria__Tenericutes__Mycoplasma_mycoides_subsp_mycoides_SC_str_PG1__isoleucyl|tRNA_synthetase:0.04721622001245880801,(313665287__Bacteria__Tenericutes__Mycoplasma_leachii_PG50__isoleucine||tRNA_ligase:0.00716277888569479600,83319396__Bacteria__Tenericutes__Mycoplasma_capricolum_subsp_capricolum_ATCC_27343__isoleucyl|tRNA_synthetase:0.01195532337127997585):0.06096273482867689553):0.12780361509569390654):0.07408992148518278587):0.44008272211975202337,((193216846__Bacteria__Tenericutes__Mycoplasma_arthritidis_158L3-1__isoleucyl|tRNA_synthetase:0.23351275170391505576,269115080__Bacteria__Tenericutes__Mycoplasma_hominis_ATCC_23114__Isoleucyl|tRNA_synthetase:0.21495748032484068846):0.14813521212831173846,((71894569__Bacteria__Tenericutes__Mycoplasma_synoviae_53__isoleucyl|tRNA_synthetase:0.37693709553017279434,(294155468__Bacteria__Tenericutes__Mycoplasma_crocodyli_MP145__isoleucine||tRNA_ligase:0.24209463903035446930,(308190205__Bacteria__Tenericutes__Mycoplasma_fermentans_JER__isoleucine||tRNA_ligase:0.21300185678980340653,(313678677__Bacteria__Tenericutes__Mycoplasma_bovis_PG45__isoleucine||tRNA_ligase:0.03133910863070883679,148377486__Bacteria__Tenericutes__Mycoplasma_agalactiae_PG2__isoleucyl|tRNA_synthetase:0.04266953753739249899):0.21770275535774763487):0.09896661839752153578):0.05605720699430447734):0.11647249201246134831,(((385858389__Bacteria__Tenericutes__Mycoplasma_hyorhinis_MCLD__isoleucyl|tRNA_synthetase:0.01643134398886873446,304372933__Bacteria__Tenericutes__Mycoplasma_hyorhinis_HUB-1__Isoleucyl_tRNA_synthetase:0.00115294864824859282):0.21971421907283489316,(71893387__Bacteria__Tenericutes__Mycoplasma_hyopneumoniae_J__isoleucyl|tRNA_synthetase:0.26670664698952933902,240047649__Bacteria__Tenericutes__Mycoplasma_conjunctivae_HRC-581__isoleucyl|tRNA_synthetase:0.20507117982149680735):0.08146650889732641454):0.17213836825502615291,(47459242__Bacteria__Tenericutes__Mycoplasma_mobile_163K__isoleucyl|tRNA_synthetase:0.32816729669917377166,15829138__Bacteria__Tenericutes__Mycoplasma_pulmonis_UAB_CTIP__isoleucyl|tRNA_synthetase:0.29110596066607508092):0.05570855524641765699):0.03925346848611780542):0.03549489155465128387):0.23166763955399774511):0.06755031369332357982,(((321309739__Bacteria__Tenericutes__Mycoplasma_haemofelis_str_Langford_1__isoleucyl|tRNA_synthetase:0.03439696561570750738,374317796__Bacteria__Tenericutes__Mycoplasma_haemocanis_str_Illinois__isoleucyl|tRNA_synthetase:0.08864053617888095760):0.45217167760217807926,325973225__Bacteria__Tenericutes__Mycoplasma_suis_str_Illinois__isoleucyl|tRNA_synthetase:0.92403343538274163027):0.48975185002805293744,((26554335__Bacteria__Tenericutes__Mycoplasma_penetrans_HF-2__isoleucyl|tRNA_synthetase:0.50513223466769618941,(209554454__Bacteria__Tenericutes__Ureaplasma_urealyticum_serovar_10_str_ATCC_33699__isoleucyl|tRNA_synthetase:0.03430715055731581309,13357972__Bacteria__Tenericutes__Ureaplasma_parvum_serovar_3_str_ATCC_700970__isoleucyl|tRNA_synthetase:0.04129327037856891924):0.44417463297223658270):0.08674864775262972061,((377822835__Bacteria__Tenericutes__Mycoplasma_pneumoniae_309__isoleucyl|tRNA_synthetase:0.19047479009642392933,108885106__Bacteria__Tenericutes__Mycoplasma_genitalium_G37__isoleucyl|tRNA_synthetase:0.21128599873403763887):0.53983513522509796179,294660370__Bacteria__Tenericutes__Mycoplasma_gallisepticum_str_R-low__isoleucyl|tRNA_synthetase:0.38522529246128722757):0.17682572604086596590):0.05583499403783705878):0.12412057965056413900):0.15368237481116656107,(162447562__Bacteria__Tenericutes__Acholeplasma_laidlawii_PG-8A__isoleucine_amino|acyl_tRNA_synthetase:0.35939858709297411998,(194246647__Bacteria__Tenericutes__Candidatus_Phytoplasma_mali__isoleucyl|tRNA_synthetase:0.37485078020186307635,((39938670__Bacteria__Tenericutes__Onion_yellows_phytoplasma_OY-M__isoleucyl|tRNA_synthetase:0.02568862571021005708,85057815__Bacteria__Tenericutes__Aster_yellows_witches-broom_phytoplasma_AYWB__isoleucyl|tRNA_synthetase:0.02912775753536968326):0.16061367126028192054,197294428__Bacteria__Tenericutes__Candidatus_Phytoplasma_australiense__isoleucyl|tRNA_synthetase:0.20542697182588340321):0.17104311586897388842):0.21593321804464282732):0.15269516713222597293):0.08124357468426532392):0.13402896755899271208,(((229918560__Bacteria__Bacilli__Exiguobacterium_sp_AT1b__isoleucyl|tRNA_synthetase:0.16332413979018650663,172057960__Bacteria__Bacilli__Exiguobacterium_sibiricum_255-15__isoleucyl|tRNA_synthetase:0.14997564511023742106):0.21127120161214504868,((336113716__Bacteria__Bacilli__Bacillus_coagulans_2-6__isoleucyl|tRNA_synthetase:0.16241824258102849354,((((16804058__Bacteria__Bacilli__Listeria_monocytogenes_EGD-e__isoleucyl|tRNA_synthetase:0.00184221847872948342,(116873455__Bacteria__Bacilli__Listeria_welshimeri_serovar_6b_str_SLCC5334__isoleucyl|tRNA_synthetase:0.01107747246561340340,16801193__Bacteria__Bacilli__Listeria_innocua_Clip11262__isoleucyl|tRNA_synthetase:0.00098998822683891681):0.00225113883330921045):0.02292401943290486854,289435362__Bacteria__Bacilli__Listeria_seeligeri_serovar_1-2b_str_SLCC3954__hypothetical_protein:0.01958371009540938248):0.00809166737388359279,347549417__Bacteria__Bacilli__Listeria_ivanovii_subsp_ivanovii_PAM_55__putative_isoleucyl|tRNA_synthetase:0.00750881453018124000):0.22738874479623233382,169827027__Bacteria__Bacilli__Lysinibacillus_sphaericus_C3-41__isoleucyl|tRNA_synthetase_1:0.29374721991110491759):0.05108327133689153504):0.03480379302943306663,(23098939__Bacteria__Bacilli__Oceanobacillus_iheyensis_HTE831__isoleucyl|tRNA_synthetase:0.30359691575541930542,((((15615108__Bacteria__Bacilli__Bacillus_halodurans_C-125__isoleucyl|tRNA_synthetase:0.12734103746928804313,288553142__Bacteria__Bacilli__Bacillus_pseudofirmus_OF4__isoleucyl|tRNA_synthetase:0.13322746191180573350):0.05313008407165630692,(297583961__Bacteria__Bacilli__Bacillus_selenitireducens_MLS10__isoleucyl|tRNA_synthetase:0.19094422653540368828,317129281__Bacteria__Bacilli__Bacillus_cellulosilyticus_DSM_2522__isoleucyl|tRNA_synthetase:0.13375662190045742306):0.07363846080561144147):0.03286013478801021875,56964107__Bacteria__Bacilli__Bacillus_clausii_KSM-K16__isoleucyl|tRNA_synthetase:0.23246971274153241382):0.04432687573957160704,((52080145__Bacteria__Bacilli__Bacillus_licheniformis_ATCC_14580__isoleucyl|tRNA_synthetase:0.08338453111784238647,(157692223__Bacteria__Bacilli__Bacillus_pumilus_SAFR-032__isoleucyl|tRNA_synthetase:0.12395195026039400321,(311068064__Bacteria__Bacilli__Bacillus_atrophaeus_1942__isoleucyl|tRNA_synthetase:0.02664831023866137683,((255767358__Bacteria__Bacilli__Bacillus_subtilis_subsp_subtilis_str_168__isoleucine||tRNA_ligase:0.00315388036185787002,386758265__Bacteria__Bacilli__Bacillus_sp_JS__isoleucyl|tRNA_synthetase:0.00487545719650629705):0.01310119809564687376,387898119__Bacteria__Bacilli__Bacillus_amyloliquefaciens_Y2__isoleucyl|tRNA_synthetase:0.02670929993973230471):0.02589635357893928236):0.03021339049065386792):0.04843331602611131159):0.09086761274429355772,(294501005__Bacteria__Bacilli__Bacillus_megaterium_QM_B1551__isoleucyl|tRNA_synthetase:0.12073462018892573699,((212639638__Bacteria__Bacilli__Anoxybacillus_flavithermus_WK1__isoleucyl|tRNA_synthetase:0.07043324505744635866,((138894671__Bacteria__Bacilli__Geobacillus_thermodenitrificans_NG80-2__isoleucyl|tRNA_synthetase:0.01973078094038139066,(375008105__Bacteria__Bacilli__Geobacillus_thermoleovorans_CCB_US3_UF5__isoleucyl|tRNA_synthetase:0.00934910361827787778,((297530697__Bacteria__Bacilli__Geobacillus_sp_C56-T3__isoleucyl|tRNA_synthetase:0.00402096949799010759,(319766149__Bacteria__Bacilli__Geobacillus_sp_Y412MC52__isoleucyl|tRNA_synthetase:0.00000122123005994819,261419333__Bacteria__Bacilli__Geobacillus_sp_Y412MC61__isoleucyl|tRNA_synthetase:0.00000122123005994819):0.00102918754865536635):0.00476611311104772721,56419671__Bacteria__Bacilli__Geobacillus_kaustophilus_HTA426__isoleucyl|tRNA_synthetase:0.00744649598346056388):0.00668715219221821533):0.02347490555431787015):0.07878800011376269063,(239826541__Bacteria__Bacilli__Geobacillus_sp_WCH70__isoleucyl|tRNA_synthetase:0.01661897388081947854,336236132__Bacteria__Bacilli__Geobacillus_thermoglucosidasius_C56-YS93__isoleucyl|tRNA_synthetase:0.01519898987710167210):0.02498719383864214313):0.06080040344314563416):0.05219965016028915716,(152976256__Bacteria__Bacilli__Bacillus_cytotoxicus_NVH_391-98__isoleucyl|tRNA_synthetase:0.02788290251327943045,(163941635__Bacteria__Bacilli__Bacillus_weihenstephanensis_KBAB4__isoleucyl|tRNA_synthetase:0.01858556258870034880,(30021984__Bacteria__Bacilli__Bacillus_cereus_ATCC_14579__isoleucyl|tRNA_synthetase:0.00477865372277806472,(30263897__Bacteria__Bacilli__Bacillus_anthracis_str_Ames__isoleucyl|tRNA_synthetase:0.00299551688530836930,118479116__Bacteria__Bacilli__Bacillus_thuringiensis_str_Al_Hakam__isoleucyl|tRNA_synthetase:0.00100139087982228643):0.00324869127219616031):0.00692941487543446977):0.02541286401993902988):0.11578414597511504924):0.03243873793450779974):0.02532004661803863646):0.02575433547633398240):0.02437025901159837332):0.02842833748920269368):0.03916384782465533176):0.02865950937571496923,((326803764__Bacteria__Bacilli__Aerococcus_urinae_ACS-120-V-Col10a__isoleucine||tRNA_ligase:0.39413669603076872949,((((81428370__Bacteria__Bacilli__Lactobacillus_sakei_subsp_sakei_23K__isoleucyl|tRNA_synthetase:0.18919609211127477733,(258508286__Bacteria__Bacilli__Lactobacillus_rhamnosus_GG__isoleucyl|tRNA_synthetase:0.05653360463611917935,301066333__Bacteria__Bacilli__Lactobacillus_casei_str_Zhang__isoleucyl|tRNA_synthetase:0.03044462807287008632):0.17049397184344494693):0.05789001470651503056,(104773832__Bacteria__Bacilli__Lactobacillus_delbrueckii_subsp_bulgaricus_ATCC_11842__isoleucyl|tRNA_synthetase:0.22857671437382828805,((385814077__Bacteria__Bacilli__Lactobacillus_helveticus_H10__isoleucyl|tRNA_synthetase:0.02160370186662029582,(336054341__Bacteria__Bacilli__Lactobacillus_kefiranofaciens_ZW3__isoleucyl|tRNA_synthetase:0.02095446047496232755,(58337125__Bacteria__Bacilli__Lactobacillus_acidophilus_NCFM__isoleucyl|tRNA_synthetase:0.04317767798020226422,315038057__Bacteria__Bacilli__Lactobacillus_amylovorus_GRL_1112__isoleucyl|tRNA_synthetase:0.01495777667723340205):0.00607898697762472486):0.01304062677825055735):0.06212307628626157624,((268319697__Bacteria__Bacilli__Lactobacillus_johnsonii_FI9785__isoleucyl|tRNA_synthetase:0.01210180978501500249,116629831__Bacteria__Bacilli__Lactobacillus_gasseri_ATCC_33323__isoleucyl|tRNA_synthetase:0.02821037038201399533):0.11841640985520643370,295692697__Bacteria__Bacilli__Lactobacillus_crispatus_ST1__isoleucyl|tRNA_synthetase:0.02352334622808237991):0.04498429869790628033):0.05640330021066015942):0.14785088811360225236):0.04415361511770132807,(((116491156__Bacteria__Bacilli__Oenococcus_oeni_PSU-1__isoleucyl|tRNA_synthetase:0.27561957000322234723,(116618581__Bacteria__Bacilli__Leuconostoc_mesenteroides_subsp_mesenteroides_ATCC_8293__isoleucyl|tRNA_synthetase:0.10554821599419729472,(170016895__Bacteria__Bacilli__Leuconostoc_citreum_KM20__isoleucyl|tRNA_synthetase:0.04997557376279138097,(300173565__Bacteria__Bacilli__Leuconostoc_gasicomitatum_LMG_18811__isoleucyl|tRNA_synthetase:0.05616428022775688672,(339490312__Bacteria__Bacilli__Leuconostoc_sp_C2__isoleucyl|tRNA_synthetase:0.00000122123005994819,296110596__Bacteria__Bacilli__Leuconostoc_kimchii_IMSNU_11154__isoleucyl|tRNA_synthetase:0.00000122123005994819):0.06624546776455327024):0.01917382695868440415):0.06311999587002770085):0.12817929626825191880):0.12921176835303768704,(((55820807__Bacteria__Bacilli__Streptococcus_thermophilus_LMG_18311__isoleucyl|tRNA_synthetase:0.02935958837403669641,340399070__Bacteria__Bacilli__Streptococcus_salivarius_CCHSS3__isoleucyl|tRNA_synthetase:0.01507248292432386040):0.04425528811173517346,(337281555__Bacteria__Bacilli__Streptococcus_parasanguinis_ATCC_15912__isoleucine||tRNA_ligase:0.02509425154031951280,((157150179__Bacteria__Bacilli__Streptococcus_gordonii_str_Challis_substr_CH1__isoleucyl|tRNA_synthetase:0.01107470579697248346,((289167475__Bacteria__Bacilli__Streptococcus_mitis_B6__isoleucyl|tRNA_synthetase:0.02079563970498197328,(15901494__Bacteria__Bacilli__Streptococcus_pneumoniae_TIGR4__isoleucyl|tRNA_synthetase:0.01559846234651124722,342164263__Bacteria__Bacilli__Streptococcus_pseudopneumoniae_IS7493__isoleucyl|tRNA_synthetase:0.01123097769982553396):0.00408468767519394940):0.01793391110364880511,331265959__Bacteria__Bacilli__Streptococcus_oralis_Uo5__isoleucyl|tRNA_synthetase:0.00796136986452503775):0.00759076431375270162):0.00983052440839035646,125717516__Bacteria__Bacilli__Streptococcus_sanguinis_SK36__isoleucyl|tRNA_synthetase:0.05661840643878812002):0.01148500740084408382):0.02144351289278210657):0.07832996066324199314,(24379039__Bacteria__Bacilli__Streptococcus_mutans_UA159__isoleucyl|tRNA_synthetase:0.12268513928984629835,((379704854__Bacteria__Bacilli__Streptococcus_infantarius_subsp_infantarius_CJ18__isoleucyl|tRNA_synthetase:0.02721267955914171907,(336063823__Bacteria__Bacilli__Streptococcus_pasteurianus_ATCC_43144__isoleucyl|tRNA_synthetase:0.00623771121424417357,(288904820__Bacteria__Bacilli__Streptococcus_gallolyticus_UCN34__isoleucyl|tRNA_synthetase:0.00259168979541899141,374337561__Bacteria__Bacilli__Streptococcus_macedonicus_ACA-DC_198__isoleucyl|tRNA_synthetase:0.01481172996834643346):0.00310976424474649314):0.01739205141683973846):0.04082223434122531081,(146318143__Bacteria__Bacilli__Streptococcus_suis_05ZYH33__isoleucyl|tRNA_synthetase:0.11924250163900151911,((((15675414__Bacteria__Bacilli__Streptococcus_pyogenes_M1_GAS__isoleucyl|tRNA_synthetase:0.01447604401859269550,251782905__Bacteria__Bacilli__Streptococcus_dysgalactiae_subsp_equisimilis_GGS_124_1__isoleucyl|tRNA_synthetase:0.00718708760784063285):0.03424085281948890946,195977738__Bacteria__Bacilli__Streptococcus_equi_subsp_zooepidemicus_MGCS10565__isoleucyl|tRNA_synthetase:0.06242376885974008915):0.02159979278223890520,(333905368__Bacteria__Bacilli__Streptococcus_parauberis_KCTC_11537__isoleucyl|tRNA_synthetase:0.05801518581325418311,222153411__Bacteria__Bacilli__Streptococcus_uberis_0140J__isoleucyl|tRNA_synthetase:0.05686687373515307564):0.02709681272657020121):0.02913133810626768530,22536664__Bacteria__Bacilli__Streptococcus_agalactiae_2603V-R__isoleucyl|tRNA_synthetase:0.08096261254296517607):0.03013206881692273229):0.01681681915365776728):0.01388783437072790318):0.03810667206330616008):0.13887707164790036307):0.07610332548665363350,(((148543832__Bacteria__Bacilli__Lactobacillus_reuteri_DSM_20016__isoleucyl|tRNA_synthetase:0.09339758185571415960,184155058__Bacteria__Bacilli__Lactobacillus_fermentum_IFO_3956__isoleucyl|tRNA_synthetase:0.14527689251747799570):0.17954004603419462804,(((116334043__Bacteria__Bacilli__Lactobacillus_brevis_ATCC_367__isoleucyl|tRNA_synthetase:0.16794424480591574333,(377809541__Bacteria__Bacilli__Pediococcus_claussenii_ATCC_BAA-344__isoleucine||tRNA_ligase:0.16747240111680442021,116492940__Bacteria__Bacilli__Pediococcus_pentosaceus_ATCC_25745__isoleucyl|tRNA_synthetase:0.10764610629266536945):0.09055022133233843473):0.04330579576402210362,(254556997__Bacteria__Bacilli__Lactobacillus_plantarum_JDM1__isoleucyl|tRNA_synthetase:0.15096207105369885415,(347534665__Bacteria__Bacilli__Lactobacillus_sanfranciscensis_TMW_1-1304__Isoleucyl|tRNA_synthetase:0.18423212663819393820,331701068__Bacteria__Bacilli__Lactobacillus_buchneri_NRRL_B-30929__isoleucyl|tRNA_synthetase:0.18786937012016033388):0.04906675193687388276):0.04426014921886097658):0.03719677441177626082,90962017__Bacteria__Bacilli__Lactobacillus_salivarius_UCC118__isoleucyl|tRNA_synthetase:0.16945048551807892490):0.04802735111656083328):0.04578949063551106952,339634152__Bacteria__Bacilli__Weissella_koreensis_KACC_15510__isoleucyl|tRNA_synthetase:0.34210067325638859881):0.05420433473533172591):0.06937411726349869412):0.03772091244499432838,((347522215__Bacteria__Bacilli__Lactococcus_garvieae_ATCC_49156__isoleucyl|tRNA_synthetase:0.08432919466360037919,15673845__Bacteria__Bacilli__Lactococcus_lactis_subsp_lactis_Il1403__isoleucyl|tRNA_synthetase:0.10319104823080307853):0.18914292246460637226,(328957135__Bacteria__Bacilli__Carnobacterium_sp_17-4__isoleucine||tRNA_ligase:0.21676533537185255218,((332686281__Bacteria__Bacilli__Melissococcus_plutonius_ATCC_35311__isoleucyl|tRNA_synthetase:0.14691940842194103900,(389867985__Bacteria__Bacilli__Enterococcus_faecium_DO__isoleucine||tRNA_ligase:0.08076002927184730562,384512700__Bacteria__Bacilli__Enterococcus_faecalis_OG1RF__isoleucine||tRNA_ligase:0.08455756767949094976):0.02948705985377109845):0.03223325000133560325,352516940__Bacteria__Bacilli__Tetragenococcus_halophilus_NBRC_12172__isoleucyl|tRNA_synthetase:0.14892768868701986018):0.05749358783415246116):0.04120995784182929222):0.03559168519595599933):0.05506468934233958029):0.09077800101383926012,(222151014__Bacteria__Bacilli__Macrococcus_caseolyticus_JCSC5402__isoleucyl|tRNA_synthetase:0.20549523828908647372,(319892187__Bacteria__Bacilli__Staphylococcus_pseudintermedius_HKU10-03__isoleucyl|tRNA_synthetase:0.10582658598062748279,(73662887__Bacteria__Bacilli__Staphylococcus_saprophyticus_subsp_saprophyticus_ATCC_15305__isoleucyl|tRNA_synthetase:0.08121073095045817924,(((27467786__Bacteria__Bacilli__Staphylococcus_epidermidis_ATCC_12228__isoleucyl|tRNA_synthetase:0.05557910676027507518,(70726723__Bacteria__Bacilli__Staphylococcus_haemolyticus_JCSC1435__isoleucyl|tRNA_synthetase:0.03241908502171261808,289551024__Bacteria__Bacilli__Staphylococcus_lugdunensis_HKU09-01__Isoleucyl|tRNA_synthetase:0.04613296756222940581):0.01637396643528421861):0.01220504627285054315,384867925__Bacteria__Bacilli__Staphylococcus_aureus_subsp_aureus_TCH60__isoleucine||tRNA_ligase:0.06584794608920883918):0.03093038178438118832,224476295__Bacteria__Bacilli__Staphylococcus_carnosus_subsp_carnosus_TM300__isoleucyl|tRNA_synthetase:0.09493338074524658443):0.02114618638345857130):0.02567035874508075827):0.11268386722464687755):0.16073100130917253314):0.04066908535384278905):0.04658297923196611651):0.08297344123794372917,226313405__Bacteria__Bacilli__Brevibacillus_brevis_NBRC_100599__isoleucyl|tRNA_synthetase:0.28159863556358943892):0.03765208976080881148):0.08132353439426315278,295696445__Bacteria__Bacilli__Kyrpidia_tusciae_DSM_2912__isoleucyl|tRNA_synthetase:0.36672153514184813172):0.07955737734010348561):0.04010688159075304765,(((78043727__Bacteria__Clostridia__Carboxydothermus_hydrogenoformans_Z-2901__isoleucyl|tRNA_synthetase:0.24738363965847540160,((339629707__Bacteria__Clostridia__Sulfobacillus_acidophilus_TPY__isoleucyl|tRNA_synthetase:0.72184278154949610418,317121723__Bacteria__Clostridia__Thermaerobacter_marianensis_DSM_12885__isoleucyl|tRNA_synthetase:0.25934835434406561250):0.09864779048260333139,51892369__Bacteria__Clostridia__Symbiobacterium_thermophilum_IAM_14863__isoleucyl|tRNA_synthetase:0.36053629542302900735):0.12393103641871443255):0.08089557692172133496,((((((333924454__Bacteria__Clostridia__Desulfotomaculum_carboxydivorans_CO-1-SRB__isoleucyl|tRNA_synthetase:0.05457071989743444984,(134298586__Bacteria__Clostridia__Desulfotomaculum_reducens_MI-1__isoleucyl|tRNA_synthetase:0.08516088204785204896,334341797__Bacteria__Clostridia__Desulfotomaculum_ruminis_DSM_2154__isoleucyl|tRNA_synthetase:0.08077265702820303483):0.04434914202579078035):0.13101479861812501126,(169831567__Bacteria__Clostridia__Candidatus_Desulforudis_audaxviator_MP104C__isoleucyl|tRNA_synthetase:0.30019015162448170475,260892906__Bacteria__Clostridia__Ammonifex_degensii_KC4__isoleucyl|tRNA_synthetase:0.26226907351490713616):0.08534304258914073016):0.03968451633833973424,((333978630__Bacteria__Clostridia__Desulfotomaculum_kuznetsovii_DSM_6115__isoleucyl|tRNA_synthetase:0.17367339249370039589,147678155__Bacteria__Clostridia__Pelotomaculum_thermopropionicum_SI__isoleucyl|tRNA_synthetase:0.16374861724228584325):0.06523207626490379329,258514376__Bacteria__Clostridia__Desulfotomaculum_acetoxidans_DSM_771__isoleucyl|tRNA_synthetase:0.23231602560931921553):0.03527722520158448755):0.04815671208620773275,((297617013__Bacteria__Clostridia__Syntrophothermus_lipocalidus_DSM_12680__isoleucyl|tRNA_synthetase:0.16361328095300678442,114566494__Bacteria__Clostridia__Syntrophomonas_wolfei_subsp_wolfei_str_Goettingen__isoleucyl|tRNA_synthetase:0.26874890693232117433):0.10869215957683119045,(83589714__Bacteria__Clostridia__Moorella_thermoacetica_ATCC_39073__isoleucyl|tRNA_synthetase:0.21828347271745177083,167630165__Bacteria__Clostridia__Heliobacterium_modesticaldum_Ice1__isoleucyl|tRNA_synthetase:0.24480964429797263948):0.05426834983128443757):0.03019301475970608689):0.02941688122450287698,296133361__Bacteria__Clostridia__Thermincola_potens_JR__isoleucyl|tRNA_synthetase:0.23816672390886542421):0.03454038286234931837,((374997213__Bacteria__Clostridia__Desulfosporosinus_orientis_DSM_765__isoleucyl|tRNA_synthetase:0.17030481086757420783,89895628__Bacteria__Clostridia__Desulfitobacterium_hafniense_Y51__isoleucyl|tRNA_synthetase:0.16341657804711437474):0.04799689451047584043,325288845__Bacteria__Clostridia__Syntrophobotulus_glycolicus_DSM_8271__isoleucyl|tRNA_synthetase:0.19489351938705676281):0.18503968995784739193):0.03243939881326835667):0.04863026322905349141,((((312127589__Bacteria__Clostridia__Caldicellulosiruptor_hydrothermalis_108__isoleucyl|tRNA_synthetase:0.00362360818850835775,((312622414__Bacteria__Clostridia__Caldicellulosiruptor_kronotskyensis_2002__isoleucyl|tRNA_synthetase:0.00614198830708908867,222529340__Bacteria__Clostridia__Caldicellulosiruptor_bescii_DSM_6725__isoleucyl|tRNA_synthetase:0.00887821896918030741):0.00941778853959429098,(146296917__Bacteria__Clostridia__Caldicellulosiruptor_saccharolyticus_DSM_8903__isoleucyl|tRNA_synthetase:0.02794042071598101112,((344996023__Bacteria__Clostridia__Caldicellulosiruptor_lactoaceticus_6A__isoleucyl|tRNA_synthetase:0.00715466095618223080,312793533__Bacteria__Clostridia__Caldicellulosiruptor_kristjanssonii_177R1B__isoleucyl|tRNA_synthetase:0.00517105181098815713):0.01303535363775899965,(312135165__Bacteria__Clostridia__Caldicellulosiruptor_owensensis_OL__isoleucyl|tRNA_synthetase:0.00519877089046294916,302871850__Bacteria__Clostridia__Caldicellulosiruptor_obsidiansis_OB47__isoleucyl|tRNA_synthetase:0.00521163746282469510):0.01565707052083891576):0.00282707851619034677):0.00593122512791665734):0.00704466962885327147):0.33147251604863231522,(125973305__Bacteria__Clostridia__Clostridium_thermocellum_ATCC_27405__isoleucyl|tRNA_synthetase:0.13533450139436081772,(376261454__Bacteria__Clostridia__Clostridium_sp_BNL1100__isoleucyl|tRNA_synthetase:0.01528756725086651870,220929274__Bacteria__Clostridia__Clostridium_cellulolyticum_H10__isoleucyl|tRNA_synthetase:0.02828277007162124934):0.12971526624560442142):0.09228209232797998651):0.03602529531526963563,(350272996__Bacteria__Clostridia__Oscillibacter_valericigenes_Sjm18-20__isoleucyl|tRNA_synthetase:0.51958599101624924899,317131687__Bacteria__Clostridia__Ethanoligenens_harbinense_YUAN-3__isoleucyl|tRNA_synthetase:0.31176402551651555273):0.12963706252294915355):0.03061643713967340460,(((((297544853__Bacteria__Clostridia__Thermoanaerobacter_mathranii_subsp_mathranii_str_A3__isoleucyl|tRNA_synthetase:0.00375352915265180767,289578630__Bacteria__Clostridia__Thermoanaerobacter_italicus_Ab9__isoleucyl|tRNA_synthetase:0.00906636007253878128):0.01697501655231917553,(345017877__Bacteria__Clostridia__Thermoanaerobacter_wiegelii_Rt8__isoleucyl|tRNA_synthetase:0.00099139114818510752,((167037288__Bacteria__Clostridia__Thermoanaerobacter_pseudethanolicus_ATCC_33223__isoleucyl|tRNA_synthetase:0.00000122123005994819,320115704__Bacteria__Clostridia__Thermoanaerobacter_brockii_subsp_finnii_Ako-1__isoleucyl|tRNA_synthetase:0.00000122123005994819):0.00000122123005994819,167040517__Bacteria__Clostridia__Thermoanaerobacter_sp_X514__isoleucyl|tRNA_synthetase:0.00000122123005994819):0.00388074302396303238):0.01379496960678094908):0.03092036364085721731,20808023__Bacteria__Clostridia__Thermoanaerobacter_tengcongensis_MB4__isoleucyl|tRNA_synthetase:0.08971319349230177931):0.06046358942743498832,((390935118__Bacteria__Clostridia__Thermoanaerobacterium_saccharolyticum_JW-SL-YS485__isoleucyl|tRNA_synthetase:0.01256558032917939882,333897307__Bacteria__Clostridia__Thermoanaerobacterium_xylanolyticum_LX-11__isoleucyl|tRNA_synthetase:0.01056662127421543855):0.05046416229839925660,304316679__Bacteria__Clostridia__Thermoanaerobacterium_thermosaccharolyticum_DSM_571__isoleucyl|tRNA_synthetase:0.03856035548822775438):0.08266587457982094156):0.17388980379730087367,332981922__Bacteria__Clostridia__Mahella_australiensis_50-1_BON__isoleucyl|tRNA_synthetase:0.26340718141509611439):0.04544824956442909680):0.08845049297112543563):0.02847054907157985093):0.03027937239371447306):0.04809352278304202671):0.04463172126080820062):0.05074859339300352712,((383785594__Bacteria__others_bacteria__Leptospirillum_ferrooxidans_C2-3__isoleucyl|tRNA_synthetase:0.95613046445312055432,((((294054444__Bacteria__others_bacteria__Coraliomargarita_akajimensis_DSM_45221__isoleucyl|tRNA_synthetase:0.36185121544441789521,182414508__Bacteria__others_bacteria__Opitutus_terrae_PB90-1__isoleucyl|tRNA_synthetase:0.35781696020494130339):0.32927895599273271365,(189218385__Bacteria__others_bacteria__Methylacidiphilum_infernorum_V4__Isoleucyl|tRNA_synthetase:0.61854571297258920115,187734702__Bacteria__others_bacteria__Akkermansia_muciniphila_ATCC_BAA-835__isoleucyl|tRNA_synthetase:0.56339810829375180923):0.09917083558360044460):0.08565212458204020385,(383766167__Bacteria__Planctomycetes__Phycisphaera_mikurensis_NBRC_102666__isoleucyl|tRNA_synthetase:0.84649698744283707885,320101891__Bacteria__Planctomycetes__Isosphaera_pallida_ATCC_43644__isoleucyl|tRNA_synthetase:0.46522808869175052982):0.24468032274364337475):0.09824308849531593335,(((183221665__Bacteria__Spirochaetes__Leptospira_biflexa_serovar_Patoc_strain_Patoc_1_Paris__isoleucyl|tRNA_synthetase:0.26028542963115741671,(24214025__Bacteria__Spirochaetes__Leptospira_interrogans_serovar_Lai_str_56601__isoleucyl|tRNA_synthetase:0.05776347731284908055,116327605__Bacteria__Spirochaetes__Leptospira_borgpetersenii_serovar_Hardjo-bovis_L550__isoleucyl|tRNA_synthetase:0.06357327297574486002):0.19501452697859045227):0.37576512873324402486,(225620247__Bacteria__Spirochaetes__Brachyspira_hyodysenteriae_WA1__isoleucyl|tRNA_synthetase:0.00000122123005994819,(384208028__Bacteria__Spirochaetes__Brachyspira_intermedia_PWS-A__isoleucyl|tRNA_synthetase:0.00211412382932413354,(296126917__Bacteria__Spirochaetes__Brachyspira_murdochii_DSM_12563__isoleucyl|tRNA_synthetase:0.03632205025968929940,300870190__Bacteria__Spirochaetes__Brachyspira_pilosicoli_95-1000__isoleucyl|tRNA|synthetase:0.01144761970889174134):0.01638225255167485503):0.00486545342090933999):0.51419239987253084756):0.12187227877390019448,(187251551__Bacteria__others_bacteria__Elusimicrobium_minutum_Pei191__isoleucyl|tRNA_synthetase:0.65852823534453608367,189485620__Bacteria__others_bacteria__Uncultured_Termite_group_1_bacterium_phylotype_Rs-D17__isoleucyl|tRNA_synthetase:0.54944106700394390597):0.13524447549117427081):0.05614476214638395440):0.03516612444960651868):0.01965140633755963623,(((319789620__Bacteria__Aquificae__Thermovibrio_ammonificans_HB-1__isoleucyl|tRNA_synthetase:0.16859029615821966019,325294834__Bacteria__Aquificae__Desulfurobacterium_thermolithotrophum_DSM_11699__isoleucyl|tRNA_synthetase:0.13319035092736691839):0.30481171490799413570,((224372735__Bacteria__Epsilonproteobacteria__Nautilia_profundicola_AmH__isoleucyl|tRNA_synthetase:0.20000708256614035951,(((((296272307__Bacteria__Epsilonproteobacteria__Arcobacter_nitrofigilis_DSM_7299__isoleucyl|tRNA_synthetase:0.10846322823267891267,(157736772__Bacteria__Epsilonproteobacteria__Arcobacter_butzleri_RM4018__isoleucyl|tRNA_synthetase:0.06144268908635211468,384171464__Bacteria__Epsilonproteobacteria__Arcobacter_sp_L__isoleucyl|tRNA_synthase:0.01849511223013619934):0.06606257738560360193):0.20348510431537428222,152991025__Bacteria__Epsilonproteobacteria__Nitratiruptor_sp_SB155-2__isoleucyl|tRNA_synthetase:0.17404509678713422915):0.05647822850852419335,(((78776979__Bacteria__Epsilonproteobacteria__Sulfurimonas_denitrificans_DSM_1251__isoleucyl|tRNA_synthetase:0.12499251410275630247,307720718__Bacteria__Epsilonproteobacteria__Sulfurimonas_autotrophica_DSM_16294__isoleucyl|tRNA_synthetase:0.12709658846544655275):0.07626474449773294750,313681914__Bacteria__Epsilonproteobacteria__Sulfuricurvum_kujiense_DSM_16994__isoleucyl|tRNA_synthetase:0.17336518929562153013):0.11522849702791120030,(319956382__Bacteria__Epsilonproteobacteria__Nitratifractor_salsuginis_DSM_16511__isoleucyl|tRNA_synthetase:0.19150752044508614902,152993379__Bacteria__Epsilonproteobacteria__Sulfurovum_sp_NBC37-1__isoleucyl|tRNA_synthetase:0.22552248920012363254):0.09611334958030579023):0.04845659713695457671):0.05549395823314307724,((268679124__Bacteria__Epsilonproteobacteria__Sulfurospirillum_deleyianum_DSM_6946__isoleucyl|tRNA_synthetase:0.04100354493678082940,390939685__Bacteria__Epsilonproteobacteria__Sulfurospirillum_barnesii_SES-3__isoleucyl|tRNA_synthetase:0.07604975623215663727):0.19805393775825289038,((222824160__Bacteria__Epsilonproteobacteria__Campylobacter_lari_RM2100__isoleucyl|tRNA_synthetase:0.14597278024709928190,57237946__Bacteria__Epsilonproteobacteria__Campylobacter_jejuni_RM1221__isoleucyl|tRNA_synthetase:0.19200925626642958988):0.10061630696967968635,((154148579__Bacteria__Epsilonproteobacteria__Campylobacter_hominis_ATCC_BAA-381__isoleucyl|tRNA_synthetase:0.17440067487625615650,(154173836__Bacteria__Epsilonproteobacteria__Campylobacter_curvus_525-92__isoleucyl|tRNA_synthetase:0.10781348041997097786,342649736__Bacteria__Epsilonproteobacteria__Campylobacter_concisus_13826__isoleucyl|tRNA_synthetase:0.10280861360031180729):0.08385960892058416660):0.04418388338289126055,118474979__Bacteria__Epsilonproteobacteria__Campylobacter_fetus_subsp_fetus_82-40__isoleucyl|tRNA_synthetase:0.19006898594316129492):0.03466532371094317722):0.12479167350615821830):0.05044953613003994725):0.03873226738875860248,(34556624__Bacteria__Epsilonproteobacteria__Wolinella_succinogenes_DSM_1740__isoleucyl|tRNA_synthetase:0.29834769006138506242,((32266689__Bacteria__Epsilonproteobacteria__Helicobacter_hepaticus_ATCC_51449__isoleucyl|tRNA_synthetase:0.12154533899142720699,386762671__Bacteria__Epsilonproteobacteria__Helicobacter_cinaedi_PAGU611__isoleucyl|tRNA_synthetase:0.14439844831664272462):0.26431726851927789257,(((386747175__Bacteria__Epsilonproteobacteria__Helicobacter_cetorum_MIT_99-5656__isoleucyl|tRNA_synthetase:0.09482852145634870777,(298735618__Bacteria__Epsilonproteobacteria__Helicobacter_pylori_B8__isoleucyl|tRNA_synthetase:0.05542779364502432166,109946734__Bacteria__Epsilonproteobacteria__Helicobacter_acinonychis_str_Sheeba__isoleucyl|tRNA_synthetase:0.03195946933351066083):0.02935332325115748084):0.34369941330431680315,(336452808__Bacteria__Epsilonproteobacteria__Helicobacter_bizzozeronii_CIII-1__isoleucyl|tRNA_synthetase:0.04303463610255475053,315452755__Bacteria__Epsilonproteobacteria__Helicobacter_felis_ATCC_49179__isoleucyl|tRNA_synthetase:0.03045227722583202651):0.36281855189720602084):0.15933860615040526532,291277642__Bacteria__Epsilonproteobacteria__Helicobacter_mustelae_12198__isoleucyl|tRNA_synthetase:0.27398069909866717975):0.06917886141528714616):0.09148915390509836099):0.10065041546461690747):0.07465021620594725071):0.55576465453874768219,((225850238__Bacteria__Aquificae__Persephonella_marina_EX-H1__isoleucine|tRNA_ligase:0.12853184953629798182,(188997007__Bacteria__Aquificae__Sulfurihydrogenibium_sp_YO3AOP1__isoleucyl|tRNA_synthetase:0.06524911935064475754,225849332__Bacteria__Aquificae__Sulfurihydrogenibium_azorense_Az-Fu1__isoleucine|tRNA_ligase:0.09303545662396295324):0.09795531793052358882):0.13855350266449323327,(195953150__Bacteria__Aquificae__Hydrogenobaculum_sp_Y04AAS1__isoleucyl|tRNA_synthetase:0.40798476127070593122,(15605834__Bacteria__Aquificae__Aquifex_aeolicus_VF5__isoleucyl|tRNA_synthetase:0.21908690153531421019,(288818154__Bacteria__Aquificae__Hydrogenobacter_thermophilus_TK-6__isoleucyl|tRNA_synthetase:0.19951193513149123593,289548851__Bacteria__Aquificae__Thermocrinis_albus_DSM_14484__isoleucyl|tRNA_synthetase:0.24038569565359840796):0.08165696673571343212):0.05885596755793667811):0.08980760817353612702):0.14625360382148222538):0.04377541192736018882):0.06021287750004993000,(((302036441__Bacteria__others_bacteria__Candidatus_Nitrospira_defluvii__isoleucyl|tRNA_synthetase:0.45166388962305165089,(((153002892__Bacteria__Deltaproteobacteria__Anaeromyxobacter_sp_Fw109-5__isoleucyl|tRNA_synthetase:0.09450808486766427985,(197120433__Bacteria__Deltaproteobacteria__Anaeromyxobacter_sp_K__isoleucyl|tRNA_synthetase:0.00117995570138449725,86156442__Bacteria__Deltaproteobacteria__Anaeromyxobacter_dehalogenans_2CP-C__isoleucyl|tRNA_synthetase:0.01338786792837714373):0.10857734101781887914):0.21703449587692452694,((338531035__Bacteria__Deltaproteobacteria__Myxococcus_fulvus_HW-1__isoleucyl|tRNA_synthetase:0.01856966533347887902,108757222__Bacteria__Deltaproteobacteria__Myxococcus_xanthus_DK_1622__isoleucyl|tRNA_synthetase:0.01202736160601249049):0.08843228138586754772,(383459598__Bacteria__Deltaproteobacteria__Corallococcus_coralloides_DSM_2259__isoleucyl|tRNA_synthetase:0.10099654651941503136,310825353__Bacteria__Deltaproteobacteria__Stigmatella_aurantiaca_DW4-3-1__isoleucyl|tRNA_synthetase:0.80395117262663906565):0.02958246822089777989):0.35612071415942098129):0.18718807119736760591,(347754054__Bacteria__Acidobacteria__Candidatus_Chloracidobacterium_thermophilum_B__isoleucyl|tRNA_synthetase:0.56504931867021923608,(116624431__Bacteria__Acidobacteria__Candidatus_Solibacter_usitatus_Ellin6076__isoleucyl|tRNA_synthetase:0.40241276145924570473,(94968888__Bacteria__Acidobacteria__Candidatus_Koribacter_versatilis_Ellin345__isoleucyl|tRNA_synthetase:0.25967674905214072067,(225872168__Bacteria__Acidobacteria__Acidobacterium_capsulatum_ATCC_51196__isoleucine||tRNA_ligase:0.27514237345561337600,((322435106__Bacteria__Acidobacteria__Granulicella_tundricola__isoleucyl|tRNA_synthetase:0.24543521329568812606,374311327__Bacteria__Acidobacteria__Granulicella_mallensis_MP5ACTX8__isoleucyl|tRNA_synthetase:0.20592623642063190292):0.04892318870573100081,(390957770__Bacteria__Acidobacteria__Terriglobus_roseus_DSM_18391__isoleucyl|tRNA_synthetase:0.15353298936926540463,320107100__Bacteria__Acidobacteria__Terriglobus_saanensis_SP1PR4__isoleucyl|tRNA_synthetase:0.13527275890134943248):0.13090504953673345878):0.06034873391487706462):0.09013247209388544623):0.18915215344586794322):0.12243690616934446713):0.07245316349380007126):0.05316580027237333139):0.06449163853246767109,((((116747573__Bacteria__Deltaproteobacteria__Syntrophobacter_fumaroxidans_MPOB__isoleucyl|tRNA_synthetase:0.32929195038446718025,(85859341__Bacteria__Deltaproteobacteria__Syntrophus_aciditrophicus_SB__isoleucyl|tRNA_synthetase:0.40147986032154919789,((297569151__Bacteria__Deltaproteobacteria__Desulfurivibrio_alkaliphilus_AHT2__isoleucyl|tRNA_synthetase:0.34081183633926381837,(51246404__Bacteria__Deltaproteobacteria__Desulfotalea_psychrophila_LSv54__isoleucyl|tRNA_synthetase:0.26874205164672221313,320354487__Bacteria__Deltaproteobacteria__Desulfobulbus_propionicus_DSM_2032__isoleucyl|tRNA_synthetase:0.25090224799036908720):0.14009949576349800537):0.13906525329411037473,(328954555__Bacteria__Deltaproteobacteria__Desulfobacca_acetoxidans_DSM_11109__isoleucyl|tRNA_synthetase:0.38687022409395027678,302341853__Bacteria__Deltaproteobacteria__Desulfarculus_baarsii_DSM_2075__isoleucyl|tRNA_synthetase:0.34427046075182277107):0.08003834239017931784):0.02416100522988419777):0.03821276591891747260):0.04136120191564517795,(((158521204__Bacteria__Deltaproteobacteria__Desulfococcus_oleovorans_Hxd3__isoleucyl|tRNA_synthetase:0.29556111307645210884,224369583__Bacteria__Deltaproteobacteria__Desulfobacterium_autotrophicum_HRM2__protein_IleS:0.33989340573765941533):0.08278642394181902342,218779617__Bacteria__Deltaproteobacteria__Desulfatibacillum_alkenivorans_AK-01__isoleucyl|tRNA_synthetase:0.26131635703805822235):0.09951741766743481266,(317051698__Bacteria__others_bacteria__Desulfurispirillum_indicum_S5__isoleucyl|tRNA_synthetase:0.48403733330114745437,(77920049__Bacteria__Deltaproteobacteria__Pelobacter_carbinolicus_DSM_2380__isoleucyl|tRNA_synthetase:0.30807680142315679861,((118581995__Bacteria__Deltaproteobacteria__Pelobacter_propionicus_DSM_2379__isoleucyl|tRNA_synthetase:0.14586013958207907915,189424047__Bacteria__Deltaproteobacteria__Geobacter_lovleyi_SZ__isoleucyl|tRNA_synthetase:0.18148437671066267041):0.07970120427758517478,((78221572__Bacteria__Deltaproteobacteria__Geobacter_metallireducens_GS-15__isoleucyl|tRNA_synthetase:0.03492075392356831093,39998226__Bacteria__Deltaproteobacteria__Geobacter_sulfurreducens_PCA__isoleucyl|tRNA_ligase:0.04985043878149410940):0.12145050559589508354,(((253702345__Bacteria__Deltaproteobacteria__Geobacter_sp_M21__isoleucyl|tRNA_synthetase:0.02001717010970922167,197120011__Bacteria__Deltaproteobacteria__Geobacter_bemidjiensis_Bem__isoleucyl|tRNA_synthetase:0.01041605008463759169):0.03783146722216756269,322421576__Bacteria__Deltaproteobacteria__Geobacter_sp_M18__isoleucyl|tRNA_synthetase:0.04230390191237176634):0.14987547574689519259,(148266323__Bacteria__Deltaproteobacteria__Geobacter_uraniireducens_Rf4__isoleucyl|tRNA_synthetase:0.06023929351125512782,222053500__Bacteria__Deltaproteobacteria__Geobacter_sp_FRC-32__isoleucyl|tRNA_synthetase:0.07370235846384227962):0.05207225109478903075):0.05170530862431015062):0.03629070424516515903):0.10214282790650808241):0.06935814130336760697):0.04939576509738990290):0.04203920178025809251):0.02954160744604382438,((((256828301__Bacteria__Deltaproteobacteria__Desulfomicrobium_baculatum_DSM_4028__isoleucyl|tRNA_synthetase:0.23677621727107783789,258405242__Bacteria__Deltaproteobacteria__Desulfohalobium_retbaense_DSM_5692__isoleucyl|tRNA_synthetase:0.26794175176529816396):0.07528212795118779943,(374301254__Bacteria__Deltaproteobacteria__Desulfovibrio_africanus_str_Walvis_Bay__isoleucyl|tRNA_synthetase:0.31178055280313443642,((317153419__Bacteria__Deltaproteobacteria__Desulfovibrio_aespoeensis_Aspo-2__isoleucyl|tRNA_synthetase:0.10662909599106665248,376295179__Bacteria__Deltaproteobacteria__Desulfovibrio_desulfuricans_ND132__isoleucyl|tRNA_synthetase:0.06727691590722445492):0.14960492589174628764,242279474__Bacteria__Deltaproteobacteria__Desulfovibrio_salexigens_DSM_2638__isoleucyl|tRNA_synthetase:0.17604447072645296180):0.07450859585288974185):0.03572140355677296680):0.04187062951888494144,((78357185__Bacteria__Deltaproteobacteria__Desulfovibrio_alaskensis_G20__isoleucyl|tRNA_synthetase:0.20375030325444429269,(46580336__Bacteria__Deltaproteobacteria__Desulfovibrio_vulgaris_str_Hildenborough__isoleucyl|tRNA_synthetase:0.16354901409065536466,218885370__Bacteria__Deltaproteobacteria__Desulfovibrio_vulgaris_str_Miyazaki_F__isoleucyl|tRNA_synthetase:0.12820240965196141869):0.03638636946829254537):0.06017535199284532871,(94987493__Bacteria__Deltaproteobacteria__Lawsonia_intracellularis_PHE-MN1-00__isoleucyl|tRNA_synthetase:0.36336378239777478161,220903664__Bacteria__Deltaproteobacteria__Desulfovibrio_desulfuricans_subsp_desulfuricans_str_ATCC_27774__isoleucyl|tRNA_synthetase:0.21337727606342207776):0.06025493316015585743):0.06182121060610756835):0.03646617306507515116,239906853__Bacteria__Deltaproteobacteria__Desulfovibrio_magneticus_RS-1__isoleucyl|tRNA_synthetase:0.30325862907092265841):0.28355557596833941281):0.02570668182978234906,((((198282848__Bacteria__Gammaproteobacteria__Acidithiobacillus_ferrooxidans_ATCC_53993__isoleucyl|tRNA_synthetase:0.05599322547222667507,344200378__Bacteria__Gammaproteobacteria__Acidithiobacillus_ferrivorans_SS3__Isoleucyl|tRNA_synthetase:0.05170072459083097094):0.12141258266923903031,340782477__Bacteria__Gammaproteobacteria__Acidithiobacillus_caldus_SM-1__Isoleucyl|tRNA_synthetase:0.27583307500271642132):0.26963272431496554393,((29653743__Bacteria__Gammaproteobacteria__Coxiella_burnetii_RSA_493__isoleucyl|tRNA_synthetase:0.32390113232110934183,(52841172__Bacteria__Gammaproteobacteria__Legionella_pneumophila_subsp_pneumophila_str_Philadelphia_1__isoleucyl|tRNA_synthetase:0.12322097343307646111,289165291__Bacteria__Gammaproteobacteria__Legionella_longbeachae_NSW150__Isoleucyl|tRNA_synthetase:0.10422083107092389165):0.29012814989415997013):0.06564128189928154777,((((56460236__Bacteria__Gammaproteobacteria__Idiomarina_loihiensis_L2TR__isoleucyl|tRNA_synthetase:0.25016745039494681091,(((119946877__Bacteria__Gammaproteobacteria__Psychromonas_ingrahamii_37__isoleucyl|tRNA_synthetase:0.27018837151335001190,((127512032__Bacteria__Gammaproteobacteria__Shewanella_loihica_PV-4__isoleucyl|tRNA_synthetase:0.08527515822605258311,((212636473__Bacteria__Gammaproteobacteria__Shewanella_piezotolerans_WP3__Isoleucyl|tRNA_synthetase|_class_Ia:0.03090960962219969910,(167623065__Bacteria__Gammaproteobacteria__Shewanella_halifaxensis_HAW-EB4__isoleucyl|tRNA_synthetase:0.02916606899936393521,157960911__Bacteria__Gammaproteobacteria__Shewanella_pealeana_ATCC_700345__isoleucyl|tRNA_synthetase:0.01687664441812980476):0.03021954900604344879):0.04002601827995405648,(294139773__Bacteria__Gammaproteobacteria__Shewanella_violacea_DSS12__isoleucyl|tRNA_synthetase:0.07159948090171494584,(170725652__Bacteria__Gammaproteobacteria__Shewanella_woodyi_ATCC_51908__isoleucyl|tRNA_synthetase:0.05251270248686293329,157374333__Bacteria__Gammaproteobacteria__Shewanella_sediminis_HAW-EB3__isoleucyl|tRNA_synthetase:0.03532681645817492555):0.01385087920138426340):0.04126002919543643455):0.03485417228197817963):0.01471875727952902044,(119774061__Bacteria__Gammaproteobacteria__Shewanella_amazonensis_SB2B__isoleucyl|tRNA_synthetase:0.12666625069017622973,((114564054__Bacteria__Gammaproteobacteria__Shewanella_frigidimarina_NCIMB_400__isoleucyl|tRNA_synthetase:0.03907023894779948492,91794074__Bacteria__Gammaproteobacteria__Shewanella_denitrificans_OS217__isoleucyl|tRNA_synthetase:0.05186754437527223149):0.04474219214958430335,((24375036__Bacteria__Gammaproteobacteria__Shewanella_oneidensis_MR-1__isoleucyl|tRNA_synthetase_IleS:0.01208687207195774903,113971292__Bacteria__Gammaproteobacteria__Shewanella_sp_MR-4__isoleucyl|tRNA_synthetase:0.01315136652795304353):0.02868665362834925750,(126173298__Bacteria__Gammaproteobacteria__Shewanella_baltica_OS155__isoleucyl|tRNA_synthetase:0.01116396547471855405,146292162__Bacteria__Gammaproteobacteria__Shewanella_putrefaciens_CN-32__isoleucyl|tRNA_synthetase:0.00917357192212290250):0.01882916565052958346):0.03287985650308647423):0.02353610062465871094):0.02568873199912493147):0.11908855848890070872):0.04403988577562745199,(308048500__Bacteria__Gammaproteobacteria__Ferrimonas_balearica_DSM_9799__isoleucyl|tRNA_synthetase:0.16746529800732259941,((((332289398__Bacteria__Gammaproteobacteria__Gallibacterium_anatis_UMN179__isoleucyl|tRNA_synthetase:0.09833501542063466383,(((52425806__Bacteria__Gammaproteobacteria__Mannheimia_succiniciproducens_MBEL55E__isoleucyl|tRNA_synthetase:0.03063639854837193685,152979533__Bacteria__Gammaproteobacteria__Actinobacillus_succinogenes_130Z__isoleucyl|tRNA_synthetase:0.03589802530382536772):0.06334651507681221538,15603527__Bacteria__Gammaproteobacteria__Pasteurella_multocida_subsp_multocida_str_Pm70__isoleucyl|tRNA_synthetase:0.09404728789992661264):0.04349605441255306043,((113460332__Bacteria__Gammaproteobacteria__Haemophilus_somnus_129PT__isoleucyl|tRNA_synthetase:0.07093177042658128928,((33151511__Bacteria__Gammaproteobacteria__Haemophilus_ducreyi_35000HP__isoleucyl|tRNA_synthetase:0.12725852375473198363,126207532__Bacteria__Gammaproteobacteria__Actinobacillus_pleuropneumoniae_serovar_5b_str_L20__isoleucyl|tRNA_synthetase:0.04922396887126700982):0.02242499924883905454,219871117__Bacteria__Gammaproteobacteria__Haemophilus_parasuis_SH0165__isoleucyl|tRNA_synthetase:0.05311410496753270899):0.01528877749426755563):0.08332967030004506670,((251794004__Bacteria__Gammaproteobacteria__Aggregatibacter_aphrophilus_NJ8700__isoleucyl|tRNA_synthetase:0.02087651580440207100,(68249550__Bacteria__Gammaproteobacteria__Haemophilus_influenzae_86-028NP__isoleucyl|tRNA_synthetase:0.05168932031261949667,345428922__Bacteria__Gammaproteobacteria__Haemophilus_parainfluenzae_T3T1__isoleucyl|tRNA_synthetase:0.01449493122382522481):0.00478442041392137390):0.01478861289004024769,261868577__Bacteria__Gammaproteobacteria__Aggregatibacter_actinomycetemcomitans_D11S-1__isoleucyl|tRNA_synthetase:0.04402480781915455582):0.04977939042459634394):0.03029819954868909204):0.03240185720791207563):0.16630234735083307407,((269137940__Bacteria__Gammaproteobacteria__Edwardsiella_tarda_EIB202__isoleucyl|tRNA_synthetase:0.00585981592709303774,238918622__Bacteria__Gammaproteobacteria__Edwardsiella_ictaluri_93-146__isoleucyl|tRNA_synthetase|_putative:0.02011354027578496698):0.10880263353741428944,(238898020__Bacteria__Gammaproteobacteria__Candidatus_Hamiltonella_defensa_5AT_Acyrthosiphon_pisum__isoleucine_tRNA_synthetase:0.31199176027136471534,((((197283930__Bacteria__Gammaproteobacteria__Proteus_mirabilis_HI4320__isoleucyl|tRNA_synthetase:0.08854041029439481403,386742823__Bacteria__Gammaproteobacteria__Providencia_stuartii_MRSN_2154__isoleucyl|tRNA_synthetase:0.11369264529456256374):0.04023794215736531399,((290474752__Bacteria__Gammaproteobacteria__Xenorhabdus_bovienii_SS-2004__isoleucine_tRNA_synthetase:0.03203737274534167179,300724587__Bacteria__Gammaproteobacteria__Xenorhabdus_nematophila_ATCC_19061__isoleucine_tRNA_synthetase:0.05517037564991684323):0.06835270061897244509,(253988036__Bacteria__Gammaproteobacteria__Photorhabdus_asymbiotica_subsp_asymbiotica_ATCC_43949__isoleucyl|tRNA_synthetase:0.02042865505746312149,37524595__Bacteria__Gammaproteobacteria__Photorhabdus_luminescens_subsp_laumondii_TTO1__isoleucyl|tRNA_synthetase:0.02381966030035543788):0.05127261602944426649):0.02620242392990249428):0.04838098761489167260,((123440980__Bacteria__Gammaproteobacteria__Yersinia_enterocolitica_subsp_enterocolitica_8081__isoleucyl|tRNA_synthetase:0.02267424161824298928,(51594968__Bacteria__Gammaproteobacteria__Yersinia_pseudotuberculosis_IP_32953__isoleucyl|tRNA_synthetase:0.00000122123005994819,22127574__Bacteria__Gammaproteobacteria__Yersinia_pestis_KIM_10__isoleucyl|tRNA_synthetase:0.00000122123005994819):0.02080707205079557198):0.03177496885586915398,((333925523__Bacteria__Gammaproteobacteria__Serratia_sp_AS12__isoleucyl|tRNA_synthetase:0.01298256678522570658,(157368943__Bacteria__Gammaproteobacteria__Serratia_proteamaculans_568__isoleucyl|tRNA_synthetase:0.01843729069476835250,374313876__Bacteria__Gammaproteobacteria__Serratia_symbiotica_str_Cinara_cedri__isoleucyl|tRNA_synthetase:0.24145941862785896825):0.00568766773722440954):0.05169772627606992327,(322834473__Bacteria__Gammaproteobacteria__Rahnella_sp_Y9602__isoleucyl|tRNA_synthetase:0.00737652392999768765,383191673__Bacteria__Gammaproteobacteria__Rahnella_aquatilis_CIP_78-65_ATCC_33071__isoleucyl|tRNA_synthetase:0.00463620915781004072):0.07168433148595355908):0.02538348995890979398):0.01664662426934803915):0.01499348230899688258,(((271502098__Bacteria__Gammaproteobacteria__Dickeya_dadantii_Ech586__isoleucyl|tRNA_synthetase:0.01747562168151687786,251788188__Bacteria__Gammaproteobacteria__Dickeya_zeae_Ech1591__isoleucyl|tRNA_synthetase:0.02473809494767916645):0.07367399372813364378,(253690014__Bacteria__Gammaproteobacteria__Pectobacterium_carotovorum_subsp_carotovorum_PC1__isoleucyl|tRNA_synthetase:0.00517135270559325368,(261823081__Bacteria__Gammaproteobacteria__Pectobacterium_wasabiae_WPP163__isoleucyl|tRNA_synthetase:0.01766463712451266099,50122797__Bacteria__Gammaproteobacteria__Pectobacterium_atrosepticum_SCRI1043__isoleucyl|tRNA_synthetase:0.00805282278497434535):0.00492454035703834923):0.03744721075692498263):0.06685669382790059012,(((387890608__Bacteria__Gammaproteobacteria__Escherichia_blattae_DSM_4481__isoleucyl|tRNA_synthetase:0.08688908152717617073,(((156935453__Bacteria__Gammaproteobacteria__Cronobacter_sakazakii_ATCC_BAA-894__isoleucyl|tRNA_synthetase:0.00839441979299762782,260596444__Bacteria__Gammaproteobacteria__Cronobacter_turicensis_z3032__isoleucyl|tRNA_synthetase:0.00460209409201318195):0.04518391953961468227,((146310248__Bacteria__Gammaproteobacteria__Enterobacter_sp_638__isoleucyl|tRNA_synthetase:0.02993917407303529898,(345297812__Bacteria__Gammaproteobacteria__Enterobacter_asburiae_LF7a__isoleucyl|tRNA_synthetase:0.00893869084521828339,296101200__Bacteria__Gammaproteobacteria__Enterobacter_cloacae_subsp_cloacae_ATCC_13047__isoleucyl|tRNA_synthetase:0.02202226131311548277):0.01273637840969460595):0.01658565571312597964,(375258901__Bacteria__Gammaproteobacteria__Klebsiella_oxytoca_KCTC_1686__isoleucyl|tRNA_synthetase:0.03904526002176451210,(378976890__Bacteria__Gammaproteobacteria__Klebsiella_pneumoniae_subsp_pneumoniae_HS11286__isoleucine|tRNA_ligase:0.00535550025463260408,(288937224__Bacteria__Gammaproteobacteria__Klebsiella_variicola_At-22__isoleucyl|tRNA_synthetase:0.00273499644707072805,336248654__Bacteria__Gammaproteobacteria__Enterobacter_aerogenes_KCTC_2190__isoleucyl|tRNA_synthetase:0.00819737160416318666):0.00908831787639224203):0.01361842608085020272):0.02003703272256734599):0.01124983358961675894):0.00764963697541307976,(283783805__Bacteria__Gammaproteobacteria__Citrobacter_rodentium_ICC168__isoleucyl|tRNA_synthetase:0.02341287512822848305,(157147566__Bacteria__Gammaproteobacteria__Citrobacter_koseri_ATCC_BAA-895__isoleucyl|tRNA_synthetase:0.01619582900766275771,(((((82775428__Bacteria__Gammaproteobacteria__Shigella_dysenteriae_Sd197__isoleucyl|tRNA_synthetase:0.00296265291023903136,74310644__Bacteria__Gammaproteobacteria__Shigella_sonnei_Ss046__isoleucyl|tRNA_synthetase:0.00098714613085291569):0.00000122123005994819,218547459__Bacteria__Gammaproteobacteria__Escherichia_fergusonii_ATCC_35469__isoleucyl|tRNA_synthetase:0.00000122123005994819):0.00000122123005994819,82542642__Bacteria__Gammaproteobacteria__Shigella_boydii_Sb227__isoleucyl|tRNA_synthetase:0.00197805598798767024):0.00098822301319384542,(15799708__Bacteria__Gammaproteobacteria__Escherichia_coli_O157_H7_str_EDL933__isoleucyl|tRNA_synthetase:0.00297314304768389387,24111471__Bacteria__Gammaproteobacteria__Shigella_flexneri_2a_str_301__isoleucyl|tRNA_synthetase:0.00098897357275182294):0.00000122123005994819):0.01872712740141182358,(339998080__Bacteria__Gammaproteobacteria__Salmonella_bongori_NCTC_12419__isoleucyl|tRNA_synthetase:0.00549037061434344727,62178610__Bacteria__Gammaproteobacteria__Salmonella_enterica_subsp_enterica_serovar_Choleraesuis_str__isoleucyl|tRNA_synthetase:0.01704462653263541169):0.09875901005079659734):0.00347426665834774931):0.00740593146366631556):0.00913434029129288338):0.02186307279138700183):0.05192144410445483083,((300715262__Bacteria__Gammaproteobacteria__Erwinia_billingiae_Eb661__Isoleucyl|tRNA_synthetase_1:0.04871232022759196256,(292489405__Bacteria__Gammaproteobacteria__Erwinia_amylovora_CFBP1430__isoleucyl|tRNA_synthetase:0.02232736685556039463,((385785854__Bacteria__Gammaproteobacteria__Erwinia_sp_Ejp617__isoleucyl|tRNA_synthetase:0.00478800010499121163,259907374__Bacteria__Gammaproteobacteria__Erwinia_pyrifoliae_Ep1-96__isoleucyl|tRNA_synthetase:0.00312911924527833028):0.01301737522912505864,188532859__Bacteria__Gammaproteobacteria__Erwinia_tasmaniensis_Et1-99__isoleucyl|tRNA_synthetase:0.01480303985046115857):0.00343511826306536682):0.03736210205863139955):0.02848659201016180004,(308185615__Bacteria__Gammaproteobacteria__Pantoea_vagans_C9-1__isoleucyl|tRNA_synthetase:0.03329865546130501147,(291616222__Bacteria__Gammaproteobacteria__Pantoea_ananatis_LMG_20103__IleS:0.03516107597717694350,317046855__Bacteria__Gammaproteobacteria__Pantoea_sp_At-9b__isoleucyl|tRNA_synthetase:0.03173556427853731210):0.01828401688384682575):0.02615373018027227284):0.06240168955631836961):0.02299996552743547445,((((((32491043__Bacteria__Gammaproteobacteria__Wigglesworthia_glossinidia_endosymbiont_of_Glossina_brevipalpis__hypothetical_protein:0.27078407641925528182,379009716__Bacteria__Gammaproteobacteria__Wigglesworthia_glossinidia_endosymbiont_of_Glossina_morsitans__isoleucyl|tRNA_synthetase:0.29608442574853321982):0.15938048032688367783,((21672432__Bacteria__Gammaproteobacteria__Buchnera_aphidicola_str_Sg_Schizaphis_graminum__isoleucyl|tRNA_synthetase:0.16034990375273031060,(384228162__Bacteria__Gammaproteobacteria__Buchnera_aphidicola_str_Ua_Uroleucon_ambrosiae__isoleucyl|tRNA_synthetase:0.14496242904884859559,(15616769__Bacteria__Gammaproteobacteria__Buchnera_aphidicola_str_APS_Acyrthosiphon_pisum__isoleucyl|tRNA_synthetase:0.10365155556679889193,384227592__Bacteria__Gammaproteobacteria__Buchnera_aphidicola_str_Ak_Acyrthosiphon_kondoi__isoleucyl|tRNA_synthetase:0.09624866311510771322):0.04471046264154426159):0.05549579731480906719):0.15654070970267361385,(27904642__Bacteria__Gammaproteobacteria__Buchnera_aphidicola_str_Bp_Baizongia_pistaciae__isoleucyl|tRNA_synthetase:0.36078876384651320519,((116515034__Bacteria__Gammaproteobacteria__Buchnera_aphidicola_str_Cc_Cinara_cedri__hypothetical_protein:0.31746800148996456858,336233201__Bacteria__Gammaproteobacteria__Buchnera_aphidicola_Cinara_tujafilina__isoleucyl|tRNA_synthetase:0.27133697346854829258):0.17552875200031001213,(295698742__Bacteria__Gammaproteobacteria__Candidatus_Riesia_pediculicola_USDA__isoleucyl|tRNA_synthetase:0.54237785442498009925,(116335031__Bacteria__Gammaproteobacteria__Candidatus_Carsonella_ruddii_PV__isoleucyl|tRNA_synthetase:1.89797707424500794460,307069607__Bacteria__Betaproteobacteria__Candidatus_Zinderia_insecticola_CARI__isoleucyl|tRNA_synthetase:0.40718271162647018402):0.31438870944832036924):0.11032177209029729592):0.09411596262027464854):0.05733831326001905676):0.12405628103686021368):0.12130054330366721316,((319760262__Bacteria__Gammaproteobacteria__Candidatus_Blochmannia_vafer_str_BVAF__isoleucyl|tRNA_synthetase:0.20495082493939884016,33519593__Bacteria__Gammaproteobacteria__Candidatus_Blochmannia_floridanus__isoleucyl|tRNA_synthetase:0.21268498939585603336):0.11470856237568553826,71891905__Bacteria__Gammaproteobacteria__Candidatus_Blochmannia_pennsylvanicus_str_BPEN__isoleucyl|tRNA_synthetase:0.19205361354137753804):0.12714909750404437827):0.21235499677477800984,94676833__Bacteria__Gammaproteobacteria__Baumannia_cicadellinicola_str_Hc_Homalodisca_coagulata__isoleucyl|tRNA_synthetase:0.22576807082660127479):0.09694317583145133088,339477791__Bacteria__Gammaproteobacteria__Candidatus_Moranella_endobia_PCIT__isoleucyl|tRNA_synthetase:0.18042312203265123416):0.06101950313181729590,85058392__Bacteria__Gammaproteobacteria__Sodalis_glossinidius_str_morsitans__isoleucyl|tRNA_synthetase:0.04049630846480987284):0.10550780502053540288):0.01562332882186618505):0.01481354811574848128):0.02278991640822828138):0.03110402180878242204):0.05734711214466761686):0.07348330760980577303,((237809689__Bacteria__Gammaproteobacteria__Tolumonas_auensis_DSM_9187__isoleucyl|tRNA_synthetase:0.13230441932682338035,(117619483__Bacteria__Gammaproteobacteria__Aeromonas_hydrophila_subsp_hydrophila_ATCC_7966__isoleucyl|tRNA_synthetase:0.00799872701532321900,(145297754__Bacteria__Gammaproteobacteria__Aeromonas_salmonicida_subsp_salmonicida_A449__isoleucyl|tRNA_synthetase:0.02741626844916171188,330831173__Bacteria__Gammaproteobacteria__Aeromonas_veronii_B565__Isoleucyl|tRNA_synthetase:0.01094265517676073531):0.00583208070097473996):0.09934374383877130066):0.04338901711154802970,374334775__Bacteria__Gammaproteobacteria__Oceanimonas_sp_GK1__isoleucyl|tRNA_synthetase:0.10853257866281630639):0.02246374827980869224):0.03432265323520612699,(54307796__Bacteria__Gammaproteobacteria__Photobacterium_profundum_SS9__isoleucyl|tRNA_synthetase:0.08010036827935837489,((59711074__Bacteria__Gammaproteobacteria__Vibrio_fischeri_ES114__isoleucyl|tRNA_synthetase:0.01826996586886422969,209694172__Bacteria__Gammaproteobacteria__Aliivibrio_salmonicida_LFI1238__isoleucyl|tRNA_synthetase:0.02770349744974863124):0.04253172757129762560,(218708570__Bacteria__Gammaproteobacteria__Vibrio_splendidus_LGP32__isoleucyl|tRNA_synthetase:0.03346565344955799298,((262395188__Bacteria__Gammaproteobacteria__Vibrio_sp_Ex25__isoleucyl|tRNA_synthetase:0.00649566047003036825,156973299__Bacteria__Gammaproteobacteria__Vibrio_harveyi_ATCC_BAA-1116__isoleucyl|tRNA_synthetase:0.00418612856341218226):0.01353093078122101153,((((15640701__Bacteria__Gammaproteobacteria__Vibrio_cholerae_O1_biovar_El_Tor_str_N16961__isoleucyl|tRNA_synthetase:0.06457523059067667159,375130087__Bacteria__Gammaproteobacteria__Vibrio_furnissii_NCTC_11218__isoleucyl|tRNA_synthetase:0.04081486651745442479):0.01881129372917762430,336124948__Bacteria__Gammaproteobacteria__Vibrio_anguillarum_775__Isoleucyl|tRNA_synthetase:0.07156119375985965647):0.02387524974657954241,27363971__Bacteria__Gammaproteobacteria__Vibrio_vulnificus_CMCP6__isoleucyl|tRNA_synthetase:0.02668008160242418478):0.02225434177981653466,28897308__Bacteria__Gammaproteobacteria__Vibrio_parahaemolyticus_RIMD_2210633__isoleucyl|tRNA_synthetase:0.01346535913426323561):0.01056195435331641619):0.03268874113332972259):0.02922674913870139737):0.04624802562812032475):0.12231844767270333429):0.03987594709657753256):0.03173085534761854037):0.03503105046088087621,((71277791__Bacteria__Gammaproteobacteria__Colwellia_psychrerythraea_34H__isoleucyl|tRNA_synthetase:0.21285786928665251239,(315126084__Bacteria__Gammaproteobacteria__Pseudoalteromonas_sp_SM9913__isoleucyl|tRNA_synthetase:0.02511381540511424884,77359865__Bacteria__Gammaproteobacteria__Pseudoalteromonas_haloplanktis_TAC125__isoleucyl|tRNA_synthetase:0.03563278740964535146):0.16901765431495285874):0.05858849068109232144,((348028500__Bacteria__Gammaproteobacteria__Glaciecola_nitratireducens_FR1064__isoleucyl|tRNA_synthetase:0.20435578313459373812,(332140401__Bacteria__Gammaproteobacteria__Alteromonas_macleodii_str_Deep_ecotype__isoleucyl|tRNA_synthetase:0.04845278456778329829,333892305__Bacteria__Gammaproteobacteria__Alteromonas_sp_SN2__isoleucyl|tRNA_synthetase:0.04993345641340365265):0.12849118063804626511):0.05724055163629167275,(332305532__Bacteria__Gammaproteobacteria__Glaciecola_sp_4H-3-7YE-5__isoleucyl|tRNA_synthetase:0.02212063999490037139,109899483__Bacteria__Gammaproteobacteria__Pseudoalteromonas_atlantica_T6c__isoleucyl|tRNA_synthetase:0.03059664818556475166):0.13209977810990181091):0.09322303653257299483):0.05809372642081315347):0.03143970848032121013):0.09179619210562260656,(((334144266__Bacteria__Gammaproteobacteria__Thioalkalimicrobium_cyclicum_ALM1__isoleucyl|tRNA_synthetase:0.12269717620587938800,78484840__Bacteria__Gammaproteobacteria__Thiomicrospira_crunogena_XCL-2__isoleucyl|tRNA_synthetase:0.16099855927445846926):0.21151196906210728566,((387127200__Bacteria__Gammaproteobacteria__Methylophaga_sp_JAM1__isoleucyl|tRNA_synthetase:0.10259649848009738671,387129440__Bacteria__Gammaproteobacteria__Methylophaga_sp_JAM7__isoleucyl|tRNA_synthetase:0.17722780954577743717):0.17844015823392431197,(((288941693__Bacteria__Gammaproteobacteria__Allochromatium_vinosum_DSM_180__isoleucyl|tRNA_synthetase:0.08446227844607988311,390951466__Bacteria__Gammaproteobacteria__Thiocystis_violascens_DSM_198__isoleucyl|tRNA_synthetase:0.08304029842177960974):0.18403365867055218597,((292491025__Bacteria__Gammaproteobacteria__Nitrosococcus_halophilus_Nc4__isoleucyl|tRNA_synthetase:0.03973839253614718653,(77165740__Bacteria__Gammaproteobacteria__Nitrosococcus_oceani_ATCC_19707__isoleucyl|tRNA_synthetase:0.03486776937988040476,300114688__Bacteria__Gammaproteobacteria__Nitrosococcus_watsonii_C-113__isoleucyl|tRNA_synthetase:0.02986855666137133367):0.04996265218871600439):0.20827845326755675681,((114320013__Bacteria__Gammaproteobacteria__Alkalilimnicola_ehrlichii_MLHE-1__isoleucyl|tRNA_synthetase:0.17509879702442462945,121998615__Bacteria__Gammaproteobacteria__Halorhodospira_halophila_SL1__isoleucyl|tRNA_synthetase:0.25641885224846205915):0.10198487711358382446,(289209715__Bacteria__Gammaproteobacteria__Thioalkalivibrio_sp_K90mix__isoleucyl|tRNA_synthetase:0.25253592482814690712,220936373__Bacteria__Gammaproteobacteria__Thioalkalivibrio_sulfidophilus_HL-EbGr7__isoleucyl|tRNA_synthetase:0.13537725436127204248):0.08971607817365048754):0.05685380872977898598):0.02437210366474114320):0.03161893842106804769,((333981877__Bacteria__Gammaproteobacteria__Methylomonas_methanica_MC09__isoleucyl|tRNA_synthetase:0.13743542329920074851,357406900__Bacteria__Gammaproteobacteria__Methylomicrobium_alcaliphilum__isoleucyl|tRNA_synthetase:0.12266058104804204720):0.08513413210874309911,53803700__Bacteria__Gammaproteobacteria__Methylococcus_capsulatus_str_Bath__isoleucyl|tRNA_synthetase:0.21320879530763631182):0.06059882438102034280):0.03601424826966883458):0.02773728898099432280):0.03563183705799474049,(256822881__Bacteria__Gammaproteobacteria__Kangiella_koreensis_DSM_16069__isoleucyl|tRNA_synthetase:0.33880979314327192009,((304309975__Bacteria__Gammaproteobacteria__Gamma_proteobacterium_HdN1__isoleucyl|tRNA_synthetase:0.31358795771717634659,(((120553794__Bacteria__Gammaproteobacteria__Marinobacter_aquaeolei_VT8__isoleucyl|tRNA_synthetase:0.00226741958988833925,387813165__Bacteria__Gammaproteobacteria__Marinobacter_hydrocarbonoclasticus_ATCC_49840__isoleucine_tRNA_synthetase:0.00560860325021511532):0.06174753111522575388,385330253__Bacteria__Gammaproteobacteria__Marinobacter_adhaerens_HP15__isoleucyl|tRNA_synthetase:0.05079040321181865769):0.21608405903586674901,((152998225__Bacteria__Gammaproteobacteria__Marinomonas_sp_MWYL1__isoleucyl|tRNA_synthetase:0.06348125517199948442,(326793616__Bacteria__Gammaproteobacteria__Marinomonas_mediterranea_MMB-1__isoleucyl|tRNA_synthetase:0.05415500799388631853,333909649__Bacteria__Gammaproteobacteria__Marinomonas_posidonica_IVIA-Po-181__isoleucyl|tRNA_synthetase:0.04374724807614718824):0.01907398590424698101):0.18230750236712733869,83648575__Bacteria__Gammaproteobacteria__Hahella_chejuensis_KCTC_2396__isoleucyl|tRNA_synthetase:0.27092039677448093160):0.03556221688132862879):0.04503112537935589216):0.03334836394658863973,(254785207__Bacteria__Gammaproteobacteria__Teredinibacter_turnerae_T7901__isoleucine||tRNA_ligase:0.18539050804998774558,(192359410__Bacteria__Gammaproteobacteria__Cellvibrio_japonicus_Ueda107__isoleucyl|tRNA_synthetase:0.20481348079174438448,90022211__Bacteria__Gammaproteobacteria__Saccharophagus_degradans_2-40__Isoleucyl|tRNA_synthetase:0.15165264076054518760):0.04928324178283095131):0.12352698666033717911):0.02987293268580458808):0.05399126588014862421):0.01243380753457664148):0.02096092915484033120,(((((148653689__Bacteria__Gammaproteobacteria__Psychrobacter_sp_PRwf-1__isoleucyl|tRNA_synthetase:0.14923159756439871582,(93005232__Bacteria__Gammaproteobacteria__Psychrobacter_cryohalolentis_K5__isoleucyl|tRNA_synthetase:0.02002436859041248698,71064940__Bacteria__Gammaproteobacteria__Psychrobacter_arcticus_273-4__isoleucyl|tRNA_synthetase:0.01852023207016781706):0.15573645549182577041):0.09507081732038821786,296112727__Bacteria__Gammaproteobacteria__Moraxella_catarrhalis_RH4__isoleucyl|tRNA_synthetase:0.24761809798990144782):0.12790984018006429368,(50083317__Bacteria__Gammaproteobacteria__Acinetobacter_sp_ADP1__isoleucyl|tRNA_synthetase:0.07419919573511211952,(169632048__Bacteria__Gammaproteobacteria__Acinetobacter_baumannii_SDF__isoleucyl|tRNA_synthetase:0.01351693139787157362,(299772089__Bacteria__Gammaproteobacteria__Acinetobacter_oleivorans_DR1__isoleucyl|tRNA_synthetase:0.00096733162372676998,375136556__Bacteria__Gammaproteobacteria__Acinetobacter_calcoaceticus_PHEA-2__isoleucyl|tRNA_synthetase:0.00559048431182399864):0.00633373134135995202):0.04852067155973711909):0.20477825481809824870):0.16585422060118867882,110833320__Bacteria__Gammaproteobacteria__Alcanivorax_borkumensis_SK2__isoleucyl|tRNA_synthetase:0.30214564974633190131):0.04527340298376907740,((146329527__Bacteria__Gammaproteobacteria__Dichelobacter_nodosus_VCS1703A__isoleucyl|tRNA_synthetase:0.52807911040529853519,(((((333898938__Bacteria__Gammaproteobacteria__Pseudomonas_fulva_12-X__isoleucyl|tRNA_synthetase:0.04369366181419006429,330501955__Bacteria__Gammaproteobacteria__Pseudomonas_mendocina_NK-01__isoleucyl|tRNA_synthetase:0.03288466305339702439):0.08025005665436417412,(146281350__Bacteria__Gammaproteobacteria__Pseudomonas_stutzeri_A1501__isoleucyl|tRNA_synthetase:0.08804182812872550501,226943309__Bacteria__Gammaproteobacteria__Azotobacter_vinelandii_DJ__isoleucyl|tRNA_synthetase:0.07873122600313317565):0.04507160959664201910):0.01584215329089359858,(((104783646__Bacteria__Gammaproteobacteria__Pseudomonas_entomophila_L48__isoleucyl|tRNA_synthetase:0.01811272663004446712,26987340__Bacteria__Gammaproteobacteria__Pseudomonas_putida_KT2440__isoleucyl|tRNA_synthetase:0.02691202797873536168):0.04071920156237907734,(28868034__Bacteria__Gammaproteobacteria__Pseudomonas_syringae_pv_tomato_str_DC3000__isoleucyl|tRNA_synthetase:0.07982487946840675919,(330811820__Bacteria__Gammaproteobacteria__Pseudomonas_brassicacearum_subsp_brassicacearum_NFM421__isoleucine||tRNA_ligase:0.04923979318878700384,70732626__Bacteria__Gammaproteobacteria__Pseudomonas_fluorescens_Pf-5__isoleucyl|tRNA_synthetase:0.04582483545618960125):0.01603532887849725211):0.02549311667287000593):0.05269996299631831554,15599756__Bacteria__Gammaproteobacteria__Pseudomonas_aeruginosa_PAO1__isoleucyl|tRNA_synthetase:0.10132768883649360958):0.02092397833871089199):0.09401811897324613421,(307543906__Bacteria__Gammaproteobacteria__Halomonas_elongata_DSM_2581__isoleucyl|tRNA_synthetase:0.11193497009075047133,92112614__Bacteria__Gammaproteobacteria__Chromohalobacter_salexigens_DSM_3043__isoleucyl|tRNA_synthetase:0.10433681324663081347):0.13054203411148476710):0.04280849929542611398,((372490103__Bacteria__Betaproteobacteria__Dechlorosoma_suillum_PS__isoleucyl|tRNA_synthetase:0.13749672362111733936,(119897496__Bacteria__Betaproteobacteria__Azoarcus_sp_BH72__isoleucyl|tRNA_synthetase:0.08666829648983410961,217970195__Bacteria__Betaproteobacteria__Thauera_sp_MZ1T__isoleucyl|tRNA_synthetase:0.08971040000058688735):0.09768697411596445612):0.05347240406795818191,(((124268230__Bacteria__Betaproteobacteria__Methylibium_petroleiphilum_PM1__isoleucyl|tRNA_synthetase:0.11526981089703340622,((383757257__Bacteria__Betaproteobacteria__Rubrivivax_gelatinosus_IL144__isoleucyl|tRNA_synthetase_IleS:0.12299981057909568916,((296135803__Bacteria__Betaproteobacteria__Thiomonas_intermedia_K12__isoleucyl|tRNA_synthetase:0.17450479281100808593,(337280837__Bacteria__Betaproteobacteria__Ramlibacter_tataouinensis_TTB310__isoleucyl|tRNA_synthetase:0.12466859344641398333,(89900225__Bacteria__Betaproteobacteria__Rhodoferax_ferrireducens_T118__isoleucyl|tRNA_synthetase:0.12035191481601899277,(121606119__Bacteria__Betaproteobacteria__Polaromonas_naphthalenivorans_CJ2__isoleucyl|tRNA_synthetase:0.06569419943234175441,91789693__Bacteria__Betaproteobacteria__Polaromonas_sp_JS666__isoleucyl|tRNA_synthetase:0.07178849830396789866):0.09936304531117863548):0.03284045814490275939):0.03242044551130897345):0.02987873397210572338,((((326318117__Bacteria__Betaproteobacteria__Acidovorax_avenae_subsp_avenae_ATCC_19860__isoleucyl|tRNA_synthetase:0.02378029432656537934,120612103__Bacteria__Betaproteobacteria__Acidovorax_citrulli_AAC00-1__isoleucyl|tRNA_synthetase:0.05810438952993088324):0.03555519406271587246,121609069__Bacteria__Betaproteobacteria__Verminephrobacter_eiseniae_EF01-2__isoleucyl|tRNA_synthetase:0.11112685628913643310):0.03739583481896287254,(((264676997__Bacteria__Betaproteobacteria__Comamonas_testosteroni_CNB-2__isoleucyl|tRNA_synthetase:0.08320438142486312472,(160900816__Bacteria__Betaproteobacteria__Delftia_acidovorans_SPH-1__isoleucyl|tRNA_synthetase:0.00192326527910334283,333912881__Bacteria__Betaproteobacteria__Delftia_sp_Cs1-4__isoleucyl|tRNA_synthetase:0.00000122123005994819):0.07365960262302777284):0.07545336280664410866,319761889__Bacteria__Betaproteobacteria__Alicycliphilus_denitrificans_BC__isoleucyl|tRNA_synthetase:0.05860376018238862977):0.02702122337750200581,(121595699__Bacteria__Betaproteobacteria__Acidovorax_sp_JS42__isoleucyl|tRNA_synthetase:0.00289155931346382839,222111905__Bacteria__Betaproteobacteria__Acidovorax_ebreus_TPSY__isoleucyl|tRNA_synthetase:0.00000122123005994819):0.04500881834288565642):0.06484701616164911808):0.05222805392617139303,239814275__Bacteria__Betaproteobacteria__Variovorax_paradoxus_S110__isoleucyl|tRNA_synthetase:0.11138335029077653382):0.02550851945270812479):0.03404287479512424497):0.04753488848717592891,171057921__Bacteria__Betaproteobacteria__Leptothrix_cholodnii_SP-6__isoleucyl|tRNA_synthetase:0.17441492757945353809):0.04127367550360888648):0.25632028290284625260,((((319778238__Bacteria__Betaproteobacteria__Taylorella_equigenitalis_MCE9__isoleucyl|tRNA_synthetase:0.07866547146888341890,348590406__Bacteria__Betaproteobacteria__Taylorella_asinigenitalis_MCE3__isoleucyl|tRNA_synthetase:0.04627930033629050477):0.21086909678145890346,389872581__Bacteria__Betaproteobacteria__Advenella_kashmirensis_WT001__isoleucyl|tRNA_ligase:0.14725478225080604333):0.07179103438552857097,(332283969__Bacteria__Betaproteobacteria__Pusillimonas_sp_T7-7__isoleucyl|tRNA_synthetase:0.17899379499188389220,(311107263__Bacteria__Betaproteobacteria__Achromobacter_xylosoxidans_A8__isoleucyl|tRNA_synthetase:0.05239645030645254803,(163857126__Bacteria__Betaproteobacteria__Bordetella_petrii_DSM_12804__isoleucyl|tRNA_synthetase:0.05276281698607110382,((33592821__Bacteria__Betaproteobacteria__Bordetella_pertussis_Tohama_I__isoleucine||tRNA_ligase:0.00394115950079620362,(33596600__Bacteria__Betaproteobacteria__Bordetella_parapertussis_12822__isoleucyl|tRNA_synthetase:0.00098327425991295305,33601155__Bacteria__Betaproteobacteria__Bordetella_bronchiseptica_RB50__isoleucyl|tRNA_synthetase:0.00000122123005994819):0.00000122123005994819):0.05557584645078761376,187477909__Bacteria__Betaproteobacteria__Bordetella_avium_197N__isoleucyl|tRNA_synthetase:0.08446593111701697354):0.02559967692576054984):0.02123722259268088011):0.08571748084218046293):0.02921916779725874241):0.07950643296663430226,((((134094085__Bacteria__Betaproteobacteria__Herminiimonas_arsenicoxydans__isoleucyl|tRNA_synthetase:0.05629937173676748119,152980423__Bacteria__Betaproteobacteria__Janthinobacterium_sp_Marseille__isoleucyl|tRNA_synthetase:0.06077222652425818411):0.08617844579272761207,(300310736__Bacteria__Betaproteobacteria__Herbaspirillum_seropedicae_SmR1__isoleucyl|tRNA_synthetase:0.09160278035692807908,340788442__Bacteria__Betaproteobacteria__Collimonas_fungivorans_Ter331__isoleucyl|tRNA_synthetase:0.09004435693246008732):0.03413360410434329584):0.12841266499526107769,((312795297__Bacteria__Betaproteobacteria__Burkholderia_rhizoxinica_HKI_454__isoleucyl|tRNA_synthetase:0.15194135682133969034,((377819987__Bacteria__Betaproteobacteria__Burkholderia_sp_YI23__isoleucyl|tRNA_synthetase:0.10030458146373529005,(186475341__Bacteria__Betaproteobacteria__Burkholderia_phymatum_STM815__isoleucyl|tRNA_synthetase:0.05123159174889546641,((295677443__Bacteria__Betaproteobacteria__Burkholderia_sp_CCGE1002__isoleucyl|tRNA_synthetase:0.02009904489769325647,(187925133__Bacteria__Betaproteobacteria__Burkholderia_phytofirmans_PsJN__isoleucyl|tRNA_synthetase:0.00899866236367370502,91784973__Bacteria__Betaproteobacteria__Burkholderia_xenovorans_LB400__isoleucyl|tRNA_synthetase:0.01736135544242917508):0.01276201046002379408):0.00902688434826113585,(323527126__Bacteria__Betaproteobacteria__Burkholderia_sp_CCGE1001__isoleucyl|tRNA_synthetase:0.01347013678805124640,307730763__Bacteria__Betaproteobacteria__Burkholderia_sp_CCGE1003__isoleucyl|tRNA_synthetase:0.01618279345784521747):0.00667872647206202343):0.01433864863486864448):0.01942091340025214885):0.02662195078805940085,((((53718547__Bacteria__Betaproteobacteria__Burkholderia_pseudomallei_K96243__isoleucyl|tRNA_synthetase:0.00000122123005994819,53726229__Bacteria__Betaproteobacteria__Burkholderia_mallei_ATCC_23344__isoleucyl|tRNA_synthetase:0.00195664454079380341):0.01209173600507126335,83720304__Bacteria__Betaproteobacteria__Burkholderia_thailandensis_E264__isoleucyl|tRNA_synthetase:0.01407884030837951161):0.04374438290509976429,(161523963__Bacteria__Betaproteobacteria__Burkholderia_multivorans_ATCC_17616__isoleucyl|tRNA_synthetase:0.02258412911065107651,(134296685__Bacteria__Betaproteobacteria__Burkholderia_vietnamiensis_G4__isoleucyl|tRNA_synthetase:0.01123478046362744870,(115352610__Bacteria__Betaproteobacteria__Burkholderia_ambifaria_AMMD__isoleucyl|tRNA_synthetase:0.00674527179668024928,(78067313__Bacteria__Betaproteobacteria__Burkholderia_sp_383__isoleucyl|tRNA_synthetase:0.00651324765411585155,107023450__Bacteria__Betaproteobacteria__Burkholderia_cenocepacia_AU_1054__isoleucyl|tRNA_synthetase:0.00680709810880590800):0.00263719411585812804):0.00510515630347897157):0.01243481522389230237):0.02406177862212790369):0.01601959657163483722,(330818072__Bacteria__Betaproteobacteria__Burkholderia_gladioli_BSR3__isoleucyl|tRNA_synthetase:0.03298005300203154383,238028413__Bacteria__Betaproteobacteria__Burkholderia_glumae_BGR1__isoleucyl|tRNA_synthetase:0.02862653464170318920):0.04160878520470161213):0.03926706820553234334):0.05682868623048233092):0.05569267510876982352,(145589920__Bacteria__Betaproteobacteria__Polynucleobacter_necessarius_subsp_asymbioticus_QLW-P1DMWA-1__isoleucyl|tRNA_synthetase:0.26134235027588337275,((17547177__Bacteria__Betaproteobacteria__Ralstonia_solanacearum_GMI1000__isoleucyl|tRNA_synthetase:0.02693895864577800989,187929796__Bacteria__Betaproteobacteria__Ralstonia_pickettii_12J__isoleucyl|tRNA_synthetase:0.01930084876542085409):0.08593909003463702512,(94311817__Bacteria__Betaproteobacteria__Cupriavidus_metallidurans_CH34__isoleucyl|tRNA_synthetase:0.04834155398503726941,(73542430__Bacteria__Betaproteobacteria__Ralstonia_eutropha_JMP134__isoleucyl|tRNA_synthetase:0.03774161274904902497,(194290606__Bacteria__Betaproteobacteria__Cupriavidus_taiwanensis_LMG_19424__isoleucyl|tRNA_synthetase:0.02542409403704068774,339327102__Bacteria__Betaproteobacteria__Cupriavidus_necator_N-1__isoleucyl|tRNA_synthetase_IleS:0.02397139426589531969):0.00995400035235315117):0.02580420572814266789):0.05002184810315915553):0.10424494969929759547):0.05373020687976941268):0.03056095705637976515):0.03422147274604075973,383317792__Bacteria__Gammaproteobacteria__Frateuria_aurantia_DSM_6220__isoleucyl|tRNA_synthetase:0.44497663296262607302):0.01819823032323649240):0.06397690587952178931):0.08292507244545703482,((((82703767__Bacteria__Betaproteobacteria__Nitrosospira_multiformis_ATCC_25196__isoleucyl|tRNA_synthetase:0.19535660439232607755,((30249136__Bacteria__Betaproteobacteria__Nitrosomonas_europaea_ATCC_19718__isoleucyl|tRNA_synthetase:0.09252822154339222782,114331428__Bacteria__Betaproteobacteria__Nitrosomonas_eutropha_C91__isoleucyl|tRNA_synthetase:0.07121360146467825558):0.13867973203000502624,(339482128__Bacteria__Betaproteobacteria__Nitrosomonas_sp_Is79A3__Isoleucyl|tRNA_synthetase:0.10534493738864959822,325982869__Bacteria__Betaproteobacteria__Nitrosomonas_sp_AL212__isoleucyl|tRNA_synthetase:0.09673401719834974488):0.09281476698491333832):0.07465724922233542282):0.09095202058031968961,(74317875__Bacteria__Betaproteobacteria__Thiobacillus_denitrificans_ATCC_25259__isoleucyl|tRNA_synthetase:0.25022694556197905280,(((34499024__Bacteria__Betaproteobacteria__Chromobacterium_violaceum_ATCC_12472__isoleucyl|tRNA_synthetase:0.15535054095585834610,347538643__Bacteria__Betaproteobacteria__Pseudogulbenkiania_sp_NH8B__isoleucyl|tRNA_synthetase:0.10294406640119509178):0.07941808903286974586,(313669053__Bacteria__Betaproteobacteria__Neisseria_lactamica_020-06__isoleucyl|tRNA_synthetase:0.00566263462772917132,(15677669__Bacteria__Betaproteobacteria__Neisseria_meningitidis_MC58__isoleucyl|tRNA_synthetase:0.01644854746828224371,59800532__Bacteria__Betaproteobacteria__Neisseria_gonorrhoeae_FA_1090__isoleucyl|tRNA_synthetase:0.01315883919548666015):0.01062447221171208996):0.27581014525465386011):0.15984838882922974834,((302879260__Bacteria__Betaproteobacteria__Gallionella_capsiferriformans_ES-2__isoleucyl|tRNA_synthetase:0.15463974600006308302,291614548__Bacteria__Betaproteobacteria__Sideroxydans_lithotrophicus_ES-1__isoleucyl|tRNA_synthetase:0.17115078085763532623):0.08146054054122757460,(((313200306__Bacteria__Betaproteobacteria__Methylovorus_sp_MP688__isoleucyl|tRNA_synthetase:0.00086132657626723276,253998233__Bacteria__Betaproteobacteria__Methylovorus_glucosetrophus_SIP3-4__isoleucyl|tRNA_synthetase:0.00413498740945187140):0.09826765146109571469,(253995905__Bacteria__Betaproteobacteria__Methylotenera_mobilis_JLW8__isoleucyl|tRNA_synthetase:0.07697313716967180142,297537731__Bacteria__Betaproteobacteria__Methylotenera_versatilis_301__isoleucyl|tRNA_synthetase:0.13887790102767491596):0.04151712383935068917):0.03319089190896300917,91776560__Bacteria__Betaproteobacteria__Methylobacillus_flagellatus_KT__isoleucyl|tRNA_synthetase:0.12216256667583068329):0.19847790692532149559):0.03669197756804890020):0.02041388975631435940):0.02518750189253229563):0.05885674003301525486,(257094115__Bacteria__Betaproteobacteria__Candidatus_Accumulibacter_phosphatis_clade_IIA_str_UW-1__isoleucyl|tRNA_synthetase:0.18462342341758589126,71908659__Bacteria__Betaproteobacteria__Dechloromonas_aromatica_RCB__isoleucyl|tRNA_synthetase:0.13861041777539512276):0.11094959845637575313):0.10680464463222248683,(56477955__Bacteria__Betaproteobacteria__Aromatoleum_aromaticum_EbN1__isoleucyl|tRNA_synthetase:0.21671945671685552415,226939543__Bacteria__Betaproteobacteria__Laribacter_hongkongensis_HLHK9__Syi:0.28657962042777745948):0.03349384215531082259):0.02618432845786367036):0.03572255202124897944):0.15823538758661281900):0.15046778131164728620):0.05464057695622059202,(261856811__Bacteria__Gammaproteobacteria__Halothiobacillus_neapolitanus_c2__isoleucyl|tRNA_synthetase:0.35202173639010186923,(357417834__Bacteria__Gammaproteobacteria__Pseudoxanthomonas_spadix_BD-a59__isoleucyl|tRNA_synthetase:0.09808184497499398968,(190573352__Bacteria__Gammaproteobacteria__Stenotrophomonas_maltophilia_K279a__isoleucyl|tRNA_synthetase:0.15868258234636661852,(319786583__Bacteria__Gammaproteobacteria__Pseudoxanthomonas_suwonensis_11-1__isoleucyl|tRNA_synthetase:0.07563514573932793306,((15839009__Bacteria__Gammaproteobacteria__Xylella_fastidiosa_9a5c__isoleucyl|tRNA_synthetase:0.17673234747835972480,(21230613__Bacteria__Gammaproteobacteria__Xanthomonas_campestris_pv_campestris_str_ATCC_33913__isoleucyl|tRNA_synthetase:0.02987043950702273493,(58581249__Bacteria__Gammaproteobacteria__Xanthomonas_oryzae_pv_oryzae_KACC10331__isoleucyl|tRNA_synthetase:0.01521660238324830557,21242008__Bacteria__Gammaproteobacteria__Xanthomonas_axonopodis_pv_citri_str_306__isoleucyl|tRNA_synthetase:0.01578950689170514551):0.01574362942218535469):0.04155372536083738744):0.02960309004203893340,285017717__Bacteria__Gammaproteobacteria__Xanthomonas_albilineans_GPE_PC73__isoleucyl|tRNA_synthetase:0.11069706140617520396):0.03487691367153848004):0.03441860830910737495):0.02928368256483989893):0.36695056495505440353):0.06990296211050765762):0.02432946145393576065):0.03503210448846073161):0.04924997588643757751,(((337754473__Bacteria__Gammaproteobacteria__Francisella_sp_TX077308__isoleucyl|tRNA_synthetase:0.02721934390537970178,(387886137__Bacteria__Gammaproteobacteria__Francisella_noatunensis_subsp_orientalis_str_Toba_04__isoleucyl|tRNA_synthetase:0.02797488134904402984,167626615__Bacteria__Gammaproteobacteria__Francisella_philomiragia_subsp_philomiragia_ATCC_25017__isoleucyl|tRNA_synthetase:0.00425469812190280676):0.01187514924837734624):0.02586858838939189512,((118497048__Bacteria__Gammaproteobacteria__Francisella_novicida_U112__isoleucyl|tRNA_synthetase:0.00094739616097169169,385792366__Bacteria__Gammaproteobacteria__Francisella_cf_novicida_Fx1__hypothetical_protein:0.00000122123005994819):0.00221765017621346856,56708016__Bacteria__Gammaproteobacteria__Francisella_tularensis_subsp_tularensis_SCHU_S4__isoleucyl|tRNA_synthetase:0.00832675060770450386):0.04245234984740239859):0.42301408823863378972,(148244477__Bacteria__Gammaproteobacteria__Candidatus_Vesicomyosocius_okutanii_HA__isoleucyl|tRNA_synthetase:0.16125631192481421072,118602372__Bacteria__Gammaproteobacteria__Candidatus_Ruthia_magnifica_str_Cm_Calyptogena_magnifica__isoleucyl|tRNA_synthetase:0.10794501088991842463):0.29688061941475168970):0.07575780013274904801):0.04062628698114961745):0.12264357049095150898):0.17474787654413434512,((253795680__Bacteria__Alphaproteobacteria__Candidatus_Hodgkinia_cicadicola_Dsem__putative_isoleucyl|tRNA_synthetase:3.16714721382307118347,((330813622__Bacteria__Alphaproteobacteria__Candidatus_Pelagibacter_sp_IMCC9063__isoleucyl|tRNA_synthetase:0.39962318034659888299,71082864__Bacteria__Alphaproteobacteria__Candidatus_Pelagibacter_ubique_HTCC1062__isoleucyl|tRNA_synthetase:0.26448797791903572163):0.30775901384054965559,((((338707856__Bacteria__Alphaproteobacteria__Zymomonas_mobilis_subsp_pomaceae_ATCC_29192__isoleucyl|tRNA_synthetase:0.06888457711122135396,56551219__Bacteria__Alphaproteobacteria__Zymomonas_mobilis_subsp_mobilis_ZM4__isoleucyl|tRNA_synthetase:0.06534297946041969785):0.21583851264125822333,(148556685__Bacteria__Alphaproteobacteria__Sphingomonas_wittichii_RW1__isoleucyl|tRNA_synthetase:0.17326535564932238342,(347526934__Bacteria__Alphaproteobacteria__Sphingobium_sp_SYK-6__isoleucyl|tRNA_synthetase:0.19652188941773832132,(334344772__Bacteria__Alphaproteobacteria__Sphingobium_chlorophenolicum_L-1__isoleucyl|tRNA_synthetase:0.06268575297384597345,294012277__Bacteria__Alphaproteobacteria__Sphingobium_japonicum_UT26S__isoleucyl|tRNA_synthetase:0.07508541162668967706):0.11045792749297124458):0.07174227985481315684):0.05788340190976315469):0.05878002131240683131,(103487838__Bacteria__Alphaproteobacteria__Sphingopyxis_alaskensis_RB2256__isoleucyl|tRNA_synthetase:0.23001385291648299147,(87201271__Bacteria__Alphaproteobacteria__Novosphingobium_aromaticivorans_DSM_12444__isoleucyl|tRNA_synthetase:0.14103798286360602621,(334139670__Bacteria__Alphaproteobacteria__Novosphingobium_sp_PP1Y__isoleucyl|tRNA_synthetase:0.15094505188112899985,85375537__Bacteria__Alphaproteobacteria__Erythrobacter_litoralis_HTCC2594__isoleucyl|tRNA_synthetase:0.22119292591059944164):0.03471955916625040633):0.02790582175123232714):0.11410237935952487198):0.31337561026338894843,(((294084713__Bacteria__Alphaproteobacteria__Candidatus_Puniceispirillum_marinum_IMCC1322__isoleucyl|tRNA_synthetase|_class_Ia:0.39314831162416186139,((384263305__Bacteria__Alphaproteobacteria__Rhodospirillum_photometricum_DSM_122__isoleucyl|tRNA_synthetase:0.12351648947064075568,83594296__Bacteria__Alphaproteobacteria__Rhodospirillum_rubrum_ATCC_11170__isoleucyl|tRNA_synthetase:0.13831273795184106934):0.14891896601411108714,83309933__Bacteria__Alphaproteobacteria__Magnetospirillum_magneticum_AMB-1__isoleucyl|tRNA_synthetase:0.27625730839408213502):0.04624421866541759268):0.03456751974567835728,(389878748__Bacteria__Alphaproteobacteria__Tistrella_mobilis_KA081020-065__isoleucyl|tRNA_synthetase:0.27989500724818228150,(((148259647__Bacteria__Alphaproteobacteria__Acidiphilium_cryptum_JF-5__isoleucyl|tRNA_synthetase:0.00000122123005994819,326403384__Bacteria__Alphaproteobacteria__Acidiphilium_multivorum_AIU301__isoleucyl|tRNA_synthetase:0.00203354054193368317):0.30243818435959424207,(((258541833__Bacteria__Alphaproteobacteria__Acetobacter_pasteurianus_IFO_3283-01__isoleucyl|tRNA_synthetase:0.13917412266693193756,58039702__Bacteria__Alphaproteobacteria__Gluconobacter_oxydans_621H__isoleucyl|tRNA_synthetase:0.21877395551897352299):0.04242750804518079233,(347760485__Bacteria__Alphaproteobacteria__Gluconacetobacter_xylinus_NBRC_3288__isoleucyl|tRNA_synthetase:0.10715102505698127777,209543577__Bacteria__Alphaproteobacteria__Gluconacetobacter_diazotrophicus_PAl_5_Xi__isoleucyl|tRNA_synthetase:0.12248671520523554679):0.05576441766204528333):0.16497770890032398272,114327130__Bacteria__Alphaproteobacteria__Granulibacter_bethesdensis_CGDNIH1__isoleucyl|tRNA_synthetase:0.21871572741232231385):0.04268290031182558897):0.16586564921249491444,(209966833__Bacteria__Alphaproteobacteria__Rhodospirillum_centenum_SW__isoleucyl|tRNA_synthetase:0.24782206334981576878,(347758835__Bacteria__Alphaproteobacteria__Micavibrio_aeruginosavorus_ARL-13__isoleucyl|tRNA_synthetase:0.43927399590153898279,(288957547__Bacteria__Alphaproteobacteria__Azospirillum_sp_B510__isoleucyl|tRNA_synthetase:0.01663948596021394902,374291192__Bacteria__Alphaproteobacteria__Azospirillum_lipoferum_4B__isoleucine_tRNA_synthetase:0.01606741697040560413):0.17326198539887316397):0.05245022593524256704):0.06873940888244640945):0.05014641545832461411):0.02317049545778918085):0.05536496387453560680,((((385233732__Bacteria__Alphaproteobacteria__Ketogulonigenium_vulgarum_WSH-001__isoleucyl|tRNA_synthetase_IleS:0.00095973157673534548,310816228__Bacteria__Alphaproteobacteria__Ketogulonicigenium_vulgare_Y25__isoleucyl|tRNA_synthetase:0.00000122123005994819):0.19143882125939507000,(221640006__Bacteria__Alphaproteobacteria__Rhodobacter_sphaeroides_KD131__isoleucyl|tRNA_synthetase:0.12008283337437603011,(119386320__Bacteria__Alphaproteobacteria__Paracoccus_denitrificans_PD1222__isoleucyl|tRNA_synthetase:0.14110405921189325684,294678720__Bacteria__Alphaproteobacteria__Rhodobacter_capsulatus_SB_1003__isoleucyl|tRNA_synthetase:0.13466894112700492081):0.04096754635277143758):0.03546372356366257750):0.04434338872906743584,(((110679355__Bacteria__Alphaproteobacteria__Roseobacter_denitrificans_OCh_114__isoleucyl|tRNA_synthetase:0.10615498405363023304,89055958__Bacteria__Alphaproteobacteria__Jannaschia_sp_CCS1__isoleucyl|tRNA_synthetase:0.14274469090861061082):0.02916356365755569391,(99082229__Bacteria__Alphaproteobacteria__Ruegeria_sp_TM1040__isoleucyl|tRNA_synthetase:0.10858870381296861773,56697968__Bacteria__Alphaproteobacteria__Ruegeria_pomeroyi_DSS-3__isoleucyl|tRNA_synthetase:0.11620897165723906297):0.04758279284721604607):0.08025054224132044389,(339502764__Bacteria__Alphaproteobacteria__Roseobacter_litoralis_Och_149__isoleucyl|tRNA_synthetase_IleS:0.10946652302826516412,159044481__Bacteria__Alphaproteobacteria__Dinoroseobacter_shibae_DFL_12__isoleucyl|tRNA_synthetase:0.19061262057427674765):0.07612610622909676827):0.04657086502265064126):0.26311720120670223366,(154250743__Bacteria__Alphaproteobacteria__Parvibaculum_lavamentivorans_DS-1__isoleucyl|tRNA_synthetase:0.28579734240183268801,((312113630__Bacteria__Alphaproteobacteria__Rhodomicrobium_vannielii_ATCC_17100__isoleucyl|tRNA_synthetase:0.32433995373378110560,((((209886346__Bacteria__Alphaproteobacteria__Oligotropha_carboxidovorans_OM5__isoleucyl|tRNA_synthetase:0.08996581843101206233,(((75676726__Bacteria__Alphaproteobacteria__Nitrobacter_winogradskyi_Nb-255__isoleucyl|tRNA_synthetase:0.05696481983473884042,92118628__Bacteria__Alphaproteobacteria__Nitrobacter_hamburgensis_X14__isoleucyl|tRNA_synthetase:0.04089820417465626218):0.02565969264775471922,(146342887__Bacteria__Alphaproteobacteria__Bradyrhizobium_sp_ORS_278__isoleucyl|tRNA_synthetase:0.04830476767425330442,(383774347__Bacteria__Alphaproteobacteria__Bradyrhizobium_sp_S23321__isoleucyl|tRNA_synthetase:0.02535229129494452963,(384215511__Bacteria__Alphaproteobacteria__Bradyrhizobium_japonicum_USDA_6__isoleucyl|tRNA_synthetase:0.10544020739104834061,27382592__Bacteria__Alphaproteobacteria__Bradyrhizobium_japonicum_USDA_110__isoleucyl|tRNA_synthetase:0.02118228782124736281):0.00941955402099093481):0.06496791488524164548):0.03982502397275209521):0.03098873446817759433,((115523435__Bacteria__Alphaproteobacteria__Rhodopseudomonas_palustris_BisA53__isoleucyl|tRNA_synthetase:0.16054456989635695896,(86751289__Bacteria__Alphaproteobacteria__Rhodopseudomonas_palustris_HaA2__isoleucyl|tRNA_synthetase:0.06572662828382729028,(316935895__Bacteria__Alphaproteobacteria__Rhodopseudomonas_palustris_DX-1__isoleucyl|tRNA_synthetase:0.07349218453976048837,39937437__Bacteria__Alphaproteobacteria__Rhodopseudomonas_palustris_CGA009__isoleucyl|tRNA_synthetase:0.01611950231123376528):0.05157988517102824605):0.03637636952026798709):0.02284971309802109884,90422906__Bacteria__Alphaproteobacteria__Rhodopseudomonas_palustris_BisB18__isoleucyl|tRNA_synthetase:0.09390359481855244106):0.03078941418348945733):0.07439166960359115677):0.13698892949981361644,(298293832__Bacteria__Alphaproteobacteria__Starkeya_novella_DSM_506__isoleucyl|tRNA_synthetase:0.23229608965875903070,(158425863__Bacteria__Alphaproteobacteria__Azorhizobium_caulinodans_ORS_571__isoleucyl|tRNA_synthetase:0.08395198085081956307,154246150__Bacteria__Alphaproteobacteria__Xanthobacter_autotrophicus_Py2__isoleucyl|tRNA_synthetase:0.13271849753151684914):0.06420471790253405586):0.06283942966394472085):0.05030104695199681675,(((182677992__Bacteria__Alphaproteobacteria__Beijerinckia_indica_subsp_indica_ATCC_9039__isoleucyl|tRNA_synthetase:0.14153918857467123749,217978992__Bacteria__Alphaproteobacteria__Methylocella_silvestris_BL2__isoleucyl|tRNA_synthetase:0.15105071083443533109):0.10743375835618919345,((170748216__Bacteria__Alphaproteobacteria__Methylobacterium_radiotolerans_JCM_2831__isoleucyl|tRNA_synthetase:0.09657776200783964315,(188581532__Bacteria__Alphaproteobacteria__Methylobacterium_populi_BJ001__isoleucyl|tRNA_synthetase:0.02080429368677728583,(218530554__Bacteria__Alphaproteobacteria__Methylobacterium_chloromethanicum_CM4__isoleucyl|tRNA_synthetase:0.00627699184324726541,163851748__Bacteria__Alphaproteobacteria__Methylobacterium_extorquens_PA1__isoleucyl|tRNA_synthetase:0.00295823009831233576):0.01906574719970732454):0.07918510720370844358):0.05516153173986847180,(170740460__Bacteria__Alphaproteobacteria__Methylobacterium_sp_4-46__isoleucyl|tRNA_synthetase:0.03873662758904538456,220920435__Bacteria__Alphaproteobacteria__Methylobacterium_nodulans_ORS_2060__isoleucyl|tRNA_synthetase:0.04036000984784147982):0.09885800330499289190):0.09806030505154179899):0.04322917835245417700,(338740661__Bacteria__Alphaproteobacteria__Hyphomicrobium_sp_MC1__isoleucine_tRNA_synthetase:0.09160211698144249404,300024113__Bacteria__Alphaproteobacteria__Hyphomicrobium_denitrificans_ATCC_51888__isoleucyl|tRNA_synthetase:0.05344015867303112538):0.25197997892380352702):0.04318002165611377341):0.05952216976386454084,((374329849__Bacteria__Alphaproteobacteria__Pseudovibrio_sp_FO-BEG1__isoleucyl|tRNA_synthetase:0.26565778169323450708,328545062__Bacteria__Alphaproteobacteria__Polymorphum_gilvum_SL003B-26A1__isoleucyl|tRNA_synthetase:0.15184330201513437930):0.05510924721405247723,(357383537__Bacteria__Alphaproteobacteria__Pelagibacterium_halotolerans_B2__isoleucyl|tRNA_synthetase:0.23117541460698298739,(((319784275__Bacteria__Alphaproteobacteria__Mesorhizobium_ciceri_biovar_biserrulae_WSM1271__isoleucyl|tRNA_synthetase:0.02846443965665169246,(13476816__Bacteria__Alphaproteobacteria__Mesorhizobium_loti_MAFF303099__isoleucyl|tRNA_synthetase:0.03404576191338870572,337269520__Bacteria__Alphaproteobacteria__Mesorhizobium_opportunistum_WSM2075__isoleucyl|tRNA_synthetase:0.02088418103238101967):0.01482731830876357626):0.11989257384346957425,110632786__Bacteria__Alphaproteobacteria__Chelativorans_sp_BNC1__isoleucyl|tRNA_synthetase:0.12963322488888529005):0.04211338991771663293,((((116250663__Bacteria__Alphaproteobacteria__Rhizobium_leguminosarum_bv_viciae_3841__isoleucyl|tRNA_synthetase:0.07289268419296038304,86356478__Bacteria__Alphaproteobacteria__Rhizobium_etli_cf_42__isoleucyl|tRNA_synthetase:0.06230172140879719489):0.04112484089074711774,222085012__Bacteria__Alphaproteobacteria__Agrobacterium_radiobacter_K84__isoleucyl|tRNA_synthetase:0.07266168554930391155):0.03967368918010057838,(((150395637__Bacteria__Alphaproteobacteria__Sinorhizobium_medicae_WSM419__isoleucyl|tRNA_synthetase:0.03173464809824498578,15964550__Bacteria__Alphaproteobacteria__Sinorhizobium_meliloti_1021__isoleucyl|tRNA_synthetase:0.01849063431981683506):0.01335917826764310666,227820993__Bacteria__Alphaproteobacteria__Sinorhizobium_fredii_NGR234__isoleucyl|tRNA_synthetase:0.03587507296407876217):0.06269244004510385326,((254780445__Bacteria__Alphaproteobacteria__Candidatus_Liberibacter_asiaticus_str_psy62__isoleucyl|tRNA_synthetase:0.13007901308286862196,315122106__Bacteria__Alphaproteobacteria__Candidatus_Liberibacter_solanacearum_CLso-ZC1__isoleucyl|tRNA_synthetase:0.12061195329390482500):0.36965290100921721628,(222106801__Bacteria__Alphaproteobacteria__Agrobacterium_vitis_S4__isoleucyl|tRNA_synthetase:0.12042864033796329970,(325292070__Bacteria__Alphaproteobacteria__Agrobacterium_sp_H13-3_circ-linear__isoleucyl|tRNA_synthetase:0.01811597683932875819,15888029__Bacteria__Alphaproteobacteria__Agrobacterium_tumefaciens_str_C58_circ-lin__isoleucyl|tRNA_synthetase:0.01325643103367121593):0.05441914410662750806):0.02314228964099970115):0.03297168099492175930):0.01889120430232219677):0.07403883484754930633,((121601879__Bacteria__Alphaproteobacteria__Bartonella_bacilliformis_KC583__isoleucyl|tRNA_synthetase:0.05891274123207455859,(319898377__Bacteria__Alphaproteobacteria__Bartonella_clarridgeiae_73__isoleucyl|tRNA_synthetase:0.07344195532537180215,((49475069__Bacteria__Alphaproteobacteria__Bartonella_henselae_str_Houston-1__isoleucyl|tRNA_synthetase:0.03497693565916647207,49473906__Bacteria__Alphaproteobacteria__Bartonella_quintana_str_Toulouse__isoleucyl|tRNA_synthetase:0.04445151702499555713):0.01308327878954959438,(240849919__Bacteria__Alphaproteobacteria__Bartonella_grahamii_as4aup__isoleucyl|tRNA_synthetase:0.01804106577449946999,163867548__Bacteria__Alphaproteobacteria__Bartonella_tribocorum_CIP_105476__isoleucyl|tRNA_synthetase:0.02634465028513893400):0.02771144320176161316):0.03816817780919390390):0.02104417908209950394):0.19481967712390441116,((((62317149__Bacteria__Alphaproteobacteria__Brucella_abortus_bv_1_str_9-941__isoleucyl|tRNA_synthetase:0.00000122123005994819,((23499963__Bacteria__Alphaproteobacteria__Brucella_suis_1330__isoleucyl|tRNA_synthetase:0.00093194168768818064,161620279__Bacteria__Alphaproteobacteria__Brucella_canis_ATCC_23365__isoleucyl|tRNA_synthetase:0.00093195694938713104):0.00093194535875140889,(148558505__Bacteria__Alphaproteobacteria__Brucella_ovis_ATCC_25840__isoleucyl|tRNA_synthetase:0.00373124425715709801,256014987__Bacteria__Alphaproteobacteria__Brucella_microti_CCM_4915__isoleucyl|tRNA_synthetase:0.00093201518985237808):0.00000122123005994819):0.00000122123005994819):0.00000122123005994819,340791958__Bacteria__Alphaproteobacteria__Brucella_pinnipedialis_B2-94__isoleucyl|tRNA_synthetase:0.00000122123005994819):0.00000122123005994819,17989388__Bacteria__Alphaproteobacteria__Brucella_melitensis_bv_1_str_16M__isoleucyl|tRNA_synthetase:0.00280053500895425167):0.03517163166445343159,153010355__Bacteria__Alphaproteobacteria__Ochrobactrum_anthropi_ATCC_49188__isoleucyl|tRNA_synthetase:0.02540231632483328644):0.07580262197475048924):0.03788049423857645787):0.01654497660539167719):0.10964005902670850845):0.05460575804657779447):0.05004341069512241447):0.05727323232179298840):0.08187215072867688737,((114569164__Bacteria__Alphaproteobacteria__Maricaulis_maris_MCS10__isoleucyl|tRNA_synthetase:0.35640479745012626500,(114797776__Bacteria__Alphaproteobacteria__Hyphomonas_neptunium_ATCC_15444__isoleucyl|tRNA_synthetase:0.41097880044597884241,254293350__Bacteria__Alphaproteobacteria__Hirschia_baltica_ATCC_49814__isoleucyl|tRNA_synthetase:0.27351672377768138089):0.11774915675294224393):0.03600049226384982592,(304320117__Bacteria__Alphaproteobacteria__Parvularcula_bermudensis_HTCC2503__isoleucyl|tRNA_synthetase:0.48398026412806999241,(315500447__Bacteria__Alphaproteobacteria__Asticcacaulis_excentricus_CB_48__isoleucyl|tRNA_synthetase:0.21421199257389594850,(197106622__Bacteria__Alphaproteobacteria__Phenylobacterium_zucineum_HLK1__isoleucyl|tRNA_synthetase:0.13601093385036014394,(302383349__Bacteria__Alphaproteobacteria__Brevundimonas_subvibrioides_ATCC_15264__isoleucyl|tRNA_synthetase:0.22996809708642251824,((16124954__Bacteria__Alphaproteobacteria__Caulobacter_crescentus_CB15__isoleucyl|tRNA_synthetase:0.03757928764398667243,295691026__Bacteria__Alphaproteobacteria__Caulobacter_segnis_ATCC_21756__isoleucyl|tRNA_synthetase:0.02594325723586858243):0.06823980610248087109,167648017__Bacteria__Alphaproteobacteria__Caulobacter_sp_K31__isoleucyl|tRNA_synthetase:0.10494269849474444078):0.05326992251180943938):0.03966590581839294499):0.07347748295194539425):0.11142493329077725328):0.04626507432195692965):0.07075663589020414479):0.03801763045567355115):0.04354154180284935949):0.06854615668786576133):0.06179386784285123557):0.08693058142040131775):0.12906728875332773576):0.11824257926298512023,117925437__Bacteria__Alphaproteobacteria__Magnetococcus_marinus_MC-1__isoleucyl|tRNA_synthetase:0.37303203565813980447):0.04843412361973670199):0.07661857127189201921):0.01807965723067356603):0.06539112065371227578,(((291279575__Bacteria__others_bacteria__Deferribacter_desulfuricans_SSM1__isoleucyl|tRNA_synthetase:0.19310537511699465973,(313673045__Bacteria__others_bacteria__Calditerrivibrio_nitroreducens_DSM_19672__isoleucyl|tRNA_synthetase:0.21036135072988235151,(336323063__Bacteria__others_bacteria__Flexistipes_sinusarabici_DSM_4947__isoleucyl|tRNA_synthetase:0.24875849387993129169,291287674__Bacteria__others_bacteria__Denitrovibrio_acetiphilus_DSM_12809__isoleucyl|tRNA_synthetase:0.28182513724446511816):0.05520957898174741474):0.05388055945165451388):0.21281639006574662454,327398468__Bacteria__Deltaproteobacteria__Hippea_maritima_DSM_10411__isoleucyl|tRNA_synthetase:0.39677009021029480129):0.07607937973569024737,((337286738__Bacteria__others_bacteria__Thermodesulfatator_indicus_DSM_15286__isoleucyl|tRNA_synthetase:0.25228878837473195373,337288456__Bacteria__others_bacteria__Thermodesulfobacterium_sp_OPB45__Isoleucyl|tRNA_synthetase:0.34615097003083111771):0.15564734810046482183,206890484__Bacteria__others_bacteria__Thermodesulfovibrio_yellowstonii_DSM_11347__isoleucyl|tRNA_synthetase:0.40873844457652558360):0.06310030685653303384):0.04080845411149609803):0.05922201053552850897):0.03061557372750619080):0.01822144599307600962):0.05050096527758337478):0.56365148663675879170):0.12343201921108254426):0.09022092797983453927):0.05420263309229719773):0.08741429082521640082):0.23117316111855731875,(327399977__Archaea__Archaeoglobales__Archaeoglobus_veneficus_SNP6__isoleucyl|tRNA_synthetase:0.16238299756136240215,(284161481__Archaea__Archaeoglobales__Archaeoglobus_profundus_DSM_5631__isoleucyl|tRNA_synthetase:0.16823017924840688586,288931973__Archaea__Archaeoglobales__Ferroglobus_placidus_DSM_10642__isoleucyl|tRNA_synthetase:0.15783703109335220360):0.03761301063992641969):0.03784461074358865668,11498241__Archaea__Archaeoglobales__Archaeoglobus_fulgidus_DSM_4304__isoleucyl|tRNA_synthetase:0.15380485604632943009):0.0;
