# Supplementary material for: The last universal common ancestor between ancient Earth chemistry and the onset of genetics
Source: PLoS Genet. 2018 Aug 16;14(8):e1007518. doi: 10.1371/journal.pgen.1007518 (PMC6095482; doi:10.1371/journal.pgen.1007518)
Supplement: S1 Appendix — The trees are for the 355 clusters that, after alignment and tree construction, generated ML trees that preserve domain monophyly while also having homologues in ≥2 archaeal and ≥2 bacterial lineages. These 355 proteins trace to LUCA by those phylogenetic criteria [78]. LUCA, last universal common ancestor; ML, maximum likelihood. (ZIP) [file pgen.1007518.s001.zip › renamed_trees_LUCA/2762.tree]

(169235186__Archaea__Halobacteria__Halobacterium_salinarum_R1__major_facilitator_superfamily_transporter:0.00000122123005994819,(257052964__Archaea__Halobacteria__Halorhabdus_utahensis_DSM_12940__major_facilitator_superfamily_MFS_1:0.11937186153739333394,(110667448__Archaea__Halobacteria__Haloquadratum_walsbyi_DSM_16790__oxalate|formate_antiporter:0.35354421375681044371,(((((170744194__Bacteria__Alphaproteobacteria__Methylobacterium_sp_4-46__major_facilitator_superfamily_transporter:0.02808190502864818874,220921978__Bacteria__Alphaproteobacteria__Methylobacterium_nodulans_ORS_2060__major_facilitator_superfamily_protein:0.03649035244098825653):0.14754917501132694402,(209885672__Bacteria__Alphaproteobacteria__Oligotropha_carboxidovorans_OM5__oxalate|formate_antiporter:0.25587258525360195849,(39935013__Bacteria__Alphaproteobacteria__Rhodopseudomonas_palustris_CGA009__oxalate|formate_antiporter:0.17290487290449499391,(148254538__Bacteria__Alphaproteobacteria__Bradyrhizobium_sp_BTAi1__oxalate|formate_antiporter:0.08220918929306188228,(384220283__Bacteria__Alphaproteobacteria__Bradyrhizobium_japonicum_USDA_6__Oxalate|formate_antiporter:0.01972800140436515443,383773091__Bacteria__Alphaproteobacteria__Bradyrhizobium_sp_S23321__putative_oxalate|formate_antiporter:0.03780403554512628411):0.04295932895172777793):0.05048601179217765411):0.07670013269366694753):0.07429656644412069300):0.24430116272329202576,(((338741710__Bacteria__Alphaproteobacteria__Hyphomicrobium_sp_MC1__oxalate|formate_antiporter:0.32460783911593449336,217976305__Bacteria__Alphaproteobacteria__Methylocella_silvestris_BL2__major_facilitator_superfamily_protein:0.35402589404320888855):0.15640195403159332099,(((152982869__Bacteria__Betaproteobacteria__Janthinobacterium_sp_Marseille__major_facilitator_superfamily_oxalate|formate_antiporter:0.01604236000863565673,134096431__Bacteria__Betaproteobacteria__Herminiimonas_arsenicoxydans__oxalate|formate_antiporter:0.08269665195201775232):0.17882742602343384974,(340787199__Bacteria__Betaproteobacteria__Collimonas_fungivorans_Ter331__putative_oxalate|formate_antiporter:0.24429760142148981839,319795815__Bacteria__Betaproteobacteria__Variovorax_paradoxus_EPS__major_facilitator_superfamily_protein:0.14470330935707118036):0.05093477871586688660):0.17361292468878899986,(((187921372__Bacteria__Betaproteobacteria__Burkholderia_phytofirmans_PsJN__major_facilitator_superfamily_protein:0.78924356236198145442,114327455__Bacteria__Alphaproteobacteria__Granulibacter_bethesdensis_CGDNIH1__oxalate|formate_antiporter:0.55095211945790600883):0.07371215792794366672,(158425257__Bacteria__Alphaproteobacteria__Azorhizobium_caulinodans_ORS_571__oxalate|formate_antiporter:0.18071368318701661049,154245196__Bacteria__Alphaproteobacteria__Xanthobacter_autotrophicus_Py2__major_facilitator_transporter:0.16364291071091743857):0.21992048155450230618):0.01224269301214373634,(188581349__Bacteria__Alphaproteobacteria__Methylobacterium_populi_BJ001__major_facilitator_superfamily_protein:0.46739411065595221073,(186472635__Bacteria__Betaproteobacteria__Burkholderia_phymatum_STM815__major_facilitator_transporter:0.08790145115358810601,(307726143__Bacteria__Betaproteobacteria__Burkholderia_sp_CCGE1003__major_facilitator_superfamily_protein:0.04776552831099629276,((73538479__Bacteria__Betaproteobacteria__Ralstonia_eutropha_JMP134__major_facilitator_transporter:0.02175046256030916877,(339322972__Bacteria__Betaproteobacteria__Cupriavidus_necator_N-1__tungsten|containing_formate_dehydrogenase_subunit_beta:0.01763260408230562376,194292241__Bacteria__Betaproteobacteria__Cupriavidus_taiwanensis_LMG_19424__major_facilitator_family_transporter:0.01604720350257892586):0.05472776718497279758):0.13596289444421821857,377812742__Bacteria__Betaproteobacteria__Burkholderia_sp_YI23__major_facilitator_superfamily_transporter:0.08812724989120127028):0.08061772425521827878):0.04927605725149405286):0.26515906862583954462):0.07241245591449799179):0.07163658762274592584):0.02333756841094761225):0.06887090422603044104,(((188580413__Bacteria__Alphaproteobacteria__Methylobacterium_populi_BJ001__major_facilitator_superfamily_protein:0.07615817759103479800,(163850642__Bacteria__Alphaproteobacteria__Methylobacterium_extorquens_PA1__major_facilitator_transporter:0.00508591452981787054,218529365__Bacteria__Alphaproteobacteria__Methylobacterium_chloromethanicum_CM4__major_facilitator_superfamily_protein:0.00034429102001282797):0.04383817181773741467):0.09295789570663356982,(170749199__Bacteria__Alphaproteobacteria__Methylobacterium_radiotolerans_JCM_2831__major_facilitator_transporter:0.07494254982875962756,(220921239__Bacteria__Alphaproteobacteria__Methylobacterium_nodulans_ORS_2060__major_facilitator_superfamily_protein:0.03715674903991437322,170740104__Bacteria__Alphaproteobacteria__Methylobacterium_sp_4-46__major_facilitator_superfamily_transporter:0.02823098599299788888):0.08751389523941305315):0.04391799288865960715):0.09273336444599783457,298292931__Bacteria__Alphaproteobacteria__Starkeya_novella_DSM_506__major_facilitator_superfamily_protein:0.19534106130716985539):0.10463967094734384633):0.10853390085610409299):0.99845836259352704900,83590430__Bacteria__Clostridia__Moorella_thermoacetica_ATCC_39073__major_facilitator_transporter:1.24870733014506196668):0.79988161153823589267,(146303634__Archaea__Sulfolobales__Metallosphaera_sedula_DSM_5348__major_facilitator_transporter:0.53121568902114191246,330835182__Archaea__Sulfolobales__Metallosphaera_cuprina_Ar-4__major_facilitator_transporter:0.72984411231014767463):2.58847957014774099349):1.64046420604180154257):0.35054303158348426583):0.24134900544598558714,15789471__Archaea__Halobacteria__Halobacterium_sp_NRC-1__oxalate|formate_antiporter:0.00000122123005994819):0.0;
