# Supplementary material for: The last universal common ancestor between ancient Earth chemistry and the onset of genetics
Source: PLoS Genet. 2018 Aug 16;14(8):e1007518. doi: 10.1371/journal.pgen.1007518 (PMC6095482; doi:10.1371/journal.pgen.1007518)
Supplement: S1 Appendix — The trees are for the 355 clusters that, after alignment and tree construction, generated ML trees that preserve domain monophyly while also having homologues in ≥2 archaeal and ≥2 bacterial lineages. These 355 proteins trace to LUCA by those phylogenetic criteria [78]. LUCA, last universal common ancestor; ML, maximum likelihood. (ZIP) [file pgen.1007518.s001.zip › renamed_trees_LUCA/2172.tree]

(327401598__Archaea__Archaeoglobales__Archaeoglobus_veneficus_SNP6__HAD|superfamily_hydrolase:0.34015491658194779712,(((283777920__Bacteria__Planctomycetes__Pirellula_staleyi_DSM_6068__HAD|superfamily_hydrolase:1.06948598924384397080,((110834545__Bacteria__Gammaproteobacteria__Alcanivorax_borkumensis_SK2__phosphoglycolate_phosphatase:0.96445340544189084309,((332304867__Bacteria__Gammaproteobacteria__Glaciecola_sp_4H-3-7YE-5__HAD|superfamily_hydrolase:0.39732566527802570810,109896741__Bacteria__Gammaproteobacteria__Pseudoalteromonas_atlantica_T6c__HAD_family_hydrolase:0.26991172807312080462):0.60919388863442536231,((315123003__Bacteria__Gammaproteobacteria__Pseudoalteromonas_sp_SM9913__putative_hydrolase|phosphatase_protein:0.11019189476400960415,77361981__Bacteria__Gammaproteobacteria__Pseudoalteromonas_haloplanktis_TAC125__hydrolase|phosphatase:0.11774869102147042521):0.48777896050334773603,((127513185__Bacteria__Gammaproteobacteria__Shewanella_loihica_PV-4__HAD_family_hydrolase:0.86779861524776313875,((119946332__Bacteria__Gammaproteobacteria__Psychromonas_ingrahamii_37__HAD_family_hydrolase:0.87973157495841269871,((27366476__Bacteria__Gammaproteobacteria__Vibrio_vulnificus_CMCP6__phosphatase:0.38246112220321670794,(375263527__Bacteria__Gammaproteobacteria__Vibrio_sp_EJY3__hypothetical_protein:0.08297361789029633616,(28900419__Bacteria__Gammaproteobacteria__Vibrio_parahaemolyticus_RIMD_2210633__hypothetical_protein:0.10598392110463766835,(156976635__Bacteria__Gammaproteobacteria__Vibrio_harveyi_ATCC_BAA-1116__phosphoglycolate_phosphatase:0.15507055796322499752,262396765__Bacteria__Gammaproteobacteria__Vibrio_sp_Ex25__HAD|superfamily_hydrolase:0.13599636059020542289):0.04334346836876591669):0.07632926852069565893):0.52610425569816265945):0.31209705048675523420,71278352__Bacteria__Gammaproteobacteria__Colwellia_psychrerythraea_34H__hydrolase|_HAD|family_protein:0.73826942625092617511):0.16247668507752802136):0.16821621208974893436,(91792121__Bacteria__Gammaproteobacteria__Shewanella_denitrificans_OS217__HAD_family_hydrolase:0.37077596953081010112,114564408__Bacteria__Gammaproteobacteria__Shewanella_frigidimarina_NCIMB_400__HAD_family_hydrolase:0.43431641515996843861):0.30668078454551583878):0.06415149059271564591):0.14709961023487122533,(348027819__Bacteria__Gammaproteobacteria__Glaciecola_nitratireducens_FR1064__hydrolase|phosphatase:0.59281271988190697986,(333894766__Bacteria__Gammaproteobacteria__Alteromonas_sp_SN2__putative_hydrolase|phosphatase_protein:0.18177947329281238242,332139821__Bacteria__Gammaproteobacteria__Alteromonas_macleodii_str_Deep_ecotype__putative_hydrolase|phosphatase_protein:0.18393881968581837771):0.34676749585626426287):0.27765264648642351553):0.09647361788486705225):0.13165008720651882879):0.24390193039351465432):0.08678497779096097653,((119773639__Bacteria__Gammaproteobacteria__Shewanella_amazonensis_SB2B__HAD_superfamily_hydrolase:0.58354042131428363049,(170724739__Bacteria__Gammaproteobacteria__Shewanella_woodyi_ATCC_51908__HAD_family_hydrolase:0.68774085319151734286,(374336968__Bacteria__Gammaproteobacteria__Oceanimonas_sp_GK1__HAD_family_hydrolase:0.26052533286217149922,((24375526__Bacteria__Gammaproteobacteria__Shewanella_oneidensis_MR-1__hydrolase_haloacid_dehalogenase|like_family:0.04122567115047010705,114046036__Bacteria__Gammaproteobacteria__Shewanella_sp_MR-7__HAD_family_hydrolase:0.04624485521536395027):0.27191447464635482012,((146291740__Bacteria__Gammaproteobacteria__Shewanella_putrefaciens_CN-32__HAD_family_hydrolase:0.04811022299446183342,120600331__Bacteria__Gammaproteobacteria__Shewanella_sp_W3-18-1__HAD_family_hydrolase:0.02618195366873842314):0.05633335991051961755,126175954__Bacteria__Gammaproteobacteria__Shewanella_baltica_OS155__HAD_family_hydrolase:0.02655880286020378955):0.09385935899315984987):0.05491503281477515958):0.13273663683751044107):0.28255872343316656981):0.39756698434618620297,83646570__Bacteria__Gammaproteobacteria__Hahella_chejuensis_KCTC_2396__phosphatase:0.78655461713549068570):0.02490495414625069903):0.21994569088160306758):0.15383148768963486597,((183222135__Bacteria__Spirochaetes__Leptospira_biflexa_serovar_Patoc_strain_Patoc_1_Paris__HAD_family_hydrolase:1.45622668257821774596,(((322420615__Bacteria__Deltaproteobacteria__Geobacter_sp_M18__HAD|superfamily_hydrolase:0.20579824015591202668,(253699743__Bacteria__Deltaproteobacteria__Geobacter_sp_M21__HAD|superfamily_hydrolase:0.02972008510071752832,308535350__Bacteria__Deltaproteobacteria__Geobacter_bemidjiensis_Bem__HAD_superfamily_hydrolase:0.00000122123005994819):0.12144762478847383191):0.36647605653554182759,(148265471__Bacteria__Deltaproteobacteria__Geobacter_uraniireducens_Rf4__HAD_family_hydrolase:0.50701182738589556376,(39995800__Bacteria__Deltaproteobacteria__Geobacter_sulfurreducens_PCA__HAD_superfamily_hydrolase:0.35386766829882981833,78224010__Bacteria__Deltaproteobacteria__Geobacter_metallireducens_GS-15__HAD_family_hydrolase:0.29614718839174297704):0.21541153893621067805):0.06909687691396013132):0.01607369757817913095,118579982__Bacteria__Deltaproteobacteria__Pelobacter_propionicus_DSM_2379__HAD_family_hydrolase:0.51817060925220870260):0.15149436365828947149):0.14734695287407414965,(15599136__Bacteria__Gammaproteobacteria__Pseudomonas_aeruginosa_PAO1__hypothetical_protein:0.23729983740940935322,(((339492855__Bacteria__Gammaproteobacteria__Pseudomonas_stutzeri_ATCC_17588_LMG_11199__HAD_superfamily_hydrolase:0.24195504875456516625,(146308733__Bacteria__Gammaproteobacteria__Pseudomonas_mendocina_ymp__HAD_family_hydrolase:0.18574063404063548277,226942924__Bacteria__Gammaproteobacteria__Azotobacter_vinelandii_DJ__HAD|superfamily_hydrolase:0.28866748156664062686):0.05320060661283411430):0.04570511977790014252,(((104779968__Bacteria__Gammaproteobacteria__Pseudomonas_entomophila_L48__HAD_superfamily_hydrolase:0.14752182522315596125,167035764__Bacteria__Gammaproteobacteria__Pseudomonas_putida_GB-1__HAD_family_hydrolase:0.05324760565926151684):0.11780871511211561675,(((387895764__Bacteria__Gammaproteobacteria__Pseudomonas_fluorescens_A506__HAD|superfamily_hydrolase|_subfamily_IA|_variant_1_and_3:0.06928288686744672742,229592752__Bacteria__Gammaproteobacteria__Pseudomonas_fluorescens_SBW25__putative_hydrolase:0.03336859022366298749):0.08057021086857565906,(28871791__Bacteria__Gammaproteobacteria__Pseudomonas_syringae_pv_tomato_str_DC3000__HAD|superfamily_hydrolase:0.06968014342909213676,(66047519__Bacteria__Gammaproteobacteria__Pseudomonas_syringae_pv_syringae_B728a__HAD_family_hydrolase:0.03787279938790041184,71737320__Bacteria__Gammaproteobacteria__Pseudomonas_syringae_pv_phaseolicola_1448A__HAD_superfamily_hydrolase:0.03667431683075883520):0.06612525741652078293):0.25779976669446330595):0.01649939192911309763,(77461136__Bacteria__Gammaproteobacteria__Pseudomonas_fluorescens_Pf0-1__HAD_family_hydrolase:0.09006243709883726689,(70732705__Bacteria__Gammaproteobacteria__Pseudomonas_fluorescens_Pf-5__HAD|superfamily_hydrolase:0.11183791087948057041,(378952988__Bacteria__Gammaproteobacteria__Pseudomonas_fluorescens_F113__haloacid_dehalogenase|like_family_hydrolase:0.03166370262663118634,330811880__Bacteria__Gammaproteobacteria__Pseudomonas_brassicacearum_subsp_brassicacearum_NFM421__hydrolase:0.00000122123005994819):0.02164896181477331608):0.03330002046894701973):0.03764722897596004675):0.04546792129797319615):0.09511872471768442749,333899045__Bacteria__Gammaproteobacteria__Pseudomonas_fulva_12-X__HAD|superfamily_hydrolase:0.31016139214202753660):0.04968251890883911698):0.04853921573072220164,(194367229__Bacteria__Gammaproteobacteria__Stenotrophomonas_maltophilia_R551-3__HAD|superfamily_hydrolase:0.29412672335196921036,((285019324__Bacteria__Gammaproteobacteria__Xanthomonas_albilineans_GPE_PC73__had|superfamily_hydrolase:0.50324467471008349495,(190575893__Bacteria__Gammaproteobacteria__Stenotrophomonas_maltophilia_K279a__haloacid_dehalogenase:0.03482849760255357641,386719999__Bacteria__Gammaproteobacteria__Stenotrophomonas_maltophilia_D457__HAD|superfamily_hydrolase:0.06104960473991221520):0.28345870039628984216):0.08872891647000483162,((21241418__Bacteria__Gammaproteobacteria__Xanthomonas_axonopodis_pv_citri_str_306__hypothetical_protein:0.02575428603542941064,(346723583__Bacteria__Gammaproteobacteria__Xanthomonas_axonopodis_pv_citrumelo_F1__phosphatase_Gph:0.01492511764798711005,(78046258__Bacteria__Gammaproteobacteria__Xanthomonas_campestris_pv_vesicatoria_str_85-10__hypothetical_protein:0.01701651183745284471,(188575137__Bacteria__Gammaproteobacteria__Xanthomonas_oryzae_pv_oryzae_PXO99A__HAD|superfamily_hydrolase:0.00000122123005994819,58583614__Bacteria__Gammaproteobacteria__Xanthomonas_oryzae_pv_oryzae_KACC10331__hypothetical_protein:0.00654350917512005765):0.06828507289450248818):0.01257487878477203669):0.00492030736929559027):0.13007381456439856549,384429436__Bacteria__Gammaproteobacteria__Xanthomonas_campestris_pv_raphani_756C__HAD|superfamily_hydrolase:0.12078541368519304933):0.27991207581999855147):0.03836577193373841982):0.12756420048022587554):0.03375313180202491742):0.34282475583467003633):0.69012960591167882285):0.69436164192590377198,(289595945__Archaea__Thermoplasmatales__Aciduliprofundum_boonei_T469__HAD|superfamily_hydrolase|_subfamily_IA|_variant_1:1.38863307341455777255,284162352__Archaea__Archaeoglobales__Archaeoglobus_profundus_DSM_5631__HAD|superfamily_hydrolase:1.19892371810337672322):0.19432589779520001438):0.34875893931296780837,11498533__Archaea__Archaeoglobales__Archaeoglobus_fulgidus_DSM_4304__hypothetical_protein:0.72898032984284844016):0.0;
