# Supplementary material for: The last universal common ancestor between ancient Earth chemistry and the onset of genetics
Source: PLoS Genet. 2018 Aug 16;14(8):e1007518. doi: 10.1371/journal.pgen.1007518 (PMC6095482; doi:10.1371/journal.pgen.1007518)
Supplement: S1 Appendix — The trees are for the 355 clusters that, after alignment and tree construction, generated ML trees that preserve domain monophyly while also having homologues in ≥2 archaeal and ≥2 bacterial lineages. These 355 proteins trace to LUCA by those phylogenetic criteria [78]. LUCA, last universal common ancestor; ML, maximum likelihood. (ZIP) [file pgen.1007518.s001.zip › renamed_trees_LUCA/3221.tree]

(((219852292__Archaea__Methanomicrobiales__Methanosphaerula_palustris_E1-9c__cobalt_transport_protein:0.33238977022878113399,(154150845__Archaea__Methanomicrobiales__Methanoregula_boonei_6A8__cobalt_transport_protein:0.50790012531690609254,307354381__Archaea__Methanomicrobiales__Methanoplanus_petrolearius_DSM_11571__cobalt_transport_protein:0.39930264962451589295):0.09546429977782110166):0.09096474776549227925,((282163976__Archaea__Methanocellales__Methanocella_paludicola_SANAE__putative_cobalt_ABC_transporter:0.11129907605618732935,383320055__Archaea__Methanocellales__Methanocella_sp_HZ254__cobalt_ABC_transporter_permease_CbiQ:0.15019705546163683585):0.55757770143748608405,((325291173__Bacteria__Clostridia__Syntrophobotulus_glycolicus_DSM_8271__cobalt_transporter:0.60230215631684946853,((376261408__Bacteria__Clostridia__Clostridium_sp_BNL1100__cobalt_ABC_transporter_permease_CbiQ:0.38481980081773831115,333994010__Bacteria__Spirochaetes__Treponema_azotonutricium_ZAS-9__cobalt_transport_protein:0.35170147156041348113):0.19671154891680356358,(((257063984__Bacteria__Actinobacteria__Slackia_heliotrinireducens_DSM_20476__cobalt_ABC_transporter_permease_CbiQ:0.21302390600711332280,(339444254__Bacteria__Actinobacteria__Eggerthella_sp_YY7918__cobalt_ABC_transporter:0.05535319138654327259,257792224__Bacteria__Actinobacteria__Eggerthella_lenta_DSM_2243__cobalt_transport_protein:0.08876897473307136799):0.12680228145708899445):0.46568216933627792908,((328955328__Bacteria__Actinobacteria__Coriobacterium_glomerans_PW2__cobalt_transport_protein:0.31861509849590735621,302335056__Bacteria__Actinobacteria__Olsenella_uli_DSM_7084__cobalt_transport_protein:0.16738118834108320354):0.23648438395733675788,(257784485__Bacteria__Actinobacteria__Atopobium_parvulum_DSM_20469__cobalt_transport_protein:0.55135898829507568042,(283783095__Bacteria__Actinobacteria__Gardnerella_vaginalis_409-05__cobalt_transport_protein:0.18956842077536278923,(311114443__Bacteria__Actinobacteria__Gardnerella_vaginalis_ATCC_14019__ABC_transporter_membrane_protein:0.00609838015044341340,385801916__Bacteria__Actinobacteria__Gardnerella_vaginalis_HMP9231__cobalt_transport_protein:0.00125730643205016596):0.14917063397529298219):0.38181604939625879425):0.14438984366181034646):0.17768507170033240317):0.08382827247878087140,328948164__Bacteria__Spirochaetes__Treponema_succinifaciens_DSM_2489__ABC_transporter_permease:0.42451460635459875581):0.10140564516113124982):0.46618111045579579965):0.36858665582970534524,(((284049366__Bacteria__Negativicutes__Acidaminococcus_fermentans_DSM_20731__cobalt_transport_protein:0.03142769653897267007,352683583__Bacteria__Negativicutes__Acidaminococcus_intestini_RyC-MR95__cobalt_transporter:0.17671692919344197947):0.77171238757349547299,(269797190__Bacteria__Negativicutes__Veillonella_parvula_DSM_2008__cobalt_transporter:0.35814046123754578188,348026107__Bacteria__Negativicutes__Megasphaera_elsdenii_DSM_20460__cobalt_transport_protein:0.31331784918110533456):0.30075203561823882215):0.48611729580281198837,(167629294__Bacteria__Clostridia__Heliobacterium_modesticaldum_Ice1__hypothetical_protein:0.74538460640017023540,(147677994__Bacteria__Clostridia__Pelotomaculum_thermopropionicum_SI__ABC|type_cobalt_transport_system|_permease_component_CbiQ_and_related_transporters:0.35820366174050266572,334341362__Bacteria__Clostridia__Desulfotomaculum_ruminis_DSM_2154__cobalt_transport_protein:0.55051433870642951796):0.06824731979104568802):0.26828746796962182897):0.09016702705434233300):0.57178198039649652529):0.25309995314709426983):0.38025061229705414689,(21228490__Archaea__Methanosarcinales__Methanosarcina_mazei_Go1__cobalt_transport_protein:0.09667395661831366949,73670287__Archaea__Methanosarcinales__Methanosarcina_barkeri_str_Fusaro__cobalt_transport_protein:0.14028045627411486751):0.06419717785898236551,20090279__Archaea__Methanosarcinales__Methanosarcina_acetivorans_C2A__cobalt_transport_protein:0.06148660349942737524):0.0;
