# Supplementary material for: The last universal common ancestor between ancient Earth chemistry and the onset of genetics
Source: PLoS Genet. 2018 Aug 16;14(8):e1007518. doi: 10.1371/journal.pgen.1007518 (PMC6095482; doi:10.1371/journal.pgen.1007518)
Supplement: S1 Appendix — The trees are for the 355 clusters that, after alignment and tree construction, generated ML trees that preserve domain monophyly while also having homologues in ≥2 archaeal and ≥2 bacterial lineages. These 355 proteins trace to LUCA by those phylogenetic criteria [78]. LUCA, last universal common ancestor; ML, maximum likelihood. (ZIP) [file pgen.1007518.s001.zip › renamed_trees_LUCA/2575.tree]

(((332797463__Archaea__Sulfolobales__Acidianus_hospitalis_W1__NUDIX_hydrolase:0.14311698837966582709,227829860__Archaea__Sulfolobales__Sulfolobus_islandicus_LS-2-15__NUDIX_hydrolase:0.05637515547197224225):0.29484337756850043100,(338732231__Bacteria__Chlamydiae__Simkania_negevensis_Z_gsn__ADP|ribose_pyrophosphatase:0.79429574815055881132,((269138429__Bacteria__Gammaproteobacteria__Edwardsiella_tarda_EIB202__MutT_family_protein:0.00000122123005994819,238919104__Bacteria__Gammaproteobacteria__Edwardsiella_ictaluri_93-146__hydrolase|_NUDIX_family:0.03029177744362097913):0.74013235481547934302,((383757147__Bacteria__Betaproteobacteria__Rubrivivax_gelatinosus_IL144__putative_hydrolase:0.32404169141262317844,(338733460__Bacteria__Chlamydiae__Simkania_negevensis_Z_gsn__NUDIX_hydrolase:0.77258488829593163771,332663582__Bacteria__Bacteroidetes__Haliscomenobacter_hydrossis_DSM_1100__NUDIX_hydrolase:0.90460287166819031146):0.08081484125044992306):0.11276692095259081838,(((((342163883__Bacteria__Bacilli__Streptococcus_pseudopneumoniae_IS7493__NUDIX_hydrolase:1.36450273767056207141,150018276__Bacteria__Clostridia__Clostridium_beijerinckii_NCIMB_8052__NUDIX_hydrolase:0.85871490370829961503):0.28087339396137445124,(148253895__Bacteria__Alphaproteobacteria__Bradyrhizobium_sp_BTAi1__Nudix_hydrolase_family_protein:0.22401496345337759686,146339143__Bacteria__Alphaproteobacteria__Bradyrhizobium_sp_ORS_278__Nudix_hydrolase_ADP|ribose_pyrophosphatase:0.18159615907057563566):0.78835352789096213577):0.16692497149325996597,((134099738__Bacteria__Actinobacteria__Saccharopolyspora_erythraea_NRRL_2338__hypothetical_protein:0.52330863404098026948,(226304715__Bacteria__Actinobacteria__Rhodococcus_erythropolis_PR4__hypothetical_protein:0.30284401646593811508,379708465__Bacteria__Actinobacteria__Nocardia_cyriacigeorgica_GUH-2__putative_NUDIX_hydrolase:0.15801966417854124147):0.24660893455648158490):0.02653100733267550748,((119718064__Bacteria__Actinobacteria__Nocardioides_sp_JS614__NUDIX_hydrolase:0.42591970127183331751,331695966__Bacteria__Actinobacteria__Pseudonocardia_dioxanivorans_CB1190__NUDIX_hydrolase:0.22341400788378884545):0.07911200419445431342,(((239918568__Bacteria__Actinobacteria__Micrococcus_luteus_NCTC_2665__ADP|ribose_pyrophosphatase:0.53102381607509741013,(256824786__Bacteria__Actinobacteria__Kytococcus_sedentarius_DSM_20547__dihydrofolate_reductase:0.62985841431467592955,229820884__Bacteria__Actinobacteria__Beutenbergia_cavernae_DSM_12333__NUDIX_hydrolase:0.22847233115055037844):0.11294579768385454299):0.04641345182978442313,((336320315__Bacteria__Actinobacteria__Cellvibrio_gilvus_ATCC_13127__NUDIX_hydrolase:0.15785872475720325037,(296130086__Bacteria__Actinobacteria__Cellulomonas_flavigena_DSM_20109__NUDIX_hydrolase:0.17509750417343572515,332670898__Bacteria__Actinobacteria__Cellulomonas_fimi_ATCC_484__NUDIX_hydrolase:0.16477950863834789352):0.10777338518849717552):0.30399912889413421846,(308177699__Bacteria__Actinobacteria__Arthrobacter_arilaitensis_Re117__NUDIX_hydrolase:0.61740662831317327797,(334336814__Bacteria__Actinobacteria__Isoptericola_variabilis_225__NUDIX_hydrolase:0.24461017992276021249,269956097__Bacteria__Actinobacteria__Xylanimonas_cellulosilytica_DSM_15894__NUDIX_hydrolase:0.26915953710248885500):0.18230761822614310885):0.03828569676745667560):0.07285151856995350506):0.07749543559831163775,284032609__Bacteria__Actinobacteria__Kribbella_flavida_DSM_17836__NUDIX_hydrolase:0.34904984625352714067):0.05136414227417926415):0.03884773904256233479):0.49715382069657426678):0.08048925240664717151,((320334703__Bacteria__Deinococcus-Thermus__Deinococcus_maricopensis_DSM_21211__NUDIX_hydrolase:0.42883862775130832112,50121898__Bacteria__Gammaproteobacteria__Pectobacterium_atrosepticum_SCRI1043__MutT|like_protein:0.67935097103112129791):0.30210876712065376504,((336118202__Bacteria__Actinobacteria__Microlunatus_phosphovorus_NM-1__hypothetical_protein:0.48572819510888853856,152966306__Bacteria__Actinobacteria__Kineococcus_radiotolerans_SRS30216__NUDIX_hydrolase:0.35890263521077825359):0.47287047688692862568,(119897431__Bacteria__Betaproteobacteria__Azoarcus_sp_BH72__mutT_family_protein:0.18008345150138144186,(56475873__Bacteria__Betaproteobacteria__Aromatoleum_aromaticum_EbN1__isopentenyl|diphosphate_delta|isomerase:0.34166728650912547849,217969678__Bacteria__Betaproteobacteria__Thauera_sp_MZ1T__NUDIX_hydrolase:0.22247410020312363699):0.04077840527204901200):0.54834920715093959931):0.13179088955029777397):0.02043105207851637906):0.10845574273045732738,(((297561615__Bacteria__Actinobacteria__Nocardiopsis_dassonvillei_subsp_dassonvillei_DSM_43111__NUDIX_hydrolase:1.03442671477519287926,295700245__Bacteria__Betaproteobacteria__Burkholderia_sp_CCGE1002__NUDIX_hydrolase:0.78937863311674105748):0.12213975731686974036,(((271966825__Bacteria__Actinobacteria__Streptosporangium_roseum_DSM_43021__ADP|ribose_pyrophosphatase|like_protein:0.37316266329222513853,((256376326__Bacteria__Actinobacteria__Actinosynnema_mirum_DSM_43827__NUDIX_hydrolase:0.43476962769864718750,134097906__Bacteria__Actinobacteria__Saccharopolyspora_erythraea_NRRL_2338__NUDIX_hydrolase:0.30093828717143444873):0.25449955897620585299,((158314436__Bacteria__Actinobacteria__Frankia_sp_EAN1pec__hypothetical_protein:0.10481241688598354200,(111224879__Bacteria__Actinobacteria__Frankia_alni_ACN14a__hypothetical_protein:0.30108730824045304431,86740516__Bacteria__Actinobacteria__Frankia_sp_CcI3__NUDIX_hydrolase:0.16087815042143643884):0.11522305289584031107):0.36915431248531199726,256391465__Bacteria__Actinobacteria__Catenulispora_acidiphila_DSM_44928__NUDIX_hydrolase:0.67030645157184010063):0.13950084527290787517):0.08433375155471484197):0.06722790067866067643,(145594527__Bacteria__Actinobacteria__Salinispora_tropica_CNB-440__NUDIX_hydrolase:0.56025803849533062362,((86741240__Bacteria__Actinobacteria__Frankia_sp_CcI3__NUDIX_hydrolase:0.13907191683217773326,86739613__Bacteria__Actinobacteria__Frankia_sp_CcI3__NUDIX_hydrolase:0.11046228229642683638):0.08746483560551264469,(54026920__Bacteria__Actinobacteria__Nocardia_farcinica_IFM_10152__MutT_family_protein:0.29470460925292524257,379708270__Bacteria__Actinobacteria__Nocardia_cyriacigeorgica_GUH-2__NUDIX_hydrolase:0.32894093287276809923):0.02425918082573837176):0.19005514632734865632):0.24861628246828024191):0.02928964482238873707,((72161759__Bacteria__Actinobacteria__Thermobifida_fusca_YX__MutT|family_protein:0.44283825371665941351,(290960155__Bacteria__Actinobacteria__Streptomyces_scabiei_87-22__NUDIX_hydrolase:1.06038733168930310313,29826793__Bacteria__Actinobacteria__Streptomyces_avermitilis_MA-4680__MutT|family_protein:0.39553511565179944043):0.13853778412233494488):0.35619734667190067201,(158314442__Bacteria__Actinobacteria__Frankia_sp_EAN1pec__NUDIX_hydrolase:0.16819352713541849131,158314638__Bacteria__Actinobacteria__Frankia_sp_EAN1pec__NUDIX_hydrolase:0.11323740664753727259):0.30114099055911214275):0.11144613551099510906):0.09517229215581657353):0.15203292197530771102,(226313885__Bacteria__Bacilli__Brevibacillus_brevis_NBRC_100599__hypothetical_protein:0.49403379424777643658,337750854__Bacteria__Bacilli__Paenibacillus_mucilaginosus_KNP414__hypothetical_protein:0.52896740858667889995):0.25066594316988671798):0.01971014339202063759):0.05595471710456902809):0.02778139629857018927):0.06920346228023384338):0.15773696171370935049):0.52562594868843437457,374325603__Archaea__Thermoproteales__Pyrobaculum_sp_1860__hypothetical_protein:0.21811949148956102928,18312195__Archaea__Thermoproteales__Pyrobaculum_aerophilum_str_IM2__mutT|nudix_family_protein:0.07239303622083965994):0.0;
