# Supplementary material for: The last universal common ancestor between ancient Earth chemistry and the onset of genetics
Source: PLoS Genet. 2018 Aug 16;14(8):e1007518. doi: 10.1371/journal.pgen.1007518 (PMC6095482; doi:10.1371/journal.pgen.1007518)
Supplement: S1 Appendix — The trees are for the 355 clusters that, after alignment and tree construction, generated ML trees that preserve domain monophyly while also having homologues in ≥2 archaeal and ≥2 bacterial lineages. These 355 proteins trace to LUCA by those phylogenetic criteria [78]. LUCA, last universal common ancestor; ML, maximum likelihood. (ZIP) [file pgen.1007518.s001.zip › renamed_trees_LUCA/2349.tree]

(288931120__Archaea__Archaeoglobales__Ferroglobus_placidus_DSM_10642__CO_dehydrogenase|acetyl|CoA_synthase|_subunit_delta:0.12614279073425255229,(327401011__Archaea__Archaeoglobales__Archaeoglobus_veneficus_SNP6__CO_dehydrogenase|acetyl|CoA_synthase_subunit_delta:0.21632792361630967526,((((((206889895__Bacteria__others_bacteria__Thermodesulfovibrio_yellowstonii_DSM_11347__acetyl|CoA_decarbonylase|synthase_complex_delta_subunit:0.87739998999419810399,((((296132678__Bacteria__Clostridia__Thermincola_potens_JR__CO_dehydrogenase|acetyl|CoA_synthase_subunit_delta|_TIM_barrel:0.42909390879580755485,((333978927__Bacteria__Clostridia__Desulfotomaculum_kuznetsovii_DSM_6115__CO_dehydrogenase|acetyl|CoA_synthase_subunit_delta:0.22638900150093674291,(147677338__Bacteria__Clostridia__Pelotomaculum_thermopropionicum_SI__acetyl|CoA_decarbonylase|synthase_complex_subunit_delta:0.42494657241843381001,169831038__Bacteria__Clostridia__Candidatus_Desulforudis_audaxviator_MP104C__acetyl|CoA_decarbonylase|synthase_complex_subunit_delta:0.40746800287368872828):0.18427173944700642183):0.03086943147481891608,258514558__Bacteria__Clostridia__Desulfotomaculum_acetoxidans_DSM_771__acetyl|CoA_decarbonylase|synthase_complex_subunit_delta:0.39241901380661536880):0.03165705101576053726):0.04612616461909623683,260892254__Bacteria__Clostridia__Ammonifex_degensii_KC4__acetyl|CoA_decarbonylase|synthase_complex_subunit_delta:0.40208506306805508190):0.05102143600788063699,78042962__Bacteria__Clostridia__Carboxydothermus_hydrogenoformans_Z-2901__acetyl|CoA_decarbonylase|synthase_complex_subunit_delta:0.44790951784971161365):0.21618283588392078753,(302392058__Bacteria__Clostridia__Acetohalobium_arabaticum_DSM_5501__acetyl|CoA_decarbonylase|synthase_subunit_delta:0.51996589201490606147,(83590046__Bacteria__Clostridia__Moorella_thermoacetica_ATCC_39073__acetyl|CoA_decarbonylase|synthase_complex_subunit_delta:0.32552527486638910270,(89894394__Bacteria__Clostridia__Desulfitobacterium_hafniense_Y51__acetyl|CoA_decarbonylase|synthase_complex_subunit_delta:0.15786772723374412064,374995788__Bacteria__Clostridia__Desulfosporosinus_orientis_DSM_765__CO_dehydrogenase|acetyl|CoA_synthase_subunit_delta:0.23403829742478432507):0.22756573162972065782):0.21740096545543050044):0.08028402893537306406):0.17877559312669205616):0.07069389835960690482,(169830332__Bacteria__Clostridia__Candidatus_Desulforudis_audaxviator_MP104C__acetyl|CoA_decarbonylase|synthase_complex_subunit_delta:1.09369791481510025832,(((328953645__Bacteria__Deltaproteobacteria__Desulfobacca_acetoxidans_DSM_11109__CO_dehydrogenase|acetyl|CoA_synthase_subunit_delta:0.37881021684596877241,(116749993__Bacteria__Deltaproteobacteria__Syntrophobacter_fumaroxidans_MPOB__acetyl|CoA_decarbonylase|synthase_complex_subunit_delta:0.55507970159869512994,((218778534__Bacteria__Deltaproteobacteria__Desulfatibacillum_alkenivorans_AK-01__acetyl|CoA_decarbonylase|synthase_complex_subunit_delta:0.24008187487328663812,(158523196__Bacteria__Deltaproteobacteria__Desulfococcus_oleovorans_Hxd3__acetyl|CoA_decarbonylase|synthase_complex_subunit_delta:0.25105324222427805037,224368778__Bacteria__Deltaproteobacteria__Desulfobacterium_autotrophicum_HRM2__acetyl|CoA_decarbonylase|synthase_complex_subunit_delta:0.28707139685952731689):0.08579866740808581027):0.12286025237054211401,302341685__Bacteria__Deltaproteobacteria__Desulfarculus_baarsii_DSM_2075__CO_dehydrogenase|acetyl|CoA_synthase_subunit_delta:0.43382350125026020171):0.12137531129276535324):0.04569844766333813063):0.12835574088987025676,((300087917__Bacteria__Chloroflexi__Dehalogenimonas_lykanthroporepellens_BL-DC-9__CO_dehydrogenase|acetyl|CoA_synthase_subunit_delta:0.47145919743988229378,(73748500__Bacteria__Chloroflexi__Dehalococcoides_sp_CBDB1__acetyl|CoA_decarbonylase|synthase_complex_subunit_delta:0.10433490551602554730,(57234498__Bacteria__Chloroflexi__Dehalococcoides_ethenogenes_195__acetyl|CoA_decarbonylase|synthase_complex_subunit_delta:0.00650239949826078665,270308024__Bacteria__Chloroflexi__Dehalococcoides_sp_VS__carbon|monoxide_dehydrogenase_delta_subunit:0.02059583713682093531):0.04332156273748828668):0.20588264759208629862):0.20608590808264862226,337287955__Bacteria__others_bacteria__Thermodesulfobacterium_sp_OPB45__CO_dehydrogenase|acetyl|CoA_synthase_subunit_delta|_TIM_barrel:0.87738310107942629745):0.06014163366112663250):0.15037097142071473299,((379010934__Bacteria__Clostridia__Acetobacterium_woodii_DSM_1030__corrinoid|iron|sulfur_protein|_small_subunit_AcsD:0.34918416354625630982,310829170__Bacteria__Clostridia__Eubacterium_limosum_KIST612__hypothetical_protein:0.27749789741049463165):0.20717618450245467443,(((310658472__Bacteria__Clostridia__Clostridium_sticklandii_DSM_519__Corrinoid|iron|sulfur_protein|_small_subunit:0.33490523862702331614,(300856902__Bacteria__Clostridia__Clostridium_ljungdahlii_DSM_13528__CO_dehydrogenase|acetyl|CoA_synthase_subunit_delta:0.39462984862525424257,(126698305__Bacteria__Clostridia__Clostridium_difficile_630__acetyl|CoA_decarbonylase|synthase_complex_subunit_delta:0.28120372993259767913,150389797__Bacteria__Clostridia__Alkaliphilus_metalliredigens_QYMF__acetyl|CoA_decarbonylase|synthase_complex_subunit_delta:0.33210590838788883739):0.10006722166724019152):0.05663544237783830343):0.07461649544302652315,(332798554__Bacteria__Clostridia__Tepidanaerobacter_sp_Re1__CO_dehydrogenase|acetyl|CoA_synthase_subunit_delta:0.27215912107902695549,302389375__Bacteria__Clostridia__Thermosediminibacter_oceani_DSM_16646__CO_dehydrogenase|acetyl|CoA_synthase_subunit_delta|_TIM_barrel:0.29717719345682896970):0.26733594490239276364):0.12301606865340010410,(333997447__Bacteria__Spirochaetes__Treponema_primitia_ZAS-2__CO_dehydrogenase|acetyl|CoA_synthase_subunit_delta:0.31502760446673844230,333993649__Bacteria__Spirochaetes__Treponema_azotonutricium_ZAS-9__CO_dehydrogenase|acetyl|CoA_synthase_subunit_delta:0.32790634718644656731):0.46844162879427392321):0.09408869637735964297):0.58283522871374504604):0.07236466015068271362):0.05116412247096683436):0.20956327082637185577,(219851457__Archaea__Methanomicrobiales__Methanosphaerula_palustris_E1-9c__acetyl|CoA_decarbonylase|synthase_complex_subunit_delta:0.50786719731956864177,154150738__Archaea__Methanomicrobiales__Methanoregula_boonei_6A8__acetyl|CoA_decarbonylase|synthase_complex_subunit_delta:0.34883879728776995277):1.01617681103930523889):0.56174807849173113983,(88601981__Archaea__Methanomicrobiales__Methanospirillum_hungatei_JF-1__acetyl|CoA_decarbonylase|synthase_complex_subunit_delta:0.46221912026692668629,(147921446__Archaea__Methanocellales__Uncultured_methanogenic_archaeon_RC-I__acetyl|CoA_decarbonylase|synthase_complex_subunit_delta:0.39120748369301477920,154150913__Archaea__Methanomicrobiales__Methanoregula_boonei_6A8__acetyl|CoA_decarbonylase|synthase_complex_subunit_delta:0.29547372912705771597):0.08986142202204935869):0.38157467580530113338):0.12161513432967442638,(20094159__Archaea__Thermococcales-pyroco__Methanopyrus_kandleri_AV19__acetyl|CoA_decarbonylase|synthase_complex_subunit_delta:0.67306118379359369808,((312136748__Archaea__Methanobacteriales__Methanothermus_fervidus_DSM_2088__acetyl|CoA_decarbonylase|synthase_subunit_delta:0.12272856539311530200,((150399061__Archaea__Methanococcales__Methanococcus_vannielii_SB__acetyl|CoA_decarbonylase|synthase_complex_subunit_delta:0.07319017857342496880,45358544__Archaea__Methanococcales__Methanococcus_maripaludis_S2__acetyl|CoA_decarbonylase|synthase_complex_subunit_delta:0.03952507063573541812):0.22833696578646014985,((333988133__Archaea__Methanobacteriales__Methanobacterium_sp_SWAN-1__acetyl|CoA_decarbonylase|synthase_complex_subunit_delta:0.05443615161542541409,325958224__Archaea__Methanobacteriales__Methanobacterium_sp_AL-21__CO_dehydrogenase|acetyl|CoA_synthase_subunit_delta:0.08537993696419142464):0.10470468645789123008,(304314065__Archaea__Methanobacteriales__Methanothermobacter_marburgensis_str_Marburg__acetyl|CoA_decarbonylase|synthase|_subunit_delta:0.01418516507953182688,15679706__Archaea__Methanobacteriales__Methanothermobacter_thermautotrophicus_str_Delta_H__acetyl|CoA_decarbonylase|synthase_complex_subunit_delta:0.03218159546903869711):0.12179166124901580348):0.07344627781358907537):0.06513237410846470232):0.19902986065721542386,((296110009__Archaea__Methanococcales__Methanocaldococcus_infernus_ME__CO_dehydrogenase|acetyl|CoA_synthase|_delta_subunit:0.15511236625818108914,((289192461__Archaea__Methanococcales__Methanocaldococcus_sp_FS406-22__CO_dehydrogenase|acetyl|CoA_synthase|_delta_subunit:0.00554779409303218091,(15668284__Archaea__Methanococcales__Methanocaldococcus_jannaschii_DSM_2661__acetyl|CoA_decarbonylase|synthase_complex_subunit_delta:0.01793382437604546312,256810772__Archaea__Methanococcales__Methanocaldococcus_fervens_AG86__acetyl|CoA_decarbonylase|synthase_complex_subunit_delta:0.04359144266417674246):0.00783098807500247004):0.03642046026522417074,261403168__Archaea__Methanococcales__Methanocaldococcus_vulcanius_M7__acetyl|CoA_decarbonylase|synthase_complex_subunit_delta:0.05150073267816102779):0.02944664678108161945):0.05684812719018005056,(333910956__Archaea__Methanococcales__Methanotorris_igneus_Kol_5__acetyl|CoA_decarbonylase|synthase_complex_subunit_delta:0.07184984627619750430,(150400648__Archaea__Methanococcales__Methanococcus_aeolicus_Nankai-3__acetyl|CoA_decarbonylase|synthase_complex_subunit_delta:0.19325220001996573638,336121139__Archaea__Methanococcales__Methanothermococcus_okinawensis_IH1__acetyl|CoA_decarbonylase|synthase_complex_subunit_delta:0.03385602944486139354):0.09935978323016352032):0.02382918925295905710):0.41794055425485970856):0.14450833753176814400):0.18780871251088734897):0.16954961712616445357,((116753607__Archaea__Methanosarcinales__Methanosaeta_thermophila_PT__acetyl|CoA_decarbonylase|synthase_complex_subunit_delta:0.07799800101142476128,(386002998__Archaea__Methanosarcinales__Methanosaeta_harundinacea_6Ac__Acetyl|CoA_decarbonylase|synthase_complex_subunit_delta:0.15266196655786090641,330507405__Archaea__Methanosarcinales__Methanosaeta_concilii_GP6__CO_dehydrogenase|acetyl|CoA_synthase_subunit_delta:0.14250669535316209946):0.05549422626578912748):0.23050400285800262679,((336477067__Archaea__Methanosarcinales__Methanosalsum_zhilinae_DSM_4017__CO_dehydrogenase|acetyl|CoA_synthase_subunit_delta:0.11447290646042654338,(298674386__Archaea__Methanosarcinales__Methanohalobium_evestigatum_Z-7303__CO_dehydrogenase|acetyl|CoA_synthase_subunit_delta:0.20338196111230882890,(91772871__Archaea__Methanosarcinales__Methanococcoides_burtonii_DSM_6242__acetyl|CoA_decarbonylase|synthase_complex_subunit_delta:0.07523334782853798031,294495827__Archaea__Methanosarcinales__Methanohalophilus_mahii_DSM_5219__acetyl|CoA_decarbonylase|synthase_subunit_delta:0.13633381003044070523):0.03668226837865647821):0.02899829149377379511):0.06084619934603575225,(73667749__Archaea__Methanosarcinales__Methanosarcina_barkeri_str_Fusaro__acetyl|CoA_decarbonylase|synthase_delta_subunit:0.04144372344890936283,(21228187__Archaea__Methanosarcinales__Methanosarcina_mazei_Go1__acetyl|CoA_decarbonylase|synthase_complex_subunit_delta:0.01627971430266605957,20089887__Archaea__Methanosarcinales__Methanosarcina_acetivorans_C2A__acetyl|CoA_decarbonylase|synthase_complex_subunit_delta:0.01678402265883572470):0.03982805407228033612):0.24453610262246094909):0.15299403830692953621):0.15932520584183060275):0.20575498060139360557):0.14377824804275593507,11497989__Archaea__Archaeoglobales__Archaeoglobus_fulgidus_DSM_4304__acetyl|CoA_decarbonylase|synthase_complex_subunit_delta:0.16178549704523800812):0.0;
