# Supplementary material for: The last universal common ancestor between ancient Earth chemistry and the onset of genetics
Source: PLoS Genet. 2018 Aug 16;14(8):e1007518. doi: 10.1371/journal.pgen.1007518 (PMC6095482; doi:10.1371/journal.pgen.1007518)
Supplement: S1 Appendix — The trees are for the 355 clusters that, after alignment and tree construction, generated ML trees that preserve domain monophyly while also having homologues in ≥2 archaeal and ≥2 bacterial lineages. These 355 proteins trace to LUCA by those phylogenetic criteria [78]. LUCA, last universal common ancestor; ML, maximum likelihood. (ZIP) [file pgen.1007518.s001.zip › renamed_trees_LUCA/1820.tree]

((330834765__Archaea__Sulfolobales__Metallosphaera_cuprina_Ar-4__peptidase_S9_prolyl_oligopeptidase:0.79493573624706093117,(289596804__Archaea__Thermoplasmatales__Aciduliprofundum_boonei_T469__Prolyl_oligopeptidase:0.73859055227276315669,(((188586580__Bacteria__Clostridia__Natranaerobius_thermophilus_JW-NM-WN-LF__prolyl_oligopeptidase:0.85395558563728102275,(296112310__Bacteria__Gammaproteobacteria__Moraxella_catarrhalis_RH4__prolyl_endopeptidase:1.49143234885436171133,(((229822428__Bacteria__Actinobacteria__Beutenbergia_cavernae_DSM_12333__peptidase_S9_prolyl_oligopeptidase_active_site_domain|containing_protein:0.73554100140147948839,284030917__Bacteria__Actinobacteria__Kribbella_flavida_DSM_17836__prolyl_oligopeptidase:0.68132190895253219587):0.40817112953709017154,((347529920__Bacteria__Alphaproteobacteria__Sphingobium_sp_SYK-6__prolyl_endopeptidase:0.34319785880213077300,(294010563__Bacteria__Alphaproteobacteria__Sphingobium_japonicum_UT26S__prolyl_oligopeptidase:0.04598819353260155673,334345512__Bacteria__Alphaproteobacteria__Sphingobium_chlorophenolicum_L-1__prolyl_oligopeptidase:0.02729347353196064779):0.29051397370983073065):0.11440604661255457386,(148554245__Bacteria__Alphaproteobacteria__Sphingomonas_wittichii_RW1__prolyl_oligopeptidase:0.31268393096570162859,(103487461__Bacteria__Alphaproteobacteria__Sphingopyxis_alaskensis_RB2256__prolyl_oligopeptidase:0.27706758999063157978,334141212__Bacteria__Alphaproteobacteria__Novosphingobium_sp_PP1Y__prolyl_oligopeptidase:0.40142994023515782276):0.05314625655177938196):0.05768317362137896642):0.23969459103291654301):0.19403555580182202389,(225873253__Bacteria__Acidobacteria__Acidobacterium_capsulatum_ATCC_51196__prolyl_endopeptidase:0.84919025040749518407,((332142144__Bacteria__Gammaproteobacteria__Alteromonas_macleodii_str_Deep_ecotype__prolyl_endopeptidase:0.40274685804364918074,56461098__Bacteria__Gammaproteobacteria__Idiomarina_loihiensis_L2TR__prolyl_endopeptidase:0.41572427188570465484):0.33171480810721865051,((((256421362__Bacteria__Bacteroidetes__Chitinophaga_pinensis_DSM_2588__prolyl_oligopeptidase:0.36986635835291598040,((385811632__Bacteria__others_bacteria__Ignavibacterium_album_JCM_16511__Family_S9A_serine_protease:0.31130741823233570864,332667595__Bacteria__Bacteroidetes__Haliscomenobacter_hydrossis_DSM_1100__prolyl_oligopeptidase:0.43419815741142331333):0.07263762566001531751,(387793114__Bacteria__Bacteroidetes__Solitalea_canadensis_DSM_3403__serine_protease|_S9A_family_peptidase:0.24120444684300931804,390946202__Bacteria__Bacteroidetes__Alistipes_finegoldii_DSM_17242__serine_protease|_S9A_family_peptidase:0.48194668669747731116):0.06700654273919637305):0.02573046924921022771):0.03441730803987654019,((((255532352__Bacteria__Bacteroidetes__Pedobacter_heparinus_DSM_2366__prolyl_oligopeptidase:0.25982312289466358290,(326798866__Bacteria__Bacteroidetes__Sphingobacterium_sp_21__prolyl_oligopeptidase:0.18748441349775876730,325105716__Bacteria__Bacteroidetes__Pedobacter_saltans_DSM_12145__prolyl_oligopeptidase:0.21343722211198129513):0.05546668198207754807):0.03483309953152716187,375012876__Bacteria__Bacteroidetes__Owenweeksia_hongkongensis_DSM_17368__serine_protease|_S9A_family_peptidase:0.24008481884861593292):0.04868029015514033220,((((340620882__Bacteria__Bacteroidetes__Capnocytophaga_canimorsus_Cc5__Post|proline_cleaving_enzyme:0.18096422239697065870,256819648__Bacteria__Bacteroidetes__Capnocytophaga_ochracea_DSM_7271__peptidase_S9A_prolyl_oligopeptidase_domain|containing_protein_beta|propeller:0.20632147006727968863):0.08040785815646588064,(((((315126799__Bacteria__Gammaproteobacteria__Pseudoalteromonas_sp_SM9913__prolyl_endopeptidase:0.06485924721668680226,77360216__Bacteria__Gammaproteobacteria__Pseudoalteromonas_haloplanktis_TAC125__prolyl_endopeptidase:0.08627093767846900907):0.14523053122081616695,(((262396678__Bacteria__Gammaproteobacteria__Vibrio_sp_Ex25__prolyl_endopeptidase:0.00282720726331398735,28900323__Bacteria__Gammaproteobacteria__Vibrio_parahaemolyticus_RIMD_2210633__prolyl_endopeptidase:0.01224363091199153798):0.09256588425332024084,156977598__Bacteria__Gammaproteobacteria__Vibrio_harveyi_ATCC_BAA-1116__peptidase:0.11347739390983782592):0.14919040354402746118,(332307181__Bacteria__Gammaproteobacteria__Glaciecola_sp_4H-3-7YE-5__prolyl_oligopeptidase:0.05380773202559591128,109899092__Bacteria__Gammaproteobacteria__Pseudoalteromonas_atlantica_T6c__prolyl_oligopeptidase:0.03979640335651502686):0.20252424278251113243):0.03124429267362150917):0.03532256886048910915,(56459256__Bacteria__Gammaproteobacteria__Idiomarina_loihiensis_L2TR__prolyl_endopeptidase:0.16143202088078204004,(348027611__Bacteria__Gammaproteobacteria__Glaciecola_nitratireducens_FR1064__prolyl_endopeptidase:0.34923914410535167319,((145300462__Bacteria__Gammaproteobacteria__Aeromonas_salmonicida_subsp_salmonicida_A449__prolyl_endopeptidase:0.03459610530758714525,117620927__Bacteria__Gammaproteobacteria__Aeromonas_hydrophila_subsp_hydrophila_ATCC_7966__prolyl_endopeptidase:0.03381747364818792762):0.34660736805845121511,(218677136__Bacteria__Gammaproteobacteria__Vibrio_splendidus_LGP32__prolyl_endopeptidase:0.21099664340186288780,(27367204__Bacteria__Gammaproteobacteria__Vibrio_vulnificus_CMCP6__serine_protease_of_the_peptidase_S9A:0.19423084522321942824,375263845__Bacteria__Gammaproteobacteria__Vibrio_sp_EJY3__prolyl_endopeptidase:0.13607029615828278302):0.04546445465788173657):0.20519101353613958261):0.05212205653566454738):0.04953465398088743865):0.03209951001422885891):0.03410461403446402029,71277809__Bacteria__Gammaproteobacteria__Colwellia_psychrerythraea_34H__prolyl_endopeptidase:0.22709249559636890403):0.06395795823433031435,((295136434__Bacteria__Bacteroidetes__Zunongwangia_profunda_SM-A87__prolyl_endopeptidase:0.12622373229995695332,120437672__Bacteria__Bacteroidetes__Gramella_forsetii_KT0803__prolyl_endopeptidase:0.11738976603587567005):0.07831819098136075241,(((319952871__Bacteria__Bacteroidetes__Cellulophaga_algicola_DSM_14237__prolyl_oligopeptidase:0.13255275780197620095,325286088__Bacteria__Bacteroidetes__Cellulophaga_lytica_DSM_7489__prolyl_oligopeptidase:0.17755050818514139799):0.04657066696441385101,(344202576__Bacteria__Bacteroidetes__Muricauda_ruestringensis_DSM_13258__prolyl_oligopeptidase:0.12490649146820456683,(340617513__Bacteria__Bacteroidetes__Zobellia_galactanivorans__prolyl_oligopeptidase:0.14021905195970607583,(305665874__Bacteria__Bacteroidetes__Maribacter_sp_HTCC2170__Prolyl_endopeptidase:0.08069424929677805614,260061404__Bacteria__Bacteroidetes__Robiginitalea_biformata_HTCC2501__Prolyl_endopeptidase:0.19677696580054571118):0.02264664491865133605):0.01910999490910908830):0.01984418809317829713):0.05957039320952587508,(298207064__Bacteria__Bacteroidetes__Croceibacter_atlanticus_HTCC2559__prolyl_endopeptidase:0.15477106642898674771,((336172059__Bacteria__Bacteroidetes__Lacinutrix_sp_5H-3-7-4__prolyl_oligopeptidase:0.11953125694244547128,390953796__Bacteria__Bacteroidetes__Aequorivita_sublithincola_DSM_14238__serine_protease|_S9A_family_peptidase:0.12592072153741146190):0.03871046031565772427,332291960__Bacteria__Bacteroidetes__Krokinobacter_sp_4H-3-7-5__prolyl_oligopeptidase:0.15500889395958650230):0.02962759508608059020):0.02495857106281693452):0.03297610441828563443):0.03862983542015380189):0.05613262418241495716):0.03585945364398739760,(((255536605__Bacteria__Bacteroidetes__Flavobacteriaceae_bacterium_3519-10__prolyl_endopeptidase:0.15156415545311080484,313206330__Bacteria__Bacteroidetes__Riemerella_anatipestifer_DSM_15868__prolyl_oligopeptidase:0.08605236463791342272):0.20496891172008108173,325954794__Bacteria__Bacteroidetes__Weeksella_virosa_DSM_16922__prolyl_oligopeptidase:0.26281410905879948325):0.09666923710998062691,(383451725__Bacteria__Bacteroidetes__Flavobacterium_indicum_GPTSA100-9__Prolyl_oligopeptidase_precursor|_Peptidase_family_S9:0.22177274820047490622,(146299073__Bacteria__Bacteroidetes__Flavobacterium_johnsoniae_UW101__prolyl_oligopeptidase:0.12422170348605814094,365960252__Bacteria__Bacteroidetes__Flavobacterium_columnare_ATCC_49512__prolyl_oligopeptidase:0.21865865241928336693):0.04669342080594569844):0.06221800021063367270):0.02839199946947278119):0.05705387862576772467,(343085550__Bacteria__Bacteroidetes__Cyclobacterium_marinum_DSM_745__peptidase_S9A_prolyl_oligopeptidase_domain|containing_protein_beta|propeller:0.41913282174699478810,313677356__Bacteria__Bacteroidetes__Marivirga_tractuosa_DSM_4126__prolyl_oligopeptidase:0.23646056998576839292):0.04823942088570964959):0.06776016523542835457):0.17687519997274284145,((379728865__Bacteria__Bacteroidetes__Saprospira_grandis_str_Lewin__prolyl_oligopeptidase:0.72054982430229730372,(313202599__Bacteria__Bacteroidetes__Paludibacter_propionicigenes_WB4__prolyl_oligopeptidase:0.33895641586817271129,((302346612__Bacteria__Bacteroidetes__Prevotella_melaninogenica_ATCC_25845__putative_Prolyl_endopeptidase:0.06128870351660786059,327313546__Bacteria__Bacteroidetes__Prevotella_denticola_F0289__prolyl_endopeptidase:0.07159329498298840078):0.13433408251695866387,387131699__Bacteria__Bacteroidetes__Prevotella_intermedia_17__peptidase|_S9A|B|C_family|_catalytic_domain_protein:0.21916579657638934897):0.26335881534954097560):0.06686180703047521490):0.02743478445759068088,42526704__Bacteria__Spirochaetes__Treponema_denticola_ATCC_35405__prolyl_endopeptidase:0.68909562068674323765):0.05533995691355587943):0.03321593326762072029):0.06063731031042914055,(((338210989__Bacteria__Bacteroidetes__Runella_slithyformis_DSM_19594__prolyl_oligopeptidase:0.20079403125111178197,255038353__Bacteria__Bacteroidetes__Dyadobacter_fermentans_DSM_18053__prolyl_oligopeptidase:0.21697505691924062754):0.06990468677492112093,284040097__Bacteria__Bacteroidetes__Spirosoma_linguale_DSM_74__prolyl_oligopeptidase:0.22060263143227973326):0.07718503750390406926,312130672__Bacteria__Bacteroidetes__Leadbetterella_byssophila_DSM_17132__prolyl_oligopeptidase:0.40622221125583163337):0.21207218882390821424):0.20267262177576247928,(32477458__Bacteria__Planctomycetes__Rhodopirellula_baltica_SH_1__prolyl_endopeptidase:0.48128225211474640055,(((289165227__Bacteria__Gammaproteobacteria__Legionella_longbeachae_NSW150__hypothetical_protein:0.57595655545712165502,((((86609965__Bacteria__Cyanobacteria__Synechococcus_sp_JA-2-3Ba-2-13__prolyl_oligopeptidase:0.22599258634530772216,220909292__Bacteria__Cyanobacteria__Cyanothece_sp_PCC_7425__prolyl_oligopeptidase:0.26306935584595592115):0.04936585912003482735,(158337998__Bacteria__Cyanobacteria__Acaryochloris_marina_MBIC11017__prolyl_endopeptidase_PEP:0.35437827263462523542,((((17230025__Bacteria__Cyanobacteria__Nostoc_sp_PCC_7120__prolyl_endopeptidase:0.02049251393009486957,75906687__Bacteria__Cyanobacteria__Anabaena_variabilis_ATCC_29413__prolyl_oligopeptidase:0.03185876649669980992):0.10480771200353050654,186685230__Bacteria__Cyanobacteria__Nostoc_punctiforme_PCC_73102__peptidase_S9_prolyl_oligopeptidase:0.08500064069424423385):0.02434475671686941664,298493025__Bacteria__Cyanobacteria__Nostoc_azollae_0708__prolyl_oligopeptidase:0.13653414265943022987):0.06369805237500968109,(113476697__Bacteria__Cyanobacteria__Trichodesmium_erythraeum_IMS101__prolyl_oligopeptidase:0.33277786172205453541,((307155091__Bacteria__Cyanobacteria__Cyanothece_sp_PCC_7822__prolyl_oligopeptidase:0.09398283668340016994,218437741__Bacteria__Cyanobacteria__Cyanothece_sp_PCC_7424__prolyl_oligopeptidase:0.10268328216353342364):0.06196093370995840038,(172036020__Bacteria__Cyanobacteria__Cyanothece_sp_ATCC_51142_lin-circ__prolyl_endopeptidase:0.15613772034179781989,(257062040__Bacteria__Cyanobacteria__Cyanothece_sp_PCC_8802__prolyl_oligopeptidase:0.00000122123005994819,218248954__Bacteria__Cyanobacteria__Cyanothece_sp_PCC_8801__prolyl_oligopeptidase:0.00146866836568016064):0.15873111239587875398):0.04382932192406079758):0.05871246886139237786):0.02474427678192440971):0.03726218821959526029):0.04640060391060812223):0.05601820287560147632,((320103828__Bacteria__Planctomycetes__Isosphaera_pallida_ATCC_43644__prolyl_oligopeptidase:0.34570332335346076746,(340788353__Bacteria__Betaproteobacteria__Collimonas_fungivorans_Ter331__prolyl_endopeptidase:0.29614750081386376213,(37520194__Bacteria__Cyanobacteria__Gloeobacter_violaceus_PCC_7421__prolyl_endopeptidase:0.07391380261849467281,37520250__Bacteria__Cyanobacteria__Gloeobacter_violaceus_PCC_7421__prolyl_endopeptidase:0.15860668322840124067):0.20491788510087532993):0.02778377387325162151):0.04421586967907450288,347754797__Bacteria__Acidobacteria__Candidatus_Chloracidobacterium_thermophilum_B__prolyl_oligopeptidase:0.28953572675191824315):0.02672492680909673360):0.04107100210283635283,(297564859__Bacteria__Deinococcus-Thermus__Meiothermus_silvanus_DSM_9946__prolyl_oligopeptidase:0.47810768137907450059,((322437263__Bacteria__Acidobacteria__Granulicella_tundricola__prolyl_oligopeptidase:0.45083288990922992800,(390956464__Bacteria__Acidobacteria__Terriglobus_roseus_DSM_18391__prolyl_oligopeptidase:0.28281911164510298295,320105668__Bacteria__Acidobacteria__Terriglobus_saanensis_SP1PR4__prolyl_oligopeptidase:0.18868310802109949931):0.12978950708888506438):0.20555906787430036631,283778134__Bacteria__Planctomycetes__Pirellula_staleyi_DSM_6068__prolyl_oligopeptidase:0.45538468939842041694):0.06680431588460063186):0.03046203318706701066):0.02840373409152837161):0.02508021081921002829,((308050003__Bacteria__Gammaproteobacteria__Ferrimonas_balearica_DSM_9799__prolyl_oligopeptidase:0.35259786334923359785,(119775226__Bacteria__Gammaproteobacteria__Shewanella_amazonensis_SB2B__prolyl_oligopeptidase:0.17684962046675109515,((((120599224__Bacteria__Gammaproteobacteria__Shewanella_sp_W3-18-1__prolyl_oligopeptidase:0.00128639700400898314,146292702__Bacteria__Gammaproteobacteria__Shewanella_putrefaciens_CN-32__prolyl_oligopeptidase:0.00000122123005994819):0.04388717607919943864,126173970__Bacteria__Gammaproteobacteria__Shewanella_baltica_OS155__prolyl_oligopeptidase:0.02767087483154185429):0.02364652942552264436,24374294__Bacteria__Gammaproteobacteria__Shewanella_oneidensis_MR-1__prolyl_endopeptidase:0.02856104666776599493):0.11266798834283661690,((212634651__Bacteria__Gammaproteobacteria__Shewanella_piezotolerans_WP3__Prolyl_endopeptidase:0.07072899584425769437,(157962390__Bacteria__Gammaproteobacteria__Shewanella_pealeana_ATCC_700345__prolyl_oligopeptidase:0.05479222793917013640,167623617__Bacteria__Gammaproteobacteria__Shewanella_halifaxensis_HAW-EB4__prolyl_oligopeptidase:0.05568366253627270168):0.03485802374507840362):0.07231463889025291358,(127512451__Bacteria__Gammaproteobacteria__Shewanella_loihica_PV-4__prolyl_oligopeptidase:0.15025084626043727631,(294140556__Bacteria__Gammaproteobacteria__Shewanella_violacea_DSS12__prolyl_endopeptidase:0.12143211833477249306,(157374991__Bacteria__Gammaproteobacteria__Shewanella_sediminis_HAW-EB3__prolyl_oligopeptidase:0.08522422687818545506,170727081__Bacteria__Gammaproteobacteria__Shewanella_woodyi_ATCC_51908__prolyl_oligopeptidase:0.11052029712351317536):0.02162229922242619659):0.04059206900139757102):0.02551718839695928109):0.04823502348444457660):0.12189635347944353938):0.15409239532098961689):0.34802615253591012712,325107031__Bacteria__Planctomycetes__Planctomyces_brasiliensis_DSM_5305__prolyl_oligopeptidase:0.37047369254303558206):0.06437938011049273990):0.05754160153778026948,262199555__Bacteria__Deltaproteobacteria__Haliangium_ochraceum_DSM_14365__prolyl_oligopeptidase:0.54540279054457529995):0.04852096280479883256):0.04387897512473797057):0.02909922345088803916):0.03514271582906504376):0.03636411296032116686):0.04064041363999808254):0.06274368271154512344):0.10998296151819754451,((310820096__Bacteria__Deltaproteobacteria__Stigmatella_aurantiaca_DW4-3-1__prolyl_endopeptidase_pep:0.23172468087215636334,(338533215__Bacteria__Deltaproteobacteria__Myxococcus_fulvus_HW-1__prolyl_endopeptidase_PEP:0.03744659600044269315,108760729__Bacteria__Deltaproteobacteria__Myxococcus_xanthus_DK_1622__prolyl_endopeptidase:0.03052354655209191595):0.12419074512990320447):0.65967297489965015522,((94967646__Bacteria__Acidobacteria__Candidatus_Koribacter_versatilis_Ellin345__prolyl_oligopeptidase:0.16083245595007364392,94971168__Bacteria__Acidobacteria__Candidatus_Koribacter_versatilis_Ellin345__prolyl_oligopeptidase:0.21471875498951389916):0.59615576483203347458,375256346__Bacteria__Bacteroidetes__Tannerella_forsythia_ATCC_43037__peptidase|_S9A|B|C_family|_catalytic_domain|containing_protein:1.23667095424340311993):0.12514666291323653380):0.09239136457427100935):0.10154948582683458180,((271965717__Bacteria__Actinobacteria__Streptosporangium_roseum_DSM_43021__prolyl_oligopeptidase:0.99643357339130422812,(340785396__Bacteria__Betaproteobacteria__Collimonas_fungivorans_Ter331__prolyl_oligopeptidase:0.92782869889474317571,(146302759__Bacteria__Bacteroidetes__Flavobacterium_johnsoniae_UW101__prolyl_oligopeptidase:1.10402580620632950748,(((194334251__Bacteria__Chlorobi__Prosthecochloris_aestuarii_DSM_271__prolyl_oligopeptidase:0.31846647089411350695,189499993__Bacteria__Chlorobi__Chlorobium_phaeobacteroides_BS1__prolyl_oligopeptidase:0.25770373896185944096):0.06583056684319410490,(145219870__Bacteria__Chlorobi__Chlorobium_phaeovibrioides_DSM_265__prolyl_oligopeptidase:0.37764152396749539609,189347000__Bacteria__Chlorobi__Chlorobium_limicola_DSM_245__prolyl_oligopeptidase:0.29906844942627519579):0.08394405506032850961):0.05665537534285167154,(193212387__Bacteria__Chlorobi__Chlorobaculum_parvum_NCIB_8327__Prolyl_oligopeptidase:0.10791548328143105162,21674124__Bacteria__Chlorobi__Chlorobium_tepidum_TLS__prolyl_oligopeptidase:0.11310752629109747935):0.21084209797410827236):0.31967597118898072317):0.17769101673987316992):0.16118469460643969349):0.37180018274757009600,167646333__Bacteria__Alphaproteobacteria__Caulobacter_sp_K31__prolyl_oligopeptidase:1.67867126460077376038):0.22092240891811718018):0.73641484224017328408):1.07208007216548861784):0.56592184934503741989,332796114__Archaea__Sulfolobales__Acidianus_hospitalis_W1__prolyl_endopeptidase:0.18952806135429173251,15920171__Archaea__Sulfolobales__Sulfolobus_tokodaii_str_7__prolyl_endopeptidase:0.12491113130739589510):0.0;
