# Supplementary material for: The last universal common ancestor between ancient Earth chemistry and the onset of genetics
Source: PLoS Genet. 2018 Aug 16;14(8):e1007518. doi: 10.1371/journal.pgen.1007518 (PMC6095482; doi:10.1371/journal.pgen.1007518)
Supplement: S1 Appendix — The trees are for the 355 clusters that, after alignment and tree construction, generated ML trees that preserve domain monophyly while also having homologues in ≥2 archaeal and ≥2 bacterial lineages. These 355 proteins trace to LUCA by those phylogenetic criteria [78]. LUCA, last universal common ancestor; ML, maximum likelihood. (ZIP) [file pgen.1007518.s001.zip › renamed_trees_LUCA/2471.tree]

(386002675__Archaea__Methanosarcinales__Methanosaeta_harundinacea_6Ac__transposase:0.21873871728444954643,((((330508558__Archaea__Methanosarcinales__Methanosaeta_concilii_GP6__transposase|_IS4_family:0.00000122123005994819,330507152__Archaea__Methanosarcinales__Methanosaeta_concilii_GP6__transposase|_IS4_family:0.00265446590903046934):0.00220879030849534730,330507149__Archaea__Methanosarcinales__Methanosaeta_concilii_GP6__transposase|_IS4_family:0.03152785330161707311):0.54989916600842014827,((20091525__Archaea__Methanosarcinales__Methanosarcina_acetivorans_C2A__transposase:0.14155921533905566068,298675155__Archaea__Methanosarcinales__Methanohalobium_evestigatum_Z-7303__transposase_IS4_family_protein:0.18691294211654166380):0.10521705204096906683,91774351__Archaea__Methanosarcinales__Methanococcoides_burtonii_DSM_6242__transposase|_IS4:0.18338295879337460081):0.10016842697281699848):0.12432453448118349626,(383319089__Archaea__Methanocellales__Methanocella_sp_HZ254__transposase|_IS5_family:0.82382487532155090904,((((158523101__Bacteria__Deltaproteobacteria__Desulfococcus_oleovorans_Hxd3__transposase_IS4_family_protein:0.20971790547413515782,320354427__Bacteria__Deltaproteobacteria__Desulfobulbus_propionicus_DSM_2032__transposase|_IS4_family:0.21783134273677495774):0.16468217051740768886,((((296135996__Bacteria__Betaproteobacteria__Thiomonas_intermedia_K12__transposase_IS4_family_protein:0.21413760826994190922,226944557__Bacteria__Gammaproteobacteria__Azotobacter_vinelandii_DJ__transposase|_IS4:0.30119868899001844831):0.09612769650961788814,((300723996__Bacteria__Gammaproteobacteria__Xenorhabdus_nematophila_ATCC_19061__transposase:0.39030201256971996937,(26989690__Bacteria__Gammaproteobacteria__Pseudomonas_putida_KT2440__IS1246_transposase:0.11692515122188019971,((((340780872__Bacteria__Gammaproteobacteria__Acidithiobacillus_caldus_SM-1__transposase|_IS5_family:0.05582674854134533210,(340782330__Bacteria__Gammaproteobacteria__Acidithiobacillus_caldus_SM-1__transposase_IS4_family_protein:0.05501805850444433516,340782121__Bacteria__Gammaproteobacteria__Acidithiobacillus_caldus_SM-1__transposase_IS4_family_protein:0.05594538040753496699):0.00773465633404089425):0.34105257121330850856,344200697__Bacteria__Gammaproteobacteria__Acidithiobacillus_ferrivorans_SS3__hypothetical_protein:0.16441409655611502472):0.11181138796798044399,261856529__Bacteria__Gammaproteobacteria__Halothiobacillus_neapolitanus_c2__transposase_IS4_family_protein:0.09671557856032121647):0.03783334366759871781,(217968715__Bacteria__Betaproteobacteria__Thauera_sp_MZ1T__transposase_IS4_family_protein:0.06386241979251391920,56477262__Bacteria__Betaproteobacteria__Aromatoleum_aromaticum_EbN1__IS5_family_transposase:0.06157365000748867001):0.03283027480056425335):0.01892781830192641693):0.07600777489263184361):0.08073507739256108318,326318653__Bacteria__Betaproteobacteria__Acidovorax_avenae_subsp_avenae_ATCC_19860__transposase_IS4_family_protein:0.39577560236630221491):0.16335245101288994873):0.10434871131626514973,(171059799__Bacteria__Betaproteobacteria__Leptothrix_cholodnii_SP-6__transposase_IS4_family_protein:0.73615527259351221101,285018334__Bacteria__Gammaproteobacteria__Xanthomonas_albilineans_GPE_PC73__isxal5_transposase:0.63361743837947048785):0.02317197473047349215):0.37847002874582652554,(384262881__Bacteria__Alphaproteobacteria__Rhodospirillum_photometricum_DSM_122__Transposase|_IS4:0.28254677757373869440,(((328544653__Bacteria__Alphaproteobacteria__Polymorphum_gilvum_SL003B-26A1__transposase_|Class_II|:0.19252795695630081640,((162145855__Bacteria__Alphaproteobacteria__Gluconacetobacter_diazotrophicus_PAl_5__transposase:0.01558675592136045916,58038962__Bacteria__Alphaproteobacteria__Gluconobacter_oxydans_621H__transposase:0.02718113982137719889):0.01565149713077443674,(347761087__Bacteria__Alphaproteobacteria__Gluconacetobacter_xylinus_NBRC_3288__transposase:0.02513856597562510314,258542864__Bacteria__Alphaproteobacteria__Acetobacter_pasteurianus_IFO_3283-01__transposase:0.03925523475967615528):0.01970323953350383919):0.16485854309382985683):0.07470864726292650304,((148259787__Bacteria__Alphaproteobacteria__Acidiphilium_cryptum_JF-5__hypothetical_protein:0.33008677112177003954,326404163__Bacteria__Alphaproteobacteria__Acidiphilium_multivorum_AIU301__putative_transposase_for_insertion_sequence_element:0.00000122123005994819):0.61070139563401515392,384260701__Bacteria__Alphaproteobacteria__Rhodospirillum_photometricum_DSM_122__Transposase|_IS4:0.30332826402180590453):0.05789707172114803152):0.12062199753714934747,294013020__Bacteria__Alphaproteobacteria__Sphingobium_japonicum_UT26S__putative_transposase:0.25543191660859498882):0.05574403321796764232):0.23298293310280956958):0.12113287254505294976):0.18215423406940031703,((((387909650__Bacteria__Bacilli__Streptococcus_thermophilus_MN-ZLW-002__transposase:0.01104099103864512703,385837080__Bacteria__Bacilli__Lactococcus_lactis_subsp_cremoris_A76__Transposase|like_protein|_IS5_family:0.00000122123005994819):0.47444982207997310475,386344911__Bacteria__Bacilli__Streptococcus_thermophilus_JIM_8232__IS1198_transposase:0.40435013789125007211):0.24108264930057815567,347536197__Bacteria__Bacteroidetes__Flavobacterium_branchiophilum_FL-15__transposase_IS5_family:0.42994462889950257889):0.05092388547056354159,(333993775__Bacteria__Spirochaetes__Treponema_azotonutricium_ZAS-9__transposase_IS4_family_protein:0.38988083889962865669,(194336725__Bacteria__Chlorobi__Pelodictyon_phaeoclathratiforme_BU-1__transposase_IS4_family_protein:0.13015576287029340108,(189501355__Bacteria__Chlorobi__Chlorobium_phaeobacteroides_BS1__transposase_IS4_family_protein:0.10473277622214932636,189345770__Bacteria__Chlorobi__Chlorobium_limicola_DSM_245__transposase_IS4_family_protein:0.11595359075502413571):0.06010857177306944826):0.26280827545070101214):0.08799512693554269183):0.12377204790817844526):0.47377909130239087565,((385792551__Bacteria__Gammaproteobacteria__Francisella_cf_novicida_Fx1__hypothetical_protein:0.53880780904674741016,(325981059__Bacteria__Betaproteobacteria__Nitrosomonas_sp_AL212__transposase_IS4_family_protein:0.51186516932886294562,161869902__Bacteria__Betaproteobacteria__Neisseria_meningitidis_053442__IS1106_transposase:0.68610070359341457369):0.13926887562750639438):0.32333663185876965196,(384421189__Bacteria__Gammaproteobacteria__Xanthomonas_oryzae_pv_oryzicola_BLS256__transposase:1.43916671810143559362,188995765__Bacteria__Bacteroidetes__Porphyromonas_gingivalis_ATCC_33277__transposase_in_ISPg1:0.74852438877323490551):0.11479537337305964484):0.19379329170751813383):0.29858806385041919418):0.26847938323135789318):0.04408139311707264668,13542241__Archaea__Thermoplasmatales__Thermoplasma_volcanium_GSS1__IS5_inactivated_transposase:0.74991650880478377683):0.0;
