# Supplementary material for: The last universal common ancestor between ancient Earth chemistry and the onset of genetics
Source: PLoS Genet. 2018 Aug 16;14(8):e1007518. doi: 10.1371/journal.pgen.1007518 (PMC6095482; doi:10.1371/journal.pgen.1007518)
Supplement: S1 Appendix — The trees are for the 355 clusters that, after alignment and tree construction, generated ML trees that preserve domain monophyly while also having homologues in ≥2 archaeal and ≥2 bacterial lineages. These 355 proteins trace to LUCA by those phylogenetic criteria [78]. LUCA, last universal common ancestor; ML, maximum likelihood. (ZIP) [file pgen.1007518.s001.zip › renamed_trees_LUCA/268.tree]

((284162530__Archaea__Archaeoglobales__Archaeoglobus_profundus_DSM_5631__glutamyl|tRNA_reductase:0.42539470796697381738,(327400405__Archaea__Archaeoglobales__Archaeoglobus_veneficus_SNP6__glutamyl|tRNA_reductase:0.23857384617635812862,288932126__Archaea__Archaeoglobales__Ferroglobus_placidus_DSM_10642__glutamyl|tRNA_reductase:0.23114796210728794090):0.08062904444121785086):0.11630492498877050001,(((20093640__Archaea__Thermococcales-pyroco__Methanopyrus_kandleri_AV19__glutamyl|tRNA_reductase:0.80544697178209845312,(307353673__Archaea__Methanomicrobiales__Methanoplanus_petrolearius_DSM_11571__glutamyl|tRNA_reductase:0.32302639658801424183,((((88603802__Archaea__Methanomicrobiales__Methanospirillum_hungatei_JF-1__glutamyl|tRNA_reductase:0.47450271363446755446,154150781__Archaea__Methanomicrobiales__Methanoregula_boonei_6A8__glutamyl|tRNA_reductase:0.29141104243435578258):0.06843300714730199408,219852326__Archaea__Methanomicrobiales__Methanosphaerula_palustris_E1-9c__glutamyl|tRNA_reductase:0.36269644936474820796):0.06819052680467757588,126178930__Archaea__Methanomicrobiales__Methanoculleus_marisnigri_JR1__glutamyl|tRNA_reductase:0.30661349499832063481):0.10993586272279497196,124485348__Archaea__Methanomicrobiales__Methanocorpusculum_labreanum_Z__glutamyl|tRNA_reductase:0.64690652363901091082):0.06185412664850876985):0.50478719950400208205):0.18063470183990504303,(((((((332664733__Bacteria__Bacteroidetes__Haliscomenobacter_hydrossis_DSM_1100__glutamyl|tRNA_reductase:0.53326945450885687716,379730470__Bacteria__Bacteroidetes__Saprospira_grandis_str_Lewin__glutamyl|tRNA_reductase:0.60935335880551022569):0.28771796941072252940,(327403452__Bacteria__Bacteroidetes__Fluviicola_taffensis_DSM_16823__glutamyl|tRNA_reductase:0.70957663884724930803,(387791949__Bacteria__Bacteroidetes__Solitalea_canadensis_DSM_3403__glutamyl|tRNA_reductase:0.40872611922280777108,(255533334__Bacteria__Bacteroidetes__Pedobacter_heparinus_DSM_2366__glutamyl|tRNA_reductase:0.31729932249403530742,(326802538__Bacteria__Bacteroidetes__Sphingobacterium_sp_21__glutamyl|tRNA_reductase:0.30483086815691901039,325102975__Bacteria__Bacteroidetes__Pedobacter_saltans_DSM_12145__glutamyl|tRNA_reductase:0.31182864518546721255):0.03334922482864166593):0.14844623356874514508):0.15152964338086988283):0.04102083180601261841):0.89151572263570688648,(224372606__Bacteria__Epsilonproteobacteria__Nautilia_profundicola_AmH__glutamyl|tRNA_reductase:0.72945559630173828491,(((34557906__Bacteria__Epsilonproteobacteria__Wolinella_succinogenes_DSM_1740__glutamyl|tRNA_reductase:0.37750975398546077200,(((390940514__Bacteria__Epsilonproteobacteria__Sulfurospirillum_barnesii_SES-3__glutamyl|tRNA_reductase:0.04597599852158151118,268679950__Bacteria__Epsilonproteobacteria__Sulfurospirillum_deleyianum_DSM_6946__glutamyl|tRNA_reductase:0.02457101715873413750):0.26297395992596817038,(118474397__Bacteria__Epsilonproteobacteria__Campylobacter_fetus_subsp_fetus_82-40__glutamyl|tRNA_reductase:0.31105102502467518732,(154149210__Bacteria__Epsilonproteobacteria__Campylobacter_hominis_ATCC_BAA-381__glutamyl|tRNA_reductase:0.38967985588158998711,((157165194__Bacteria__Epsilonproteobacteria__Campylobacter_concisus_13826__glutamyl|tRNA_reductase:0.13523919517079074915,154174976__Bacteria__Epsilonproteobacteria__Campylobacter_curvus_525-92__glutamyl|tRNA_reductase:0.12068563214855343446):0.26364544969287345699,(57238258__Bacteria__Epsilonproteobacteria__Campylobacter_jejuni_RM1221__glutamyl|tRNA_reductase:0.22105523035792373765,222823774__Bacteria__Epsilonproteobacteria__Campylobacter_lari_RM2100__glutamyl|tRNA_reductase:0.23349068847138576555):0.14226641831542144456):0.03905233903193808254):0.05810146269680378089):0.22075064789156537137):0.10232073740267637330,((313681997__Bacteria__Epsilonproteobacteria__Sulfuricurvum_kujiense_DSM_16994__glutamyl|tRNA_reductase:0.46133344585040575447,(78777057__Bacteria__Epsilonproteobacteria__Sulfurimonas_denitrificans_DSM_1251__glutamyl|tRNA_reductase:0.23997523456725722291,307720826__Bacteria__Epsilonproteobacteria__Sulfurimonas_autotrophica_DSM_16294__glutamyl|tRNA_reductase:0.44967774776096364198):0.13044642446364632105):0.23825206982444513404,(296272186__Bacteria__Epsilonproteobacteria__Arcobacter_nitrofigilis_DSM_7299__glutamyl|tRNA_reductase:0.27468810951974509393,(157736648__Bacteria__Epsilonproteobacteria__Arcobacter_butzleri_RM4018__glutamyl|tRNA_reductase:0.12062538934372815658,384171335__Bacteria__Epsilonproteobacteria__Arcobacter_sp_L__glutamyl|tRNA_reductase:0.04480154550368439792):0.20654806328420760586):0.39448974255749802431):0.09826369458229614051):0.05360103864998491674):0.03653243763543255473,((152992233__Bacteria__Epsilonproteobacteria__Sulfurovum_sp_NBC37-1__glutamyl|tRNA_reductase:0.24491663440767932891,319956646__Bacteria__Epsilonproteobacteria__Nitratifractor_salsuginis_DSM_16511__glutamyl|tRNA_reductase:0.35295957566308427955):0.49444530778355744172,152990769__Bacteria__Epsilonproteobacteria__Nitratiruptor_sp_SB155-2__glutamyl|tRNA_reductase:0.30370766633490203779):0.05116194842601026749):0.15954354578876364656,((386761612__Bacteria__Epsilonproteobacteria__Helicobacter_cinaedi_PAGU611__glutamyl|tRNA_reductase:0.20122168114442387510,32267224__Bacteria__Epsilonproteobacteria__Helicobacter_hepaticus_ATCC_51449__glutamyl|tRNA_reductase:0.19396758353754869897):0.43432180174130741168,(291277469__Bacteria__Epsilonproteobacteria__Helicobacter_mustelae_12198__glutamyl|tRNA_reductase:0.61908748614787445508,((336453124__Bacteria__Epsilonproteobacteria__Helicobacter_bizzozeronii_CIII-1__glutamyl|tRNA_reductase:0.30213126078877527991,315453025__Bacteria__Epsilonproteobacteria__Helicobacter_felis_ATCC_49179__glutamyl|tRNA_reductase:0.20376699589116176181):0.28696547424916613034,((386748247__Bacteria__Epsilonproteobacteria__Helicobacter_cetorum_MIT_99-5656__glutamyl|tRNA_reductase:0.05873159733561844620,(109947884__Bacteria__Epsilonproteobacteria__Helicobacter_acinonychis_str_Sheeba__glutamyl|tRNA_reductase:0.03650363140180519494,15611294__Bacteria__Epsilonproteobacteria__Helicobacter_pylori_J99__glutamyl|tRNA_reductase:0.05151025117083934957):0.09803360202508525079):0.08906267555161991034,386750007__Bacteria__Epsilonproteobacteria__Helicobacter_cetorum_MIT_00-7128__glutamyl|tRNA_reductase:0.08972395291148407837):0.35900986969362252976):0.14574192668997140720):0.15801506759870950769):0.08015630354876300545):0.10120619410818532113):0.43356734502412713761):0.15300942717430168760,((((118498114__Bacteria__Gammaproteobacteria__Francisella_novicida_U112__glutamyl|tRNA_reductase:0.00509366419479710415,385793516__Bacteria__Gammaproteobacteria__Francisella_cf_novicida_Fx1__hypothetical_protein:0.00000122123005994819):0.00000122123005994819,56707337__Bacteria__Gammaproteobacteria__Francisella_tularensis_subsp_tularensis_SCHU_S4__glutamyl|tRNA_reductase:0.00508964888758239257):0.01060372963487117744,(337754684__Bacteria__Gammaproteobacteria__Francisella_sp_TX077308__glutamyl|tRNA_reductase:0.02802919638594616666,(387886340__Bacteria__Gammaproteobacteria__Francisella_noatunensis_subsp_orientalis_str_Toba_04__glutamyl|tRNA_reductase:0.02460026900049122958,167627295__Bacteria__Gammaproteobacteria__Francisella_philomiragia_subsp_philomiragia_ATCC_25017__glutamyl|tRNA_reductase:0.00658036179682737043):0.00751650084362352842):0.07068985699414014057):1.26195348232369819463,((((19703981__Bacteria__Fusobacteria__Fusobacterium_nucleatum_subsp_nucleatum_ATCC_25586__glutamyl|tRNA_reductase:0.58680215038590666232,(269119643__Bacteria__Fusobacteria__Sebaldella_termitidis_ATCC_33386__glutamyl|tRNA_reductase:0.28746168438118552269,257124844__Bacteria__Fusobacteria__Leptotrichia_buccalis_C-1013-b__glutamyl|tRNA_reductase:0.37691342356746970754):0.45046731952687679712):0.72621932897529994921,((326792717__Bacteria__Clostridia__Clostridium_lentocellum_DSM_5427__glutamyl|tRNA_reductase:0.67896597014418025307,((379012836__Bacteria__Clostridia__Acetobacterium_woodii_DSM_1030__glutamyl|tRNA_reductase:0.29172490186549848712,310826389__Bacteria__Clostridia__Eubacterium_limosum_KIST612__glutamyl|tRNA_reductase:0.22728787289999091703):0.69396758711118122775,((310658303__Bacteria__Clostridia__Clostridium_sticklandii_DSM_519__glutamyl|tRNA_reductase:0.51310972290001122253,(118443402__Bacteria__Clostridia__Clostridium_novyi_NT__glutamyl|tRNA_reductase:0.15684081723313586521,331270188__Bacteria__Clostridia__Clostridium_botulinum_BKT015925__glutamyl|tRNA_reductase:0.20904121816105894482):0.38706943274671301580):0.10883801369215306831,238916685__Bacteria__Clostridia__Eubacterium_eligens_ATCC_27750__glutamyl|tRNA_reductase:1.09207013346752268568):0.06935105192991108947):0.08094646318675256802):0.18318124893849035972,(150387911__Bacteria__Clostridia__Alkaliphilus_metalliredigens_QYMF__glutamyl|tRNA_reductase:0.93519993816300406309,(((((390934749__Bacteria__Clostridia__Thermoanaerobacterium_saccharolyticum_JW-SL-YS485__glutamyl|tRNA_reductase:0.28614731639781870731,304317048__Bacteria__Clostridia__Thermoanaerobacterium_thermosaccharolyticum_DSM_571__glutamyl|tRNA_reductase:0.18618085364554678995):0.17947090581172986390,((345016857__Bacteria__Clostridia__Thermoanaerobacter_wiegelii_Rt8__glutamyl|tRNA_reductase:0.00539538512164213988,167038984__Bacteria__Clostridia__Thermoanaerobacter_sp_X514__glutamyl|tRNA_reductase:0.01103078426561310103):0.02507992514362741843,(289577610__Bacteria__Clostridia__Thermoanaerobacter_italicus_Ab9__glutamyl|tRNA_reductase:0.00000122123005994819,297543912__Bacteria__Clostridia__Thermoanaerobacter_mathranii_subsp_mathranii_str_A3__glutamyl|tRNA_reductase:0.00816682575140082259):0.01650808876452363252):0.21456011803061772469):0.17420938512311068269,(302388902__Bacteria__Clostridia__Thermosediminibacter_oceani_DSM_16646__glutamyl|tRNA_reductase:0.57654462613328605336,332798467__Bacteria__Clostridia__Tepidanaerobacter_sp_Re1__glutamyl|tRNA_reductase:0.45314837309717304059):0.13069748464497085716):0.14838739845124468419,(150020601__Bacteria__Thermotogae__Thermosipho_melanesiensis_BI429__glutamyl|tRNA_reductase:0.34967147395612024896,217077157__Bacteria__Thermotogae__Thermosipho_africanus_TCF52B__glutamyl|tRNA_reductase:0.35492106919160271161):0.59544630058701164543):0.12953881071128095503,332981812__Bacteria__Clostridia__Mahella_australiensis_50-1_BON__glutamyl|tRNA_reductase:0.95032620226301878219):0.13365704830161337369):0.07252356043570866440):0.11796584159068625175):0.07983627797292817962,(261417418__Bacteria__others_bacteria__Fibrobacter_succinogenes_subsp_succinogenes_S85__glutamyl|tRNA_reductase:1.32844141131733683991,((339442567__Bacteria__Clostridia__Clostridium_sp_SY8519__glutamyl|tRNA_reductase:1.02198593159664108398,(302387417__Bacteria__Clostridia__Clostridium_saccharolyticum_WM1__glutamyl|tRNA_reductase:0.68053516393816793073,302875080__Bacteria__Clostridia__Clostridium_cellulovorans_743B__glutamyl|tRNA_reductase:0.70118456387396899121):0.16194325954639690601):0.35457385657070283891,(((312127741__Bacteria__Clostridia__Caldicellulosiruptor_hydrothermalis_108__glutamyl|tRNA_reductase:0.03695294907624602221,(146296659__Bacteria__Clostridia__Caldicellulosiruptor_saccharolyticus_DSM_8903__glutamyl|tRNA_reductase:0.05794078082637822702,(222529186__Bacteria__Clostridia__Caldicellulosiruptor_bescii_DSM_6725__glutamyl|tRNA_reductase:0.02216196222967684731,(312793376__Bacteria__Clostridia__Caldicellulosiruptor_kristjanssonii_177R1B__glutamyl|tRNA_reductase:0.07440383440304078333,312622565__Bacteria__Clostridia__Caldicellulosiruptor_kronotskyensis_2002__glutamyl|tRNA_reductase:0.03534959421495906251):0.04664060654506808901):0.03344112421489320308):0.01031428008091594267):0.80688913401505935052,((18310419__Bacteria__Clostridia__Clostridium_perfringens_str_13__glutamyl|tRNA_reductase:0.49771984099903515686,(187935430__Bacteria__Clostridia__Clostridium_botulinum_B_str_Eklund_17B__glutamyl|tRNA_reductase:0.29882035073999746455,150016165__Bacteria__Clostridia__Clostridium_beijerinckii_NCIMB_8052__glutamyl|tRNA_reductase:0.28968200666501903173):0.18805925373639617582):0.15111074829794080010,((153953294__Bacteria__Clostridia__Clostridium_kluyveri_DSM_555__glutamyl|tRNA_reductase:0.32378163420410199791,300853648__Bacteria__Clostridia__Clostridium_ljungdahlii_DSM_13528__glutamyl|tRNA_reductase:0.20447546778683423074):0.34351074288710475857,(28210446__Bacteria__Clostridia__Clostridium_tetani_E88__glutamyl|tRNA_reductase:0.39934093447399110488,15893391__Bacteria__Clostridia__Clostridium_acetobutylicum_ATCC_824__glutamyl|tRNA_reductase:0.43557385338277659903):0.19994568686008890035):0.13460567163406311764):0.23969062973309127051):0.43244426774943350855,((((220928701__Bacteria__Clostridia__Clostridium_cellulolyticum_H10__Tetrapyrrole_biosynthesis|_glutamyl|tRNA_reductase|like_protein:0.10458242514336121842,376260295__Bacteria__Clostridia__Clostridium_sp_BNL1100__glutamyl|tRNA_reductase:0.15907566376864676339):0.56682994148733956141,374296125__Bacteria__Clostridia__Clostridium_clariflavum_DSM_19732__glutamyl|tRNA_reductase:0.70791027463644007334):0.13024019468217082340,(125975010__Bacteria__Clostridia__Clostridium_thermocellum_ATCC_27405__glutamyl|tRNA_reductase:0.24710426990971745553,158320358__Bacteria__Clostridia__Alkaliphilus_oremlandii_OhILAs__glutamyl|tRNA_reductase:0.36622503650498533512):0.47509542913691771293):0.13058131138558562445,(330836820__Bacteria__Spirochaetes__Spirochaeta_coccoides_DSM_17374__glutamyl|tRNA_reductase:1.40617736482572563972,(160879514__Bacteria__Clostridia__Clostridium_phytofermentans_ISDg__glutamyl|tRNA_reductase:0.68725991538680075710,160879925__Bacteria__Clostridia__Clostridium_phytofermentans_ISDg__glutamyl|tRNA_reductase:0.82097469670252432028):0.13560972652921651771):0.13275598584786937884):0.39831305458063726022):0.12683259425004736465):0.06535241116814530238):0.05288793230726706457):0.06527366685498535437,(328957597__Bacteria__Bacilli__Carnobacterium_sp_17-4__glutamyl|tRNA_reductase:1.33291402638854106222,313205045__Bacteria__Bacteroidetes__Paludibacter_propionicigenes_WB4__glutamyl|tRNA_reductase:1.05847371260330858078):0.14894479835226076547):0.08018130835013773106):0.07650102024109488308):0.05757188849833873995,((((313673929__Bacteria__others_bacteria__Calditerrivibrio_nitroreducens_DSM_19672__glutamyl|tRNA_reductase:0.24581491701433019759,(336323776__Bacteria__others_bacteria__Flexistipes_sinusarabici_DSM_4947__glutamyl|tRNA_reductase:0.24853823354918069821,(291279208__Bacteria__others_bacteria__Deferribacter_desulfuricans_SSM1__glutamyl|tRNA_reductase:0.29579931138181686512,291288797__Bacteria__others_bacteria__Denitrovibrio_acetiphilus_DSM_12809__glutamyl|tRNA_reductase:0.39707393333821694448):0.04230646554869441078):0.06648916503131938049):0.44671989557604296905,((325294750__Bacteria__Aquificae__Desulfurobacterium_thermolithotrophum_DSM_11699__glutamyl|tRNA_reductase:0.13956536944151359814,319789487__Bacteria__Aquificae__Thermovibrio_ammonificans_HB-1__glutamyl|tRNA_reductase:0.16697467283088890388):0.49358797047987951201,((195953060__Bacteria__Aquificae__Hydrogenobaculum_sp_Y04AAS1__glutamyl|tRNA_reductase:0.57402290263433075612,(15606498__Bacteria__Aquificae__Aquifex_aeolicus_VF5__glutamyl|tRNA_reductase:0.37394703049234778724,(289549129__Bacteria__Aquificae__Thermocrinis_albus_DSM_14484__glutamyl|tRNA_reductase:0.33913654105361712432,288817648__Bacteria__Aquificae__Hydrogenobacter_thermophilus_TK-6__glutamyl|tRNA_reductase:0.20898939108010164412):0.23751486953188657991):0.11186939237746700015):0.25103066138027457788,((188996156__Bacteria__Aquificae__Sulfurihydrogenibium_sp_YO3AOP1__glutamyl|tRNA_reductase:0.14307900395184863784,225848798__Bacteria__Aquificae__Sulfurihydrogenibium_azorense_Az-Fu1__glutamyl|tRNA_reductase:0.15446286103788534061):0.13221551826874541891,225851256__Bacteria__Aquificae__Persephonella_marina_EX-H1__glutamyl|tRNA_reductase:0.21948639414930634639):0.31799785138212938174):0.13529740806141168918):0.05982650070947442139):0.06626142017169302234,(((383783927__Bacteria__others_bacteria__Leptospirillum_ferrooxidans_C2-3__glutamyl|tRNA_reductase:0.90400914443858049196,206890822__Bacteria__others_bacteria__Thermodesulfovibrio_yellowstonii_DSM_11347__glutamyl|tRNA_reductase:0.48029087829438465995):0.14190838171330616424,(317052495__Bacteria__others_bacteria__Desulfurispirillum_indicum_S5__glutamyl|tRNA_reductase:0.85978443012892602493,((((((187734605__Bacteria__others_bacteria__Akkermansia_muciniphila_ATCC_BAA-835__glutamyl|tRNA_reductase:0.78939721175813026832,(189220199__Bacteria__others_bacteria__Methylacidiphilum_infernorum_V4__glutamyl|tRNA_reductase:0.76233188170169186026,(294055943__Bacteria__others_bacteria__Coraliomargarita_akajimensis_DSM_45221__glutamyl|tRNA_reductase:0.45882474546394297343,182413905__Bacteria__others_bacteria__Opitutus_terrae_PB90-1__glutamyl|tRNA_reductase:0.62202948724717022078):0.39244050558831822251):0.16542114357412382453):0.16405551597705181344,((((((32476108__Bacteria__Planctomycetes__Rhodopirellula_baltica_SH_1__glutamyl|tRNA_reductase:0.61182969087759753180,283778182__Bacteria__Planctomycetes__Pirellula_staleyi_DSM_6068__glutamyl|tRNA_reductase:0.38775396387520938424):0.19258476004936023185,(325106617__Bacteria__Planctomycetes__Planctomyces_brasiliensis_DSM_5305__glutamyl|tRNA_reductase:0.45894914103910938730,296121551__Bacteria__Planctomycetes__Planctomyces_limnophilus_DSM_3776__glutamyl|tRNA_reductase:0.36601749679554235195):0.25811244467458371865):0.18057735266335261937,320105062__Bacteria__Planctomycetes__Isosphaera_pallida_ATCC_43644__glutamyl|tRNA_reductase:0.73869625052485510253):0.27380049533224726233,(159900061__Bacteria__Chloroflexi__Herpetosiphon_aurantiacus_DSM_785__glutamyl|tRNA_reductase:0.58343327326784255593,(148655881__Bacteria__Chloroflexi__Roseiflexus_sp_RS-1__glutamyl|tRNA_reductase:0.10061226561046143768,156742003__Bacteria__Chloroflexi__Roseiflexus_castenholzii_DSM_13941__glutamyl|tRNA_reductase:0.07244872019589528034):0.46464308432132794824):0.27295978626100675379):0.09826223825201094164,((((222526045__Bacteria__Chloroflexi__Chloroflexus_sp_Y-400-fl__glutamyl|tRNA_reductase:0.00000122123005994819,163848144__Bacteria__Chloroflexi__Chloroflexus_aurantiacus_J-10-fl__glutamyl|tRNA_reductase:0.00245768952984975336):0.06191623794374744721,219848199__Bacteria__Chloroflexi__Chloroflexus_aggregans_DSM_9485__glutamyl|tRNA_reductase:0.02775615423055358133):0.56749232626909085209,269925407__Bacteria__others_bacteria__Thermobaculum_terrenum_ATCC_BAA-798__glutamyl|tRNA_reductase:0.92402452257123368629):0.12859762656774578748,(((37520787__Bacteria__Cyanobacteria__Gloeobacter_violaceus_PCC_7421__glutamyl|tRNA_reductase:0.38942026800073753501,(86605260__Bacteria__Cyanobacteria__Synechococcus_sp_JA-3-3Ab__glutamyl|tRNA_reductase:0.01891180303361542775,86609700__Bacteria__Cyanobacteria__Synechococcus_sp_JA-2-3Ba-2-13__glutamyl|tRNA_reductase:0.03374135092653417212):0.22082165306037210284):0.07048435681108361495,((113474752__Bacteria__Cyanobacteria__Trichodesmium_erythraeum_IMS101__glutamyl|tRNA_reductase:0.23210754041531667102,((186684048__Bacteria__Cyanobacteria__Nostoc_punctiforme_PCC_73102__glutamyl|tRNA_reductase:0.06824288510923925966,(298491577__Bacteria__Cyanobacteria__Nostoc_azollae_0708__glutamyl|tRNA_reductase:0.09750034210527586120,(17228537__Bacteria__Cyanobacteria__Nostoc_sp_PCC_7120__glutamyl|tRNA_reductase:0.00235529652216015344,75909903__Bacteria__Cyanobacteria__Anabaena_variabilis_ATCC_29413__glutamyl|tRNA_reductase:0.00000122123005994819):0.05503653654892695646):0.01764262018817346414):0.08850943406594968810,((158338846__Bacteria__Cyanobacteria__Acaryochloris_marina_MBIC11017__glutamyl|tRNA_reductase:0.20155986918123011686,(22299281__Bacteria__Cyanobacteria__Thermosynechococcus_elongatus_BP-1__glutamyl|tRNA_reductase:0.33056133983121610553,220908874__Bacteria__Cyanobacteria__Cyanothece_sp_PCC_7425__glutamyl|tRNA_reductase:0.08366958190621645586):0.03662649985372778971):0.05344853924265497574,((218442068__Bacteria__Cyanobacteria__Cyanothece_sp_PCC_7424__glutamyl|tRNA_reductase:0.03771531269866888053,307152766__Bacteria__Cyanobacteria__Cyanothece_sp_PCC_7822__glutamyl|tRNA_reductase:0.03524524177257382096):0.08464685170641599032,(166365742__Bacteria__Cyanobacteria__Microcystis_aeruginosa_NIES-843__glutamyl|tRNA_reductase:0.14362663650374585256,(((172038889__Bacteria__Cyanobacteria__Cyanothece_sp_ATCC_51142_lin-circ__glutamyl|tRNA_reductase:0.04487875945874970907,284929477__Bacteria__Cyanobacteria__Cyanobacterium_UCYN-A__glutamyl|tRNA_reductase:0.16609233544347348777):0.06127967064708477601,(218248392__Bacteria__Cyanobacteria__Cyanothece_sp_PCC_8801__glutamyl|tRNA_reductase:0.00000122123005994819,257060285__Bacteria__Cyanobacteria__Cyanothece_sp_PCC_8802__glutamyl|tRNA_reductase:0.00000122123005994819):0.07959322992903798688):0.04712744929766760071,(170077917__Bacteria__Cyanobacteria__Synechococcus_sp_PCC_7002__glutamyl|tRNA_reductase:0.23294762308654828886,161344763__Bacteria__Cyanobacteria__Synechocystis_sp_PCC_6803__glutamyl|tRNA_reductase:0.13112749300865023105):0.02092691168693483136):0.04294973789198251041):0.05490411685877065462):0.11229767816455632490):0.02285257642567108116):0.03095445452675029546):0.07018240768952652142,56751025__Bacteria__Cyanobacteria__Synechococcus_elongatus_PCC_6301__glutamyl|tRNA_reductase:0.18210120013751684986):0.07406433745187479545):0.15804623278194035452,(148242353__Bacteria__Cyanobacteria__Synechococcus_sp_RCC307__glutamyl|tRNA_reductase:0.23084712362163659072,((((148239635__Bacteria__Cyanobacteria__Synechococcus_sp_WH_7803__glutamyl|tRNA_reductase:0.09048328186308597643,113955176__Bacteria__Cyanobacteria__Synechococcus_sp_CC9311__glutamyl|tRNA_reductase:0.11699007252286745817):0.04395306716267097930,(33865651__Bacteria__Cyanobacteria__Synechococcus_sp_WH_8102__glutamyl|tRNA_reductase:0.03466049082738390658,78184801__Bacteria__Cyanobacteria__Synechococcus_sp_CC9902__glutamyl|tRNA_reductase:0.11072380168982930149):0.04878089704295568430):0.04166953026459346149,(124023386__Bacteria__Cyanobacteria__Prochlorococcus_marinus_str_MIT_9303__glutamyl|tRNA_reductase:0.00848396597608238635,33862840__Bacteria__Cyanobacteria__Prochlorococcus_marinus_str_MIT_9313__glutamyl|tRNA_reductase:0.00564099390432284877):0.10851419048262514466):0.06794597635775594113,(((123966050__Bacteria__Cyanobacteria__Prochlorococcus_marinus_str_MIT_9515__glutamyl|tRNA_reductase:0.05939113408210164313,33861325__Bacteria__Cyanobacteria__Prochlorococcus_marinus_subsp_pastoris_str_CCMP1986__glutamyl|tRNA_reductase:0.04061709098447722349):0.04606953172766668075,(78779160__Bacteria__Cyanobacteria__Prochlorococcus_marinus_str_MIT_9312__glutamyl|tRNA_reductase:0.01843698758968516371,((126696166__Bacteria__Cyanobacteria__Prochlorococcus_marinus_str_MIT_9301__glutamyl|tRNA_reductase:0.01084574288991410444,123968363__Bacteria__Cyanobacteria__Prochlorococcus_marinus_str_AS9601__glutamyl|tRNA_reductase:0.01187472546814535845):0.01242639308180413377,157413197__Bacteria__Cyanobacteria__Prochlorococcus_marinus_str_MIT_9215__glutamyl|tRNA_reductase:0.02152822751739513069):0.01175109624979624873):0.05443875509317824823):0.26150305437344195658,((72382014__Bacteria__Cyanobacteria__Prochlorococcus_marinus_str_NATL2A__glutamyl|tRNA_reductase:0.00743047293457050739,124025513__Bacteria__Cyanobacteria__Prochlorococcus_marinus_str_NATL1A__glutamyl|tRNA_reductase:0.00600863137216082512):0.16330809726201428456,(159903535__Bacteria__Cyanobacteria__Prochlorococcus_marinus_str_MIT_9211__glutamyl|tRNA_reductase:0.16986434980162548603,33240291__Bacteria__Cyanobacteria__Prochlorococcus_marinus_subsp_marinus_str_CCMP1375__Glutamyl|tRNA_reductase:0.13847198676457037059):0.08597031946030005145):0.05427345075672903446):0.07278369596049047430):0.13789784228385865150):0.29100602084952786885):0.44789365125863433992):0.05056450955447968493):0.06530038200876800425,((((((46199444__Bacteria__Deinococcus-Thermus__Thermus_thermophilus_HB27__glutamyl|tRNA_reductase:0.12959776794315983062,(320451226__Bacteria__Deinococcus-Thermus__Thermus_scotoductus_SA-01__glutamyl|tRNA_reductase:0.12423743308294102339,384438933__Bacteria__Deinococcus-Thermus__Thermus_sp_CCB_US3_UF1__glutamyl|tRNA_reductase:0.10844470261138053346):0.07668017536206438167):0.50525856420731485308,(313680475__Bacteria__Deinococcus-Thermus__Oceanithermus_profundus_DSM_14977__glutamyl|tRNA_reductase:0.42561652613931527656,328951194__Bacteria__Deinococcus-Thermus__Marinithermus_hydrothermalis_DSM_14884__glutamyl|tRNA_reductase:0.29742310005835714826):0.16642733539181542302):0.18963430960593255503,(325283647__Bacteria__Deinococcus-Thermus__Deinococcus_proteolyticus_MRP__Glutamyl|tRNA_reductase:0.28551771733484937466,(15807531__Bacteria__Deinococcus-Thermus__Deinococcus_radiodurans_R1__glutamyl|tRNA_reductase:0.12419985650323214776,((386857595__Bacteria__Deinococcus-Thermus__Deinococcus_gobiensis_I-0__glutamyl|tRNA_reductase:0.09548434337897689084,(226356921__Bacteria__Deinococcus-Thermus__Deinococcus_deserti_VCD115__glutamyl|tRNA_reductase:0.14414073243064848273,94986227__Bacteria__Deinococcus-Thermus__Deinococcus_geothermalis_DSM_11300__glutamyl|tRNA_reductase:0.13519244753480325061):0.04464489744803813720):0.03698028953071795522,320335824__Bacteria__Deinococcus-Thermus__Deinococcus_maricopensis_DSM_21211__glutamyl|tRNA_reductase:0.28081830385507711156):0.05087359298679666741):0.16969952356010298278):0.42805980490131273486):0.28498258496688788632,(108804801__Bacteria__Actinobacteria__Rubrobacter_xylanophilus_DSM_9941__glutamyl|tRNA_reductase:0.58922049456423375435,284047313__Bacteria__Actinobacteria__Conexibacter_woesei_DSM_14684__glutamyl|tRNA_reductase:0.81665249059603561843):0.11757417989935031732):0.10070588596906189516,(((83310716__Bacteria__Alphaproteobacteria__Magnetospirillum_magneticum_AMB-1__glutamyl|tRNA_reductase:0.38104168215474348846,((374293218__Bacteria__Alphaproteobacteria__Azospirillum_lipoferum_4B__glutamyl_tRNA_reductase:0.04017865382223292231,288956981__Bacteria__Alphaproteobacteria__Azospirillum_sp_B510__glutamyl|tRNA_reductase:0.02810090925460103153):0.45077060175254812791,(83592088__Bacteria__Alphaproteobacteria__Rhodospirillum_rubrum_ATCC_11170__glutamyl|tRNA_reductase:0.32494524005091307561,384262087__Bacteria__Alphaproteobacteria__Rhodospirillum_photometricum_DSM_122__glutamyl|tRNA_reductase:0.23302988692127241110):0.36775496137423613341):0.06090477329938338846):0.69921977442157612348,(((153004240__Bacteria__Deltaproteobacteria__Anaeromyxobacter_sp_Fw109-5__glutamyl|tRNA_reductase:0.09556826125081008261,(86158915__Bacteria__Deltaproteobacteria__Anaeromyxobacter_dehalogenans_2CP-C__glutamyl|tRNA_reductase:0.01054124873791424145,197121771__Bacteria__Deltaproteobacteria__Anaeromyxobacter_sp_K__glutamyl|tRNA_reductase:0.00545383853286128192):0.14285826547760591132):0.42117628302230331050,((310820649__Bacteria__Deltaproteobacteria__Stigmatella_aurantiaca_DW4-3-1__glutamyl|tRNA_reductase:0.15140512992965329819,((108763498__Bacteria__Deltaproteobacteria__Myxococcus_xanthus_DK_1622__glutamyl|tRNA_reductase:0.04409928176937370076,338533835__Bacteria__Deltaproteobacteria__Myxococcus_fulvus_HW-1__glutamyl|tRNA_reductase:0.01734425880789405502):0.07678430465544397454,383457354__Bacteria__Deltaproteobacteria__Corallococcus_coralloides_DSM_2259__glutamyl|tRNA_reductase:0.09595714313281528129):0.11905738660171959198):0.09031858220406613347,310821515__Bacteria__Deltaproteobacteria__Stigmatella_aurantiaca_DW4-3-1__glutamyl|tRNA_reductase:0.36061938268404741814):0.29899866648451411955):0.16275156877917362763,(162449895__Bacteria__Deltaproteobacteria__Sorangium_cellulosum_So_ce_56__hypothetical_protein:0.66622535885533562539,262199947__Bacteria__Deltaproteobacteria__Haliangium_ochraceum_DSM_14365__glutamyl|tRNA_reductase:0.65962769789473207904):0.01938590244977185517):0.08748915493304877666):0.09708164311027356330,(((383766196__Bacteria__Planctomycetes__Phycisphaera_mikurensis_NBRC_102666__glutamyl|tRNA_reductase:1.11883104539767908037,((268317444__Bacteria__Bacteroidetes__Rhodothermus_marinus_DSM_4252__glutamyl|tRNA_reductase:0.43298393898876702535,83814361__Bacteria__Bacteroidetes__Salinibacter_ruber_DSM_13855__glutamyl|tRNA_reductase:0.51096279085199713954):0.60614274861207606548,(221633106__Bacteria__Chloroflexi__Thermomicrobium_roseum_DSM_5159__glutamyl|tRNA_reductase:1.01019621169653750492,226228188__Bacteria__others_bacteria__Gemmatimonas_aurantiaca_T-27__glutamyl|tRNA_reductase:1.63490962884410673261):0.36138778798211068644):0.05138037060905119302):0.10083208028208257012,((256371067__Bacteria__Actinobacteria__Acidimicrobium_ferrooxidans_DSM_10331__glutamyl|tRNA_reductase:1.35185045209953091927,((291295781__Bacteria__Deinococcus-Thermus__Meiothermus_ruber_DSM_1279__glutamyl|tRNA_reductase:0.31533013371161328076,(297622477__Bacteria__Deinococcus-Thermus__Truepera_radiovictrix_DSM_17093__glutamyl|tRNA_reductase:0.59375807638853894677,297567357__Bacteria__Deinococcus-Thermus__Meiothermus_silvanus_DSM_9946__glutamyl|tRNA_reductase:0.33653078376009815109):0.14549613744995046338):1.04255727674310105790,307719296__Bacteria__Spirochaetes__Spirochaeta_thermophila_DSM_6192__glutamyl|tRNA_reductase:1.28380412106093477753):0.16243612983866939636):0.16577997999181265376,((297627046__Bacteria__Actinobacteria__Propionibacterium_freudenreichii_subsp_shermanii_CIRM-BIA1__glutamyl|tRNA_reductase:1.07911508808774470047,((258651777__Bacteria__Actinobacteria__Nakamurella_multipartita_DSM_44233__glutamyl|tRNA_reductase:0.51242091983950455170,257069782__Bacteria__Actinobacteria__Brachybacterium_faecium_DSM_4810__glutamyl|tRNA_reductase:0.81621047432629600937):0.16356803999249644455,((295129872__Bacteria__Actinobacteria__Propionibacterium_acnes_SK137__glutamyl|tRNAGlu_reductase|_N|terminal_domain_protein:0.78479470335972345563,298345854__Bacteria__Actinobacteria__Mobiluncus_curtisii_ATCC_43063__putative_glutamyl|tRNA_reductase:0.82928936479286818884):0.33153073044744396647,(((229822486__Bacteria__Actinobacteria__Beutenbergia_cavernae_DSM_12333__glutamyl|tRNA_reductase:0.51061356206837704708,(296131257__Bacteria__Actinobacteria__Cellulomonas_flavigena_DSM_20109__glutamyl|tRNA_reductase:0.19342060318387066520,(332668766__Bacteria__Actinobacteria__Cellulomonas_fimi_ATCC_484__glutamyl|tRNA_reductase:0.11840647250712361960,336322192__Bacteria__Actinobacteria__Cellvibrio_gilvus_ATCC_13127__glutamyl|tRNA_reductase:0.17278579742770999728):0.06840836328058651217):0.33918964205229878983):0.09556198948702668283,((256833692__Bacteria__Actinobacteria__Jonesia_denitrificans_DSM_20603__glutamyl|tRNA_reductase:0.58770718681717348808,269796867__Bacteria__Actinobacteria__Sanguibacter_keddieii_DSM_10542__glutamyl|tRNA_reductase:0.33199097748019795739):0.14715229858939962715,(334338285__Bacteria__Actinobacteria__Isoptericola_variabilis_225__glutamyl|tRNA_reductase:0.15851483533352159205,269958017__Bacteria__Actinobacteria__Xylanimonas_cellulosilytica_DSM_15894__glutamyl|tRNA_reductase:0.24833076861258521206):0.33327493105141409169):0.22793103510908946374):0.10840477419756176791,((28493703__Bacteria__Actinobacteria__Tropheryma_whipplei_str_Twist__glutamyl|tRNA_reductase:1.14044570043373827417,(323358308__Bacteria__Actinobacteria__Microbacterium_testaceum_StLB037__glutamyl|tRNA_reductase:0.43459670259386457003,(50954006__Bacteria__Actinobacteria__Leifsonia_xyli_subsp_xyli_str_CTCB07__glutamyl|tRNA_reductase:0.36604220970379963696,148271765__Bacteria__Actinobacteria__Clavibacter_michiganensis_subsp_michiganensis_NCPPB_382__glutamyl|tRNA_reductase:0.29705972707003197586):0.10627794019556954797):0.10721857300319205530):0.21593268349662403383,(((311111786__Bacteria__Actinobacteria__Rothia_dentocariosa_ATCC_17931__glutamyl|tRNA_reductase:0.23348178227594798551,283457690__Bacteria__Actinobacteria__Rothia_mucilaginosa_DY-18__glutamyl|tRNA_reductase:0.14576994874209683872):0.27953548132713690322,184200494__Bacteria__Actinobacteria__Kocuria_rhizophila_DC2201__glutamyl|tRNA_reductase:0.35002780604569422307):0.14408260400614048002,(239918012__Bacteria__Actinobacteria__Micrococcus_luteus_NCTC_2665__glutamyl|tRNA_reductase:0.46324177328652149654,((163839965__Bacteria__Actinobacteria__Renibacterium_salmoninarum_ATCC_33209__glutamyl|tRNA_reductase:0.30425312888467676009,((116671319__Bacteria__Actinobacteria__Arthrobacter_sp_FB24__glutamyl|tRNA_reductase:0.06147611827128238171,(220913240__Bacteria__Actinobacteria__Arthrobacter_chlorophenolicus_A6__glutamyl|tRNA_reductase:0.03873552704995599644,325963984__Bacteria__Actinobacteria__Arthrobacter_phenanthrenivorans_Sphe3__glutamyl|tRNA_reductase:0.02925353529941555550):0.02609453139431759314):0.04380687147141153204,119962906__Bacteria__Actinobacteria__Arthrobacter_aurescens_TC1__glutamyl|tRNA_reductase:0.08060660777954950507):0.19067126890008065376):0.13103296885469234434,308177936__Bacteria__Actinobacteria__Arthrobacter_arilaitensis_Re117__glutamyl|tRNA_reductase:0.43453277508907911519):0.03821350785058016258):0.08364264431426873814):0.32523072649567474901):0.03066183947871239240):0.14809890641115930343):0.11613947143079605961):0.05399369464010821823):0.33911406366813351410,(((117927447__Bacteria__Actinobacteria__Acidothermus_cellulolyticus_11B__glutamyl|tRNA_reductase:0.65335779605076305110,((336179868__Bacteria__Actinobacteria__Frankia_symbiont_of_Datisca_glomerata__glutamyl|tRNA_reductase:0.23281710570508917790,((312200105__Bacteria__Actinobacteria__Frankia_sp_EuI1c__glutamyl|tRNA_reductase:0.19235037118144979185,158317873__Bacteria__Actinobacteria__Frankia_sp_EAN1pec__glutamyl|tRNA_reductase:0.14285668324758635239):0.05081838709807558890,(86739200__Bacteria__Actinobacteria__Frankia_sp_CcI3__glutamyl|tRNA_reductase:0.08779168549586961745,111220450__Bacteria__Actinobacteria__Frankia_alni_ACN14a__glutamyl|tRNA_reductase:0.08271049044566403108):0.09305088491071469847):0.09401198727512204145):0.25780642223057292917,((152964586__Bacteria__Actinobacteria__Kineococcus_radiotolerans_SRS30216__glutamyl|tRNA_reductase:0.46139896477444963807,(317123818__Bacteria__Actinobacteria__Intrasporangium_calvum_DSM_43043__glutamyl|tRNA_reductase:0.38419529447397815503,256826211__Bacteria__Actinobacteria__Kytococcus_sedentarius_DSM_20547__glutamyl|tRNA_reductase:0.48973131934546293431):0.23908883791796101126):0.14106897334289611456,(((119714758__Bacteria__Actinobacteria__Nocardioides_sp_JS614__glutamyl|tRNA_reductase:0.41592353172092583202,(336120432__Bacteria__Actinobacteria__Microlunatus_phosphovorus_NM-1__glutamyl|tRNA_reductase:0.50391370172556460005,284034244__Bacteria__Actinobacteria__Kribbella_flavida_DSM_17836__glutamyl|tRNA_reductase:0.33897916998565341684):0.09511426181576748684):0.17096433462784352275,(256397426__Bacteria__Actinobacteria__Catenulispora_acidiphila_DSM_44928__glutamyl|tRNA_reductase:0.42348536284593096823,(357390288__Bacteria__Actinobacteria__Kitasatospora_setae_KM-6054__putative_glutamyl|tRNA_reductase:0.26384439597515368936,(((345008403__Bacteria__Actinobacteria__Streptomyces_violaceusniger_Tu_4113__glutamyl|tRNA_reductase:0.09206398889154578102,374988766__Bacteria__Actinobacteria__Streptomyces_bingchenggensis_BCW-1__glutamyl|tRNA_reductase:0.09376126108642085510):0.06557234854812295233,((182437948__Bacteria__Actinobacteria__Streptomyces_griseus_subsp_griseus_NBRC_13350__glutamyl|tRNA_reductase:0.09547265472821800381,(357412750__Bacteria__Actinobacteria__Streptomyces_flavogriseus_ATCC_33331__glutamyl|tRNA_reductase:0.04161721545166820885,345000347__Bacteria__Actinobacteria__Streptomyces_sp_SirexAA-E__glutamyl|tRNA_reductase:0.03536112995630188299):0.03353239378958725730):0.04205730704588020452,(386841687__Bacteria__Actinobacteria__Streptomyces_hygroscopicus_subsp_jinggangensis_5008__glutamyl|tRNA_reductase:0.07401570031123519411,(29831282__Bacteria__Actinobacteria__Streptomyces_avermitilis_MA-4680__glutamyl|tRNA_reductase:0.05363335817737652222,(21221750__Bacteria__Actinobacteria__Streptomyces_coelicolor_A3-2__glutamyl|tRNA_reductase:0.10153333123059955778,290958357__Bacteria__Actinobacteria__Streptomyces_scabiei_87-22__glutamyl|tRNA_reductase:0.12595496276620343767):0.02898850847707450801):0.02498659932304816630):0.08871117690192903416):0.01786388612548214794):0.08385369702706160777,357401001__Bacteria__Actinobacteria__Streptomyces_cattleya_NRRL_8057__glutamyl|tRNA_reductase:0.08635229964245851042):0.10266911494563880913):0.11530585500832618573):0.03535159183656133575):0.04589277758196800422,(((271962119__Bacteria__Actinobacteria__Streptosporangium_roseum_DSM_43021__glutamyl|tRNA_reductase:0.20631406842147076430,296268253__Bacteria__Actinobacteria__Thermobispora_bispora_DSM_43833__glutamyl|tRNA_reductase:0.27071064255768240159):0.12752691139111563268,269128635__Bacteria__Actinobacteria__Thermomonospora_curvata_DSM_43183__glutamyl|tRNA_reductase:0.29167773149159714752):0.04793236924390030518,(297563293__Bacteria__Actinobacteria__Nocardiopsis_dassonvillei_subsp_dassonvillei_DSM_43111__glutamyl|tRNA_reductase:0.22380788866716713748,72163132__Bacteria__Actinobacteria__Thermobifida_fusca_YX__glutamyl|tRNA_reductase:0.27230951558245403143):0.22605162727088842778):0.04229798875609926123):0.04531476286310371498):0.03081006864999040473):0.04492708099789660681):0.06774797295691806220,((284992947__Bacteria__Actinobacteria__Geodermatophilus_obscurus_DSM_43160__glutamyl|tRNA_reductase:0.11369815855584144981,379737802__Bacteria__Actinobacteria__Blastococcus_saxobsidens_DD2__glutamyl|tRNA_reductase:0.08508536914578883337):0.37966132376374533974,((((169631072__Bacteria__Actinobacteria__Mycobacterium_abscessus_ATCC_19977_1__Glutamyl|tRNA_reductase_|HemA|:0.18177610126561566384,((333989144__Bacteria__Actinobacteria__Mycobacterium_sp_JDM601__glutamyl|tRNA_reductase:0.12992149225530508216,(((379756545__Bacteria__Actinobacteria__Mycobacterium_intracellulare_MOTT-02__glutamyl|tRNA_reductase:0.00684002141820192269,387877931__Bacteria__Actinobacteria__Mycobacterium_sp_MOTT36Y__glutamyl|tRNA_reductase:0.00533012661676852961):0.02056866223925601575,41410100__Bacteria__Actinobacteria__Mycobacterium_avium_subsp_paratuberculosis_K-10__glutamyl|tRNA_reductase:0.02508761077365293662):0.05810670292008504600,((15828304__Bacteria__Actinobacteria__Mycobacterium_leprae_TN__glutamyl|tRNA_reductase:0.12901514617077117220,(118619686__Bacteria__Actinobacteria__Mycobacterium_ulcerans_Agy99__glutamyl|tRNA_reductase:0.00602843070988420653,183980867__Bacteria__Actinobacteria__Mycobacterium_marinum_M__glutamyl|tRNA_reductase:0.00000122123005994819):0.09145369198695986468):0.01678244520779124602,((339630582__Bacteria__Actinobacteria__Mycobacterium_africanum_GM041182__glutamyl|tRNA_reductase:0.00000122123005994819,(15607650__Bacteria__Actinobacteria__Mycobacterium_tuberculosis_H37Rv__glutamyl|tRNA_reductase:0.00000122123005994819,31791691__Bacteria__Actinobacteria__Mycobacterium_bovis_AF2122-97__glutamyl|tRNA_reductase:0.00000122123005994819):0.00000122123005994819):0.00000122123005994819,340625537__Bacteria__Actinobacteria__Mycobacterium_canettii_CIPT_140010059__putative_glutamyl|tRNA_reductase_HEMA:0.00000122123005994819):0.07778131948931621409):0.02183819379636476460):0.05216302121452297269):0.06462138568783651338,(118468822__Bacteria__Actinobacteria__Mycobacterium_smegmatis_str_MC2_155__glutamyl|tRNA_reductase:0.09050434462311070238,(108797656__Bacteria__Actinobacteria__Mycobacterium_sp_MCS__glutamyl|tRNA_reductase:0.07180924502575125601,(375138295__Bacteria__Actinobacteria__Mycobacterium_rhodesiae_NBB3__glutamyl|tRNA_reductase:0.06928118992131641896,(120401859__Bacteria__Actinobacteria__Mycobacterium_vanbaalenii_PYR-1__glutamyl|tRNA_reductase:0.04760549703786691456,(315442376__Bacteria__Actinobacteria__Mycobacterium_sp_Spyr1__glutamyl|tRNA_reductase:0.00237821277036690112,145220673__Bacteria__Actinobacteria__Mycobacterium_gilvum_PYR-GCK__glutamyl|tRNA_reductase:0.00631581509620584430):0.06470815366299385862):0.06677780384236563227):0.04273011086128457314):0.03797568983871356385):0.03027494647195897587):0.07265680596469156760):0.14212575637229790670,((296138400__Bacteria__Actinobacteria__Tsukamurella_paurometabola_DSM_20162__glutamyl|tRNA_reductase:0.26309527364162044183,(378716586__Bacteria__Actinobacteria__Gordonia_polyisoprenivorans_VH2__glutamyl|tRNA_reductase:0.10785694364733125483,262201009__Bacteria__Actinobacteria__Gordonia_bronchialis_DSM_43247__glutamyl|tRNA_reductase:0.10848754485147794890):0.19804893197290204809):0.09919126291956634200,(333918314__Bacteria__Actinobacteria__Amycolicicoccus_subflavus_DQS3-9A1__glutamyl|tRNA_reductase:0.24352922452000191900,((379711152__Bacteria__Actinobacteria__Nocardia_cyriacigeorgica_GUH-2__glutamyl|tRNA_reductase:0.07241364070722947077,54027144__Bacteria__Actinobacteria__Nocardia_farcinica_IFM_10152__glutamyl|tRNA_reductase:0.07838666826372313323):0.08473751089890226018,(312141094__Bacteria__Actinobacteria__Rhodococcus_equi_103S__glutamyl|tRNA_reductase_hema:0.11570113857894122333,(226305130__Bacteria__Actinobacteria__Rhodococcus_erythropolis_PR4__glutamyl|tRNA_reductase:0.08567716563275055985,(111019046__Bacteria__Actinobacteria__Rhodococcus_jostii_RHA1__glutamyl|tRNA_reductase:0.00756176353322997319,226361139__Bacteria__Actinobacteria__Rhodococcus_opacus_B4__glutamyl|tRNA_reductase:0.01493724316837841126):0.05000645426286665085):0.04160992769682917564):0.09524534790718405808):0.07301509576817680203):0.05912661505947112289):0.05383276787014146941):0.14263485736011302651,(296394050__Bacteria__Actinobacteria__Segniliparus_rotundus_DSM_44985__glutamyl|tRNA_reductase:0.63906827168600333078,(237786465__Bacteria__Actinobacteria__Corynebacterium_kroppenstedtii_DSM_44385__glutamyl|tRNA_reductase:0.61046130782537011417,((340795689__Bacteria__Actinobacteria__Corynebacterium_variabile_DSM_44702__glutamyl|tRNA_reductase:0.31565261681401141081,(172039904__Bacteria__Actinobacteria__Corynebacterium_urealyticum_DSM_7109__glutamyl|tRNA_reductase:0.27213955329115940840,(68536996__Bacteria__Actinobacteria__Corynebacterium_jeikeium_K411__glutamyl|tRNA_reductase:0.20190749200983593159,336326502__Bacteria__Actinobacteria__Corynebacterium_resistens_DSM_45100__glutamyl|tRNA_reductase:0.22783947340923565994):0.07854167275758042188):0.07452887957650333739):0.19323753470979851410,(227832128__Bacteria__Actinobacteria__Corynebacterium_aurimucosum_ATCC_700975__glutamyl|tRNA_reductase:0.35355077242470095422,((38233014__Bacteria__Actinobacteria__Corynebacterium_diphtheriae_NCTC_13129__glutamyl|tRNA_reductase:0.18401099935648287942,((384505968__Bacteria__Actinobacteria__Corynebacterium_pseudotuberculosis_C231__glutamyl|tRNA_reductase:0.00000122123005994819,386739622__Bacteria__Actinobacteria__Corynebacterium_pseudotuberculosis_31__glutamyl|tRNA_reductase:0.03209111212322191681):0.02379643824620378614,337289935__Bacteria__Actinobacteria__Corynebacterium_ulcerans_BR-AD22__glutamyl|tRNA_reductase:0.03352165104164880893):0.18598060610087763234):0.09314723173469140194,(25026991__Bacteria__Actinobacteria__Corynebacterium_efficiens_YS-314__glutamyl|tRNA_reductase:0.08962911039810528280,145294536__Bacteria__Actinobacteria__Corynebacterium_glutamicum_R__glutamyl|tRNA_reductase:0.14999098209657329983):0.16049172818553933406):0.04127484108855557915):0.32800649947679455520):0.08699942070108729331):0.21915046048694764025):0.06183082814525625581):0.03899212871943815578,(331699361__Bacteria__Actinobacteria__Pseudonocardia_dioxanivorans_CB1190__glutamyl|tRNA_reductase:0.28088673739512542982,((300782412__Bacteria__Actinobacteria__Amycolatopsis_mediterranei_U32__glutamyl|tRNA_reductase:0.16741786663378649402,257054362__Bacteria__Actinobacteria__Saccharomonospora_viridis_DSM_43017__glutamyl|tRNA_reductase:0.18475160082435188036):0.19049476518984778672,(134103373__Bacteria__Actinobacteria__Saccharopolyspora_erythraea_NRRL_2338__glutamyl|tRNA_reductase:0.27612959037679873919,256380713__Bacteria__Actinobacteria__Actinosynnema_mirum_DSM_43827__glutamyl|tRNA_reductase:0.22416469834245267290):0.06171172394643239384):0.07758824707667275056):0.09388388142501007116):0.09500707686112523642):0.03994068895114650380):0.09662457814583080840,(291303141__Bacteria__Actinobacteria__Stackebrandtia_nassauensis_DSM_44728__glutamyl|tRNA_reductase:0.46092679646855544418,((386852796__Bacteria__Actinobacteria__Actinoplanes_sp_SE50-110__glutamyl|tRNA_reductase:0.09803889206769150766,383782751__Bacteria__Actinobacteria__Actinoplanes_missouriensis_431__putative_glutamyl|tRNA_reductase:0.08345321941186334413):0.16965959670940691795,(330470295__Bacteria__Actinobacteria__Verrucosispora_maris_AB-18-032__glutamyl|tRNA_reductase:0.05653536272640403981,((302870087__Bacteria__Actinobacteria__Micromonospora_aurantiaca_ATCC_27029__glutamyl|tRNA_reductase:0.00000122123005994819,315503636__Bacteria__Actinobacteria__Micromonospora_sp_L5__glutamyl|tRNA_reductase:0.00222821384864401329):0.10627318834303023376,(159036093__Bacteria__Actinobacteria__Salinispora_arenicola_CNS-205__glutamyl|tRNA_reductase:0.06327186372885514054,145592922__Bacteria__Actinobacteria__Salinispora_tropica_CNB-440__glutamyl|tRNA_reductase:0.05928248507598036371):0.08946309914564559707):0.03687844585592315455):0.17812084339236736175):0.23693016683268749989):0.15473544973769079447):0.20600345267480382749):0.18479012183866497243):0.09843196956150962462):0.06488124951099849547,(269837827__Bacteria__Chloroflexi__Sphaerobacter_thermophilus_DSM_20745__glutamyl|tRNA_reductase:0.62900833500258435116,383762864__Bacteria__Chloroflexi__Caldilinea_aerophila_DSM_14535_NBRC_104270__glutamyl|tRNA_reductase:0.75338951507181639577):0.13069489771886003138):0.09580090518474751460):0.05706462936688410509):0.05903924689892010857,(256827645__Bacteria__Actinobacteria__Cryptobacterium_curtum_DSM_15641__glutamyl|tRNA_reductase:0.80003816141123018646,(257791817__Bacteria__Actinobacteria__Eggerthella_lenta_DSM_2243__glutamyl|tRNA_reductase:0.59888576193800591163,257063871__Bacteria__Actinobacteria__Slackia_heliotrinireducens_DSM_20476__glutamyl|tRNA_reductase:0.76471168403021083648):0.27486449046921651584):0.19163161412952181561):0.03724811390052275989):0.03449770617629729225):0.03615743758986177808,(((269798483__Bacteria__Negativicutes__Veillonella_parvula_DSM_2008__glutamyl|tRNA_reductase:0.58982797011544652044,(348027111__Bacteria__Negativicutes__Megasphaera_elsdenii_DSM_20460__glutamyl|tRNA_reductase:0.59601984285115749973,(383755211__Bacteria__Negativicutes__Selenomonas_ruminantium_subsp_lactilytica_TAM6421__putative_glutamyl|tRNA_reductase:0.19006045916797273398,330838216__Bacteria__Negativicutes__Selenomonas_sputigena_ATCC_35185__glutamyl|tRNA_reductase:0.19643599794052513108):0.14967108782542629108):0.20339686896871314592):0.33278531292215995929,(((((337750701__Bacteria__Bacilli__Paenibacillus_mucilaginosus_KNP414__HemA_protein:0.26019811080611543463,((261405367__Bacteria__Bacilli__Paenibacillus_sp_Y412MC10__glutamyl|tRNA_reductase:0.15043483149334704874,(308070417__Bacteria__Bacilli__Paenibacillus_polymyxa_E681__glutamyl|tRNA_reductase:0.00827590197106129258,374319915__Bacteria__Bacilli__Paenibacillus_terrae_HPL-003__glutamyl|tRNA_reductase:0.02708627999872076711):0.15672232062684718357):0.16495097122214055774,251798416__Bacteria__Bacilli__Paenibacillus_sp_JDR-2__glutamyl|tRNA_reductase:0.22937234380581231208):0.07398092498605875200):0.12589104231729161820,226311388__Bacteria__Bacilli__Brevibacillus_brevis_NBRC_100599__glutamyl|tRNA_reductase:0.36057904136988905286):0.08342544796980141952,(((317129822__Bacteria__Bacilli__Bacillus_cellulosilyticus_DSM_2522__glutamyl|tRNA_reductase:0.12413657444462829205,297583717__Bacteria__Bacilli__Bacillus_selenitireducens_MLS10__glutamyl|tRNA_reductase:0.27931454597397675776):0.20600709183004423108,((15615610__Bacteria__Bacilli__Bacillus_halodurans_C-125__glutamyl|tRNA_reductase:0.15944467170684428758,288553613__Bacteria__Bacilli__Bacillus_pseudofirmus_OF4__glutamyl|tRNA_reductase:0.13499789415882945676):0.06885859312823694456,56964397__Bacteria__Bacilli__Bacillus_clausii_KSM-K16__glutamyl|tRNA_reductase:0.32341945570776048369):0.04179277921129950085):0.04547758869058324965,(((152976883__Bacteria__Bacilli__Bacillus_cytotoxicus_NVH_391-98__glutamyl|tRNA_reductase:0.04709922696516245788,(((30022554__Bacteria__Bacilli__Bacillus_cereus_ATCC_14579__glutamyl|tRNA_reductase:0.00000122123005994819,296504957__Bacteria__Bacilli__Bacillus_thuringiensis_BMB171__glutamyl|tRNA_reductase:0.00000122123005994819):0.00895734091754521802,(30264534__Bacteria__Bacilli__Bacillus_anthracis_str_Ames__glutamyl|tRNA_reductase:0.00000122123005994819,49478647__Bacteria__Bacilli__Bacillus_thuringiensis_serovar_konkukian_str_97-27__glutamyl|tRNA_reductase:0.00000122123005994819):0.01155715273527769572):0.01918222705381058407,163942214__Bacteria__Bacilli__Bacillus_weihenstephanensis_KBAB4__glutamyl|tRNA_reductase:0.02242929477217814674):0.05575780261772400603):0.22783776625063151267,(((((222151553__Bacteria__Bacilli__Macrococcus_caseolyticus_JCSC5402__glutamyl|tRNA_reductase:0.30403246984190634983,(319892717__Bacteria__Bacilli__Staphylococcus_pseudintermedius_HKU10-03__glutamyl|tRNA_reductase:0.26706090288502476460,(224476763__Bacteria__Bacilli__Staphylococcus_carnosus_subsp_carnosus_TM300__glutamyl|tRNA_reductase:0.14536383537265318289,(73662401__Bacteria__Bacilli__Staphylococcus_saprophyticus_subsp_saprophyticus_ATCC_15305__glutamyl|tRNA_reductase:0.15900219580110264150,((386729363__Bacteria__Bacilli__Staphylococcus_aureus_subsp_aureus_71193__glutamyl|tRNA_reductase:0.06454674086649712927,27468265__Bacteria__Bacilli__Staphylococcus_epidermidis_ATCC_12228__glutamyl|tRNA_reductase:0.10654472058911761134):0.02356075593253578390,(289550571__Bacteria__Bacilli__Staphylococcus_lugdunensis_HKU09-01__glutamyl|tRNA_reductase:0.09491633410340395705,70726256__Bacteria__Bacilli__Staphylococcus_haemolyticus_JCSC1435__glutamyl|tRNA_reductase:0.10904642684650146800):0.06822539215463427342):0.04952057615104821231):0.05258547324119693805):0.07467543938155685179):0.20220907586341838047):0.10689642177223969421,(((377810095__Bacteria__Bacilli__Pediococcus_claussenii_ATCC_BAA-344__glutamyl|tRNA_reductase:0.63116926154357921863,(148544909__Bacteria__Bacilli__Lactobacillus_reuteri_DSM_20016__glutamyl|tRNA_reductase:0.20625859245523070484,338203246__Bacteria__Bacilli__Lactobacillus_reuteri_SD2112__glutamyl|tRNA_reductase:0.05514532784891602868):0.41731148151951730219):0.23478874253747178402,125717349__Bacteria__Bacilli__Streptococcus_sanguinis_SK36__glutamyl|tRNA_reductase:0.69077805722398344379):0.18908761183533362438,(16800660__Bacteria__Bacilli__Listeria_innocua_Clip11262__glutamyl|tRNA_reductase:0.00430145774744389742,(16803597__Bacteria__Bacilli__Listeria_monocytogenes_EGD-e__glutamyl|tRNA_reductase:0.02511033967581313350,(116872986__Bacteria__Bacilli__Listeria_welshimeri_serovar_6b_str_SLCC5334__glutamyl|tRNA_reductase:0.05569058422757210830,(347548940__Bacteria__Bacilli__Listeria_ivanovii_subsp_ivanovii_PAM_55__putative_glutamyl|tRNA_reductase:0.06925927036940653092,289434837__Bacteria__Bacilli__Listeria_seeligeri_serovar_1-2b_str_SLCC3954__hypothetical_protein:0.04004197486893829039):0.05126007134448350155):0.01955265746598108464):0.02203613952517775865):0.43207776776820322473):0.19412285757182376478):0.14064921525000778635,336114565__Bacteria__Bacilli__Bacillus_coagulans_2-6__glutamyl|tRNA_reductase:0.30132570660366791993):0.05681086848032239345,((23099525__Bacteria__Bacilli__Oceanobacillus_iheyensis_HTE831__glutamyl|tRNA_reductase:0.27386729661582975837,386714977__Bacteria__Bacilli__Halobacillus_halophilus_DSM_2266__glutamyl|tRNA_reductase:0.18969589697722774591):0.10254921347444269364,169829412__Bacteria__Bacilli__Lysinibacillus_sphaericus_C3-41__glutamyl|tRNA_reductase:0.24525528397459758767):0.06441676697895939996):0.04889158874094724078,((212638451__Bacteria__Bacilli__Anoxybacillus_flavithermus_WK1__glutamyl|tRNA_reductase:0.15498144649359152369,((336234456__Bacteria__Bacilli__Geobacillus_thermoglucosidasius_C56-YS93__glutamyl|tRNA_reductase:0.00248984892718787532,312110032__Bacteria__Bacilli__Geobacillus_sp_Y4_1MC1__glutamyl|tRNA_reductase:0.00173431881124189971):0.07587309126575203511,(138896213__Bacteria__Bacilli__Geobacillus_thermodenitrificans_NG80-2__glutamyl|tRNA_reductase:0.05590000714984895425,((297529189__Bacteria__Bacilli__Geobacillus_sp_C56-T3__glutamyl|tRNA_reductase:0.00213706508215274517,(261418337__Bacteria__Bacilli__Geobacillus_sp_Y412MC61__glutamyl|tRNA_reductase:0.00000122123005994819,319767704__Bacteria__Bacilli__Geobacillus_sp_Y412MC52__glutamyl|tRNA_reductase:0.00000122123005994819):0.00214487889454599524):0.00645665265097344118,(56421182__Bacteria__Bacilli__Geobacillus_kaustophilus_HTA426__glutamyl|tRNA_reductase:0.00000122123005994819,375009745__Bacteria__Bacilli__Geobacillus_thermoleovorans_CCB_US3_UF5__glutamyl|tRNA_reductase:0.00000122123005994819):0.00000122123005994819):0.05443381103504101037):0.12934610221778566896):0.08898874384869644161):0.05021296025277489916,(((311069310__Bacteria__Bacilli__Bacillus_atrophaeus_1942__glutamyl|tRNA_reductase:0.02738601555603467283,(154686953__Bacteria__Bacilli__Bacillus_amyloliquefaciens_FZB42__glutamyl|tRNA_reductase:0.07786530428769396217,(16079869__Bacteria__Bacilli__Bacillus_subtilis_subsp_subtilis_str_168__glutamyl|tRNA_reductase:0.00000122123005994819,386759375__Bacteria__Bacilli__Bacillus_sp_JS__glutamyl|tRNA_reductase:0.00612777864066633635):0.05502222496509306254):0.02696064846436830795):0.09147763704731014245,(157693219__Bacteria__Bacilli__Bacillus_pumilus_SAFR-032__glutamyl|tRNA_reductase:0.15870169673382689135,52081300__Bacteria__Bacilli__Bacillus_licheniformis_ATCC_14580__glutamyl|tRNA_reductase:0.11200066254227945828):0.02916332805215077553):0.18343581102364719948,294501423__Bacteria__Bacilli__Bacillus_megaterium_QM_B1551__glutamyl|tRNA_reductase:0.16282411149457765021):0.04404587540479200369):0.03373931896199432179):0.02398343735335138616):0.05464965866433305758,(229918357__Bacteria__Bacilli__Exiguobacterium_sp_AT1b__glutamyl|tRNA_reductase:0.21080304753961895403,172058147__Bacteria__Bacilli__Exiguobacterium_sibiricum_255-15__glutamyl|tRNA_reductase:0.22165159702441789014):0.39219942578897126761):0.07594686208307269148):0.09329324334599288504):0.19720761509239373432,(295695318__Bacteria__Bacilli__Kyrpidia_tusciae_DSM_2912__glutamyl|tRNA_reductase:0.38787061400115557808,384135657__Bacteria__Bacilli__Alicyclobacillus_acidocaldarius_subsp_acidocaldarius_Tc-4-1__glutamyl|tRNA_reductase:0.70200351182887765766):0.08096649806938119309):0.19812635793423943875,(((260893123__Bacteria__Clostridia__Ammonifex_degensii_KC4__glutamyl|tRNA_reductase:0.38010603091667116704,169831507__Bacteria__Clostridia__Candidatus_Desulforudis_audaxviator_MP104C__glutamyl|tRNA_reductase:0.35902793149498546388):0.09215568923415873304,(((374993986__Bacteria__Clostridia__Desulfosporosinus_orientis_DSM_765__glutamyl|tRNA_reductase:0.26771728800670846482,(89894972__Bacteria__Clostridia__Desulfitobacterium_hafniense_Y51__glutamyl|tRNA_reductase:0.26950986196277881835,325288702__Bacteria__Clostridia__Syntrophobotulus_glycolicus_DSM_8271__glutamyl|tRNA_reductase:0.65170813320209364239):0.05061284534495638643):0.28731652801159451860,(167629360__Bacteria__Clostridia__Heliobacterium_modesticaldum_Ice1__glutamyl|tRNA_reductase:0.26365812811625638501,167630034__Bacteria__Clostridia__Heliobacterium_modesticaldum_Ice1__glutamyl|tRNA_reductase:0.21162343401655020481):0.15452463939342844790):0.06766894860797383060,((78044730__Bacteria__Clostridia__Carboxydothermus_hydrogenoformans_Z-2901__glutamyl|tRNA_reductase:0.46157247899692283033,((333923732__Bacteria__Clostridia__Desulfotomaculum_carboxydivorans_CO-1-SRB__glutamyl|tRNA_reductase:0.06445539678111539272,(334340191__Bacteria__Clostridia__Desulfotomaculum_ruminis_DSM_2154__glutamyl|tRNA_reductase:0.12069988166619685654,134300010__Bacteria__Clostridia__Desulfotomaculum_reducens_MI-1__glutamyl|tRNA_reductase:0.09303330878458891673):0.04012110430388972360):0.21838266857278246236,((333978959__Bacteria__Clostridia__Desulfotomaculum_kuznetsovii_DSM_6115__glutamyl|tRNA_reductase:0.18938226853379178105,147677306__Bacteria__Clostridia__Pelotomaculum_thermopropionicum_SI__glutamyl|tRNA_reductase:0.17779957247115577013):0.04660999425436126997,258514533__Bacteria__Clostridia__Desulfotomaculum_acetoxidans_DSM_771__glutamyl|tRNA_reductase:0.29964129431201574905):0.05858606071794569131):0.04005226205470856227):0.04789616725075737658,296132652__Bacteria__Clostridia__Thermincola_potens_JR__glutamyl|tRNA_reductase:0.34572804647465510408):0.03807007424179394139):0.08602147457402194164):0.05793284307935035737,(297617597__Bacteria__Clostridia__Syntrophothermus_lipocalidus_DSM_12680__glutamyl|tRNA_reductase:0.48613626757951361457,83590098__Bacteria__Clostridia__Moorella_thermoacetica_ATCC_39073__glutamyl|tRNA_reductase:0.42848091561655837767):0.07931116101414907582):0.25028936370163895608):0.03084328203300809243):0.07040257868926871887,(300087568__Bacteria__Chloroflexi__Dehalogenimonas_lykanthroporepellens_BL-DC-9__glutamyl|tRNA_reductase:0.99711657930883967893,(339629833__Bacteria__Clostridia__Sulfobacillus_acidophilus_TPY__shikimate|quinate_5|dehydrogenase:0.72222198082849597967,317122100__Bacteria__Clostridia__Thermaerobacter_marianensis_DSM_12885__glutamyl|tRNA_reductase:0.41529138852769081902):0.14527320073676713852):0.06600055805972945833):0.05587372674998179051):0.05454779358609603696,(117926918__Bacteria__Alphaproteobacteria__Magnetococcus_marinus_MC-1__glutamyl|tRNA_reductase:0.63814444463530717311,(((344198754__Bacteria__Gammaproteobacteria__Acidithiobacillus_ferrivorans_SS3__glutamyl|tRNA_reductase:0.05444225003954956260,198284468__Bacteria__Gammaproteobacteria__Acidithiobacillus_ferrooxidans_ATCC_53993__glutamyl|tRNA_reductase:0.05362545580156909825):0.15237674600546582959,340781208__Bacteria__Gammaproteobacteria__Acidithiobacillus_caldus_SM-1__glutamyl|tRNA_reductase:0.28956217113624949100):0.63884655341590335098,(((226942020__Bacteria__Betaproteobacteria__Laribacter_hongkongensis_HLHK9__glutamyl|tRNA_reductase:0.27919828052678080654,((59801748__Bacteria__Betaproteobacteria__Neisseria_gonorrhoeae_FA_1090__glutamyl|tRNA_reductase:0.00000122123005994819,(313668938__Bacteria__Betaproteobacteria__Neisseria_lactamica_020-06__glutamyl|tRNA_reductase:0.01789355716640660468,15676481__Bacteria__Betaproteobacteria__Neisseria_meningitidis_MC58__glutamyl|tRNA_reductase:0.00765321960213504165):0.00508764701328649586):0.43311544651964972719,(34495534__Bacteria__Betaproteobacteria__Chromobacterium_violaceum_ATCC_12472__glutamyl|tRNA_reductase:0.14273048560970263976,347537870__Bacteria__Betaproteobacteria__Pseudogulbenkiania_sp_NH8B__glutamyl|tRNA_reductase:0.10186432640603476640):0.12891036987481954701):0.06634260783542446360):0.13360246067620776267,((((300313559__Bacteria__Betaproteobacteria__Herbaspirillum_seropedicae_SmR1__glutamyl|tRNA_reductase:0.08569194385550188420,(340789094__Bacteria__Betaproteobacteria__Collimonas_fungivorans_Ter331__glutamyl|tRNA_reductase:0.10991417906148127914,(152980314__Bacteria__Betaproteobacteria__Janthinobacterium_sp_Marseille__glutamyl|tRNA_reductase:0.02449545480186704483,134093474__Bacteria__Betaproteobacteria__Herminiimonas_arsenicoxydans__glutamyl|tRNA_reductase:0.03049991515786924096):0.07873836107562259823):0.04287072574975401423):0.22287299093912657511,(((296137057__Bacteria__Betaproteobacteria__Thiomonas_intermedia_K12__glutamyl|tRNA_reductase:0.41250821518357616569,((124265717__Bacteria__Betaproteobacteria__Methylibium_petroleiphilum_PM1__glutamyl|tRNA_reductase:0.16823140783954465549,(171057272__Bacteria__Betaproteobacteria__Leptothrix_cholodnii_SP-6__glutamyl|tRNA_reductase:0.16250830587469403121,383760092__Bacteria__Betaproteobacteria__Rubrivivax_gelatinosus_IL144__glutamyl|tRNA_reductase:0.19675141344378876962):0.04332478917988475536):0.08408535212971449124,((91786753__Bacteria__Betaproteobacteria__Polaromonas_sp_JS666__glutamyl|tRNA_reductase:0.06603389736917529562,121603687__Bacteria__Betaproteobacteria__Polaromonas_naphthalenivorans_CJ2__glutamyl|tRNA_reductase:0.08101987317987482951):0.06602608683006798429,(239817174__Bacteria__Betaproteobacteria__Variovorax_paradoxus_S110__glutamyl|tRNA_reductase:0.09855834512316506701,((89900075__Bacteria__Betaproteobacteria__Rhodoferax_ferrireducens_T118__glutamyl|tRNA_reductase:0.13473364700517420633,337280550__Bacteria__Betaproteobacteria__Ramlibacter_tataouinensis_TTB310__glutamyl|tRNA_reductase:0.10742322179601399013):0.03441213264769352881,((120612307__Bacteria__Betaproteobacteria__Acidovorax_citrulli_AAC00-1__glutamyl|tRNA_reductase:0.00000122123005994819,326318375__Bacteria__Betaproteobacteria__Acidovorax_avenae_subsp_avenae_ATCC_19860__glutamyl|tRNA_reductase:0.00240663674959587688):0.04867972313876289814,(121608523__Bacteria__Betaproteobacteria__Verminephrobacter_eiseniae_EF01-2__glutamyl|tRNA_reductase:0.12229816505021230688,((264676914__Bacteria__Betaproteobacteria__Comamonas_testosteroni_CNB-2__Shikimate|quinate_5|dehydrogenase:0.06936894476589559877,(160900907__Bacteria__Betaproteobacteria__Delftia_acidovorans_SPH-1__glutamyl|tRNA_reductase:0.00000122123005994819,333912790__Bacteria__Betaproteobacteria__Delftia_sp_Cs1-4__glutamyl|tRNA_reductase:0.00000122123005994819):0.07958234666440415495):0.11589343408922767042,(319761654__Bacteria__Betaproteobacteria__Alicycliphilus_denitrificans_BC__glutamyl|tRNA_reductase:0.03858460185932318515,(222109996__Bacteria__Betaproteobacteria__Acidovorax_ebreus_TPSY__glutamyl|tRNA_reductase:0.00976899854697224623,121593274__Bacteria__Betaproteobacteria__Acidovorax_sp_JS42__glutamyl|tRNA_reductase:0.02668807481960742967):0.03543653018269324328):0.04315843031691107140):0.02728249333619341133):0.01479262393317533689):0.06167619341998886034):0.03662245050793690171):0.03872412822442616170):0.11627395755143643541):0.15074468152843267799):0.14205201512101064965,((319779044__Bacteria__Betaproteobacteria__Taylorella_equigenitalis_MCE9__glutamyl|tRNA_reductase:0.05280336039658801994,348589613__Bacteria__Betaproteobacteria__Taylorella_asinigenitalis_MCE3__glutamyl|tRNA_reductase:0.03924325153239584946):0.31009486332774732764,(332285705__Bacteria__Betaproteobacteria__Pusillimonas_sp_T7-7__glutamyl|tRNA_reductase:0.12032853836956113047,((33591870__Bacteria__Betaproteobacteria__Bordetella_pertussis_Tohama_I__glutamyl|tRNA_reductase:0.00252258318761435776,(33595092__Bacteria__Betaproteobacteria__Bordetella_parapertussis_12822__glutamyl|tRNA_reductase:0.00000122123005994819,33599372__Bacteria__Betaproteobacteria__Bordetella_bronchiseptica_RB50__glutamyl|tRNA_reductase:0.00000122123005994819):0.00000122123005994819):0.04234503763878742083,((163858863__Bacteria__Betaproteobacteria__Bordetella_petrii_DSM_12804__glutamyl|tRNA_reductase:0.02045988954255718514,311109119__Bacteria__Betaproteobacteria__Achromobacter_xylosoxidans_A8__glutamyl|tRNA_reductase:0.06160391267626302847):0.00827945813526969471,187476810__Bacteria__Betaproteobacteria__Bordetella_avium_197N__glutamyl|tRNA_reductase:0.05901214807878781693):0.01402456768970732418):0.10438415124932028111):0.06478600565869270522):0.15869730531429299125):0.08694617461593485974,(171462959__Bacteria__Betaproteobacteria__Polynucleobacter_necessarius_subsp_necessarius_STIR1__glutamyl|tRNA_reductase:0.44792318988204876673,((94312131__Bacteria__Betaproteobacteria__Cupriavidus_metallidurans_CH34__glutamyl|tRNA_reductase:0.02678818221984681502,((113869287__Bacteria__Betaproteobacteria__Ralstonia_eutropha_H16__glutamyl|tRNA_reductase:0.00000122123005994819,339327369__Bacteria__Betaproteobacteria__Cupriavidus_necator_N-1__glutamyl|tRNA_reductase:0.00239330614552087486):0.01799587350162136154,194290875__Bacteria__Betaproteobacteria__Cupriavidus_taiwanensis_LMG_19424__glutamyl|tRNA_reductase:0.00530063672005197297):0.01874898090296239425):0.12917089241039791947,((312795904__Bacteria__Betaproteobacteria__Burkholderia_rhizoxinica_HKI_454__glutamyl|tRNA_reductase:0.12260841877536636513,(((330815386__Bacteria__Betaproteobacteria__Burkholderia_gladioli_BSR3__glutamyl|tRNA_reductase:0.03071210740069610368,238026093__Bacteria__Betaproteobacteria__Burkholderia_glumae_BGR1__glutamyl|tRNA_reductase:0.02676794968046856960):0.04049034771172515396,((161526056__Bacteria__Betaproteobacteria__Burkholderia_multivorans_ATCC_17616__glutamyl|tRNA_reductase:0.00995735258512952560,(115350469__Bacteria__Betaproteobacteria__Burkholderia_ambifaria_AMMD__glutamyl|tRNA_reductase:0.01544902912359417957,(134294604__Bacteria__Betaproteobacteria__Burkholderia_vietnamiensis_G4__glutamyl|tRNA_reductase:0.01129766064421379272,(107024138__Bacteria__Betaproteobacteria__Burkholderia_cenocepacia_AU_1054__glutamyl|tRNA_reductase:0.00241356667609041219,78065074__Bacteria__Betaproteobacteria__Burkholderia_sp_383__glutamyl|tRNA_reductase:0.00240484598676148032):0.00568245547502000715):0.00485351884578788962):0.01332676475633670123):0.02924621725599791874,((121597464__Bacteria__Betaproteobacteria__Burkholderia_mallei_SAVP1__glutamyl|tRNA_reductase:0.00000122123005994819,126438562__Bacteria__Betaproteobacteria__Burkholderia_pseudomallei_668__glutamyl|tRNA_reductase:0.00237550492275352470):0.00981429774303453108,161723170__Bacteria__Betaproteobacteria__Burkholderia_thailandensis_E264__glutamyl|tRNA_reductase:0.00244825181025162559):0.03275322115309680510):0.02114449868981907454):0.05408197267256825702,(377821775__Bacteria__Betaproteobacteria__Burkholderia_sp_YI23__glutamyl|tRNA_reductase:0.08302373949791297392,(186477468__Bacteria__Betaproteobacteria__Burkholderia_phymatum_STM815__glutamyl|tRNA_reductase:0.04249620578213449129,(295677812__Bacteria__Betaproteobacteria__Burkholderia_sp_CCGE1002__glutamyl|tRNA_reductase:0.03387436812122118085,(187925493__Bacteria__Betaproteobacteria__Burkholderia_phytofirmans_PsJN__glutamyl|tRNA_reductase:0.00289377644312961962,(91785342__Bacteria__Betaproteobacteria__Burkholderia_xenovorans_LB400__glutamyl|tRNA_reductase:0.00494959166045627185,(323527481__Bacteria__Betaproteobacteria__Burkholderia_sp_CCGE1001__glutamyl|tRNA_reductase:0.01676303815936295780,307731135__Bacteria__Betaproteobacteria__Burkholderia_sp_CCGE1003__glutamyl|tRNA_reductase:0.01182924859337722637):0.02313216043200047936):0.00689619010911816845):0.01097348273119595069):0.02998380692574754633):0.03679215468312926895):0.01631790694890327895):0.06459097567673620366):0.13408841270018256875,(187930212__Bacteria__Betaproteobacteria__Ralstonia_pickettii_12J__glutamyl|tRNA_reductase:0.03803387287234755859,386332276__Bacteria__Betaproteobacteria__Ralstonia_solanacearum_Po82__glutamyl|tRNA_reductase_|glutr|:0.02431335467736813957):0.07769640532671928668):0.03983839602999945245):0.10335293622592479912):0.06923531628232272583):0.04393499303532349964):0.16026105869060536246,((((302879739__Bacteria__Betaproteobacteria__Gallionella_capsiferriformans_ES-2__glutamyl|tRNA_reductase:0.17396280227666849338,291612727__Bacteria__Betaproteobacteria__Sideroxydans_lithotrophicus_ES-1__glutamyl|tRNA_reductase:0.14832297018803589084):0.14443744570100999769,(82703755__Bacteria__Betaproteobacteria__Nitrosospira_multiformis_ATCC_25196__glutamyl|tRNA_reductase:0.09292267317980630603,(325981708__Bacteria__Betaproteobacteria__Nitrosomonas_sp_AL212__glutamyl|tRNA_reductase:0.12784432705607043368,(30249866__Bacteria__Betaproteobacteria__Nitrosomonas_europaea_ATCC_19718__glutamyl|tRNA_reductase:0.03444573703172170570,114330833__Bacteria__Betaproteobacteria__Nitrosomonas_eutropha_C91__glutamyl|tRNA_reductase:0.06301410083399745787):0.13956740036294748575):0.05937814558330108128):0.10817942124943712157):0.06396749309475116552,74318510__Bacteria__Betaproteobacteria__Thiobacillus_denitrificans_ATCC_25259__glutamyl|tRNA_reductase:0.33027459486323673676):0.10864522800836262650,((56476057__Bacteria__Betaproteobacteria__Aromatoleum_aromaticum_EbN1__glutamyl|tRNA_reductase:0.12167496618644459139,(217969844__Bacteria__Betaproteobacteria__Thauera_sp_MZ1T__glutamyl|tRNA_reductase:0.13427657208612026052,119897271__Bacteria__Betaproteobacteria__Azoarcus_sp_BH72__glutamyl|tRNA_reductase:0.10637975454807321873):0.03305424646054273830):0.25514226891939822961,(257092415__Bacteria__Betaproteobacteria__Candidatus_Accumulibacter_phosphatis_clade_IIA_str_UW-1__glutamyl|tRNA_reductase:0.20390587232399021156,(71909301__Bacteria__Betaproteobacteria__Dechloromonas_aromatica_RCB__glutamyl|tRNA_reductase:0.19124954499181362477,372486820__Bacteria__Betaproteobacteria__Dechlorosoma_suillum_PS__glutamyl|tRNA_reductase:0.14027751377829567048):0.04806555591878616807):0.06766197371753852885):0.07155178005525006379):0.03788529829548607786):0.04577701142615685920,((253997605__Bacteria__Betaproteobacteria__Methylotenera_mobilis_JLW8__glutamyl|tRNA_reductase:0.11701181610632549468,297539748__Bacteria__Betaproteobacteria__Methylotenera_versatilis_301__glutamyl|tRNA_reductase:0.09726953526941733985):0.16050963442791987834,((254000218__Bacteria__Betaproteobacteria__Methylovorus_glucosetrophus_SIP3-4__glutamyl|tRNA_reductase:0.00000122123005994819,313202184__Bacteria__Betaproteobacteria__Methylovorus_sp_MP688__glutamyl|tRNA_reductase:0.00000122123005994819):0.14192174762395259879,91776823__Bacteria__Betaproteobacteria__Methylobacillus_flagellatus_KT__glutamyl|tRNA_reductase:0.12811830735650003854):0.08818672298582466706):0.16161473669719253476):0.05841345476128850800):0.30585540989287501867,((((209364263__Bacteria__Gammaproteobacteria__Coxiella_burnetii_Dugway_5J108-111__glutamyl|tRNA_reductase:0.59936856178759845282,(52842545__Bacteria__Gammaproteobacteria__Legionella_pneumophila_subsp_pneumophila_str_Philadelphia_1__glutamyl|tRNA_reductase:0.08565665199364901061,289163905__Bacteria__Gammaproteobacteria__Legionella_longbeachae_NSW150__glutamyl_tRNA_reductase:0.19490291629226558223):0.61694540707656286838):0.13214224107224198379,(((((348029557__Bacteria__Gammaproteobacteria__Glaciecola_nitratireducens_FR1064__shikimate|quinate_5|dehydrogenase:0.41922776841352826782,((333893682__Bacteria__Gammaproteobacteria__Alteromonas_sp_SN2__shikimate|quinate_5|dehydrogenase:0.02126194535196892360,332140928__Bacteria__Gammaproteobacteria__Alteromonas_macleodii_str_Deep_ecotype__glutamyl|tRNA_reductase:0.08069127829514602390):0.29208460170159605829,(109898879__Bacteria__Gammaproteobacteria__Pseudoalteromonas_atlantica_T6c__shikimate|quinate_5|dehydrogenase:0.02369624061728411307,332306088__Bacteria__Gammaproteobacteria__Glaciecola_sp_4H-3-7YE-5__glutamyl|tRNA_reductase:0.03503189655262848451):0.22865483470158859403):0.09620726352720018748):0.16854811269823175013,119945322__Bacteria__Gammaproteobacteria__Psychromonas_ingrahamii_37__shikimate|quinate_5|dehydrogenase:0.45525219219037049712):0.04732125712404770118,(((237807595__Bacteria__Gammaproteobacteria__Tolumonas_auensis_DSM_9187__glutamyl|tRNA_reductase:0.40325823670022192813,(374335071__Bacteria__Gammaproteobacteria__Oceanimonas_sp_GK1__glutamyl|tRNA_reductase:0.22407143634011941757,(330828701__Bacteria__Gammaproteobacteria__Aeromonas_veronii_B565__glutamyl|tRNA_reductase:0.03821651100049610478,(145298192__Bacteria__Gammaproteobacteria__Aeromonas_salmonicida_subsp_salmonicida_A449__glutamyl|tRNA_reductase:0.01647492693312021736,117620986__Bacteria__Gammaproteobacteria__Aeromonas_hydrophila_subsp_hydrophila_ATCC_7966__glutamyl|tRNA_reductase:0.02752874848602231139):0.03932636166687368540):0.14955530502752267807):0.09159667676267470304):0.09755015754874568623,(((((296112415__Bacteria__Gammaproteobacteria__Moraxella_catarrhalis_RH4__glutamyl|tRNA_reductase:0.42881853739941727666,(148652123__Bacteria__Gammaproteobacteria__Psychrobacter_sp_PRwf-1__glutamyl|tRNA_reductase:0.27317006985075259484,(71064756__Bacteria__Gammaproteobacteria__Psychrobacter_arcticus_273-4__glutamyl|tRNA_reductase:0.00971226159754579391,93005020__Bacteria__Gammaproteobacteria__Psychrobacter_cryohalolentis_K5__glutamyl|tRNA_reductase:0.05209185001423945888):0.28247615839043760388):0.25138567183611110201):0.25369838708976572006,((169634100__Bacteria__Gammaproteobacteria__Acinetobacter_baumannii_SDF__glutamyl|tRNA_reductase:0.02735867114360022653,(299771334__Bacteria__Gammaproteobacteria__Acinetobacter_oleivorans_DR1__glutamyl|tRNA_reductase:0.01803046108980155618,375133722__Bacteria__Gammaproteobacteria__Acinetobacter_calcoaceticus_PHEA-2__glutamyl_tRNA_reductase:0.01783196558377721230):0.01540025020771950554):0.09450400779775335047,50085934__Bacteria__Gammaproteobacteria__Acinetobacter_sp_ADP1__glutamyl|tRNA_reductase:0.13121087775929760055):0.45934682566956952510):0.33377343755103661138,((332290111__Bacteria__Gammaproteobacteria__Gallibacterium_anatis_UMN179__glutamyl|tRNA_reductase:0.21626264387130197941,(219870951__Bacteria__Gammaproteobacteria__Haemophilus_parasuis_SH0165__glutamyl|tRNA_reductase:0.14178496579396304700,126207888__Bacteria__Gammaproteobacteria__Actinobacillus_pleuropneumoniae_serovar_5b_str_L20__glutamyl|tRNA_reductase:0.10421406385575453235):0.17334816697046792622):0.08040222865829303733,(((113460953__Bacteria__Gammaproteobacteria__Haemophilus_somnus_129PT__glutamyl|tRNA_reductase:0.22405548087262819323,(261867850__Bacteria__Gammaproteobacteria__Aggregatibacter_actinomycetemcomitans_D11S-1__glutamyl|tRNA_reductase:0.10081683106783748127,251792200__Bacteria__Gammaproteobacteria__Aggregatibacter_aphrophilus_NJ8700__glutamyl|tRNA_reductase:0.10296212383772614107):0.07048590335254283079):0.04373121703477449856,345430487__Bacteria__Gammaproteobacteria__Haemophilus_parainfluenzae_T3T1__glutamyl_tRNA_reductase:0.21642221102842967850):0.02222685883662368564,((52425379__Bacteria__Gammaproteobacteria__Mannheimia_succiniciproducens_MBEL55E__glutamyl|tRNA_reductase:0.17748675266372859749,152978788__Bacteria__Gammaproteobacteria__Actinobacillus_succinogenes_130Z__glutamyl|tRNA_reductase:0.24416939983138580272):0.03706284141044581537,15602549__Bacteria__Gammaproteobacteria__Pasteurella_multocida_subsp_multocida_str_Pm70__glutamyl|tRNA_reductase:0.26669430864497711831):0.02340770276331497271):0.04644314443058089603):0.28560103464475894430):0.08716793395138873468,(((((50121116__Bacteria__Gammaproteobacteria__Pectobacterium_atrosepticum_SCRI1043__glutamyl|tRNA_reductase:0.00311750753844652288,261821678__Bacteria__Gammaproteobacteria__Pectobacterium_wasabiae_WPP163__glutamyl|tRNA_reductase:0.00974921118229847214):0.01025067677790856592,253688501__Bacteria__Gammaproteobacteria__Pectobacterium_carotovorum_subsp_carotovorum_PC1__glutamyl|tRNA_reductase:0.00209229271464252825):0.06206736862772006813,(242239289__Bacteria__Gammaproteobacteria__Dickeya_dadantii_Ech703__glutamyl|tRNA_reductase:0.04853532644979322019,(307131079__Bacteria__Gammaproteobacteria__Dickeya_dadantii_3937__glutamyl_tRNA_reductase:0.03087487495592754552,251789675__Bacteria__Gammaproteobacteria__Dickeya_zeae_Ech1591__glutamyl|tRNA_reductase:0.01812684207913565354):0.05455358910162234204):0.04878885890326443292):0.05450015171654414708,(((((260598216__Bacteria__Gammaproteobacteria__Cronobacter_turicensis_z3032__glutamyl|tRNA_reductase:0.00329455411106203445,156933674__Bacteria__Gammaproteobacteria__Cronobacter_sakazakii_ATCC_BAA-894__glutamyl|tRNA_reductase:0.00932885452041644532):0.10278191265599673221,(((146311984__Bacteria__Gammaproteobacteria__Enterobacter_sp_638__glutamyl|tRNA_reductase:0.04248832467854075229,(345299601__Bacteria__Gammaproteobacteria__Enterobacter_asburiae_LF7a__glutamyl|tRNA_reductase:0.00511329289995544889,296101958__Bacteria__Gammaproteobacteria__Enterobacter_cloacae_subsp_cloacae_ATCC_13047__glutamyl|tRNA_reductase:0.01504284196738727222):0.00500134827783365894):0.01833612820681406255,((283785501__Bacteria__Gammaproteobacteria__Citrobacter_rodentium_ICC168__glutamyl|tRNA_reductase:0.02207567650838599890,(157145531__Bacteria__Gammaproteobacteria__Citrobacter_koseri_ATCC_BAA-895__glutamyl|tRNA_reductase:0.01072121422050762753,(339999608__Bacteria__Gammaproteobacteria__Salmonella_bongori_NCTC_12419__glutamyl|tRNA_reductase:0.00248490436197703040,(16760670__Bacteria__Gammaproteobacteria__Salmonella_enterica_subsp_enterica_serovar_Typhi_str_CT18__glutamyl|tRNA_reductase:0.00000122123005994819,378955282__Bacteria__Gammaproteobacteria__Salmonella_enterica_subsp_enterica_serovar_Gallinarum-pullorum__glutamyl|tRNA_reductase:0.21685081728800359446):0.00497253767108051404):0.02202848798651078563):0.00780182799675834329):0.00922505476660503455,(91210431__Bacteria__Gammaproteobacteria__Escherichia_coli_UTI89__glutamyl|tRNA_reductase:0.01433238516581689451,(82776550__Bacteria__Gammaproteobacteria__Shigella_dysenteriae_Sd197__glutamyl|tRNA_reductase:0.00497201021003582534,(218549099__Bacteria__Gammaproteobacteria__Escherichia_fergusonii_ATCC_35469__glutamyl|tRNA_reductase:0.00495878819326306744,(((82544336__Bacteria__Gammaproteobacteria__Shigella_boydii_Sb227__glutamyl|tRNA_reductase:0.00000122123005994819,378713414__Bacteria__Gammaproteobacteria__Escherichia_coli_KO11FL__glutamyl|tRNA_reductase:0.00020315233592534967):0.00000122123005994819,74312450__Bacteria__Gammaproteobacteria__Shigella_sonnei_Ss046__glutamyl|tRNA_reductase:0.00000122123005994819):0.00201060407523718891,(30062734__Bacteria__Gammaproteobacteria__Shigella_flexneri_2a_str_2457T__glutamyl|tRNA_reductase:0.00000122123005994819,(110805215__Bacteria__Gammaproteobacteria__Shigella_flexneri_5_str_8401__glutamyl|tRNA_reductase:0.00000122123005994819,384542849__Bacteria__Gammaproteobacteria__Shigella_flexneri_2002017__glutamyl|tRNA_reductase:0.00000122123005994819):0.00000122123005994819):0.00321132869849868321):0.00318132852829249805):0.00319309806571001090):0.00241248996599954411):0.02559625047283530658):0.02908111861031363252):0.03008286182819867871,(375261423__Bacteria__Gammaproteobacteria__Klebsiella_oxytoca_KCTC_1686__glutamyl|tRNA_reductase:0.01693668457500792368,(336249825__Bacteria__Gammaproteobacteria__Enterobacter_aerogenes_KCTC_2190__glutamyl|tRNA_reductase:0.00776806325178716010,(288934820__Bacteria__Gammaproteobacteria__Klebsiella_variicola_At-22__glutamyl|tRNA_reductase:0.00314044912000028013,152970782__Bacteria__Gammaproteobacteria__Klebsiella_pneumoniae_subsp_pneumoniae_MGH_78578__glutamyl|tRNA_reductase:0.00432155720949133071):0.00700837555847528149):0.00601508867552607608):0.02368153994148096755):0.02426024948926508440):0.03380261755019595138,387889181__Bacteria__Gammaproteobacteria__Escherichia_blattae_DSM_4481__glutamyl|tRNA_reductase:0.10391106700978212929):0.06937916860001328012,((((379009662__Bacteria__Gammaproteobacteria__Wigglesworthia_glossinidia_endosymbiont_of_Glossina_morsitans__glutamyl_tRNA_reductase:0.30736292943638798825,32491095__Bacteria__Gammaproteobacteria__Wigglesworthia_glossinidia_endosymbiont_of_Glossina_brevipalpis__hypothetical_protein:0.36958514373065642911):0.84573582779424127942,85059855__Bacteria__Gammaproteobacteria__Sodalis_glossinidius_str_morsitans__glutamyl|tRNA_reductase:0.05977352025821151826):0.13745530880691977926,(300716405__Bacteria__Gammaproteobacteria__Erwinia_billingiae_Eb661__glutamyl|tRNA_reductase:0.07175621368344729800,(((259908619__Bacteria__Gammaproteobacteria__Erwinia_pyrifoliae_Ep1-96__glutamyl|tRNA_reductase:0.00000122123005994819,385788209__Bacteria__Gammaproteobacteria__Erwinia_sp_Ejp617__glutamyl|tRNA_reductase:0.00000122123005994819):0.01196268641079297791,292488087__Bacteria__Gammaproteobacteria__Erwinia_amylovora_CFBP1430__glutamyl|tRNA_reductase:0.02448324476806915465):0.02537766682504172255,188534016__Bacteria__Gammaproteobacteria__Erwinia_tasmaniensis_Et1-99__glutamyl|tRNA_reductase:0.05177222022607071844):0.05266721922623505969):0.02129496792694217377):0.01680120360961990730,(317048557__Bacteria__Gammaproteobacteria__Pantoea_sp_At-9b__glutamyl|tRNA_reductase:0.04994846958737036990,(291617194__Bacteria__Gammaproteobacteria__Pantoea_ananatis_LMG_20103__HemA:0.02781543364675840083,308186584__Bacteria__Gammaproteobacteria__Pantoea_vagans_C9-1__glutamyl|tRNA_reductase:0.04468183119646219198):0.05762885456273079965):0.06348576910308084686):0.02291297556966359616):0.04676154020730458050,(((269138756__Bacteria__Gammaproteobacteria__Edwardsiella_tarda_EIB202__glutamyl|tRNA_reductase:0.00622270356495343863,238919469__Bacteria__Gammaproteobacteria__Edwardsiella_ictaluri_93-146__glutamyl|tRNA_reductase|_putative:0.01393061651340297968):0.16825413828348395606,(322832987__Bacteria__Gammaproteobacteria__Rahnella_sp_Y9602__glutamyl|tRNA_reductase:0.00541400119142450547,383190244__Bacteria__Gammaproteobacteria__Rahnella_aquatilis_CIP_78-65_ATCC_33071__glutamyl|tRNA_reductase:0.00686840196759284580):0.08283375737613657419):0.02039737017065676797,((157370231__Bacteria__Gammaproteobacteria__Serratia_proteamaculans_568__glutamyl|tRNA_reductase:0.01115380502888483130,333926797__Bacteria__Gammaproteobacteria__Serratia_sp_AS12__glutamyl|tRNA_reductase:0.00643711411034331941):0.03458673285780530099,(123442668__Bacteria__Gammaproteobacteria__Yersinia_enterocolitica_subsp_enterocolitica_8081__glutamyl|tRNA_reductase:0.01392046084512479215,(170024411__Bacteria__Gammaproteobacteria__Yersinia_pseudotuberculosis_YPIII__glutamyl|tRNA_reductase:0.00229082826315838003,108807396__Bacteria__Gammaproteobacteria__Yersinia_pestis_Antiqua__glutamyl|tRNA_reductase:0.00000122123005994819):0.03860513746875889052):0.06122045850380637699):0.02764688126989546177):0.04263092440921735504):0.03238065027040673560):0.03631517556069215058,(((37525986__Bacteria__Gammaproteobacteria__Photorhabdus_luminescens_subsp_laumondii_TTO1__glutamyl|tRNA_reductase:0.04056882470039207406,253990005__Bacteria__Gammaproteobacteria__Photorhabdus_asymbiotica_subsp_asymbiotica_ATCC_43949__glutamyl|tRNA_reductase:0.03211950786411348069):0.05474363815671951655,(290475214__Bacteria__Gammaproteobacteria__Xenorhabdus_bovienii_SS-2004__glutamyl_tRNA_reductase:0.03081869650785664522,300723053__Bacteria__Gammaproteobacteria__Xenorhabdus_nematophila_ATCC_19061__glutamyl_tRNA_reductase:0.05994235755321103420):0.05110292977091534378):0.02806172458773704623,(197284957__Bacteria__Gammaproteobacteria__Proteus_mirabilis_HI4320__glutamyl|tRNA_reductase:0.15658855590675777036,386745311__Bacteria__Gammaproteobacteria__Providencia_stuartii_MRSN_2154__glutamyl|tRNA_reductase:0.16961670316866950259):0.03474466328258875997):0.06984395562779791011):0.21642602950149281149):0.07444061495236388437,(54309995__Bacteria__Gammaproteobacteria__Photobacterium_profundum_SS9__glutamyl|tRNA_reductase:0.20270833882715758034,(((156973548__Bacteria__Gammaproteobacteria__Vibrio_harveyi_ATCC_BAA-1116__glutamyl|tRNA_reductase:0.01978584248815268981,(28897516__Bacteria__Gammaproteobacteria__Vibrio_parahaemolyticus_RIMD_2210633__glutamyl|tRNA_reductase:0.00690716974046627890,262394973__Bacteria__Gammaproteobacteria__Vibrio_sp_Ex25__glutamyl|tRNA_reductase:0.01318348102179650073):0.01629860172580780212):0.02918829543562278389,(27363735__Bacteria__Gammaproteobacteria__Vibrio_vulnificus_CMCP6__glutamyl|tRNA_reductase:0.09636535767717742396,(218708754__Bacteria__Gammaproteobacteria__Vibrio_splendidus_LGP32__glutamyl|tRNA_reductase:0.06781260430378684145,((375130241__Bacteria__Gammaproteobacteria__Vibrio_furnissii_NCTC_11218__glutamyl|tRNA_reductase:0.05011988414120709806,15642179__Bacteria__Gammaproteobacteria__Vibrio_cholerae_O1_biovar_El_Tor_str_N16961__glutamyl|tRNA_reductase:0.08931628695495370807):0.02242317931118164090,336123567__Bacteria__Gammaproteobacteria__Vibrio_anguillarum_775__glutamyl|tRNA_reductase:0.07427795477188815776):0.06140596990687375439):0.05745511520974668634):0.01802698629515986709):0.09593502187963040551,(209694371__Bacteria__Gammaproteobacteria__Aliivibrio_salmonicida_LFI1238__glutamyl|tRNA_reductase:0.07514867616374737436,59711374__Bacteria__Gammaproteobacteria__Vibrio_fischeri_ES114__glutamyl|tRNA_reductase:0.01821857039565487335):0.19801922524725848462):0.06092141445704754577):0.19703734570744502186):0.08385313104655955918):0.04305530302406831988,((71280349__Bacteria__Gammaproteobacteria__Colwellia_psychrerythraea_34H__glutamyl|tRNA_reductase:0.44133124716445515379,(315127043__Bacteria__Gammaproteobacteria__Pseudoalteromonas_sp_SM9913__glutamyl_tRNA_reductase:0.02374811732530569125,77360000__Bacteria__Gammaproteobacteria__Pseudoalteromonas_haloplanktis_TAC125__glutamyl_tRNA_reductase:0.04414705166683238757):0.31771248951884156764):0.12216419926287980235,(308050536__Bacteria__Gammaproteobacteria__Ferrimonas_balearica_DSM_9799__glutamyl|tRNA_reductase:0.26404299385541929457,(119775699__Bacteria__Gammaproteobacteria__Shewanella_amazonensis_SB2B__glutamyl|tRNA_reductase:0.05898018244661532711,((((24375324__Bacteria__Gammaproteobacteria__Shewanella_oneidensis_MR-1__glutamyl|tRNA_reductase_HemA:0.00790272354987391588,113971504__Bacteria__Gammaproteobacteria__Shewanella_sp_MR-4__glutamyl|tRNA_reductase:0.00729654621094410084):0.00698878065725180332,(146291905__Bacteria__Gammaproteobacteria__Shewanella_putrefaciens_CN-32__glutamyl|tRNA_reductase:0.01034767868035055272,126172943__Bacteria__Gammaproteobacteria__Shewanella_baltica_OS155__glutamyl|tRNA_reductase:0.02518528899753959618):0.01789534606437832159):0.03125082862361110853,(91792279__Bacteria__Gammaproteobacteria__Shewanella_denitrificans_OS217__glutamyl|tRNA_reductase:0.10030784291888375503,114561905__Bacteria__Gammaproteobacteria__Shewanella_frigidimarina_NCIMB_400__glutamyl|tRNA_reductase:0.03825429433682043384):0.03779774868254726083):0.03655285655346759977,(((167625124__Bacteria__Gammaproteobacteria__Shewanella_halifaxensis_HAW-EB4__glutamyl|tRNA_reductase:0.00482344577830701431,157962944__Bacteria__Gammaproteobacteria__Shewanella_pealeana_ATCC_700345__glutamyl|tRNA_reductase:0.02386118494421971339):0.01975996091278851494,212636631__Bacteria__Gammaproteobacteria__Shewanella_piezotolerans_WP3__Glutamyl|tRNA_reductase:0.01694663496473684111):0.05995120710577447887,((294142154__Bacteria__Gammaproteobacteria__Shewanella_violacea_DSS12__glutamyl|tRNA_reductase:0.05815023300643187149,(170728015__Bacteria__Gammaproteobacteria__Shewanella_woodyi_ATCC_51908__glutamyl|tRNA_reductase:0.03506038321630697979,157376592__Bacteria__Gammaproteobacteria__Shewanella_sediminis_HAW-EB3__glutamyl|tRNA_reductase:0.02467678608498067444):0.00981792064979760716):0.03025684832319355463,127513841__Bacteria__Gammaproteobacteria__Shewanella_loihica_PV-4__glutamyl|tRNA_reductase:0.05434132630956822058):0.02513828886822464664):0.03788696020430752653):0.05406998228247162502):0.17058502648086573683):0.10692650318497065598):0.08686191542959292855):0.03815354957891162191):0.08032365802930149790,56460034__Bacteria__Gammaproteobacteria__Idiomarina_loihiensis_L2TR__glutamyl|tRNA_reductase:0.53893044703698689268):0.08666712903004741841,256821855__Bacteria__Gammaproteobacteria__Kangiella_koreensis_DSM_16069__glutamyl|tRNA_reductase:0.58475310394636570432):0.02811261095650799402):0.04964431870677466635,((((220933708__Bacteria__Gammaproteobacteria__Thioalkalivibrio_sulfidophilus_HL-EbGr7__glutamyl|tRNA_reductase:0.24782528993923033656,289207526__Bacteria__Gammaproteobacteria__Thioalkalivibrio_sp_K90mix__glutamyl|tRNA_reductase:0.30311196630909054139):0.17623544310141928126,(114319441__Bacteria__Gammaproteobacteria__Alkalilimnicola_ehrlichii_MLHE-1__glutamyl|tRNA_reductase:0.22702380578349473650,121997784__Bacteria__Gammaproteobacteria__Halorhodospira_halophila_SL1__glutamyl|tRNA_reductase:0.37214254145740482960):0.21054616465322445462):0.05881947849344947715,((261855643__Bacteria__Gammaproteobacteria__Halothiobacillus_neapolitanus_c2__glutamyl|tRNA_reductase:0.45675927831990131844,(390952358__Bacteria__Gammaproteobacteria__Thiocystis_violascens_DSM_198__glutamyl|tRNA_reductase:0.05999699372985918544,288942094__Bacteria__Gammaproteobacteria__Allochromatium_vinosum_DSM_180__glutamyl|tRNA_reductase:0.05990771028404422854):0.28802209521083421695):0.10707665619355158371,(((334143702__Bacteria__Gammaproteobacteria__Thioalkalimicrobium_cyclicum_ALM1__glutamyl|tRNA_reductase:0.34614184711161111174,78484735__Bacteria__Gammaproteobacteria__Thiomicrospira_crunogena_XCL-2__glutamyl|tRNA_reductase:0.30972556105120707670):0.35800531646244077022,((292493885__Bacteria__Gammaproteobacteria__Nitrosococcus_halophilus_Nc4__glutamyl|tRNA_reductase:0.02911828569227915831,(300115108__Bacteria__Gammaproteobacteria__Nitrosococcus_watsonii_C-113__glutamyl|tRNA_reductase:0.00944611458667376711,77164038__Bacteria__Gammaproteobacteria__Nitrosococcus_oceani_ATCC_19707__glutamyl|tRNA_reductase:0.00620791856649545622):0.05599751970730688228):0.29043724064974840715,(387126388__Bacteria__Gammaproteobacteria__Methylophaga_sp_JAM1__glutamyl|tRNA_reductase:0.13326163255717479728,387131030__Bacteria__Gammaproteobacteria__Methylophaga_sp_JAM7__glutamyl|tRNA_reductase:0.20935908772766034791):0.28589700080748059463):0.08828775078991903114):0.04550163588896199290,(53804789__Bacteria__Gammaproteobacteria__Methylococcus_capsulatus_str_Bath__glutamyl|tRNA_reductase:0.28763941492421390977,(333985481__Bacteria__Gammaproteobacteria__Methylomonas_methanica_MC09__glutamyl|tRNA_reductase:0.12029248463569533478,357406695__Bacteria__Gammaproteobacteria__Methylomicrobium_alcaliphilum__glutamyl|tRNA_reductase:0.11111964253405436087):0.18178758424549190664):0.23386486022843658295):0.01798927715632128027):0.05188522452511449418):0.06976683414198317501,(((92113652__Bacteria__Gammaproteobacteria__Chromohalobacter_salexigens_DSM_3043__glutamyl|tRNA_reductase:0.21172863074146813789,307544471__Bacteria__Gammaproteobacteria__Halomonas_elongata_DSM_2581__glutamyl|tRNA_reductase:0.19557729592348879755):0.22516944134922825538,110833383__Bacteria__Gammaproteobacteria__Alcanivorax_borkumensis_SK2__glutamyl|tRNA_reductase:0.47333059474013844392):0.10608066225673708216,((((333907092__Bacteria__Gammaproteobacteria__Marinomonas_posidonica_IVIA-Po-181__glutamyl|tRNA_reductase:0.07823276974934950667,152997602__Bacteria__Gammaproteobacteria__Marinomonas_sp_MWYL1__glutamyl|tRNA_reductase:0.10320789393148270541):0.04181203628817091456,326796201__Bacteria__Gammaproteobacteria__Marinomonas_mediterranea_MMB-1__glutamyl|tRNA_reductase:0.20635772389128367865):0.43519424738366979666,((254787713__Bacteria__Gammaproteobacteria__Teredinibacter_turnerae_T7901__glutamyl|tRNA_reductase:0.25100848727227287327,90022892__Bacteria__Gammaproteobacteria__Saccharophagus_degradans_2-40__glutamyl|tRNA_reductase:0.20064281850537246665):0.13562216605082111354,192359597__Bacteria__Gammaproteobacteria__Cellvibrio_japonicus_Ueda107__glutamyl|tRNA_reductase:0.26420438201496637687):0.12943110169532964782):0.08652351538811423048,((304311491__Bacteria__Gammaproteobacteria__Gamma_proteobacterium_HdN1__glutamyl|tRNA_reductase:0.45554821225904745807,(15599861__Bacteria__Gammaproteobacteria__Pseudomonas_aeruginosa_PAO1__glutamyl|tRNA_reductase:0.06477765874831850623,((146283510__Bacteria__Gammaproteobacteria__Pseudomonas_stutzeri_A1501__glutamyl|tRNA_reductase:0.11851405463945897945,(146306093__Bacteria__Gammaproteobacteria__Pseudomonas_mendocina_ymp__glutamyl|tRNA_reductase:0.05467118379007287338,333899124__Bacteria__Gammaproteobacteria__Pseudomonas_fulva_12-X__glutamyl|tRNA_reductase:0.07548624396108630230):0.03245657579189654973):0.02414331726777221160,(226946182__Bacteria__Gammaproteobacteria__Azotobacter_vinelandii_DJ__glutamyl|tRNA_reductase:0.12208954944696157052,(((330811720__Bacteria__Gammaproteobacteria__Pseudomonas_brassicacearum_subsp_brassicacearum_NFM421__glutamyl|tRNA_reductase:0.02217212681376316483,229588282__Bacteria__Gammaproteobacteria__Pseudomonas_fluorescens_SBW25__glutamyl|tRNA_reductase:0.03460919236429337714):0.02877875441326988720,28868323__Bacteria__Gammaproteobacteria__Pseudomonas_syringae_pv_tomato_str_DC3000__glutamyl|tRNA_reductase:0.05019980924655813997):0.03697720779192985308,(104780099__Bacteria__Gammaproteobacteria__Pseudomonas_entomophila_L48__glutamyl|tRNA_reductase:0.03038210934922277659,26987468__Bacteria__Gammaproteobacteria__Pseudomonas_putida_KT2440__glutamyl|tRNA_reductase:0.01769698507277556870):0.02201569249055800384):0.05195763381133910314):0.02716181852532641855):0.01304059170847686640):0.20468980429359762141):0.10352117946919460467,(161897900__Bacteria__Gammaproteobacteria__Hahella_chejuensis_KCTC_2396__glutamyl|tRNA_reductase:0.34114838301118399766,(385330452__Bacteria__Gammaproteobacteria__Marinobacter_adhaerens_HP15__glutamyl|tRNA_reductase:0.07136657581519316451,(387813304__Bacteria__Gammaproteobacteria__Marinobacter_hydrocarbonoclasticus_ATCC_49840__glutamyl_tRNA_reductase:0.00000122123005994819,120555273__Bacteria__Gammaproteobacteria__Marinobacter_aquaeolei_VT8__shikimate|quinate_5|dehydrogenase:0.00241744635363699660):0.05010880973701152541):0.27420139403932913824):0.10800774259374924802):0.03862240063605758972):0.04419218883743143700):0.04843657671233293077):0.03651319092407696171):0.05570711148093138165,((383315916__Bacteria__Gammaproteobacteria__Frateuria_aurantia_DSM_6220__glutamyl|tRNA_reductase:0.37762748101198079231,(357418252__Bacteria__Gammaproteobacteria__Pseudoxanthomonas_spadix_BD-a59__glutamyl|tRNA_reductase:0.11280271006119725608,((285017298__Bacteria__Gammaproteobacteria__Xanthomonas_albilineans_GPE_PC73__glutamyl|tRNA_reductase_|glutr|_protein:0.13617433305955001233,(190572914__Bacteria__Gammaproteobacteria__Stenotrophomonas_maltophilia_K279a__glutamyl|tRNA_reductase:0.16286181401556401593,(((346723856__Bacteria__Gammaproteobacteria__Xanthomonas_axonopodis_pv_citrumelo_F1__glutamyl|tRNA_reductase:0.01334545012851145324,58583230__Bacteria__Gammaproteobacteria__Xanthomonas_oryzae_pv_oryzae_KACC10331__glutamyl|tRNA_reductase:0.01741825543649331773):0.03167435199461961226,21230342__Bacteria__Gammaproteobacteria__Xanthomonas_campestris_pv_campestris_str_ATCC_33913__glutamyl|tRNA_reductase:0.04118552390350526532):0.03948642416253374948,15839237__Bacteria__Gammaproteobacteria__Xylella_fastidiosa_9a5c__glutamyl|tRNA_reductase:0.27413645206644077224):0.04933461041019568394):0.02825084566141131473):0.06840975565490886590,319787947__Bacteria__Gammaproteobacteria__Pseudoxanthomonas_suwonensis_11-1__glutamyl|tRNA_reductase:0.17937271970425258671):0.02866154367269070635):0.35522963291757808646):0.19762252976606617394,(146329251__Bacteria__Gammaproteobacteria__Dichelobacter_nodosus_VCS1703A__glutamyl|tRNA_reductase:0.96354438217118210108,(118602714__Bacteria__Gammaproteobacteria__Candidatus_Ruthia_magnifica_str_Cm_Calyptogena_magnifica__glutamyl|tRNA_reductase:0.11673338993441062517,148244817__Bacteria__Gammaproteobacteria__Candidatus_Vesicomyosocius_okutanii_HA__glutamyl|tRNA_reductase:0.08605672409659079203):0.67054008509434315233):0.13375337813372656370):0.09542771231316407587):0.06493481697152211907):0.08523993699140977598):0.13925538329040529351):0.09611183827110898747):0.04062773752805325794,((116622284__Bacteria__Acidobacteria__Candidatus_Solibacter_usitatus_Ellin6076__glutamyl|tRNA_reductase:0.60035156442539661104,(94969591__Bacteria__Acidobacteria__Candidatus_Koribacter_versatilis_Ellin345__glutamyl|tRNA_reductase:0.43562598562649468281,(225872375__Bacteria__Acidobacteria__Acidobacterium_capsulatum_ATCC_51196__glutamyl|tRNA_reductase:0.55413796837255335781,((374312314__Bacteria__Acidobacteria__Granulicella_mallensis_MP5ACTX8__glutamyl|tRNA_reductase:0.31402477733744754707,322435844__Bacteria__Acidobacteria__Granulicella_tundricola__glutamyl|tRNA_reductase:0.20632635102579482966):0.11329575711042763619,(320106345__Bacteria__Acidobacteria__Terriglobus_saanensis_SP1PR4__glutamyl|tRNA_reductase:0.19930795356781383365,390958402__Bacteria__Acidobacteria__Terriglobus_roseus_DSM_18391__glutamyl|tRNA_reductase:0.20516327631892389283):0.11158958662471563095):0.17493892857173390376):0.08456830596720570081):0.18735268665081594719):0.11470402949117415592,((347756037__Bacteria__Acidobacteria__Candidatus_Chloracidobacterium_thermophilum_B__glutamyl|tRNA_reductase:0.59227737267962510259,347755201__Bacteria__Acidobacteria__Candidatus_Chloracidobacterium_thermophilum_B__glutamyl|tRNA_reductase:0.60837584111048248481):0.09870627129580758496,94967789__Bacteria__Acidobacteria__Candidatus_Koribacter_versatilis_Ellin345__glutamyl|tRNA_reductase:0.96426071258895551530):0.05094565297124974135):0.12258572187682914567):0.03956780467078833269,((302038054__Bacteria__others_bacteria__Candidatus_Nitrospira_defluvii__glutamyl|tRNA_reductase:0.61207780902559072445,(77920654__Bacteria__Deltaproteobacteria__Pelobacter_carbinolicus_DSM_2380__glutamyl|tRNA_reductase:0.47872063690149668780,(189423574__Bacteria__Deltaproteobacteria__Geobacter_lovleyi_SZ__glutamyl|tRNA_reductase:0.13906591541765303544,(118581777__Bacteria__Deltaproteobacteria__Pelobacter_propionicus_DSM_2379__glutamyl|tRNA_reductase:0.20199544834570348772,((39998373__Bacteria__Deltaproteobacteria__Geobacter_sulfurreducens_PCA__glutamyl|tRNA_reductase:0.07595854352631850603,78224424__Bacteria__Deltaproteobacteria__Geobacter_metallireducens_GS-15__glutamyl|tRNA_reductase:0.06888297236677248803):0.08205162167699764364,((222054399__Bacteria__Deltaproteobacteria__Geobacter_sp_FRC-32__glutamyl|tRNA_reductase:0.04298879209612543190,148262443__Bacteria__Deltaproteobacteria__Geobacter_uraniireducens_Rf4__glutamyl|tRNA_reductase:0.03766324854038551745):0.01812179968268524954,(322421445__Bacteria__Deltaproteobacteria__Geobacter_sp_M18__glutamyl|tRNA_reductase:0.03956736660591009258,(253699057__Bacteria__Deltaproteobacteria__Geobacter_sp_M21__glutamyl|tRNA_reductase:0.01033868156345632214,197116805__Bacteria__Deltaproteobacteria__Geobacter_bemidjiensis_Bem__glutamyl|tRNA_reductase:0.00628061975107294026):0.03907338138811377454):0.09562732281296039416):0.06974725751564085641):0.05875734477510210357):0.05770502310576981070):0.29460833472684649914):0.06952551083035865553):0.13521197277217816834,(85858417__Bacteria__Deltaproteobacteria__Syntrophus_aciditrophicus_SB__glutamyl|tRNA_reductase:0.68991007869103471162,(((((302341772__Bacteria__Deltaproteobacteria__Desulfarculus_baarsii_DSM_2075__glutamyl|tRNA_reductase:0.68072612285641254104,218781277__Bacteria__Deltaproteobacteria__Desulfatibacillum_alkenivorans_AK-01__glutamyl|tRNA_reductase:0.44200742134963760810):0.07575796219589048253,(((51246931__Bacteria__Deltaproteobacteria__Desulfotalea_psychrophila_LSv54__glutamyl|tRNA_reductase:0.48778919750657240284,320354695__Bacteria__Deltaproteobacteria__Desulfobulbus_propionicus_DSM_2032__glutamyl|tRNA_reductase:0.35062824543077536488):0.16700114551026559728,297570491__Bacteria__Deltaproteobacteria__Desulfurivibrio_alkaliphilus_AHT2__glutamyl|tRNA_reductase:0.42955664491722922449):0.13673886534292264971,116749025__Bacteria__Deltaproteobacteria__Syntrophobacter_fumaroxidans_MPOB__shikimate|quinate_5|dehydrogenase:0.44428987365966515766):0.09693740276699246150):0.07250419873183121255,(328953710__Bacteria__Deltaproteobacteria__Desulfobacca_acetoxidans_DSM_11109__glutamyl|tRNA_reductase:0.52900818548899419813,(158523248__Bacteria__Deltaproteobacteria__Desulfococcus_oleovorans_Hxd3__glutamyl|tRNA_reductase:0.46019819571523934432,224368200__Bacteria__Deltaproteobacteria__Desulfobacterium_autotrophicum_HRM2__HemA_protein:0.46535363692955034054):0.08960487637362354874):0.03964498071507580740):0.08400666346348679980,(337286771__Bacteria__others_bacteria__Thermodesulfatator_indicus_DSM_15286__glutamyl|tRNA_reductase:0.30739289819377979551,337287816__Bacteria__others_bacteria__Thermodesulfobacterium_sp_OPB45__Glutamyl|tRNA_reductase:0.54937828232040541998):0.13121156755378265979):0.06492410157122470438,(258405588__Bacteria__Deltaproteobacteria__Desulfohalobium_retbaense_DSM_5692__glutamyl|tRNA_reductase:0.35937090266544596817,(((((317153247__Bacteria__Deltaproteobacteria__Desulfovibrio_aespoeensis_Aspo-2__glutamyl|tRNA_reductase:0.09974502647914088027,376295266__Bacteria__Deltaproteobacteria__Desulfovibrio_desulfuricans_ND132__glutamyl|tRNA_reductase:0.16079956588140675855):0.24009674937549846385,242279440__Bacteria__Deltaproteobacteria__Desulfovibrio_salexigens_DSM_2638__glutamyl|tRNA_reductase:0.26270894818820544891):0.11312194143195403173,(374301280__Bacteria__Deltaproteobacteria__Desulfovibrio_africanus_str_Walvis_Bay__glutamyl|tRNA_reductase:0.28053752999844838723,256829529__Bacteria__Deltaproteobacteria__Desulfomicrobium_baculatum_DSM_4028__glutamyl|tRNA_reductase:0.32495641096693855809):0.08360835094173939275):0.05260641682614732029,(((218885400__Bacteria__Deltaproteobacteria__Desulfovibrio_vulgaris_str_Miyazaki_F__glutamyl|tRNA_reductase:0.13822120959749314983,46579872__Bacteria__Deltaproteobacteria__Desulfovibrio_vulgaris_str_Hildenborough__glutamyl|tRNA_reductase:0.12286516084429301154):0.06085530156938658009,78357068__Bacteria__Deltaproteobacteria__Desulfovibrio_alaskensis_G20__glutamyl|tRNA_reductase:0.23238898724147324937):0.07010456504354223295,(220904232__Bacteria__Deltaproteobacteria__Desulfovibrio_desulfuricans_subsp_desulfuricans_str_ATCC_27774__glutamyl|tRNA_reductase:0.29890966130217089258,94986766__Bacteria__Deltaproteobacteria__Lawsonia_intracellularis_PHE-MN1-00__glutamyl|tRNA_reductase:0.50145591649493237441):0.08982956177013730337):0.16171185559381076602):0.03773364600413561809,239906279__Bacteria__Deltaproteobacteria__Desulfovibrio_magneticus_RS-1__glutamyl|tRNA_reductase:0.38121989609760198459):0.05447181298724424608):0.36191686990340932173):0.03072645165116509591):0.04731770741942305236):0.06034753376191569207):0.03669752972880393344):0.04392940211192949279):0.06228465223746409291,(188585747__Bacteria__Clostridia__Natranaerobius_thermophilus_JW-NM-WN-LF__glutamyl|tRNA_reductase:0.60263620654823746303,(332295810__Bacteria__Clostridia__Thermodesulfobium_narugense_DSM_14796__glutamyl|tRNA_reductase:0.93268280999720731828,(385800423__Bacteria__Clostridia__Halanaerobium_praevalens_DSM_2228__glutamyl|tRNA_reductase:0.83964097089196798596,302391329__Bacteria__Clostridia__Acetohalobium_arabaticum_DSM_5501__glutamyl|tRNA_reductase:0.44841520828768760554):0.07129024299175637513):0.10053836601069131296):0.10022894497294124183):0.03412266633154060341):0.08744161639781503070,(327398181__Bacteria__Deltaproteobacteria__Hippea_maritima_DSM_10411__glutamyl|tRNA_reductase:0.91795012680351983914,(((312131425__Bacteria__Bacteroidetes__Leadbetterella_byssophila_DSM_17132__glutamyl|tRNA_reductase:0.49469715296914107405,(110636756__Bacteria__Bacteroidetes__Cytophaga_hutchinsonii_ATCC_33406__glutamyl|tRNA_reductase:0.28935534124816852941,(((390945166__Bacteria__Bacteroidetes__Belliella_baltica_DSM_15883__glutamyl|tRNA_reductase:0.16894287190139292698,343085211__Bacteria__Bacteroidetes__Cyclobacterium_marinum_DSM_745__glutamyl|tRNA_reductase:0.18231425904135736826):0.22295110679432139644,313677045__Bacteria__Bacteroidetes__Marivirga_tractuosa_DSM_4126__glutamyl|tRNA_reductase:0.27977639249284536049):0.09996183241504931483,(255036251__Bacteria__Bacteroidetes__Dyadobacter_fermentans_DSM_18053__glutamyl|tRNA_reductase:0.25535254000002660657,(284038495__Bacteria__Bacteroidetes__Spirosoma_linguale_DSM_74__glutamyl|tRNA_reductase:0.22981108553981582920,338211126__Bacteria__Bacteroidetes__Runella_slithyformis_DSM_19594__glutamyl|tRNA_reductase:0.24852634433463444141):0.07078499983344158086):0.11678516196476444733):0.04404485977462449520):0.13122541376696078563):0.52800193844456599912,(375012182__Bacteria__Bacteroidetes__Owenweeksia_hongkongensis_DSM_17368__glutamyl|tRNA_reductase:0.69554222797609510653,((256425451__Bacteria__Bacteroidetes__Chitinophaga_pinensis_DSM_2588__glutamyl|tRNA_reductase:0.41501353063996287984,375148912__Bacteria__Bacteroidetes__Niastella_koreensis_GR20-10__glutamyl|tRNA_reductase:0.43817948029023279233):0.35629771746264732313,(((313206851__Bacteria__Bacteroidetes__Riemerella_anatipestifer_DSM_15868__glutamyl|tRNA_reductase:0.28234639861220461876,255534180__Bacteria__Bacteroidetes__Flavobacteriaceae_bacterium_3519-10__glutamyl|tRNA_reductase:0.20629091190755055596):0.45038169076080364350,325954066__Bacteria__Bacteroidetes__Weeksella_virosa_DSM_16922__glutamyl|tRNA_reductase:0.48397661444448830670):0.24365374914071585843,((340621113__Bacteria__Bacteroidetes__Capnocytophaga_canimorsus_Cc5__glutamyl|tRNA_reductase:0.20133432801110293098,256820284__Bacteria__Bacteroidetes__Capnocytophaga_ochracea_DSM_7271__glutamyl|tRNA_reductase:0.17568774131558370644):0.15368473415599975818,((390954058__Bacteria__Bacteroidetes__Aequorivita_sublithincola_DSM_14238__glutamyl|tRNA_reductase:0.20749223186396431595,(298207314__Bacteria__Bacteroidetes__Croceibacter_atlanticus_HTCC2559__glutamyl|tRNA_reductase:0.18682825395630547893,332291689__Bacteria__Bacteroidetes__Krokinobacter_sp_4H-3-7-5__glutamyl|tRNA_reductase:0.27832548356992981020):0.05194391806755075530):0.09185943551987799105,(((120437547__Bacteria__Bacteroidetes__Gramella_forsetii_KT0803__glutamyl|tRNA_reductase:0.09562622952393903808,295131996__Bacteria__Bacteroidetes__Zunongwangia_profunda_SM-A87__glutamyl|tRNA_reductase:0.10623457890023069172):0.07604691901004068111,(260061131__Bacteria__Bacteroidetes__Robiginitalea_biformata_HTCC2501__glutamyl|tRNA_reductase:0.46004344792861862068,(344202811__Bacteria__Bacteroidetes__Muricauda_ruestringensis_DSM_13258__glutamyl|tRNA_reductase:0.22054190157407785322,((325286452__Bacteria__Bacteroidetes__Cellulophaga_lytica_DSM_7489__glutamyl|tRNA_reductase:0.11671861950512815720,(305665659__Bacteria__Bacteroidetes__Maribacter_sp_HTCC2170__glutamyl|tRNA_reductase:0.08744847065908974149,319953183__Bacteria__Bacteroidetes__Cellulophaga_algicola_DSM_14237__glutamyl|tRNA_reductase:0.08108527101924227487):0.01671238147905299357):0.03291927017694949720,340617851__Bacteria__Bacteroidetes__Zobellia_galactanivorans__glutamyl|tRNA|reductase:0.12347377466116456202):0.02586122190304288720):0.04023923553817703586):0.06245833958282179937):0.04263797884575469543,(((365960920__Bacteria__Bacteroidetes__Flavobacterium_columnare_ATCC_49512__glutamyl|tRNA_reductase:0.09459542810865465001,(347535041__Bacteria__Bacteroidetes__Flavobacterium_branchiophilum_FL-15__glutamyl|tRNA_reductase:0.20562738787489062697,383449473__Bacteria__Bacteroidetes__Flavobacterium_indicum_GPTSA100-9__glutamyl|tRNA_reductase:0.06929883138857360902):0.02392717987473181457):0.08222313214996106179,((150024158__Bacteria__Bacteroidetes__Flavobacterium_psychrophilum_JIP02-86__Glutamyl|tRNA_reductase:0.09511853373495623987,146301493__Bacteria__Bacteroidetes__Flavobacterium_johnsoniae_UW101__glutamyl|tRNA_reductase:0.27062722478215994748):0.03218565638414443847,146298704__Bacteria__Bacteroidetes__Flavobacterium_johnsoniae_UW101__glutamyl|tRNA_reductase:0.14356360135942250467):0.02850136022946464509):0.10209489269828952995,336172254__Bacteria__Bacteroidetes__Lacinutrix_sp_5H-3-7-4__glutamyl|tRNA_reductase:0.18315321479948160066):0.05656287998366833075):0.02041786468246597694):0.09010178653694714268):0.22485774346054612782):0.10325858193964931875):0.09683183483915569489):0.48310379000842534891):0.22486534669469382397,(385809127__Bacteria__others_bacteria__Ignavibacterium_album_JCM_16511__glutamyl|tRNA_reductase:0.61536519026943925503,(193215988__Bacteria__Chlorobi__Chloroherpeton_thalassium_ATCC_35110__glutamyl|tRNA_reductase:0.39373827982838327522,((189499890__Bacteria__Chlorobi__Chlorobium_phaeobacteroides_BS1__glutamyl|tRNA_reductase:0.06878998881611790572,194334345__Bacteria__Chlorobi__Prosthecochloris_aestuarii_DSM_271__glutamyl|tRNA_reductase:0.07267817146044161514):0.03463196345811063448,(((189346423__Bacteria__Chlorobi__Chlorobium_limicola_DSM_245__glutamyl|tRNA_reductase:0.02903714926566304533,((145220049__Bacteria__Chlorobi__Chlorobium_phaeovibrioides_DSM_265__glutamyl|tRNA_reductase:0.05189613575135766654,78187285__Bacteria__Chlorobi__Chlorobium_luteolum_DSM_273__glutamyl|tRNA_reductase:0.02197678139366323821):0.05500455243952242362,(194336061__Bacteria__Chlorobi__Pelodictyon_phaeoclathratiforme_BU-1__glutamyl|tRNA_reductase:0.03562274684821878368,78189476__Bacteria__Chlorobi__Chlorobium_chlorochromatii_CaD3__glutamyl|tRNA_reductase:0.06057667087987703147):0.02561145983900557990):0.00834775676025442843):0.01498033315301667417,119357592__Bacteria__Chlorobi__Chlorobium_phaeobacteroides_DSM_266__glutamyl|tRNA_reductase:0.04115062002465750407):0.03675352273291807026,(21674247__Bacteria__Chlorobi__Chlorobium_tepidum_TLS__glutamyl|tRNA_reductase:0.01660860188349270669,193212402__Bacteria__Chlorobi__Chlorobaculum_parvum_NCIB_8327__glutamyl|tRNA_reductase:0.01232973436957001019):0.06972513342461733599):0.02325810922073846820):0.25232380692943290335):0.36804088413960822646):0.19910654919597137180):0.12730264329961135661):0.09189385030461556803):0.04556037436622970005):0.20457657802272288805,((156937306__Archaea__Desulfurococcales__Ignicoccus_hospitalis_KIN4-I__glutamyl|tRNA_reductase:0.71400513195341752670,((14601976__Archaea__Desulfurococcales__Aeropyrum_pernix_K1__glutamyl|tRNA_reductase:0.76493305217164042631,302347904__Archaea__Desulfurococcales__Acidilobus_saccharovorans_345-15__glutamyl|tRNA_reductase:0.81205047911202732358):0.43779946906763683723,(124027103__Archaea__Desulfurococcales__Hyperthermus_butylicus_DSM_5456__glutamyl|tRNAglu_reductase:0.78817362622523712279,347523893__Archaea__Desulfurococcales__Pyrolobus_fumarii_1A__glutamyl|tRNA_reductase:0.54772834837194361857):0.17855907258658038073):0.17417092155255423092):0.27540235815474828351,((16081645__Archaea__Thermoplasmatales__Thermoplasma_acidophilum_DSM_1728__glutamyl|tRNA_reductase:1.31457692877033749390,146302999__Archaea__Sulfolobales__Metallosphaera_sedula_DSM_5348__glutamyl|tRNA_reductase:0.99311899939748216060):0.17607306864594712836,(159042291__Archaea__Thermoproteales__Caldivirga_maquilingensis_IC-167__glutamyl|tRNA_reductase:0.89811419929677172025,((126460088__Archaea__Thermoproteales__Pyrobaculum_calidifontis_JCM_11548__glutamyl|tRNA_reductase:0.30953055391512535044,(374327155__Archaea__Thermoproteales__Pyrobaculum_sp_1860__glutamyl|tRNA_reductase:0.33431023380048835447,(379004402__Archaea__Thermoproteales__Pyrobaculum_oguniense_TE7__glutamyl|tRNA_reductase:0.02542960306832841438,145591158__Archaea__Thermoproteales__Pyrobaculum_arsenaticum_DSM_13514__glutamyl|tRNA_reductase:0.01936912634151301618):0.25145814750280143235):0.09109852287717611075):0.18150462919966564579,(352682740__Archaea__Thermoproteales__Thermoproteus_tenax_Kra_1__Glutamyl|tRNA_reductase:0.66757045303734374730,(126460637__Archaea__Thermoproteales__Pyrobaculum_calidifontis_JCM_11548__glutamyl|tRNA_reductase:0.18476731915146180074,((18312038__Archaea__Thermoproteales__Pyrobaculum_aerophilum_str_IM2__glutamyl|tRNA_reductase:0.18945586772971159673,374327557__Archaea__Thermoproteales__Pyrobaculum_sp_1860__glutamyl_tRNA_reductase_|hemA|:0.18306744634577368225):0.10051775917107379221,(119871615__Archaea__Thermoproteales__Pyrobaculum_islandicum_DSM_4184__glutamyl|tRNA_reductase:0.12139203115536038868,171186359__Archaea__Thermoproteales__Thermoproteus_neutrophilus_V24Sta__glutamyl|tRNA_reductase:0.10265481122046644924):0.08559142964318716684):0.08947906224720549029):0.18702829584738589475):0.08360958015430483559):0.60185688473388454511):0.35572992754284649131):0.18530310398767563251):0.16161422108338616144):0.17072742858464812210,((118576586__Archaea__others_archaea__Cenarchaeum_symbiosum_A__glutamyl|tRNA_reductase:0.36095636104294331892,161528018__Archaea__others_archaea__Nitrosopumilus_maritimus_SCM1__glutamyl|tRNA_reductase:0.21964216314112039452):0.95269818828072727612,((312136541__Archaea__Methanobacteriales__Methanothermus_fervidus_DSM_2088__glutamyl|tRNA_reductase:0.35636515623317743806,((15679030__Archaea__Methanobacteriales__Methanothermobacter_thermautotrophicus_str_Delta_H__glutamyl|tRNA_reductase:0.13472223065200350511,304315147__Archaea__Methanobacteriales__Methanothermobacter_marburgensis_str_Marburg__glutamyl|tRNA_reductase:0.10265022126708610306):0.41326042946591606819,((333986440__Archaea__Methanobacteriales__Methanobacterium_sp_SWAN-1__glutamyl|tRNA_reductase:0.21558810490531704618,325960161__Archaea__Methanobacteriales__Methanobacterium_sp_AL-21__glutamyl|tRNA_reductase:0.21650550395917703139):0.14125195111722943508,(84490190__Archaea__Methanobacteriales__Methanosphaera_stadtmanae_DSM_3091__glutamyl|tRNA_reductase:0.59478603545095409810,(288561109__Archaea__Methanobacteriales__Methanobrevibacter_ruminantium_M1__glutamyl|tRNA_reductase_HemA:0.28690299001016911218,148643027__Archaea__Methanobacteriales__Methanobrevibacter_smithii_ATCC_35061__glutamyl|tRNA_reductase:0.35524597994163775727):0.22717591302539211218):0.07632732366698166682):0.08018576248314324140):0.08626127788568133115):0.22805391966458185560,(((256810450__Archaea__Methanococcales__Methanocaldococcus_fervens_AG86__glutamyl|tRNA_reductase:0.07990170807077184856,(261403569__Archaea__Methanococcales__Methanocaldococcus_vulcanius_M7__glutamyl|tRNA_reductase:0.16351290861615319638,(289191634__Archaea__Methanococcales__Methanocaldococcus_sp_FS406-22__glutamyl|tRNA_reductase:0.01673727005677345600,15668315__Archaea__Methanococcales__Methanocaldococcus_jannaschii_DSM_2661__glutamyl|tRNA_reductase:0.01729792611597861379):0.01582565359713474992):0.02921672154314985601):0.13564155948523651252,296110115__Archaea__Methanococcales__Methanocaldococcus_infernus_ME__glutamyl|tRNA_reductase:0.28076266857885334716):0.12369646240598998477,(333911349__Archaea__Methanococcales__Methanotorris_igneus_Kol_5__glutamyl|tRNA_reductase:0.15947015618617441102,((336121948__Archaea__Methanococcales__Methanothermococcus_okinawensis_IH1__glutamyl|tRNA_reductase:0.23120030771842553508,150400490__Archaea__Methanococcales__Methanococcus_aeolicus_Nankai-3__glutamyl|tRNA_reductase:0.29824603675157146387):0.12802419400254858028,((150399845__Archaea__Methanococcales__Methanococcus_vannielii_SB__glutamyl|tRNA_reductase:0.15058675244384792102,45357651__Archaea__Methanococcales__Methanococcus_maripaludis_S2__glutamyl|tRNA_reductase:0.10122206939172878615):0.14645745188355036026,297619964__Archaea__Methanococcales__Methanococcus_voltae_A3__glutamyl|tRNA_reductase:0.34408093843518111621):0.15439017091513806967):0.14690126206167722356):0.08367415554768772856):0.37099533300862497232):0.07331699509474824683):0.06897287111289210348):0.10224442921578510979):0.11419364536755945150,(((((20089466__Archaea__Methanosarcinales__Methanosarcina_acetivorans_C2A__glutamyl|tRNA_reductase:0.03149419553960540463,21227843__Archaea__Methanosarcinales__Methanosarcina_mazei_Go1__glutamyl|tRNA_reductase:0.06117100714923037058):0.05410155521699431397,73668984__Archaea__Methanosarcinales__Methanosarcina_barkeri_str_Fusaro__glutamyl|tRNA_reductase:0.09911058783060595900):0.21268856611461434136,(336477411__Archaea__Methanosarcinales__Methanosalsum_zhilinae_DSM_4017__glutamyl|tRNA_reductase:0.27492534913297844712,((91773209__Archaea__Methanosarcinales__Methanococcoides_burtonii_DSM_6242__glutamyl|tRNA_reductase:0.17408117121156077567,294496108__Archaea__Methanosarcinales__Methanohalophilus_mahii_DSM_5219__glutamyl|tRNA_reductase:0.22497532332121253362):0.15242269439072250736,298674200__Archaea__Methanosarcinales__Methanohalobium_evestigatum_Z-7303__glutamyl|tRNA_reductase:0.18271753143442270861):0.09301886546667495481):0.05094118610047686929):0.10522834453192764226,(386000879__Archaea__Methanosarcinales__Methanosaeta_harundinacea_6Ac__glutamyl|tRNA_reductase:0.21947034062286793765,(116753373__Archaea__Methanosarcinales__Methanosaeta_thermophila_PT__glutamyl|tRNA_reductase:0.10765068821232902374,330507545__Archaea__Methanosarcinales__Methanosaeta_concilii_GP6__glutamyl|tRNA_reductase:0.20153333040390006281):0.05748342822938148217):0.30071778946471727778):0.22866031087209995332,((222480542__Archaea__Halobacteria__Halorubrum_lacusprofundi_ATCC_49239__glutamyl|tRNA_reductase:0.30050257669886970557,(((292656439__Archaea__Halobacteria__Haloferax_volcanii_DS2__glutamyl|tRNA_reductase:0.02961895758736759338,(2508571893__Archaea__Halobacteria__Haloferax_sulfurifontis_ATCC_BAA-897__glutamyl|tRNA_reductase|_EC|1|2|1|70_|:0.00577115251808357852,2508567521__Archaea__Halobacteria__Haloferax_denitrificans_ATCC_35960__glutamyl|tRNA_reductase|_EC|1|2|1|70_|:0.00919948476339389754):0.02389589887465826817):0.07146161962481269170,(2508592365__Archaea__Halobacteria__Haloferax_mucosum_ATCC_BAA-1512__glutamyl|tRNA_reductase|_EC|1|2|1|70_|:0.07302275553802389796,389847756__Archaea__Halobacteria__Haloferax_mediterranei_ATCC_33500__glutamyl|tRNA_reductase:0.07356685052389090596):0.07472394566594686705):0.21141183264090201988,((313125499__Archaea__Halobacteria__Halogeometricum_borinquense_DSM_11551__glutamyl|tRNA_reductase:0.26094417753250909175,110669214__Archaea__Halobacteria__Haloquadratum_walsbyi_DSM_16790__glutamyl|tRNA_reductase:0.38571020761886637418):0.04841533592541826664,(300710591__Archaea__Halobacteria__Halalkalicoccus_jeotgali_B3__glutamyl|tRNA_reductase:0.49230570573854703920,(((336253522__Archaea__Halobacteria__Halopiger_xanaduensis_SH-6__glutamyl|tRNA_reductase:0.10978870837106832759,(284166504__Archaea__Halobacteria__Haloterrigena_turkmenica_DSM_5511__glutamyl|tRNA_reductase:0.14452269039065038236,289580897__Archaea__Halobacteria__Natrialba_magadii_ATCC_43099__glutamyl|tRNA_reductase:0.23324944104120934329):0.04501721800746645574):0.26899115638626835967,(169236435__Archaea__Halobacteria__Halobacterium_salinarum_R1__glutamyl|tRNA_reductase:0.00000122123005994819,15790694__Archaea__Halobacteria__Halobacterium_sp_NRC-1__glutamyl|tRNA_reductase:0.00000122123005994819):0.41481850089246102842):0.04015470678427423418,(257053886__Archaea__Halobacteria__Halorhabdus_utahensis_DSM_12940__glutamyl|tRNA_reductase:0.42199221883768400776,((257387660__Archaea__Halobacteria__Halomicrobium_mukohataei_DSM_12286__glutamyl|tRNA_reductase:0.21834702679963530203,(344212499__Archaea__Halobacteria__Haloarcula_hispanica_ATCC_33960__glutamyl|tRNA_reductase:0.00835370600964790641,(2508583366__Archaea__Halobacteria__Haloarcula_vallismortis_ATCC_29715__glutamyl|tRNA_reductase|_EC|1|2|1|70_|:0.03362906136740063945,(161723235__Archaea__Halobacteria__Haloarcula_marismortui_ATCC_43049__glutamyl|tRNA_reductase:0.00000122123005994819,(2508574702__Archaea__Halobacteria__Haloarcula_californiae_ATCC_33799__glutamyl|tRNA_reductase|_EC|1|2|1|70_|:0.00217234106571893718,2508577719__Archaea__Halobacteria__Haloarcula_sinaiiensis_ATCC_33800__glutamyl|tRNA_reductase|_EC|1|2|1|70_|:0.00000122123005994819):0.00217458392353981006):0.01566013122384396841):0.00004270841258613839):0.24241496859802327823):0.13409116155560213413,76802884__Archaea__Halobacteria__Natronomonas_pharaonis_DSM_2160__glutamyl|tRNA_reductase:0.44222379334386696659):0.03142811532197493235):0.06378701534884939628):0.07529781996605512673):0.08015543394561278068):0.06654709051181952051):0.09893833340119370656):0.75127053696705214936,(147920617__Archaea__Methanocellales__Uncultured_methanogenic_archaeon_RC-I__glutamyl|tRNA_reductase:0.31495362164162404861,(383318773__Archaea__Methanocellales__Methanocella_sp_HZ254__glutamyl|tRNA_reductase:0.14565137350566037533,282165598__Archaea__Methanocellales__Methanocella_paludicola_SANAE__glutamyl|tRNA_reductase:0.15626012154295851331):0.22386934460017610116):0.31762733136216803054):0.14442610625234786337):0.09900363431103936795):0.25855845819953615639,11499557__Archaea__Archaeoglobales__Archaeoglobus_fulgidus_DSM_4304__glutamyl|tRNA_reductase:0.49727721765124144326):0.0;
