# Supplementary material for: The last universal common ancestor between ancient Earth chemistry and the onset of genetics
Source: PLoS Genet. 2018 Aug 16;14(8):e1007518. doi: 10.1371/journal.pgen.1007518 (PMC6095482; doi:10.1371/journal.pgen.1007518)
Supplement: S1 Appendix — The trees are for the 355 clusters that, after alignment and tree construction, generated ML trees that preserve domain monophyly while also having homologues in ≥2 archaeal and ≥2 bacterial lineages. These 355 proteins trace to LUCA by those phylogenetic criteria [78]. LUCA, last universal common ancestor; ML, maximum likelihood. (ZIP) [file pgen.1007518.s001.zip › renamed_trees_LUCA/1748.tree]

(14591717__Archaea__Thermococcales-pyroco__Pyrococcus_horikoshii_OT3__V|type_ATP_synthase_subunit_I:0.10852559609230928717,((389851771__Archaea__Thermococcales-pyroco__Pyrococcus_sp_ST04__V|type_ATP_synthase_subunit_I:0.11512970749349973887,(((((315231463__Archaea__Thermococcales-pyroco__Thermococcus_barophilus_MP__V|type_ATP_synthase_subunit_I:0.12459027362962815655,242399772__Archaea__Thermococcales-pyroco__Thermococcus_sibiricus_MM_739__V|type_ATP_synthase_subunit_I:0.27587109703306017527):0.07729919301059270942,((341582386__Archaea__Thermococcales-pyroco__Thermococcus_sp_4557__V|type_ATP_synthase_subunit_I:0.08577379574835951315,212224898__Archaea__Thermococcales-pyroco__Thermococcus_onnurineus_NA1__V|type_ATP_synthase_subunit_I:0.06155141964752876282):0.09966019244911954178,(57641532__Archaea__Thermococcales-pyroco__Thermococcus_kodakarensis_KOD1__V|type_ATP_synthase_subunit_I:0.18559201272290085094,(223477354__Archaea__Thermococcales-pyroco__Thermococcus_sp_AM4__sodium_ion|dependent_V|type_ATP_synthase_subunit_I:0.03960155151288217296,240102199__Archaea__Thermococcales-pyroco__Thermococcus_gammatolerans_EJ3__V|type_ATP_synthase_subunit_I:0.03578293174079675426):0.16683149156783810829):0.06107087324876521450):0.06162399757568673420):0.03844819320106220017,((16081193__Archaea__Thermoplasmatales__Thermoplasma_acidophilum_DSM_1728__V|type_ATP_synthase_subunit_I:0.37833318289932632572,48477558__Archaea__Thermoplasmatales__Picrophilus_torridus_DSM_9790__V|type_ATP_synthase_subunit_I:0.37396964283172695609):0.86105734242344522666,((20094448__Archaea__Thermococcales-pyroco__Methanopyrus_kandleri_AV19__V|type_ATP_synthase_subunit_I:0.81456771220417778512,((((((375254332__Bacteria__Bacteroidetes__Tannerella_forsythia_ATCC_43037__V|type_ATPase_116kDa_subunit_family_protein:0.29582992947382391602,(150006058__Bacteria__Bacteroidetes__Bacteroides_vulgatus_ATCC_8482__V|type_ATP_synthase_subunit_I:0.20342871867477804737,(53714021__Bacteria__Bacteroidetes__Bacteroides_fragilis_YCH46__V|type_ATP_synthase_subunit_I:0.06258939743470759431,29346706__Bacteria__Bacteroidetes__Bacteroides_thetaiotaomicron_VPI-5482__V|type_ATP_synthase_subunit_I:0.07321931593331343358):0.16367902351382493387):0.21745357106600826658):0.13689413087038429517,(150007479__Bacteria__Bacteroidetes__Parabacteroides_distasonis_ATCC_8503__V|type_ATPase_subunit_I:0.28372136718530677202,(334145894__Bacteria__Bacteroidetes__Porphyromonas_gingivalis_TDC60__V|type_ATPase_subunit_I:0.30824404296543828075,332300399__Bacteria__Bacteroidetes__Porphyromonas_asaccharolytica_DSM_20707__V|type_ATPase_116_kDa_subunit:0.40957828603594986783):0.12442345689084370608):0.22221804773074710360):0.17578784040229261665,325280579__Bacteria__Bacteroidetes__Odoribacter_splanchnicus_DSM_20712__V|type_ATPase_116_kDa_subunit:0.56692243901056627031):0.22611644189538845917,(300870654__Bacteria__Spirochaetes__Brachyspira_pilosicoli_95-1000__putative_V|type_ATP_synthase_subunit_I:0.03637789031283934771,(296126587__Bacteria__Spirochaetes__Brachyspira_murdochii_DSM_12563__V|type_ATPase_116_kDa_subunit:0.04539104267211838822,(225620826__Bacteria__Spirochaetes__Brachyspira_hyodysenteriae_WA1__V|type_ATP_synthase_subunit_I:0.01155827244739766717,384210237__Bacteria__Spirochaetes__Brachyspira_intermedia_PWS-A__V|type_ATP_synthase_subunit_I:0.01046443630829193075):0.03427479261831823526):0.05996025777401299550):0.70222311996608877127):0.46355675552491765190,(((206901138__Bacteria__others_bacteria__Dictyoglomus_thermophilum_H-6-12__V|type_ATPase_116kDa_subunit_family:0.13560341599698094717,217967888__Bacteria__others_bacteria__Dictyoglomus_turgidum_DSM_6724__H||||transporting_two|sector_ATPase:0.03632698736280056545):0.73133275394512642364,206895268__Bacteria__Clostridia__Coprothermobacter_proteolyticus_DSM_5265__V|type_ATP_synthase_subunit_I_|V|type_ATPase_I|:1.01103247753279412713):0.25098421749383426071,383788823__Bacteria__others_bacteria__Caldisericum_exile_AZM16c01__V|type_ATP_synthase_subunit_I:1.01139411227118380943):0.07651086382627586557):0.12650411975867073555,((269792464__Bacteria__others_bacteria__Thermanaerovibrio_acidaminovorans_DSM_6589__V|type_ATPase_116_kDa_subunit:0.60093353585852093968,(357419799__Bacteria__others_bacteria__Thermovirga_lienii_DSM_17291__V|type_ATPase_116_kDa_subunit:0.40614208323574241266,294101801__Bacteria__others_bacteria__Aminobacterium_colombiense_DSM_12261__V|type_ATPase_116_kDa_subunit:0.42299210250127677879):0.11917353333329985809):0.45709354793017098473,(((162447832__Bacteria__Tenericutes__Acholeplasma_laidlawii_PG-8A__V|type_H||transporting_ATPase_subunit_I:0.86024849213562304406,(310827774__Bacteria__Clostridia__Eubacterium_limosum_KIST612__V|type_ATPase_116_kDa_subunit:0.49943866240128237388,(284047565__Bacteria__Negativicutes__Acidaminococcus_fermentans_DSM_20731__V|type_ATPase_116_kDa_subunit:0.17569300882492447369,352683585__Bacteria__Negativicutes__Acidaminococcus_intestini_RyC-MR95__H||||transporting_two|sector_ATPase:0.17513347729592995683):0.48114283343670771753):0.14952987920023277923):0.16676609814033582779,(((((302874530__Bacteria__Clostridia__Clostridium_cellulovorans_743B__V|type_ATPase_116_kDa_subunit:0.34998084513940463935,(347542100__Bacteria__Clostridia__Candidatus_Arthromitus_sp_SFB-rat-Yit__V|type_ATPase_116_kDa_subunit:0.08704643151367000287,342731999__Bacteria__Clostridia__Candidatus_Arthromitus_sp_SFB-mouse-Japan__V|type_ATP_synthase_subunit_I:0.10866534917749755274):0.60417638160944020509):0.15068159461354577178,(118444658__Bacteria__Clostridia__Clostridium_novyi_NT__V|type_ATP_synthase_subunit_I:0.14333673751944689401,331269010__Bacteria__Clostridia__Clostridium_botulinum_BKT015925__V|type_sodium_ATP_synthase_subunit_I:0.15250931711716714245):0.24231639912504945866):0.07209395448749558732,(148380586__Bacteria__Clostridia__Clostridium_botulinum_A_str_ATCC_3502__V|type_ATP_synthase_subunit_I:0.31618327321447381451,28210700__Bacteria__Clostridia__Clostridium_tetani_E88__V|type_ATP_synthase_subunit_I:0.27493458698768180604):0.16301691006744145618):0.04804521905488383371,((((169824776__Bacteria__Clostridia__Finegoldia_magna_ATCC_29328__V|type_ATP_synthase_subunit_I:0.36143778257414194144,257067176__Bacteria__Clostridia__Anaerococcus_prevotii_DSM_20548__sodium|transporting_two|sector_ATPase:0.61362546171049758836):0.13560118940639395713,19705062__Bacteria__Fusobacteria__Fusobacterium_nucleatum_subsp_nucleatum_ATCC_25586__V|type_ATP_synthase_subunit_I:0.59667440104976243731):0.09911239169899649371,(257125538__Bacteria__Fusobacteria__Leptotrichia_buccalis_C-1013-b__sodium|transporting_two|sector_ATPase:0.47029493964666413408,269123036__Bacteria__Fusobacteria__Streptobacillus_moniliformis_DSM_12112__V|type_ATPase_116_kDa_subunit:0.62682384717122441309):0.08643614694253971831):0.09724407385239106083,(((328957284__Bacteria__Bacilli__Carnobacterium_sp_17-4__V|type_sodium_ATPase_subunit_I:0.51766247777600882252,((389869278__Bacteria__Bacilli__Enterococcus_faecium_DO__proton_|H||_or_sodium_|Na||_translocating_V|type_ATPase_|V|ATPase||_subunit_I:0.38508752251301814340,29376060__Bacteria__Bacilli__Enterococcus_faecalis_V583__V|type_ATP_synthase_subunit_I:0.34985689611258374843):0.23278626152317255515,((((337283033__Bacteria__Bacilli__Streptococcus_parasanguinis_ATCC_15912__V|type_ATP_synthase_subunit_I:0.19922182952149122825,(157150392__Bacteria__Bacilli__Streptococcus_gordonii_str_Challis_substr_CH1__V|type_ATP_synthase_subunit_I:0.02613171891429407617,125716964__Bacteria__Bacilli__Streptococcus_sanguinis_SK36__V|type_ATP_synthase_subunit_I:0.00557934172574187700):0.23459735680018711790):0.22108405500787148279,(288906252__Bacteria__Bacilli__Streptococcus_gallolyticus_UCN34__v|type_sodium_ATP_synthase|_subunit_I:0.22370454733246031287,(289167646__Bacteria__Bacilli__Streptococcus_mitis_B6__V|type_H||ATPase|_subunit_I:0.00855385468055378656,15901176__Bacteria__Bacilli__Streptococcus_pneumoniae_TIGR4__V|type_ATP_synthase_subunit_I:0.02391036824974045530):0.35708782677486611279):0.04238329436651788740):0.08576864335906121684,(71909940__Bacteria__Bacilli__Streptococcus_pyogenes_MGAS5005__V|type_ATP_synthase_subunit_I:0.35207676358509049086,333904723__Bacteria__Bacilli__Streptococcus_parauberis_KCTC_11537__v|type_sodium_ATP_synthase_subunit_I:0.41544517243649559113):0.08631433432036224318):0.33756999173877050291,326803809__Bacteria__Bacilli__Aerococcus_urinae_ACS-120-V-Col10a__V|type_ATPase_116kDa_subunit_family_protein:0.77723286353622844658):0.09204567423679854699):0.06530907660670232096):0.10652568549150460975,352516460__Bacteria__Bacilli__Tetragenococcus_halophilus_NBRC_12172__V|type_Na||||transporting_ATPase_subunit_I:0.62375949078748060828):0.24767326602626377197,((187934721__Bacteria__Clostridia__Clostridium_botulinum_B_str_Eklund_17B__V|type_ATP_synthase_subunit_I:0.01475901942301454176,188590748__Bacteria__Clostridia__Clostridium_botulinum_E3_str_Alaska_E43__V|type_ATP_synthase_subunit_I:0.01244470230437415628):0.37664918614585640722,110799711__Bacteria__Clostridia__Clostridium_perfringens_ATCC_13124__V|type_ATP_synthase_subunit_I:0.33087021672905791991):0.12846087876858783283):0.09376030268968950365):0.07620745691884880935):0.21376555537128139051,((((289450292__Bacteria__Clostridia__Clostridiales_genomosp_BVAB3_str_UPII9-5__V|type_ATPase_116kDa_subunit_family_protein:0.82089732156985895095,(339441081__Bacteria__Clostridia__Clostridium_sp_SY8519__hypothetical_protein:0.58822778547739951183,160881205__Bacteria__Clostridia__Clostridium_phytofermentans_ISDg__H||||transporting_two|sector_ATPase:0.52023052135190905876):0.23273065758618879939):0.15621741923759344117,126700580__Bacteria__Clostridia__Clostridium_difficile_630__V|type_sodium_ATP_synthase_subunit_I:0.62151522678856252480):0.05289450752689907331,(125974747__Bacteria__Clostridia__Clostridium_thermocellum_ATCC_27405__V|type_ATPase|_116_kDa_subunit:0.33948363993253366511,374294599__Bacteria__Clostridia__Clostridium_clariflavum_DSM_19732__archaeal|vacuolar|type_H||ATPase_subunit_I:0.26937683703527892654):0.14006216239399504886):0.09101970554294996907,((332800016__Bacteria__Clostridia__Tepidanaerobacter_sp_Re1__V|type_ATPase_116_kDa_subunit:0.24738169967536879912,(302390567__Bacteria__Clostridia__Thermosediminibacter_oceani_DSM_16646__V|type_ATPase_116_kDa_subunit:0.09891625180047314281,((167040980__Bacteria__Clostridia__Thermoanaerobacter_sp_X514__H||||transporting_two|sector_ATPase:0.02509069560068366220,(167038643__Bacteria__Clostridia__Thermoanaerobacter_pseudethanolicus_ATCC_33223__H||||transporting_two|sector_ATPase:0.00000122123005994819,320117035__Bacteria__Clostridia__Thermoanaerobacter_brockii_subsp_finnii_Ako-1__V|type_ATPase_116_kDa_subunit:0.00000122123005994819):0.00000122123005994819):0.03565986519554814604,(297545623__Bacteria__Clostridia__Thermoanaerobacter_mathranii_subsp_mathranii_str_A3__V|type_ATPase_116_kDa_subunit:0.00667854555929029824,289579479__Bacteria__Clostridia__Thermoanaerobacter_italicus_Ab9__V|type_ATPase_116_kDa_subunit:0.00626431541782085117):0.02897647575979707055):0.09018964776307671072):0.24722609896696090548):0.28080809202899953414,332981209__Bacteria__Clostridia__Mahella_australiensis_50-1_BON__V|type_ATPase_116_kDa_subunit:0.58145667888284868763):0.10519324072346020182):0.07266554207114614417):0.07996959167607738117):0.06317024702605771036,350270655__Bacteria__Clostridia__Oscillibacter_valericigenes_Sjm18-20__V|type_Na||||transporting_ATPase_I_subunit:0.99921066165287664163):0.07779255095115780727):0.07914820001710216879):0.19555201726174742394):0.06142953958231216899,((88603037__Archaea__Methanomicrobiales__Methanospirillum_hungatei_JF-1__V|type_ATPase|_116_kDa_subunit:0.79725608058598251837,289596941__Archaea__Thermoplasmatales__Aciduliprofundum_boonei_T469__V|type_ATPase_116_kDa_subunit:0.80589670444673866534):0.28302566467407952455,(386000951__Archaea__Methanosarcinales__Methanosaeta_harundinacea_6Ac__V|type_ATP_synthase_subunit_I:0.70198741148983856419,(((84489932__Archaea__Methanobacteriales__Methanosphaera_stadtmanae_DSM_3091__V|type_ATP_synthase_subunit_I:0.47888567030515832856,((148642500__Archaea__Methanobacteriales__Methanobrevibacter_smithii_ATCC_35061__V|type_ATP_synthase_subunit_I:0.21978883455173806039,288559953__Archaea__Methanobacteriales__Methanobrevibacter_ruminantium_M1__A1A0_archaeal_ATP_synthase_subunit_I_AhaI:0.17719191919559940107):0.19968082862227229390,((333988170__Archaea__Methanobacteriales__Methanobacterium_sp_SWAN-1__V|type_ATPase_116_kDa_subunit:0.21945030489014288877,325958190__Archaea__Methanobacteriales__Methanobacterium_sp_AL-21__V|type_ATPase_116_kDa_subunit:0.28841824102140684039):0.09230404505382065750,(15678978__Archaea__Methanobacteriales__Methanothermobacter_thermautotrophicus_str_Delta_H__V|type_ATP_synthase_subunit_I:0.05173945045519617175,304315099__Archaea__Methanobacteriales__Methanothermobacter_marburgensis_str_Marburg__A1AO_ATPase|_subunit_I:0.04618761334798870966):0.15544595459190943543):0.06288253689213929576):0.04501112753357052604):0.07212754814107559531,312137456__Archaea__Methanobacteriales__Methanothermus_fervidus_DSM_2088__v|type_ATPase_116_kda_subunit:0.44422780995307664664):0.21959851746907327330,(296109130__Archaea__Methanococcales__Methanocaldococcus_infernus_ME__V|type_ATPase_116_kDa_subunit:0.17152158048871254947,((333910505__Archaea__Methanococcales__Methanotorris_igneus_Kol_5__V|type_ATPase_116_kDa_subunit:0.13376830852809501460,((150400498__Archaea__Methanococcales__Methanococcus_aeolicus_Nankai-3__V|type_ATP_synthase_subunit_I:0.17247698829109170404,336122415__Archaea__Methanococcales__Methanothermococcus_okinawensis_IH1__V|type_ATPase_116_kDa_subunit:0.14759515567744005415):0.05919444225341704419,(297618714__Archaea__Methanococcales__Methanococcus_voltae_A3__V|type_ATPase_116_kDa_subunit:0.29226238923111064194,(134045597__Archaea__Methanococcales__Methanococcus_maripaludis_C5__V|type_ATP_synthase_subunit_I:0.05749865795549267272,150399116__Archaea__Methanococcales__Methanococcus_vannielii_SB__V|type_ATP_synthase_subunit_I:0.07397426332095628776):0.10349705778213397211):0.05967933250338750689):0.05488500296465313039):0.11637427657013212079,(256810415__Archaea__Methanococcales__Methanocaldococcus_fervens_AG86__V|type_ATP_synthase_subunit_I:0.10150209165511329956,(289193300__Archaea__Methanococcales__Methanocaldococcus_sp_FS406-22__V|type_ATPase_116_kDa_subunit:0.02635398750681349975,(261403724__Archaea__Methanococcales__Methanocaldococcus_vulcanius_M7__V|type_ATP_synthase_subunit_I:0.11046622260329197474,15668395__Archaea__Methanococcales__Methanocaldococcus_jannaschii_DSM_2661__V|type_ATP_synthase_subunit_I:0.01913481889941521033):0.01115118338761059147):0.05197024889932565922):0.10614257850068718747):0.08159398508466034206):0.36322553036680044203):0.06216421182192532341):0.08304961636097613065):0.05172638383269446277):0.05470139121001874050):0.52407207331535166084):0.07526427715255373796,337285033__Archaea__Thermococcales-pyroco__Pyrococcus_yayanosii_CH1__V|type_ATP_synthase_subunit_I:0.13946150881318328252):0.11913918343182011705,18976549__Archaea__Thermococcales-pyroco__Pyrococcus_furiosus_DSM_3638__V|type_ATP_synthase_subunit_I:0.16102312931145515429):0.03114444624183625859):0.06635060223794062018,332158472__Archaea__Thermococcales-pyroco__Pyrococcus_sp_NA2__V|type_ATP_synthase_subunit_I:0.07840466186206260235):0.01723874858873155128,14521965__Archaea__Thermococcales-pyroco__Pyrococcus_abyssi_GE5__V|type_ATP_synthase_subunit_I:0.10224514732118455962):0.0;
