# Supplementary material for: The last universal common ancestor between ancient Earth chemistry and the onset of genetics
Source: PLoS Genet. 2018 Aug 16;14(8):e1007518. doi: 10.1371/journal.pgen.1007518 (PMC6095482; doi:10.1371/journal.pgen.1007518)
Supplement: S1 Appendix — The trees are for the 355 clusters that, after alignment and tree construction, generated ML trees that preserve domain monophyly while also having homologues in ≥2 archaeal and ≥2 bacterial lineages. These 355 proteins trace to LUCA by those phylogenetic criteria [78]. LUCA, last universal common ancestor; ML, maximum likelihood. (ZIP) [file pgen.1007518.s001.zip › renamed_trees_LUCA/1103.tree]

(332158170__Archaea__Thermococcales-pyroco__Pyrococcus_sp_NA2__2|acetyl|1|alkylglycerophosphocholine_esterase:0.19654904824088445525,(389851494__Archaea__Thermococcales-pyroco__Pyrococcus_sp_ST04__2|acetyl|1|alkylglycerophosphocholine_esterase:0.24845894680024388501,((((341581855__Archaea__Thermococcales-pyroco__Thermococcus_sp_4557__alpha|beta_fold_family_hydrolase:0.14486314454721968548,(57641336__Archaea__Thermococcales-pyroco__Thermococcus_kodakarensis_KOD1__alpha|beta_fold_family_hydrolase:0.11627619329458645236,212223343__Archaea__Thermococcales-pyroco__Thermococcus_onnurineus_NA1__hydrolase:0.13216525674280765745):0.02767748805235238987):0.01840107656335922617,18978373__Archaea__Thermococcales-pyroco__Pyrococcus_furiosus_DSM_3638__hypothetical_protein:0.26407291783414893471):0.05020514492971931558,((240103754__Archaea__Thermococcales-pyroco__Thermococcus_gammatolerans_EJ3__Hydrolase|_alpha|beta_superfamily:0.04959572372584345606,223478348__Archaea__Thermococcales-pyroco__Thermococcus_sp_AM4__alpha|beta_hydrolase:0.05594674495012860044):0.08120182358587693661,337285280__Archaea__Thermococcales-pyroco__Pyrococcus_yayanosii_CH1__hydrolase:0.10337118801269642998):0.02492242924828657821):0.07632561151001142352,(315229982__Archaea__Thermococcales-pyroco__Thermococcus_barophilus_MP__hypothetical_protein:0.12323523589227862451,(289596294__Archaea__Thermoplasmatales__Aciduliprofundum_boonei_T469__peptidase_S15:0.47589386845060477338,(((126465174__Archaea__Desulfurococcales__Staphylothermus_marinus_F1__peptidase_S15:0.05617701046029208167,297526557__Archaea__Desulfurococcales__Staphylothermus_hellenicus_DSM_12710__peptidase_S15:0.02441363746394235520):0.21005175711597209864,((218884188__Archaea__Desulfurococcales__Desulfurococcus_kamchatkensis_1221n__Hydrolases_of_the_alpha|beta_superfamily:0.02482199383481497809,390938639__Archaea__Desulfurococcales__Desulfurococcus_fermentans_DSM_16532__alpha|beta_fold_family_hydrolase:0.02954736286149919552):0.53142696443761161529,119718921__Archaea__Thermoproteales__Thermofilum_pendens_Hrk_5__2|acetyl|1|alkylglycerophosph_ocholine_esterase:0.37399742198337498911):0.07978565658648631431):0.22094740153039488240,(((383457668__Bacteria__Deltaproteobacteria__Corallococcus_coralloides_DSM_2259__hypothetical_protein:1.03599970233189120350,((108805134__Bacteria__Actinobacteria__Rubrobacter_xylanophilus_DSM_9941__hypothetical_protein:0.48215717333796614952,159897231__Bacteria__Chloroflexi__Herpetosiphon_aurantiacus_DSM_785__hypothetical_protein:0.67304305489053661837):0.39873460777207736516,(94971740__Bacteria__Acidobacteria__Candidatus_Koribacter_versatilis_Ellin345__dipeptidyl_aminopeptidases|acylaminoacyl|peptidases|like_protein:1.25130961034998033909,((262197251__Bacteria__Deltaproteobacteria__Haliangium_ochraceum_DSM_14365__hypothetical_protein:0.71742148935084060213,(183221899__Bacteria__Spirochaetes__Leptospira_biflexa_serovar_Patoc_strain_Patoc_1_Paris__alpha|beta_family_hydrolase:0.00000122123005994819,189911968__Bacteria__Spirochaetes__Leptospira_biflexa_serovar_Patoc_strain_Patoc_1_Ames__dipeptidyl_aminopeptidase|acylaminoacyl|_peptidase:0.00000122123005994819):0.93013292778219736068):0.29496049664382684163,347754141__Bacteria__Acidobacteria__Candidatus_Chloracidobacterium_thermophilum_B__alpha|beta_hydrolase_fold_protein:0.84289516506612616187):0.11090105135513482482):0.04314160965228662492):0.08999452053965964482):0.09419281587690472857,((158333429__Bacteria__Cyanobacteria__Acaryochloris_marina_MBIC11017__hypothetical_protein:1.43893745540468609434,(187251718__Bacteria__others_bacteria__Elusimicrobium_minutum_Pei191__dipeptidyl_aminopeptidases|acylaminoacyl|peptidase:0.82480904584853298456,183221275__Bacteria__Spirochaetes__Leptospira_biflexa_serovar_Patoc_strain_Patoc_1_Paris__alpha|beta_family_hydrolase:0.88970001076208526936):0.12127155540394564393):0.07423075598295440780,((((((((((336066621__Bacteria__others_bacteria__Erysipelothrix_rhusiopathiae_str_Fujisawa__alpha|beta_fold_family_hydrolase:0.59991616586087304075,(389868482__Bacteria__Bacilli__Enterococcus_faecium_DO__family_S9_peptidase:0.18317255167136234362,352517508__Bacteria__Bacilli__Tetragenococcus_halophilus_NBRC_12172__hypothetical_protein:0.30693151589758510545):0.03696534766066538608):0.04035174144602990398,29376100__Bacteria__Bacilli__Enterococcus_faecalis_V583__hypothetical_protein:0.19880060871783622467):0.07517146985048137053,332686543__Bacteria__Bacilli__Melissococcus_plutonius_ATCC_35311__hypothetical_protein:0.22925333176739282059):0.09567361597357304515,(((((377810159__Bacteria__Bacilli__Pediococcus_claussenii_ATCC_BAA-344__prolyl_oligopeptidase_family_protein:0.17428795197838223285,116492166__Bacteria__Bacilli__Pediococcus_pentosaceus_ATCC_25745__alpha|beta_fold_family_hydrolase:0.16955362201628726426):0.14966036171582697278,(339634426__Bacteria__Bacilli__Weissella_koreensis_KACC_15510__alpha|beta_hydrolase:0.54115781705910015464,(((347521257__Bacteria__Bacilli__Lactococcus_garvieae_ATCC_49156__hypothetical_protein:0.00000122123005994819,385832640__Bacteria__Bacilli__Lactococcus_garvieae_Lg2__hypothetical_protein:0.00000122123005994819):0.65733596617326650602,((347520673__Bacteria__Bacilli__Lactococcus_garvieae_ATCC_49156__hypothetical_protein:0.20163527823517984894,(15672103__Bacteria__Bacilli__Lactococcus_lactis_subsp_lactis_Il1403__hypothetical_protein:0.03775168474296219240,((385837122__Bacteria__Bacilli__Lactococcus_lactis_subsp_cremoris_A76__hydrolase:0.00000122123005994819,116510939__Bacteria__Bacilli__Lactococcus_lactis_subsp_cremoris_SK11__alpha|beta_fold_family_hydrolase:0.00254303739321069724):0.00283296464618111241,(125623009__Bacteria__Bacilli__Lactococcus_lactis_subsp_cremoris_MG1363__hypothetical_protein:0.00000122123005994819,389853331__Bacteria__Bacilli__Lactococcus_lactis_subsp_cremoris_NZ9000__hypothetical_protein:0.00000122123005994819):0.00728201919232985585):0.08106783961627340995):0.10730488851970222675):0.27336494099144742487,((379704656__Bacteria__Bacilli__Streptococcus_infantarius_subsp_infantarius_CJ18__Prolyl_oligopeptidase_family:0.06364600852722933355,(336063608__Bacteria__Bacilli__Streptococcus_pasteurianus_ATCC_43144__putative_signal_peptide_containing_peptidase:0.00980754686697429996,(374337306__Bacteria__Bacilli__Streptococcus_macedonicus_ACA-DC_198__hydrolase:0.01270918948706662929,386337014__Bacteria__Bacilli__Streptococcus_gallolyticus_subsp_gallolyticus_ATCC_43143__signal_peptide:0.00000122123005994819):0.00279142506588145843):0.01038633993427621680):0.11069710783240298280,((((195978816__Bacteria__Bacilli__Streptococcus_equi_subsp_zooepidemicus_MGCS10565__alpha|beta_hydrolase:0.02616472794501585944,(225867865__Bacteria__Bacilli__Streptococcus_equi_subsp_zooepidemicus__hypothetical_protein:0.00270730749382153352,225871220__Bacteria__Bacilli__Streptococcus_equi_subsp_equi_4047__hypothetical_protein:0.00537407118065665653):0.00390359853944034644):0.09907024261402809506,(251781755__Bacteria__Bacilli__Streptococcus_dysgalactiae_subsp_equisimilis_GGS_124_1__alpha|beta_hydrolase:0.06435753458042299535,(15675706__Bacteria__Bacilli__Streptococcus_pyogenes_M1_GAS__hypothetical_protein:0.01574825785584824459,28895148__Bacteria__Bacilli__Streptococcus_pyogenes_SSI-1__hypothetical_protein:0.00663320353363874848):0.02830381999548192001):0.04088690668327280703):0.04230619220581682133,(222152510__Bacteria__Bacilli__Streptococcus_uberis_0140J__hypothetical_protein:0.13961729209782416938,333905674__Bacteria__Bacilli__Streptococcus_parauberis_KCTC_11537__hypothetical_protein:0.15041610002089281228):0.06471198927257904021):0.09001886222333703447,22536293__Bacteria__Bacilli__Streptococcus_agalactiae_2603V-R__hypothetical_protein:0.15063374035590759714):0.04462475300747312940):0.12270543459721068580):0.09064021166764343884):0.06239532153807737097,(116491505__Bacteria__Bacilli__Oenococcus_oeni_PSU-1__alpha|beta_fold_family_hydrolase:0.44542600694578099452,(116617609__Bacteria__Bacilli__Leuconostoc_mesenteroides_subsp_mesenteroides_ATCC_8293__alpha|beta_fold_family_hydrolase:0.10451896413557094923,((339491625__Bacteria__Bacilli__Leuconostoc_sp_C2__alpha|beta_hydrolase:0.00000122123005994819,296111157__Bacteria__Bacilli__Leuconostoc_kimchii_IMSNU_11154__alpha|beta_hydrolase:0.00000122123005994819):0.09798217712903341259,(300173841__Bacteria__Bacilli__Leuconostoc_gasicomitatum_LMG_18811__cell_surface_hydrolase:0.09163238097893518230,170016643__Bacteria__Bacilli__Leuconostoc_citreum_KM20__alpha|beta_fold_family_hydrolase:0.14704680916032711324):0.01731429061239003753):0.08515104165749950993):0.22857811316483206410):0.09875919177038509911):0.05810482922951553525):0.02297915334663022668):0.05784561592205931385,((331700849__Bacteria__Bacilli__Lactobacillus_buchneri_NRRL_B-30929__alpha|beta_hydrolase_fold_protein:0.31416765943962782215,(380033284__Bacteria__Bacilli__Lactobacillus_plantarum_WCFS1__cell_surface_hydrolase|_membrane|bound:0.52494759321917427997,116334672__Bacteria__Bacilli__Lactobacillus_brevis_ATCC_367__alpha|beta_hydrolase:0.28129532227084380613):0.10297421923893385065):0.08532401185360828644,((((184154210__Bacteria__Bacilli__Lactobacillus_reuteri_JCM_1112__hypothetical_protein:0.01388159986639300909,338203198__Bacteria__Bacilli__Lactobacillus_reuteri_SD2112__alpha|beta_hydrolase:0.00000122123005994819):0.21315152811167095703,(385812755__Bacteria__Bacilli__Lactobacillus_fermentum_CECT_5716__hypothetical_protein:0.00252872613678435708,184156188__Bacteria__Bacilli__Lactobacillus_fermentum_IFO_3956__hypothetical_protein:0.00000122123005994819):0.14665197193295606559):0.07588146372020307395,(385814263__Bacteria__Bacilli__Lactobacillus_helveticus_H10__Hydrolase_of_the_alpha|beta_superfamily|like_protein:0.16518070800203726867,(336054527__Bacteria__Bacilli__Lactobacillus_kefiranofaciens_ZW3__family_S9_peptidase:0.24698406968554495466,((325956331__Bacteria__Bacilli__Lactobacillus_acidophilus_30SC__hypothetical_protein:0.00270384771627833363,315037857__Bacteria__Bacilli__Lactobacillus_amylovorus_GRL_1112__hypothetical_protein:0.00000122123005994819):0.10766270714844683454,295692496__Bacteria__Bacilli__Lactobacillus_crispatus_ST1__hydrolase_of_the_alpha|beta_superfamily:0.18288027807070461606):0.06262548079804648726):0.04925049381098751261):0.38966542724059155534):0.05232854740165002183,(((58337044__Bacteria__Bacilli__Lactobacillus_acidophilus_NCFM__hypothetical_protein:0.07680541111525310272,(385817306__Bacteria__Bacilli__Lactobacillus_amylovorus_GRL1118__hypothetical_protein:0.00000122123005994819,(315037955__Bacteria__Bacilli__Lactobacillus_amylovorus_GRL_1112__hypothetical_protein:0.00000122123005994819,325956427__Bacteria__Bacilli__Lactobacillus_acidophilus_30SC__hypothetical_protein:0.00000122123005994819):0.00256021475210399746):0.04289135836156526826):0.05038382071647445892,(336054441__Bacteria__Bacilli__Lactobacillus_kefiranofaciens_ZW3__family_S9_peptidase:0.11768402098809860323,(295692594__Bacteria__Bacilli__Lactobacillus_crispatus_ST1__hydrolase_of_the_alpha|beta_superfamily:0.13234101397668091016,385814176__Bacteria__Bacilli__Lactobacillus_helveticus_H10__hydrolase:0.09629656468156011506):0.02850652168460593439):0.03400429607495326217):0.26385310903684505712,(104773676__Bacteria__Bacilli__Lactobacillus_delbrueckii_subsp_bulgaricus_ATCC_11842__hypothetical_protein:0.26228987728463210027,(42519484__Bacteria__Bacilli__Lactobacillus_johnsonii_NCC_533__hypothetical_protein:0.05126114484294424373,116630003__Bacteria__Bacilli__Lactobacillus_gasseri_ATCC_33323__alpha|beta_fold_family_hydrolase:0.08355491969689332610):0.13199923988758749394):0.04838871612866726263):0.06300025230494236961):0.06074370199977816714):0.04088051968759771199):0.12063994426223233203,((81428880__Bacteria__Bacilli__Lactobacillus_sakei_subsp_sakei_23K__extracellular_hydrolase_|lipase|esterase|:0.27858179464759874611,(116494300__Bacteria__Bacilli__Lactobacillus_casei_ATCC_334__alpha|beta_fold_family_hydrolase:0.03703341162662044522,258507737__Bacteria__Bacilli__Lactobacillus_rhamnosus_GG__alpha|beta_hydrolase:0.06957817281121830844):0.31091703763353739642):0.06076163005049293325,((308181952__Bacteria__Bacilli__Lactobacillus_plantarum_subsp_plantarum_ST-III__cell_surface_hydrolase:0.00260617124853109328,(380033901__Bacteria__Bacilli__Lactobacillus_plantarum_WCFS1__cell_surface_hydrolase|_membrane|bound:0.00260350381254319469,254557871__Bacteria__Bacilli__Lactobacillus_plantarum_JDM1__cell_surface_hydrolase|_membrane|bound_||:0.00000122123005994819):0.00000122123005994819):0.27745140147954794330,(347534904__Bacteria__Bacilli__Lactobacillus_sanfranciscensis_TMW_1-1304__hypothetical_protein:0.78595195520320570992,(90962035__Bacteria__Bacilli__Lactobacillus_salivarius_UCC118__cell_surface_hydrolase|_membrane|bound:0.20035414576340301873,347525748__Bacteria__Bacilli__Lactobacillus_ruminis_ATCC_27782__cell_surface_hydrolase|_membrane|bound:0.36398989720266228254):0.13058363567950889705):0.05600680992534941283):0.05303001693451853821):0.08479918223864912896):0.04248370115476635817,(((377809154__Bacteria__Bacilli__Pediococcus_claussenii_ATCC_BAA-344__prolyl_oligopeptidase_family_protein:0.35356942807026869868,(((116490318__Bacteria__Bacilli__Oenococcus_oeni_PSU-1__alpha|beta_fold_family_hydrolase:0.21532052241405952309,184154505__Bacteria__Bacilli__Lactobacillus_fermentum_IFO_3956__cell_surface_hydrolase:0.13643387559531811037):0.12219516899886111172,(116332900__Bacteria__Bacilli__Lactobacillus_brevis_ATCC_367__alpha|beta_hydrolase:0.16853215615482464163,331700570__Bacteria__Bacilli__Lactobacillus_buchneri_NRRL_B-30929__alpha|beta_fold_family_hydrolase:0.21404844410842027713):0.04991516647237239507):0.05580728799916829380,254557784__Bacteria__Bacilli__Lactobacillus_plantarum_JDM1__cell_surface_hydrolase|_membrane|bound_||:0.22028745042669536924):0.08526585618037817171):0.07080475562837298953,((385829519__Bacteria__Bacilli__Lactobacillus_rhamnosus_GG_Xt__putative_cell_surface_hydrolase:0.00000122123005994819,((385836780__Bacteria__Bacilli__Lactobacillus_rhamnosus_ATCC_8530__alpha|beta_hydrolase_fold_family_protein:0.00000122123005994819,258509902__Bacteria__Bacilli__Lactobacillus_rhamnosus_GG__alpha|beta_fold_family_hydrolase:0.00000122123005994819):0.00000122123005994819,258541062__Bacteria__Bacilli__Lactobacillus_rhamnosus_Lc_705__alpha|beta_superfamily_hydrolase:0.00000122123005994819):0.00000122123005994819):0.01999910990086646925,((301067901__Bacteria__Bacilli__Lactobacillus_casei_str_Zhang__alpha|beta_hydrolase:0.00000122123005994819,116496299__Bacteria__Bacilli__Lactobacillus_casei_ATCC_334__alpha|beta_fold_family_hydrolase:0.00000122123005994819):0.00000122123005994819,(191639842__Bacteria__Bacilli__Lactobacillus_casei_BL23__alpha|beta_hydrolase:0.00000122123005994819,(385824807__Bacteria__Bacilli__Lactobacillus_casei_BD-II__Alpha|beta_hydrolase:0.00000122123005994819,385821624__Bacteria__Bacilli__Lactobacillus_casei_LC2W__Alpha|beta_hydrolase:0.00000122123005994819):0.00000122123005994819):0.00000122123005994819):0.02879590924478527339):0.47299971351292374733):0.22052428615214952901,377810334__Bacteria__Bacilli__Pediococcus_claussenii_ATCC_BAA-344__alpha|beta_fold_family_hydrolase:0.69963881707657549214):0.10991183411279648041):0.11556744218097009247):0.07345651225844816723,((261404119__Bacteria__Bacilli__Paenibacillus_sp_Y412MC10__peptidase_S15:0.24945079991507004835,(((172057720__Bacteria__Bacilli__Exiguobacterium_sibiricum_255-15__hypothetical_protein:0.47664965598322261986,337750105__Bacteria__Bacilli__Paenibacillus_mucilaginosus_KNP414__peptidase_S15:0.25479689139441175083):0.12363309421264422061,(376263085__Bacteria__Clostridia__Clostridium_sp_BNL1100__alpha|beta_superfamily_hydrolase:0.13668385403685529011,220930589__Bacteria__Clostridia__Clostridium_cellulolyticum_H10__hypothetical_protein:0.06687244440282263946):0.23267033362414746289):0.05752964313122260059,(219668607__Bacteria__Clostridia__Desulfitobacterium_hafniense_DCB-2__hypothetical_protein:0.07429015478818040696,89894204__Bacteria__Clostridia__Desulfitobacterium_hafniense_Y51__hypothetical_protein:0.09640697240680080882):0.41684150482738896448):0.08199217259467656005):0.08257089277360912805,(116873511__Bacteria__Bacilli__Listeria_welshimeri_serovar_6b_str_SLCC5334__hypothetical_protein:0.00823211005233585348,((347549471__Bacteria__Bacilli__Listeria_ivanovii_subsp_ivanovii_PAM_55__hypothetical_protein:0.04438828561431226727,289435424__Bacteria__Bacilli__Listeria_seeligeri_serovar_1-2b_str_SLCC3954__hypothetical_protein:0.02537510259887005779):0.03395887742059023467,(16801245__Bacteria__Bacilli__Listeria_innocua_Clip11262__hypothetical_protein:0.08313765586307220179,16804113__Bacteria__Bacilli__Listeria_monocytogenes_EGD-e__hypothetical_protein:0.03557481497097619849):0.00993396685023777669):0.02698760916890828240):0.40027604131989308334):0.06182501801544369041):0.06336533236084276877,((383190553__Bacteria__Gammaproteobacteria__Rahnella_aquatilis_CIP_78-65_ATCC_33071__Putative_lysophospholipase:1.45634071200569259474,(390946219__Bacteria__Bacteroidetes__Alistipes_finegoldii_DSM_17242__Putative_lysophospholipase:0.64800836153518692750,((325297309__Bacteria__Bacteroidetes__Bacteroides_salanitronis_DSM_18170__hypothetical_protein:0.26470736449801551826,150005075__Bacteria__Bacteroidetes__Bacteroides_vulgatus_ATCC_8482__hypothetical_protein:0.14378895586508991244):0.09526351447044521803,((53712208__Bacteria__Bacteroidetes__Bacteroides_fragilis_YCH46__hypothetical_protein:0.09998041481591596336,29349622__Bacteria__Bacteroidetes__Bacteroides_thetaiotaomicron_VPI-5482__hypothetical_protein:0.09273145671866624140):0.08845411414094567215,(319901275__Bacteria__Bacteroidetes__Bacteroides_helcogenes_P_36-108__hypothetical_protein:0.33116657995168830020,(375255668__Bacteria__Bacteroidetes__Tannerella_forsythia_ATCC_43037__hypothetical_protein:0.30343225653647271089,390946455__Bacteria__Bacteroidetes__Alistipes_finegoldii_DSM_17242__alpha|beta_fold_family_hydrolase:0.14561971608759802232):0.05959214386377863215):0.04497530517953499118):0.06305909574556697872):0.14706489544804693392):0.33256726821462706534):0.05869789162812372174,(302874964__Bacteria__Clostridia__Clostridium_cellulovorans_743B__alpha|beta_hydrolase:0.50313377196715636241,(((332299118__Bacteria__Spirochaetes__Treponema_brennaborense_DSM_12168__hypothetical_protein:0.42723489859793994938,(328955680__Bacteria__Actinobacteria__Coriobacterium_glomerans_PW2__hypothetical_protein:0.56033675349377964903,((387822470__Bacteria__Actinobacteria__Bifidobacterium_animalis_subsp_lactis_Bi-07__alpha|beta_fold_family_hydrolase:0.00000122123005994819,(384191179__Bacteria__Actinobacteria__Bifidobacterium_animalis_subsp_lactis_BB-12__Alpha|beta_hydrolase:0.00000122123005994819,384192324__Bacteria__Actinobacteria__Bifidobacterium_animalis_subsp_lactis_CNCM_I-2494__Alpha|beta_hydrolase:0.00000122123005994819):0.00000122123005994819):0.53818654317916281293,(390936747__Bacteria__Actinobacteria__Bifidobacterium_bifidum_BGN4__YgkD:0.30987612353946208943,(23465429__Bacteria__Actinobacteria__Bifidobacterium_longum_NCC2705__hypothetical_protein:0.25972192223555923274,(119025759__Bacteria__Actinobacteria__Bifidobacterium_adolescentis_ATCC_15703__hypothetical_protein:0.26560435620437428117,283455969__Bacteria__Actinobacteria__Bifidobacterium_dentium_Bd1__alpha|beta_hydrolase:0.14304531836769501796):0.12788115714373429754):0.05179229131164848204):0.15029733947083703804):0.27239360677381702081):0.23774052775516124614):0.15078203250104454947,(((((296125269__Bacteria__Spirochaetes__Brachyspira_murdochii_DSM_12563__alpha|beta_superfamily_hydrolase:0.08667654699579173394,(384208629__Bacteria__Spirochaetes__Brachyspira_intermedia_PWS-A__hydrolase:0.03326801022603192992,225619582__Bacteria__Spirochaetes__Brachyspira_hyodysenteriae_WA1__alpha|beta_superfamily_hydrolase:0.02385458955609017981):0.07743752401934156371):0.27085735495170099041,300870037__Bacteria__Spirochaetes__Brachyspira_pilosicoli_95-1000__hydrolase_of_the_alpha_beta_superfamily:0.26227505795129574251):0.40202168283583783470,((110799715__Bacteria__Clostridia__Clostridium_perfringens_ATCC_13124__hypothetical_protein:0.01596177288956725226,110803771__Bacteria__Clostridia__Clostridium_perfringens_SM101__hypothetical_protein:0.02451938745893133750):0.31895562154431328361,(187933608__Bacteria__Clostridia__Clostridium_botulinum_B_str_Eklund_17B__alpha|beta_hydrolase:0.07659330812527054277,188588493__Bacteria__Clostridia__Clostridium_botulinum_E3_str_Alaska_E43__alpha|beta_hydrolase:0.03929031133074244175):0.26706254144757990421):0.04383685478162506477):0.03703086021464754157,169829684__Bacteria__Bacilli__Lysinibacillus_sphaericus_C3-41__hypothetical_protein:0.38236982748393189002):0.07318699106456891257,((326803194__Bacteria__Bacilli__Aerococcus_urinae_ACS-120-V-Col10a__hypothetical_protein:0.58945438009576378580,((((352684282__Bacteria__Negativicutes__Acidaminococcus_intestini_RyC-MR95__alpha|beta_hydrolase:0.64493149217123435513,383754377__Bacteria__Negativicutes__Selenomonas_ruminantium_subsp_lactilytica_TAM6421__hypothetical_protein:0.33002428387452770187):0.05666653496473914725,330839209__Bacteria__Negativicutes__Selenomonas_sputigena_ATCC_35185__hypothetical_protein:0.39649262752249231356):0.14626268653493390559,383753570__Bacteria__Negativicutes__Selenomonas_ruminantium_subsp_lactilytica_TAM6421__hypothetical_protein:0.53396926618816265009):0.29466405836179315747,374307903__Bacteria__Clostridia__Filifactor_alocis_ATCC_35896__alpha|beta_hydrolase:0.45719522353810271298):0.07837436352459398181):0.17255818535052921958,(((116512371__Bacteria__Bacilli__Lactococcus_lactis_subsp_cremoris_SK11__alpha|beta_fold_family_hydrolase:0.00245132737751948496,(385837901__Bacteria__Bacilli__Lactococcus_lactis_subsp_cremoris_A76__Cell_surface_hydrolase|_membrane|bound_|putative|:0.00517515616869659769,(389854115__Bacteria__Bacilli__Lactococcus_lactis_subsp_cremoris_NZ9000__putative_extracellular_hydrolase:0.00000122123005994819,125623768__Bacteria__Bacilli__Lactococcus_lactis_subsp_cremoris_MG1363__extracellular_hydrolase:0.00000122123005994819):0.00240388053971768781):0.00000122123005994819):0.03594763348132536812,(385831034__Bacteria__Bacilli__Lactococcus_lactis_subsp_lactis_CV56__hypothetical_protein:0.00000122123005994819,15673556__Bacteria__Bacilli__Lactococcus_lactis_subsp_lactis_Il1403__hypothetical_protein:0.00000122123005994819):0.08445497168350947492):0.26459163794460988095,(152974101__Bacteria__Bacilli__Bacillus_cytotoxicus_NVH_391-98__alpha|beta_hydrolase:0.07769230813571710581,(384184337__Bacteria__Bacilli__Bacillus_thuringiensis_serovar_chinensis_CT-43__Alpha|beta_hydrolase:0.01063978085026007388,(((163938263__Bacteria__Bacilli__Bacillus_weihenstephanensis_KBAB4__putative_alpha|beta_hydrolase:0.03289052829262058969,384178191__Bacteria__Bacilli__Bacillus_thuringiensis_serovar_finitimus_YBT-020__putative_alpha|beta_hydrolase:0.02136184205320270854):0.03356482523617553698,118476028__Bacteria__Bacilli__Bacillus_thuringiensis_str_Al_Hakam__alpha|beta_hydrolase:0.02116199056140409193):0.01581086344428928731,(296501086__Bacteria__Bacilli__Bacillus_thuringiensis_BMB171__alpha|beta_hydrolase:0.00536263233771970983,30018520__Bacteria__Bacilli__Bacillus_cereus_ATCC_14579__alpha|beta_hydrolase:0.00254246964784208282):0.00756546072073016780):0.00000122123005994819):0.06885250307261561731):0.16828469273506377335):0.13460612574377522899):0.05914340130162300951):0.06048963852336240732):0.04008356125527195307,302669390__Bacteria__Clostridia__Butyrivibrio_proteoclasticus_B316__alpha|beta_hydrolase:0.88045590785577076964):0.06200617406210424953):0.08408424733079344904):0.02578387378704345353):0.07706876417809235824,23098529__Bacteria__Bacilli__Oceanobacillus_iheyensis_HTE831__hypothetical_protein:0.44557182308715276298):0.12626528316359830750,(339442609__Bacteria__Clostridia__Clostridium_sp_SY8519__hypothetical_protein:0.82422956685029147295,238923406__Bacteria__Clostridia__Eubacterium_rectale_ATCC_33656__hypothetical_protein:0.52940038143712564445):0.26581906366053381641):0.18952479890927467765,(348026145__Bacteria__Negativicutes__Megasphaera_elsdenii_DSM_20460__hypothetical_protein:1.10941302456290324940,((229916061__Bacteria__Bacilli__Exiguobacterium_sp_AT1b__alpha|beta_hydrolase:0.76713791978523659942,339501088__Bacteria__Spirochaetes__Spirochaeta_caldaria_DSM_7334__alpha|beta_hydrolase_fold_protein:0.93763896965154314156):0.13822290979915280440,(((160879454__Bacteria__Clostridia__Clostridium_phytofermentans_ISDg__hypothetical_protein:0.61485834952583351409,(389845193__Bacteria__Thermotogae__Mesotoga_prima_MesG1_Ag_4-2__alpha|beta_fold_family_hydrolase:0.49788883228517893942,(((336114300__Bacteria__Bacilli__Bacillus_coagulans_2-6__alpha|beta_hydrolase:0.32259408092599506368,(169827268__Bacteria__Bacilli__Lysinibacillus_sphaericus_C3-41__hypothetical_protein:0.39759087974547130395,222151397__Bacteria__Bacilli__Macrococcus_caseolyticus_JCSC5402__hypothetical_protein:0.53487847564093693453):0.18440579004025001164):0.10707098922962882126,((157692862__Bacteria__Bacilli__Bacillus_pumilus_SAFR-032__serine_peptidase:0.32900827728553605489,((163119531__Bacteria__Bacilli__Bacillus_licheniformis_ATCC_14580__hypothetical_protein:0.00000122123005994819,52786258__Bacteria__Bacilli__Bacillus_licheniformis_ATCC_14580_Xa__hypothetical_protein:0.00000122123005994819):0.19919052490767744090,((387898972__Bacteria__Bacilli__Bacillus_amyloliquefaciens_Y2__hypothetical_protein:0.04035493089272832595,(308174153__Bacteria__Bacilli__Bacillus_amyloliquefaciens_DSM_7__hydrolase:0.00000122123005994819,(384169072__Bacteria__Bacilli__Bacillus_amyloliquefaciens_XH7__hydrolase:0.00000122123005994819,384164933__Bacteria__Bacilli__Bacillus_amyloliquefaciens_LL3__hypothetical_protein:0.00000122123005994819):0.00000122123005994819):0.03793804088885022879):0.22349305024098967132,(((305675004__Bacteria__Bacilli__Bacillus_subtilis_subsp_spizizenii_str_W23__hydrolase:0.01989862411896414426,350266539__Bacteria__Bacilli__Bacillus_subtilis_subsp_spizizenii_TU-B-10__hypothetical_protein:0.00852511198867987770):0.03531870857253316398,(386758954__Bacteria__Bacilli__Bacillus_sp_JS__putative_hydrolase:0.01949942435284207978,384175980__Bacteria__Bacilli__Bacillus_subtilis_subsp_subtilis_RO-NN-1__hypothetical_protein:0.04286536045281223728):0.02531831083640486563):0.15939378603848852745,311068963__Bacteria__Bacilli__Bacillus_atrophaeus_1942__hydrolase:0.08863453010404419297):0.05210510646467932799):0.12936553411972606664):0.11875110301742732022):0.08529537553835911390,(384044999__Bacteria__Bacilli__Bacillus_megaterium_WSH-002__hypothetical_protein:0.36041192618426198813,(152976516__Bacteria__Bacilli__Bacillus_cytotoxicus_NVH_391-98__alpha|beta_hydrolase:0.04882214473833478702,(163941849__Bacteria__Bacilli__Bacillus_weihenstephanensis_KBAB4__hypothetical_protein:0.02935837908209060904,((218899269__Bacteria__Bacilli__Bacillus_cereus_G9842__hypothetical_protein:0.01291206253254521992,((42783221__Bacteria__Bacilli__Bacillus_cereus_ATCC_10987__hypothetical_protein:0.00809260698150035714,((375286116__Bacteria__Bacilli__Bacillus_cereus_NC7401__hypothetical_protein:0.00000122123005994819,222097557__Bacteria__Bacilli__Bacillus_cereus_Q1__hypothetical_protein:0.00000122123005994819):0.00000122123005994819,217961600__Bacteria__Bacilli__Bacillus_cereus_AH187__hypothetical_protein:0.00000122123005994819):0.00536509397822423472):0.00264638067716096818,((225866092__Bacteria__Bacilli__Bacillus_cereus_03BB102__hypothetical_protein:0.00000122123005994819,(376268008__Bacteria__Bacilli__Bacillus_cereus_F837-76__hypothetical_protein:0.00000122123005994819,((227816885__Bacteria__Bacilli__Bacillus_anthracis_str_CDC_684__hypothetical_protein:0.00275270937320688238,52141387__Bacteria__Bacilli__Bacillus_cereus_E33L__alpha|beta_hydrolase:0.00000122123005994819):0.00000122123005994819,218905246__Bacteria__Bacilli__Bacillus_cereus_AH820__hypothetical_protein:0.00000122123005994819):0.00000122123005994819):0.00000122123005994819):0.00275518105949561394,301055604__Bacteria__Bacilli__Bacillus_cereus_biovar_anthracis_str_CI__alpha|beta_hydrolase:0.00000122123005994819):0.00000122123005994819):0.00604543713853386740):0.00755331573495896056,(296504603__Bacteria__Bacilli__Bacillus_thuringiensis_BMB171__alpha|beta_hydrolase:0.00265955637657425137,(30022193__Bacteria__Bacilli__Bacillus_cereus_ATCC_14579__alpha|beta_hydrolase:0.00000122123005994819,218232918__Bacteria__Bacilli__Bacillus_cereus_B4264__hypothetical_protein:0.00000122123005994819):0.00000122123005994819):0.00969380517486651168):0.02857413711161723574):0.06667487683585456015):0.22500085034594549671):0.05334496281557887104):0.06666682198044165952):0.28274845865088749086,(148378551__Bacteria__Clostridia__Clostridium_botulinum_A_str_ATCC_3502__exported_protein:0.38868368158326416228,374996587__Bacteria__Clostridia__Desulfosporosinus_orientis_DSM_765__alpha|beta_fold_family_hydrolase:0.75760784341523279561):0.09446094299937410343):0.12688377579904069892):0.05796880364136015873):0.06230508645524450440,((52079245__Bacteria__Bacilli__Bacillus_licheniformis_ATCC_14580__hypothetical_protein:0.82879393538001300268,302669275__Bacteria__Clostridia__Butyrivibrio_proteoclasticus_B316__alpha|beta_fold_family_hydrolase:1.02470915870955248117):0.12051913531136140834,50365131__Bacteria__Tenericutes__Mesoplasma_florum_L1__lysophospholipase:1.44353372013367531324):0.07821993949577180083):0.10616852153959095706,(18311294__Bacteria__Clostridia__Clostridium_perfringens_str_13__hypothetical_protein:0.71485274157884093338,261404690__Bacteria__Bacilli__Paenibacillus_sp_Y412MC10__peptidase_S15:0.51193757765823622030):0.17237963259584310194):0.06025146457741949180):0.08270338064578758308):0.08927237944924132362):0.10745915386953025505,(189218987__Bacteria__others_bacteria__Methylacidiphilum_infernorum_V4__alpha|beta_superfamily_hydrolase:1.19362614324730165194,(347535497__Bacteria__Bacteroidetes__Flavobacterium_branchiophilum_FL-15__hypothetical_protein:0.56072702369923255183,(158334887__Bacteria__Cyanobacteria__Acaryochloris_marina_MBIC11017__hypothetical_protein:0.75411909594234316501,256419961__Bacteria__Bacteroidetes__Chitinophaga_pinensis_DSM_2588__lysophospholipase:0.44666069550433623592):0.05900276955744487850):0.71137390360054075789):0.22360820497466310508):0.14535595140282780990):0.04279612203598136960):0.08795788975103173424,((374325360__Bacteria__Bacilli__Paenibacillus_terrae_HPL-003__hypothetical_protein:0.77510378056100959210,((258512766__Bacteria__Bacilli__Alicyclobacillus_acidocaldarius_subsp_acidocaldarius_DSM_446__hypothetical_protein:0.54783446336711272284,226314373__Bacteria__Bacilli__Brevibacillus_brevis_NBRC_100599__hypothetical_protein:0.53647030945862983486):0.06395625490110128097,(114567182__Bacteria__Clostridia__Syntrophomonas_wolfei_subsp_wolfei_str_Goettingen__hypothetical_protein:0.57892014438601580029,((125974699__Bacteria__Clostridia__Clostridium_thermocellum_ATCC_27405__hypothetical_protein:0.34769050602106393866,374298238__Bacteria__Clostridia__Clostridium_clariflavum_DSM_19732__alpha|beta_hydrolase_family_protein:0.29014126144450302913):0.31799488907225148537,(((118443801__Bacteria__Clostridia__Clostridium_novyi_NT__hypothetical_protein:0.19384705808579383302,331269812__Bacteria__Clostridia__Clostridium_botulinum_BKT015925__hypothetical_protein:0.19226253208052992982):0.25383654020936263773,326791032__Bacteria__Clostridia__Clostridium_lentocellum_DSM_5427__hypothetical_protein:0.72501937120839532458):0.13378278870000898104,(297584806__Bacteria__Bacilli__Bacillus_selenitireducens_MLS10__dipeptidyl_aminopeptidase|acylaminoacyl|peptidase|like_protein:0.62231499634961828793,138895002__Bacteria__Bacilli__Geobacillus_thermodenitrificans_NG80-2__hypothetical_protein:0.37109984751554880855):0.17268888711028945737):0.06465337406615645488):0.07103846783038056389):0.05348284938787242759):0.13211488523825232200):0.17453067939668590047,(292490347__Bacteria__Gammaproteobacteria__Nitrosococcus_halophilus_Nc4__peptidase_S15:0.78475048062831531670,(328951461__Bacteria__Deinococcus-Thermus__Marinithermus_hydrothermalis_DSM_14884__alpha|beta_hydrolase:0.70544299510512764595,(156742038__Bacteria__Chloroflexi__Roseiflexus_castenholzii_DSM_13941__dipeptidyl_aminopeptidase|acylaminoacyl|peptidase|like_protein:0.10103602244019818657,148655917__Bacteria__Chloroflexi__Roseiflexus_sp_RS-1__dipeptidyl_aminopeptidase|acylaminoacyl|peptidase|like_protein:0.08382116636175342139):0.58398102965820286592):0.12843163156757841925):0.15495381282085726737):0.05406389667725900600):0.46963754825281200933):0.18126077057564371486):0.10730436504877507997):0.05936407489441343499):0.10450100556940095098):0.11701392367410877460,14520481__Archaea__Thermococcales-pyroco__Pyrococcus_abyssi_GE5__2|acetyl|1|alkylglycerophosphocholine_esterase:0.10347637357260283664):0.0;
