# Supplementary material for: The last universal common ancestor between ancient Earth chemistry and the onset of genetics
Source: PLoS Genet. 2018 Aug 16;14(8):e1007518. doi: 10.1371/journal.pgen.1007518 (PMC6095482; doi:10.1371/journal.pgen.1007518)
Supplement: S1 Appendix — The trees are for the 355 clusters that, after alignment and tree construction, generated ML trees that preserve domain monophyly while also having homologues in ≥2 archaeal and ≥2 bacterial lineages. These 355 proteins trace to LUCA by those phylogenetic criteria [78]. LUCA, last universal common ancestor; ML, maximum likelihood. (ZIP) [file pgen.1007518.s001.zip › renamed_trees_LUCA/3094.tree]

(304315071__Archaea__Methanobacteriales__Methanothermobacter_marburgensis_str_Marburg__transcriptional_regulator:0.00000122123005994819,((325958585__Archaea__Methanobacteriales__Methanobacterium_sp_AL-21__regulatory_protein_MarR:0.25506739701690739341,((147920367__Archaea__Methanocellales__Uncultured_methanogenic_archaeon_RC-I__MarR_family_transcriptional_regulator:0.22221772283567611805,282165564__Archaea__Methanocellales__Methanocella_paludicola_SANAE__putative_MarR_family_transcriptional_regulator:0.23084052094953166900):0.39809279536636726915,333986488__Archaea__Methanobacteriales__Methanobacterium_sp_SWAN-1__regulatory_protein_MarR:0.17818286073963124361):0.05560419653981198834):0.10688322855154805402,((310659837__Bacteria__Clostridia__Clostridium_sticklandii_DSM_519__putative_MarR|family_transcriptional_regulator_|Transcriptional_regulator|_MarR_family|:0.70151371637288628680,(310827830__Bacteria__Clostridia__Eubacterium_limosum_KIST612__transcriptional_regulator:0.64361336798798651770,(226948860__Bacteria__Clostridia__Clostridium_botulinum_A2_str_Kyoto__MarR_family_transcriptional_regulator:0.00000122123005994819,387817798__Bacteria__Clostridia__Clostridium_botulinum_H04402_065__MarR_family_transcriptional_regulator:0.03651040402655121586):0.24314548165295024607):0.30487817207943374020):0.15708988929914710631,((379010311__Bacteria__Clostridia__Acetobacterium_woodii_DSM_1030__MarR_family_transcriptional_regulator:0.76924720752248798572,(302670024__Bacteria__Clostridia__Butyrivibrio_proteoclasticus_B316__MarR_family_transcriptional_regulator:0.69475294085467531602,326792365__Bacteria__Clostridia__Clostridium_lentocellum_DSM_5427__MarR_family_transcriptional_regulator:0.82109841724848198208):0.23258819543146919129):0.13428904046420822582,(383791434__Bacteria__Spirochaetes__Spirochaeta_africana_DSM_8902__transcriptional_regulator:0.84720902936424424823,(((126699825__Bacteria__Clostridia__Clostridium_difficile_630__MarR_family_transcriptional_regulator:0.41123915351015294384,(289435052__Bacteria__Bacilli__Listeria_seeligeri_serovar_1-2b_str_SLCC3954__MarR_family_transcriptional_regulator:0.13140193621667367596,153955204__Bacteria__Clostridia__Clostridium_kluyveri_DSM_555__transcriptional_regulator:0.31471518861652819643):0.63111167648646093742):0.51465338900688439860,(114565847__Bacteria__Clostridia__Syntrophomonas_wolfei_subsp_wolfei_str_Goettingen__hypothetical_protein:0.50350454125612864598,((326789442__Bacteria__Clostridia__Clostridium_lentocellum_DSM_5427__MarR_family_transcriptional_regulator:0.39281945085669900397,325969974__Bacteria__Spirochaetes__Spirochaeta_sp_Buddy__regulatory_protein_MarR:0.65567124651023811488):0.13751903080808736135,374316162__Bacteria__Spirochaetes__Sphaerochaeta_pleomorpha_str_Grapes__transcriptional_regulator:0.48201621636858099640):0.09751233446979139241):0.13757355855140784850):0.14308590080205418893,(326789173__Bacteria__Clostridia__Clostridium_lentocellum_DSM_5427__MarR_family_transcriptional_regulator:0.79696163157848121106,374996151__Bacteria__Clostridia__Desulfosporosinus_orientis_DSM_765__transcriptional_regulator:0.45420644608247512375):0.15392687289385270644):0.05307858787784013738):0.08750494138172010272):0.05108957411109222441):0.64769569805091087300):0.35067280800585542977,15678951__Archaea__Methanobacteriales__Methanothermobacter_thermautotrophicus_str_Delta_H__hypothetical_protein:0.03434028711515596521):0.0;
