# Supplementary material for: The last universal common ancestor between ancient Earth chemistry and the onset of genetics
Source: PLoS Genet. 2018 Aug 16;14(8):e1007518. doi: 10.1371/journal.pgen.1007518 (PMC6095482; doi:10.1371/journal.pgen.1007518)
Supplement: S1 Appendix — The trees are for the 355 clusters that, after alignment and tree construction, generated ML trees that preserve domain monophyly while also having homologues in ≥2 archaeal and ≥2 bacterial lineages. These 355 proteins trace to LUCA by those phylogenetic criteria [78]. LUCA, last universal common ancestor; ML, maximum likelihood. (ZIP) [file pgen.1007518.s001.zip › renamed_trees_LUCA/81.tree]

(((((50365238__Bacteria__Tenericutes__Mesoplasma_florum_L1__Holliday_junction_DNA_helicase_RuvB:0.81587204176834460245,(344205190__Bacteria__Tenericutes__Mycoplasma_putrefaciens_KS1__Holliday_junction_ATP|dependent_DNA_helicase_RuvB:0.21522724597715786610,(42561076__Bacteria__Tenericutes__Mycoplasma_mycoides_subsp_mycoides_SC_str_PG1__Holliday_junction_DNA_helicase_RuvB:0.05073544124351884316,313665318__Bacteria__Tenericutes__Mycoplasma_leachii_PG50__holliday_junction_DNA_helicase_RuvB_domain|containing_protein:0.03349183325985717607):0.22208893690729519799):0.64588236793091158283):0.83230795410527202982,(((304373059__Bacteria__Tenericutes__Mycoplasma_hyorhinis_HUB-1__Holliday_junction_ATP|dependent_DNA_helicase_ruvB:0.31063125209017750095,(54020198__Bacteria__Tenericutes__Mycoplasma_hyopneumoniae_232__Holliday_junction_DNA_helicase_RuvB:0.29516391139990788561,240047399__Bacteria__Tenericutes__Mycoplasma_conjunctivae_HRC-581__Holliday_junction_DNA_helicase_RuvB:0.30823460140528180506):0.23813629897710594796):0.41184394150009012714,((47459106__Bacteria__Tenericutes__Mycoplasma_mobile_163K__Holliday_junction_DNA_helicase_RuvB:0.82119209612497789941,15829129__Bacteria__Tenericutes__Mycoplasma_pulmonis_UAB_CTIP__Holliday_junction_DNA_helicase_RuvB:0.58282726343641455546):0.17474463809036266948,((269114959__Bacteria__Tenericutes__Mycoplasma_hominis_ATCC_23114__holliday_junction_DNA_helicase_ruvB:0.38002418585870917367,193216718__Bacteria__Tenericutes__Mycoplasma_arthritidis_158L3-1__Holliday_junction_DNA_helicase_RuvB:0.38897755843484466132):0.44492248373224868585,(((308189856__Bacteria__Tenericutes__Mycoplasma_fermentans_JER__hypothetical_protein:0.00000122123005994819,319777049__Bacteria__Tenericutes__Mycoplasma_fermentans_M64__holliday_junction_ATP|dependent_DNA_helicase_ruvb:0.00000122123005994819):0.34849731625533680868,(313678673__Bacteria__Tenericutes__Mycoplasma_bovis_PG45__Holliday_junction_DNA_helicase_RuvB:0.00606371494328401123,148377490__Bacteria__Tenericutes__Mycoplasma_agalactiae_PG2__Holliday_junction_DNA_helicase_RuvB:0.04958409273796027250):0.27850566545253513384):0.30332119986985961457,(294155533__Bacteria__Tenericutes__Mycoplasma_crocodyli_MP145__Holliday_junction_DNA_helicase:0.53031320906072310084,71894188__Bacteria__Tenericutes__Mycoplasma_synoviae_53__Holliday_junction_DNA_helicase_RuvB:0.57296305922772050589):0.23563736145907382413):0.14967172125842082009):0.07603704285030456200):0.07452528157239053652):0.28198318094377072818,((325295514__Bacteria__Aquificae__Desulfurobacterium_thermolithotrophum_DSM_11699__Holliday_junction_ATP|dependent_DNA_helicase_ruvB:0.29660960437957051283,319790480__Bacteria__Aquificae__Thermovibrio_ammonificans_HB-1__Holliday_junction_DNA_helicase_RuvB:0.55292726899414823549):0.35911860259321382038,((((374289952__Bacteria__Deltaproteobacteria__Bacteriovorax_marinus_SJ__holliday_junction_DNA_helicase_ruvB:0.98631452284520537699,((160902803__Bacteria__Thermotogae__Petrotoga_mobilis_SJ95__Holliday_junction_DNA_helicase_RuvB:0.36763713707712430967,374339926__Bacteria__Thermotogae__Marinitoga_piezophila_KA3__Holliday_junction_DNA_helicase_subunit_RuvB:0.27810449881553550577):0.08236970718669686664,((239616615__Bacteria__Thermotogae__Kosmotoga_olearia_TBF_19-5-1__Holliday_junction_DNA_helicase_RuvB:0.21458215577611555736,389843905__Bacteria__Thermotogae__Mesotoga_prima_MesG1_Ag_4-2__Holliday_junction_DNA_helicase_subunit_RuvB:0.33971173954656624927):0.17733792740539272570,(((222099902__Bacteria__Thermotogae__Thermotoga_neapolitana_DSM_4359__Holliday_junction_DNA_helicase_RuvB:0.04549108396496535922,(15644476__Bacteria__Thermotogae__Thermotoga_maritima_MSB8__Holliday_junction_DNA_helicase_RuvB:0.00548434153124884981,((148270159__Bacteria__Thermotogae__Thermotoga_petrophila_RKU-1__Holliday_junction_DNA_helicase_RuvB:0.00000122123005994819,170288886__Bacteria__Thermotogae__Thermotoga_sp_RQ2__Holliday_junction_DNA_helicase_RuvB:0.00000122123005994819):0.00000122123005994819,281412499__Bacteria__Thermotogae__Thermotoga_naphthophila_RKU-10__Holliday_junction_DNA_helicase_RuvB:0.00000122123005994819):0.01009754428703757249):0.09203952955484073772):0.25631569738295173488,(157363791__Bacteria__Thermotogae__Thermotoga_lettingae_TMO__Holliday_junction_DNA_helicase_RuvB:0.21839937395062425374,338730344__Bacteria__Thermotogae__Thermotoga_thermarum_DSM_5069__Holliday_junction_DNA_helicase_subunit_RuvB:0.24186334530963191081):0.38827440856159817217):0.07469931740787071062,((154248851__Bacteria__Thermotogae__Fervidobacterium_nodosum_Rt17-B1__Holliday_junction_DNA_helicase_RuvB:0.11428446871310370125,383786083__Bacteria__Thermotogae__Fervidobacterium_pennivorans_DSM_9078__Holliday_junction_DNA_helicase_subunit_RuvB:0.16832060639866494589):0.21287896110186113607,(150021414__Bacteria__Thermotogae__Thermosipho_melanesiensis_BI429__Holliday_junction_DNA_helicase_RuvB:0.13784503474420958802,217077920__Bacteria__Thermotogae__Thermosipho_africanus_TCF52B__Holliday_junction_DNA_helicase_RuvB:0.13068578581810602612):0.20038660621493759040):0.07074836757263283649):0.14377567054209700048):0.06452058526028293939):0.16003445214320832779):0.08597565285544400693,((((342732540__Bacteria__Clostridia__Candidatus_Arthromitus_sp_SFB-mouse-Japan__holliday_junction_DNA_helicase_RuvB:0.07286588757941696304,347542579__Bacteria__Clostridia__Candidatus_Arthromitus_sp_SFB-rat-Yit__Holliday_junction_DNA_helicase_RuvB:0.08480906399599755230):0.47524320064360131566,(148381021__Bacteria__Clostridia__Clostridium_botulinum_A_str_ATCC_3502__Holliday_junction_DNA_helicase_RuvB:0.23555566483121456733,((18310929__Bacteria__Clostridia__Clostridium_perfringens_str_13__Holliday_junction_DNA_helicase_RuvB:0.20566760984642648569,(150016409__Bacteria__Clostridia__Clostridium_beijerinckii_NCIMB_8052__Holliday_junction_DNA_helicase_RuvB:0.07959103207446632799,(187933032__Bacteria__Clostridia__Clostridium_botulinum_B_str_Eklund_17B__Holliday_junction_DNA_helicase_RuvB:0.00850669898785899083,188589876__Bacteria__Clostridia__Clostridium_botulinum_E3_str_Alaska_E43__Holliday_junction_DNA_helicase_RuvB:0.00822197850909586574):0.04443726608085369484):0.11172908443974037540):0.10733137620063644413,((331269239__Bacteria__Clostridia__Clostridium_botulinum_BKT015925__Holliday_junction_DNA_helicase_RuvB:0.05068328172984528507,118444048__Bacteria__Clostridia__Clostridium_novyi_NT__Holliday_junction_DNA_helicase_RuvB:0.03779644369568674334):0.19720238602609044265,((15895552__Bacteria__Clostridia__Clostridium_acetobutylicum_ATCC_824__Holliday_junction_DNA_helicase_RuvB:0.17504439133532434525,302874956__Bacteria__Clostridia__Clostridium_cellulovorans_743B__Holliday_junction_DNA_helicase_RuvB:0.31013437312138897317):0.08071086004915042911,((153955758__Bacteria__Clostridia__Clostridium_kluyveri_DSM_555__Holliday_junction_DNA_helicase_RuvB:0.13894104701975168448,300856545__Bacteria__Clostridia__Clostridium_ljungdahlii_DSM_13528__Holliday_junction_DNA_helicase:0.07468282663225318807):0.11341010425957402663,28211816__Bacteria__Clostridia__Clostridium_tetani_E88__Holliday_junction_DNA_helicase_RuvB:0.20848563123320487667):0.03093409503799360999):0.02929031201423897696):0.02222010864602992630):0.03386947433137000446):0.10357368097285461761):0.11726258871403419382,((379011162__Bacteria__Clostridia__Acetobacterium_woodii_DSM_1030__Holliday_junction_ATP|dependent_DNA_helicase_RuvB:0.19972375827704438866,310829218__Bacteria__Clostridia__Eubacterium_limosum_KIST612__Holliday_junction_DNA_helicase_RuvB:0.18120245933217499212):0.27619544084080155377,(78045225__Bacteria__Clostridia__Carboxydothermus_hydrogenoformans_Z-2901__Holliday_junction_DNA_helicase_RuvB:0.38165315666079352441,(((390934782__Bacteria__Clostridia__Thermoanaerobacterium_saccharolyticum_JW-SL-YS485__Holliday_junction_DNA_helicase_subunit_RuvB:0.00000122123005994819,(304317015__Bacteria__Clostridia__Thermoanaerobacterium_thermosaccharolyticum_DSM_571__Holliday_junction_DNA_helicase_RuvB:0.03957628470048637354,333897264__Bacteria__Clostridia__Thermoanaerobacterium_xylanolyticum_LX-11__Holliday_junction_ATP|dependent_DNA_helicase_ruvB:0.00000122123005994819):0.01148841678207946325):0.11456615422984305075,(20807636__Bacteria__Clostridia__Thermoanaerobacter_tengcongensis_MB4__Holliday_junction_DNA_helicase_RuvB:0.06472979277587592728,((297544492__Bacteria__Clostridia__Thermoanaerobacter_mathranii_subsp_mathranii_str_A3__Holliday_junction_DNA_helicase_RuvB:0.00000122123005994819,289578211__Bacteria__Clostridia__Thermoanaerobacter_italicus_Ab9__Holliday_junction_DNA_helicase_RuvB:0.00000122123005994819):0.00951405624978116614,(((320115840__Bacteria__Clostridia__Thermoanaerobacter_brockii_subsp_finnii_Ako-1__Holliday_junction_DNA_helicase_RuvB:0.00000122123005994819,167040094__Bacteria__Clostridia__Thermoanaerobacter_sp_X514__Holliday_junction_DNA_helicase_RuvB:0.00000122123005994819):0.00000122123005994819,167037427__Bacteria__Clostridia__Thermoanaerobacter_pseudethanolicus_ATCC_33223__Holliday_junction_DNA_helicase_RuvB:0.00000122123005994819):0.01212563856732703366,345017510__Bacteria__Clostridia__Thermoanaerobacter_wiegelii_Rt8__Holliday_junction_ATP|dependent_DNA_helicase_ruvB:0.00623556923306180667):0.00697076518528899885):0.04830641095540587349):0.08492219968032559130):0.19879166108933446488,(((((((312143983__Bacteria__Clostridia__Halanaerobium_hydrogeniformans__Holliday_junction_DNA_helicase_RuvB:0.07351236715785862408,385799587__Bacteria__Clostridia__Halanaerobium_praevalens_DSM_2228__Holliday_junction_DNA_helicase_subunit_RuvB:0.09893503609551264344):0.18810166007165601831,220932068__Bacteria__Clostridia__Halothermothrix_orenii_H_168__Holliday_junction_DNA_helicase_RuvB:0.15185363230739604146):0.19945250440243511569,((226311453__Bacteria__Bacilli__Brevibacillus_brevis_NBRC_100599__Holliday_junction_ATP|dependent_DNA_helicase:0.18967648621381358320,(337750645__Bacteria__Bacilli__Paenibacillus_mucilaginosus_KNP414__protein_RuvB:0.12721325466349076017,(((308070379__Bacteria__Bacilli__Paenibacillus_polymyxa_E681__Holliday_junction_DNA_helicase_ruvB:0.01858868202556822335,374325402__Bacteria__Bacilli__Paenibacillus_terrae_HPL-003__Holliday_junction_DNA_helicase_RuvB:0.00402039289635466087):0.06657524749650953200,261405409__Bacteria__Bacilli__Paenibacillus_sp_Y412MC10__Holliday_junction_DNA_helicase_RuvB:0.08660801871560806775):0.04735997471140458021,251798376__Bacteria__Bacilli__Paenibacillus_sp_JDR-2__Holliday_junction_DNA_helicase_RuvB:0.15367974578596493851):0.03240835754060299861):0.11132911941540336864):0.10539955537982538536,((336114517__Bacteria__Bacilli__Bacillus_coagulans_2-6__Holliday_junction_DNA_helicase_RuvB:0.20306789495276911239,((((377809461__Bacteria__Bacilli__Pediococcus_claussenii_ATCC_BAA-344__Holliday_junction_ATP|dependent_DNA_helicase_RuvB:0.13466174268655797808,116493019__Bacteria__Bacilli__Pediococcus_pentosaceus_ATCC_25745__Holliday_junction_DNA_helicase_RuvB:0.20844000039744242647):0.10846970831635979748,(((254557083__Bacteria__Bacilli__Lactobacillus_plantarum_JDM1__Holliday_junction_DNA_helicase_RuvB:0.22516816922343529939,(331701281__Bacteria__Bacilli__Lactobacillus_buchneri_NRRL_B-30929__Holliday_junction_ATP|dependent_DNA_helicase_ruvB:0.29144551440533256192,(347534568__Bacteria__Bacilli__Lactobacillus_sanfranciscensis_TMW_1-1304__Holliday_junction_ATP|dependent_DNA_helicase_ruvB:0.27133284399822649169,116333840__Bacteria__Bacilli__Lactobacillus_brevis_ATCC_367__Holliday_junction_DNA_helicase_RuvB:0.14258508850633250242):0.02365782789705286535):0.05900332035678719500):0.05890282734258655423,(81427981__Bacteria__Bacilli__Lactobacillus_sakei_subsp_sakei_23K__Holliday_junction_DNA_helicase_RuvB:0.20413320843509868974,(258507748__Bacteria__Bacilli__Lactobacillus_rhamnosus_GG__Holliday_junction_DNA_helicase_RuvB:0.04939033248554822175,116494313__Bacteria__Bacilli__Lactobacillus_casei_ATCC_334__Holliday_junction_DNA_helicase_RuvB:0.05254600575830419701):0.24571056554664941207):0.05025474645501433468):0.02987370895289996955,((((42518564__Bacteria__Bacilli__Lactobacillus_johnsonii_NCC_533__Holliday_junction_DNA_helicase_RuvB:0.00831183394022669622,116629086__Bacteria__Bacilli__Lactobacillus_gasseri_ATCC_33323__Holliday_junction_DNA_helicase_RuvB:0.02111092013388599781):0.12372474040043834886,((336053625__Bacteria__Bacilli__Lactobacillus_kefiranofaciens_ZW3__holliday_junction_ATP|dependent_DNA_helicase_ruvB:0.03045651940711549543,((58336748__Bacteria__Bacilli__Lactobacillus_acidophilus_NCFM__Holliday_junction_DNA_helicase_RuvB:0.03663538559676392942,(161506975__Bacteria__Bacilli__Lactobacillus_helveticus_DPC_4571__Holliday_junction_DNA_helicase_RuvB:0.02728588044765511283,295692270__Bacteria__Bacilli__Lactobacillus_crispatus_ST1__holliday_junction_ATP|dependent_DNA_helicase_ruvb:0.03818044940535914034):0.02110212181267846765):0.01064557091335673923,315037645__Bacteria__Bacilli__Lactobacillus_amylovorus_GRL_1112__Holliday_junction_DNA_helicase_RuvB:0.02104572596372446258):0.01148263980878955724):0.11395099678805989396,104774419__Bacteria__Bacilli__Lactobacillus_delbrueckii_subsp_bulgaricus_ATCC_11842__Holliday_junction_DNA_helicase_RuvB:0.18140347380712285030):0.11065002094183216952):0.32465598612604723572,(339634075__Bacteria__Bacilli__Weissella_koreensis_KACC_15510__Holliday_junction_DNA_helicase_RuvB:0.50331140048453038016,((385812097__Bacteria__Bacilli__Lactobacillus_fermentum_CECT_5716__Holliday_junction_DNA_helicase_RuvB:0.00000122123005994819,184154992__Bacteria__Bacilli__Lactobacillus_fermentum_IFO_3956__Holliday_junction_DNA_helicase_RuvB:0.00000122123005994819):0.24552846030647423881,148543763__Bacteria__Bacilli__Lactobacillus_reuteri_DSM_20016__Holliday_junction_DNA_helicase_RuvB:0.19428043875655368056):0.06257503861922517063):0.03575776634963747508):0.03815895028318530557,((326803734__Bacteria__Bacilli__Aerococcus_urinae_ACS-120-V-Col10a__Holliday_junction_DNA_helicase_RuvB:0.52595917738098085792,(116490642__Bacteria__Bacilli__Oenococcus_oeni_PSU-1__Holliday_junction_DNA_helicase_RuvB:0.38482673614286266872,(116617728__Bacteria__Bacilli__Leuconostoc_mesenteroides_subsp_mesenteroides_ATCC_8293__Holliday_junction_DNA_helicase_RuvB:0.07846658491308865224,(170017581__Bacteria__Bacilli__Leuconostoc_citreum_KM20__Holliday_junction_DNA_helicase_RuvB:0.06645245855903748888,((296111817__Bacteria__Bacilli__Leuconostoc_kimchii_IMSNU_11154__holliday_junction_DNA_helicase_RuvB:0.00000122123005994819,339490913__Bacteria__Bacilli__Leuconostoc_sp_C2__Holliday_junction_DNA_helicase_RuvB:0.00000122123005994819):0.08856427121893178933,300172984__Bacteria__Bacilli__Leuconostoc_gasicomitatum_LMG_18811__Holliday_junction_DNA_Helicase_RuvB:0.03185710758150527705):0.03829219856660855820):0.05885596256561210354):0.21414376785300384687):0.10084475083208520318):0.06285325023640048192,(347525861__Bacteria__Bacilli__Lactobacillus_ruminis_ATCC_27782__Holliday_junction_DNA_helicase:0.27903697521593018305,90962100__Bacteria__Bacilli__Lactobacillus_salivarius_UCC118__Holliday_junction_DNA_helicase_RuvB:0.19639494673038115913):0.16827998240096667115):0.03190110893797997588):0.02519257388016590479):0.05908639725384910030):0.11269811736820579962,(328957016__Bacteria__Bacilli__Carnobacterium_sp_17-4__Holliday_junction_ATP|dependent_DNA_helicase_RuvB:0.30949024788215784287,((389867326__Bacteria__Bacilli__Enterococcus_faecium_DO__crossover_junction_endoribonuclease_subunit_B:0.11517480690242697106,(29374723__Bacteria__Bacilli__Enterococcus_faecalis_V583__Holliday_junction_DNA_helicase_RuvB:0.07547100926567877621,332685821__Bacteria__Bacilli__Melissococcus_plutonius_ATCC_35311__Holliday_junction_ATP|dependent_DNA_helicase_RuvB:0.20909594545637724683):0.04385099768290139782):0.03691253328406663564,(((116513151__Bacteria__Bacilli__Lactococcus_lactis_subsp_cremoris_SK11__Holliday_junction_DNA_helicase_RuvB:0.10544635214540881707,347522498__Bacteria__Bacilli__Lactococcus_garvieae_ATCC_49156__DNA_helicase_RuvB:0.05145395022994388168):0.13547997965232702611,(24378590__Bacteria__Bacilli__Streptococcus_mutans_UA159__Holliday_junction_DNA_helicase_RuvB:0.07030726581710863843,((22536234__Bacteria__Bacilli__Streptococcus_agalactiae_2603V-R__Holliday_junction_DNA_helicase_RuvB:0.06100100154000245162,((379704430__Bacteria__Bacilli__Streptococcus_infantarius_subsp_infantarius_CJ18__Holliday_junction_DNA_helicase_RuvB:0.02161690684522301828,((336065162__Bacteria__Bacilli__Streptococcus_pasteurianus_ATCC_43144__holliday_junction_DNA_helicase:0.00384370001256372981,288906365__Bacteria__Bacilli__Streptococcus_gallolyticus_UCN34__Holliday_junction_DNA_helicase_RuvB:0.00000122123005994819):0.00383112445091154550,374338938__Bacteria__Bacilli__Streptococcus_macedonicus_ACA-DC_198__Holliday_junction_DNA_helicase_RuvB:0.01577953589826569525):0.01149847130834140245):0.04337060061128290150,(((251781504__Bacteria__Bacilli__Streptococcus_dysgalactiae_subsp_equisimilis_GGS_124_1__Holliday_junction_DNA_helicase_RuvB:0.01674376846942778399,50913430__Bacteria__Bacilli__Streptococcus_pyogenes_MGAS10394__Holliday_junction_DNA_helicase_RuvB:0.15314782158951548152):0.04146644147117633378,225867655__Bacteria__Bacilli__Streptococcus_equi_subsp_zooepidemicus__Holliday_junction_DNA_helicase_RuvB:0.09787758391067988284):0.02606453673779060912,(222152256__Bacteria__Bacilli__Streptococcus_uberis_0140J__Holliday_junction_DNA_helicase_RuvB:0.06529075330701639146,333904286__Bacteria__Bacilli__Streptococcus_parauberis_KCTC_11537__Holliday_junction_DNA_helicase_subunit_B:0.04605779254075134665):0.00589276374263883636):0.02707816584138867874):0.03130734498896042828):0.02888524902950945217,(((157150805__Bacteria__Bacilli__Streptococcus_gordonii_str_Challis_substr_CH1__Holliday_junction_DNA_helicase_RuvB:0.04474303832430768374,125716944__Bacteria__Bacilli__Streptococcus_sanguinis_SK36__Holliday_junction_DNA_helicase_RuvB:0.04490393185121575176):0.02327017836034506529,((331267094__Bacteria__Bacilli__Streptococcus_oralis_Uo5__holliday_junction_DNA_helicase_RuvB:0.00931545701154013091,(15900193__Bacteria__Bacilli__Streptococcus_pneumoniae_TIGR4__Holliday_junction_DNA_helicase_RuvB:0.01160886817156331526,(342163062__Bacteria__Bacilli__Streptococcus_pseudopneumoniae_IS7493__Holliday_junction_DNA_helicase_RuvB:0.00000122123005994819,289168690__Bacteria__Bacilli__Streptococcus_mitis_B6__holliday_junction_DNA_helicase_RuvB:0.01257566480863161335):0.00384132877751048674):0.00645496455296865057):0.04879800233395444053,387878590__Bacteria__Bacilli__Streptococcus_parasanguinis_FW213__Holliday_junction_DNA_helicase_RuvB:0.05593218258474565163):0.03548572751490252503):0.04593478215899644834,((55821907__Bacteria__Bacilli__Streptococcus_thermophilus_LMG_18311__Holliday_junction_DNA_helicase_RuvB:0.01308757973737158589,340399807__Bacteria__Bacilli__Streptococcus_salivarius_CCHSS3__holliday_junction_ATP|dependent_DNA_helicase_ruvB:0.02760329179436812538):0.09279277292624941997,146317710__Bacteria__Bacilli__Streptococcus_suis_05ZYH33__Holliday_junction_DNA_helicase_RuvB:0.09357497113733891092):0.01364053802823459588):0.01241805235989247753):0.00597837018404575541):0.14948111194070656804):0.29412857538344361341,352518369__Bacteria__Bacilli__Tetragenococcus_halophilus_NBRC_12172__Holliday_junction_ATP|dependent_DNA_helicase_RuvB:0.19347005962245886201):0.02490983122933163041):0.09488805378996982565):0.05437599230454134153):0.25709995662101947644,(347548915__Bacteria__Bacilli__Listeria_ivanovii_subsp_ivanovii_PAM_55__putative_Holliday_junction_DNA_helicase_RuvB:0.00931350027819405173,(289434812__Bacteria__Bacilli__Listeria_seeligeri_serovar_1-2b_str_SLCC3954__Holliday_junction_ATP|dependent_DNA_helicase_RuvB:0.00916066842635668982,((16803572__Bacteria__Bacilli__Listeria_monocytogenes_EGD-e__Holliday_junction_DNA_helicase_RuvB:0.01099421984276040959,16800635__Bacteria__Bacilli__Listeria_innocua_Clip11262__Holliday_junction_DNA_helicase_RuvB:0.00364273323470760925):0.00365033772926098973,116872961__Bacteria__Bacilli__Listeria_welshimeri_serovar_6b_str_SLCC5334__Holliday_junction_DNA_helicase_RuvB:0.00000122123005994819):0.01824230698290524311):0.00000122123005994819):0.23041895580889401596):0.05372311659543356488):0.08350781477654460605,(((((194246568__Bacteria__Tenericutes__Candidatus_Phytoplasma_mali__Holliday_junction_DNA_helicase_RuvB:0.66817374819164854216,162447236__Bacteria__Tenericutes__Acholeplasma_laidlawii_PG-8A__Holliday_junction_DNA_helicase_RuvB:0.38476131480450004307):0.22341684220421051399,336066150__Bacteria__others_bacteria__Erysipelothrix_rhusiopathiae_str_Fujisawa__Holliday_junction_ATP|dependent_DNA_helicase_RuvB:0.35964813704644593706):0.23492393024180671657,(172058106__Bacteria__Bacilli__Exiguobacterium_sibiricum_255-15__Holliday_junction_DNA_helicase_RuvB:0.12613233209081189945,229918407__Bacteria__Bacilli__Exiguobacterium_sp_AT1b__Holliday_junction_DNA_helicase_RuvB:0.21156801813700101822):0.32848768360710511871):0.08269566401886173368,((((224476738__Bacteria__Bacilli__Staphylococcus_carnosus_subsp_carnosus_TM300__Holliday_junction_DNA_helicase_RuvB:0.09606739050285310888,(289550594__Bacteria__Bacilli__Staphylococcus_lugdunensis_HKU09-01__Holliday_junction_DNA_helicase_RuvB:0.08074804714960531760,((27468242__Bacteria__Bacilli__Staphylococcus_epidermidis_ATCC_12228__Holliday_junction_DNA_helicase_RuvB:0.07393479414700138141,15924631__Bacteria__Bacilli__Staphylococcus_aureus_subsp_aureus_Mu50__Holliday_junction_DNA_helicase_RuvB:0.06286766082366347652):0.02534998482274770579,70726281__Bacteria__Bacilli__Staphylococcus_haemolyticus_JCSC1435__Holliday_junction_DNA_helicase_RuvB:0.08935621891854494958):0.01388832913560644408):0.04104882162081426727):0.03401542150993550062,73662427__Bacteria__Bacilli__Staphylococcus_saprophyticus_subsp_saprophyticus_ATCC_15305__Holliday_junction_DNA_helicase_RuvB:0.09159056640973857466):0.07845529277111544519,319892694__Bacteria__Bacilli__Staphylococcus_pseudintermedius_HKU10-03__Holliday_junction_DNA_helicase_RuvB:0.13368462085848037413):0.25521047845541400267,222151526__Bacteria__Bacilli__Macrococcus_caseolyticus_JCSC5402__holliday_junction_DNA_helicase_RuvB:0.25156875495487107663):0.19976013279705648329):0.07788095531603213273,((23099491__Bacteria__Bacilli__Oceanobacillus_iheyensis_HTE831__Holliday_junction_DNA_helicase_RuvB:0.20770210853388682004,386714940__Bacteria__Bacilli__Halobacillus_halophilus_DSM_2266__Holliday_junction_ATP|dependent_DNA_helicase_RuvB:0.14368244247588021767):0.16599867706255522215,(((((312110087__Bacteria__Bacilli__Geobacillus_sp_Y4_1MC1__Holliday_junction_DNA_helicase_RuvB:0.00379668232783334728,336234511__Bacteria__Bacilli__Geobacillus_thermoglucosidasius_C56-YS93__Holliday_junction_DNA_helicase_subunit_RuvB:0.00000122123005994819):0.11184791375863016583,(138896158__Bacteria__Bacilli__Geobacillus_thermodenitrificans_NG80-2__Holliday_junction_DNA_helicase_RuvB:0.06772946373746943638,(56421126__Bacteria__Bacilli__Geobacillus_kaustophilus_HTA426__Holliday_junction_DNA_helicase_RuvB:0.00000122123005994819,(297529246__Bacteria__Bacilli__Geobacillus_sp_C56-T3__Holliday_junction_DNA_helicase_RuvB:0.01600741858838338610,((319767647__Bacteria__Bacilli__Geobacillus_sp_Y412MC52__Holliday_junction_DNA_helicase_RuvB:0.00000122123005994819,261418394__Bacteria__Bacilli__Geobacillus_sp_Y412MC61__Holliday_junction_DNA_helicase_RuvB:0.00000122123005994819):0.00397629020929593426,375009685__Bacteria__Bacilli__Geobacillus_thermoleovorans_CCB_US3_UF5__holliday_junction_DNA_helicase_subunit_RuvB:0.00399893545156539652):0.00000122123005994819):0.00396661880026707905):0.06942155666443819428):0.18180845542667964376):0.07520611314206256115,212638556__Bacteria__Bacilli__Anoxybacillus_flavithermus_WK1__Holliday_junction_resolvasome|_helicase_subunit_RuvB:0.18058244661214475912):0.04884616768449429047,(((217961911__Bacteria__Bacilli__Bacillus_cereus_AH187__Holliday_junction_DNA_helicase_RuvB:0.00000122123005994819,42783551__Bacteria__Bacilli__Bacillus_cereus_ATCC_10987__Holliday_junction_DNA_helicase_RuvB:0.00000122123005994819):0.00000122123005994819,375286425__Bacteria__Bacilli__Bacillus_cereus_NC7401__Holliday_junction_DNA_helicase_RuvB:0.00000122123005994819):0.00000122123005994819,(((49481506__Bacteria__Bacilli__Bacillus_thuringiensis_serovar_konkukian_str_97-27__Holliday_junction_DNA_helicase_RuvB:0.00000122123005994819,((222097865__Bacteria__Bacilli__Bacillus_cereus_Q1__holliday_junction_DNA_helicase_ruvb:0.00000122123005994819,(((218234560__Bacteria__Bacilli__Bacillus_cereus_B4264__Holliday_junction_DNA_helicase_RuvB:0.00000122123005994819,(218899589__Bacteria__Bacilli__Bacillus_cereus_G9842__Holliday_junction_DNA_helicase_RuvB:0.00381483747225125954,30022495__Bacteria__Bacilli__Bacillus_cereus_ATCC_14579__Holliday_junction_DNA_helicase_RuvB:0.02082553198794485222):0.00000122123005994819):0.00382282612107926129,(163942170__Bacteria__Bacilli__Bacillus_weihenstephanensis_KBAB4__Holliday_junction_DNA_helicase_RuvB:0.00776775938504067377,152976838__Bacteria__Bacilli__Bacillus_cytotoxicus_NVH_391-98__Holliday_junction_DNA_helicase_RuvB:0.01539857850585698955):0.01547392875764775841):0.00382387475426677718,218905615__Bacteria__Bacilli__Bacillus_cereus_AH820__Holliday_junction_DNA_helicase_RuvA:0.00389902642832308305):0.00000122123005994819):0.00000122123005994819,((376268318__Bacteria__Bacilli__Bacillus_cereus_F837-76__Holliday_junction_DNA_helicase_RuvB:0.00000122123005994819,225866401__Bacteria__Bacilli__Bacillus_cereus_03BB102__Holliday_junction_DNA_helicase_RuvB:0.00000122123005994819):0.00379868920230146167,301055928__Bacteria__Bacilli__Bacillus_cereus_biovar_anthracis_str_CI__Holliday_junction_ATP|dependent_DNA_helicase_RuvB:0.00383669371573275514):0.00382702870201568398):0.00000122123005994819):0.00000122123005994819,52141086__Bacteria__Bacilli__Bacillus_cereus_E33L__Holliday_junction_DNA_helicase_RuvB:0.00000122123005994819):0.00000122123005994819,49187310__Bacteria__Bacilli__Bacillus_anthracis_str_Sterne__Holliday_junction_DNA_helicase_RuvB:0.00373261474439401126):0.00397294725017415147):0.16209110542240767749):0.04039872091327151304,(317128203__Bacteria__Bacilli__Bacillus_cellulosilyticus_DSM_2522__Holliday_junction_DNA_helicase_RuvB:0.19874351380837726455,((((311069259__Bacteria__Bacilli__Bacillus_atrophaeus_1942__Holliday_junction_DNA_helicase_RuvB:0.01938329585937070138,(387899359__Bacteria__Bacilli__Bacillus_amyloliquefaciens_Y2__Holliday_junction_DNA_helicase_B:0.07739850925415492355,(386759329__Bacteria__Bacilli__Bacillus_sp_JS__protein_RuvB:0.00000122123005994819,50812277__Bacteria__Bacilli__Bacillus_subtilis_subsp_subtilis_str_168__holliday_junction_ATP|dependent_DNA_helicase_RuvB:0.00367375839465542819):0.03217786614405876433):0.01516791311783387622):0.06887657532819256578,(52081252__Bacteria__Bacilli__Bacillus_licheniformis_ATCC_14580__Holliday_junction_DNA_helicase_RuvB:0.09010596000730369814,157693177__Bacteria__Bacilli__Bacillus_pumilus_SAFR-032__Holliday_junction_DNA_helicase_RuvB:0.15133649155150921684):0.00791804083952017332):0.12011634173147768545,(288555343__Bacteria__Bacilli__Bacillus_pseudofirmus_OF4__Holliday_junction_DNA_helicase_RuvB:0.12019429400736164615,(15613788__Bacteria__Bacilli__Bacillus_halodurans_C-125__Holliday_junction_DNA_helicase_RuvB:0.18187897052232454564,56963320__Bacteria__Bacilli__Bacillus_clausii_KSM-K16__Holliday_junction_DNA_helicase_RuvB:0.26473378197646768584):0.06580352495119885792):0.10651311889217703055):0.02798544822178242880,(294501381__Bacteria__Bacilli__Bacillus_megaterium_QM_B1551__holliday_junction_DNA_helicase_RuvB:0.13130778959193059596,297584757__Bacteria__Bacilli__Bacillus_selenitireducens_MLS10__Holliday_junction_DNA_helicase_RuvB:0.21632185502655174036):0.07455668087671350752):0.00654825541203193310):0.04850895184404385718):0.03657855462563192744):0.06128346038391255246):0.01887645197181277504):0.07774947676980156763):0.12009501929589430635):0.04938679601909631844,((((((269926044__Bacteria__others_bacteria__Thermobaculum_terrenum_ATCC_BAA-798__Holliday_junction_DNA_helicase_RuvB:0.53938569757955501238,(((289432492__Bacteria__Chloroflexi__Dehalococcoides_sp_GT__Holliday_junction_DNA_helicase_RuvB:0.01754003624539313827,57234581__Bacteria__Chloroflexi__Dehalococcoides_ethenogenes_195__Holliday_junction_DNA_helicase_RuvB:0.04854589666756468913):0.26729241276369392066,300087843__Bacteria__Chloroflexi__Dehalogenimonas_lykanthroporepellens_BL-DC-9__Holliday_junction_DNA_helicase_RuvB:0.33272288999761906458):0.15728680654569657249,(383761213__Bacteria__Chloroflexi__Caldilinea_aerophila_DSM_14535_NBRC_104270__Holliday_junction_ATP|dependent_DNA_helicase_RuvB:0.35377943952949603146,320161389__Bacteria__Chloroflexi__Anaerolinea_thermophila_UNI-1__Holliday_junction_ATP|dependent_DNA_helicase_RuvB:0.31862293621522319587):0.19575839156213420411):0.05816879289733747210):0.06087001793090265206,((((156742996__Bacteria__Chloroflexi__Roseiflexus_castenholzii_DSM_13941__Holliday_junction_DNA_helicase_RuvB:0.03604380408824913590,148656547__Bacteria__Chloroflexi__Roseiflexus_sp_RS-1__Holliday_junction_DNA_helicase_RuvB:0.04599981760884425119):0.15675614251408664934,((163848629__Bacteria__Chloroflexi__Chloroflexus_aurantiacus_J-10-fl__Holliday_junction_DNA_helicase_RuvB:0.00000122123005994819,222526564__Bacteria__Chloroflexi__Chloroflexus_sp_Y-400-fl__Holliday_junction_DNA_helicase_RuvB:0.00000122123005994819):0.00000122123005994819,219847790__Bacteria__Chloroflexi__Chloroflexus_aggregans_DSM_9485__Holliday_junction_DNA_helicase_RuvB:0.04949515815381533290):0.12663972247851015829):0.09375397870481304297,159898816__Bacteria__Chloroflexi__Herpetosiphon_aurantiacus_DSM_785__Holliday_junction_DNA_helicase_RuvB:0.25383965632347016417):0.18213599704609792496,(221632730__Bacteria__Chloroflexi__Thermomicrobium_roseum_DSM_5159__Holliday_junction_DNA_helicase_RuvB:0.36343636534028694873,269837350__Bacteria__Chloroflexi__Sphaerobacter_thermophilus_DSM_20745__Holliday_junction_DNA_helicase_RuvB:0.16213853993566529343):0.10706656949261036949):0.03193393054695134459):0.06980941623230701998,(((((((116748436__Bacteria__Deltaproteobacteria__Syntrophobacter_fumaroxidans_MPOB__Holliday_junction_DNA_helicase_RuvB:0.33636546914731624280,(328953596__Bacteria__Deltaproteobacteria__Desulfobacca_acetoxidans_DSM_11109__Holliday_junction_ATP|dependent_DNA_helicase_ruvB:0.47190982465951536451,(297569178__Bacteria__Deltaproteobacteria__Desulfurivibrio_alkaliphilus_AHT2__Holliday_junction_DNA_helicase_RuvB:0.25285590469793062240,320352804__Bacteria__Deltaproteobacteria__Desulfobulbus_propionicus_DSM_2032__Holliday_junction_DNA_helicase_RuvB:0.25557853071496616781):0.16789604750449216297):0.08128782350522922862):0.06480737880238444937,(77919932__Bacteria__Deltaproteobacteria__Pelobacter_carbinolicus_DSM_2380__Holliday_junction_DNA_helicase_RuvB:0.32538044361088941381,((78221966__Bacteria__Deltaproteobacteria__Geobacter_metallireducens_GS-15__Holliday_junction_DNA_helicase_RuvB:0.04701667920981016102,39996179__Bacteria__Deltaproteobacteria__Geobacter_sulfurreducens_PCA__Holliday_junction_DNA_helicase_RuvB:0.07533963675997101817):0.07617029502796013318,((197119681__Bacteria__Deltaproteobacteria__Geobacter_bemidjiensis_Bem__Holliday_junction_DNA_helicase_RuvB:0.01150852419042146767,322420883__Bacteria__Deltaproteobacteria__Geobacter_sp_M18__Holliday_junction_DNA_helicase_RuvB:0.04932891506244680563):0.07251383334081214216,((118580736__Bacteria__Deltaproteobacteria__Pelobacter_propionicus_DSM_2379__Holliday_junction_DNA_helicase_RuvB:0.12578514982194760607,189425232__Bacteria__Deltaproteobacteria__Geobacter_lovleyi_SZ__Holliday_junction_DNA_helicase_RuvB:0.11680234255346050309):0.06030327467663101210,(222055416__Bacteria__Deltaproteobacteria__Geobacter_sp_FRC-32__Holliday_junction_DNA_helicase_RuvB:0.03597666102632921664,148263481__Bacteria__Deltaproteobacteria__Geobacter_uraniireducens_Rf4__Holliday_junction_DNA_helicase_RuvB:0.05507548317378591768):0.04216106955187590155):0.02212501811632475515):0.03654637248988466813):0.15104869487259639516):0.11163301959802804375):0.03917330690251812769,(302035799__Bacteria__others_bacteria__Candidatus_Nitrospira_defluvii__holliday_junction_ATP|dependent_DNA_helicase_RuvB:0.61052298862237253108,85858587__Bacteria__Deltaproteobacteria__Syntrophus_aciditrophicus_SB__Holliday_junction_DNA_helicase_RuvB:0.53666651100706119770):0.08163108583947395469):0.04484335715738906047,((317051308__Bacteria__others_bacteria__Desulfurispirillum_indicum_S5__Holliday_junction_DNA_helicase_RuvB:0.50550114778456378684,347754065__Bacteria__Acidobacteria__Candidatus_Chloracidobacterium_thermophilum_B__Holliday_junction_DNA_helicase_subunit_RuvB:0.48414829630461531096):0.07246929035839289046,((((300870481__Bacteria__Spirochaetes__Brachyspira_pilosicoli_95-1000__Holliday_junction_DNA_helicase_RuvB:0.03123839001548214117,((384207663__Bacteria__Spirochaetes__Brachyspira_intermedia_PWS-A__Holliday_junction_DNA_helicase_B:0.00424288755054735324,225620634__Bacteria__Spirochaetes__Brachyspira_hyodysenteriae_WA1__Holliday_junction_DNA_helicase_B:0.01641076771549365015):0.03706179447044401915,296126244__Bacteria__Spirochaetes__Brachyspira_murdochii_DSM_12563__Holliday_junction_DNA_helicase_RuvB:0.05353357553423613441):0.08625911697929759814):0.93418884543647473517,((336324375__Bacteria__others_bacteria__Flexistipes_sinusarabici_DSM_4947__Holliday_junction_ATP|dependent_DNA_helicase_ruvB:0.27544481259466907508,(291288792__Bacteria__others_bacteria__Denitrovibrio_acetiphilus_DSM_12809__Holliday_junction_DNA_helicase_RuvB:0.34585825170499850945,(291280185__Bacteria__others_bacteria__Deferribacter_desulfuricans_SSM1__Holliday_junction_DNA_helicase_RuvB:0.19753422307203752362,313672962__Bacteria__others_bacteria__Calditerrivibrio_nitroreducens_DSM_19672__holliday_junction_DNA_helicase_ruvb:0.32220761414835408232):0.04780753586752321121):0.09097631988040247308):0.15328613468543739184,((224372722__Bacteria__Epsilonproteobacteria__Nautilia_profundicola_AmH__Holliday_junction_DNA_helicase_RuvB:0.25557851936547804073,((((32266005__Bacteria__Epsilonproteobacteria__Helicobacter_hepaticus_ATCC_51449__Holliday_junction_DNA_helicase_RuvB:0.08457645403935336315,386762260__Bacteria__Epsilonproteobacteria__Helicobacter_cinaedi_PAGU611__Holliday_junction_DNA_helicase_RuvB:0.06248296926063592188):0.20525352637952162804,((386749393__Bacteria__Epsilonproteobacteria__Helicobacter_cetorum_MIT_00-7128__Holliday_junction_DNA_helicase_RuvB:0.02587319082774981044,(109947700__Bacteria__Epsilonproteobacteria__Helicobacter_acinonychis_str_Sheeba__Holliday_junction_DNA_helicase_RuvB:0.02572296868802254749,384892443__Bacteria__Epsilonproteobacteria__Helicobacter_pylori_Cuz20__Holliday_junction_DNA_helicase_RuvB:0.01788926239202736149):0.02981748973558694116):0.18207602841048139974,(315452845__Bacteria__Epsilonproteobacteria__Helicobacter_felis_ATCC_49179__Holliday_junction_ATP|dependent_DNA_helicase:0.16492240265467475457,336452873__Bacteria__Epsilonproteobacteria__Helicobacter_bizzozeronii_CIII-1__holliday_junction_DNA_helicase_RuvB:0.10672844700729386402):0.23335047000407735385):0.09892983818971405607):0.03990357041043449821,291276417__Bacteria__Epsilonproteobacteria__Helicobacter_mustelae_12198__Holliday_junction_DNA_helicase:0.29732119639734733152):0.06909526190033692117,(152990121__Bacteria__Epsilonproteobacteria__Nitratiruptor_sp_SB155-2__Holliday_junction_DNA_helicase_RuvB:0.20296077788275049270,((313683108__Bacteria__Epsilonproteobacteria__Sulfuricurvum_kujiense_DSM_16994__holliday_junction_DNA_helicase_subunit_ruvb:0.11298199833876412801,(307721656__Bacteria__Epsilonproteobacteria__Sulfurimonas_autotrophica_DSM_16294__Holliday_junction_DNA_helicase_RuvB:0.17948187956941563659,78777875__Bacteria__Epsilonproteobacteria__Sulfurimonas_denitrificans_DSM_1251__Holliday_junction_DNA_helicase_RuvB:0.10655591453165483284):0.11295376174274276981):0.11879914915922809571,((152993673__Bacteria__Epsilonproteobacteria__Sulfurovum_sp_NBC37-1__Holliday_junction_DNA_helicase_RuvB:0.13466417106907235812,319956008__Bacteria__Epsilonproteobacteria__Nitratifractor_salsuginis_DSM_16511__holliday_junction_DNA_helicase_ruvb:0.17898203939856130451):0.06724957178179566397,((296273983__Bacteria__Epsilonproteobacteria__Arcobacter_nitrofigilis_DSM_7299__Holliday_junction_DNA_helicase_RuvB:0.07748787223872549701,(384173089__Bacteria__Epsilonproteobacteria__Arcobacter_sp_L__holliday_junction_DNA_helicase_RuvB:0.03300806253466858492,157738008__Bacteria__Epsilonproteobacteria__Arcobacter_butzleri_RM4018__Holliday_junction_DNA_helicase_RuvB:0.05179504545453227776):0.07097449933261967825):0.15839161537981885641,(34558125__Bacteria__Epsilonproteobacteria__Wolinella_succinogenes_DSM_1740__Holliday_junction_DNA_helicase_RuvB:0.33166339232764391332,((268679041__Bacteria__Epsilonproteobacteria__Sulfurospirillum_deleyianum_DSM_6946__Holliday_junction_DNA_helicase_RuvB:0.03901971004354816419,390939601__Bacteria__Epsilonproteobacteria__Sulfurospirillum_barnesii_SES-3__Holliday_junction_DNA_helicase_subunit_RuvB:0.02841810997611309009):0.15880871168386093140,((222824270__Bacteria__Epsilonproteobacteria__Campylobacter_lari_RM2100__Holliday_junction_DNA_helicase_RuvB:0.02508695856665537141,57238406__Bacteria__Epsilonproteobacteria__Campylobacter_jejuni_RM1221__Holliday_junction_DNA_helicase_RuvB:0.08638232115670016475):0.18974734509863941390,((154174013__Bacteria__Epsilonproteobacteria__Campylobacter_curvus_525-92__Holliday_junction_DNA_helicase_RuvB:0.05869120913031020820,157165204__Bacteria__Epsilonproteobacteria__Campylobacter_concisus_13826__Holliday_junction_DNA_helicase_RuvB:0.06261168868584832126):0.12003273540394346353,(118474580__Bacteria__Epsilonproteobacteria__Campylobacter_fetus_subsp_fetus_82-40__Holliday_junction_DNA_helicase_RuvB:0.17682238668359542832,154148614__Bacteria__Epsilonproteobacteria__Campylobacter_hominis_ATCC_BAA-381__Holliday_junction_DNA_helicase_RuvB:0.12624459509827667958):0.06151683473308167116):0.05915414433737228861):0.11692308398500518563):0.06682120114034779956):0.04146780803252926584):0.05450447892460538735):0.03712236475829962939):0.04667055018238179531):0.06386316708142844578):0.10061761709519094488):0.38586534041844700038,((148284808__Bacteria__Alphaproteobacteria__Orientia_tsutsugamushi_str_Boryong__Holliday_junction_DNA_helicase_RuvB:0.55384535002405987925,(91205749__Bacteria__Alphaproteobacteria__Rickettsia_bellii_RML369-C__Holliday_junction_DNA_helicase_RuvB:0.04304993921850255173,(157803863__Bacteria__Alphaproteobacteria__Rickettsia_canadensis_str_McKiel__Holliday_junction_DNA_helicase_RuvB:0.04375960717179311343,(((157825660__Bacteria__Alphaproteobacteria__Rickettsia_akari_str_Hartford__Holliday_junction_DNA_helicase_RuvB:0.01017627263337200078,383501804__Bacteria__Alphaproteobacteria__Rickettsia_australis_str_Cutlack__Holliday_junction_DNA_helicase_RuvB:0.00000122123005994819):0.01360425849650482265,67458998__Bacteria__Alphaproteobacteria__Rickettsia_felis_URRWXCal2__Holliday_junction_DNA_helicase_RuvB:0.00342904702234617846):0.00338413523543803227,(((165933118__Bacteria__Alphaproteobacteria__Rickettsia_rickettsii_str_Iowa__Holliday_junction_DNA_helicase_RuvB:0.01479096168197932028,379712287__Bacteria__Alphaproteobacteria__Rickettsia_philipii_str_364D__Holliday_junction_DNA_helicase_RuvB:0.00675940687958912108):0.00731963023525736712,(383312474__Bacteria__Alphaproteobacteria__Candidatus_Rickettsia_amblyommii_str_GAT-30V__Holliday_junction_DNA_helicase_RuvB:0.01353029841656308747,((238650927__Bacteria__Alphaproteobacteria__Rickettsia_peacockii_str_Rustic__Holliday_junction_DNA_helicase_RuvB:0.00336774982189821199,(374319230__Bacteria__Alphaproteobacteria__Rickettsia_slovaca_13-B__Holliday_junction_DNA_helicase_RuvB:0.00000122123005994819,(383483877__Bacteria__Alphaproteobacteria__Rickettsia_parkeri_str_Portsmouth__Holliday_junction_DNA_helicase_RuvB:0.01017241551882631240,(15892456__Bacteria__Alphaproteobacteria__Rickettsia_conorii_str_Malish_7__Holliday_junction_DNA_helicase_RuvB:0.00314991635960603159,((((15604251__Bacteria__Alphaproteobacteria__Rickettsia_prowazekii_str_Madrid_E__Holliday_junction_DNA_helicase_RuvB:0.02405732263472396687,51473577__Bacteria__Alphaproteobacteria__Rickettsia_typhi_str_Wilmington__Holliday_junction_DNA_helicase_RuvB:0.01379597585617847733):0.07882838552482859806,341583764__Bacteria__Alphaproteobacteria__Rickettsia_heilongjiangensis_054__Holliday_junction_DNA_helicase_RuvB:0.00335950769751151238):0.00000122123005994819,350273457__Bacteria__Alphaproteobacteria__Rickettsia_japonica_YH__Holliday_junction_DNA_helicase_ruvB:0.00628874004748481916):0.00626784158750171277,(157964466__Bacteria__Alphaproteobacteria__Rickettsia_massiliae_MTU5__Holliday_junction_DNA_helicase_RuvB:0.00316748061485027039,383481462__Bacteria__Alphaproteobacteria__Rickettsia_rhipicephali_str_3-7-female6-CWPP__Holliday_junction_DNA_helicase_RuvB:0.00672238768352660925):0.00318341727193228920):0.00000122123005994819):0.00000122123005994819):0.00000122123005994819):0.00000122123005994819):0.00000122123005994819,229586658__Bacteria__Alphaproteobacteria__Rickettsia_africae_ESF-5__Holliday_junction_DNA_helicase_RuvB:0.00675309745478041776):0.00000122123005994819):0.00000122123005994819):0.00334984134877928637,383483305__Bacteria__Alphaproteobacteria__Rickettsia_montanensis_str_OSU_85-930__Holliday_junction_DNA_helicase_RuvB:0.00000122123005994819):0.01007980825506596748):0.02249449856892382291):0.04355300259278713226):0.31144053553402728518):0.14230969953997163469,(339320510__Bacteria__Alphaproteobacteria__Candidatus_Midichloria_mitochondrii_IricVA__holliday_junction_DNA_helicase_B:0.70326782687199274058,((254796930__Bacteria__Alphaproteobacteria__Neorickettsia_risticii_str_Illinois__Holliday_junction_DNA_helicase_RuvB:0.03876637982616793626,88608213__Bacteria__Alphaproteobacteria__Neorickettsia_sennetsu_str_Miyayama__Holliday_junction_DNA_helicase_RuvB:0.03344885391639869365):0.66690033746181465180,((225630964__Bacteria__Alphaproteobacteria__Wolbachia_sp_wRi__Holliday_junction_DNA_helicase_RuvB:0.02526649983741533281,(58584510__Bacteria__Alphaproteobacteria__Wolbachia_endosymbiont_strain_TRS_of_Brugia_malayi__Holliday_junction_DNA_helicase_RuvB:0.10004713680775750850,190571379__Bacteria__Alphaproteobacteria__Wolbachia_endosymbiont_of_Culex_quinquefasciatus_Pel__Holliday_junction_DNA_helicase_RuvB:0.03748619707707753768):0.02239129242454780677):0.45750435181973475585,(((88657636__Bacteria__Alphaproteobacteria__Ehrlichia_chaffeensis_str_Arkansas__Holliday_junction_DNA_helicase_RuvB:0.02648564779022925808,73667298__Bacteria__Alphaproteobacteria__Ehrlichia_canis_str_Jake__Holliday_junction_DNA_helicase_RuvB:0.02812729643027319856):0.09405517632881923995,57239404__Bacteria__Alphaproteobacteria__Ehrlichia_ruminantium_str_Welgevonden__Holliday_junction_DNA_helicase_RuvB:0.06321752270838840171):0.17392181360004291268,(88607797__Bacteria__Alphaproteobacteria__Anaplasma_phagocytophilum_HZ__Holliday_junction_DNA_helicase_RuvB:0.18131405549400159138,(56416489__Bacteria__Alphaproteobacteria__Anaplasma_marginale_str_St_Maries__Holliday_junction_DNA_helicase_RuvB:0.00394655400866385144,269959098__Bacteria__Alphaproteobacteria__Anaplasma_centrale_str_Israel__Holliday_junction_DNA_helicase_B:0.00000122123005994819):0.15690813494109670523):0.19944597565302935038):0.12094742676275184456):0.26140220027994387486):0.09015516401168595373):0.08480662380301114134):0.14933701150213307685):0.08778501599492104235):0.04619354747647269610):0.05720556113913328328,206890403__Bacteria__others_bacteria__Thermodesulfovibrio_yellowstonii_DSM_11347__holliday_junction_DNA_helicase_RuvB:0.51159928882540350870):0.07172669498212520811,((((154149662__Archaea__Methanomicrobiales__Methanoregula_boonei_6A8__Holliday_junction_DNA_helicase_RuvB:0.37919777513942976022,88602183__Archaea__Methanomicrobiales__Methanospirillum_hungatei_JF-1__Holliday_junction_DNA_helicase_RuvB:0.52481348801004823468):0.37426076414672093673,((282164972__Archaea__Methanocellales__Methanocella_paludicola_SANAE__Holliday_junction_ATP|dependent_DNA_helicase_RuvB:0.10419548201051807845,383319705__Archaea__Methanocellales__Methanocella_sp_HZ254__Holliday_junction_DNA_helicase_subunit_RuvB:0.09068783357536272516):0.07497977374192343891,147919261__Archaea__Methanocellales__Uncultured_methanogenic_archaeon_RC-I__Holliday_junction_DNA_helicase_RuvB:0.77658355267917089648):0.27369405146420328068):0.10675986415787479256,((187250916__Bacteria__others_bacteria__Elusimicrobium_minutum_Pei191__Holliday_junction_resolvasome_helicase_subunit:0.74283933465666651674,189485461__Bacteria__others_bacteria__Uncultured_Termite_group_1_bacterium_phylotype_Rs-D17__Holliday_junction_resolvasome_helicase_subunit_RuvB:0.51101379814578895555):0.13425839215934184945,(((183219942__Bacteria__Spirochaetes__Leptospira_biflexa_serovar_Patoc_strain_Patoc_1_Paris__Holliday_junction_DNA_helicase_RuvB:0.50387694869618937510,(24213510__Bacteria__Spirochaetes__Leptospira_interrogans_serovar_Lai_str_56601__Holliday_junction_DNA_helicase_RuvB:0.01634424494710862499,116328923__Bacteria__Spirochaetes__Leptospira_borgpetersenii_serovar_Hardjo-bovis_L550__Holliday_junction_DNA_helicase_RuvB:0.02147993442668819433):0.30033064889017302423):0.85719615335168508619,((((203287495__Bacteria__Spirochaetes__Borrelia_recurrentis_A1__Holliday_junction_DNA_helicase_RuvB:0.00000122123005994819,(203283952__Bacteria__Spirochaetes__Borrelia_duttonii_Ly__Holliday_junction_DNA_helicase_RuvB:0.00000122123005994819,386859253__Bacteria__Spirochaetes__Borrelia_crocidurae_str_Achema__Holliday_junction_ATP|dependent_DNA_helicase_RuvB:0.00704349110936743766):0.00352314950069456019):0.18381807679651862575,(119952828__Bacteria__Spirochaetes__Borrelia_turicatae_91E135__Holliday_junction_DNA_helicase_RuvB:0.05530139215737769898,187917905__Bacteria__Spirochaetes__Borrelia_hermsii_DAH__Holliday_junction_DNA_helicase_RuvB:0.06961484557217045843):0.04130159391822853243):0.13789869036553492609,((15594368__Bacteria__Spirochaetes__Borrelia_burgdorferi_B31__Holliday_junction_DNA_helicase_RuvB:0.00562034421609596685,(51598285__Bacteria__Spirochaetes__Borrelia_garinii_PBi_linear__Holliday_junction_DNA_helicase_RuvB:0.02608904048612932514,111114844__Bacteria__Spirochaetes__Borrelia_afzelii_PKo__Holliday_junction_DNA_helicase_RuvB:0.00691085214143975259):0.00826913944510812050):0.01532677244503592544,343127346__Bacteria__Spirochaetes__Borrelia_bissettii_DN127__Holliday_junction_ATP|dependent_DNA_helicase_RuvB:0.00000122123005994819):0.27255742580241665296):0.51150861242599687806,(307718816__Bacteria__Spirochaetes__Spirochaeta_thermophila_DSM_6192__holliday_junction_ATP|dependent_DNA_helicase_RuvB:0.48221600805201236817,(((339499961__Bacteria__Spirochaetes__Spirochaeta_caldaria_DSM_7334__Holliday_junction_ATP|dependent_DNA_helicase_ruvB:0.16216871135706070750,(333994750__Bacteria__Spirochaetes__Treponema_azotonutricium_ZAS-9__Holliday_junction_ATP|dependent_DNA_helicase_RuvB:0.18605593725709332342,333998587__Bacteria__Spirochaetes__Treponema_primitia_ZAS-2__Holliday_junction_ATP|dependent_DNA_helicase_RuvB:0.29117842757645362450):0.03554453540431586067):0.16362328091001573926,((332298113__Bacteria__Spirochaetes__Treponema_brennaborense_DSM_12168__Holliday_junction_ATP|dependent_DNA_helicase_ruvB:0.12659344021087790000,328947935__Bacteria__Spirochaetes__Treponema_succinifaciens_DSM_2489__Holliday_junction_ATP|dependent_DNA_helicase_ruvB:0.26403469044958127743):0.21711969779400550062,(42527419__Bacteria__Spirochaetes__Treponema_denticola_ATCC_35405__Holliday_junction_DNA_helicase_RuvB:0.14021567828388867283,(338706139__Bacteria__Spirochaetes__Treponema_paraluiscuniculi_Cuniculi_A__crossover_junction_endoribonuclease_subunit_B:0.00000122123005994819,384421711__Bacteria__Spirochaetes__Treponema_pallidum_subsp_pallidum_str_Chicago__Holliday_junction_DNA_helicase_RuvB:0.00000122123005994819):0.40847370336512839328):0.16684250601638292433):0.05142985170951968471):0.17497892888054333849,((((325971232__Bacteria__Spirochaetes__Spirochaeta_sp_Buddy__Holliday_junction_ATP|dependent_DNA_helicase_ruvB:0.09146831092515389505,374314840__Bacteria__Spirochaetes__Sphaerochaeta_pleomorpha_str_Grapes__Holliday_junction_DNA_helicase|_RuvB_subunit:0.11585323419416798663):0.12238908507777657153,330836554__Bacteria__Spirochaetes__Spirochaeta_coccoides_DSM_17374__Holliday_junction_DNA_helicase_subunit_RuvB:0.17749258704069831305):0.30869397706199802611,302338527__Bacteria__Spirochaetes__Spirochaeta_smaragdinae_DSM_11293__Holliday_junction_DNA_helicase_RuvB:0.29142624897454838528):0.07611624065933328409,383790743__Bacteria__Spirochaetes__Spirochaeta_africana_DSM_8902__Holliday_junction_DNA_helicase_subunit_RuvB:0.41459417438160156566):0.05973841406015859695):0.08971132032127726585):0.05403502195370758765):0.39682705834043946469):0.06301130725631962082,(218961946__Bacteria__others_bacteria__Candidatus_Cloacamonas_acidaminovorans__Holliday_junction_helicase|_subunit_B:0.61315975553355350769,(((268318193__Bacteria__Bacteroidetes__Rhodothermus_marinus_DSM_4252__Holliday_junction_DNA_helicase_RuvB:0.19241099157453439572,(83815259__Bacteria__Bacteroidetes__Salinibacter_ruber_DSM_13855__Holliday_junction_DNA_helicase_RuvB:0.00000122123005994819,294507141__Bacteria__Bacteroidetes__Salinibacter_ruber_M8__Holliday_junction_DNA_helicase_RuvB:0.00000122123005994819):0.32420120912283406645):0.17240110772449676602,((193213723__Bacteria__Chlorobi__Chloroherpeton_thalassium_ATCC_35110__Holliday_junction_DNA_helicase_RuvB:0.33518658599797329645,((189499557__Bacteria__Chlorobi__Chlorobium_phaeobacteroides_BS1__Holliday_junction_DNA_helicase_RuvB:0.14902725818267520408,194333365__Bacteria__Chlorobi__Prosthecochloris_aestuarii_DSM_271__Holliday_junction_DNA_helicase_RuvB:0.11685362513150636399):0.15199686156124195269,((21674448__Bacteria__Chlorobi__Chlorobium_tepidum_TLS__Holliday_junction_DNA_helicase_RuvB:0.08674406207458501550,193212227__Bacteria__Chlorobi__Chlorobaculum_parvum_NCIB_8327__Holliday_junction_DNA_helicase_RuvB:0.02410398806159129437):0.18316340711524334295,((((78187473__Bacteria__Chlorobi__Chlorobium_luteolum_DSM_273__Holliday_junction_DNA_helicase_RuvB:0.17101340781332685648,145220213__Bacteria__Chlorobi__Chlorobium_phaeovibrioides_DSM_265__Holliday_junction_DNA_helicase_RuvB:0.09330575479338266975):0.06567658993644705234,(194335811__Bacteria__Chlorobi__Pelodictyon_phaeoclathratiforme_BU-1__Holliday_junction_DNA_helicase_RuvB:0.10319414303676381628,78189723__Bacteria__Chlorobi__Chlorobium_chlorochromatii_CaD3__Holliday_junction_DNA_helicase_RuvB:0.11853027327378290456):0.04068113996343689087):0.01622630221996939140,189346153__Bacteria__Chlorobi__Chlorobium_limicola_DSM_245__Holliday_junction_DNA_helicase_RuvB:0.09781840957597226494):0.05285998286881332664,119356405__Bacteria__Chlorobi__Chlorobium_phaeobacteroides_DSM_266__Holliday_junction_DNA_helicase_RuvB:0.13283475488173776546):0.11324425864917915530):0.09140061328167092825):0.21333566895066599645):0.21280427883231636810,((((379730686__Bacteria__Bacteroidetes__Saprospira_grandis_str_Lewin__Holliday_junction_ATP|dependent_DNA_helicase_RuvB:0.28214234775458146842,332668034__Bacteria__Bacteroidetes__Haliscomenobacter_hydrossis_DSM_1100__Holliday_junction_DNA_helicase_subunit_RuvB:0.26402614307344229871):0.08478105709098195109,(375150130__Bacteria__Bacteroidetes__Niastella_koreensis_GR20-10__Holliday_junction_DNA_helicase_subunit_RuvB:0.17454093360261824230,256420297__Bacteria__Bacteroidetes__Chitinophaga_pinensis_DSM_2588__Holliday_junction_DNA_helicase_RuvB:0.15740133123192528997):0.25220904538350202850):0.02018737373068648505,((390947710__Bacteria__Bacteroidetes__Alistipes_finegoldii_DSM_17242__Holliday_junction_DNA_helicase_subunit_RuvB:0.41995756938404699143,(325281458__Bacteria__Bacteroidetes__Odoribacter_splanchnicus_DSM_20712__Holliday_junction_ATP|dependent_DNA_helicase_ruvB:0.21995601868319245020,(313204404__Bacteria__Bacteroidetes__Paludibacter_propionicigenes_WB4__holliday_junction_DNA_helicase_subunit_ruvb:0.14580733641569568193,(((332300438__Bacteria__Bacteroidetes__Porphyromonas_asaccharolytica_DSM_20707__Holliday_junction_ATP|dependent_DNA_helicase_ruvB:0.45567528863914286141,188995346__Bacteria__Bacteroidetes__Porphyromonas_gingivalis_ATCC_33277__Holliday_junction_DNA_helicase_RuvB:0.19750790959072520026):0.06395291246591665313,(212550683__Bacteria__Bacteroidetes__Candidatus_Azobacteroides_pseudotrichonymphae_genomovar_CFP2__Holliday_junction_DNA_helicase_RuvB:0.24225598437832593368,(375254163__Bacteria__Bacteroidetes__Tannerella_forsythia_ATCC_43037__Holliday_junction_DNA_helicase_RuvB:0.18364511246371695297,150009504__Bacteria__Bacteroidetes__Parabacteroides_distasonis_ATCC_8503__Holliday_junction_DNA_helicase_RuvB:0.07948359718697023402):0.09213602486294375504):0.04169757507362869403):0.02014128279821699591,((294675102__Bacteria__Bacteroidetes__Prevotella_ruminicola_23__Holliday_junction_DNA_helicase_RuvB:0.08652845967835062768,(387132436__Bacteria__Bacteroidetes__Prevotella_intermedia_17__Holliday_junction_DNA_helicase_RuvB:0.09032717105787332890,(302344853__Bacteria__Bacteroidetes__Prevotella_melaninogenica_ATCC_25845__Holliday_junction_DNA_helicase_RuvB:0.04625686040230665014,327312927__Bacteria__Bacteroidetes__Prevotella_denticola_F0289__Holliday_junction_DNA_helicase_RuvB:0.04822790932196852065):0.07598963110742315563):0.07033348817565503175):0.14202312827090307623,((325299225__Bacteria__Bacteroidetes__Bacteroides_salanitronis_DSM_18170__Holliday_junction_ATP|dependent_DNA_helicase_ruvB:0.10110943728198562575,150003857__Bacteria__Bacteroidetes__Bacteroides_vulgatus_ATCC_8482__Holliday_junction_DNA_helicase_RuvB:0.04121714511162670458):0.02732866098084776527,(53711454__Bacteria__Bacteroidetes__Bacteroides_fragilis_YCH46__Holliday_junction_DNA_helicase_RuvB:0.01771711862783821242,(29348694__Bacteria__Bacteroidetes__Bacteroides_thetaiotaomicron_VPI-5482__Holliday_junction_DNA_helicase_RuvB:0.01719525752777823283,319900509__Bacteria__Bacteroidetes__Bacteroides_helcogenes_P_36-108__Holliday_junction_DNA_helicase_subunit_RuvB:0.06112682085743171428):0.02511891847166388553):0.03917699319845108913):0.09359844231076967780):0.04538211228488495813):0.04028677885243893420):0.03768651398403287389):0.04779236195273062898):0.10378918312270421498,(((((325954063__Bacteria__Bacteroidetes__Weeksella_virosa_DSM_16922__Holliday_junction_ATP|dependent_DNA_helicase_ruvB:0.31248152660734418440,(255536338__Bacteria__Bacteroidetes__Flavobacteriaceae_bacterium_3519-10__Holliday_junction_DNA_helicase_RuvB:0.06711877938474647420,313206903__Bacteria__Bacteroidetes__Riemerella_anatipestifer_DSM_15868__holliday_junction_DNA_helicase_ruvb:0.07144095726714992656):0.31552023541601104117):0.06626084100952552014,((383449672__Bacteria__Bacteroidetes__Flavobacterium_indicum_GPTSA100-9__Holliday_junction_DNA_helicase_RuvB:0.07988363143090768115,(((340622532__Bacteria__Bacteroidetes__Capnocytophaga_canimorsus_Cc5__Holliday_junction_ATP|dependent_DNA_helicase_ruvB:0.04392549339872269670,256820535__Bacteria__Bacteroidetes__Capnocytophaga_ochracea_DSM_7271__Holliday_junction_DNA_helicase_RuvB:0.05284489236548369634):0.09882933170895281949,365961095__Bacteria__Bacteroidetes__Flavobacterium_columnare_ATCC_49512__Holliday_junction_DNA_helicase_RuvB:0.11262382092875319883):0.00649332291770322000,((150026163__Bacteria__Bacteroidetes__Flavobacterium_psychrophilum_JIP02-86__Holliday_junction_DNA_helicase_RuvB:0.04927666512817738265,(146299402__Bacteria__Bacteroidetes__Flavobacterium_johnsoniae_UW101__Holliday_junction_DNA_helicase_RuvB:0.05913876857627747147,347535285__Bacteria__Bacteroidetes__Flavobacterium_branchiophilum_FL-15__Holliday_junction_DNA_helicase_RuvB:0.03324740799869680546):0.03710122880581131349):0.05458543184663849912,((332292205__Bacteria__Bacteroidetes__Krokinobacter_sp_4H-3-7-5__Holliday_junction_DNA_helicase_RuvB:0.09318975279564249703,(((295132462__Bacteria__Bacteroidetes__Zunongwangia_profunda_SM-A87__Holliday_junction_DNA_helicase_B:0.07964743226184863023,120434537__Bacteria__Bacteroidetes__Gramella_forsetii_KT0803__Holliday_junction_DNA_helicase_RuvB:0.04940568546113628667):0.03556026638972778486,(298206841__Bacteria__Bacteroidetes__Croceibacter_atlanticus_HTCC2559__Holliday_junction_DNA_helicase_RuvB:0.06671280963213832571,(325286769__Bacteria__Bacteroidetes__Cellulophaga_lytica_DSM_7489__Holliday_junction_ATP|dependent_DNA_helicase_ruvB:0.02652543514724554907,((344203179__Bacteria__Bacteroidetes__Muricauda_ruestringensis_DSM_13258__Holliday_junction_DNA_helicase_subunit_RuvB:0.05652042862180172572,260060661__Bacteria__Bacteroidetes__Robiginitalea_biformata_HTCC2501__Holliday_junction_DNA_helicase_RuvB:0.11148710834424539751):0.02967171441543434499,((305665240__Bacteria__Bacteroidetes__Maribacter_sp_HTCC2170__Holliday_junction_DNA_helicase_RuvB:0.05106675190280777349,340618352__Bacteria__Bacteroidetes__Zobellia_galactanivorans__Holliday_junction_DNA_helicase:0.03489387311781076001):0.01110682085917979837,319953595__Bacteria__Bacteroidetes__Cellulophaga_algicola_DSM_14237__holliday_junction_ATP|dependent_DNA_helicase_ruvb:0.09071229507688013949):0.01462177018732836037):0.03872838905132010290):0.02737527861159301523):0.03163669495178075136):0.01144831306181686575,390953652__Bacteria__Bacteroidetes__Aequorivita_sublithincola_DSM_14238__Holliday_junction_DNA_helicase_subunit_RuvB:0.12944951545738689336):0.02595508662136058672):0.00816533439253548134,336172509__Bacteria__Bacteroidetes__Lacinutrix_sp_5H-3-7-4__Holliday_junction_ATP|dependent_DNA_helicase_ruvB:0.09561052881808068671):0.02667339902162091728):0.03511001644817086931):0.03333020242301064362):0.08706257307303330584,375012558__Bacteria__Bacteroidetes__Owenweeksia_hongkongensis_DSM_17368__Holliday_junction_DNA_helicase_subunit_RuvB:0.23777383916407449083):0.04230847048966764057):0.01987325828503429606,(((387906928__Bacteria__Bacteroidetes__Blattabacterium_sp_Blaberus_giganteus__Holliday_junction_DNA_helicase_RuvB:0.06337152050207502108,262341251__Bacteria__Bacteroidetes__Blattabacterium_sp_Blattella_germanica_str_Bge__Holliday_junction_DNA_helicase_RuvB:0.04574484588337383167):0.04594268645815947211,(374290519__Bacteria__Bacteroidetes__Blattabacterium_sp_Cryptocercus_punctulatus_str_Cpu__Holliday_junction_DNA_helicase_RuvB:0.12884280656525606834,357420907__Bacteria__Bacteroidetes__Blattabacterium_sp_Mastotermes_darwiniensis_str_MADAR__Holliday_junction_DNA_helicase_RuvB:0.08687009468192592732):0.02522902865306868303):0.04292910607449544613,261749237__Bacteria__Bacteroidetes__Blattabacterium_sp_Periplaneta_americana_str_BPLAN__Holliday_junction_DNA_helicase_RuvB:0.07029874306863626021):0.44577060588702643873):0.04520516858791594206,((255531791__Bacteria__Bacteroidetes__Pedobacter_heparinus_DSM_2366__Holliday_junction_DNA_helicase_RuvB:0.09379532195619426360,(325104948__Bacteria__Bacteroidetes__Pedobacter_saltans_DSM_12145__Holliday_junction_DNA_helicase_RuvB:0.04636162709407411903,(326799875__Bacteria__Bacteroidetes__Sphingobacterium_sp_21__Holliday_junction_DNA_helicase_subunit_RuvB:0.07782999215421060324,387791061__Bacteria__Bacteroidetes__Solitalea_canadensis_DSM_3403__Holliday_junction_DNA_helicase_subunit_RuvB:0.08217843384316569910):0.05277013987787864541):0.02645680760421922906):0.09693437963250840783,((390942830__Bacteria__Bacteroidetes__Belliella_baltica_DSM_15883__Holliday_junction_DNA_helicase_subunit_RuvB:0.11089741049407458862,(343084786__Bacteria__Bacteroidetes__Cyclobacterium_marinum_DSM_745__Holliday_junction_DNA_helicase_subunit_RuvB:0.12951679181624178860,313677438__Bacteria__Bacteroidetes__Marivirga_tractuosa_DSM_4126__holliday_junction_DNA_helicase_ruvb:0.17292884657713142316):0.05083938305900850135):0.03878513985709595296,(189501748__Bacteria__Bacteroidetes__Candidatus_Amoebophilus_asiaticus_5a2__Holliday_junction_DNA_helicase_RuvB:0.22756121989082969681,((338210851__Bacteria__Bacteroidetes__Runella_slithyformis_DSM_19594__Holliday_junction_DNA_helicase_subunit_RuvB:0.32027115710920828207,110636796__Bacteria__Bacteroidetes__Cytophaga_hutchinsonii_ATCC_33406__Holliday_junction_DNA_helicase_RuvB:0.18115825635802410010):0.02891385306178936507,((284040070__Bacteria__Bacteroidetes__Spirosoma_linguale_DSM_74__Holliday_junction_DNA_helicase_RuvB:0.14999750715853499283,(312131534__Bacteria__Bacteroidetes__Leadbetterella_byssophila_DSM_17132__holliday_junction_DNA_helicase_ruvb:0.13136423154411336345,338210375__Bacteria__Bacteroidetes__Runella_slithyformis_DSM_19594__Holliday_junction_DNA_helicase_subunit_RuvB:0.15560910191406349123):0.01125105424989739783):0.03123327657894099316,255037439__Bacteria__Bacteroidetes__Dyadobacter_fermentans_DSM_18053__Holliday_junction_DNA_helicase_RuvB:0.11562619321945384609):0.07142040429423320014):0.02433377017614322263):0.03127567105177792017):0.12812068768804213414):0.06267520697516477945):0.05453777109877689516,327403171__Bacteria__Bacteroidetes__Fluviicola_taffensis_DSM_16823__Holliday_junction_ATP|dependent_DNA_helicase_ruvB:0.34288635257822480673):0.02808228550580429278):0.02820272480059197312):0.15685385627244891049,385810487__Bacteria__others_bacteria__Ignavibacterium_album_JCM_16511__Holliday_junction_resolvasome_helicase_subunit:0.33188228300721805963):0.06968120723032994457):0.04397362281318062394):0.09608696316835167728,(261417027__Bacteria__others_bacteria__Fibrobacter_succinogenes_subsp_succinogenes_S85__Holliday_junction_DNA_helicase_RuvB:0.73629390638881164755,(((294055485__Bacteria__others_bacteria__Coraliomargarita_akajimensis_DSM_45221__Holliday_junction_DNA_helicase_RuvB:0.33696955351268437218,182412102__Bacteria__others_bacteria__Opitutus_terrae_PB90-1__Holliday_junction_DNA_helicase_RuvB:0.25051214069715654897):0.50119445729600065054,(189218507__Bacteria__others_bacteria__Methylacidiphilum_infernorum_V4__Holliday_junction_resolvasome|_helicase_subunit_RuvB:0.68820859434678494093,187735135__Bacteria__others_bacteria__Akkermansia_muciniphila_ATCC_BAA-835__Holliday_junction_DNA_helicase_RuvB:0.46752792054976199942):0.10974484398019372644):0.10590822202539944275,(((15834930__Bacteria__Chlamydiae__Chlamydia_muridarum_Nigg__Holliday_junction_DNA_helicase_RuvB:0.02114017724177345153,15604759__Bacteria__Chlamydiae__Chlamydia_trachomatis_D-UW-3-CX__Holliday_junction_ATP|dependent_DNA_helicase_RuvB:0.03100662290560344744):0.16922547570949908469,(330444415__Bacteria__Chlamydiae__Chlamydophila_pecorum_E58__Holliday_junction_DNA_helicase_RuvB:0.10792825822008224324,((89898409__Bacteria__Chlamydiae__Chlamydophila_felis_Fe-C-56__Holliday_junction_DNA_helicase_RuvB:0.02698808464259144085,(29840168__Bacteria__Chlamydiae__Chlamydophila_caviae_GPIC__Holliday_junction_DNA_helicase_RuvB:0.02727212325631024961,(332287350__Bacteria__Chlamydiae__Chlamydophila_psittaci_6BC__holliday_junction_DNA_helicase:0.00790094638546887801,62185021__Bacteria__Chlamydiae__Chlamydophila_abortus_S26-3__Holliday_junction_DNA_helicase_RuvB:0.01479268030631525170):0.03552892315662564693):0.00609852287170317697):0.11958529491428737668,15618305__Bacteria__Chlamydiae__Chlamydophila_pneumoniae_CWL029__Holliday_junction_DNA_helicase_RuvB:0.07490505774090240598):0.04589938522442991997):0.12586455918979877477):0.81335733329773574063,((297621195__Bacteria__Chlamydiae__Waddlia_chondrophila_WSU_86-1044__Holliday_junction_ATP|dependent_DNA_helicase_ruvB:0.42682877328888496615,(338175650__Bacteria__Chlamydiae__Parachlamydia_acanthamoebae_UV-7__hoLLiday_junction_ATP|dependent_DNA_helicase_ruvB:0.33580381895625793787,46446742__Bacteria__Chlamydiae__Candidatus_Protochlamydia_amoebophila_UWE25__Holliday_junction_DNA_helicase_RuvB:0.35724195644622308565):0.06497795949165546814):0.09777016383849708447,338733346__Bacteria__Chlamydiae__Simkania_negevensis_Z_gsn__holliday_junction_ATP|dependent_DNA_helicase_ruvB:0.52218232592278002180):0.09609351841745260303):0.16506552865723117529):0.08726586713717152111):0.08419618442953577531):0.04982986203904028050):0.08139025307584199509):0.06887443340500354338):0.00830349212954901300):0.02845288302117426199,(((162455498__Bacteria__Deltaproteobacteria__Sorangium_cellulosum_So_ce_56__Holliday_junction_DNA_helicase_RuvB:0.47032260355981170274,262197091__Bacteria__Deltaproteobacteria__Haliangium_ochraceum_DSM_14365__Holliday_junction_DNA_helicase_RuvB:0.81568357736745999986):0.06462943565309373084,108804163__Bacteria__Actinobacteria__Rubrobacter_xylanophilus_DSM_9941__Holliday_junction_DNA_helicase_RuvB:0.63064811714131496778):0.06618884082310418082,(42523917__Bacteria__Deltaproteobacteria__Bdellovibrio_bacteriovorus_HD100__Holliday_junction_DNA_helicase_RuvB:0.81327593524599739450,(((86157380__Bacteria__Deltaproteobacteria__Anaeromyxobacter_dehalogenans_2CP-C__Holliday_junction_DNA_helicase_RuvB:0.00388600627436407270,197121427__Bacteria__Deltaproteobacteria__Anaeromyxobacter_sp_K__Holliday_junction_DNA_helicase_RuvB:0.00000122123005994819):0.11588044080108676759,153003865__Bacteria__Deltaproteobacteria__Anaeromyxobacter_sp_Fw109-5__Holliday_junction_DNA_helicase_RuvB:0.07060895998146413111):0.47741788889841552113,((338536179__Bacteria__Deltaproteobacteria__Myxococcus_fulvus_HW-1__Holliday_junction_DNA_helicase_RuvB:0.00000122123005994819,108758416__Bacteria__Deltaproteobacteria__Myxococcus_xanthus_DK_1622__Holliday_junction_DNA_helicase_RuvB:0.00000122123005994819):0.05250545074794730344,(310822968__Bacteria__Deltaproteobacteria__Stigmatella_aurantiaca_DW4-3-1__holliday_junction_ATP|dependent_DNA_helicase_ruvb:0.13642456335709055026,383454481__Bacteria__Deltaproteobacteria__Corallococcus_coralloides_DSM_2259__Holliday_junction_DNA_helicase_RuvB:0.12123050357651610209):0.04112898340347127812):0.34706496240743711645):0.15837004937914861413):0.07488896346708595608):0.10760893809302432556):0.02010898933187189180):0.04595564019601611205):0.02714433204370258340):0.03136293496184831137,((116620085__Bacteria__Acidobacteria__Candidatus_Solibacter_usitatus_Ellin6076__Holliday_junction_DNA_helicase_RuvB:0.54333191292824900565,(94971570__Bacteria__Acidobacteria__Candidatus_Koribacter_versatilis_Ellin345__Holliday_junction_DNA_helicase_RuvB:0.12517330410118640560,(225873676__Bacteria__Acidobacteria__Acidobacterium_capsulatum_ATCC_51196__Holliday_junction_DNA_helicase_RuvB:0.13824544141312541945,((322437278__Bacteria__Acidobacteria__Granulicella_tundricola__Holliday_junction_DNA_helicase_RuvB:0.13044545591123724027,(374309410__Bacteria__Acidobacteria__Granulicella_mallensis_MP5ACTX8__Holliday_junction_ATP|dependent_DNA_helicase_ruvB:0.07079957580337994938,320108574__Bacteria__Acidobacteria__Terriglobus_saanensis_SP1PR4__Holliday_junction_DNA_helicase_RuvB:0.08743179505523332451):0.02777958401142036071):0.03476323320178600906,390956587__Bacteria__Acidobacteria__Terriglobus_roseus_DSM_18391__Holliday_junction_DNA_helicase_subunit_RuvB:0.09583883661454785374):0.04979969919306552473):0.26029799699182304407):0.17355058333280365401):0.34906046423281872348,(((117923787__Bacteria__Alphaproteobacteria__Magnetococcus_marinus_MC-1__Holliday_junction_DNA_helicase_RuvB:0.56347404814993906630,((304320108__Bacteria__Alphaproteobacteria__Parvularcula_bermudensis_HTCC2503__Holliday_junction_DNA_helicase_RuvB:0.52890811186886887985,(((315498697__Bacteria__Alphaproteobacteria__Asticcacaulis_excentricus_CB_48__holliday_junction_DNA_helicase_ruvb:0.31426126181382302294,(302384290__Bacteria__Alphaproteobacteria__Brevundimonas_subvibrioides_ATCC_15264__Holliday_junction_DNA_helicase_RuvB:0.13483688312471694970,(197106548__Bacteria__Alphaproteobacteria__Phenylobacterium_zucineum_HLK1__Holliday_junction_DNA_helicase_RuvB:0.14311569222760076037,(167644752__Bacteria__Alphaproteobacteria__Caulobacter_sp_K31__Holliday_junction_DNA_helicase_RuvB:0.06306805242453476790,(295688117__Bacteria__Alphaproteobacteria__Caulobacter_segnis_ATCC_21756__Holliday_junction_DNA_helicase_Ruvb:0.01099820362116078927,16127466__Bacteria__Alphaproteobacteria__Caulobacter_crescentus_CB15__Holliday_junction_DNA_helicase_B:0.01657995620174347248):0.09561202554845844859):0.10904962457519119801):0.09134369972685962846):0.03493898126310224922):0.09849661803026577012,(114800414__Bacteria__Alphaproteobacteria__Hyphomonas_neptunium_ATCC_15444__Holliday_junction_DNA_helicase_RuvB:0.16925716799766385434,254294745__Bacteria__Alphaproteobacteria__Hirschia_baltica_ATCC_49814__Holliday_junction_DNA_helicase_RuvB:0.30371210865831521630):0.18818761209358764175):0.06328385212699907947,114570972__Bacteria__Alphaproteobacteria__Maricaulis_maris_MCS10__Holliday_junction_DNA_helicase_RuvB:0.31301036758287259509):0.06073702650515618029):0.05492993220649210889,((((85374912__Bacteria__Alphaproteobacteria__Erythrobacter_litoralis_HTCC2594__Holliday_junction_DNA_helicase_RuvB:0.17897777343307538778,(334142837__Bacteria__Alphaproteobacteria__Novosphingobium_sp_PP1Y__Holliday_junction_ATP|dependent_DNA_helicase_RuvB:0.06033617641808976945,87198448__Bacteria__Alphaproteobacteria__Novosphingobium_aromaticivorans_DSM_12444__Holliday_junction_DNA_helicase_RuvB:0.13853396471605042284):0.08151992300073657161):0.11016516180577523576,((347526412__Bacteria__Alphaproteobacteria__Sphingobium_sp_SYK-6__Holliday_junction_ATP|dependent_DNA_helicase_RuvB:0.14698400934039598797,103485828__Bacteria__Alphaproteobacteria__Sphingopyxis_alaskensis_RB2256__Holliday_junction_DNA_helicase_RuvB:0.10149565120464304480):0.06631125049241276548,(148555053__Bacteria__Alphaproteobacteria__Sphingomonas_wittichii_RW1__Holliday_junction_DNA_helicase_RuvB:0.11197352186435588495,((56551054__Bacteria__Alphaproteobacteria__Zymomonas_mobilis_subsp_mobilis_ZM4__Holliday_junction_DNA_helicase_RuvB:0.11408725544341825897,338708030__Bacteria__Alphaproteobacteria__Zymomonas_mobilis_subsp_pomaceae_ATCC_29192__Holliday_junction_DNA_helicase_RuvB:0.05631228892782610268):0.22054339960042809721,(334345695__Bacteria__Alphaproteobacteria__Sphingobium_chlorophenolicum_L-1__Holliday_junction_ATP|dependent_DNA_helicase_ruvB:0.01166183129421784724,294010087__Bacteria__Alphaproteobacteria__Sphingobium_japonicum_UT26S__Holliday_junction_resolvasome_helicase_subunit:0.01176222817730686321):0.10985124627366252281):0.03679103550838955933):0.05433318906042488433):0.05240944827892952268):0.18777805823354498660,((89053457__Bacteria__Alphaproteobacteria__Jannaschia_sp_CCS1__Holliday_junction_DNA_helicase_RuvB:0.17293703052536499309,((159043654__Bacteria__Alphaproteobacteria__Dinoroseobacter_shibae_DFL_12__Holliday_junction_DNA_helicase_RuvB:0.15022350644404100506,((294678734__Bacteria__Alphaproteobacteria__Rhodobacter_capsulatus_SB_1003__holliday_junction_DNA_helicase_RuvB:0.06871933159329104979,119383445__Bacteria__Alphaproteobacteria__Paracoccus_denitrificans_PD1222__Holliday_junction_DNA_helicase_RuvB:0.13518641046338261691):0.10873908244453880934,(99082211__Bacteria__Alphaproteobacteria__Ruegeria_sp_TM1040__Holliday_junction_DNA_helicase_RuvB:0.05395266069922969449,(56697947__Bacteria__Alphaproteobacteria__Ruegeria_pomeroyi_DSS-3__Holliday_junction_DNA_helicase_RuvB:0.04483863595024304566,(110679370__Bacteria__Alphaproteobacteria__Roseobacter_denitrificans_OCh_114__Holliday_junction_DNA_helicase_RuvB:0.02142438918711789264,339502779__Bacteria__Alphaproteobacteria__Roseobacter_litoralis_Och_149__holliday_junction_ATP|dependent_DNA_helicase_RuvB:0.01903319617102083167):0.10287629042224438747):0.01129303849834364937):0.09550276117818257138):0.01772562985783006362):0.02199912522502535731,((310816583__Bacteria__Alphaproteobacteria__Ketogulonicigenium_vulgare_Y25__Holliday_junction_DNA_helicase_RuvB:0.00000122123005994819,385234195__Bacteria__Alphaproteobacteria__Ketogulonigenium_vulgarum_WSH-001__Holliday_junction_DNA_helicase_subunit_RuvB:0.00000122123005994819):0.15551946784006201452,77464123__Bacteria__Alphaproteobacteria__Rhodobacter_sphaeroides_2-4-1__Holliday_junction_DNA_helicase_subunit_RuvB:0.09495933411727928986):0.03729150147197278498):0.02977172293602122974):0.27325420876698797157,(((154252564__Bacteria__Alphaproteobacteria__Parvibaculum_lavamentivorans_DS-1__Holliday_junction_DNA_helicase_RuvB:0.30545517757334383901,312114823__Bacteria__Alphaproteobacteria__Rhodomicrobium_vannielii_ATCC_17100__Holliday_junction_DNA_helicase_RuvB:0.20829187606446719627):0.04514732954221937350,(300023942__Bacteria__Alphaproteobacteria__Hyphomicrobium_denitrificans_ATCC_51888__Holliday_junction_DNA_helicase_RuvB:0.07310825871431925194,338737851__Bacteria__Alphaproteobacteria__Hyphomicrobium_sp_MC1__Holliday_junction_ATP|dependent_DNA_helicase:0.05931162057895966039):0.24661257595476784865):0.04647188852226157713,((((328542538__Bacteria__Alphaproteobacteria__Polymorphum_gilvum_SL003B-26A1__Holliday_junction_DNA_helicase_subunit_RuvB:0.06476300036058157961,374333023__Bacteria__Alphaproteobacteria__Pseudovibrio_sp_FO-BEG1__Holliday_junction_ATP|dependent_DNA_helicase_RuvB:0.19626002358048116880):0.14077732586731434017,(110635505__Bacteria__Alphaproteobacteria__Chelativorans_sp_BNC1__Holliday_junction_DNA_helicase_RuvB:0.12476706774611689976,((((337265834__Bacteria__Alphaproteobacteria__Mesorhizobium_opportunistum_WSM2075__Holliday_junction_DNA_helicase_RuvB:0.00742294453030227681,13473338__Bacteria__Alphaproteobacteria__Mesorhizobium_loti_MAFF303099__Holliday_junction_DNA_helicase_RuvB:0.00690959065871353528):0.01343175904295546008,319781020__Bacteria__Alphaproteobacteria__Mesorhizobium_ciceri_biovar_biserrulae_WSM1271__Holliday_junction_DNA_helicase_RuvB:0.00869481156803191858):0.10144845828935246390,((121602504__Bacteria__Alphaproteobacteria__Bartonella_bacilliformis_KC583__Holliday_junction_DNA_helicase_RuvB:0.08316703836190292298,(319899377__Bacteria__Alphaproteobacteria__Bartonella_clarridgeiae_73__Holliday_junction_DNA_helicase_RuvB:0.11708638856806709294,((163869136__Bacteria__Alphaproteobacteria__Bartonella_tribocorum_CIP_105476__Holliday_junction_DNA_helicase_RuvB:0.01348650810207276639,240851224__Bacteria__Alphaproteobacteria__Bartonella_grahamii_as4aup__Holliday_junction_DNA_helicase_RuvB:0.02308204419962642945):0.02709751092867009395,(49476146__Bacteria__Alphaproteobacteria__Bartonella_henselae_str_Houston-1__Holliday_junction_DNA_helicase_RuvB:0.04288762000460536600,49474676__Bacteria__Alphaproteobacteria__Bartonella_quintana_str_Toulouse__Holliday_junction_DNA_helicase_RuvB:0.04379660384283134283):0.02278008765441156408):0.02125400713731332228):0.05196880301310104894):0.27838735342757969793,((17986617__Bacteria__Alphaproteobacteria__Brucella_melitensis_bv_1_str_16M__Holliday_junction_DNA_helicase_RuvB:0.00341571239509549365,(((340791302__Bacteria__Alphaproteobacteria__Brucella_pinnipedialis_B2-94__Holliday_junction_DNA_helicase_RuvB:0.00000122123005994819,(148559079__Bacteria__Alphaproteobacteria__Brucella_ovis_ATCC_25840__Holliday_junction_DNA_helicase_RuvB:0.00000122123005994819,62290574__Bacteria__Alphaproteobacteria__Brucella_abortus_bv_1_str_9-941__Holliday_junction_DNA_helicase_RuvB:0.00000122123005994819):0.00000122123005994819):0.00000122123005994819,(256370111__Bacteria__Alphaproteobacteria__Brucella_microti_CCM_4915__Holliday_junction_DNA_helicase_RuvB:0.00000122123005994819,161619631__Bacteria__Alphaproteobacteria__Brucella_canis_ATCC_23365__Holliday_junction_DNA_helicase_RuvB:0.00000122123005994819):0.00000122123005994819):0.00000122123005994819,23502560__Bacteria__Alphaproteobacteria__Brucella_suis_1330__Holliday_junction_DNA_helicase_RuvB:0.00000122123005994819):0.00000122123005994819):0.00187962145567960965,153008544__Bacteria__Alphaproteobacteria__Ochrobactrum_anthropi_ATCC_49188__Holliday_junction_DNA_helicase_RuvB:0.01906584792300043338):0.12213376409353210450):0.04430554411746516486):0.04547356888255742885,((227823319__Bacteria__Alphaproteobacteria__Sinorhizobium_fredii_NGR234__Holliday_junction_DNA_helicase_RuvB:0.00930903384593854445,(150397835__Bacteria__Alphaproteobacteria__Sinorhizobium_medicae_WSM419__Holliday_junction_DNA_helicase_RuvB:0.00692952197918238026,15966502__Bacteria__Alphaproteobacteria__Sinorhizobium_meliloti_1021__Holliday_junction_DNA_helicase_RuvB:0.01435374044905147854):0.00580285307912255764):0.01896189533538224573,(((222086987__Bacteria__Alphaproteobacteria__Agrobacterium_radiobacter_K84__Holliday_junction_DNA_helicase_RuvB:0.03566156835941214354,(86359073__Bacteria__Alphaproteobacteria__Rhizobium_etli_cf_42__Holliday_junction_DNA_helicase_RuvB:0.01190743813404457167,116253729__Bacteria__Alphaproteobacteria__Rhizobium_leguminosarum_bv_viciae_3841__Holliday_junction_DNA_helicase_RuvB:0.00526581250302884767):0.01474361014819467255):0.02126549329002768232,(254780552__Bacteria__Alphaproteobacteria__Candidatus_Liberibacter_asiaticus_str_psy62__Holliday_junction_DNA_helicase_RuvB:0.06376173502631665713,315122879__Bacteria__Alphaproteobacteria__Candidatus_Liberibacter_solanacearum_CLso-ZC1__Holliday_junction_DNA_helicase_RuvB:0.07848420481582199515):0.43135205525290143402):0.01870373934765564780,((332716452__Bacteria__Alphaproteobacteria__Agrobacterium_sp_H13-3_circ-linear__Holliday_junction_DNA_helicase_RuvB:0.02876763449863673980,15891226__Bacteria__Alphaproteobacteria__Agrobacterium_tumefaciens_str_C58_circ-lin__Holliday_junction_DNA_helicase_RuvB:0.00827701045006055784):0.02943678341669006895,222149654__Bacteria__Alphaproteobacteria__Agrobacterium_vitis_S4__Holliday_junction_DNA_helicase_RuvB:0.05764991614639979750):0.01551337283854979480):0.04028822136662794234):0.10683361446980997600):0.02539155416300681659):0.09999701612996217404):0.07907647822874019905,((298293001__Bacteria__Alphaproteobacteria__Starkeya_novella_DSM_506__Holliday_junction_DNA_helicase_RuvB:0.14520450566533632530,(158422143__Bacteria__Alphaproteobacteria__Azorhizobium_caulinodans_ORS_571__Holliday_junction_DNA_helicase_RuvB:0.12828690206624956960,154246998__Bacteria__Alphaproteobacteria__Xanthobacter_autotrophicus_Py2__Holliday_junction_DNA_helicase_RuvB:0.12355049282245031406):0.09036132910549443675):0.04903749675979421352,((209886411__Bacteria__Alphaproteobacteria__Oligotropha_carboxidovorans_OM5__Holliday_junction_DNA_helicase_RuvB:0.05474701787706693495,(91978628__Bacteria__Alphaproteobacteria__Rhodopseudomonas_palustris_BisB5__Holliday_junction_DNA_helicase_RuvB:0.06578299247731095312,(((384215887__Bacteria__Alphaproteobacteria__Bradyrhizobium_japonicum_USDA_6__holliday_junction_DNA_helicase:0.00345316989151091833,383769383__Bacteria__Alphaproteobacteria__Bradyrhizobium_sp_S23321__holliday_junction_ATP|dependent_DNA_helicase_RuvB:0.02902236982169861118):0.07936620328240717726,(92118981__Bacteria__Alphaproteobacteria__Nitrobacter_hamburgensis_X14__Holliday_junction_DNA_helicase_RuvB:0.04606162673200005914,75676908__Bacteria__Alphaproteobacteria__Nitrobacter_winogradskyi_Nb-255__Holliday_junction_DNA_helicase_RuvB:0.07779074214244570407):0.01430589606884202954):0.00974473139933530047,115526755__Bacteria__Alphaproteobacteria__Rhodopseudomonas_palustris_BisA53__Holliday_junction_DNA_helicase_RuvB:0.07542045464698145241):0.02577134916031358081):0.03058867368659357391):0.09956275031782019225,((217977801__Bacteria__Alphaproteobacteria__Methylocella_silvestris_BL2__Holliday_junction_DNA_helicase_RuvB:0.15675620786197191903,182677134__Bacteria__Alphaproteobacteria__Beijerinckia_indica_subsp_indica_ATCC_9039__Holliday_junction_DNA_helicase_RuvB:0.15363168946344502030):0.07844420345691952012,(((170741944__Bacteria__Alphaproteobacteria__Methylobacterium_sp_4-46__Holliday_junction_DNA_helicase_RuvB:0.10926168336374596224,170739411__Bacteria__Alphaproteobacteria__Methylobacterium_sp_4-46__Holliday_junction_DNA_helicase_RuvB:0.00586866782437520020):0.05683907553721689182,220920765__Bacteria__Alphaproteobacteria__Methylobacterium_nodulans_ORS_2060__Holliday_junction_DNA_helicase_RuvB:0.04057766843183707034):0.02328270950310130233,((170747185__Bacteria__Alphaproteobacteria__Methylobacterium_radiotolerans_JCM_2831__Holliday_junction_DNA_helicase_RuvB:0.02440179947728058837,170750825__Bacteria__Alphaproteobacteria__Methylobacterium_radiotolerans_JCM_2831__Holliday_junction_DNA_helicase_RuvB:0.08668599458591401408):0.08298010384105927728,(188584493__Bacteria__Alphaproteobacteria__Methylobacterium_populi_BJ001__Holliday_junction_DNA_helicase_RuvB:0.02142009659391215862,(218533109__Bacteria__Alphaproteobacteria__Methylobacterium_chloromethanicum_CM4__Holliday_junction_DNA_helicase_RuvB:0.00000122123005994819,163854164__Bacteria__Alphaproteobacteria__Methylobacterium_extorquens_PA1__Holliday_junction_DNA_helicase_RuvB:0.00000122123005994819):0.01522198417945722949):0.09329784084638700903):0.06630595106282241580):0.11581065506957978484):0.11043272947098044245):0.06188614577151971968):0.05501632218525966123):0.03316948246158598484,357385490__Bacteria__Alphaproteobacteria__Pelagibacterium_halotolerans_B2__Holliday_junction_ATP|dependent_DNA_helicase_RuvB:0.34732369491829678809):0.01257943073239970420):0.06385166362925780159):0.04323397872496720362):0.05221447184710407280,((((384262184__Bacteria__Alphaproteobacteria__Rhodospirillum_photometricum_DSM_122__Holliday_junction_DNA_helicase_subunit_RuvB:0.16814984300097293723,83592425__Bacteria__Alphaproteobacteria__Rhodospirillum_rubrum_ATCC_11170__Holliday_junction_DNA_helicase_RuvB:0.12579610472534771826):0.10548220951090681030,((326405390__Bacteria__Alphaproteobacteria__Acidiphilium_multivorum_AIU301__Holliday_junction_ATP|dependent_DNA_helicase_RuvB:0.00000122123005994819,148261886__Bacteria__Alphaproteobacteria__Acidiphilium_cryptum_JF-5__Holliday_junction_DNA_helicase_RuvB:0.00000122123005994819):0.27118301308352493750,((58040114__Bacteria__Alphaproteobacteria__Gluconobacter_oxydans_621H__Holliday_junction_DNA_helicase_RuvB:0.13796777399658144425,(162146623__Bacteria__Alphaproteobacteria__Gluconacetobacter_diazotrophicus_PAl_5__Holliday_junction_DNA_helicase_RuvB:0.06965000016439429342,(258543668__Bacteria__Alphaproteobacteria__Acetobacter_pasteurianus_IFO_3283-01__Holliday_junction_DNA_helicase_RuvB:0.18419071675590095727,347760564__Bacteria__Alphaproteobacteria__Gluconacetobacter_xylinus_NBRC_3288__Holliday_junction_DNA_helicase:0.06923393215826503799):0.03077184868468267609):0.06003521296999139722):0.03389725322679600084,114327765__Bacteria__Alphaproteobacteria__Granulibacter_bethesdensis_CGDNIH1__Holliday_junction_DNA_helicase_RuvB:0.19744701197332270581):0.06610709508654495636):0.15024185328369721315):0.02124738240101712791,(83312315__Bacteria__Alphaproteobacteria__Magnetospirillum_magneticum_AMB-1__Holliday_junction_DNA_helicase_RuvB:0.21960781301387155562,(294085861__Bacteria__Alphaproteobacteria__Candidatus_Puniceispirillum_marinum_IMCC1322__Holliday_junction_resolvasome|_helicase_subunit:0.44488438674636421322,(347757944__Bacteria__Alphaproteobacteria__Micavibrio_aeruginosavorus_ARL-13__Holliday_junction_ATP|dependent_DNA_helicase_RuvB:0.49976181724736246093,((374291383__Bacteria__Alphaproteobacteria__Azospirillum_lipoferum_4B__Holliday_junction_DNA_helicase_ruvB:0.02335753158649953726,288957820__Bacteria__Alphaproteobacteria__Azospirillum_sp_B510__holliday_junction_DNA_helicase:0.01563597763780763886):0.20777209554983469553,209965100__Bacteria__Alphaproteobacteria__Rhodospirillum_centenum_SW__Holliday_junction_ATP|dependent_DNA_helicase_RuvB:0.16908254076940421040):0.08066678662275494904):0.05716494064094675837):0.05098739773724080687):0.04064375228518306987):0.06097180306172892555,389876758__Bacteria__Alphaproteobacteria__Tistrella_mobilis_KA081020-065__Holliday_junction_DNA_helicase_B:0.32181544759319991034):0.06134930816353283134):0.08818329119211579248):0.17986365463579065405):0.06137678165963285359,((256831253__Bacteria__Deltaproteobacteria__Desulfomicrobium_baculatum_DSM_4028__Holliday_junction_DNA_helicase_RuvB:0.27940625398397600510,((258405865__Bacteria__Deltaproteobacteria__Desulfohalobium_retbaense_DSM_5692__Holliday_junction_DNA_helicase_RuvB:0.33663524781587267354,(94987629__Bacteria__Deltaproteobacteria__Lawsonia_intracellularis_PHE-MN1-00__Holliday_junction_DNA_helicase_RuvB:0.30751402777760378227,(78357365__Bacteria__Deltaproteobacteria__Desulfovibrio_alaskensis_G20__Holliday_junction_DNA_helicase_RuvB:0.16564133614653633875,((218888288__Bacteria__Deltaproteobacteria__Desulfovibrio_vulgaris_str_Miyazaki_F__Holliday_junction_DNA_helicase_RuvB:0.09410220074873060225,46580660__Bacteria__Deltaproteobacteria__Desulfovibrio_vulgaris_str_Hildenborough__Holliday_junction_DNA_helicase_RuvB:0.12083282990480445629):0.06055766312789410272,220904536__Bacteria__Deltaproteobacteria__Desulfovibrio_desulfuricans_subsp_desulfuricans_str_ATCC_27774__Holliday_junction_DNA_helicase_RuvB:0.20678685544897529303):0.03551275177384488613):0.04700387374868738449):0.11917234924438106780):0.03053869600981599583,(239907718__Bacteria__Deltaproteobacteria__Desulfovibrio_magneticus_RS-1__Holliday_junction_DNA_helicase_RuvB:0.29329698247335278527,(((376295809__Bacteria__Deltaproteobacteria__Desulfovibrio_desulfuricans_ND132__Holliday_junction_DNA_helicase_RuvB:0.07305970086545707232,317154313__Bacteria__Deltaproteobacteria__Desulfovibrio_aespoeensis_Aspo-2__Holliday_junction_DNA_helicase_RuvB:0.09194502955655502185):0.23681401528864548522,242280345__Bacteria__Deltaproteobacteria__Desulfovibrio_salexigens_DSM_2638__Holliday_junction_DNA_helicase_RuvB:0.24542701284081380741):0.07081218465704215703,374298390__Bacteria__Deltaproteobacteria__Desulfovibrio_africanus_str_Walvis_Bay__Holliday_junction_ATP|dependent_DNA_helicase_ruvB:0.28889458062878520250):0.05436578896400098143):0.05247657049006518998):0.05766788932203655710):0.32146825440983817224,302344654__Bacteria__Deltaproteobacteria__Desulfarculus_baarsii_DSM_2075__Holliday_junction_DNA_helicase_RuvB:0.57360105547524198322):0.07513289967142508519):0.08998677625491266485,(((340783538__Bacteria__Gammaproteobacteria__Acidithiobacillus_caldus_SM-1__Holliday_junction_DNA_helicase_RuvB:0.16271511500056454191,(344198379__Bacteria__Gammaproteobacteria__Acidithiobacillus_ferrivorans_SS3__Holliday_junction_ATP|dependent_DNA_helicase_ruvB:0.03022315843516557368,198282211__Bacteria__Gammaproteobacteria__Acidithiobacillus_ferrooxidans_ATCC_53993__Holliday_junction_DNA_helicase_RuvB:0.01889859461429349921):0.11283940183229490550):0.39017900845432917922,(334144111__Bacteria__Gammaproteobacteria__Thioalkalimicrobium_cyclicum_ALM1__Holliday_junction_ATP|dependent_DNA_helicase_ruvB:0.22825978691497472717,78485239__Bacteria__Gammaproteobacteria__Thiomicrospira_crunogena_XCL-2__Holliday_junction_DNA_helicase_RuvB:0.18545254494587196104):0.24801490015482660634):0.06121598667612951350,((((((((304312896__Bacteria__Gammaproteobacteria__Gamma_proteobacterium_HdN1__Holliday_junction_resolvasome_helicase_subunit:0.25604817115984390696,((326795235__Bacteria__Gammaproteobacteria__Marinomonas_mediterranea_MMB-1__Holliday_junction_ATP|dependent_DNA_helicase_ruvB:0.06329674741520392722,(333908137__Bacteria__Gammaproteobacteria__Marinomonas_posidonica_IVIA-Po-181__Holliday_junction_ATP|dependent_DNA_helicase_ruvB:0.04268397395620653068,152996212__Bacteria__Gammaproteobacteria__Marinomonas_sp_MWYL1__Holliday_junction_DNA_helicase_RuvB:0.02033991704694123465):0.07021406081390202392):0.34319593849978091704,(110833614__Bacteria__Gammaproteobacteria__Alcanivorax_borkumensis_SK2__Holliday_junction_DNA_helicase_RuvB:0.30252022962148816809,((50085686__Bacteria__Gammaproteobacteria__Acinetobacter_sp_ADP1__Holliday_junction_DNA_helicase_RuvB:0.02163899173953919355,(299769121__Bacteria__Gammaproteobacteria__Acinetobacter_oleivorans_DR1__Holliday_junction_DNA_helicase_RuvB:0.00776216317217390522,(375135640__Bacteria__Gammaproteobacteria__Acinetobacter_calcoaceticus_PHEA-2__Holliday_junction_DNA_helicase_B:0.00000122123005994819,(126642623__Bacteria__Gammaproteobacteria__Acinetobacter_baumannii_ATCC_17978__Holliday_junction_DNA_helicase_RuvB:0.00000122123005994819,((387122921__Bacteria__Gammaproteobacteria__Acinetobacter_baumannii_MDR-TJ__Holliday_junction_DNA_helicase_subunit_RuvB:0.00000122123005994819,((384144260__Bacteria__Gammaproteobacteria__Acinetobacter_baumannii_MDR-ZJ06__Holliday_junction_DNA_helicase_RuvB:0.00000122123005994819,215482613__Bacteria__Gammaproteobacteria__Acinetobacter_baumannii_AB307-0294__Holliday_junction_DNA_helicase_RuvB:0.00000122123005994819):0.00000122123005994819,((213158274__Bacteria__Gammaproteobacteria__Acinetobacter_baumannii_AB0057__Holliday_junction_DNA_helicase_RuvB:0.00000122123005994819,(169632719__Bacteria__Gammaproteobacteria__Acinetobacter_baumannii_SDF__Holliday_junction_DNA_helicase_RuvB:0.00000122123005994819,384132843__Bacteria__Gammaproteobacteria__Acinetobacter_baumannii_1656-2__ruvB:0.00000122123005994819):0.00000122123005994819):0.00000122123005994819,385238543__Bacteria__Gammaproteobacteria__Acinetobacter_baumannii_TCDC-AB0715__Holliday_junction_DNA_helicase_RuvB:0.00000122123005994819):0.00000122123005994819):0.00000122123005994819):0.00000122123005994819,(184159150__Bacteria__Gammaproteobacteria__Acinetobacter_baumannii_ACICU__Holliday_junction_DNA_helicase_RuvB:0.00000122123005994819,169795064__Bacteria__Gammaproteobacteria__Acinetobacter_baumannii_AYE__Holliday_junction_DNA_helicase_RuvB:0.00000122123005994819):0.00000122123005994819):0.00000122123005994819):0.00382076886873792751):0.00370528921354662186):0.02449836789911674292):0.07193494722475467229,((148653254__Bacteria__Gammaproteobacteria__Psychrobacter_sp_PRwf-1__Holliday_junction_DNA_helicase_RuvB:0.06054619175155337429,(93005515__Bacteria__Gammaproteobacteria__Psychrobacter_cryohalolentis_K5__Holliday_junction_DNA_helicase_RuvB:0.00398538382821694327,71065276__Bacteria__Gammaproteobacteria__Psychrobacter_arcticus_273-4__Holliday_junction_DNA_helicase_RuvB:0.00406669955535399370):0.13002384028600949550):0.08467683085708091473,296112685__Bacteria__Gammaproteobacteria__Moraxella_catarrhalis_RH4__Holliday_junction_ATP|dependent_DNA_helicase_RuvB:0.28987400891822606708):0.12621888732104444286):0.17269810464391169291):0.04642606711417026494):0.05348506832683006668):0.06439490167085634709,(90022178__Bacteria__Gammaproteobacteria__Saccharophagus_degradans_2-40__Holliday_junction_DNA_helicase_RuvB:0.13339677913310679647,254787340__Bacteria__Gammaproteobacteria__Teredinibacter_turnerae_T7901__Holliday_junction_DNA_helicase_RuvB:0.12521392196115058160):0.11282590606455605853):0.02798589067475421022,(((92113971__Bacteria__Gammaproteobacteria__Chromohalobacter_salexigens_DSM_3043__Holliday_junction_DNA_helicase_RuvB:0.15666720096091338310,307545152__Bacteria__Gammaproteobacteria__Halomonas_elongata_DSM_2581__Holliday_junction_DNA_helicase_B:0.14031149260651870625):0.18855218535619799880,((120554624__Bacteria__Gammaproteobacteria__Marinobacter_aquaeolei_VT8__Holliday_junction_DNA_helicase_RuvB:0.00000122123005994819,387814008__Bacteria__Gammaproteobacteria__Marinobacter_hydrocarbonoclasticus_ATCC_49840__Holliday_junction_helicase_subunit_B:0.00000122123005994819):0.04000808736195528986,385331781__Bacteria__Gammaproteobacteria__Marinobacter_adhaerens_HP15__Holliday_junction_ATP|dependent_DNA_helicase_RuvB:0.02381202956479097979):0.16551864813704869617):0.01224029212341633428,((146306304__Bacteria__Gammaproteobacteria__Pseudomonas_mendocina_ymp__Holliday_junction_DNA_helicase_RuvB:0.04807456840411321319,(((226945718__Bacteria__Gammaproteobacteria__Azotobacter_vinelandii_DJ__Holliday_junction_DNA_helicase_RuvB:0.12035707045530427695,146283143__Bacteria__Gammaproteobacteria__Pseudomonas_stutzeri_A1501__Holliday_junction_DNA_helicase_RuvB:0.07123109160924008532):0.02810572644373779058,((((330811392__Bacteria__Gammaproteobacteria__Pseudomonas_brassicacearum_subsp_brassicacearum_NFM421__Holliday_junction_ATP|dependent_DNA_helicase:0.03215607213957635824,77460628__Bacteria__Gammaproteobacteria__Pseudomonas_fluorescens_Pf0-1__Holliday_junction_DNA_helicase_RuvB:0.02708260602047765295):0.03697237540111043136,(104783072__Bacteria__Gammaproteobacteria__Pseudomonas_entomophila_L48__Holliday_junction_DNA_helicase_RuvB:0.06263825865009299554,26987952__Bacteria__Gammaproteobacteria__Pseudomonas_putida_KT2440__Holliday_junction_DNA_helicase_RuvB:0.03700246462785959645):0.09480556660121688961):0.03772262477838768391,(28871122__Bacteria__Gammaproteobacteria__Pseudomonas_syringae_pv_tomato_str_DC3000__Holliday_junction_DNA_helicase_RuvB:0.02364580633343302610,(71736556__Bacteria__Gammaproteobacteria__Pseudomonas_syringae_pv_phaseolicola_1448A__Holliday_junction_DNA_helicase_RuvB:0.01071493042919902453,66044658__Bacteria__Gammaproteobacteria__Pseudomonas_syringae_pv_syringae_B728a__Holliday_junction_DNA_helicase_RuvB:0.01699374359984253194):0.01065860437908621068):0.04375715244981718405):0.04458815305276798285,333899726__Bacteria__Gammaproteobacteria__Pseudomonas_fulva_12-X__Holliday_junction_ATP|dependent_DNA_helicase_ruvB:0.09394255701496150024):0.01728046536591100121):0.03174129294097949999,15596164__Bacteria__Gammaproteobacteria__Pseudomonas_aeruginosa_PAO1__Holliday_junction_DNA_helicase_RuvB:0.09433511110962038149):0.03890074291445536764):0.16878360763795188793,192359396__Bacteria__Gammaproteobacteria__Cellvibrio_japonicus_Ueda107__Holliday_junction_DNA_helicase_RuvB:0.17052322735898281514):0.03402761322170898273):0.04823421007945094541):0.03764265276933704413,83647601__Bacteria__Gammaproteobacteria__Hahella_chejuensis_KCTC_2396__Holliday_junction_DNA_helicase_RuvB:0.16691555599490079387):0.06938385011928539792,(((289164842__Bacteria__Gammaproteobacteria__Legionella_longbeachae_NSW150__Holliday_junction_DNA_helicase_RuvB:0.13529967084134122968,52841806__Bacteria__Gammaproteobacteria__Legionella_pneumophila_subsp_pneumophila_str_Philadelphia_1__Holliday_junction_DNA_helicase_RuvB:0.07180517431521268867):0.32414982449635026951,(((387130671__Bacteria__Gammaproteobacteria__Methylophaga_sp_JAM7__Holliday_junction_DNA_helicase_RuvB:0.13441234151207662184,387125912__Bacteria__Gammaproteobacteria__Methylophaga_sp_JAM1__Holliday_junction_DNA_helicase_RuvB:0.09807599404225585127):0.22373964785878269756,((332290324__Bacteria__Gammaproteobacteria__Gallibacterium_anatis_UMN179__Holliday_junction_DNA_helicase_RuvB:0.09439011974084361711,(((33152770__Bacteria__Gammaproteobacteria__Haemophilus_ducreyi_35000HP__Holliday_junction_DNA_helicase_RuvB:0.05017083788620283619,(126207772__Bacteria__Gammaproteobacteria__Actinobacillus_pleuropneumoniae_serovar_5b_str_L20__Holliday_junction_DNA_helicase_RuvB:0.00000122123005994819,190149556__Bacteria__Gammaproteobacteria__Actinobacillus_pleuropneumoniae_serovar_7_str_AP76__holliday_junction_ATP|dependent_DNA_helicase_RuvB:0.00607123062181203366):0.02749113961166348152):0.07412717605488017281,219871187__Bacteria__Gammaproteobacteria__Haemophilus_parasuis_SH0165__holliday_junction_DNA_helicase_B:0.03757483819808355580):0.04783760709552688922,((16272266__Bacteria__Gammaproteobacteria__Haemophilus_influenzae_Rd_KW20__Holliday_junction_DNA_helicase_RuvB:0.04371585660583651722,345429668__Bacteria__Gammaproteobacteria__Haemophilus_parainfluenzae_T3T1__ATP|dependent_DNA_helicase|_component_of_RuvABC_resolvasome:0.02935108368574372573):0.03756475722667156764,((52424768__Bacteria__Gammaproteobacteria__Mannheimia_succiniciproducens_MBEL55E__Holliday_junction_DNA_helicase_RuvB:0.04590164242711879811,(113460416__Bacteria__Gammaproteobacteria__Haemophilus_somnus_129PT__Holliday_junction_DNA_helicase_RuvB:0.13030745994267503574,152979456__Bacteria__Gammaproteobacteria__Actinobacillus_succinogenes_130Z__Holliday_junction_DNA_helicase_RuvB:0.07365570968143093922):0.01669565935073619861):0.03439401924386247672,((261868501__Bacteria__Gammaproteobacteria__Aggregatibacter_actinomycetemcomitans_D11S-1__Holliday_junction_DNA_helicase_RuvB:0.00649073988792047123,251793065__Bacteria__Gammaproteobacteria__Aggregatibacter_aphrophilus_NJ8700__Holliday_junction_DNA_helicase_RuvB:0.03302738889330510130):0.06981549696837159591,15602841__Bacteria__Gammaproteobacteria__Pasteurella_multocida_subsp_multocida_str_Pm70__Holliday_junction_DNA_helicase_RuvB:0.08904666826750537445):0.01178889620686953549):0.02445046868420782532):0.06470433760740050555):0.03833195049852114455):0.12363751970809903902,(((271500731__Bacteria__Gammaproteobacteria__Dickeya_dadantii_Ech586__Holliday_junction_DNA_helicase_RuvB:0.01892818398894247772,251789855__Bacteria__Gammaproteobacteria__Dickeya_zeae_Ech1591__Holliday_junction_DNA_helicase_RuvB:0.02178508534273815647):0.03602465946546439673,((261821380__Bacteria__Gammaproteobacteria__Pectobacterium_wasabiae_WPP163__Holliday_junction_DNA_helicase_RuvB:0.00000122123005994819,(50121416__Bacteria__Gammaproteobacteria__Pectobacterium_atrosepticum_SCRI1043__Holliday_junction_DNA_helicase_RuvB:0.00944447414441387800,253688207__Bacteria__Gammaproteobacteria__Pectobacterium_carotovorum_subsp_carotovorum_PC1__Holliday_junction_DNA_helicase_RuvB:0.01212521481235310020):0.00355660715620239763):0.07022080834979138597,(((157371016__Bacteria__Gammaproteobacteria__Serratia_proteamaculans_568__Holliday_junction_DNA_helicase_RuvB:0.01130835182658893219,333927717__Bacteria__Gammaproteobacteria__Serratia_sp_AS12__Holliday_junction_ATP|dependent_DNA_helicase_ruvB:0.00000122123005994819):0.03794454058697460663,((383189679__Bacteria__Gammaproteobacteria__Rahnella_aquatilis_CIP_78-65_ATCC_33071__Holliday_junction_DNA_helicase_subunit_RuvB:0.00249385690810069319,322832436__Bacteria__Gammaproteobacteria__Rahnella_sp_Y9602__Holliday_junction_DNA_helicase_RuvB:0.01665160276339715598):0.06265098383198026977,((238898993__Bacteria__Gammaproteobacteria__Candidatus_Hamiltonella_defensa_5AT_Acyrthosiphon_pisum__Holliday_junction_helicase|_subunit_B:0.23137278414109993530,(123442634__Bacteria__Gammaproteobacteria__Yersinia_enterocolitica_subsp_enterocolitica_8081__Holliday_junction_DNA_helicase_RuvB:0.01128728412174610958,(51596367__Bacteria__Gammaproteobacteria__Yersinia_pseudotuberculosis_IP_32953__Holliday_junction_DNA_helicase_RuvB:0.00000122123005994819,22126138__Bacteria__Gammaproteobacteria__Yersinia_pestis_KIM_10__Holliday_junction_DNA_helicase_RuvB:0.00000122123005994819):0.00820882195646265196):0.03409318740088989469):0.02619126916134382338,((197284987__Bacteria__Gammaproteobacteria__Proteus_mirabilis_HI4320__Holliday_junction_DNA_helicase_RuvB:0.11316310713129754117,386745349__Bacteria__Gammaproteobacteria__Providencia_stuartii_MRSN_2154__Holliday_junction_DNA_helicase_RuvB:0.07588073202856022992):0.01504340991680458428,((253989948__Bacteria__Gammaproteobacteria__Photorhabdus_asymbiotica_subsp_asymbiotica_ATCC_43949__RuvB_protein|_holliday_junction_helicase_subunit_A:0.01215230147697603583,37526028__Bacteria__Gammaproteobacteria__Photorhabdus_luminescens_subsp_laumondii_TTO1__Holliday_junction_DNA_helicase_RuvB:0.02247881917193246884):0.05475740592122253780,(290475278__Bacteria__Gammaproteobacteria__Xenorhabdus_bovienii_SS-2004__Holliday_junction_helicase_subunit_B:0.02380667835885537029,300723092__Bacteria__Gammaproteobacteria__Xenorhabdus_nematophila_ATCC_19061__Holliday_junction_helicase_subunit_B:0.05423953886496721277):0.02253152629099118565):0.04932857131886447810):0.08707881593548592869):0.01009867115264039689):0.02529387098895735306):0.04537148679637661997,(((300717083__Bacteria__Gammaproteobacteria__Erwinia_billingiae_Eb661__Holliday_junction_ATP|dependent_DNA_helicase:0.05807646092539184290,(188533632__Bacteria__Gammaproteobacteria__Erwinia_tasmaniensis_Et1-99__Holliday_junction_DNA_helicase_RuvB:0.02211279461414641587,((259908220__Bacteria__Gammaproteobacteria__Erwinia_pyrifoliae_Ep1-96__Holliday_junction_DNA_helicase_RuvB:0.00000122123005994819,385788593__Bacteria__Gammaproteobacteria__Erwinia_sp_Ejp617__Holliday_junction_DNA_helicase_RuvB:0.00000122123005994819):0.00782992482480007398,292488537__Bacteria__Gammaproteobacteria__Erwinia_amylovora_CFBP1430__Holliday_junction_DNA_helicase_subunit_RuvB:0.01557889838228264379):0.00988678116772939881):0.00876308933159696858):0.05797293016469111382,(308187171__Bacteria__Gammaproteobacteria__Pantoea_vagans_C9-1__Holliday_junction_DNA_helicase_subunit_RuvB:0.01221639715478239040,((386016105__Bacteria__Gammaproteobacteria__Pantoea_ananatis_AJ13355__Holliday_junction_DNA_helicase_RuvB:0.06035363200407846407,291617753__Bacteria__Gammaproteobacteria__Pantoea_ananatis_LMG_20103__RuvB:0.00000122123005994819):0.04387311618085940057,317048519__Bacteria__Gammaproteobacteria__Pantoea_sp_At-9b__Holliday_junction_DNA_helicase_RuvB:0.03987000457448518914):0.01374938369073689520):0.03229961730593555735):0.04877075651010751717,(((238919503__Bacteria__Gammaproteobacteria__Edwardsiella_ictaluri_93-146__holliday_junction_DNA_helicase_RuvB|_putative:0.01618292137326602168,269138791__Bacteria__Gammaproteobacteria__Edwardsiella_tarda_EIB202__holliday_junction_resolvasome|_helicase_subunit:0.01167968526981050248):0.07859705820445442304,((85059240__Bacteria__Gammaproteobacteria__Sodalis_glossinidius_str_morsitans__Holliday_junction_DNA_helicase_RuvB:0.05018004764692023806,339477828__Bacteria__Gammaproteobacteria__Candidatus_Moranella_endobia_PCIT__Holliday_junction_DNA_helicase_RuvB:0.16415910740011371849):0.02270375118563145583,94676565__Bacteria__Gammaproteobacteria__Baumannia_cicadellinicola_str_Hc_Homalodisca_coagulata__Holliday_junction_DNA_helicase_RuvB:0.34674978333892986226):0.12887104873857707643):0.03590759233110572823,(387889623__Bacteria__Gammaproteobacteria__Escherichia_blattae_DSM_4481__holliday_junction_ATP|dependent_DNA_helicase_RuvB:0.10041732418837688579,((260598335__Bacteria__Gammaproteobacteria__Cronobacter_turicensis_z3032__Holliday_junction_DNA_helicase_RuvB:0.01522387092543600953,156933561__Bacteria__Gammaproteobacteria__Cronobacter_sakazakii_ATCC_BAA-894__Holliday_junction_DNA_helicase_RuvB:0.00000122123005994819):0.07605910680619125397,((336251038__Bacteria__Gammaproteobacteria__Enterobacter_aerogenes_KCTC_2190__Holliday_junction_DNA_helicase_RuvB:0.00462497396600567139,(375261569__Bacteria__Gammaproteobacteria__Klebsiella_oxytoca_KCTC_1686__Holliday_junction_DNA_helicase_RuvB:0.02839718862352409029,(288934606__Bacteria__Gammaproteobacteria__Klebsiella_variicola_At-22__Holliday_junction_DNA_helicase_RuvB:0.00781435688265481009,152970922__Bacteria__Gammaproteobacteria__Klebsiella_pneumoniae_subsp_pneumoniae_MGH_78578__Holliday_junction_DNA_helicase_RuvB:0.00369510070284652077):0.01069878805893067358):0.01180898360222894239):0.02057525391312279781,(16760844__Bacteria__Gammaproteobacteria__Salmonella_enterica_subsp_enterica_serovar_Typhi_str_CT18__Holliday_junction_DNA_helicase:0.00785054385447543114,(339999702__Bacteria__Gammaproteobacteria__Salmonella_bongori_NCTC_12419__Holliday_junction_DNA_helicase:0.00000122123005994819,(((218548579__Bacteria__Gammaproteobacteria__Escherichia_fergusonii_ATCC_35469__Holliday_junction_DNA_helicase_RuvB:0.00000122123005994819,((74311810__Bacteria__Gammaproteobacteria__Shigella_sonnei_Ss046__Holliday_junction_DNA_helicase_RuvB:0.00392451430714494884,((82543693__Bacteria__Gammaproteobacteria__Shigella_boydii_Sb227__Holliday_junction_DNA_helicase_RuvB:0.00000122123005994819,82776446__Bacteria__Gammaproteobacteria__Shigella_dysenteriae_Sd197__Holliday_junction_DNA_helicase_RuvB:0.00000122123005994819):0.00000122123005994819,15802273__Bacteria__Gammaproteobacteria__Escherichia_coli_O157_H7_str_EDL933__Holliday_junction_DNA_helicase_RuvB:0.00000122123005994819):0.00000122123005994819):0.00000122123005994819,24113210__Bacteria__Gammaproteobacteria__Shigella_flexneri_2a_str_301__Holliday_junction_DNA_helicase_RuvB:0.00387001686597950034):0.00388955139413487338):0.02489458480141558752,((146312075__Bacteria__Gammaproteobacteria__Enterobacter_sp_638__Holliday_junction_DNA_helicase_RuvB:0.03865368581115233293,(296101801__Bacteria__Gammaproteobacteria__Enterobacter_cloacae_subsp_cloacae_ATCC_13047__Holliday_junction_DNA_helicase_RuvB:0.01555429397148654254,345299723__Bacteria__Gammaproteobacteria__Enterobacter_asburiae_LF7a__Holliday_junction_ATP|dependent_DNA_helicase_ruvB:0.00379271332487524006):0.02810538614718366066):0.02489244946064662900,157145361__Bacteria__Gammaproteobacteria__Citrobacter_koseri_ATCC_BAA-895__Holliday_junction_DNA_helicase_RuvB:0.01672164104556839864):0.00761428936577685823):0.01342334646993095446,283785599__Bacteria__Gammaproteobacteria__Citrobacter_rodentium_ICC168__holliday_junction_ATP|dependent_DNA_helicase:0.01024816193246287990):0.01138114327848298822):0.00372873340998979745):0.02524715840651107698):0.01264561534801005548):0.03875378798118477019):0.06975982418583571987):0.01848830828071511626):0.00970873810759564394):0.04539623355953169292):0.04864011937127059315):0.09583930596443038241,(((330828298__Bacteria__Gammaproteobacteria__Aeromonas_veronii_B565__Holliday_junction_ATP|dependent_DNA_helicase_ruvB:0.01982603776535532547,(117617467__Bacteria__Gammaproteobacteria__Aeromonas_hydrophila_subsp_hydrophila_ATCC_7966__Holliday_junction_DNA_helicase_RuvB:0.03161400471393903400,145297805__Bacteria__Gammaproteobacteria__Aeromonas_salmonicida_subsp_salmonicida_A449__Holliday_junction_DNA_helicase_RuvB:0.02576461464197963083):0.00660414351044646183):0.12470068964430032488,(((348028669__Bacteria__Gammaproteobacteria__Glaciecola_nitratireducens_FR1064__Holliday_junction_DNA_helicase_RuvB:0.10672040902398868822,(((56460193__Bacteria__Gammaproteobacteria__Idiomarina_loihiensis_L2TR__Holliday_junction_DNA_helicase_RuvB:0.23308116537395337509,(77360813__Bacteria__Gammaproteobacteria__Pseudoalteromonas_haloplanktis_TAC125__Holliday_junction_DNA_helicase_RuvB:0.06261921055462811581,315126272__Bacteria__Gammaproteobacteria__Pseudoalteromonas_sp_SM9913__Holliday_junction_DNA_helicase_B:0.00167540900244926398):0.17371874145526400302):0.05789634823497328414,333893870__Bacteria__Gammaproteobacteria__Alteromonas_sp_SN2__Holliday_junction_DNA_helicase_RuvB:0.08901870974775337453):0.03787372539374857239,(109899251__Bacteria__Gammaproteobacteria__Pseudoalteromonas_atlantica_T6c__Holliday_junction_DNA_helicase_RuvB:0.02681153254065845107,332305759__Bacteria__Gammaproteobacteria__Glaciecola_sp_4H-3-7YE-5__Holliday_junction_DNA_helicase_RuvB:0.02984631148691809996):0.10264671854295751019):0.02569910526210686733):0.03301998767349812597,(71278079__Bacteria__Gammaproteobacteria__Colwellia_psychrerythraea_34H__Holliday_junction_DNA_helicase_RuvB:0.16941888311823907753,(308049715__Bacteria__Gammaproteobacteria__Ferrimonas_balearica_DSM_9799__Holliday_junction_DNA_helicase_RuvB:0.12862136920023253817,(119774974__Bacteria__Gammaproteobacteria__Shewanella_amazonensis_SB2B__Holliday_junction_DNA_helicase_RuvB:0.09732438152710413959,((126174264__Bacteria__Gammaproteobacteria__Shewanella_baltica_OS155__Holliday_junction_DNA_helicase_RuvB:0.03365664241474888851,((113970240__Bacteria__Gammaproteobacteria__Shewanella_sp_MR-4__Holliday_junction_DNA_helicase_RuvB:0.00663352901322340933,24373976__Bacteria__Gammaproteobacteria__Shewanella_oneidensis_MR-1__Holliday_junction_DNA_helicase_RuvB:0.02062957662192056035):0.04778206849567906422,146293037__Bacteria__Gammaproteobacteria__Shewanella_putrefaciens_CN-32__Holliday_junction_DNA_helicase_RuvB:0.02575353302379179005):0.01683879184623713471):0.03711453037694727175,((114563351__Bacteria__Gammaproteobacteria__Shewanella_frigidimarina_NCIMB_400__Holliday_junction_DNA_helicase_RuvB:0.07859169093501310044,91793238__Bacteria__Gammaproteobacteria__Shewanella_denitrificans_OS217__Holliday_junction_DNA_helicase_RuvB:0.11833406686628460125):0.04051531516326916521,((127513003__Bacteria__Gammaproteobacteria__Shewanella_loihica_PV-4__Holliday_junction_DNA_helicase_RuvB:0.03321919534961991632,(294141121__Bacteria__Gammaproteobacteria__Shewanella_violacea_DSS12__Holliday_junction_DNA_helicase_RuvB:0.05856981126406905769,(170726917__Bacteria__Gammaproteobacteria__Shewanella_woodyi_ATCC_51908__Holliday_junction_DNA_helicase_RuvB:0.02588604033074643970,157375171__Bacteria__Gammaproteobacteria__Shewanella_sediminis_HAW-EB3__Holliday_junction_DNA_helicase_RuvB:0.02531253411652543278):0.04394005174482346066):0.02269119381011305836):0.05469223934600385417,(212635162__Bacteria__Gammaproteobacteria__Shewanella_piezotolerans_WP3__Holliday_junction_DNA_helicase_RuvB:0.03223330523801708897,(157962183__Bacteria__Gammaproteobacteria__Shewanella_pealeana_ATCC_700345__Holliday_junction_DNA_helicase_RuvB:0.04674636216687495099,167623852__Bacteria__Gammaproteobacteria__Shewanella_halifaxensis_HAW-EB4__Holliday_junction_DNA_helicase_RuvB:0.02795387239219468758):0.04685568713003828573):0.04770600250186218805):0.02085455377512717215):0.01374776894888126919):0.03290642762082650330):0.13242537228860176701):0.07083174675734839332):0.03888932384134830000):0.01020725183250208688,119944490__Bacteria__Gammaproteobacteria__Psychromonas_ingrahamii_37__Holliday_junction_DNA_helicase_RuvB:0.28163696975640423181):0.03137568052551136660):0.02115817918884947343,((54308310__Bacteria__Gammaproteobacteria__Photobacterium_profundum_SS9__Holliday_junction_DNA_helicase_RuvB:0.08927869849494268761,((((156973891__Bacteria__Gammaproteobacteria__Vibrio_harveyi_ATCC_BAA-1116__Holliday_junction_DNA_helicase_RuvB:0.01063844417938241901,(262394693__Bacteria__Gammaproteobacteria__Vibrio_sp_Ex25__holliday_junction_DNA_helicase_RuvB:0.01209032267245615036,28897826__Bacteria__Gammaproteobacteria__Vibrio_parahaemolyticus_RIMD_2210633__Holliday_junction_DNA_helicase_RuvB:0.01119632298699898589):0.01114895568902909799):0.00927844124643577642,(336123887__Bacteria__Gammaproteobacteria__Vibrio_anguillarum_775__RuvB:0.06614560996585791552,(15641847__Bacteria__Gammaproteobacteria__Vibrio_cholerae_O1_biovar_El_Tor_str_N16961__Holliday_junction_DNA_helicase_RuvB:0.05414760052481863706,375131394__Bacteria__Gammaproteobacteria__Vibrio_furnissii_NCTC_11218__Holliday_junction_DNA_helicase_B:0.03273290368474881390):0.02593058174034556379):0.03678984201513447322):0.00818701369515447905,37680468__Bacteria__Gammaproteobacteria__Vibrio_vulnificus_YJ016__Holliday_junction_DNA_helicase_RuvB:0.01462850035663625613):0.01223749943354184369,(218709102__Bacteria__Gammaproteobacteria__Vibrio_splendidus_LGP32__Holliday_junction_DNA_helicase_RuvB:0.03322882374199288835,(59711559__Bacteria__Gammaproteobacteria__Vibrio_fischeri_ES114__Holliday_junction_DNA_helicase_RuvB:0.01910811193161401564,209695356__Bacteria__Gammaproteobacteria__Aliivibrio_salmonicida_LFI1238__Holliday_junction_DNA_helicase_RuvB:0.06560631836946713424):0.08568533678833278877):0.03200642449752501284):0.09322593685405584918):0.10617694232506837138,(237809450__Bacteria__Gammaproteobacteria__Tolumonas_auensis_DSM_9187__Holliday_junction_DNA_helicase_RuvB:0.12278163325872473721,374336317__Bacteria__Gammaproteobacteria__Oceanimonas_sp_GK1__Holliday_junction_DNA_helicase_RuvB:0.17602420464838905434):0.03994582223293312306):0.03800511450810356573):0.03479685106509357306):0.02521205374575892152):0.12005413756406009551):0.02431122993088459180,((256823070__Bacteria__Gammaproteobacteria__Kangiella_koreensis_DSM_16069__Holliday_junction_DNA_helicase_RuvB:0.20115571059688705513,((337755419__Bacteria__Gammaproteobacteria__Francisella_sp_TX077308__Holliday_junction_DNA_helicase_RuvB:0.00457227141945293434,(387886591__Bacteria__Gammaproteobacteria__Francisella_noatunensis_subsp_orientalis_str_Toba_04__Holliday_junction_DNA_helicase:0.01332137903051440649,167627947__Bacteria__Gammaproteobacteria__Francisella_philomiragia_subsp_philomiragia_ATCC_25017__Holliday_junction_DNA_helicase_RuvB:0.00330877001560077235):0.00886943267571463356):0.03107888743735793061,((118497483__Bacteria__Gammaproteobacteria__Francisella_novicida_U112__Holliday_junction_DNA_helicase_RuvB:0.00000122123005994819,56708102__Bacteria__Gammaproteobacteria__Francisella_tularensis_subsp_tularensis_SCHU_S4__Holliday_junction_DNA_helicase_RuvB:0.00000122123005994819):0.00000122123005994819,385792850__Bacteria__Gammaproteobacteria__Francisella_cf_novicida_Fx1__hypothetical_protein:0.00327105674541802770):0.04469517912026586826):0.29982002524473927441):0.05202785427431484006,(148244816__Bacteria__Gammaproteobacteria__Candidatus_Vesicomyosocius_okutanii_HA__Holliday_junction_DNA_helicase_RuvB:0.66455280713300257656,29654861__Bacteria__Gammaproteobacteria__Coxiella_burnetii_RSA_493__Holliday_junction_DNA_helicase_RuvB:0.30418668850563140849):0.10602718927966023332):0.06303313614487249250):0.00972024492953149979):0.02796811952968855652,(53804470__Bacteria__Gammaproteobacteria__Methylococcus_capsulatus_str_Bath__Holliday_junction_DNA_helicase_RuvB:0.22068252576516173002,(146329062__Bacteria__Gammaproteobacteria__Dichelobacter_nodosus_VCS1703A__Holliday_junction_DNA_helicase_RuvB:0.46998696909279497058,(333983201__Bacteria__Gammaproteobacteria__Methylomonas_methanica_MC09__Holliday_junction_ATP|dependent_DNA_helicase_ruvB:0.16440310577151959204,357404400__Bacteria__Gammaproteobacteria__Methylomicrobium_alcaliphilum__Holliday_junction_DNA_helicase_ruvB:0.14174157068800599668):0.10601110653467833711):0.04880575538748693071):0.07304136280707956841):0.02022248940860102429):0.03477215157012601005,(288940997__Bacteria__Gammaproteobacteria__Allochromatium_vinosum_DSM_180__Holliday_junction_DNA_helicase_RuvB:0.07455373501671515302,390949930__Bacteria__Gammaproteobacteria__Thiocystis_violascens_DSM_198__Holliday_junction_DNA_helicase_subunit_RuvB:0.13343461474158060942):0.18604398391802634549):0.04835660636440294868,(((383318047__Bacteria__Gammaproteobacteria__Frateuria_aurantia_DSM_6220__Holliday_junction_DNA_helicase_subunit_RuvB:0.20750304583725251439,(357416647__Bacteria__Gammaproteobacteria__Pseudoxanthomonas_spadix_BD-a59__Holliday_junction_DNA_helicase_RuvB:0.12652387725078420577,(((15838500__Bacteria__Gammaproteobacteria__Xylella_fastidiosa_9a5c__Holliday_junction_DNA_helicase_RuvB:0.17624467902275281483,190575567__Bacteria__Gammaproteobacteria__Stenotrophomonas_maltophilia_K279a__Holliday_junction_DNA_helicase_RuvB:0.11890152513043629467):0.03890171400094703802,(21232453__Bacteria__Gammaproteobacteria__Xanthomonas_campestris_pv_campestris_str_ATCC_33913__Holliday_junction_DNA_helicase_RuvB:0.02112413573539824105,(58581286__Bacteria__Gammaproteobacteria__Xanthomonas_oryzae_pv_oryzae_KACC10331__Holliday_junction_DNA_helicase_RuvB:0.01121752842672448132,21243873__Bacteria__Gammaproteobacteria__Xanthomonas_axonopodis_pv_citri_str_306__Holliday_junction_DNA_helicase_RuvB:0.00677231857611513416):0.01586422275013375446):0.07223774718691101937):0.03867736679257530175,(319786207__Bacteria__Gammaproteobacteria__Pseudoxanthomonas_suwonensis_11-1__Holliday_junction_DNA_helicase_RuvB:0.11188083319513313085,285019188__Bacteria__Gammaproteobacteria__Xanthomonas_albilineans_GPE_PC73__holliday_junction_resolvasome|_helicase_subunit_protein:0.11701223178289726912):0.03985312987362381321):0.05703153717897120611):0.10298118001716470571):0.21394553722121936734,((292490336__Bacteria__Gammaproteobacteria__Nitrosococcus_halophilus_Nc4__Holliday_junction_DNA_helicase_RuvB:0.07643478610089016190,(300112853__Bacteria__Gammaproteobacteria__Nitrosococcus_watsonii_C-113__Holliday_junction_DNA_helicase_RuvB:0.02511417346067673292,77163678__Bacteria__Gammaproteobacteria__Nitrosococcus_oceani_ATCC_19707__Holliday_junction_DNA_helicase_RuvB:0.04051674451802089044):0.04734249961575288240):0.22955220302739720584,220935402__Bacteria__Gammaproteobacteria__Thioalkalivibrio_sulfidophilus_HL-EbGr7__Holliday_junction_DNA_helicase_RuvB:0.18530297296714953736):0.03050068735843480122):0.03397873838084914527,(261855149__Bacteria__Gammaproteobacteria__Halothiobacillus_neapolitanus_c2__Holliday_junction_DNA_helicase_RuvB:0.31990495875912366985,((289207746__Bacteria__Gammaproteobacteria__Thioalkalivibrio_sp_K90mix__Holliday_junction_DNA_helicase_RuvB:0.44795443277738039578,121998992__Bacteria__Gammaproteobacteria__Halorhodospira_halophila_SL1__Holliday_junction_DNA_helicase_RuvB:0.32106040060207619025):0.12011613580876849550,114321924__Bacteria__Gammaproteobacteria__Alkalilimnicola_ehrlichii_MLHE-1__Holliday_junction_DNA_helicase_RuvB:0.18687972352302556489):0.02901480405654483299):0.05848025140392542481):0.02873325813724383546):0.08678072700311016685,(((((34499670__Bacteria__Betaproteobacteria__Chromobacterium_violaceum_ATCC_12472__Holliday_junction_DNA_helicase_RuvB:0.07236518195042519752,347538159__Bacteria__Betaproteobacteria__Pseudogulbenkiania_sp_NH8B__Holliday_junction_ATP|dependent_DNA_helicase_RuvB:0.02832308970001071527):0.04081485494706624251,(226939020__Bacteria__Betaproteobacteria__Laribacter_hongkongensis_HLHK9__Holliday_junction_DNA_helicase_RuvB:0.06384638925301369672,((313668358__Bacteria__Betaproteobacteria__Neisseria_lactamica_020-06__Holliday_junction_DNA_helicase:0.01053211415862590795,15677115__Bacteria__Betaproteobacteria__Neisseria_meningitidis_MC58__Holliday_junction_DNA_helicase_RuvB:0.00698657386934309083):0.02495154527463802618,59801175__Bacteria__Betaproteobacteria__Neisseria_gonorrhoeae_FA_1090__Holliday_junction_DNA_helicase_RuvB:0.00000122123005994819):0.23930945055973501523):0.01820107753721452934):0.09530286180969826937,(74318229__Bacteria__Betaproteobacteria__Thiobacillus_denitrificans_ATCC_25259__Holliday_junction_DNA_helicase_RuvB:0.17640640040369290342,((254000105__Bacteria__Betaproteobacteria__Methylovorus_glucosetrophus_SIP3-4__Holliday_junction_DNA_helicase_RuvB:0.00000122123005994819,313202064__Bacteria__Betaproteobacteria__Methylovorus_sp_MP688__holliday_junction_DNA_helicase_ruvb:0.00000122123005994819):0.04406212226819148509,(91776696__Bacteria__Betaproteobacteria__Methylobacillus_flagellatus_KT__Holliday_junction_DNA_helicase_RuvB:0.07774660205791823764,(253997449__Bacteria__Betaproteobacteria__Methylotenera_mobilis_JLW8__Holliday_junction_DNA_helicase_RuvB:0.07524007892168775580,297539681__Bacteria__Betaproteobacteria__Methylotenera_versatilis_301__Holliday_junction_DNA_helicase_RuvB:0.07082902632812676513):0.02486246205149074406):0.03098263667226020326):0.12466483249191490090):0.03181929797564179985):0.07810122714684850087,((291612985__Bacteria__Betaproteobacteria__Sideroxydans_lithotrophicus_ES-1__Holliday_junction_DNA_helicase_RuvB:0.05822031220848538496,302879786__Bacteria__Betaproteobacteria__Gallionella_capsiferriformans_ES-2__Holliday_junction_DNA_helicase_RuvB:0.11425657456598553585):0.11317228754953795322,(((((187927479__Bacteria__Betaproteobacteria__Ralstonia_pickettii_12J__Holliday_junction_DNA_helicase_RuvB:0.02798090315993402230,17545219__Bacteria__Betaproteobacteria__Ralstonia_solanacearum_GMI1000__Holliday_junction_DNA_helicase_RuvB:0.03223533763779039968):0.04660363606029090111,(312797267__Bacteria__Betaproteobacteria__Burkholderia_rhizoxinica_HKI_454__Holliday_junction_DNA_helicase_ruvB:0.08829928846406717713,(377819778__Bacteria__Betaproteobacteria__Burkholderia_sp_YI23__Holliday_junction_DNA_helicase_RuvB:0.07858166987631060030,(((330815559__Bacteria__Betaproteobacteria__Burkholderia_gladioli_BSR3__Holliday_junction_DNA_helicase_RuvB:0.01679740493942821766,238026245__Bacteria__Betaproteobacteria__Burkholderia_glumae_BGR1__Holliday_junction_DNA_helicase_RuvB:0.06474168902587362773):0.06180198956875013194,((83718669__Bacteria__Betaproteobacteria__Burkholderia_thailandensis_E264__Holliday_junction_DNA_helicase_RuvB:0.00774220893142666018,(53726200__Bacteria__Betaproteobacteria__Burkholderia_mallei_ATCC_23344__Holliday_junction_DNA_helicase_RuvB:0.00000122123005994819,53720507__Bacteria__Betaproteobacteria__Burkholderia_pseudomallei_K96243__Holliday_junction_DNA_helicase_RuvB:0.00000122123005994819):0.00827144294697358153):0.01624974993726871833,(161525865__Bacteria__Betaproteobacteria__Burkholderia_multivorans_ATCC_17616__Holliday_junction_DNA_helicase_RuvB:0.01872038287230900003,(134294765__Bacteria__Betaproteobacteria__Burkholderia_vietnamiensis_G4__Holliday_junction_DNA_helicase_RuvB:0.01630396243309576929,(115350635__Bacteria__Betaproteobacteria__Burkholderia_ambifaria_AMMD__Holliday_junction_DNA_helicase_RuvB:0.02270686096899449807,(78065250__Bacteria__Betaproteobacteria__Burkholderia_sp_383__Holliday_junction_DNA_helicase_RuvB:0.00316519419087863806,107021765__Bacteria__Betaproteobacteria__Burkholderia_cenocepacia_AU_1054__Holliday_junction_DNA_helicase_RuvB:0.00977114183818812536):0.01988575087446245102):0.00823466554327805661):0.01731178964711663215):0.02525855469106943682):0.01290228410961581640):0.02499147559823274023,(186477305__Bacteria__Betaproteobacteria__Burkholderia_phymatum_STM815__Holliday_junction_DNA_helicase_RuvB:0.01697205161953778060,((187925319__Bacteria__Betaproteobacteria__Burkholderia_phytofirmans_PsJN__Holliday_junction_DNA_helicase_RuvB:0.00318298364473289675,91785165__Bacteria__Betaproteobacteria__Burkholderia_xenovorans_LB400__Holliday_junction_DNA_helicase_RuvB:0.00647858718401123339):0.00000122123005994819,(307730948__Bacteria__Betaproteobacteria__Burkholderia_sp_CCGE1003__Holliday_junction_DNA_helicase_RuvB:0.00990438330662183654,(323527311__Bacteria__Betaproteobacteria__Burkholderia_sp_CCGE1001__Holliday_junction_DNA_helicase_RuvB:0.01083819892480033208,295677648__Bacteria__Betaproteobacteria__Burkholderia_sp_CCGE1002__Holliday_junction_DNA_helicase_RuvB:0.02369075209853861372):0.00335813673513956365):0.00708847142485117491):0.05857533135240578642):0.03484088652133402603):0.02229354181621163652):0.02378231364511568594):0.06636015050956999006):0.05580421051295075818,(94309368__Bacteria__Betaproteobacteria__Cupriavidus_metallidurans_CH34__Holliday_junction_DNA_helicase_RuvB:0.08569674120399808914,((188591241__Bacteria__Betaproteobacteria__Cupriavidus_taiwanensis_LMG_19424__holliday_junction_DNA_helicase_ruvb:0.01205984498413107883,339324672__Bacteria__Betaproteobacteria__Cupriavidus_necator_N-1__holliday_junction_ATP|dependent_DNA_helicase_ruvB_4:0.03141679008354228420):0.04439634165703420371,73540189__Bacteria__Betaproteobacteria__Ralstonia_eutropha_JMP134__Holliday_junction_DNA_helicase_RuvB:0.03325116446084780408):0.01519717079489139519):0.05929998712348486661):0.03202890483939688920,(((145590059__Bacteria__Betaproteobacteria__Polynucleobacter_necessarius_subsp_asymbioticus_QLW-P1DMWA-1__Holliday_junction_DNA_helicase_RuvB:0.20810998762369994908,((319778461__Bacteria__Betaproteobacteria__Taylorella_equigenitalis_MCE9__Holliday_junction_DNA_helicase_RuvB:0.05644600053143421919,348590567__Bacteria__Betaproteobacteria__Taylorella_asinigenitalis_MCE3__Holliday_junction_DNA_helicase_RuvB:0.03350941559274857318):0.43300336556767587970,(389873099__Bacteria__Betaproteobacteria__Advenella_kashmirensis_WT001__Holliday_junction_DNA_helicase_RuvB:0.13573631944993808096,((33594304__Bacteria__Betaproteobacteria__Bordetella_pertussis_Tohama_I__Holliday_junction_DNA_helicase_RuvB:0.00000122123005994819,(33598087__Bacteria__Betaproteobacteria__Bordetella_parapertussis_12822__Holliday_junction_DNA_helicase_RuvB:0.00320021160037677922,33602980__Bacteria__Betaproteobacteria__Bordetella_bronchiseptica_RB50__Holliday_junction_DNA_helicase_RuvB:0.00000122123005994819):0.00319104126370913562):0.03010524210510913748,(163855206__Bacteria__Betaproteobacteria__Bordetella_petrii_DSM_12804__Holliday_junction_DNA_helicase_RuvB:0.02948279307736761945,(187479253__Bacteria__Betaproteobacteria__Bordetella_avium_197N__Holliday_junction_DNA_helicase_RuvB:0.06055982175599439882,(311104196__Bacteria__Betaproteobacteria__Achromobacter_xylosoxidans_A8__holliday_junction_DNA_helicase_RuvB:0.03025570515724454457,332285260__Bacteria__Betaproteobacteria__Pusillimonas_sp_T7-7__holliday_junction_DNA_helicase:0.13451560504458212608):0.01754451471852701630):0.03025163939841190794):0.04298480527877106966):0.09348108665628461489):0.05484545331674388347):0.08446229271122993043):0.05528503682635945576,(296134720__Bacteria__Betaproteobacteria__Thiomonas_intermedia_K12__Holliday_junction_DNA_helicase_RuvB:0.21831751569058507889,((91789932__Bacteria__Betaproteobacteria__Polaromonas_sp_JS666__Holliday_junction_DNA_helicase_RuvB:0.05819492792233787321,((239817618__Bacteria__Betaproteobacteria__Variovorax_paradoxus_S110__Holliday_junction_DNA_helicase_RuvB:0.05579757899837951146,89899630__Bacteria__Betaproteobacteria__Rhodoferax_ferrireducens_T118__Holliday_junction_DNA_helicase_RuvB:0.09272455861151439327):0.04914334534600716536,((((326318905__Bacteria__Betaproteobacteria__Acidovorax_avenae_subsp_avenae_ATCC_19860__Holliday_junction_DNA_helicase_RuvB:0.00443706720267408178,120612873__Bacteria__Betaproteobacteria__Acidovorax_citrulli_AAC00-1__Holliday_junction_DNA_helicase_RuvB:0.01262056849531831282):0.05525848277254119534,(((160896674__Bacteria__Betaproteobacteria__Delftia_acidovorans_SPH-1__Holliday_junction_DNA_helicase_RuvB:0.00362482133471154740,333916883__Bacteria__Betaproteobacteria__Delftia_sp_Cs1-4__Holliday_junction_ATP|dependent_DNA_helicase_ruvB:0.01305712122303217225):0.09645205065832221369,264680419__Bacteria__Betaproteobacteria__Comamonas_testosteroni_CNB-2__Holliday_junction_DNA_helicase_RuvB:0.07753829638425997761):0.07989210318766092056,(330823178__Bacteria__Betaproteobacteria__Alicycliphilus_denitrificans_K601__Holliday_junction_DNA_helicase_subunit_RuvB:0.05412781876543022730,(222109716__Bacteria__Betaproteobacteria__Acidovorax_ebreus_TPSY__holliday_junction_DNA_helicase_ruvb:0.00000122123005994819,121595985__Bacteria__Betaproteobacteria__Acidovorax_sp_JS42__Holliday_junction_DNA_helicase_RuvB:0.00331471499015507888):0.02459349611654271586):0.04698951948583569849):0.01261509255732102749):0.01413233321459648160,(121610986__Bacteria__Betaproteobacteria__Verminephrobacter_eiseniae_EF01-2__Holliday_junction_DNA_helicase_RuvB:0.12225850175452070145,((383760273__Bacteria__Betaproteobacteria__Rubrivivax_gelatinosus_IL144__holliday_junction_ATP|dependent_DNA_helicase_RuvB:0.12492999665308740509,124265520__Bacteria__Betaproteobacteria__Methylibium_petroleiphilum_PM1__Holliday_junction_DNA_helicase_RuvB:0.08521019771425114575):0.02370149469188921262,171060624__Bacteria__Betaproteobacteria__Leptothrix_cholodnii_SP-6__Holliday_junction_DNA_helicase_RuvB:0.10671916368172824907):0.03492768734071422659):0.02021841518202546414):0.02203133574061936009,121603425__Bacteria__Betaproteobacteria__Polaromonas_naphthalenivorans_CJ2__Holliday_junction_DNA_helicase_RuvB:0.08551540219104580842):0.02551957056471661905):0.01275978917807700334):0.02895544626527673734,337278342__Bacteria__Betaproteobacteria__Ramlibacter_tataouinensis_TTB310__Holliday_junction_resolvasome|_helicase_subunit:0.06440194584047896631):0.08875647187463694965):0.02868252626078103551):0.06844856859194557719,(300309763__Bacteria__Betaproteobacteria__Herbaspirillum_seropedicae_SmR1__Holliday_junction_resolvase_DNA_helicase_subunit:0.04284726309092479896,((152979831__Bacteria__Betaproteobacteria__Janthinobacterium_sp_Marseille__Holliday_junction_DNA_helicase_RuvB:0.01787359512567880671,134093540__Bacteria__Betaproteobacteria__Herminiimonas_arsenicoxydans__Holliday_junction_DNA_helicase_RuvB:0.00988900492454402626):0.02457809863031680531,340785902__Bacteria__Betaproteobacteria__Collimonas_fungivorans_Ter331__Holliday_junction_DNA_helicase_RuvB:0.06201874104119402265):0.04930995909574843739):0.06583596813581521490):0.04134109631766299392):0.06019058136038635959,(82703832__Bacteria__Betaproteobacteria__Nitrosospira_multiformis_ATCC_25196__Holliday_junction_DNA_helicase_RuvB:0.15591383068974845605,((30248237__Bacteria__Betaproteobacteria__Nitrosomonas_europaea_ATCC_19718__Holliday_junction_DNA_helicase_RuvB:0.03652017118481484803,114330311__Bacteria__Betaproteobacteria__Nitrosomonas_eutropha_C91__Holliday_junction_DNA_helicase_RuvB:0.02902354494351834513):0.18495964905230444231,325981223__Bacteria__Betaproteobacteria__Nitrosomonas_sp_AL212__Holliday_junction_DNA_helicase_RuvB:0.08858642161281626848):0.05099476934258152100):0.07225813739542974456):0.01526451057344020180):0.01882928126156825643):0.03121183833811954841,(((119896892__Bacteria__Betaproteobacteria__Azoarcus_sp_BH72__Holliday_junction_DNA_helicase_RuvB:0.04665158798492759912,237654484__Bacteria__Betaproteobacteria__Thauera_sp_MZ1T__Holliday_junction_DNA_helicase_RuvB:0.05282722883441954426):0.03211664529626202802,56477679__Bacteria__Betaproteobacteria__Aromatoleum_aromaticum_EbN1__Holliday_junction_DNA_helicase_RuvB:0.11456910823460046689):0.10240785037478877806,((372487174__Bacteria__Betaproteobacteria__Dechlorosoma_suillum_PS__Holliday_junction_DNA_helicase|_RuvB_subunit:0.08775867633587278172,257095746__Bacteria__Betaproteobacteria__Candidatus_Accumulibacter_phosphatis_clade_IIA_str_UW-1__Holliday_junction_DNA_helicase_RuvB:0.16309263254554046130):0.02970701297631461735,71909669__Bacteria__Betaproteobacteria__Dechloromonas_aromatica_RCB__Holliday_junction_DNA_helicase_RuvB:0.14359787273087007420):0.06620553787221131192):0.03408397721957858589):0.14228210956977502266):0.08052486783170356710):0.13715651517728141839):0.07843614486085948023):0.04006551526653204243):0.06713499982828936841,((((((((256391549__Bacteria__Actinobacteria__Catenulispora_acidiphila_DSM_44928__Holliday_junction_DNA_helicase_RuvB:0.22534267700740082119,(357388388__Bacteria__Actinobacteria__Kitasatospora_setae_KM-6054__putative_Holliday_junction_ATP|dependent_DNA_helicase_RuvB:0.12068045624678448713,(357402871__Bacteria__Actinobacteria__Streptomyces_cattleya_NRRL_8057__Holliday_junction_DNA_helicase|_ATP|dependent_component:0.08588340188256675389,(((344998536__Bacteria__Actinobacteria__Streptomyces_sp_SirexAA-E__Holliday_junction_DNA_helicase_RuvB:0.03195794422529461137,(357414524__Bacteria__Actinobacteria__Streptomyces_flavogriseus_ATCC_33331__Holliday_junction_DNA_helicase_RuvB:0.00705473761740787759,182439810__Bacteria__Actinobacteria__Streptomyces_griseus_subsp_griseus_NBRC_13350__Holliday_junction_DNA_helicase_RuvB:0.06854069439101234673):0.01937049227880940916):0.06316201696655809883,(21220018__Bacteria__Actinobacteria__Streptomyces_coelicolor_A3-2__Holliday_junction_DNA_helicase_RuvB:0.03040879202740669890,((386839031__Bacteria__Actinobacteria__Streptomyces_hygroscopicus_subsp_jinggangensis_5008__holliday_junction_DNA_helicase:0.04454145626984633982,290961822__Bacteria__Actinobacteria__Streptomyces_scabiei_87-22__Holliday_junction_DNA_helicase:0.01968536557056933811):0.01787607302466806894,29833377__Bacteria__Actinobacteria__Streptomyces_avermitilis_MA-4680__Holliday_junction_DNA_helicase_RuvB:0.05002321324536343483):0.00977275602809795328):0.04215948374399090121):0.04353140724832726960,(345010653__Bacteria__Actinobacteria__Streptomyces_violaceusniger_Tu_4113__Holliday_junction_DNA_helicase_subunit_RuvB:0.06990615794214605216,374985153__Bacteria__Actinobacteria__Streptomyces_bingchenggensis_BCW-1__Holliday_junction_DNA_helicase_RuvB:0.03768981873097640434):0.04024622743087726690):0.01189627981709395071):0.08193127546569034525):0.06443243860021111158):0.08691291046219945526,((152966997__Bacteria__Actinobacteria__Kineococcus_radiotolerans_SRS30216__Holliday_junction_DNA_helicase_RuvB:0.23119973267351098811,(239917789__Bacteria__Actinobacteria__Micrococcus_luteus_NCTC_2665__Holliday_junction_DNA_helicase_RuvB:0.24290054475673464318,(308177526__Bacteria__Actinobacteria__Arthrobacter_arilaitensis_Re117__Holliday_junction_ATP|dependent_DNA_helicase_RuvB:0.13634952262744665097,(((325963418__Bacteria__Actinobacteria__Arthrobacter_phenanthrenivorans_Sphe3__Holliday_junction_DNA_helicase_subunit_RuvB:0.06135382802898874804,220912785__Bacteria__Actinobacteria__Arthrobacter_chlorophenolicus_A6__Holliday_junction_DNA_helicase_RuvB:0.01882725482259059793):0.04731223780041287491,(116670848__Bacteria__Actinobacteria__Arthrobacter_sp_FB24__Holliday_junction_DNA_helicase_RuvB:0.04471408907861890852,119961075__Bacteria__Actinobacteria__Arthrobacter_aurescens_TC1__Holliday_junction_DNA_helicase_RuvB:0.06639971733166794010):0.01871505567326597549):0.08455721074374573931,(163840741__Bacteria__Actinobacteria__Renibacterium_salmoninarum_ATCC_33209__Holliday_junction_DNA_helicase_RuvB:0.09785345831248785931,(184201010__Bacteria__Actinobacteria__Kocuria_rhizophila_DC2201__Holliday_junction_DNA_helicase_RuvB:0.19768599077419549137,(311113688__Bacteria__Actinobacteria__Rothia_dentocariosa_ATCC_17931__crossover_junction_ATP|dependent_DNA_helicase_RuvB:0.07303740419811068085,283457994__Bacteria__Actinobacteria__Rothia_mucilaginosa_DY-18__holliday_junction_resolvasome|_helicase_subunit:0.03219798499117750012):0.16517862318827067347):0.04213509253791301867):0.02834686673309377500):0.04190775458288843042):0.09320143027620103604):0.17883238478083257617):0.04892080445622927487,(((317124982__Bacteria__Actinobacteria__Intrasporangium_calvum_DSM_43043__Holliday_junction_DNA_helicase_subunit_RuvB:0.21025083134501737492,256825357__Bacteria__Actinobacteria__Kytococcus_sedentarius_DSM_20547__Holliday_junction_DNA_helicase_subunit_RuvB:0.33296032559647437132):0.12076449156824813069,(310287479__Bacteria__Actinobacteria__Bifidobacterium_bifidum_S17__Holliday_junction_DNA_helicase_RuvB:0.04390530053352837553,((((283783299__Bacteria__Actinobacteria__Gardnerella_vaginalis_409-05__Holliday_junction_DNA_helicase_RuvB:0.08809908132492086374,(311114740__Bacteria__Actinobacteria__Gardnerella_vaginalis_ATCC_14019__crossover_junction_ATP|dependent_DNA_helicase_RuvB:0.00316705394829081954,385801657__Bacteria__Actinobacteria__Gardnerella_vaginalis_HMP9231__Holliday_junction_DNA_helicase_RuvB:0.00000122123005994819):0.11092274646572582164):0.11363575997754503388,384191102__Bacteria__Actinobacteria__Bifidobacterium_animalis_subsp_lactis_BB-12__protein_RuvB:0.09936119775878138327):0.04090259016395418612,(283456063__Bacteria__Actinobacteria__Bifidobacterium_dentium_Bd1__Holliday_junction_DNA_helicase_ruvB:0.05989834294363796663,119025823__Bacteria__Actinobacteria__Bifidobacterium_adolescentis_ATCC_15703__Holliday_junction_DNA_helicase_RuvB:0.04350380768093646544):0.06868391415170260750):0.02420385983714166273,(384196957__Bacteria__Actinobacteria__Bifidobacterium_breve_ACS-071-V-Sch8b__Holliday_junction_DNA_helicase_RuvB:0.01579015880678325684,23465307__Bacteria__Actinobacteria__Bifidobacterium_longum_NCC2705__Holliday_junction_DNA_helicase_RuvB:0.02850019334595171872):0.04852018169327029784):0.08876669886922648744):0.65843760116674410199):0.11009504662399580144,(257068562__Bacteria__Actinobacteria__Brachybacterium_faecium_DSM_4810__Holliday_junction_DNA_helicase_subunit_RuvB:0.32712379637685451428,((229820485__Bacteria__Actinobacteria__Beutenbergia_cavernae_DSM_12333__Holliday_junction_DNA_helicase_RuvB:0.14332269664716582036,297571394__Bacteria__Actinobacteria__Arcanobacterium_haemolyticum_DSM_20595__Holliday_junction_DNA_helicase_RuvB:0.34621584654899506539):0.10506111143609887792,((296129642__Bacteria__Actinobacteria__Cellulomonas_flavigena_DSM_20109__Holliday_junction_DNA_helicase_RuvB:0.14042350188964247693,(336320693__Bacteria__Actinobacteria__Cellvibrio_gilvus_ATCC_13127__Holliday_junction_DNA_helicase_RuvB:0.09676560932270893145,332670538__Bacteria__Actinobacteria__Cellulomonas_fimi_ATCC_484__Holliday_junction_DNA_helicase_RuvB:0.08549925752669636225):0.04694817936303978534):0.05393099428545572449,((334337147__Bacteria__Actinobacteria__Isoptericola_variabilis_225__Holliday_junction_ATP|dependent_DNA_helicase_ruvB:0.08014318177829511669,269956460__Bacteria__Actinobacteria__Xylanimonas_cellulosilytica_DSM_15894__Holliday_junction_DNA_helicase_RuvB:0.10362741685764625954):0.08281392627797763695,(269795059__Bacteria__Actinobacteria__Sanguibacter_keddieii_DSM_10542__Holliday_junction_DNA_helicase_subunit_RuvB:0.14436139197977107540,256832600__Bacteria__Actinobacteria__Jonesia_denitrificans_DSM_20603__Holliday_junction_DNA_helicase_RuvB:0.16880983261596796408):0.08749958638217511520):0.03030939232901065997):0.06218775794721872335):0.04154221680358256147):0.08174399533131357365):0.01990499290661971662):0.04842912415788468844):0.03727542827077091198,(((((336178459__Bacteria__Actinobacteria__Frankia_symbiont_of_Datisca_glomerata__Holliday_junction_ATP|dependent_DNA_helicase_ruvB:0.16297372227045345272,((312196178__Bacteria__Actinobacteria__Frankia_sp_EuI1c__Holliday_junction_DNA_helicase_RuvB:0.14934767229203155248,(111221575__Bacteria__Actinobacteria__Frankia_alni_ACN14a__Holliday_junction_DNA_helicase_RuvB:0.05521347093834475667,86740077__Bacteria__Actinobacteria__Frankia_sp_CcI3__Holliday_junction_DNA_helicase_RuvB:0.07272343101554486211):0.04149573643290774272):0.04029350945666056866,158316900__Bacteria__Actinobacteria__Frankia_sp_EAN1pec__Holliday_junction_DNA_helicase_RuvB:0.09286113703861111068):0.04756944924520460638):0.18721872951012419328,((291301297__Bacteria__Actinobacteria__Stackebrandtia_nassauensis_DSM_44728__Holliday_junction_DNA_helicase_RuvB:0.27865427599661007907,((386851470__Bacteria__Actinobacteria__Actinoplanes_sp_SE50-110__Holliday_junction_DNA_helicase_RuvB:0.04008119822427564510,383781449__Bacteria__Actinobacteria__Actinoplanes_missouriensis_431__putative_Holliday_junction_DNA_helicase_subunit_A:0.04749777215463584640):0.15218623170764508656,(((302866773__Bacteria__Actinobacteria__Micromonospora_aurantiaca_ATCC_27029__Holliday_junction_DNA_helicase_RuvB:0.00000122123005994819,315503188__Bacteria__Actinobacteria__Micromonospora_sp_L5__holliday_junction_DNA_helicase_ruvb:0.00000122123005994819):0.02625415694671013808,330466912__Bacteria__Actinobacteria__Verrucosispora_maris_AB-18-032__Holliday_junction_DNA_helicase_RuvB:0.05403047801293059393):0.02641627401649096832,(145594354__Bacteria__Actinobacteria__Salinispora_tropica_CNB-440__Holliday_junction_DNA_helicase_RuvB:0.02777822845281792061,159037424__Bacteria__Actinobacteria__Salinispora_arenicola_CNS-205__Holliday_junction_DNA_helicase_RuvB:0.02656308824665188154):0.04713606231305286082):0.06655745663074755236):0.14034611540963437548):0.14760726642273849785,((284991599__Bacteria__Actinobacteria__Geodermatophilus_obscurus_DSM_43160__Holliday_junction_DNA_helicase_RuvB:0.04891498202795514783,379735754__Bacteria__Actinobacteria__Blastococcus_saxobsidens_DD2__Holliday_junction_DNA_helicase_ruvB:0.05344414419068541783):0.31194527775088637389,((331697369__Bacteria__Actinobacteria__Pseudonocardia_dioxanivorans_CB1190__Holliday_junction_ATP|dependent_DNA_helicase_ruvB:0.16655204048085300861,((257055538__Bacteria__Actinobacteria__Saccharomonospora_viridis_DSM_43017__Holliday_junction_DNA_helicase_subunit_RuvB:0.17757138443527306637,384150517__Bacteria__Actinobacteria__Amycolatopsis_mediterranei_S699__Holliday_junction_ATP|dependent_DNA_helicase_RuvB:0.15986761382556580191):0.06645757479049341221,(256375825__Bacteria__Actinobacteria__Actinosynnema_mirum_DSM_43827__Holliday_junction_DNA_helicase_RuvB:0.13917002140273834754,134098597__Bacteria__Actinobacteria__Saccharopolyspora_erythraea_NRRL_2338__Holliday_junction_DNA_helicase_RuvB:0.13450737514678648421):0.06822361414348851461):0.05880487028860830606):0.04548643567034574980,((((((19552870__Bacteria__Actinobacteria__Corynebacterium_glutamicum_ATCC_13032__Holliday_junction_DNA_helicase_RuvB:0.04421594838312237902,25028329__Bacteria__Actinobacteria__Corynebacterium_efficiens_YS-314__Holliday_junction_DNA_helicase_RuvB:0.03794226881965728077):0.09943970304397058146,(227833241__Bacteria__Actinobacteria__Corynebacterium_aurimucosum_ATCC_700975__Holliday_junction_DNA_helicase_RuvB:0.15884252784513039347,(38233960__Bacteria__Actinobacteria__Corynebacterium_diphtheriae_NCTC_13129__Holliday_junction_DNA_helicase_RuvB:0.12277872101356164525,(300858593__Bacteria__Actinobacteria__Corynebacterium_pseudotuberculosis_FRC41__holliday_junction_resolvasome_helicase_subunit_B:0.03223733596031402165,337290893__Bacteria__Actinobacteria__Corynebacterium_ulcerans_BR-AD22__holliday_junction_resolvasome_helicase_subunit_B:0.01828898683037885955):0.08165411544911203856):0.08470617260849062913):0.04374429038449199891):0.06289453530845660889,((336325688__Bacteria__Actinobacteria__Corynebacterium_resistens_DSM_45100__Holliday_junction_DNA_helicase:0.10418729908540237672,(172040616__Bacteria__Actinobacteria__Corynebacterium_urealyticum_DSM_7109__Holliday_junction_DNA_helicase_RuvB:0.13342842383426620212,68536131__Bacteria__Actinobacteria__Corynebacterium_jeikeium_K411__Holliday_junction_DNA_helicase_RuvB:0.06196581397403153751):0.01713706935852290711):0.05986085069583623602,(237785620__Bacteria__Actinobacteria__Corynebacterium_kroppenstedtii_DSM_44385__Holliday_junction_DNA_helicase_RuvB:0.21205388612979603202,340794509__Bacteria__Actinobacteria__Corynebacterium_variabile_DSM_44702__Holliday_junction_resolvasome_helicase_subunit_B:0.15511960930090248900):0.05853126041237178417):0.04260350881578372356):0.26366190893239693782,296393860__Bacteria__Actinobacteria__Segniliparus_rotundus_DSM_44985__Holliday_junction_DNA_helicase_RuvB:0.31044732643513694992):0.06962107969634180604,((333919484__Bacteria__Actinobacteria__Amycolicicoccus_subflavus_DQS3-9A1__Holliday_junction_DNA_helicase_subunit_RuvB:0.19793596749383501887,((54025665__Bacteria__Actinobacteria__Nocardia_farcinica_IFM_10152__Holliday_junction_DNA_helicase_RuvB:0.08233630203034916772,379709782__Bacteria__Actinobacteria__Nocardia_cyriacigeorgica_GUH-2__Holliday_junction_DNA_helicase_subunit_RuvB:0.08010448847865599131):0.13052135818576396376,(312139495__Bacteria__Actinobacteria__Rhodococcus_equi_103S__holliday_junction_DNA_helicase_ruvb:0.09923626094594056868,((111023846__Bacteria__Actinobacteria__Rhodococcus_jostii_RHA1__Holliday_junction_DNA_helicase_RuvB:0.00000122123005994819,226366282__Bacteria__Actinobacteria__Rhodococcus_opacus_B4__Holliday_junction_DNA_helicase_RuvB:0.02567347789353528406):0.03536895776102202960,226306412__Bacteria__Actinobacteria__Rhodococcus_erythropolis_PR4__Holliday_junction_DNA_helicase_RuvB:0.09039222750219301494):0.03327001268070254453):0.06676654497381612208):0.03928149820032419276):0.04442426882292112994,((333991018__Bacteria__Actinobacteria__Mycobacterium_sp_JDM601__Holliday_junction_DNA_helicase_RuvB:0.07063750362789519843,((169629966__Bacteria__Actinobacteria__Mycobacterium_abscessus_ATCC_19977_1__Holliday_junction_DNA_helicase_RuvB:0.15747953412701209963,((183982125__Bacteria__Actinobacteria__Mycobacterium_marinum_M__Holliday_junction_DNA_helicase_RuvB:0.00000122123005994819,118617341__Bacteria__Actinobacteria__Mycobacterium_ulcerans_Agy99__Holliday_junction_DNA_helicase_RuvB:0.00366503597391840174):0.04700334471756786869,(((((31793776__Bacteria__Actinobacteria__Mycobacterium_bovis_AF2122-97__Holliday_junction_DNA_helicase_RuvB:0.00000122123005994819,15609729__Bacteria__Actinobacteria__Mycobacterium_tuberculosis_H37Rv__Holliday_junction_ATP|dependent_DNA_helicase_RuvB:0.00000122123005994819):0.00000122123005994819,340627609__Bacteria__Actinobacteria__Mycobacterium_canettii_CIPT_140010059__putative_Holliday_junction_DNA_helicase_RUVB:0.00000122123005994819):0.00000122123005994819,339632620__Bacteria__Actinobacteria__Mycobacterium_africanum_GM041182__Holliday_junction_DNA_helicase_RUVB:0.00000122123005994819):0.00000122123005994819,385991895__Bacteria__Actinobacteria__Mycobacterium_tuberculosis_CCDC5180__Holliday_junction_DNA_helicase_subunit_RuvB:0.00533187399365370011):0.01863142276793491176,(15827160__Bacteria__Actinobacteria__Mycobacterium_leprae_TN__Holliday_junction_DNA_helicase_RuvB:0.07030252213399360017,(41407136__Bacteria__Actinobacteria__Mycobacterium_avium_subsp_paratuberculosis_K-10__Holliday_junction_DNA_helicase_RuvB:0.03369090661056527158,(379755323__Bacteria__Actinobacteria__Mycobacterium_intracellulare_MOTT-02__Holliday_junction_ATP|dependent_DNA_helicase_RuvB:0.00675544197099216606,387876700__Bacteria__Actinobacteria__Mycobacterium_sp_MOTT36Y__Holliday_junction_DNA_helicase_RuvB:0.00496628443182786043):0.02010580537950469246):0.03191630066728258497):0.01008328706018095898):0.01450845967167361389):0.02026865083042084237):0.00693910898520361426,(((120403561__Bacteria__Actinobacteria__Mycobacterium_vanbaalenii_PYR-1__Holliday_junction_DNA_helicase_RuvB:0.03040338075047547411,145224406__Bacteria__Actinobacteria__Mycobacterium_gilvum_PYR-GCK__Holliday_junction_DNA_helicase_RuvB:0.04103351718253980124):0.02327088311963233444,(118473727__Bacteria__Actinobacteria__Mycobacterium_smegmatis_str_MC2_155__Holliday_junction_DNA_helicase_RuvB:0.05425636902286196106,108799234__Bacteria__Actinobacteria__Mycobacterium_sp_MCS__Holliday_junction_DNA_helicase_RuvB:0.04954372618661932043):0.00830450864438049899):0.02023021578677973095,375142515__Bacteria__Actinobacteria__Mycobacterium_rhodesiae_NBB3__Holliday_junction_DNA_helicase_subunit_RuvB:0.04511412677870923343):0.01790724079922279693):0.03331524832250190582):0.08701124627915002296,(296139645__Bacteria__Actinobacteria__Tsukamurella_paurometabola_DSM_20162__Holliday_junction_DNA_helicase_RuvB:0.25217377380870675818,(262202232__Bacteria__Actinobacteria__Gordonia_bronchialis_DSM_43247__Holliday_junction_DNA_helicase_RuvB:0.05357991212135852083,378717716__Bacteria__Actinobacteria__Gordonia_polyisoprenivorans_VH2__holliday_junction_ATP|dependent_DNA_helicase_RuvB:0.05747369105417735047):0.12512869952039520904):0.07934727730793168787):0.04022316463304664164):0.04200511537236621684):0.03152540565262825639,258653555__Bacteria__Actinobacteria__Nakamurella_multipartita_DSM_44233__Holliday_junction_DNA_helicase_RuvB:0.29361515102032947899):0.04550614211195300879):0.09833085880371225662):0.04810230117310917292):0.04942708051601942681):0.04926276555508127264,(269126345__Bacteria__Actinobacteria__Thermomonospora_curvata_DSM_43183__Holliday_junction_DNA_helicase_RuvB:0.16499592115380384838,((297559815__Bacteria__Actinobacteria__Nocardiopsis_dassonvillei_subsp_dassonvillei_DSM_43111__Holliday_junction_DNA_helicase_RuvB:0.19203882383143333623,72162492__Bacteria__Actinobacteria__Thermobifida_fusca_YX__Holliday_junction_DNA_helicase_RuvB:0.08144957489508719561):0.15878516344724047382,(271967389__Bacteria__Actinobacteria__Streptosporangium_roseum_DSM_43021__Holliday_junction_DNA_helicase_B:0.14409222780886374315,296270036__Bacteria__Actinobacteria__Thermobispora_bispora_DSM_43833__Holliday_junction_DNA_helicase_RuvB:0.12691818802972859581):0.09259658672372111932):0.03829157019118713257):0.05580932433550355592):0.02828879368724576682,117928550__Bacteria__Actinobacteria__Acidothermus_cellulolyticus_11B__Holliday_junction_DNA_helicase_RuvB:0.29590719737205178896):0.04191368760477779537,(119716614__Bacteria__Actinobacteria__Nocardioides_sp_JS614__Holliday_junction_DNA_helicase_RuvB:0.22949489598814679092,(284032304__Bacteria__Actinobacteria__Kribbella_flavida_DSM_17836__Holliday_junction_DNA_helicase_RuvB:0.19290378239309113884,(336118487__Bacteria__Actinobacteria__Microlunatus_phosphovorus_NM-1__Holliday_junction_DNA_helicase_RuvB:0.21973546392722281828,(50842640__Bacteria__Actinobacteria__Propionibacterium_acnes_KPA171202__Holliday_junction_DNA_helicase_RuvB:0.21468195209275292568,297626359__Bacteria__Actinobacteria__Propionibacterium_freudenreichii_subsp_shermanii_CIRM-BIA1__Holliday_junction_ATP|dependent_DNA_helicase:0.22517159083844723311):0.14882043141175696488):0.13348209719203177337):0.03868504257596218354):0.06043407801882622749):0.02209474116411831376):0.08757880910798686303,((28493236__Bacteria__Actinobacteria__Tropheryma_whipplei_str_Twist__Holliday_junction_DNA_helicase_RuvB:0.70071195351611692548,(323359953__Bacteria__Actinobacteria__Microbacterium_testaceum_StLB037__holliday_junction_resolvasome|_helicase_subunit:0.27986120707912998107,(148272995__Bacteria__Actinobacteria__Clavibacter_michiganensis_subsp_michiganensis_NCPPB_382__Holliday_junction_DNA_helicase_RuvB:0.25960983628472983353,50954748__Bacteria__Actinobacteria__Leifsonia_xyli_subsp_xyli_str_CTCB07__Holliday_junction_DNA_helicase_RuvB:0.14031457433439817328):0.09143220904414300909):0.16788626894759281494):0.15694015107371392381,298346871__Bacteria__Actinobacteria__Mobiluncus_curtisii_ATCC_43063__crossover_junction_endoribonuclease_subunit_B:0.39366777226162191772):0.08080728019919532212):0.32207905210352649750,284044635__Bacteria__Actinobacteria__Conexibacter_woesei_DSM_14684__Holliday_junction_DNA_helicase_RuvB:0.59654730640357633842):0.11894589926559202830,(256371995__Bacteria__Actinobacteria__Acidimicrobium_ferrooxidans_DSM_10331__Holliday_junction_DNA_helicase_RuvB:0.65893734559968430986,((328955748__Bacteria__Actinobacteria__Coriobacterium_glomerans_PW2__Holliday_junction_DNA_helicase_subunit_RuvB:0.31360468933160662308,(302335492__Bacteria__Actinobacteria__Olsenella_uli_DSM_7084__Holliday_junction_DNA_helicase_subunit_RuvB:0.13793922292029817123,257784696__Bacteria__Actinobacteria__Atopobium_parvulum_DSM_20469__Holliday_junction_DNA_helicase_RuvB:0.25523413629968538796):0.17525728648155228240):0.10221564393703075346,(257063441__Bacteria__Actinobacteria__Slackia_heliotrinireducens_DSM_20476__Holliday_junction_DNA_helicase_subunit_RuvB:0.13440053341882426952,((339445640__Bacteria__Actinobacteria__Eggerthella_sp_YY7918__hypothetical_protein:0.05257209911207124525,257790729__Bacteria__Actinobacteria__Eggerthella_lenta_DSM_2243__Holliday_junction_DNA_helicase_RuvB:0.05809294401841209876):0.08547827930675519492,256827685__Bacteria__Actinobacteria__Cryptobacterium_curtum_DSM_15641__Holliday_junction_DNA_helicase|_RuvB_subunit:0.18178237720576592706):0.08217004886630389915):0.14445120271686232027):0.18748902371150077961):0.14018528978984057254):0.06186715095183081825,(337288107__Bacteria__others_bacteria__Thermodesulfobacterium_sp_OPB45__Holliday_junction_ATP|dependent_DNA_helicase_ruvB:1.83488628491281158261,337286116__Bacteria__others_bacteria__Thermodesulfatator_indicus_DSM_15286__Holliday_junction_DNA_helicase_RuvB:0.64573078151900931143):0.27267381222543590757):0.06939829698259630808,(((222529108__Bacteria__Clostridia__Caldicellulosiruptor_bescii_DSM_6725__Holliday_junction_DNA_helicase_RuvB:0.00000122123005994819,(312622644__Bacteria__Clostridia__Caldicellulosiruptor_kronotskyensis_2002__holliday_junction_DNA_helicase_ruvb:0.01378643540152113545,(312127828__Bacteria__Clostridia__Caldicellulosiruptor_hydrothermalis_108__holliday_junction_DNA_helicase_ruvb:0.00000122123005994819,(((312793295__Bacteria__Clostridia__Caldicellulosiruptor_kristjanssonii_177R1B__holliday_junction_DNA_helicase_ruvb:0.00000122123005994819,344995814__Bacteria__Clostridia__Caldicellulosiruptor_lactoaceticus_6A__Holliday_junction_DNA_helicase_RuvB_domain|containing_protein:0.01416325059211535030):0.00000122123005994819,(312134959__Bacteria__Clostridia__Caldicellulosiruptor_owensensis_OL__holliday_junction_DNA_helicase_ruvb:0.01425230614384696316,302872057__Bacteria__Clostridia__Caldicellulosiruptor_obsidiansis_OB47__Holliday_junction_DNA_helicase_RuvB:0.01057808178700358689):0.01061160300146401017):0.00658016915430680548,146296578__Bacteria__Clostridia__Caldicellulosiruptor_saccharolyticus_DSM_8903__Holliday_junction_DNA_helicase_RuvB:0.00301941501699608391):0.00431400269672201769):0.00931309947290160853):0.00867666414072017396):0.64272613427308666889,((((37522688__Bacteria__Cyanobacteria__Gloeobacter_violaceus_PCC_7421__Holliday_junction_DNA_helicase_RuvB:0.32762070626756711889,((86606465__Bacteria__Cyanobacteria__Synechococcus_sp_JA-3-3Ab__Holliday_junction_DNA_helicase_RuvB:0.00000122123005994819,86607928__Bacteria__Cyanobacteria__Synechococcus_sp_JA-2-3Ba-2-13__Holliday_junction_DNA_helicase_RuvB:0.00277328788977107858):0.06682350078125541548,86606501__Bacteria__Cyanobacteria__Synechococcus_sp_JA-3-3Ab__Holliday_junction_DNA_helicase_RuvB:0.05048614420373595535):0.27036883428900176929):0.10152604445962054580,(((((17230386__Bacteria__Cyanobacteria__Nostoc_sp_PCC_7120__Holliday_junction_DNA_helicase_RuvB:0.00687312688989132666,75907231__Bacteria__Cyanobacteria__Anabaena_variabilis_ATCC_29413__Holliday_junction_DNA_helicase_RuvB:0.00478317415685999836):0.04580803968264658688,(298490930__Bacteria__Cyanobacteria__Nostoc_azollae_0708__Holliday_junction_DNA_helicase_RuvB:0.09946271034222314844,186684524__Bacteria__Cyanobacteria__Nostoc_punctiforme_PCC_73102__Holliday_junction_DNA_helicase_RuvB:0.08152114736055278421):0.01697137413694447400):0.16752306780833761679,(220907910__Bacteria__Cyanobacteria__Cyanothece_sp_PCC_7425__Holliday_junction_DNA_helicase_RuvB:0.21124647099873161693,(158337867__Bacteria__Cyanobacteria__Acaryochloris_marina_MBIC11017__Holliday_junction_DNA_helicase_RuvB:0.17405714042488318327,22299796__Bacteria__Cyanobacteria__Thermosynechococcus_elongatus_BP-1__Holliday_junction_DNA_helicase_RuvB:0.35565048121431286354):0.02301264543094135376):0.05367183398669999467):0.03256223923951299254,(113475089__Bacteria__Cyanobacteria__Trichodesmium_erythraeum_IMS101__Holliday_junction_DNA_helicase_RuvB:0.27142028043435728613,(170078004__Bacteria__Cyanobacteria__Synechococcus_sp_PCC_7002__Holliday_junction_DNA_helicase_RuvB:0.33878082586026675438,((16331552__Bacteria__Cyanobacteria__Synechocystis_sp_PCC_6803__Holliday_junction_DNA_helicase_RuvB:0.33119967682641837659,(166368034__Bacteria__Cyanobacteria__Microcystis_aeruginosa_NIES-843__Holliday_junction_DNA_helicase_RuvB:0.27775085065424498509,(218438533__Bacteria__Cyanobacteria__Cyanothece_sp_PCC_7424__Holliday_junction_DNA_helicase_RuvB:0.18179414447025535329,307155176__Bacteria__Cyanobacteria__Cyanothece_sp_PCC_7822__Holliday_junction_DNA_helicase_RuvB:0.08900585151812695495):0.12390319984118430829):0.06203075599146188474):0.07028847557264948642,((284929534__Bacteria__Cyanobacteria__Cyanobacterium_UCYN-A__Holliday_junction_DNA_helicase_subunit_RuvB:0.52290916716273283527,172035419__Bacteria__Cyanobacteria__Cyanothece_sp_ATCC_51142_lin-circ__Holliday_junction_DNA_helicase_RuvB:0.10112317276557723777):0.08887967839108137924,(257060346__Bacteria__Cyanobacteria__Cyanothece_sp_PCC_8802__Holliday_junction_DNA_helicase_RuvB:0.00000122123005994819,218248327__Bacteria__Cyanobacteria__Cyanothece_sp_PCC_8801__Holliday_junction_DNA_helicase_RuvB:0.00000122123005994819):0.15831532973965772859):0.10319888449483158310):0.01401001888742577951):0.14601733872160990724):0.03577058956379370463):0.08542635382895223672,56750714__Bacteria__Cyanobacteria__Synechococcus_elongatus_PCC_6301__Holliday_junction_DNA_helicase_RuvB:0.24887080992629154186):0.05652028694345976462):0.12653381819563819244,((((148238521__Bacteria__Cyanobacteria__Synechococcus_sp_WH_7803__Holliday_junction_DNA_helicase_RuvB:0.12675330476149590520,113954123__Bacteria__Cyanobacteria__Synechococcus_sp_CC9311__Holliday_junction_DNA_helicase_RuvB:0.10888467020546292729):0.08659980425762955902,(33862429__Bacteria__Cyanobacteria__Prochlorococcus_marinus_str_MIT_9313__Holliday_junction_DNA_helicase_RuvB:0.00689342818577211042,124021906__Bacteria__Cyanobacteria__Prochlorococcus_marinus_str_MIT_9303__Holliday_junction_DNA_helicase_RuvB:0.00000122123005994819):0.08679227691923024901):0.08957655525524947648,(33864671__Bacteria__Cyanobacteria__Synechococcus_sp_WH_8102__Holliday_junction_DNA_helicase_RuvB:0.19258245741071025603,(78183746__Bacteria__Cyanobacteria__Synechococcus_sp_CC9902__Holliday_junction_DNA_helicase_RuvB:0.11011774969675083846,78211670__Bacteria__Cyanobacteria__Synechococcus_sp_CC9605__Holliday_junction_DNA_helicase_RuvB:0.10513471495970121150):0.05532062720268332567):0.14748682730826495613):0.05557408907521712432,(((159904281__Bacteria__Cyanobacteria__Prochlorococcus_marinus_str_MIT_9211__Holliday_junction_DNA_helicase_RuvB:0.23468896848732606619,33241224__Bacteria__Cyanobacteria__Prochlorococcus_marinus_subsp_marinus_str_CCMP1375__Holliday_junction_resolvasome_helicase_subunit:0.34104840257526231051):0.11384895228020536218,(((33862171__Bacteria__Cyanobacteria__Prochlorococcus_marinus_subsp_pastoris_str_CCMP1986__Holliday_junction_DNA_helicase_RuvB:0.04876107819149493733,123967037__Bacteria__Cyanobacteria__Prochlorococcus_marinus_str_MIT_9515__Holliday_junction_DNA_helicase_RuvB:0.03810898812776954137):0.19487268879792388199,(((123969357__Bacteria__Cyanobacteria__Prochlorococcus_marinus_str_AS9601__Holliday_junction_DNA_helicase_RuvB:0.02509120809502870739,126697145__Bacteria__Cyanobacteria__Prochlorococcus_marinus_str_MIT_9301__Holliday_junction_DNA_helicase_RuvB:0.04203981654503502474):0.00557002234875807363,157414222__Bacteria__Cyanobacteria__Prochlorococcus_marinus_str_MIT_9215__Holliday_junction_DNA_helicase_RuvB:0.02698735302325032046):0.02616660909495586301,78780093__Bacteria__Cyanobacteria__Prochlorococcus_marinus_str_MIT_9312__Holliday_junction_DNA_helicase_RuvB:0.05144335794826815356):0.07376448621410827688):0.90610158901506954177,(124026772__Bacteria__Cyanobacteria__Prochlorococcus_marinus_str_NATL1A__Holliday_junction_DNA_helicase_RuvB:0.00000122123005994819,72383030__Bacteria__Cyanobacteria__Prochlorococcus_marinus_str_NATL2A__Holliday_junction_DNA_helicase_RuvB:0.00918670438142295091):0.32357855313051747670):0.17283947492630216680):0.24445123392942313956,148241223__Bacteria__Cyanobacteria__Synechococcus_sp_RCC307__Holliday_junction_DNA_helicase_RuvB:0.30947603989959371340):0.03515491789185557631):0.45554235154325622981):0.38169820238352281105,(226226035__Bacteria__others_bacteria__Gemmatimonas_aurantiaca_T-27__Holliday_junction_DNA_helicase_RuvB:0.63207825415587959306,(((32474557__Bacteria__Planctomycetes__Rhodopirellula_baltica_SH_1__Holliday_junction_DNA_helicase_RuvB:0.45753113980794907212,283782242__Bacteria__Planctomycetes__Pirellula_staleyi_DSM_6068__Holliday_junction_DNA_helicase_RuvB:0.41414869363095824228):0.22155789040737755569,((325109079__Bacteria__Planctomycetes__Planctomyces_brasiliensis_DSM_5305__Holliday_junction_DNA_helicase_subunit_RuvB:0.47075421643084774947,296122677__Bacteria__Planctomycetes__Planctomyces_limnophilus_DSM_3776__Holliday_junction_DNA_helicase_RuvB:0.26720125140374029193):0.20591568287543271509,320102186__Bacteria__Planctomycetes__Isosphaera_pallida_ATCC_43644__Holliday_junction_DNA_helicase_subunit_RuvB:0.56345941270027222192):0.10111707975483461008):0.42242099978047664699,((383783668__Bacteria__others_bacteria__Leptospirillum_ferrooxidans_C2-3__Holliday_junction_DNA_helicase:0.67541300707255835789,(224370134__Bacteria__Deltaproteobacteria__Desulfobacterium_autotrophicum_HRM2__Holliday_junction_DNA_helicase_RuvB:0.35483217766143959615,(218780991__Bacteria__Deltaproteobacteria__Desulfatibacillum_alkenivorans_AK-01__Holliday_junction_DNA_helicase_RuvB:0.30187369635213906482,158522216__Bacteria__Deltaproteobacteria__Desulfococcus_oleovorans_Hxd3__Holliday_junction_DNA_helicase_RuvB:0.43672257051144514062):0.07057737161901586620):0.30312712420263743240):0.21615837090094486284,383765245__Bacteria__Planctomycetes__Phycisphaera_mikurensis_NBRC_102666__Holliday_junction_ATP|dependent_DNA_helicase_RuvB:0.73768755726856438670):0.18163103818819623103):0.14343805486048502584):0.09807843041404824824):0.05647019947038212778):0.01209877418505260829,((((46198346__Bacteria__Deinococcus-Thermus__Thermus_thermophilus_HB27__Holliday_junction_DNA_helicase_RuvB:0.07605769532070501271,(384439122__Bacteria__Deinococcus-Thermus__Thermus_sp_CCB_US3_UF1__Holliday_junction_DNA_helicase_subunit_RuvB:0.08666233347970174472,320450980__Bacteria__Deinococcus-Thermus__Thermus_scotoductus_SA-01__Holliday_junction_ATP|dependent_DNA_helicase_RuvB:0.04262202465124061146):0.02933638093108795544):0.19935361126784276187,(313679564__Bacteria__Deinococcus-Thermus__Oceanithermus_profundus_DSM_14977__holliday_junction_DNA_helicase_subunit_ruvb:0.15520024451087466311,(297566961__Bacteria__Deinococcus-Thermus__Meiothermus_silvanus_DSM_9946__Holliday_junction_DNA_helicase_RuvB:0.13463362621205407499,(328950019__Bacteria__Deinococcus-Thermus__Marinithermus_hydrothermalis_DSM_14884__Holliday_junction_ATP|dependent_DNA_helicase_ruvB:0.14784552924197610912,291295268__Bacteria__Deinococcus-Thermus__Meiothermus_ruber_DSM_1279__Holliday_junction_DNA_helicase_RuvB:0.14169976231021105817):0.02089841884451651768):0.04311850059655424061):0.04124089917614384010):0.07698810976896530711,(297622864__Bacteria__Deinococcus-Thermus__Truepera_radiovictrix_DSM_17093__Holliday_junction_DNA_helicase_RuvB:0.27704235677122396320,((((94984512__Bacteria__Deinococcus-Thermus__Deinococcus_geothermalis_DSM_11300__Holliday_junction_DNA_helicase_RuvB:0.07627122784133136268,226356836__Bacteria__Deinococcus-Thermus__Deinococcus_deserti_VCD115__Holliday_junction_DNA_helicase_RuvB:0.04906918225980354265):0.01935544972011983902,(15805623__Bacteria__Deinococcus-Thermus__Deinococcus_radiodurans_R1__Holliday_junction_DNA_helicase_RuvB:0.04558881576013213560,386857724__Bacteria__Deinococcus-Thermus__Deinococcus_gobiensis_I-0__Holliday_junction_DNA_helicase_subunit_RuvB:0.05155175554375197866):0.01595980259141437096):0.02537434820037144309,325283973__Bacteria__Deinococcus-Thermus__Deinococcus_proteolyticus_MRP__Holliday_junction_ATP|dependent_DNA_helicase_ruvB:0.09354078273338146954):0.05631281712286609342,320333569__Bacteria__Deinococcus-Thermus__Deinococcus_maricopensis_DSM_21211__Holliday_junction_ATP|dependent_DNA_helicase_ruvB:0.18422211332131821493):0.26009649313187038766):0.08535682559993447438):0.36745868075835108613,((294101861__Bacteria__others_bacteria__Aminobacterium_colombiense_DSM_12261__Holliday_junction_DNA_helicase_RuvB:0.42231983806136980109,269792532__Bacteria__others_bacteria__Thermanaerovibrio_acidaminovorans_DSM_6589__Holliday_junction_DNA_helicase_RuvB:0.37676702718527765867):0.10405773558017912539,357419869__Bacteria__others_bacteria__Thermovirga_lienii_DSM_17291__Holliday_junction_DNA_helicase_subunit_RuvB:0.36706631781489246213):0.38880691617397911131):0.08356935799505757489):0.03064927640293839753):0.02559289199876749188):0.03837392388989459280,(114566955__Bacteria__Clostridia__Syntrophomonas_wolfei_subsp_wolfei_str_Goettingen__Holliday_junction_DNA_helicase_RuvB:0.28795554389365513037,297616929__Bacteria__Clostridia__Syntrophothermus_lipocalidus_DSM_12680__Holliday_junction_DNA_helicase_RuvB:0.31733619468979235023):0.33990462352114919620):0.03011184047381522400):0.02910401609035582690,(((167629899__Bacteria__Clostridia__Heliobacterium_modesticaldum_Ice1__Holliday_junction_DNA_helicase_RuvB:0.46304341824276140649,((295695627__Bacteria__Bacilli__Kyrpidia_tusciae_DSM_2912__Holliday_junction_DNA_helicase_RuvB:0.30843823100961814676,258512077__Bacteria__Bacilli__Alicyclobacillus_acidocaldarius_subsp_acidocaldarius_DSM_446__Holliday_junction_DNA_helicase_RuvB:0.42049798698045109946):0.11560712251856554433,83590536__Bacteria__Clostridia__Moorella_thermoacetica_ATCC_39073__Holliday_junction_DNA_helicase_RuvB:0.30289113274317019942):0.05492625907546196118):0.04706743430874480577,((258514398__Bacteria__Clostridia__Desulfotomaculum_acetoxidans_DSM_771__Holliday_junction_DNA_helicase_RuvB:0.35499288227480108038,(333923431__Bacteria__Clostridia__Desulfotomaculum_carboxydivorans_CO-1-SRB__Holliday_junction_ATP|dependent_DNA_helicase_ruvB:0.08991578759801761855,(334340933__Bacteria__Clostridia__Desulfotomaculum_ruminis_DSM_2154__Holliday_junction_DNA_helicase_RuvB:0.12336466212485815153,134299519__Bacteria__Clostridia__Desulfotomaculum_reducens_MI-1__Holliday_junction_DNA_helicase_RuvB:0.14100364660609984724):0.03106587417673121326):0.18937397927555202348):0.05728071738422491066,((169831521__Bacteria__Clostridia__Candidatus_Desulforudis_audaxviator_MP104C__Holliday_junction_DNA_helicase_RuvB:0.35439319500517757477,260893477__Bacteria__Clostridia__Ammonifex_degensii_KC4__Holliday_junction_DNA_helicase_RuvB:0.48389580069223753211):0.10873286613814718560,(147677362__Bacteria__Clostridia__Pelotomaculum_thermopropionicum_SI__Holliday_junction_DNA_helicase_RuvB:0.21268435890568715418,333978132__Bacteria__Clostridia__Desulfotomaculum_kuznetsovii_DSM_6115__Holliday_junction_ATP|dependent_DNA_helicase_ruvB:0.24945524399701343721):0.06557472238144367027):0.04009798354103665669):0.07553151433490781774):0.02999191824548583588,(339629760__Bacteria__Clostridia__Sulfobacillus_acidophilus_TPY__Holliday_junction_DNA_helicase_RuvB:0.50516660913424515922,(317121687__Bacteria__Clostridia__Thermaerobacter_marianensis_DSM_12885__Holliday_junction_DNA_helicase_subunit_RuvB:0.31089239750441072241,51892299__Bacteria__Clostridia__Symbiobacterium_thermophilum_IAM_14863__Holliday_junction_DNA_helicase_RuvB:0.36563901866228187831):0.10170422845590081085):0.09118289912404158037):0.03946155229457895541):0.06261561311869354163,(((89895212__Bacteria__Clostridia__Desulfitobacterium_hafniense_Y51__Holliday_junction_DNA_helicase_RuvB:0.16999693701665119505,374993615__Bacteria__Clostridia__Desulfosporosinus_orientis_DSM_765__Holliday_junction_DNA_helicase_subunit_RuvB:0.20619213589381213403):0.10286020320239951109,325290231__Bacteria__Clostridia__Syntrophobotulus_glycolicus_DSM_8271__Holliday_junction_DNA_helicase_subunit_RuvB:0.33990760722927543247):0.20267516797873333378,((302389937__Bacteria__Clostridia__Thermosediminibacter_oceani_DSM_16646__Holliday_junction_DNA_helicase_subunit_RuvB:0.16841505090372849152,332799128__Bacteria__Clostridia__Tepidanaerobacter_sp_Re1__Holliday_junction_ATP|dependent_DNA_helicase_ruvB:0.33109159224074491412):0.36983287610133308565,(188586411__Bacteria__Clostridia__Natranaerobius_thermophilus_JW-NM-WN-LF__Holliday_junction_DNA_helicase_subunit_RuvB:0.34219056105606537876,289450847__Bacteria__Clostridia__Clostridiales_genomosp_BVAB3_str_UPII9-5__Holliday_junction_DNA_helicase_RuvB:0.77579528278392362317):0.08090721452518788437):0.04206018982078644358):0.04105866759991025350):0.04845109505034472103,302391488__Bacteria__Clostridia__Acetohalobium_arabaticum_DSM_5501__Holliday_junction_DNA_helicase_subunit_RuvB:0.25489139827742890443):0.04129265866930832002):0.04145824684003186072,(296132700__Bacteria__Clostridia__Thermincola_potens_JR__Holliday_junction_DNA_helicase_RuvB:0.30187776497279683596,((350270606__Bacteria__Clostridia__Oscillibacter_valericigenes_Sjm18-20__Holliday_junction_ATP|dependent_DNA_helicase_RuvB:0.28162289731470185883,(317131996__Bacteria__Clostridia__Ethanoligenens_harbinense_YUAN-3__Holliday_junction_DNA_helicase_RuvB:0.32046774998795096723,317057203__Bacteria__Clostridia__Ruminococcus_albus_7__Holliday_junction_DNA_helicase_RuvB:0.39897074800575665909):0.08988625859810848995):0.13426065396588665601,(((348026489__Bacteria__Negativicutes__Megasphaera_elsdenii_DSM_20460__holliday_junction_ATP|dependent_DNA_helicase_ruvB:0.36711307533213027865,(383753923__Bacteria__Negativicutes__Selenomonas_ruminantium_subsp_lactilytica_TAM6421__putative_Holliday_junction_ATP|dependent_DNA_helicase_RuvB:0.18112010218127902461,330838927__Bacteria__Negativicutes__Selenomonas_sputigena_ATCC_35185__Holliday_junction_DNA_helicase_RuvB:0.20052078326727396096):0.10550658258444864379):0.04634431900358781248,269797655__Bacteria__Negativicutes__Veillonella_parvula_DSM_2008__Holliday_junction_DNA_helicase_RuvB:0.33022907854165833852):0.02455953600709247231,(284048862__Bacteria__Negativicutes__Acidaminococcus_fermentans_DSM_20731__Holliday_junction_DNA_helicase_RuvB:0.12239268187118163000,352684150__Bacteria__Negativicutes__Acidaminococcus_intestini_RyC-MR95__holliday_junction_DNA_helicase_ruvB:0.09029305874222377792):0.38618703347413524396):0.11313164822853277736):0.03757753531448584927):0.03843903353304548715):0.01648746931993751511,(332982455__Bacteria__Clostridia__Mahella_australiensis_50-1_BON__Holliday_junction_DNA_helicase_subunit_RuvB:0.32099562391109104365,((376260370__Bacteria__Clostridia__Clostridium_sp_BNL1100__Holliday_junction_DNA_helicase_subunit_RuvB:0.05527782680122651782,220928773__Bacteria__Clostridia__Clostridium_cellulolyticum_H10__Holliday_junction_DNA_helicase_RuvB:0.01564796002966249364):0.20865816681131851840,(374295620__Bacteria__Clostridia__Clostridium_clariflavum_DSM_19732__Holliday_junction_DNA_helicase_subunit_RuvB:0.13988206079936124637,125972706__Bacteria__Clostridia__Clostridium_thermocellum_ATCC_27405__Holliday_junction_DNA_helicase_RuvB:0.09775932574717813295):0.05095736318132045722):0.15394378333895758493):0.05935548926412155535):0.02998859203788617825,((((374308111__Bacteria__Clostridia__Filifactor_alocis_ATCC_35896__Holliday_junction_ATP|dependent_DNA_helicase_RuvB:0.29601968354740643141,310658620__Bacteria__Clostridia__Clostridium_sticklandii_DSM_519__ATP|dependent_DNA_helicase|_component_of_RuvABC_resolvasome:0.23005505955184027411):0.20607934745331879522,126700421__Bacteria__Clostridia__Clostridium_difficile_630__Holliday_junction_DNA_helicase_RuvB:0.26563861152176632130):0.06403894258094426639,((158320754__Bacteria__Clostridia__Alkaliphilus_oremlandii_OhILAs__Holliday_junction_DNA_helicase_RuvB:0.13660604719101149263,150390103__Bacteria__Clostridia__Alkaliphilus_metalliredigens_QYMF__Holliday_junction_DNA_helicase_RuvB:0.22239200424466532002):0.09957801940060720391,(257066398__Bacteria__Clostridia__Anaerococcus_prevotii_DSM_20548__Holliday_junction_DNA_helicase_RuvB:0.38397782386005668842,169824512__Bacteria__Clostridia__Finegoldia_magna_ATCC_29328__holliday_junction_DNA_helicase:0.26826636359815148047):0.17820644135332094904):0.07263425899055556134):0.05594615679220145410,((160879482__Bacteria__Clostridia__Clostridium_phytofermentans_ISDg__Holliday_junction_DNA_helicase_RuvB:0.23411527223316094815,((238916874__Bacteria__Clostridia__Eubacterium_eligens_ATCC_27750__Holliday_junction_DNA_helicase_RuvB:0.24817240494198719580,302386616__Bacteria__Clostridia__Clostridium_saccharolyticum_WM1__Holliday_junction_DNA_helicase_RuvB:0.25772847281138194786):0.07183786085316110070,(302671007__Bacteria__Clostridia__Butyrivibrio_proteoclasticus_B316__holliday_junction_DNA_helicase_RuvB:0.28158365840036414518,(238924019__Bacteria__Clostridia__Eubacterium_rectale_ATCC_33656__Holliday_junction_DNA_helicase_B:0.23198549019988859432,(339443372__Bacteria__Clostridia__Clostridium_sp_SY8519__holliday_junction_resolvasome_helicase_subunit:0.26204147332580990382,347531939__Bacteria__Clostridia__Roseburia_hominis_A2-183__Holliday_junction_DNA_helicase_RuvB:0.06785106428063862605):0.02839131679084748797):0.04869430214528473744):0.04986910525180399817):0.03864531954520591256):0.11586823617486133320,326791464__Bacteria__Clostridia__Clostridium_lentocellum_DSM_5427__Holliday_junction_ATP|dependent_DNA_helicase_ruvB:0.58146546373716312406):0.12117994715740827705):0.01987866624786993608):0.05208426364901342503):0.02200247475186017238):0.06283692158737362587):0.05372517220591181697):0.08022122429416618516,(((188996117__Bacteria__Aquificae__Sulfurihydrogenibium_sp_YO3AOP1__Holliday_junction_DNA_helicase_RuvB:0.25397656880954133651,225848850__Bacteria__Aquificae__Sulfurihydrogenibium_azorense_Az-Fu1__holliday_junction_DNA_helicase_RuvB:0.15565153811845425236):0.43338507568676853943,225851290__Bacteria__Aquificae__Persephonella_marina_EX-H1__holliday_junction_DNA_helicase_RuvB:0.48772515085240203403):0.30942443396746405204,(269123851__Bacteria__Fusobacteria__Streptobacillus_moniliformis_DSM_12112__Holliday_junction_DNA_helicase_RuvB:0.70773765906937413650,((257125126__Bacteria__Fusobacteria__Leptotrichia_buccalis_C-1013-b__Holliday_junction_DNA_helicase_RuvB:0.18823518187195442675,269118811__Bacteria__Fusobacteria__Sebaldella_termitidis_ATCC_33386__Holliday_junction_DNA_helicase_RuvB:0.15084909892886380622):0.12028474370379718672,(19704552__Bacteria__Fusobacteria__Fusobacterium_nucleatum_subsp_nucleatum_ATCC_25586__Holliday_junction_DNA_helicase_RuvB:0.25261462247885224652,310779513__Bacteria__Fusobacteria__Ilyobacter_polytropus_DSM_2926__Holliday_junction_DNA_helicase_subunit_RuvB:0.28395685741004589309):0.04985352161770136709):0.12193782565240313120):0.07778298852699799815):0.08554673601810784678):0.06001796742374033988):0.07146628456798123641,((332295727__Bacteria__Clostridia__Thermodesulfobium_narugense_DSM_14796__Holliday_junction_ATP|dependent_DNA_helicase_ruvB:0.96310732617932426347,(206895949__Bacteria__Clostridia__Coprothermobacter_proteolyticus_DSM_5265__Holliday_junction_ATP|dependent_DNA_helicase_RuvB:2.30131877638719339885,383788747__Bacteria__others_bacteria__Caldisericum_exile_AZM16c01__Holliday_junction_ATP|dependent_DNA_helicase_RuvB:0.57314078305139859459):0.28215441140067881731):0.13450511975038861867,327398424__Bacteria__Deltaproteobacteria__Hippea_maritima_DSM_10411__Holliday_junction_ATP|dependent_DNA_helicase_ruvB:0.50198265839810962685):0.06226209136265780514):0.16850830775917033377,(217967993__Bacteria__others_bacteria__Dictyoglomus_turgidum_DSM_6724__Holliday_junction_DNA_helicase_RuvB:0.12331678092932037150,206900986__Bacteria__others_bacteria__Dictyoglomus_thermophilum_H-6-12__holliday_junction_DNA_helicase_RuvB:0.08270668884410393995):0.88740536134109682109):0.22383325534277181967):0.80235723295462435534):0.18833477793754554996):0.33456262881805881593,(26553732__Bacteria__Tenericutes__Mycoplasma_penetrans_HF-2__Holliday_junction_DNA_helicase_RuvB:1.18239007794958816966,((209554525__Bacteria__Tenericutes__Ureaplasma_urealyticum_serovar_10_str_ATCC_33699__Holliday_junction_DNA_helicase_RuvB:0.17517281979566418082,13358011__Bacteria__Tenericutes__Ureaplasma_parvum_serovar_3_str_ATCC_700970__Holliday_junction_DNA_helicase_RuvB:0.05063983645928364641):0.77177033172456765975,325973631__Bacteria__Tenericutes__Mycoplasma_suis_str_Illinois__holliday_junction_ATP|dependent_DNA_helicase|_RuvB:1.56343288762180865348):0.18164076498497225276):0.19931211732497267075):0.32157134116018276648,31544807__Bacteria__Tenericutes__Mycoplasma_gallisepticum_str_R-low__Holliday_junction_DNA_helicase_RuvB:0.73399258775777309616):1.01225461887716261522,13508275__Bacteria__Tenericutes__Mycoplasma_pneumoniae_M129__Holliday_junction_DNA_helicase_RuvB:0.20686105668080903563,12045219__Bacteria__Tenericutes__Mycoplasma_genitalium_G37__Holliday_junction_DNA_helicase_RuvB:0.08231218074067542245):0.0;
