# Supplementary material for: The last universal common ancestor between ancient Earth chemistry and the onset of genetics
Source: PLoS Genet. 2018 Aug 16;14(8):e1007518. doi: 10.1371/journal.pgen.1007518 (PMC6095482; doi:10.1371/journal.pgen.1007518)
Supplement: S1 Appendix — The trees are for the 355 clusters that, after alignment and tree construction, generated ML trees that preserve domain monophyly while also having homologues in ≥2 archaeal and ≥2 bacterial lineages. These 355 proteins trace to LUCA by those phylogenetic criteria [78]. LUCA, last universal common ancestor; ML, maximum likelihood. (ZIP) [file pgen.1007518.s001.zip › renamed_trees_LUCA/1416.tree]

((284162120__Archaea__Archaeoglobales__Archaeoglobus_profundus_DSM_5631__phosphotransferase_KptA|Tpt1:0.16532151480315709913,(288931212__Archaea__Archaeoglobales__Ferroglobus_placidus_DSM_10642__phosphotransferase_KptA|Tpt1:0.28069000824264939142,327400676__Archaea__Archaeoglobales__Archaeoglobus_veneficus_SNP6__RNA_2||phosphotransferase:0.16798496428570189321):0.05134955439417587114):0.04146822037111206477,(((282165114__Archaea__Methanocellales__Methanocella_paludicola_SANAE__RNA_2||phosphotransferase:0.12225138445233366125,383320622__Archaea__Methanocellales__Methanocella_sp_HZ254__RNA|NAD_2||phosphotransferase_|Tpt1|KptA_family|:0.20429438286208650988):0.10527030878128516844,147919656__Archaea__Methanocellales__Uncultured_methanogenic_archaeon_RC-I__RNA_2||phosphotransferase|like_protein:0.29596939235930547207):0.46504302346559095449,(((289596583__Archaea__Thermoplasmatales__Aciduliprofundum_boonei_T469__phosphotransferase_KptA|Tpt1:0.42979905008291996449,(13541027__Archaea__Thermoplasmatales__Thermoplasma_volcanium_GSS1__hypothetical_protein:0.26416205816450760713,16082485__Archaea__Thermoplasmatales__Thermoplasma_acidophilum_DSM_1728__hypothetical_protein:0.13654203587340635329):0.77245272102995932162):0.70430762406112401575,((((((337751366__Bacteria__Bacilli__Paenibacillus_mucilaginosus_KNP414__phosphotransferase_KptA|Tpt1:0.35618169477646383081,251794334__Bacteria__Bacilli__Paenibacillus_sp_JDR-2__phosphotransferase_KptA|Tpt1:0.24140917452777407859):0.43503306938337005239,(308068276__Bacteria__Bacilli__Paenibacillus_polymyxa_E681__RNA|NAD_2||phosphotransferase:0.28481041528299760879,(310641074__Bacteria__Bacilli__Paenibacillus_polymyxa_SC2__phosphotransferase_kpta|tpt1:0.00000122123005994819,386040153__Bacteria__Bacilli__Paenibacillus_polymyxa_M1__putative_RNA_2||phosphotransferase:0.00000122123005994819):0.09169915625847900598):0.41788735699328344309):0.36633510186453244195,((325108247__Bacteria__Planctomycetes__Planctomyces_brasiliensis_DSM_5305__RNA_2||phosphotransferase:0.91424023234099216495,(49477941__Bacteria__Bacilli__Bacillus_thuringiensis_serovar_konkukian_str_97-27__RNA_2||phosphotransferase:0.48568919103755420208,((125975538__Bacteria__Clostridia__Clostridium_thermocellum_ATCC_27405__phosphotransferase_KptA|Tpt1:0.37996978460566416258,(125717421__Bacteria__Bacilli__Streptococcus_sanguinis_SK36__RNA|NAD_2||phosphotransferase:0.85913089484453564193,(374295192__Bacteria__Clostridia__Clostridium_clariflavum_DSM_19732__RNA|NAD_2||phosphotransferase:0.47484350174642897535,374322283__Bacteria__Bacilli__Paenibacillus_terrae_HPL-003__putative_RNA_2||phosphotransferase:0.40200452404707531784):0.18556529516786904321):0.01242675574314197617):0.13713073807270523274,226313185__Bacteria__Bacilli__Brevibacillus_brevis_NBRC_100599__RNA_2||phosphotransferase:0.34027709327663235861):0.08588584490541985306):0.21565980730962447387):0.15740832929099671245,((385813755__Bacteria__Bacilli__Lactobacillus_helveticus_H10__RNA_2||phosphotransferase:0.12671159101143958381,(336054072__Bacteria__Bacilli__Lactobacillus_kefiranofaciens_ZW3__RNA_2||phosphotransferase:0.13226771577656434853,385817680__Bacteria__Bacilli__Lactobacillus_amylovorus_GRL1118__RNA_2||phosphotransferase:0.09254683167856718462):0.10353717537904862100):0.47889294564382706154,((331702693__Bacteria__Bacilli__Lactobacillus_buchneri_NRRL_B-30929__RNA_2||phosphotransferase:0.49225708432058962183,352516767__Bacteria__Bacilli__Tetragenococcus_halophilus_NBRC_12172__putative_RNA_2||phosphotransferase:0.60059566633846750427):0.10365885441205564821,(258508918__Bacteria__Bacilli__Lactobacillus_rhamnosus_GG__RNA_2||phosphotransferase:0.31720244615033282853,116495334__Bacteria__Bacilli__Lactobacillus_casei_ATCC_334__RNA|NAD_2||phosphotransferase:0.32402697905872618334):0.29517955830920106219):0.82174454010800823678):0.21405986987311093062):0.23045368003992988681):0.11858225566351866809,((296130288__Bacteria__Actinobacteria__Cellulomonas_flavigena_DSM_20109__phosphotransferase_KptA|Tpt1:0.52974145530529059833,(159038434__Bacteria__Actinobacteria__Salinispora_arenicola_CNS-205__phosphate_acetyltransferase:0.52808395584683109902,330469061__Bacteria__Actinobacteria__Verrucosispora_maris_AB-18-032__phosphate_acetyltransferase:0.43052182389603738111):0.12895335621867062836):0.07814748590319985089,((((116252353__Bacteria__Alphaproteobacteria__Rhizobium_leguminosarum_bv_viciae_3841__RNA_2||phosphotransferase|like_protein:0.06300754705649928844,((209549522__Bacteria__Alphaproteobacteria__Rhizobium_leguminosarum_bv_trifolii_WSM2304__RNA_2||phosphotransferase|like_protein:0.06152509867525755849,190891980__Bacteria__Alphaproteobacteria__Rhizobium_etli_CIAT_652__RNA_2||phosphotransferase|like_protein:0.08995055423372981529):0.03776040093554019345,86357895__Bacteria__Alphaproteobacteria__Rhizobium_etli_cf_42__RNA_2||phosphotransferase|like_protein:0.16151314055955845461):0.02571392590442261178):0.16514102294465685117,222086133__Bacteria__Alphaproteobacteria__Agrobacterium_radiobacter_K84__RNA_2||phosphotransferase|like_protein:0.40931505735257373013):0.69483844358442226063,((((75910835__Bacteria__Cyanobacteria__Anabaena_variabilis_ATCC_29413__RNA_2||phosphotransferase|like_protein:0.19879293200721009915,(307150228__Bacteria__Cyanobacteria__Cyanothece_sp_PCC_7822__phosphotransferase_KptA|Tpt1:0.51349134711677824061,186684876__Bacteria__Cyanobacteria__Nostoc_punctiforme_PCC_73102__RNA_2||phosphotransferase|like_protein:0.34028088783022392150):0.09781134131992114122):0.30642255407559121361,159901400__Bacteria__Chloroflexi__Herpetosiphon_aurantiacus_DSM_785__RNA_2||phosphotransferase|like_protein:0.63567088554422734870):0.19191761387439806863,(((53718401__Bacteria__Betaproteobacteria__Burkholderia_pseudomallei_K96243__RNA_2||phosphotransferase:0.79480988720234968525,271966816__Bacteria__Actinobacteria__Streptosporangium_roseum_DSM_43021__RNA_2||phosphotransferase:0.28583919468193424995):0.04553676932923279158,296270695__Bacteria__Actinobacteria__Thermobispora_bispora_DSM_43833__phosphotransferase_KptA|Tpt1:0.26497009556608913661):0.12879919814046844606,((290959064__Bacteria__Actinobacteria__Streptomyces_scabiei_87-22__phosphotransferase:0.18015119592187839315,(21222358__Bacteria__Actinobacteria__Streptomyces_coelicolor_A3-2__RNA_2||phosphotransferase|like_protein:0.13783182676964747526,386841210__Bacteria__Actinobacteria__Streptomyces_hygroscopicus_subsp_jinggangensis_5008__phosphotransferase:0.14407759332873723568):0.04637708136945619536):0.15542810792957051369,(357412323__Bacteria__Actinobacteria__Streptomyces_flavogriseus_ATCC_33331__phosphotransferase_KptA|Tpt1:0.21259229564482748365,(182437433__Bacteria__Actinobacteria__Streptomyces_griseus_subsp_griseus_NBRC_13350__RNA_2||phosphotransferase|like_protein:0.12892470064906288996,345000923__Bacteria__Actinobacteria__Streptomyces_sp_SirexAA-E__phosphotransferase_KptA|Tpt1:0.18725449828027124211):0.07536535719589931848):0.06993936294167808765):0.09736290212571357960):0.16770393960987239890):0.11196669275093895646,((291300690__Bacteria__Actinobacteria__Stackebrandtia_nassauensis_DSM_44728__phosphotransferase_KptA|Tpt1:0.70531261095648734027,(284988800__Bacteria__Actinobacteria__Geodermatophilus_obscurus_DSM_43160__phosphotransferase_KptA|Tpt1:0.48060340871188483858,(((386845199__Bacteria__Actinobacteria__Actinoplanes_sp_SE50-110__putative_RNA_2||phosphotransferase:0.08984650912809673262,383775301__Bacteria__Actinobacteria__Actinoplanes_missouriensis_431__putative_RNA_2||phosphotransferase:0.16594520891826064490):0.41036108506221846692,(302868056__Bacteria__Actinobacteria__Micromonospora_aurantiaca_ATCC_27029__phosphotransferase_KptA|Tpt1:0.00000122123005994819,315505547__Bacteria__Actinobacteria__Micromonospora_sp_L5__phosphotransferase_kpta|tpt1:0.03287920123103282161):0.35590344921631450470):0.14072008744302486050,((320333790__Bacteria__Deinococcus-Thermus__Deinococcus_maricopensis_DSM_21211__RNA_2||phosphotransferase:0.38743633261605353590,(226355053__Bacteria__Deinococcus-Thermus__Deinococcus_deserti_VCD115__phosphotransferase_KptA|Tpt1:0.36499134886013712142,(325283812__Bacteria__Deinococcus-Thermus__Deinococcus_proteolyticus_MRP__RNA_2||phosphotransferase:0.57619501156736607772,386855366__Bacteria__Deinococcus-Thermus__Deinococcus_gobiensis_I-0__tRNA_phosphotransferase_1_isoform_1:0.31992828098269115999):0.02346280287109423629):0.11169614886211692850):0.24403805446780107991,((162450235__Bacteria__Deltaproteobacteria__Sorangium_cellulosum_So_ce_56__RNA_2||phosphotransferase:0.71456838542747747045,262195534__Bacteria__Deltaproteobacteria__Haliangium_ochraceum_DSM_14365__phosphotransferase_KptA|Tpt1:0.54619392501039543131):0.27707177612530253796,284033571__Bacteria__Actinobacteria__Kribbella_flavida_DSM_17836__phosphotransferase_KptA|Tpt1:0.53060128723779220739):1.12369215962365998074):0.04868492835299232518):0.09940320258750252880):0.09601814356368254533):0.06013073161092528235,(357392592__Bacteria__Actinobacteria__Kitasatospora_setae_KM-6054__putative_RNA_2||phosphotransferase:0.48663160686506706787,(256394652__Bacteria__Actinobacteria__Catenulispora_acidiphila_DSM_44928__phosphate_acetyltransferase:0.61388077088839632101,(384147433__Bacteria__Actinobacteria__Amycolatopsis_mediterranei_S699__RNA_2||phosphotransferase:0.40681689904312440254,256379719__Bacteria__Actinobacteria__Actinosynnema_mirum_DSM_43827__phosphotransferase_KptA|Tpt1:0.64151428772634200293):0.12267984089329798947):0.09802898133772512679):0.11979590321728014746):0.10626472209193986440):0.11001617580136850705):0.03558134067656085198,((379731349__Bacteria__Bacteroidetes__Saprospira_grandis_str_Lewin__phosphate_acetyltransferase:0.53934596139110035917,((338211687__Bacteria__Bacteroidetes__Runella_slithyformis_DSM_19594__RNA_2||phosphotransferase:0.57283985684117366688,110638931__Bacteria__Bacteroidetes__Cytophaga_hutchinsonii_ATCC_33406__RNA_2||phosphotransferase:0.63338903378067201722):0.09541628732760190634,(284038905__Bacteria__Bacteroidetes__Spirosoma_linguale_DSM_74__phosphotransferase_KptA|Tpt1:0.66709237175424329624,(375149068__Bacteria__Bacteroidetes__Niastella_koreensis_GR20-10__RNA_2||phosphotransferase:0.52127830066555713717,(((269121731__Bacteria__Fusobacteria__Sebaldella_termitidis_ATCC_33386__phosphotransferase_KptA|Tpt1:0.30920983176375416157,257126368__Bacteria__Fusobacteria__Leptotrichia_buccalis_C-1013-b__phosphate_acetyltransferase:0.26629697417454983865):0.35325464069001555334,((317056274__Bacteria__Clostridia__Ruminococcus_albus_7__phosphotransferase_KptA|Tpt1:0.69662644923339667180,(((302669246__Bacteria__Clostridia__Butyrivibrio_proteoclasticus_B316__RNA_2||phosphotransferase:0.26135892260197435277,(257063188__Bacteria__Actinobacteria__Slackia_heliotrinireducens_DSM_20476__RNA|NAD_2||phosphotransferase:0.65382823965687408840,348026540__Bacteria__Negativicutes__Megasphaera_elsdenii_DSM_20460__probable_RNA_2||phosphotransferase:0.41619577851249300871):0.10127995486979826656):0.16624695682521076212,257064565__Bacteria__Actinobacteria__Slackia_heliotrinireducens_DSM_20476__RNA|NAD_2||phosphotransferase:0.64898320168388068385):0.24847957419587551886,(110800227__Bacteria__Clostridia__Clostridium_perfringens_ATCC_13124__RNA_2||phosphotransferase|like_protein:0.43358287731480593674,150018230__Bacteria__Clostridia__Clostridium_beijerinckii_NCIMB_8052__RNA_2||phosphotransferase|like_protein:0.35552286860424564541):0.20124254091408874667):0.06106019321608559952):0.09903469801622516444,(19704437__Bacteria__Fusobacteria__Fusobacterium_nucleatum_subsp_nucleatum_ATCC_25586__tRNA_2|phosphotransferase:0.31494234131538434429,(296125775__Bacteria__Spirochaetes__Brachyspira_murdochii_DSM_12563__phosphotransferase_KptA|Tpt1:0.10696646411385606068,(225620034__Bacteria__Spirochaetes__Brachyspira_hyodysenteriae_WA1__PTS_2|RNA|_RNA_2||phosphotransferase|_Tpt1_|_KptA_family:0.03348415228539242811,384209601__Bacteria__Spirochaetes__Brachyspira_intermedia_PWS-A__RNA_2||phosphotransferase:0.06621300458924186949):0.05347254153800601317):0.56698284210065641453):0.06398611612808285942):0.05509882705592867441):0.14311843919016242754,(((387790025__Bacteria__Bacteroidetes__Solitalea_canadensis_DSM_3403__RNA|NAD_2||phosphotransferase:0.52303023340406673558,146298511__Bacteria__Bacteroidetes__Flavobacterium_johnsoniae_UW101__phosphate_acetyltransferase:0.23777814037283478976):0.07946141207955151331,256419129__Bacteria__Bacteroidetes__Chitinophaga_pinensis_DSM_2588__phosphotransferase_KptA|Tpt1:0.36074768005161972351):0.09047361220682482996,(347536709__Bacteria__Bacteroidetes__Flavobacterium_branchiophilum_FL-15__RNA_2||phosphotransferase:0.36681384707811637291,365961612__Bacteria__Bacteroidetes__Flavobacterium_columnare_ATCC_49512__phosphotransferase_KptA|Tpt1:0.33300207059413960975):0.07599666635886831445):0.11248118106340548872):0.04423413609616917708):0.19080147343034317697):0.06882222256761978685):0.12245968863958019146):0.25215159264027453556,((15891357__Bacteria__Alphaproteobacteria__Agrobacterium_tumefaciens_str_C58_circ-lin__hypothetical_protein:0.58426099211829174429,((222527254__Bacteria__Chloroflexi__Chloroflexus_sp_Y-400-fl__phosphate_acetyltransferase:0.00000122123005994819,163849264__Bacteria__Chloroflexi__Chloroflexus_aurantiacus_J-10-fl__phosphate_acetyltransferase:0.00000122123005994819):0.33839527553963427708,148655941__Bacteria__Chloroflexi__Roseiflexus_sp_RS-1__phosphate_acetyltransferase:0.29658638755786415064):0.28089490393189137096):0.13196111074300725940,((333912499__Bacteria__Betaproteobacteria__Delftia_sp_Cs1-4__RNA_2||phosphotransferase:0.62564310642958764763,264677869__Bacteria__Betaproteobacteria__Comamonas_testosteroni_CNB-2__phosphotransferase_KptA|Tpt1:0.56311390100562341843):0.21090328667234897742,((83643039__Bacteria__Gammaproteobacteria__Hahella_chejuensis_KCTC_2396__RNA|NAD_2||phosphotransferase:0.47361084572991662967,34497880__Bacteria__Betaproteobacteria__Chromobacterium_violaceum_ATCC_12472__hypothetical_protein:0.55721778700762614189):0.14953111717141476245,(32476856__Bacteria__Planctomycetes__Rhodopirellula_baltica_SH_1__RNA_2|phosphotransferase:0.66132235068756517471,((374330466__Bacteria__Alphaproteobacteria__Pseudovibrio_sp_FO-BEG1__phosphotransferase_KptA|Tpt1:0.80460039884328615756,158337724__Bacteria__Cyanobacteria__Acaryochloris_marina_MBIC11017__RNA_2||phosphotransferase:0.57754081729523665256):0.11467003185959928624,(346727045__Bacteria__Gammaproteobacteria__Xanthomonas_axonopodis_pv_citrumelo_F1__RNA|NAD_2||phosphotransferase:0.53410048546106181355,((((300721575__Bacteria__Gammaproteobacteria__Xenorhabdus_nematophila_ATCC_19061__hypothetical_protein:0.28900833521879942811,290473496__Bacteria__Gammaproteobacteria__Xenorhabdus_bovienii_SS-2004__2||phosphotransferase:0.15205574697663679085):0.26108982907990174738,(253686785__Bacteria__Gammaproteobacteria__Pectobacterium_carotovorum_subsp_carotovorum_PC1__phosphotransferase_KptA|Tpt1:0.29731363394148191404,(271502464__Bacteria__Gammaproteobacteria__Dickeya_dadantii_Ech586__phosphotransferase_KptA|Tpt1:0.10639182266442535896,(261819779__Bacteria__Gammaproteobacteria__Pectobacterium_wasabiae_WPP163__phosphotransferase_KptA|Tpt1:0.06178183858101366638,50119352__Bacteria__Gammaproteobacteria__Pectobacterium_atrosepticum_SCRI1043__RNA_2||phosphotransferase:0.09766713477417932054):0.10439876709363944685):0.25314549986379192292):0.15671852540999625658):0.06176410967748674485,((((218561508__Bacteria__Gammaproteobacteria__Escherichia_coli_S88__RNA_2||phosphotransferase|like_protein:0.00634900846107058943,((378714725__Bacteria__Gammaproteobacteria__Escherichia_coli_KO11FL__phosphotransferase_KptA|Tpt1:0.00000122123005994819,(386703128__Bacteria__Gammaproteobacteria__Escherichia_coli_KO11FL_Xl__RNA_2||phosphotransferase:0.00000122123005994819,((260871053__Bacteria__Gammaproteobacteria__Escherichia_coli_O111_H_str_11128__2||phosphotransferase:0.00000122123005994819,(386611717__Bacteria__Gammaproteobacteria__Escherichia_coli_W__2||phosphotransferase:0.00000122123005994819,(209921797__Bacteria__Gammaproteobacteria__Escherichia_coli_SE11__RNA_2||phosphotransferase|like_protein:0.00000122123005994819,(((218556863__Bacteria__Gammaproteobacteria__Escherichia_coli_IAI1__RNA_2||phosphotransferase|like_protein:0.00716927910205982562,((161984785__Bacteria__Gammaproteobacteria__Shigella_boydii_Sb227__hypothetical_protein:0.10372959567040641871,187730292__Bacteria__Gammaproteobacteria__Shigella_boydii_CDC_3083-94__RNA_2||phosphotransferase|like_protein:0.00000122123005994819):0.00718722410396354511,(344915378__Bacteria__Gammaproteobacteria__Shigella_flexneri_2a_str_301__hypothetical_protein:0.00731995816503249949,((15804907__Bacteria__Gammaproteobacteria__Escherichia_coli_O157_H7_str_EDL933__hypothetical_protein:0.00000122123005994819,(38704259__Bacteria__Gammaproteobacteria__Escherichia_coli_O157_H7_str_Sakai__hypothetical_protein:0.00000122123005994819,387885530__Bacteria__Gammaproteobacteria__Escherichia_coli_Xuzhou21__hypothetical_protein:0.00000122123005994819):0.00000122123005994819):0.37484342483541099877,(387509778__Bacteria__Gammaproteobacteria__Escherichia_coli_O55_H7_str_RM12579__RNA_2||phosphotransferase:0.00000122123005994819,291285713__Bacteria__Gammaproteobacteria__Escherichia_coli_O55_H7_str_CB9615__hypothetical_protein:0.00000122123005994819):0.00000122123005994819):0.00572540648657207229):0.00000122123005994819):0.02759508563629749917):0.00000122123005994819,260847147__Bacteria__Gammaproteobacteria__Escherichia_coli_O103_H2_str_12009__2||phosphotransferase:0.00000122123005994819):0.00000122123005994819,386712269__Bacteria__Gammaproteobacteria__Escherichia_coli_W_Xm__RNA_2||phosphotransferase:0.00000122123005994819):0.00000122123005994819):0.00000122123005994819):0.00000122123005994819):0.00000122123005994819,218698175__Bacteria__Gammaproteobacteria__Escherichia_coli_55989__RNA_2||phosphotransferase|like_protein:0.00000122123005994819):0.00000122123005994819):0.00000122123005994819):0.00000122123005994819,((386617217__Bacteria__Gammaproteobacteria__Escherichia_coli_UMNK88__RNA_2||phosphotransferase_KptA:0.00000122123005994819,260858498__Bacteria__Gammaproteobacteria__Escherichia_coli_O26_H11_str_11368__RNA_2||phosphotransferase:0.00000122123005994819):0.01435986287546590391,157163777__Bacteria__Gammaproteobacteria__Escherichia_coli_HS__RNA_2||phosphotransferase|like_protein:0.00000122123005994819):0.00718165787213511948):0.00000122123005994819):0.00000122123005994819,((222159074__Bacteria__Gammaproteobacteria__Escherichia_coli_LF82__RNA_2||phosphotransferase:0.00000122123005994819,((117626651__Bacteria__Gammaproteobacteria__Escherichia_coli_APEC_O1__RNA_2||phosphotransferase|like_protein:0.00000122123005994819,386607019__Bacteria__Gammaproteobacteria__Escherichia_coli_UM146__RNA_2||phosphotransferase|like_protein:0.00000122123005994819):0.02358187135891272670,(387619702__Bacteria__Gammaproteobacteria__Escherichia_coli_O83_H1_str_NRG_857C__RNA_2||phosphotransferase|like_protein:0.00000122123005994819,((386632348__Bacteria__Gammaproteobacteria__Escherichia_coli_str_clone_D_i2__2||phosphotransferase|like_protein:0.00000122123005994819,386637268__Bacteria__Gammaproteobacteria__Escherichia_coli_str_clone_D_i14__2||phosphotransferase|like_protein:0.00000122123005994819):0.00000122123005994819,386642077__Bacteria__Gammaproteobacteria__Escherichia_coli_ABU_83972__N|terminal_part_of_RNA_2||phosphotransferase_KptA:0.00000122123005994819):0.03327982658631137292):0.12633553895714250137):0.00000122123005994819):0.01138429800310441706,(110644774__Bacteria__Gammaproteobacteria__Escherichia_coli_536__RNA_2||phosphotransferase|like_protein:0.00000122123005994819,215489653__Bacteria__Gammaproteobacteria__Escherichia_coli_O127_H6_str_E2348-69__RNA_2||phosphotransferase|like_protein:0.01135244008719462662):0.00000122123005994819):0.03734790715512233128):0.00968184819826078090,(238903424__Bacteria__Gammaproteobacteria__Escherichia_coli_BW2952__RNA_2||phosphotransferase|like_protein:0.00719561836811815486,(386707548__Bacteria__Gammaproteobacteria__Escherichia_coli_P12b__hypothetical_protein:0.00000122123005994819,((388480270__Bacteria__Gammaproteobacteria__Escherichia_coli_str_K-12_substr_W3110__2||phosphotransferase:0.00000122123005994819,(386597165__Bacteria__Gammaproteobacteria__Escherichia_coli_DH1__phosphate_acetyltransferase:0.00000122123005994819,((254291002__Bacteria__Gammaproteobacteria__Escherichia_coli_BL21-DE3_Xj__RNA_2||phosphotransferase|like_protein:0.00000122123005994819,(253775047__Bacteria__Gammaproteobacteria__Escherichia_coli_BL21-Gold-DE3-pLysS_AG__RNA_2||phosphotransferase|like_protein:0.00000122123005994819,((90111732__Bacteria__Gammaproteobacteria__Escherichia_coli_str_K-12_substr_MG1655__RNA_2||phosphotransferase:0.00000122123005994819,(254164252__Bacteria__Gammaproteobacteria__Escherichia_coli_B_str_REL606__RNA_2||phosphotransferase|like_protein:0.00000122123005994819,(387615065__Bacteria__Gammaproteobacteria__Escherichia_coli_ETEC_H10407__RNA_2||phosphotransferase:0.00000122123005994819,((218708000__Bacteria__Gammaproteobacteria__Escherichia_coli_UMN026__RNA_2||phosphotransferase|like_protein:0.00000122123005994819,(251787575__Bacteria__Gammaproteobacteria__Escherichia_coli_BL21-DE3__enzyme_with_tRNA_2||phosphotransferase_activity:0.00000122123005994819,170683612__Bacteria__Gammaproteobacteria__Escherichia_coli_SMS-3-5__RNA_2||phosphotransferase|like_protein:0.00978070360763426752):0.00000122123005994819):0.00000122123005994819,157158294__Bacteria__Gammaproteobacteria__Escherichia_coli_E24377A__RNA_2||phosphotransferase|like_protein:0.00000122123005994819):0.00000122123005994819):0.00000122123005994819):0.00000122123005994819):0.00000122123005994819,387623962__Bacteria__Gammaproteobacteria__Escherichia_coli_DH1_Xk__RNA_2||phosphotransferase:0.00000122123005994819):0.00000122123005994819):0.00000122123005994819):0.00000122123005994819,387610220__Bacteria__Gammaproteobacteria__Escherichia_coli_042__RNA_2||phosphotransferase:0.00000122123005994819):0.00000122123005994819):0.00000122123005994819):0.00000122123005994819,387832327__Bacteria__Gammaproteobacteria__Escherichia_coli_SE15__RNA_2||phosphotransferase:0.00000122123005994819):0.00000122123005994819):0.00000122123005994819):0.00000122123005994819):0.00000122123005994819,386622120__Bacteria__Gammaproteobacteria__Escherichia_coli_NA114__RNA|NAD_2||phosphotransferase:0.00763763208078849058):0.65714330015310973288):0.13385048485355002801,(((78062645__Bacteria__Betaproteobacteria__Burkholderia_sp_383__RNA_2||phosphotransferase|like_protein:0.49993186185208643435,(((330810360__Bacteria__Gammaproteobacteria__Pseudomonas_brassicacearum_subsp_brassicacearum_NFM421__RNA_2|phosphotransferase:0.16164854242606663259,(28871904__Bacteria__Gammaproteobacteria__Pseudomonas_syringae_pv_tomato_str_DC3000__RNA_2||phosphotransferase:0.08581591086295063675,71733541__Bacteria__Gammaproteobacteria__Pseudomonas_syringae_pv_phaseolicola_1448A__RNA_2||phosphotransferase:0.17174144295794308013):0.12239459490627919991):0.49176087052005768019,333899202__Bacteria__Gammaproteobacteria__Pseudomonas_fulva_12-X__RNA_2||phosphotransferase:0.22854761783235558181):0.10417994439993913391,(384257931__Bacteria__Gammaproteobacteria__Rahnella_aquatilis_HX2__phosphotransferase_KptA|Tpt1:0.00000122123005994819,322832748__Bacteria__Gammaproteobacteria__Rahnella_sp_Y9602__phosphotransferase_KptA|Tpt1:0.00000122123005994819):0.45313323472419164695):0.06926514388297040636):0.11400018580564059978,70733133__Bacteria__Gammaproteobacteria__Pseudomonas_fluorescens_Pf-5__RNA_2||phosphotransferase:0.31453414914753902165):0.11070457644450626411,15595252__Bacteria__Gammaproteobacteria__Pseudomonas_aeruginosa_PAO1__RNA_2||phosphotransferase|like_protein:0.39710030415667557646):0.10385615578393006531):0.16551623274907686922):0.13326398606925421442):0.03278457007665301626):0.08544104954753735381):0.05535184981506261620):0.07633481217868563762):0.05599808676029346260):0.10494721234241118080):0.17685811757532657329):0.72671885263801616617):0.18738990614000347601,312142649__Bacteria__Clostridia__Halanaerobium_hydrogeniformans__phosphotransferase_KptA|Tpt1:0.88234107423767449419):0.30221143756991530882,(((((156937278__Archaea__Desulfurococcales__Ignicoccus_hospitalis_KIN4-I__RNA_2||phosphotransferase|like_protein:0.89308113609961103929,(((337284487__Archaea__Thermococcales-pyroco__Pyrococcus_yayanosii_CH1__RNA_2||phosphotransferase_|kptA|:0.13452352788440108400,(341582845__Archaea__Thermococcales-pyroco__Thermococcus_sp_4557__RNA_2||phosphotransferase:0.05754681213252520189,((57640237__Archaea__Thermococcales-pyroco__Thermococcus_kodakarensis_KOD1__RNA_2||phosphotransferase|like_protein:0.19012458045046809474,212224427__Archaea__Thermococcales-pyroco__Thermococcus_onnurineus_NA1__RNA_2||phosphotransferase|like_protein:0.06937961445453248721):0.11374789481981198436,(240102423__Archaea__Thermococcales-pyroco__Thermococcus_gammatolerans_EJ3__RNA_2||phosphotransferase|like_protein:0.05008230071473621786,223477448__Archaea__Thermococcales-pyroco__Thermococcus_sp_AM4__RNA|NAD_2||phosphotransferase:0.11132794875508136845):0.07312602151454790367):0.03542123881047715833):0.09672130091385193473):0.16754646535929509921,(389851544__Archaea__Thermococcales-pyroco__Pyrococcus_sp_ST04__RNA_2||phosphotransferase|like_protein:0.18049236759508305306,((14590098__Archaea__Thermococcales-pyroco__Pyrococcus_horikoshii_OT3__RNA_2||phosphotransferase|like_protein:0.07542554144231118640,(14520375__Archaea__Thermococcales-pyroco__Pyrococcus_abyssi_GE5__RNA_2||phosphotransferase|like_protein:0.20469701341395926675,332158337__Archaea__Thermococcales-pyroco__Pyrococcus_sp_NA2__RNA_2||phosphotransferase|like_protein:0.06644578098833787971):0.14715942519609759298):0.10647734019623909807,161484714__Archaea__Thermococcales-pyroco__Pyrococcus_furiosus_DSM_3638__RNA_2||phosphotransferase|like_protein:0.13878643712099927865):0.19619565093993021621):0.13803420350160289232):0.21160545843785052988,315230724__Archaea__Thermococcales-pyroco__Thermococcus_barophilus_MP__RNA|NAD_2||phosphotransferase:0.29933067580364808302):0.18486897871544813454):0.23671941720137215648,((((18314222__Archaea__Thermoproteales__Pyrobaculum_aerophilum_str_IM2__RNA_2||phosphotransferase|like_protein:0.43473849289419952413,(379004197__Archaea__Thermoproteales__Pyrobaculum_oguniense_TE7__RNA|NAD_2|||phosphotransferase:0.23822873995275686831,145591275__Archaea__Thermoproteales__Pyrobaculum_arsenaticum_DSM_13514__RNA_2||phosphotransferase|like_protein:0.16855187623174536227):0.26160344296493942551):0.08010656660221869563,((126460155__Archaea__Thermoproteales__Pyrobaculum_calidifontis_JCM_11548__phosphotransferase_KptA|Tpt1:0.48985535585729633734,(119871538__Archaea__Thermoproteales__Pyrobaculum_islandicum_DSM_4184__RNA_2||phosphotransferase|like_protein:0.01961952014037643757,171185395__Archaea__Thermoproteales__Thermoproteus_neutrophilus_V24Sta__RNA_2||phosphotransferase|like_protein:0.13503468746510025045):0.33745731924983052297):0.15345016611428868858,374326304__Archaea__Thermoproteales__Pyrobaculum_sp_1860__RNA_2||phosphotransferase|like_protein:0.46016129724317217375):0.05191776847483073332):0.49152977056426311320,(305663054__Archaea__Desulfurococcales__Ignisphaera_aggregans_DSM_17230__phosphotransferase_KptA|Tpt1:0.56575278323247912837,307595891__Archaea__Thermoproteales__Vulcanisaeta_distributa_DSM_14429__phosphotransferase_KptA|Tpt1:0.59607050108058667881):0.14654248661340410487):0.09079344665230676403,((297526249__Archaea__Desulfurococcales__Staphylothermus_hellenicus_DSM_12710__phosphotransferase_KptA|Tpt1:0.04282856061552581944,126465464__Archaea__Desulfurococcales__Staphylothermus_marinus_F1__phosphotransferase_KptA|Tpt1:0.03289569772597963210):0.41704215707636826949,(347523693__Archaea__Desulfurococcales__Pyrolobus_fumarii_1A__phosphotransferase_KptA|Tpt1:0.40553129958744349448,124028223__Archaea__Desulfurococcales__Hyperthermus_butylicus_DSM_5456__RNA|NAD_2||phosphotransferase:0.47626526172082650490):0.21189905834082514713):0.09500208021376418954):0.23669519549533421521):0.12805989678941870347,(118430933__Archaea__Desulfurococcales__Aeropyrum_pernix_K1__RNA_2||phosphotransferase|like_protein:1.30038983208185832119,20094870__Archaea__Thermococcales-pyroco__Methanopyrus_kandleri_AV19__RNA|NAD_2||phosphotransferase:0.76322762497431961837):0.01049417854152809478):0.20455722464471937094,(((288932585__Archaea__Archaeoglobales__Ferroglobus_placidus_DSM_10642__phosphotransferase_KptA|Tpt1:0.40797687338516758215,327400244__Archaea__Archaeoglobales__Archaeoglobus_veneficus_SNP6__RNA_2||phosphotransferase:0.51562507297729875955):0.09890021413710971265,11499148__Archaea__Archaeoglobales__Archaeoglobus_fulgidus_DSM_4304__hypothetical_protein:0.39579263595053942870):0.14203401724208766788,284161478__Archaea__Archaeoglobales__Archaeoglobus_profundus_DSM_5631__phosphotransferase_KptA|Tpt1:0.21676356696612592012):0.47925667344290889815):0.15034604061823003684,((336253267__Archaea__Halobacteria__Halopiger_xanaduensis_SH-6__RNA_2||phosphotransferase:0.20800779820027462397,284163819__Archaea__Halobacteria__Haloterrigena_turkmenica_DSM_5511__phosphotransferase_KptA|Tpt1:0.34746557608955680463):0.10567827523377341936,((344210924__Archaea__Halobacteria__Haloarcula_hispanica_ATCC_33960__RNA_2||phosphotransferase:0.12035582566701838458,(2508584979__Archaea__Halobacteria__Haloarcula_vallismortis_ATCC_29715__RNA|NAD_2|||phosphotransferase|_EC|2|7|1||_|:0.16939827354379824453,((2508575662__Archaea__Halobacteria__Haloarcula_californiae_ATCC_33799__RNA|NAD_2|||phosphotransferase|_EC|2|7|1||_|:0.00000122123005994819,2508580095__Archaea__Halobacteria__Haloarcula_sinaiiensis_ATCC_33800__RNA|NAD_2|||phosphotransferase|_EC|2|7|1||_|:0.01145817314603424578):0.00000122123005994819,55379941__Archaea__Halobacteria__Haloarcula_marismortui_ATCC_43049__RNA_2||phosphotransferase:0.00574952563127034081):0.15870328873499392475):0.00875546365713993600):0.30498648206202588762,300709526__Archaea__Halobacteria__Halalkalicoccus_jeotgali_B3__RNA_2||phosphotransferase:0.48748146781480766743):0.12102329594466051943):0.71000567719971163783):0.09589413875367534812):0.23976337332953490122):0.21447969101474043119,((330508961__Archaea__Methanosarcinales__Methanosaeta_concilii_GP6__RNA_2||phosphotransferase|_Tpt1|KptA_family:0.36240756738844515095,(116754706__Archaea__Methanosarcinales__Methanosaeta_thermophila_PT__RNA_2||phosphotransferase|like_protein:0.33124737326623737710,386002543__Archaea__Methanosarcinales__Methanosaeta_harundinacea_6Ac__RNA_2||phosphotransferase|_Tpt1_|_KptA_family:0.33292843800817895072):0.10581903317624762051):0.42266696098577832830,(((20093417__Archaea__Methanosarcinales__Methanosarcina_acetivorans_C2A__RNA_2||phosphotransferase|like_protein:0.02132009561985178173,21227400__Archaea__Methanosarcinales__Methanosarcina_mazei_Go1__RNA_2||phosphotransferase|like_protein:0.08623594380278144789):0.09704527073292988637,73668499__Archaea__Methanosarcinales__Methanosarcina_barkeri_str_Fusaro__probable_RNA_2||phosphotransferase:0.08278761018522043380):0.38483636078779726031,(336475983__Archaea__Methanosarcinales__Methanosalsum_zhilinae_DSM_4017__phosphotransferase_KptA|Tpt1:0.28011128696615317235,(294494713__Archaea__Methanosarcinales__Methanohalophilus_mahii_DSM_5219__phosphotransferase_KptA|Tpt1:0.50027435048413682050,(91773713__Archaea__Methanosarcinales__Methanococcoides_burtonii_DSM_6242__RNA_2||phosphotransferase|like_protein:0.27327878836535229867,298674006__Archaea__Methanosarcinales__Methanohalobium_evestigatum_Z-7303__phosphotransferase_KptA|Tpt1:0.40958329052274428106):0.09560676747087049065):0.04783446074340354237):0.08145738375215548499):0.22948935601432446374):0.11447983399451422404):0.10507299892839899735):0.29434064408541149582,11498018__Archaea__Archaeoglobales__Archaeoglobus_fulgidus_DSM_4304__RNA_2||phosphotransferase|like_protein:0.18320422655798773715):0.0;
