# Supplementary material for: The last universal common ancestor between ancient Earth chemistry and the onset of genetics
Source: PLoS Genet. 2018 Aug 16;14(8):e1007518. doi: 10.1371/journal.pgen.1007518 (PMC6095482; doi:10.1371/journal.pgen.1007518)
Supplement: S1 Appendix — The trees are for the 355 clusters that, after alignment and tree construction, generated ML trees that preserve domain monophyly while also having homologues in ≥2 archaeal and ≥2 bacterial lineages. These 355 proteins trace to LUCA by those phylogenetic criteria [78]. LUCA, last universal common ancestor; ML, maximum likelihood. (ZIP) [file pgen.1007518.s001.zip › renamed_trees_LUCA/1380.tree]

(((((384189471__Bacteria__Bacilli__Bacillus_thuringiensis_serovar_chinensis_CT-43__ferrichrome_transport_system_permease_protein_fhuG:0.00000122123005994819,((384183245__Bacteria__Bacilli__Bacillus_thuringiensis_serovar_finitimus_YBT-020__iron_compound_ABC_transporter_permease:0.00639372811157770584,(375287403__Bacteria__Bacilli__Bacillus_cereus_NC7401__iron_compound_ABC_transporter_permease:0.00000122123005994819,217962871__Bacteria__Bacilli__Bacillus_cereus_AH187__iron_compound_ABC_transporter_permease:0.00000122123005994819):0.00000122123005994819):0.00319402104619453432,((((((386739243__Bacteria__Bacilli__Bacillus_anthracis_str_H9401__Iron_compound_ABC_transporter|_permease_component:0.00000122123005994819,(((218906560__Bacteria__Bacilli__Bacillus_cereus_AH820__iron_compound_ABC_transporter_permease:0.00000122123005994819,49481655__Bacteria__Bacilli__Bacillus_thuringiensis_serovar_konkukian_str_97-27__iron_ABC_transporter_permease:0.00000122123005994819):0.00000122123005994819,(((118480412__Bacteria__Bacilli__Bacillus_thuringiensis_str_Al_Hakam__iron_compound_ABC_transporter_permease:0.00000122123005994819,47530955__Bacteria__Bacilli__Bacillus_anthracis_str_Ames_Ancestor__iron_ABC_transporter_permease:0.00000122123005994819):0.00000122123005994819,376269298__Bacteria__Bacilli__Bacillus_cereus_F837-76__Fe3||siderophore_ABC_transporter_permease_2_component:0.00000122123005994819):0.00000122123005994819,225867364__Bacteria__Bacilli__Bacillus_cereus_03BB102__iron_compound_ABC_transporter_permease:0.00000122123005994819):0.00000122123005994819):0.00000122123005994819,222098853__Bacteria__Bacilli__Bacillus_cereus_Q1__iron_compound_ABC_transporter_permease:0.00000122123005994819):0.00000122123005994819):0.00000122123005994819,301056849__Bacteria__Bacilli__Bacillus_cereus_biovar_anthracis_str_CI__iron_ABC_transporter_permease:0.00000122123005994819):0.00000122123005994819,(229600005__Bacteria__Bacilli__Bacillus_anthracis_str_A0248__iron_compound_ABC_transporter|_permease_protein:0.00000122123005994819,(49188216__Bacteria__Bacilli__Bacillus_anthracis_str_Sterne__iron_ABC_transporter_permease:0.00000122123005994819,227818148__Bacteria__Bacilli__Bacillus_anthracis_str_CDC_684__iron_compound_ABC_transporter_permease:0.00000122123005994819):0.00000122123005994819):0.00000122123005994819):0.00000122123005994819,30265404__Bacteria__Bacilli__Bacillus_anthracis_str_Ames__iron_compound_ABC_transporter_permease:0.00000122123005994819):0.00000122123005994819,(52140184__Bacteria__Bacilli__Bacillus_cereus_E33L__iron_ABC_transporter_permease:0.00320115989160051463,163943064__Bacteria__Bacilli__Bacillus_weihenstephanensis_KBAB4__transport_system_permease:0.02266469821304664678):0.00000122123005994819):0.00320538536652027447,42784556__Bacteria__Bacilli__Bacillus_cereus_ATCC_10987__iron_compound_ABC_transporter|_permease_protein:0.00000122123005994819):0.00000122123005994819):0.00000122123005994819):0.00769302093759045326,(152977565__Bacteria__Bacilli__Bacillus_cytotoxicus_NVH_391-98__transport_system_permease_protein:0.06383391079480063568,(((218900509__Bacteria__Bacilli__Bacillus_cereus_G9842__iron_compound_ABC_transporter_permease:0.00638043740023414713,218232865__Bacteria__Bacilli__Bacillus_cereus_B4264__iron_ABC_transporter_permease:0.00000122123005994819):0.00000122123005994819,30023412__Bacteria__Bacilli__Bacillus_cereus_ATCC_14579__ferrichrome_ABC_transporter_permease:0.00000122123005994819):0.00000122123005994819,296505805__Bacteria__Bacilli__Bacillus_thuringiensis_BMB171__ferrichrome_transport_system_permease_FhuG:0.00317932458997803201):0.00645323662733606265):0.00188267155848548836):0.39822000223680287245,((((239827340__Bacteria__Bacilli__Geobacillus_sp_WCH70__transporter_permease:0.41966150990763323447,(((((257053259__Archaea__Halobacteria__Halorhabdus_utahensis_DSM_12940__transport_system_permease_protein:0.16141841494792158462,(300710163__Archaea__Halobacteria__Halalkalicoccus_jeotgali_B3__transport_system_permease:0.18577088462106389199,(292655900__Archaea__Halobacteria__Haloferax_volcanii_DS2__putative_iron|III_ABC_transporter_permease:0.04510364276183828625,2508591889__Archaea__Halobacteria__Haloferax_mucosum_ATCC_BAA-1512__ABC|type_Fe3||siderophore_transport_system|_permease_component:0.10919482465008270577):0.10883674564689659048):0.07075911824947468676):0.96454812339180662217,(386001904__Archaea__Methanosarcinales__Methanosaeta_harundinacea_6Ac__ABC_transporter|_iron_chelate_uptake_transporter_family|_permease_protein:0.93093956653654907907,(88601602__Archaea__Methanomicrobiales__Methanospirillum_hungatei_JF-1__transport_system_permease:0.47086569301423347733,124485973__Archaea__Methanomicrobiales__Methanocorpusculum_labreanum_Z__hypothetical_protein:0.36111717486337524541):0.36593525789230463285):0.57571614955599637042):0.18396208120845577993,((345002255__Bacteria__Actinobacteria__Streptomyces_sp_SirexAA-E__transport_system_permease:0.11953739609248874298,182435745__Bacteria__Actinobacteria__Streptomyces_griseus_subsp_griseus_NBRC_13350__iron_ABC_transporter:0.11410932558667342962):1.02737442943254597694,116048626__Bacteria__Gammaproteobacteria__Pseudomonas_aeruginosa_UCBPP-PA14__ABC_transporter_permease:1.18245240305190013608):0.15221091731482322418):0.27582843744285384657,((125718543__Bacteria__Bacilli__Streptococcus_sanguinis_SK36__iron_ABC_transporter_permease:0.50631220753958094960,(((379705821__Bacteria__Bacilli__Streptococcus_infantarius_subsp_infantarius_CJ18__iron_compound_ABC_transporter_permease:0.30151643670449856938,((386338409__Bacteria__Bacilli__Streptococcus_gallolyticus_subsp_gallolyticus_ATCC_43143__iron_complex_transport_system_permease:0.00000122123005994819,288905967__Bacteria__Bacilli__Streptococcus_gallolyticus_UCN34__iron_compound_ABC_transporter_permease:0.00000122123005994819):0.00538038749894882099,(374338567__Bacteria__Bacilli__Streptococcus_macedonicus_ACA-DC_198__Fe3||siderophore_ABC_transporter_permease:0.02399208871244266905,336064834__Bacteria__Bacilli__Streptococcus_pasteurianus_ATCC_43144__iron_complex_transport_system_permease:0.00217192611035529068):0.00880165925454195162):0.08793920895513024361):0.20573928751495323963,(22537542__Bacteria__Bacilli__Streptococcus_agalactiae_2603V-R__iron_ABC_transporter_permease:0.40063315948754435469,(146318300__Bacteria__Bacilli__Streptococcus_suis_05ZYH33__Fe3||siderophore_ABC_transporter_permease:0.00000122123005994819,386579690__Bacteria__Bacilli__Streptococcus_suis_JS14__Fe3||siderophore_ABC_transporter_permease:0.00393825374388776048):0.41179557026605290160):0.11010149536737622034):0.12362427162149000615,((333905585__Bacteria__Bacilli__Streptococcus_parauberis_KCTC_11537__ferrichrome_ABC_transporter_permease:0.44851195950412220403,222152599__Bacteria__Bacilli__Streptococcus_uberis_0140J__ferrichrome_ABC_transporter_permease:0.37659686901326749897):0.10343141600680318126,(195978721__Bacteria__Bacilli__Streptococcus_equi_subsp_zooepidemicus_MGCS10565__ferrichrome_ABC_transporter_permease:0.32055486256929383027,(251781845__Bacteria__Bacilli__Streptococcus_dysgalactiae_subsp_equisimilis_GGS_124_1__ferrichrome_transport_system_permease:0.12588900814091807945,(71910135__Bacteria__Bacilli__Streptococcus_pyogenes_MGAS5005__ferrichrome_transporter_permease:0.00394183037817207732,15674529__Bacteria__Bacilli__Streptococcus_pyogenes_M1_GAS__ferrichrome_ABC_transporter_permease:0.00000122123005994819):0.34986184389234176173):0.16488031995842652999):0.12274234934293561106):0.15471696511728869061):0.14043871507830829604):0.63544330821633032702,((222150418__Bacteria__Bacilli__Macrococcus_caseolyticus_JCSC5402__cobalamin_Fe3||siderophores_ABC_transporter_permease:0.61954443197940323174,((73663380__Bacteria__Bacilli__Staphylococcus_saprophyticus_subsp_saprophyticus_ATCC_15305__cobalamin_Fe3||siderophores_ABC_transporter_permease:0.09542087381068185825,(((384861318__Bacteria__Bacilli__Staphylococcus_aureus_subsp_aureus_str_JKD6008__ferrichrome_transport_permease_fhuG:0.00000122123005994819,15923639__Bacteria__Bacilli__Staphylococcus_aureus_subsp_aureus_Mu50__ferrichrome_ABC_transporter_permease:0.00000122123005994819):0.23179494182502766164,(289551484__Bacteria__Bacilli__Staphylococcus_lugdunensis_HKU09-01__ferrichrome_ABC_transporter_permease:0.14795547597475017243,70727244__Bacteria__Bacilli__Staphylococcus_haemolyticus_JCSC1435__cobalamin|Fe3||siderophores_ABC_transporter_permease:0.12272813257695097677):0.06956114537088577132):0.10200363834437940758,224475789__Bacteria__Bacilli__Staphylococcus_carnosus_subsp_carnosus_TM300__ferrichrome_transport_permease:0.25144304663229116725):0.03755256243011678707):0.09636122451621152718,319891650__Bacteria__Bacilli__Staphylococcus_pseudintermedius_HKU10-03__Fe3||siderophore_ABC_transporter_permease:0.34952498332253173485):0.21733392150215646854):0.17466460707467829083,((((((251799957__Bacteria__Bacilli__Paenibacillus_sp_JDR-2__transporter_permease:0.29220569137499535772,374323123__Bacteria__Bacilli__Paenibacillus_terrae_HPL-003__ABC_transporter:0.22627953623428623264):0.02875662902768184176,((288556613__Bacteria__Bacilli__Bacillus_pseudofirmus_OF4__iron_compound_ABC_transporter_permease:0.22288685229205787430,310659761__Bacteria__Clostridia__Clostridium_sticklandii_DSM_519__iron_compound_ABC_transporter|_permease_protein:0.28320765482054793827):0.04799284918958501150,((312109329__Bacteria__Bacilli__Geobacillus_sp_Y4_1MC1__transporter_permease:0.00000122123005994819,336233726__Bacteria__Bacilli__Geobacillus_thermoglucosidasius_C56-YS93__ABC_transporter:0.00000122123005994819):0.13589910295722523736,(((138893848__Bacteria__Bacilli__Geobacillus_thermodenitrificans_NG80-2__iron_ABC_transporter_permease:0.03385646664355359409,(56418726__Bacteria__Bacilli__Geobacillus_kaustophilus_HTA426__ferrichrome_ABC_transporter_permease:0.01049973779877903801,(297528543__Bacteria__Bacilli__Geobacillus_sp_C56-T3__transporter_permease:0.00000122123005994819,375006996__Bacteria__Bacilli__Geobacillus_thermoleovorans_CCB_US3_UF5__iron_compound_ABC_transporter|_permease_protein:0.00349615242164928383):0.00000122123005994819):0.05388173264281355401):0.05419997998425254288,(261418512__Bacteria__Bacilli__Geobacillus_sp_Y412MC61__transporter_permease:0.00000122123005994819,319765326__Bacteria__Bacilli__Geobacillus_sp_Y412MC52__transporter_permease:0.00000122123005994819):0.09757013219600209342):0.33168935513248454239,212639003__Bacteria__Bacilli__Anoxybacillus_flavithermus_WK1__ferrichrome_ABC_transporter_permease:0.24642887108100769433):0.07121010782313590137):0.02943473970959576552):0.04098469597287471289):0.04268987996838343596,384047877__Bacteria__Bacilli__Bacillus_megaterium_WSH-002__iron_compound_ABC_transporter_permease:0.25242116342779014060):0.03821848286505748898,(172058780__Bacteria__Bacilli__Exiguobacterium_sibiricum_255-15__transport_system_permease:0.23251626901642102885,(152974167__Bacteria__Bacilli__Bacillus_cytotoxicus_NVH_391-98__transport_system_permease_protein:0.09619516105677342055,(163938339__Bacteria__Bacilli__Bacillus_weihenstephanensis_KBAB4__transport_system_permease:0.03539209552317273272,(30018589__Bacteria__Bacilli__Bacillus_cereus_ATCC_14579__ferrichrome_ABC_transporter_permease:0.01472883092248710758,(49480058__Bacteria__Bacilli__Bacillus_thuringiensis_serovar_konkukian_str_97-27__ferrichrome_ABC_transporter_permease:0.00325837877832243789,30260519__Bacteria__Bacilli__Bacillus_anthracis_str_Ames__iron_compound_ABC_transporter_permease:0.00000122123005994819):0.03184345346169834001):0.01858075922475981023):0.06178823095297902163):0.11124570208916845226):0.03031284293436613264):0.07492086467843496467,15894075__Bacteria__Clostridia__Clostridium_acetobutylicum_ATCC_824__ferrichrome_ABC_transporter_permease:0.38528110130144183065):0.18555925787100077673,169827859__Bacteria__Bacilli__Lysinibacillus_sphaericus_C3-41__ferrichrome_transport_system_permease:0.44334037597438175071):0.12873263210652599597):0.15601406686845439853):0.14430990289287562445):0.07357819485211793131,((29374839__Bacteria__Bacilli__Enterococcus_faecalis_V583__ferrichrome_ABC_transporter_permease:0.62748741996597923176,(352518236__Bacteria__Bacilli__Tetragenococcus_halophilus_NBRC_12172__putative_ABC_transporter_permease_protein:0.57793027988806999762,389868894__Bacteria__Bacilli__Enterococcus_faecium_DO__iron_|Fe3||_ABC_superfamily_ATP_binding_cassette_transporter|_membrane_protein:0.78987090686972771802):0.27575890608066527809):0.12558635721983996136,(81428016__Bacteria__Bacilli__Lactobacillus_sakei_subsp_sakei_23K__Iron|III||compound_ABC_transporter_permease:0.36792070636437645970,254557649__Bacteria__Bacilli__Lactobacillus_plantarum_JDM1__ferrichrome_ABC_transporter|_permease_protein:0.62589688766409101728):0.36145470741825880268):0.14863190457306194037):0.12798895152698064326):0.10199966352555819848,(((((89896317__Bacteria__Clostridia__Desulfitobacterium_hafniense_Y51__hypothetical_protein:0.17977913508034165657,170759665__Bacteria__Clostridia__Clostridium_botulinum_A3_str_Loch_Maree__ferrichrome_ABC_transporter_permease_FhuG:0.19253485253151081391):0.34713189517247344806,(374323945__Bacteria__Bacilli__Paenibacillus_terrae_HPL-003__ferrichrome_transporter_permease_fhuG:0.01996146257494220422,308069241__Bacteria__Bacilli__Paenibacillus_polymyxa_E681__ferrichrome_transporter_permease_fhuG:0.03980912030237575283):0.29047900599339293581):0.04620670204889379407,(261407609__Bacteria__Bacilli__Paenibacillus_sp_Y412MC10__transport_system_permease:0.17697118187261509648,((251794729__Bacteria__Bacilli__Paenibacillus_sp_JDR-2__transporter_permease:0.38746415123492478072,251799096__Bacteria__Bacilli__Paenibacillus_sp_JDR-2__transporter_permease:0.23339778752365178405):0.09480027068108813626,226314076__Bacteria__Bacilli__Brevibacillus_brevis_NBRC_100599__ABC_transporter_permease:0.16953785972401816395):0.02469487032989441805):0.05528928189928174891):0.05097388093879824666,169826576__Bacteria__Bacilli__Lysinibacillus_sphaericus_C3-41__hypothetical_protein:0.25171532273601782137):0.03149304619020611845,226313537__Bacteria__Bacilli__Brevibacillus_brevis_NBRC_100599__ABC_transporter_permease:0.55217941715253693324):0.03458946485624920381):0.05243114215616496987,337746317__Bacteria__Bacilli__Paenibacillus_mucilaginosus_KNP414__transport_system_permease:0.31827339610102567402):0.08748443257021366881,297623385__Bacteria__Deinococcus-Thermus__Truepera_radiovictrix_DSM_17093__transport_system_permease:0.58281557992760668618):0.14701758996498215382):0.11099855989507438625,(((336112908__Bacteria__Bacilli__Bacillus_coagulans_2-6__transport_system_permease:0.02217999573148779144,347751456__Bacteria__Bacilli__Bacillus_coagulans_36D1__ABC_transporter_integral_membrane_protein:0.03104546963681567226):0.62198585186314947482,261408793__Bacteria__Bacilli__Paenibacillus_sp_Y412MC10__transport_system_permease:0.29958899867207405832):0.10469858807299863013,((386712561__Bacteria__Bacilli__Halobacillus_halophilus_DSM_2266__ferrichrome_ABC_transporter_permease:0.35717098844757588783,23097908__Bacteria__Bacilli__Oceanobacillus_iheyensis_HTE831__ferrichrome_ABC_transporter_permease:0.38378425796552978477):0.08472527786320220577,(((15672311__Bacteria__Bacilli__Lactococcus_lactis_subsp_lactis_Il1403__ferrichrome_ABC_transporter_permease:0.29706529313836887995,347521116__Bacteria__Bacilli__Lactococcus_garvieae_ATCC_49156__iron_ABC_transporter_permease:0.31011601142892719629):1.10000210531278397319,(((18309794__Bacteria__Clostridia__Clostridium_perfringens_str_13__ferrichrome_ABC_transporter:0.07622714380073267182,(188587956__Bacteria__Clostridia__Clostridium_botulinum_E3_str_Alaska_E43__ferrichrome_transport_system_permease_FhuG:0.01722190664985737488,187934017__Bacteria__Clostridia__Clostridium_botulinum_B_str_Eklund_17B__ferrichrome_transport_system_permease_FhuG:0.01379626154791763204):0.09863335638467038424):0.06383375311903838334,126700492__Bacteria__Clostridia__Clostridium_difficile_630__ferrichrome|specific_ABC_transporter_permease:0.15159370919600065331):0.21357599966267212799,((150017009__Bacteria__Clostridia__Clostridium_beijerinckii_NCIMB_8052__transport_system_permease:0.15784317044734463842,150391501__Bacteria__Clostridia__Alkaliphilus_metalliredigens_QYMF__transport_system_permease:0.12762135840283508892):0.44103532319074806312,((347542841__Bacteria__Clostridia__Candidatus_Arthromitus_sp_SFB-rat-Yit__putative_ferrichrome_transport_system_permease_FhuG:0.08276497272698754570,342732812__Bacteria__Clostridia__Candidatus_Arthromitus_sp_SFB-mouse-Japan__ferrichrome_ABC_transporter_permease:0.06474920397064978794):0.57082758877013073384,326792282__Bacteria__Clostridia__Clostridium_lentocellum_DSM_5427__ABC_transporter_permease:0.40498853434854237276):0.10667960990181268865):0.25970520752540421361):0.13621394824326280015):0.20791168146269406458,(56962855__Bacteria__Bacilli__Bacillus_clausii_KSM-K16__ferrichrome_ABC_transporter_permease:0.35647928082975666175,((311069847__Bacteria__Bacilli__Bacillus_atrophaeus_1942__ferrichrome_ABC_transporter_permease:0.06466600714711541464,(154687443__Bacteria__Bacilli__Bacillus_amyloliquefaciens_FZB42__FhuG:0.17093659596547622348,(16080384__Bacteria__Bacilli__Bacillus_subtilis_subsp_subtilis_str_168__iron|3|||hydroxamate_import_system_permease_protein_FhuG:0.02948399661472673669,386759947__Bacteria__Bacilli__Bacillus_sp_JS__FhuG:0.02844140032732382639):0.04693270984838312371):0.03962954884014841667):0.20457543344319475964,(52081824__Bacteria__Bacilli__Bacillus_licheniformis_ATCC_14580__ferrichrome_ABC_transporter_permease:0.29376211902799181930,157693743__Bacteria__Bacilli__Bacillus_pumilus_SAFR-032__ferrichrome_ABC_transporter_membrane_protein:0.29381043477936591435):0.07756136158836630934):0.06255915071281500928):0.05059021470820420502):0.01335136913875308723):0.04118612835083980406):0.04116489722287156733):0.08591144775586548321,288554794__Bacteria__Bacilli__Bacillus_pseudofirmus_OF4__putative_ferrichrome_ABC_permease:0.51847549289080863133,15613645__Bacteria__Bacilli__Bacillus_halodurans_C-125__ferrichrome_ABC_transporter_permease:0.34165224545568462222):0.0;
