# Supplementary material for: The last universal common ancestor between ancient Earth chemistry and the onset of genetics
Source: PLoS Genet. 2018 Aug 16;14(8):e1007518. doi: 10.1371/journal.pgen.1007518 (PMC6095482; doi:10.1371/journal.pgen.1007518)
Supplement: S1 Appendix — The trees are for the 355 clusters that, after alignment and tree construction, generated ML trees that preserve domain monophyly while also having homologues in ≥2 archaeal and ≥2 bacterial lineages. These 355 proteins trace to LUCA by those phylogenetic criteria [78]. LUCA, last universal common ancestor; ML, maximum likelihood. (ZIP) [file pgen.1007518.s001.zip › renamed_trees_LUCA/862.tree]

((((295696945__Bacteria__Bacilli__Kyrpidia_tusciae_DSM_2912__orotate_phosphoribosyltransferase:0.51602633606238157427,(317129269__Bacteria__Bacilli__Bacillus_cellulosilyticus_DSM_2522__orotate_phosphoribosyltransferase:0.35966712150454355212,(226313356__Bacteria__Bacilli__Brevibacillus_brevis_NBRC_100599__orotate_phosphoribosyltransferase:0.28045080820644996411,(337748274__Bacteria__Bacilli__Paenibacillus_mucilaginosus_KNP414__protein_PyrE:0.24541276259631236711,(251797844__Bacteria__Bacilli__Paenibacillus_sp_JDR-2__orotate_phosphoribosyltransferase:0.18822383244328272367,((374324819__Bacteria__Bacilli__Paenibacillus_terrae_HPL-003__orotate_phosphoribosyltransferase:0.00161376188473811980,308069853__Bacteria__Bacilli__Paenibacillus_polymyxa_E681__orotate_phosphoribosyltransferase:0.03559676512071776461):0.09840030160927873415,261405696__Bacteria__Bacilli__Paenibacillus_sp_Y412MC10__orotate_phosphoribosyltransferase:0.12565730620769224868):0.07417687964986618976):0.04357266325418937547):0.08982336815656091766):0.04814864423170656799):0.02850685475840606525):0.04971150184092132385,((((297583974__Bacteria__Bacilli__Bacillus_selenitireducens_MLS10__orotate_phosphoribosyltransferase:0.45892864395945309752,(172057948__Bacteria__Bacilli__Exiguobacterium_sibiricum_255-15__orotate_phosphoribosyltransferase:0.31992782992672014197,229918572__Bacteria__Bacilli__Exiguobacterium_sp_AT1b__orotate_phosphoribosyltransferase:0.19418141316439416211):0.17974865165159278901):0.10069506244370073078,((83816767__Bacteria__Bacteroidetes__Salinibacter_ruber_DSM_13855__orotate_phosphoribosyltransferase:0.49665693591340587254,258511293__Bacteria__Bacilli__Alicyclobacillus_acidocaldarius_subsp_acidocaldarius_DSM_446__orotate_phosphoribosyltransferase:0.61432588790618469776):0.08796435878160785427,(((302337949__Bacteria__Spirochaetes__Spirochaeta_smaragdinae_DSM_11293__orotate_phosphoribosyltransferase:0.35819504573651012036,(((325971828__Bacteria__Spirochaetes__Spirochaeta_sp_Buddy__orotate_phosphoribosyltransferase:0.16003713468410152299,374317283__Bacteria__Spirochaetes__Sphaerochaeta_pleomorpha_str_Grapes__orotate_phosphoribosyltransferase:0.19050028464339671674):0.06932090073581823053,42526512__Bacteria__Spirochaetes__Treponema_denticola_ATCC_35405__orotate_phosphoribosyltransferase:0.37924485098951937756):0.08570584826609836671,330836991__Bacteria__Spirochaetes__Spirochaeta_coccoides_DSM_17374__orotate_phosphoribosyltransferase:0.26223796689322809161):0.25070654360435579155):0.35358693616267916626,((159899407__Bacteria__Chloroflexi__Herpetosiphon_aurantiacus_DSM_785__orotate_phosphoribosyltransferase:0.33927919747242762938,(148655856__Bacteria__Chloroflexi__Roseiflexus_sp_RS-1__orotate_phosphoribosyltransferase:0.20725336549607273340,156741964__Bacteria__Chloroflexi__Roseiflexus_castenholzii_DSM_13941__orotate_phosphoribosyltransferase:0.14533296744973051018):0.52236407837393727949):0.23165546066108141932,(374309503__Bacteria__Acidobacteria__Granulicella_mallensis_MP5ACTX8__orotate_phosphoribosyltransferase:0.86036529368620751068,(((377807568__Bacteria__Betaproteobacteria__Burkholderia_sp_YI23__orotate_phosphoribosyltransferase:0.52645224235390153389,264678175__Bacteria__Betaproteobacteria__Comamonas_testosteroni_CNB-2__phosphoribosyltransferase:0.83479430453462866168):0.14539220704931324346,(((((114327557__Bacteria__Alphaproteobacteria__Granulibacter_bethesdensis_CGDNIH1__orotate_phosphoribosyltransferase:0.14738412950115850619,(326402789__Bacteria__Alphaproteobacteria__Acidiphilium_multivorum_AIU301__orotate_phosphoribosyltransferase:0.00000122123005994819,148259582__Bacteria__Alphaproteobacteria__Acidiphilium_cryptum_JF-5__orotate_phosphoribosyltransferase:0.00000122123005994819):0.10648431555429248296):0.04540552195600172647,((162147612__Bacteria__Alphaproteobacteria__Gluconacetobacter_diazotrophicus_PAl_5__orotate_phosphoribosyltransferase:0.06099206753361843814,(347759907__Bacteria__Alphaproteobacteria__Gluconacetobacter_xylinus_NBRC_3288__orotate_phosphoribosyltransferase:0.05601227157681363394,58040426__Bacteria__Alphaproteobacteria__Gluconobacter_oxydans_621H__orotate_phosphoribosyltransferase:0.09604033926427633927):0.02122713865890314341):0.05866393993313290950,258542161__Bacteria__Alphaproteobacteria__Acetobacter_pasteurianus_IFO_3283-01__orotate_phosphoribosyltransferase:0.08397789620973185321):0.04659366914181838071):0.16603204127342785501,((83593842__Bacteria__Alphaproteobacteria__Rhodospirillum_rubrum_ATCC_11170__orotate_phosphoribosyltransferase:0.15936861817110331563,384261992__Bacteria__Alphaproteobacteria__Rhodospirillum_photometricum_DSM_122__orotate_phosphoribosyltransferase:0.08607062233630000114):0.19254083697209284365,83310413__Bacteria__Alphaproteobacteria__Magnetospirillum_magneticum_AMB-1__orotate_phosphoribosyltransferase:0.20326462979874762582):0.06308765585311548740):0.08459407077572159150,(209966822__Bacteria__Alphaproteobacteria__Rhodospirillum_centenum_SW__orotate_phosphoribosyltransferase:0.23606199389022375357,(((((((((227820701__Bacteria__Alphaproteobacteria__Sinorhizobium_fredii_NGR234__orotate_phosphoribosyltransferase:0.00896001338392569263,(15964234__Bacteria__Alphaproteobacteria__Sinorhizobium_meliloti_1021__orotate_phosphoribosyltransferase:0.02988891253506288648,150395335__Bacteria__Alphaproteobacteria__Sinorhizobium_medicae_WSM419__orotate_phosphoribosyltransferase:0.03883825421416036566):0.00933323534048234593):0.05832665678852522184,((159184293__Bacteria__Alphaproteobacteria__Agrobacterium_tumefaciens_str_C58_circ-lin__orotate_phosphoribosyltransferase:0.00483079964257952191,325291833__Bacteria__Alphaproteobacteria__Agrobacterium_sp_H13-3_circ-linear__orotate_phosphoribosyltransferase:0.00864031751691535232):0.13401373564181875975,(222084760__Bacteria__Alphaproteobacteria__Agrobacterium_radiobacter_K84__orotate_phosphoribosyltransferase:0.05098444187018515150,(222147421__Bacteria__Alphaproteobacteria__Agrobacterium_vitis_S4__orotate_phosphoribosyltransferase:0.07534301456586006696,(86356130__Bacteria__Alphaproteobacteria__Rhizobium_etli_cf_42__orotate_phosphoribosyltransferase:0.02966219705163281040,116250272__Bacteria__Alphaproteobacteria__Rhizobium_leguminosarum_bv_viciae_3841__orotate_phosphoribosyltransferase:0.01614195281224409251):0.04563723789770991746):0.04614695152713662457):0.02127088140936221269):0.06880228869292186189):0.03732459953754120596,(254781011__Bacteria__Alphaproteobacteria__Candidatus_Liberibacter_asiaticus_str_psy62__orotate_phosphoribosyltransferase:0.13739546848163339265,315122517__Bacteria__Alphaproteobacteria__Candidatus_Liberibacter_solanacearum_CLso-ZC1__orotate_phosphoribosyltransferase:0.11365827000399836288):0.36404185432446461990):0.13952770328605240691,110633829__Bacteria__Alphaproteobacteria__Chelativorans_sp_BNC1__orotate_phosphoribosyltransferase:0.16814988167322972301):0.05833034012286780062,294085572__Bacteria__Alphaproteobacteria__Candidatus_Puniceispirillum_marinum_IMCC1322__orotate_phosphoribosyltransferase:0.25972543913008022676):0.05778633140116670730,(374329232__Bacteria__Alphaproteobacteria__Pseudovibrio_sp_FO-BEG1__orotate_phosphoribosyltransferase:0.14090590734654628857,376297569__Bacteria__Deltaproteobacteria__Desulfovibrio_desulfuricans_ND132__orotate_phosphoribosyltransferase:0.16305307481343520037):0.04090293326050193495):0.06997633645619830145,(119387173__Bacteria__Alphaproteobacteria__Paracoccus_denitrificans_PD1222__orotate_phosphoribosyltransferase:0.06501165753639748246,((((385233381__Bacteria__Alphaproteobacteria__Ketogulonigenium_vulgarum_WSH-001__orotate_phosphoribosyltransferase:0.00000122123005994819,310815867__Bacteria__Alphaproteobacteria__Ketogulonicigenium_vulgare_Y25__orotate_phosphoribosyltransferase:0.00000122123005994819):0.12031820663935655080,((339503968__Bacteria__Alphaproteobacteria__Roseobacter_litoralis_Och_149__orotate_phosphoribosyltransferase_PyrE:0.00277989602150283122,110680417__Bacteria__Alphaproteobacteria__Roseobacter_denitrificans_OCh_114__orotate_phosphoribosyltransferase:0.01538261329374183452):0.05739777816353108797,(56697496__Bacteria__Alphaproteobacteria__Ruegeria_pomeroyi_DSS-3__orotate_phosphoribosyltransferase:0.04699207546762324689,99081618__Bacteria__Alphaproteobacteria__Ruegeria_sp_TM1040__orotate_phosphoribosyltransferase:0.04937210094152023193):0.02948058408600786814):0.01874861217636104860):0.02689134912413197048,(89054232__Bacteria__Alphaproteobacteria__Jannaschia_sp_CCS1__orotate_phosphoribosyltransferase:0.26136708155627352834,159044915__Bacteria__Alphaproteobacteria__Dinoroseobacter_shibae_DFL_12__orotate_phosphoribosyltransferase:0.09660183286905026090):0.04334701538879678212):0.02665321359884129451,(294677113__Bacteria__Alphaproteobacteria__Rhodobacter_capsulatus_SB_1003__orotate_phosphoribosyltransferase:0.03532907681189751542,77462476__Bacteria__Alphaproteobacteria__Rhodobacter_sphaeroides_2-4-1__orotate_phosphoribosyltransferase:0.10294534477852133880):0.01350960901912204304):0.05072805936750543476):0.22608108833458329112):0.07486052455256671234,(242279634__Bacteria__Deltaproteobacteria__Desulfovibrio_salexigens_DSM_2638__orotate_phosphoribosyltransferase:0.18094440252993707063,((((((186477619__Bacteria__Betaproteobacteria__Burkholderia_phymatum_STM815__orotate_phosphoribosyltransferase:0.01476584801703027285,(295677964__Bacteria__Betaproteobacteria__Burkholderia_sp_CCGE1002__orotate_phosphoribosyltransferase:0.00390282052019851099,(91785498__Bacteria__Betaproteobacteria__Burkholderia_xenovorans_LB400__orotate_phosphoribosyltransferase:0.00338121211013156725,((307731286__Bacteria__Betaproteobacteria__Burkholderia_sp_CCGE1003__orotate_phosphoribosyltransferase:0.00000122123005994819,323527634__Bacteria__Betaproteobacteria__Burkholderia_sp_CCGE1001__orotate_phosphoribosyltransferase:0.00337797084752870314):0.00337797091816796537,187925648__Bacteria__Betaproteobacteria__Burkholderia_phytofirmans_PsJN__orotate_phosphoribosyltransferase:0.00000122123005994819):0.00000122123005994819):0.01340928269135726984):0.00597615681011326623):0.03425191153854582199,312795035__Bacteria__Betaproteobacteria__Burkholderia_rhizoxinica_HKI_454__orotate_phosphoribosyltransferase:0.08463893351724791070):0.01885454602244970163,(330815210__Bacteria__Betaproteobacteria__Burkholderia_gladioli_BSR3__orotate_phosphoribosyltransferase:0.00673911151561038674,238025902__Bacteria__Betaproteobacteria__Burkholderia_glumae_BGR1__orotate_phosphoribosyltransferase:0.00353969607724608079):0.00490983187185370113):0.01250506032120972388,(161523399__Bacteria__Betaproteobacteria__Burkholderia_multivorans_ATCC_17616__orotate_phosphoribosyltransferase:0.00000122123005994819,((78064893__Bacteria__Betaproteobacteria__Burkholderia_sp_383__orotate_phosphoribosyltransferase:0.00671307616121113917,107024333__Bacteria__Betaproteobacteria__Burkholderia_cenocepacia_AU_1054__orotate_phosphoribosyltransferase:0.00338390932653460192):0.00671928099132296144,(134294412__Bacteria__Betaproteobacteria__Burkholderia_vietnamiensis_G4__orotate_phosphoribosyltransferase:0.00000122123005994819,115350291__Bacteria__Betaproteobacteria__Burkholderia_ambifaria_AMMD__orotate_phosphoribosyltransferase:0.00000122123005994819):0.00678361679728097747):0.01709781207014761731):0.01721785217855755293):0.01507199297122461916,(83719022__Bacteria__Betaproteobacteria__Burkholderia_thailandensis_E264__orotate_phosphoribosyltransferase:0.00688873959729271925,(53720851__Bacteria__Betaproteobacteria__Burkholderia_pseudomallei_K96243__orotate_phosphoribosyltransferase:0.00000122123005994819,53724227__Bacteria__Betaproteobacteria__Burkholderia_mallei_ATCC_23344__orotate_phosphoribosyltransferase:0.00000122123005994819):0.00000122123005994819):0.00213981248956527075):0.13483110644681292611,((158426263__Bacteria__Alphaproteobacteria__Azorhizobium_caulinodans_ORS_571__orotate_phosphoribosyltransferase:0.06576984224434269388,154244015__Bacteria__Alphaproteobacteria__Xanthobacter_autotrophicus_Py2__orotate_phosphoribosyltransferase:0.11384037545431181793):0.18896579335090837870,((182679010__Bacteria__Alphaproteobacteria__Beijerinckia_indica_subsp_indica_ATCC_9039__orotate_phosphoribosyltransferase:0.12893499499107338724,217977497__Bacteria__Alphaproteobacteria__Methylocella_silvestris_BL2__orotate_phosphoribosyltransferase:0.13112695643000160661):0.12046438999139834347,170751690__Bacteria__Alphaproteobacteria__Methylobacterium_radiotolerans_JCM_2831__orotate_phosphoribosyltransferase:0.17760979195775664086):0.09764816743834298096):0.04291497037708747603):0.04483188836383806414):0.04828349913504167978):0.03744530713567004870,(347758604__Bacteria__Alphaproteobacteria__Micavibrio_aeruginosavorus_ARL-13__orotate_phosphoribosyltransferase:0.45135040688135069642,(288957554__Bacteria__Alphaproteobacteria__Azospirillum_sp_B510__orotate_phosphoribosyltransferase:0.00000122123005994819,374291198__Bacteria__Alphaproteobacteria__Azospirillum_lipoferum_4B__orotate_phosphoribosyltransferase:0.00682856885849522297):0.09936101874389011157):0.07561365889768476012):0.07327718363620841502):0.04797037375761196293):0.12359521175511839486,209965962__Bacteria__Alphaproteobacteria__Rhodospirillum_centenum_SW__orotate_phosphoribosyltransferase:0.88245285023248742906):0.04673717127629635482):0.23537350236934931336,((302348769__Archaea__Desulfurococcales__Acidilobus_saccharovorans_345-15__Orotate_phosphoribosyltransferase:0.71654654945853668568,((118431841__Archaea__Desulfurococcales__Aeropyrum_pernix_K1__orotate_phosphoribosyltransferase:0.67290667151260075141,156937289__Archaea__Desulfurococcales__Ignicoccus_hospitalis_KIN4-I__orotate_phosphoribosyltransferase:0.72846193846199436273):0.17585225697991074822,(124027011__Archaea__Desulfurococcales__Hyperthermus_butylicus_DSM_5456__orotate_phosphoribosyltransferase:0.46180952259122554082,(161527797__Archaea__others_archaea__Nitrosopumilus_maritimus_SCM1__orotate_phosphoribosyltransferase:0.92908515450328665874,(((((330834183__Archaea__Sulfolobales__Metallosphaera_cuprina_Ar-4__orotate_phosphoribosyltransferase:0.13338920519468513981,146304713__Archaea__Sulfolobales__Metallosphaera_sedula_DSM_5348__orotate_phosphoribosyltransferase:0.14566090680597867935):0.13460408855224242908,(15897531__Archaea__Sulfolobales__Sulfolobus_solfataricus_P2__orotate_phosphoribosyltransferase:0.27486517679392458158,(15921774__Archaea__Sulfolobales__Sulfolobus_tokodaii_str_7__orotate_phosphoribosyltransferase:0.26018750658506833995,70607333__Archaea__Sulfolobales__Sulfolobus_acidocaldarius_DSM_639__orotate_phosphoribosyltransferase:0.24010243696927879853):0.06575798345445664495):0.08309128088536883727):0.31978390626221303572,(297526234__Archaea__Desulfurococcales__Staphylothermus_hellenicus_DSM_12710__orotate_phosphoribosyltransferase:0.06076965026929890407,126465508__Archaea__Desulfurococcales__Staphylothermus_marinus_F1__orotate_phosphoribosyltransferase:0.06418934277994367554):0.44378309529667425704):0.13236741857450892712,((305663794__Archaea__Desulfurococcales__Ignisphaera_aggregans_DSM_17230__orotate_phosphoribosyltransferase:0.34728915302618962313,385805328__Archaea__Sulfolobales__Fervidicoccus_fontis_Kam940__orotate_phosphoribosyltransferase:0.34262472368778590370):0.04852121085256388272,((218883787__Archaea__Desulfurococcales__Desulfurococcus_kamchatkensis_1221n__Orotate_phosphoribosyltransferase|_PyrE:0.00691732829214049359,390938199__Archaea__Desulfurococcales__Desulfurococcus_fermentans_DSM_16532__orotate_phosphoribosyltransferase:0.01358199502910358535):0.41168327006162863668,389861391__Archaea__Desulfurococcales__Thermogladius_sp_1633__orotate_phosphoribosyltransferase:0.39183635896058383041):0.09160369028829880300):0.13320167968584412099):0.13425390066989836835,((18313949__Archaea__Thermoproteales__Pyrobaculum_aerophilum_str_IM2__orotate_phosphoribosyltransferase:0.10757728940496144587,(((145591894__Archaea__Thermoproteales__Pyrobaculum_arsenaticum_DSM_13514__orotate_phosphoribosyltransferase:0.00000122123005994819,379003404__Archaea__Thermoproteales__Pyrobaculum_oguniense_TE7__orotate_phosphoribosyltransferase:0.00480094914752301170):0.12173478864557420176,126460382__Archaea__Thermoproteales__Pyrobaculum_calidifontis_JCM_11548__orotate_phosphoribosyltransferase:0.26012638596326354001):0.06154008068250623603,(171186039__Archaea__Thermoproteales__Thermoproteus_neutrophilus_V24Sta__orotate_phosphoribosyltransferase:0.26984494404466241591,374326816__Archaea__Thermoproteales__Pyrobaculum_sp_1860__orotate_phosphoribosyltransferase:0.11437752531322337157):0.04619807975660217281):0.04265547127385180964):0.46234650101378221843,(325969482__Archaea__Thermoproteales__Vulcanisaeta_moutnovskia_768-28__orotate_phosphoribosyltransferase:0.15921205622538095459,307595228__Archaea__Thermoproteales__Vulcanisaeta_distributa_DSM_14429__orotate_phosphoribosyltransferase:0.08234111334919026748):0.50208856116614719589):0.24654250678724018431):0.14915382022296885811):0.14250695713679092935):0.07896401174538980605):0.08370393731663276771):0.07744414423857449992,347522789__Archaea__Desulfurococcales__Pyrolobus_fumarii_1A__orotate_phosphoribosyltransferase:0.97160144636147849351):0.31778980448079258148):0.32475070774902770054):0.07486009423619402470):0.03501219492971699432):0.04949366622697484036,268317729__Bacteria__Bacteroidetes__Rhodothermus_marinus_DSM_4252__orotate_phosphoribosyltransferase:0.34538711807249067309):0.04375897270843188275):0.08992227747355771572):0.04798057713036776167,(374287784__Bacteria__Deltaproteobacteria__Bacteriovorax_marinus_SJ__orotate_phosphoribosyltransferase:0.85604779657253338154,(209364176__Bacteria__Gammaproteobacteria__Coxiella_burnetii_Dugway_5J108-111__orotate_phosphoribosyltransferase:0.40675837639256562372,332668195__Bacteria__Bacteroidetes__Haliscomenobacter_hydrossis_DSM_1100__orotate_phosphoribosyltransferase:0.37263483459782559271):0.05601513861670024547):0.04140175537735039241):0.08298694657489188997,(((50842487__Bacteria__Actinobacteria__Propionibacterium_acnes_KPA171202__orotate_phosphoribosyltransferase:0.40865708596837230226,336065280__Bacteria__others_bacteria__Erysipelothrix_rhusiopathiae_str_Fujisawa__orotate_phosphoribosyltransferase:0.32378347582358063539):0.08259484231422185851,((((90961808__Bacteria__Bacilli__Lactobacillus_salivarius_UCC118__orotate_phosphoribosyltransferase:0.10820730191175149948,347525398__Bacteria__Bacilli__Lactobacillus_ruminis_ATCC_27782__orotate_phosphoribosyltransferase:0.14811623232405454753):0.11558715620266624136,((254557329__Bacteria__Bacilli__Lactobacillus_plantarum_JDM1__orotate_phosphoribosyltransferase:0.28924136678346623608,148543366__Bacteria__Bacilli__Lactobacillus_reuteri_DSM_20016__orotate_phosphoribosyltransferase:0.32928351195284011332):0.02668775113605373686,((258508448__Bacteria__Bacilli__Lactobacillus_rhamnosus_GG__orotate_phosphoribosyltransferase:0.02060017868114440501,116494935__Bacteria__Bacilli__Lactobacillus_casei_ATCC_334__orotate_phosphoribosyltransferase:0.03321401981754495969):0.29988791886810595155,184154524__Bacteria__Bacilli__Lactobacillus_fermentum_IFO_3956__orotate_phosphoribosyltransferase:0.16177233596551035544):0.07090996003098343214):0.05584872183328651318):0.07152968044500973566,(((116490366__Bacteria__Bacilli__Oenococcus_oeni_PSU-1__orotate_phosphoribosyltransferase:0.21894524555375816099,(116618305__Bacteria__Bacilli__Leuconostoc_mesenteroides_subsp_mesenteroides_ATCC_8293__orotate_phosphoribosyltransferase:0.09625667125169985738,(300173175__Bacteria__Bacilli__Leuconostoc_gasicomitatum_LMG_18811__Orotate_phosphoribosyltransferase:0.08968797077993743982,((296110378__Bacteria__Bacilli__Leuconostoc_kimchii_IMSNU_11154__orotate_phosphoribosyltransferase:0.00000122123005994819,339490469__Bacteria__Bacilli__Leuconostoc_sp_C2__orotate_phosphoribosyltransferase:0.00000122123005994819):0.14260131247176105473,170017348__Bacteria__Bacilli__Leuconostoc_citreum_KM20__orotate_phosphoribosyltransferase:0.10828766326610066162):0.05373635014498916174):0.06036644224675650344):0.07924760304554069601):0.19587148188267722304,(116334782__Bacteria__Bacilli__Lactobacillus_brevis_ATCC_367__orotate_phosphoribosyltransferase:0.33523793774053628480,(377809235__Bacteria__Bacilli__Pediococcus_claussenii_ATCC_BAA-344__orotate_phosphoribosyltransferase:0.33650561547415946961,(347534856__Bacteria__Bacilli__Lactobacillus_sanfranciscensis_TMW_1-1304__Orotate_phosphoribosyltransferase:0.28051537314493435460,((104774370__Bacteria__Bacilli__Lactobacillus_delbrueckii_subsp_bulgaricus_ATCC_11842__orotate_phosphoribosyltransferase:0.20909609508141155376,(((315038745__Bacteria__Bacilli__Lactobacillus_amylovorus_GRL_1112__orotate_phosphoribosyltransferase:0.00389797134031256163,58337658__Bacteria__Bacilli__Lactobacillus_acidophilus_NCFM__orotate_phosphoribosyltransferase:0.03097909731203035699):0.01065480234568793629,295693238__Bacteria__Bacilli__Lactobacillus_crispatus_ST1__orotate_phosphoribosyltransferase:0.01314051781875302631):0.00505846306147015538,((385813515__Bacteria__Bacilli__Lactobacillus_helveticus_H10__orotate_phosphoribosyltransferase:0.01602344383792886698,336053842__Bacteria__Bacilli__Lactobacillus_kefiranofaciens_ZW3__orotate_phosphoribosyltransferase:0.01658572385752734094):0.03370974078128093077,(116629733__Bacteria__Bacilli__Lactobacillus_gasseri_ATCC_33323__orotate_phosphoribosyltransferase:0.00677074273350745069,42519208__Bacteria__Bacilli__Lactobacillus_johnsonii_NCC_533__orotate_phosphoribosyltransferase:0.04624740700775056140):0.01426505841038834890):0.02237472235504249160):0.21253481864316023375):0.05716200716620864486,331700761__Bacteria__Bacilli__Lactobacillus_buchneri_NRRL_B-30929__orotate_phosphoribosyltransferase:0.24350493528073582916):0.11549930424852437871):0.06050077804336501802):0.12956519679927558375):0.04219032582091847977):0.05804795012117101860,81428570__Bacteria__Bacilli__Lactobacillus_sakei_subsp_sakei_23K__orotate_phosphoribosyltransferase:0.33366266232478575260):0.02229141352909074988):0.06150215271575650705,((((((222153172__Bacteria__Bacilli__Streptococcus_uberis_0140J__orotate_phosphoribosyltransferase:0.05406799951224866563,333905139__Bacteria__Bacilli__Streptococcus_parauberis_KCTC_11537__orotate_phosphoribosyltransferase:0.05507806666900689346):0.02520136604818665887,((15674923__Bacteria__Bacilli__Streptococcus_pyogenes_M1_GAS__orotate_phosphoribosyltransferase:0.05872361580806731429,195978276__Bacteria__Bacilli__Streptococcus_equi_subsp_zooepidemicus_MGCS10565__orotate_phosphoribosyltransferase_PyrE:0.13285473792571952933):0.01472673559113450541,251782591__Bacteria__Bacilli__Streptococcus_dysgalactiae_subsp_equisimilis_GGS_124_1__orotate_phosphoribosyl_transferase:0.06427489189416450699):0.00794787755642790278):0.02293001188528408577,(24379645__Bacteria__Bacilli__Streptococcus_mutans_UA159__orotate_phosphoribosyltransferase:0.03224345648334397962,((((288905171__Bacteria__Bacilli__Streptococcus_gallolyticus_UCN34__orotate_phosphoribosyltransferase:0.00000122123005994819,374337842__Bacteria__Bacilli__Streptococcus_macedonicus_ACA-DC_198__orotate_phosphoribosyltransferase:0.00000122123005994819):0.00000122123005994819,336064141__Bacteria__Bacilli__Streptococcus_pasteurianus_ATCC_43144__orotate_phosphoribosyltransferase:0.00000122123005994819):0.00263638506326914317,379705089__Bacteria__Bacilli__Streptococcus_infantarius_subsp_infantarius_CJ18__orotate_phosphoribosyl_transferase:0.01798779665545741438):0.03477766629302792706,((340398801__Bacteria__Bacilli__Streptococcus_salivarius_CCHSS3__Orotate_phosphoribosyltransferase:0.00000122123005994819,55821003__Bacteria__Bacilli__Streptococcus_thermophilus_LMG_18311__orotate_phosphoribosyltransferase:0.01581910980491190236):0.00510307199112132286,(((125718060__Bacteria__Bacilli__Streptococcus_sanguinis_SK36__orotate_phosphoribosyltransferase:0.04259395300872697437,157150170__Bacteria__Bacilli__Streptococcus_gordonii_str_Challis_substr_CH1__orotate_phosphoribosyltransferase:0.01908920241892153938):0.06861929738755104258,(337281907__Bacteria__Bacilli__Streptococcus_parasanguinis_ATCC_15912__orotate_phosphoribosyltransferase:0.05869644955585148066,(342163381__Bacteria__Bacilli__Streptococcus_pseudopneumoniae_IS7493__orotate_phosphoribosyltransferase:0.00791729950246950788,((289168278__Bacteria__Bacilli__Streptococcus_mitis_B6__orotate_phosphoribosyltransferase:0.00390936668346382986,331266775__Bacteria__Bacilli__Streptococcus_oralis_Uo5__orotate_phosphoribosyltransferase:0.02026329186068741295):0.00394844767396814074,15900601__Bacteria__Bacilli__Streptococcus_pneumoniae_TIGR4__orotate_phosphoribosyltransferase:0.00395290754855666827):0.00000122123005994819):0.04631413637699132585):0.02585719720901100832):0.07132491469586010879,(389856586__Bacteria__Bacilli__Streptococcus_suis_ST1__orotate_phosphoribosyltransferase:0.00394014327982611899,((386588147__Bacteria__Bacilli__Streptococcus_suis_A7__orotate_phosphoribosyltransferase:0.00000122123005994819,((330832835__Bacteria__Bacilli__Streptococcus_suis_ST3__orotate_phosphoribosyltransferase:0.00000122123005994819,386584197__Bacteria__Bacilli__Streptococcus_suis_D9__orotate_phosphoribosyltransferase:0.00000122123005994819):0.00387286136464697452,(((386581958__Bacteria__Bacilli__Streptococcus_suis_SS12__orotate_phosphoribosyltransferase:0.00000122123005994819,(253753601__Bacteria__Bacilli__Streptococcus_suis_P1-7__orotate_phosphoribosyltransferase:0.00000122123005994819,(253751777__Bacteria__Bacilli__Streptococcus_suis_SC84__orotate_phosphoribosyltransferase:0.00000122123005994819,146318661__Bacteria__Bacilli__Streptococcus_suis_05ZYH33__orotate_phosphoribosyltransferase:0.02684429284083911932):0.00000122123005994819):0.00000122123005994819):0.00000122123005994819,386579934__Bacteria__Bacilli__Streptococcus_suis_JS14__orotate_phosphoribosyltransferase:0.00000122123005994819):0.00407390540080075202,253755518__Bacteria__Bacilli__Streptococcus_suis_BM407__orotate_phosphoribosyltransferase:0.00000122123005994819):0.00819393534602518361):0.00000122123005994819):0.00000122123005994819,386586040__Bacteria__Bacilli__Streptococcus_suis_D12__orotate_phosphoribosyltransferase:0.00000122123005994819):0.00000122123005994819):0.10198745301134051755):0.00730143700245132737):0.01986236622106568941):0.03263334729069487794):0.03344515005775913763):0.03096754011428773032,22537205__Bacteria__Bacilli__Streptococcus_agalactiae_2603V-R__orotate_phosphoribosyltransferase:0.19314465722701817940):0.07783899203412540657,(15673050__Bacteria__Bacilli__Lactococcus_lactis_subsp_lactis_Il1403__orotate_phosphoribosyltransferase:0.05128491333147766618,347521475__Bacteria__Bacilli__Lactococcus_garvieae_ATCC_49156__orotate_phosphoribosyltransferase:0.11678174735220193947):0.09976590285804635971):0.14759072051868010744,(332686639__Bacteria__Bacilli__Melissococcus_plutonius_ATCC_35311__orotate_phosphoribosyltransferase:0.11881932169561694457,(328957540__Bacteria__Bacilli__Carnobacterium_sp_17-4__orotate_phosphoribosyltransferase:0.19555069887225937086,(389868540__Bacteria__Bacilli__Enterococcus_faecium_DO__orotate_phosphoribosyltransferase:0.08945839730018599611,(352517563__Bacteria__Bacilli__Tetragenococcus_halophilus_NBRC_12172__orotate_phosphoribosyltransferase:0.22698412158750835843,384513387__Bacteria__Bacilli__Enterococcus_faecalis_OG1RF__orotate_phosphoribosyltransferase:0.07873068445694214601):0.03640813180447469155):0.04865960009914515466):0.02868257171435690048):0.09018019570334662172):0.04299806699163335327):0.04425178826464660348):0.03911620702703681035,(((257125556__Bacteria__Fusobacteria__Leptotrichia_buccalis_C-1013-b__orotate_phosphoribosyltransferase:0.27859514822442732473,269121261__Bacteria__Fusobacteria__Sebaldella_termitidis_ATCC_33386__orotate_phosphoribosyltransferase:0.23306517196619391807):0.34021867604627087367,((23098950__Bacteria__Bacilli__Oceanobacillus_iheyensis_HTE831__orotate_phosphoribosyltransferase:0.39851441668256037953,386714202__Bacteria__Bacilli__Halobacillus_halophilus_DSM_2266__orotate_phosphoribosyltransferase:0.31982933262340174085):0.12366110711677857914,(19703769__Bacteria__Fusobacteria__Fusobacterium_nucleatum_subsp_nucleatum_ATCC_25586__orotate_phosphoribosyltransferase:0.22939152062319251302,26554239__Bacteria__Tenericutes__Mycoplasma_penetrans_HF-2__orotate_phosphoribosyltransferase:0.32506643007505631182):0.09534032998508917833):0.05907541849627935548):0.08774677862872727607,((110639054__Bacteria__Bacteroidetes__Cytophaga_hutchinsonii_ATCC_33406__orotate_phosphoribosyltransferase:0.32276592224519345953,((284036358__Bacteria__Bacteroidetes__Spirosoma_linguale_DSM_74__orotate_phosphoribosyltransferase:0.26589900177996139696,(338214607__Bacteria__Bacteroidetes__Runella_slithyformis_DSM_19594__orotate_phosphoribosyltransferase:0.25938330931636904841,(312128851__Bacteria__Bacteroidetes__Leadbetterella_byssophila_DSM_17132__orotate_phosphoribosyltransferase:0.25312782432446750969,255034054__Bacteria__Bacteroidetes__Dyadobacter_fermentans_DSM_18053__orotate_phosphoribosyltransferase:0.29829798356682019067):0.04204160861641833419):0.05864503944903766419):0.09437488392092148459,(((390943845__Bacteria__Bacteroidetes__Belliella_baltica_DSM_15883__orotate_phosphoribosyltransferase:0.19987134783163157392,343083665__Bacteria__Bacteroidetes__Cyclobacterium_marinum_DSM_745__orotate_phosphoribosyltransferase:0.20047865951956450603):0.07624619905667158470,313675465__Bacteria__Bacteroidetes__Marivirga_tractuosa_DSM_4126__orotate_phosphoribosyltransferase:0.32948724009922197853):0.12137334637486685285,((((375012210__Bacteria__Bacteroidetes__Owenweeksia_hongkongensis_DSM_17368__orotate_phosphoribosyltransferase:0.19853065821845097827,((347536539__Bacteria__Bacteroidetes__Flavobacterium_branchiophilum_FL-15__orotate_phosphoribosyltransferase:0.10473255244471119108,(146300359__Bacteria__Bacteroidetes__Flavobacterium_johnsoniae_UW101__orotate_phosphoribosyltransferase:0.06800077717050090342,((365960417__Bacteria__Bacteroidetes__Flavobacterium_columnare_ATCC_49512__orotate_phosphoribosyltransferase:0.06615484576542858541,150024757__Bacteria__Bacteroidetes__Flavobacterium_psychrophilum_JIP02-86__Orotate_phosphoribosyltransferase:0.07601360234889537049):0.02324186371561278580,383450561__Bacteria__Bacteroidetes__Flavobacterium_indicum_GPTSA100-9__orotate_phosphoribosyltransferase:0.16603184055362044114):0.01526269156038095529):0.01835276079638309757):0.09832163103343953547,((((340622265__Bacteria__Bacteroidetes__Capnocytophaga_canimorsus_Cc5__orotate_phosphoribosyltransferase:0.13008766446070416101,256820479__Bacteria__Bacteroidetes__Capnocytophaga_ochracea_DSM_7271__orotate_phosphoribosyltransferase:0.25503264459891444860):0.11439582067960588074,260063600__Bacteria__Bacteroidetes__Robiginitalea_biformata_HTCC2501__orotate_phosphoribosyltransferase:0.26172454003100331654):0.05213737089953768972,(((((340616693__Bacteria__Bacteroidetes__Zobellia_galactanivorans__orotate_phosphoribosyltransferase:0.07176718948793091302,305664427__Bacteria__Bacteroidetes__Maribacter_sp_HTCC2170__orotate_phosphoribosyltransferase:0.07810261000340283644):0.01986716599648203491,319953851__Bacteria__Bacteroidetes__Cellulophaga_algicola_DSM_14237__orotate_phosphoribosyltransferase:0.08061001319493465989):0.05709275984624040401,325285485__Bacteria__Bacteroidetes__Cellulophaga_lytica_DSM_7489__orotate_phosphoribosyltransferase:0.07625621545472116569):0.01138695292046354446,344203437__Bacteria__Bacteroidetes__Muricauda_ruestringensis_DSM_13258__orotate_phosphoribosyltransferase:0.14556234430867953655):0.01027817433547207823,(((390953206__Bacteria__Bacteroidetes__Aequorivita_sublithincola_DSM_14238__orotate_phosphoribosyltransferase:0.20171425692823638509,332292599__Bacteria__Bacteroidetes__Krokinobacter_sp_4H-3-7-5__orotate_phosphoribosyltransferase:0.12735993787231680852):0.05689401529088847914,298208158__Bacteria__Bacteroidetes__Croceibacter_atlanticus_HTCC2559__orotate_phosphoribosyltransferase:0.09715567050025308848):0.03309425637337592291,(295132682__Bacteria__Bacteroidetes__Zunongwangia_profunda_SM-A87__orotate_phosphoribosyltransferase:0.12820929993657634305,120437027__Bacteria__Bacteroidetes__Gramella_forsetii_KT0803__orotate_phosphoribosyltransferase:0.09452110307643532550):0.08206334805111439867):0.04964254613561821378):0.01298374405625692986):0.03438255598078293618,336172847__Bacteria__Bacteroidetes__Lacinutrix_sp_5H-3-7-4__orotate_phosphoribosyltransferase:0.18413893611727844002):0.05512420840910525754):0.09315837493126881419):0.13155436237959750034,(((255531367__Bacteria__Bacteroidetes__Pedobacter_heparinus_DSM_2366__orotate_phosphoribosyltransferase:0.09945860659503985568,(326800545__Bacteria__Bacteroidetes__Sphingobacterium_sp_21__orotate_phosphoribosyltransferase:0.11809979915984333831,325102968__Bacteria__Bacteroidetes__Pedobacter_saltans_DSM_12145__orotate_phosphoribosyltransferase:0.16313879515303200685):0.03949151172945174204):0.07904412479076530773,387790112__Bacteria__Bacteroidetes__Solitalea_canadensis_DSM_3403__orotate_phosphoribosyltransferase:0.23931335250196805742):0.14543199416062910223,327404648__Bacteria__Bacteroidetes__Fluviicola_taffensis_DSM_16823__orotate_phosphoribosyltransferase:0.22371584763885032920):0.06874903940560229965):0.10149142035647475135,(((34541039__Bacteria__Bacteroidetes__Porphyromonas_gingivalis_W83__orotate_phosphoribosyltransferase:0.18176969895781672215,(313204375__Bacteria__Bacteroidetes__Paludibacter_propionicigenes_WB4__orotate_phosphoribosyltransferase:0.13398876590243652407,(((375254252__Bacteria__Bacteroidetes__Tannerella_forsythia_ATCC_43037__orotate_phosphoribosyltransferase:0.07239336612575950070,150010262__Bacteria__Bacteroidetes__Parabacteroides_distasonis_ATCC_8503__orotate_phosphoribosyltransferase:0.07517646452396320456):0.04768047116240212158,212550846__Bacteria__Bacteroidetes__Candidatus_Azobacteroides_pseudotrichonymphae_genomovar_CFP2__orotate_phosphoribosyltransferase:0.26746015632470543366):0.02999601421145255478,(325299191__Bacteria__Bacteroidetes__Bacteroides_salanitronis_DSM_18170__orotate_phosphoribosyltransferase:0.09666725540731023469,(150003433__Bacteria__Bacteroidetes__Bacteroides_vulgatus_ATCC_8482__orotate_phosphoribosyltransferase:0.03641900555589112215,(29349139__Bacteria__Bacteroidetes__Bacteroides_thetaiotaomicron_VPI-5482__orotate_phosphoribosyltransferase:0.00986156983197379947,(319900204__Bacteria__Bacteroidetes__Bacteroides_helcogenes_P_36-108__orotate_phosphoribosyltransferase:0.03343193494243559133,53711801__Bacteria__Bacteroidetes__Bacteroides_fragilis_YCH46__orotate_phosphoribosyltransferase:0.01644127052133360217):0.00800663973671187149):0.06650380278088080521):0.04928204140365856356):0.10216713332287598315):0.05843515529435764494):0.04174067267608561060):0.03825873471331607545,(325280718__Bacteria__Bacteroidetes__Odoribacter_splanchnicus_DSM_20712__orotate_phosphoribosyltransferase:0.20460851489942286086,332299730__Bacteria__Bacteroidetes__Porphyromonas_asaccharolytica_DSM_20707__orotate_phosphoribosyltransferase:0.43086326891594600719):0.07311660199978263497):0.05285987197936831833,(294675032__Bacteria__Bacteroidetes__Prevotella_ruminicola_23__orotate_phosphoribosyltransferase:0.13910209820134536440,((327312591__Bacteria__Bacteroidetes__Prevotella_denticola_F0289__orotate_phosphoribosyltransferase:0.02737423224036862265,302345986__Bacteria__Bacteroidetes__Prevotella_melaninogenica_ATCC_25845__orotate_phosphoribosyltransferase:0.01334868312877171212):0.03146340514803643018,387132556__Bacteria__Bacteroidetes__Prevotella_intermedia_17__orotate_phosphoribosyltransferase:0.04137046873169037547):0.13680851350486197826):0.10691063653883231543):0.05418371806364425530):0.04537179284244584332,(375144509__Bacteria__Bacteroidetes__Niastella_koreensis_GR20-10__orotate_phosphoribosyltransferase:0.21709015274293183562,256425181__Bacteria__Bacteroidetes__Chitinophaga_pinensis_DSM_2588__orotate_phosphoribosyltransferase:0.18167690974375502733):0.24987139561594826076):0.03208886999412384478):0.03047135202596381806):0.03628460787223353190):0.10597907174022858090,(((116873266__Bacteria__Bacilli__Listeria_welshimeri_serovar_6b_str_SLCC5334__orotate_phosphoribosyltransferase:0.02699277353778130675,(16803871__Bacteria__Bacilli__Listeria_monocytogenes_EGD-e__orotate_phosphoribosyltransferase:0.04327004129106137853,16801011__Bacteria__Bacilli__Listeria_innocua_Clip11262__orotate_phosphoribosyltransferase:0.01450881430802010083):0.01189680746800705208):0.02476779938573624162,(347549227__Bacteria__Bacilli__Listeria_ivanovii_subsp_ivanovii_PAM_55__putative_orotate_phosphoribosyltransferase:0.01618551855973065015,289435174__Bacteria__Bacilli__Listeria_seeligeri_serovar_1-2b_str_SLCC3954__hypothetical_protein:0.01916965600385507271):0.02658162736858592570):0.19777357868731371138,(((297571585__Bacteria__Actinobacteria__Arcanobacterium_haemolyticum_DSM_20595__orotate_phosphoribosyltransferase:0.28736989063632545349,(350269059__Bacteria__Clostridia__Oscillibacter_valericigenes_Sjm18-20__orotate_phosphoribosyltransferase:0.19073558380746741259,390947518__Bacteria__Bacteroidetes__Alistipes_finegoldii_DSM_17242__orotate_phosphoribosyltransferase:0.13072343187621435212):0.13040468609786626253):0.06787571579644473274,289449527__Bacteria__Clostridia__Clostridiales_genomosp_BVAB3_str_UPII9-5__orotate_phosphoribosyltransferase:0.45600164606703702530):0.11931177437316949075,((157692236__Bacteria__Bacilli__Bacillus_pumilus_SAFR-032__orotate_phosphoribosyltransferase:0.16335829744806590336,(52080158__Bacteria__Bacilli__Bacillus_licheniformis_ATCC_14580__orotate_phosphoribosyltransferase:0.12805411196595761769,(154685972__Bacteria__Bacilli__Bacillus_amyloliquefaciens_FZB42__orotate_phosphoribosyltransferase:0.10379869944250574854,((16078620__Bacteria__Bacilli__Bacillus_subtilis_subsp_subtilis_str_168__orotate_phosphoribosyltransferase:0.01463951023492678777,386758279__Bacteria__Bacilli__Bacillus_sp_JS__orotate_phosphoribosyltransferase:0.00419810082865334881):0.03425192827404587720,311068077__Bacteria__Bacilli__Bacillus_atrophaeus_1942__orotate_phosphoribosyltransferase:0.08542649451491954316):0.01868095169939310018):0.12032732759965056313):0.04542841354799817544):0.08992562047336764841,(((212639625__Bacteria__Bacilli__Anoxybacillus_flavithermus_WK1__orotate_phosphoribosyltransferase:0.16722761382435452626,((138894683__Bacteria__Bacilli__Geobacillus_thermodenitrificans_NG80-2__orotate_phosphoribosyltransferase:0.02032997140575500822,(297530685__Bacteria__Bacilli__Geobacillus_sp_C56-T3__orotate_phosphoribosyltransferase:0.01679321686095808577,(375008126__Bacteria__Bacilli__Geobacillus_thermoleovorans_CCB_US3_UF5__orotate_phosphoribosyltransferase:0.02108637046054398154,(56419692__Bacteria__Bacilli__Geobacillus_kaustophilus_HTA426__orotate_phosphoribosyltransferase:0.01500281011725180386,(319766161__Bacteria__Bacilli__Geobacillus_sp_Y412MC52__orotate_phosphoribosyltransferase:0.00000122123005994819,261419345__Bacteria__Bacilli__Geobacillus_sp_Y412MC61__orotate_phosphoribosyltransferase:0.00000122123005994819):0.01528466098659561623):0.01077271132559407159):0.00598065418890865799):0.02899796002011926360):0.09917484655929967308,((336236120__Bacteria__Bacilli__Geobacillus_thermoglucosidasius_C56-YS93__orotate_phosphoribosyltransferase:0.01101795387723368720,312111737__Bacteria__Bacilli__Geobacillus_sp_Y4_1MC1__orotate_phosphoribosyltransferase:0.02852475080944323269):0.05026502366604111011,239826553__Bacteria__Bacilli__Geobacillus_sp_WCH70__orotate_phosphoribosyltransferase:0.05223022003903701055):0.03039207507304068565):0.02467955935054958957):0.11394513856092068627,(169827043__Bacteria__Bacilli__Lysinibacillus_sphaericus_C3-41__orotate_phosphoribosyltransferase:0.40923159443378009925,(222151026__Bacteria__Bacilli__Macrococcus_caseolyticus_JCSC5402__orotate_phosphoribosyltransferase:0.23998118884014785213,(224476310__Bacteria__Bacilli__Staphylococcus_carnosus_subsp_carnosus_TM300__orotate_phosphoribosyltransferase:0.12252288422192408879,((73662876__Bacteria__Bacilli__Staphylococcus_saprophyticus_subsp_saprophyticus_ATCC_15305__orotate_phosphoribosyltransferase:0.12114470536065415074,(70726710__Bacteria__Bacilli__Staphylococcus_haemolyticus_JCSC1435__orotate_phosphoribosyltransferase:0.06227763346128816629,(((379020912__Bacteria__Bacilli__Staphylococcus_aureus_subsp_aureus_M013__orotate_phosphoribosyltransferase:0.01462890913222696272,386728883__Bacteria__Bacilli__Staphylococcus_aureus_subsp_aureus_71193__orotate_phosphoribosyltransferase:0.00000122123005994819):0.11846128795296971548,27467799__Bacteria__Bacilli__Staphylococcus_epidermidis_ATCC_12228__orotate_phosphoribosyltransferase:0.07479064675417028407):0.03006666171160152917,319892199__Bacteria__Bacilli__Staphylococcus_pseudintermedius_HKU10-03__orotate_phosphoribosyltransferase:0.11716785331459796116):0.01954455404680472200):0.03538950941304438297):0.02419541561192876944,289551013__Bacteria__Bacilli__Staphylococcus_lugdunensis_HKU09-01__Orotate_phosphoribosyltransferase:0.12642039751535383285):0.01399167597568692044):0.13492930918917039884):0.08164424314321004628):0.05307459279659397511):0.01222433094723395820,((336113728__Bacteria__Bacilli__Bacillus_coagulans_2-6__orotate_phosphoribosyltransferase:0.28900538959633287339,(152976243__Bacteria__Bacilli__Bacillus_cytotoxicus_NVH_391-98__orotate_phosphoribosyltransferase:0.00000122123005994819,((30263885__Bacteria__Bacilli__Bacillus_anthracis_str_Ames__orotate_phosphoribosyltransferase:0.00773686244433217148,118479103__Bacteria__Bacilli__Bacillus_thuringiensis_str_Al_Hakam__orotate_phosphoribosyltransferase:0.00000122123005994819):0.00000122123005994819,(163941622__Bacteria__Bacilli__Bacillus_weihenstephanensis_KBAB4__orotate_phosphoribosyltransferase:0.01154536502544004084,30021971__Bacteria__Bacilli__Bacillus_cereus_ATCC_14579__orotate_phosphoribosyltransferase:0.00382193872932188672):0.00383721901320804512):0.02387146629193638223):0.13577832580726256761):0.07646663552988591794,294500992__Bacteria__Bacilli__Bacillus_megaterium_QM_B1551__orotate_phosphoribosyltransferase:0.22917734767160938270):0.04662721395298308896):0.03564537942759837819):0.03675475597423361745):0.04723175578832901345):0.02132111744588120403):0.03677588617797325488):0.02730776714200206304):0.02953548411520948505):0.00046658747047070159):0.10915328366243236269,(288553129__Bacteria__Bacilli__Bacillus_pseudofirmus_OF4__orotate_phosphoribosyltransferase:0.17255253832605763065,56964094__Bacteria__Bacilli__Bacillus_clausii_KSM-K16__orotate_phosphoribosyltransferase:0.34278272647735452683):0.06642311540083062349):0.03156194146862181804,326803679__Bacteria__Bacilli__Aerococcus_urinae_ACS-120-V-Col10a__orotate_phosphoribosyltransferase:0.51151399400033470410,15615095__Bacteria__Bacilli__Bacillus_halodurans_C-125__orotate_phosphoribosyltransferase:0.17879747011357222108):0.0;
