# Supplementary material for: The last universal common ancestor between ancient Earth chemistry and the onset of genetics
Source: PLoS Genet. 2018 Aug 16;14(8):e1007518. doi: 10.1371/journal.pgen.1007518 (PMC6095482; doi:10.1371/journal.pgen.1007518)
Supplement: S1 Appendix — The trees are for the 355 clusters that, after alignment and tree construction, generated ML trees that preserve domain monophyly while also having homologues in ≥2 archaeal and ≥2 bacterial lineages. These 355 proteins trace to LUCA by those phylogenetic criteria [78]. LUCA, last universal common ancestor; ML, maximum likelihood. (ZIP) [file pgen.1007518.s001.zip › renamed_trees_LUCA/2797.tree]

(((289596003__Archaea__Thermoplasmatales__Aciduliprofundum_boonei_T469__type_I_phosphodiesterase|nucleotide_pyrophosphatase:0.79631345685775523080,((41614925__Archaea__others_archaea__Nanoarchaeum_equitans_Kin4-M__hypothetical_protein:1.47609087163611607529,((((302348268__Archaea__Desulfurococcales__Acidilobus_saccharovorans_345-15__type_I_phosphodiesterase|nucleotide_pyrophosphatase:1.01314972598762165212,(((15899172__Archaea__Sulfolobales__Sulfolobus_solfataricus_P2__hypothetical_protein:0.03795414772807998577,227826622__Archaea__Sulfolobales__Sulfolobus_islandicus_M_14-25__type_I_phosphodiesterase|nucleotide_pyrophosphatase:0.08224758701900575231):0.22412561205882133852,((330835373__Archaea__Sulfolobales__Metallosphaera_cuprina_Ar-4__type_I_phosphodiesterase|nucleotide_pyrophosphatase:0.17733838167947815756,146303419__Archaea__Sulfolobales__Metallosphaera_sedula_DSM_5348__type_I_phosphodiesterase|nucleotide_pyrophosphatase:0.16642087048035372754):0.40082849247113938596,332797883__Archaea__Sulfolobales__Acidianus_hospitalis_W1__type_I_phosphodiesterase|nucleotide_pyrophosphatase:0.20321350455593922835):0.10848206569862078874):0.05549612372183059666,(70606712__Archaea__Sulfolobales__Sulfolobus_acidocaldarius_DSM_639__hypothetical_protein:0.32934040308777612349,15920769__Archaea__Sulfolobales__Sulfolobus_tokodaii_str_7__hypothetical_protein:0.24459360018951803450):0.17060814727395529067):0.07398668562640769997):0.15863926223985314046,332797761__Archaea__Sulfolobales__Acidianus_hospitalis_W1__type_I_phosphodiesterase|nucleotide_pyrophosphatase:0.72548016259987080367):0.13031525124323850573,48478125__Archaea__Thermoplasmatales__Picrophilus_torridus_DSM_9790__nucleotide_pyrophosphatase|phosphodiesterase_I:0.79034599713995745685):0.39952717744054189186,(159040833__Archaea__Thermoproteales__Caldivirga_maquilingensis_IC-167__type_I_phosphodiesterase|nucleotide_pyrophosphatase:0.88470093107867864290,((325968149__Archaea__Thermoproteales__Vulcanisaeta_moutnovskia_768-28__type_I_phosphodiesterase|nucleotide_pyrophosphatase:0.09151161586587122643,307596388__Archaea__Thermoproteales__Vulcanisaeta_distributa_DSM_14429__type_I_phosphodiesterase|nucleotide_pyrophosphatase:0.10070027847418001887):0.35936482563004096269,(352681272__Archaea__Thermoproteales__Thermoproteus_tenax_Kra_1__phosphodiesterase|nucleotide_pyrophosphatase:0.28486337872198302934,327311764__Archaea__Thermoproteales__Thermoproteus_uzoniensis_768-20__type_I_phosphodiesterase|nucleotide_pyrophosphatase:0.24433168547182401720):0.33165168955557416952):0.19198377605204602903):0.23027740732440496463):0.11454096754721995732):0.10911913507538346935,((320159782__Bacteria__Chloroflexi__Anaerolinea_thermophila_UNI-1__hypothetical_protein:1.35019679005762438528,((239617766__Bacteria__Thermotogae__Kosmotoga_olearia_TBF_19-5-1__type_I_phosphodiesterase|nucleotide_pyrophosphatase:0.33305108355385681929,389844325__Bacteria__Thermotogae__Mesotoga_prima_MesG1_Ag_4-2__AP_superfamily_protein:0.50942790044169528052):0.36123639703554905056,(374339637__Bacteria__Thermotogae__Marinitoga_piezophila_KA3__AP_superfamily_protein:0.67850613186920627484,(((((15644329__Bacteria__Thermotogae__Thermotoga_maritima_MSB8__hypothetical_protein:0.00000122123005994819,170289033__Bacteria__Thermotogae__Thermotoga_sp_RQ2__hypothetical_protein:0.00000122123005994819):0.00255749330285789250,(148270341__Bacteria__Thermotogae__Thermotoga_petrophila_RKU-1__type_I_phosphodiesterase|nucleotide_pyrophosphatase:0.00772516143018551690,281412647__Bacteria__Thermotogae__Thermotoga_naphthophila_RKU-10__type_I_phosphodiesterase|nucleotide_pyrophosphatase:0.00000122123005994819):0.00000122123005994819):0.16493276178542914945,222100139__Bacteria__Thermotogae__Thermotoga_neapolitana_DSM_4359__Type_I_phosphodiesterase|nucleotide_pyrophosphatase:0.11854865590094122718):0.51710593842042940071,((150020490__Bacteria__Thermotogae__Thermosipho_melanesiensis_BI429__hypothetical_protein:0.20256593072204265304,217076787__Bacteria__Thermotogae__Thermosipho_africanus_TCF52B__type_I_phosphodiesterase_|_nucleotide_pyrophosphatase_superfamily:0.24080748808692997720):0.33055178949192220994,(154249463__Bacteria__Thermotogae__Fervidobacterium_nodosum_Rt17-B1__type_I_phosphodiesterase|nucleotide_pyrophosphatase:0.14068259955662909544,383786641__Bacteria__Thermotogae__Fervidobacterium_pennivorans_DSM_9078__putative_AP_superfamily_protein:0.17464081150679092169):0.32120490376872290472):0.36776936301268020602):0.07514395170534762802,(157364465__Bacteria__Thermotogae__Thermotoga_lettingae_TMO__type_I_phosphodiesterase|nucleotide_pyrophosphatase:0.24474278614757333239,338729884__Bacteria__Thermotogae__Thermotoga_thermarum_DSM_5069__type_I_phosphodiesterase|nucleotide_pyrophosphatase:0.28904195301791563155):0.31224535308852158222):0.10409280943685303433):0.13888770713013953717):0.15296512069720866189):0.18679450851086440433,(269926080__Bacteria__others_bacteria__Thermobaculum_terrenum_ATCC_BAA-798__type_I_phosphodiesterase|nucleotide_pyrophosphatase:1.00556594477531446863,383788737__Bacteria__others_bacteria__Caldisericum_exile_AZM16c01__hypothetical_protein:0.90066142761599654598):0.15594532994177345842):0.24136311475833271967):0.16711959156477776411):0.39094776328517932829,48478598__Archaea__Thermoplasmatales__Picrophilus_torridus_DSM_9790__phosphodiesterase_I|nucleotide_pyrophosphatase:0.76660908163472818444):0.60732120547891010887,16082335__Archaea__Thermoplasmatales__Thermoplasma_acidophilum_DSM_1728__hypothetical_protein:0.33517368269922664936,13541089__Archaea__Thermoplasmatales__Thermoplasma_volcanium_GSS1__hypothetical_protein:0.18822244455656295115):0.0;
