# Supplementary material for: The last universal common ancestor between ancient Earth chemistry and the onset of genetics
Source: PLoS Genet. 2018 Aug 16;14(8):e1007518. doi: 10.1371/journal.pgen.1007518 (PMC6095482; doi:10.1371/journal.pgen.1007518)
Supplement: S1 Appendix — The trees are for the 355 clusters that, after alignment and tree construction, generated ML trees that preserve domain monophyly while also having homologues in ≥2 archaeal and ≥2 bacterial lineages. These 355 proteins trace to LUCA by those phylogenetic criteria [78]. LUCA, last universal common ancestor; ML, maximum likelihood. (ZIP) [file pgen.1007518.s001.zip › renamed_trees_LUCA/2144.tree]

(284162665__Archaea__Archaeoglobales__Archaeoglobus_profundus_DSM_5631__hypothetical_protein:0.24141454570232029342,((((159041584__Archaea__Thermoproteales__Caldivirga_maquilingensis_IC-167__dihydrodipicolinate_reductase:0.19089629382501008270,(307596552__Archaea__Thermoproteales__Vulcanisaeta_distributa_DSM_14429__dihydrodipicolinate_reductase:0.08514792373206547804,325968333__Archaea__Thermoproteales__Vulcanisaeta_moutnovskia_768-28__dihydrodipicolinate_reductase:0.07789093213357298207):0.04901565032776220021):0.26533739845383291778,((((312198112__Bacteria__Actinobacteria__Frankia_sp_EuI1c__dihydrodipicolinate_reductase:0.48175324620582415935,312197111__Bacteria__Actinobacteria__Frankia_sp_EuI1c__dihydrodipicolinate_reductase:0.52085961291384474947):0.23492361497991434693,312198120__Bacteria__Actinobacteria__Frankia_sp_EuI1c__dihydrodipicolinate_reductase:0.78604870268759485796):0.85145255658498164575,(((13472019__Bacteria__Alphaproteobacteria__Mesorhizobium_loti_MAFF303099__hypothetical_protein:1.27075606152750797406,(118472136__Bacteria__Actinobacteria__Mycobacterium_smegmatis_str_MC2_155__dihydrodipicolinate_reductase_N|terminus_domain|containing_protein:0.52780774085312220922,(((336066564__Bacteria__others_bacteria__Erysipelothrix_rhusiopathiae_str_Fujisawa__dihydrodipicolinate_reductase_domain|containing_protein:0.13649459166210356487,(340399129__Bacteria__Bacilli__Streptococcus_salivarius_CCHSS3__dihydrodipicolinate_reductase|_N|terminus_domain|containing_protein:0.06989570027317994205,(24379009__Bacteria__Bacilli__Streptococcus_mutans_UA159__hypothetical_protein:0.11942031251208537479,(125718808__Bacteria__Bacilli__Streptococcus_sanguinis_SK36__hypothetical_protein:0.00000122123005994819,157150227__Bacteria__Bacilli__Streptococcus_gordonii_str_Challis_substr_CH1__hypothetical_protein:0.00824305158684074044):0.04255493730984673262):0.02980651263090428396):0.17482685074475168285):0.19532481865243242480,(310827003__Bacteria__Clostridia__Eubacterium_limosum_KIST612__dihydrodipicolinate_reductase:0.12665398002857272686,((302385393__Bacteria__Clostridia__Clostridium_saccharolyticum_WM1__dihydrodipicolinate_reductase:0.08013286822845046287,379013243__Bacteria__Clostridia__Acetobacterium_woodii_DSM_1030__dihydrodipicolinate_reductase_DapB2:0.11516756545047414362):0.04843205051912926468,(302335439__Bacteria__Actinobacteria__Olsenella_uli_DSM_7084__dihydrodipicolinate_reductase:0.33755178986408868047,(23465411__Bacteria__Actinobacteria__Bifidobacterium_longum_NCC2705__hypothetical_protein:0.13077509110608553922,384191401__Bacteria__Actinobacteria__Bifidobacterium_animalis_subsp_lactis_BB-12__Dihydrodipicolinate_reductase:0.08444838136365978576):0.10839271400343998553):0.11763536502919169635):0.02473172883179671974):0.07279848678458036848):0.15759503712572120460,((374308777__Bacteria__Clostridia__Filifactor_alocis_ATCC_35896__dihydrodipicolinate_reductase|_N|terminus_domain_protein:0.55242794494898539437,(220903755__Bacteria__Deltaproteobacteria__Desulfovibrio_desulfuricans_subsp_desulfuricans_str_ATCC_27774__dihydrodipicolinate_reductase:0.17776303591487152556,187250891__Bacteria__others_bacteria__Elusimicrobium_minutum_Pei191__hypothetical_protein:0.17211664652139568865):0.11093417367235691717):0.23861002488481380945,((332798291__Bacteria__Clostridia__Tepidanaerobacter_sp_Re1__dihydrodipicolinate_reductase:0.11181157341627033508,302340185__Bacteria__Spirochaetes__Spirochaeta_smaragdinae_DSM_11293__dihydrodipicolinate_reductase:0.19778991244940677396):0.10084108985399335701,226941598__Bacteria__Betaproteobacteria__Laribacter_hongkongensis_HLHK9__DapB:0.26726345417709623797):0.05967462000247131942):0.07914927146015815485):0.39569218092368002582):0.24607581643754561362):0.54907717725640847739,(220932944__Bacteria__Clostridia__Halothermothrix_orenii_H_168__dihydrodipicolinate_reductase:0.24463761444540796375,((((217077235__Bacteria__Thermotogae__Thermosipho_africanus_TCF52B__conserved_oxidoreductase:0.03184755908429746929,150020797__Bacteria__Thermotogae__Thermosipho_melanesiensis_BI429__dihydrodipicolinate_reductase:0.04882052288369174986):0.07743805195863613655,(154250313__Bacteria__Thermotogae__Fervidobacterium_nodosum_Rt17-B1__dihydrodipicolinate_reductase:0.03924533367558780822,383787588__Bacteria__Thermotogae__Fervidobacterium_pennivorans_DSM_9078__hypothetical_protein:0.01160390902513105081):0.06850611405361586859):0.14470404478773210566,((374340489__Bacteria__Thermotogae__Marinitoga_piezophila_KA3__hypothetical_protein:0.10353216072933181524,160902626__Bacteria__Thermotogae__Petrotoga_mobilis_SJ95__dihydrodipicolinate_reductase:0.27243346945442431517):0.11156705939468293531,(389844102__Bacteria__Thermotogae__Mesotoga_prima_MesG1_Ag_4-2__hypothetical_protein:0.25808716376000528925,239616763__Bacteria__Thermotogae__Kosmotoga_olearia_TBF_19-5-1__dihydrodipicolinate_reductase:0.08548371691666101224):0.15665223234677727593):0.06440232106860988015):0.19631412442737833368,(50843713__Bacteria__Actinobacteria__Propionibacterium_acnes_KPA171202__oxidoreductase:0.67342318412619461832,((((345017538__Bacteria__Clostridia__Thermoanaerobacter_wiegelii_Rt8__dihydrodipicolinate_reductase:0.01801356207381518346,((167037453__Bacteria__Clostridia__Thermoanaerobacter_pseudethanolicus_ATCC_33223__dihydrodipicolinate_reductase:0.00000122123005994819,320115867__Bacteria__Clostridia__Thermoanaerobacter_brockii_subsp_finnii_Ako-1__dihydrodipicolinate_reductase:0.00000122123005994819):0.01758833571629641462,167040115__Bacteria__Clostridia__Thermoanaerobacter_sp_X514__dihydrodipicolinate_reductase:0.01514404672954759376):0.01372260948702952107):0.03512257400647397776,20807686__Bacteria__Clostridia__Thermoanaerobacter_tengcongensis_MB4__hypothetical_protein:0.06876119628706242604):0.08229906117600943594,(150390131__Bacteria__Clostridia__Alkaliphilus_metalliredigens_QYMF__dihydrodipicolinate_reductase:0.10426735083583489605,(((333998988__Bacteria__Spirochaetes__Treponema_primitia_ZAS-2__dihydrodipicolinate_reductase:0.12652915633400793616,310658598__Bacteria__Clostridia__Clostridium_sticklandii_DSM_519__|2R|4S||2|4|diaminopentanoate_dehydrogenase_|DAPDH|:0.10844056373363529511):0.14999626170732230368,158320728__Bacteria__Clostridia__Alkaliphilus_oremlandii_OhILAs__dihydrodipicolinate_reductase:0.16824361342701057986):0.08587662784980300279,126698016__Bacteria__Clostridia__Clostridium_difficile_630__2|4|diaminopentanoate_dehydrogenase:0.28529943960232201361):0.08348645374162041999):0.20069755032507691217):0.15166539216435431792,(188585792__Bacteria__Clostridia__Natranaerobius_thermophilus_JW-NM-WN-LF__dihydrodipicolinate_reductase:0.31381819743650174459,302390040__Bacteria__Clostridia__Thermosediminibacter_oceani_DSM_16646__dihydrodipicolinate_reductase:0.26702424149110509655):0.05842321071811971966):0.02673322044620722940):0.04938421332286813126):0.03574619679418299112):0.29055583467019230337):0.10697446080767106236,(284041999__Bacteria__Actinobacteria__Conexibacter_woesei_DSM_14684__oxidoreductase_domain|containing_protein:0.74418938500685349879,(226362442__Bacteria__Actinobacteria__Rhodococcus_opacus_B4__hypothetical_protein:0.53961625314158423450,54023242__Bacteria__Actinobacteria__Nocardia_farcinica_IFM_10152__hypothetical_protein:0.35342282697051774498):0.29009904128314095706):0.37556412656849624820):0.03413288451820185865):0.15336386007318525415,(((294507772__Bacteria__Bacteroidetes__Salinibacter_ruber_M8__hypothetical_protein:0.67330186629451016511,((56962713__Bacteria__Bacilli__Bacillus_clausii_KSM-K16__hypothetical_protein:0.77501453233937145360,269925487__Bacteria__others_bacteria__Thermobaculum_terrenum_ATCC_BAA-798__dihydrodipicolinate_reductase:0.45545476603701334772):0.20702397418304352428,221633439__Bacteria__Chloroflexi__Thermomicrobium_roseum_DSM_5159__Dihydrodipicolinate_reductase|_N|terminus_domain|containing_protein:0.42619303616223591646):0.04417145779232421743):0.05925203524213617373,(156742842__Bacteria__Chloroflexi__Roseiflexus_castenholzii_DSM_13941__dihydrodipicolinate_reductase:0.09993082384332128976,148657269__Bacteria__Chloroflexi__Roseiflexus_sp_RS-1__dihydrodipicolinate_reductase:0.08587278608809420510):0.43447566466050480116):0.05220624530311423345,((310822705__Bacteria__Deltaproteobacteria__Stigmatella_aurantiaca_DW4-3-1__dihydrodipicolinate_reductase:0.08124194647668273039,(383456844__Bacteria__Deltaproteobacteria__Corallococcus_coralloides_DSM_2259__dihydrodipicolinate_reductase:0.08684396202075218840,(338535887__Bacteria__Deltaproteobacteria__Myxococcus_fulvus_HW-1__dihydrodipicolinate_reductase:0.01566702882525605051,108760168__Bacteria__Deltaproteobacteria__Myxococcus_xanthus_DK_1622__hypothetical_protein:0.02956762341101600022):0.07314944129110258209):0.05179109497512240923):0.36315363469648465067,(153003263__Bacteria__Deltaproteobacteria__Anaeromyxobacter_sp_Fw109-5__dihydrodipicolinate_reductase:0.45576635094077821986,(197124536__Bacteria__Deltaproteobacteria__Anaeromyxobacter_sp_K__dihydrodipicolinate_reductase:0.02468997195564926611,86160455__Bacteria__Deltaproteobacteria__Anaeromyxobacter_dehalogenans_2CP-C__dihydrodipicolinate_reductase:0.00702583806134556531):0.13100796253449562001):0.17471490862517935483):0.43055300562870146841):0.07477744214896354935):0.24476585237889036950):0.17583113604212691206,((297526727__Archaea__Desulfurococcales__Staphylothermus_hellenicus_DSM_12710__dihydrodipicolinate_reductase:0.05481838612259137128,126465004__Archaea__Desulfurococcales__Staphylothermus_marinus_F1__dihydrodipicolinate_reductase:0.06213328824341617096):0.29602125544284235703,(124028280__Archaea__Desulfurococcales__Hyperthermus_butylicus_DSM_5456__hypothetical_protein:0.26345807593080827758,(305664090__Archaea__Desulfurococcales__Ignisphaera_aggregans_DSM_17230__dihydrodipicolinate_reductase:0.25292314336746130055,385805944__Archaea__Sulfolobales__Fervidicoccus_fontis_Kam940__dihydrodipicolinate_reductase:0.50074121083097677953):0.05467096180113786841):0.06007260109531859654):0.14413920764182228118):0.22103408769084612051,327400346__Archaea__Archaeoglobales__Archaeoglobus_veneficus_SNP6__dihydrodipicolinate_reductase:0.21235718220883303964):0.11316270148077031688,11498242__Archaea__Archaeoglobales__Archaeoglobus_fulgidus_DSM_4304__hypothetical_protein:0.28240592435422490203):0.0;
