# Supplementary material for: The last universal common ancestor between ancient Earth chemistry and the onset of genetics
Source: PLoS Genet. 2018 Aug 16;14(8):e1007518. doi: 10.1371/journal.pgen.1007518 (PMC6095482; doi:10.1371/journal.pgen.1007518)
Supplement: S1 Appendix — The trees are for the 355 clusters that, after alignment and tree construction, generated ML trees that preserve domain monophyly while also having homologues in ≥2 archaeal and ≥2 bacterial lineages. These 355 proteins trace to LUCA by those phylogenetic criteria [78]. LUCA, last universal common ancestor; ML, maximum likelihood. (ZIP) [file pgen.1007518.s001.zip › renamed_trees_LUCA/618.tree]

(13508395__Bacteria__Tenericutes__Mycoplasma_pneumoniae_M129__ribosomal_biogenesis_GTPase:0.17662164629852780684,(294660567__Bacteria__Tenericutes__Mycoplasma_gallisepticum_str_R-low__ribosomal_biogenesis_GTPase:0.57927209581292171681,(((((((383786698__Bacteria__Thermotogae__Fervidobacterium_pennivorans_DSM_9078__putative_GTPase:0.21389342673763539482,154249512__Bacteria__Thermotogae__Fervidobacterium_nodosum_Rt17-B1__HSR1|like_GTP|binding_protein:0.18754928928371425445):0.24500387520966365740,(217076882__Bacteria__Thermotogae__Thermosipho_africanus_TCF52B__GTP|binding_protein:0.12729295639348417457,150020381__Bacteria__Thermotogae__Thermosipho_melanesiensis_BI429__HSR1|like_GTP|binding_protein:0.13694142302303491388):0.32924818020430307586):0.19568039245990254127,((338731062__Bacteria__Thermotogae__Thermotoga_thermarum_DSM_5069__ribosome_biogenesis_GTP|binding_protein_YlqF:0.29181399931936247150,157363147__Bacteria__Thermotogae__Thermotoga_lettingae_TMO__HSR1|like_GTP|binding_protein:0.27857532460593475987):0.37193886406405407552,(222100783__Bacteria__Thermotogae__Thermotoga_neapolitana_DSM_4359__Ras_superfamily_GTP|binding_protein_YlqF:0.09605376913087361468,(((281411997__Bacteria__Thermotogae__Thermotoga_naphthophila_RKU-10__ribosome_biogenesis_GTP|binding_protein_YlqF:0.00000122123005994819,170287964__Bacteria__Thermotogae__Thermotoga_sp_RQ2__HSR1|like_GTP|binding_protein:0.00000122123005994819):0.00000122123005994819,148269305__Bacteria__Thermotogae__Thermotoga_petrophila_RKU-1__HSR1|like_GTP|binding_protein:0.00000122123005994819):0.02975468679885880444,15643531__Bacteria__Thermotogae__Thermotoga_maritima_MSB8__hypothetical_protein:0.01515736671596605925):0.10299222862796819644):0.32959327599990251301):0.08827717231313726709):0.16457807999880794125,((389844629__Bacteria__Thermotogae__Mesotoga_prima_MesG1_Ag_4-2__ribosome_biogenesis_GTP|binding_protein_YlqF:0.42533951300926081673,239617320__Bacteria__Thermotogae__Kosmotoga_olearia_TBF_19-5-1__GTP|binding_protein_HSR1|related:0.25037925175001107814):0.30364010155883525144,(374340472__Bacteria__Thermotogae__Marinitoga_piezophila_KA3__ribosome_biogenesis_GTP|binding_protein_YlqF:0.45614274538377685975,160902309__Bacteria__Thermotogae__Petrotoga_mobilis_SJ95__HSR1|like_GTP|binding_protein:0.32154088368558364497):0.10810740702527915635):0.13061778375404595187):0.32566784608583676519,(((((((220931580__Bacteria__Clostridia__Halothermothrix_orenii_H_168__HSR1|like_GTP|binding_protein:0.39492295923759779264,(312143697__Bacteria__Clostridia__Halanaerobium_hydrogeniformans__ribosome_biogenesis_GTP|binding_protein_YlqF:0.16656755983942839183,385799834__Bacteria__Clostridia__Halanaerobium_praevalens_DSM_2228__ribosome_biogenesis_GTP|binding_protein_YlqF:0.17923085608133976221):0.18710577674621098332):0.29359649764676137851,(((312793163__Bacteria__Clostridia__Caldicellulosiruptor_kristjanssonii_177R1B__ribosome_biogenesis_gtp|binding_protein_ylqf:0.00297215059924138417,((((302872178__Bacteria__Clostridia__Caldicellulosiruptor_obsidiansis_OB47__ribosome_biogenesis_GTP|binding_protein_YlqF:0.02675675516371522553,312134789__Bacteria__Clostridia__Caldicellulosiruptor_owensensis_OL__ribosome_biogenesis_gtp|binding_protein_ylqf:0.00994969194135556304):0.01993922815479634916,(312622767__Bacteria__Clostridia__Caldicellulosiruptor_kronotskyensis_2002__ribosome_biogenesis_GTP|binding_protein_ylqf:0.00593583862921715465,222528966__Bacteria__Clostridia__Caldicellulosiruptor_bescii_DSM_6725__GTP|binding_protein_HSR1|like_protein:0.00000122123005994819):0.01789811748672984551):0.01852102435745557954,312127967__Bacteria__Clostridia__Caldicellulosiruptor_hydrothermalis_108__ribosome_biogenesis_gtp|binding_protein_ylqf:0.00734681966606124445):0.01822419267963576450,344996624__Bacteria__Clostridia__Caldicellulosiruptor_lactoaceticus_6A__ribosome_biogenesis_GTP|binding_protein_YlqF:0.01695949294984952158):0.00424721947780616529):0.07156599863304127784,146297154__Bacteria__Clostridia__Caldicellulosiruptor_saccharolyticus_DSM_8903__HSR1|like_GTP|binding_protein:0.06930874519563361147):0.63355586051012469095,((304316920__Bacteria__Clostridia__Thermoanaerobacterium_thermosaccharolyticum_DSM_571__ribosome_biogenesis_GTP|binding_protein_YlqF:0.07669496141682079215,(333897176__Bacteria__Clostridia__Thermoanaerobacterium_xylanolyticum_LX-11__ribosome_biogenesis_GTP|binding_protein_YlqF:0.02604810734339677719,390934868__Bacteria__Clostridia__Thermoanaerobacterium_saccharolyticum_JW-SL-YS485__ribosome_biogenesis_GTP|binding_protein_YlqF:0.01271917585615651818):0.10671212803844368211):0.22951047907042751439,(20807903__Bacteria__Clostridia__Thermoanaerobacter_tengcongensis_MB4__GTPase:0.22887426893886370083,((167040344__Bacteria__Clostridia__Thermoanaerobacter_sp_X514__HSR1|like_GTP|binding_protein:0.00319292446201746268,(320116098__Bacteria__Clostridia__Thermoanaerobacter_brockii_subsp_finnii_Ako-1__ribosome_biogenesis_GTP|binding_protein_YlqF:0.00000122123005994819,167037683__Bacteria__Clostridia__Thermoanaerobacter_pseudethanolicus_ATCC_33223__HSR1|like_GTP|binding_protein:0.00000122123005994819):0.00000122123005994819):0.01569344118220237366,(345017764__Bacteria__Clostridia__Thermoanaerobacter_wiegelii_Rt8__hypothetical_protein:0.01021546914271639905,(289578448__Bacteria__Clostridia__Thermoanaerobacter_italicus_Ab9__ribosome_biogenesis_GTP|binding_protein_YlqF:0.00000122123005994819,297544724__Bacteria__Clostridia__Thermoanaerobacter_mathranii_subsp_mathranii_str_A3__ribosome_biogenesis_GTP|binding_protein_YlqF:0.00317897659610168583):0.04000374373992954952):0.00683276889349248347):0.06803990446188375174):0.17755060843289363626):0.11684886155682799869):0.06324549220019284879):0.02295636956557482386,((289450641__Bacteria__Clostridia__Clostridiales_genomosp_BVAB3_str_UPII9-5__ribosome_biogenesis_GTP|binding_protein_YlqF:0.75621315694480850667,((296133540__Bacteria__Clostridia__Thermincola_potens_JR__ribosome_biogenesis_GTP|binding_protein_YlqF:0.40049805769665142163,(((167630258__Bacteria__Clostridia__Heliobacterium_modesticaldum_Ice1__GTP|binding_protein:0.49375644186536066238,(((384135042__Bacteria__Bacilli__Alicyclobacillus_acidocaldarius_subsp_acidocaldarius_Tc-4-1__ribosome_biogenesis_GTP|binding_protein_YlqF:0.06067280589058403339,258511349__Bacteria__Bacilli__Alicyclobacillus_acidocaldarius_subsp_acidocaldarius_DSM_446__ribosome_biogenesis_GTP|binding_protein_YlqF:0.01911112664973026176):0.57436328487997934111,295696076__Bacteria__Bacilli__Kyrpidia_tusciae_DSM_2912__ribosome_biogenesis_GTP|binding_protein_YlqF:0.35514495895862657759):0.09471298387332505175,(((((317121801__Bacteria__Clostridia__Thermaerobacter_marianensis_DSM_12885__ribosome_biogenesis_GTP|binding_protein_YlqF:0.75084536247600719427,(269792963__Bacteria__others_bacteria__Thermanaerovibrio_acidaminovorans_DSM_6589__GTP|binding_protein_HSR1|like_protein:0.48531791373362853648,(357419365__Bacteria__others_bacteria__Thermovirga_lienii_DSM_17291__GTP|binding_protein_HSR1|like_protein:0.48286647745002581056,294102510__Bacteria__others_bacteria__Aminobacterium_colombiense_DSM_12261__ribosome_biogenesis_GTP|binding_protein_YlqF:0.44985561252137989952):0.14581706613600023403):0.46734449699792057764):0.10368919649941835126,332981642__Bacteria__Clostridia__Mahella_australiensis_50-1_BON__ribosome_biogenesis_GTP|binding_protein_YlqF:0.65352710052663431917):0.04778240539134366582,339627526__Bacteria__Clostridia__Sulfobacillus_acidophilus_TPY__GTP|binding_protein_HSR1|like_protein:0.86089396912056959099):0.11475566981776333386,83589822__Bacteria__Clostridia__Moorella_thermoacetica_ATCC_39073__GTP|binding_protein_YlqF:0.59362916863053927230):0.09232236601865390080,(37523435__Bacteria__Cyanobacteria__Gloeobacter_violaceus_PCC_7421__ribosomal_biogenesis_GTPase:0.29463000106514886101,((86606591__Bacteria__Cyanobacteria__Synechococcus_sp_JA-3-3Ab__ribosomal_biogenesis_GTPase:0.09432702817366983572,86608130__Bacteria__Cyanobacteria__Synechococcus_sp_JA-2-3Ba-2-13__ribosomal_biogenesis_GTPase:0.08693783287274056693):0.30911465145453770331,(22299050__Bacteria__Cyanobacteria__Thermosynechococcus_elongatus_BP-1__ribosomal_biogenesis_GTPase:0.28607079194456019877,(((158335763__Bacteria__Cyanobacteria__Acaryochloris_marina_MBIC11017__ribosomal_biogenesis_GTPase:0.25440948921115108528,220907963__Bacteria__Cyanobacteria__Cyanothece_sp_PCC_7425__ribosomal_biogenesis_GTPase:0.17837535996968689744):0.03656894089786601881,((113476888__Bacteria__Cyanobacteria__Trichodesmium_erythraeum_IMS101__ribosomal_biogenesis_GTPase:0.30786963364045111247,(186684739__Bacteria__Cyanobacteria__Nostoc_punctiforme_PCC_73102__ribosomal_biogenesis_GTPase:0.11161014202541146012,(298490204__Bacteria__Cyanobacteria__Nostoc_azollae_0708__ribosome_biogenesis_GTP|binding_protein_YlqF:0.10965701665114235830,(75910843__Bacteria__Cyanobacteria__Anabaena_variabilis_ATCC_29413__ribosomal_biogenesis_GTPase:0.00723254908710607106,17228240__Bacteria__Cyanobacteria__Nostoc_sp_PCC_7120__ribosomal_biogenesis_GTPase:0.00465730379436578648):0.12108583823261015455):0.02076587081925064526):0.08874492552044398186):0.06357042021714540136,(((284929093__Bacteria__Cyanobacteria__Cyanobacterium_UCYN-A__Ras_superfamily_GTP|binding_protein_YlqF:0.25526476907144646233,172035401__Bacteria__Cyanobacteria__Cyanothece_sp_ATCC_51142_lin-circ__ribosomal_biogenesis_GTPase:0.09737903470209548218):0.03243328720563704720,(166364230__Bacteria__Cyanobacteria__Microcystis_aeruginosa_NIES-843__ribosomal_biogenesis_GTPase:0.15650842100696354953,(307151345__Bacteria__Cyanobacteria__Cyanothece_sp_PCC_7822__ribosome_biogenesis_GTP|binding_protein_YlqF:0.06732568592633979276,218438564__Bacteria__Cyanobacteria__Cyanothece_sp_PCC_7424__ribosomal_biogenesis_GTPase:0.07716888578805411458):0.09924454322783969606):0.04243319630953374527):0.04591182269026977680,((16330541__Bacteria__Cyanobacteria__Synechocystis_sp_PCC_6803__ribosomal_biogenesis_GTPase:0.22686801902857053892,170076707__Bacteria__Cyanobacteria__Synechococcus_sp_PCC_7002__ribosomal_biogenesis_GTPase:0.22835248976815936128):0.06461169087165805069,(257061869__Bacteria__Cyanobacteria__Cyanothece_sp_PCC_8802__ribosomal_biogenesis_GTPase:0.01232408082754231707,218248810__Bacteria__Cyanobacteria__Cyanothece_sp_PCC_8801__ribosomal_biogenesis_GTPase:0.00000122123005994819):0.10746241731748087944):0.03448637457236668202):0.13061203231482260145):0.02379160476831600896):0.10211692183814605195,((((124024983__Bacteria__Cyanobacteria__Prochlorococcus_marinus_str_NATL1A__ribosomal_biogenesis_GTPase:0.01146491905100053069,72383397__Bacteria__Cyanobacteria__Prochlorococcus_marinus_str_NATL2A__ribosomal_biogenesis_GTPase:0.00000122123005994819):0.24287368668729986121,((((126695552__Bacteria__Cyanobacteria__Prochlorococcus_marinus_str_MIT_9301__ribosomal_biogenesis_GTPase:0.01460556884855125637,(157412551__Bacteria__Cyanobacteria__Prochlorococcus_marinus_str_MIT_9215__ribosomal_biogenesis_GTPase:0.01932248407093439119,123967749__Bacteria__Cyanobacteria__Prochlorococcus_marinus_str_AS9601__ribosomal_biogenesis_GTPase:0.00338524199060184208):0.00283311685761909781):0.00447305242210255683,78778582__Bacteria__Cyanobacteria__Prochlorococcus_marinus_str_MIT_9312__ribosomal_biogenesis_GTPase:0.00879675570648519832):0.04903600514013582018,(33860754__Bacteria__Cyanobacteria__Prochlorococcus_marinus_subsp_pastoris_str_CCMP1986__ribosomal_biogenesis_GTPase:0.02795159981083429612,123965458__Bacteria__Cyanobacteria__Prochlorococcus_marinus_str_MIT_9515__ribosomal_biogenesis_GTPase:0.04338291728015964549):0.08741742701457884401):0.42951603775582453126,(33239672__Bacteria__Cyanobacteria__Prochlorococcus_marinus_subsp_marinus_str_CCMP1375__Predicted_GTPase:0.22432984998676172572,159902753__Bacteria__Cyanobacteria__Prochlorococcus_marinus_str_MIT_9211__ribosomal_biogenesis_GTPase:0.19668642531487240399):0.04435081568789073919):0.04692158897918456001):0.08023298457329629263,((33864372__Bacteria__Cyanobacteria__Prochlorococcus_marinus_str_MIT_9313__ribosomal_biogenesis_GTPase:0.01534712398518614344,124024487__Bacteria__Cyanobacteria__Prochlorococcus_marinus_str_MIT_9303__ribosomal_biogenesis_GTPase:0.00543622838891294220):0.09436110968781745434,((33866857__Bacteria__Cyanobacteria__Synechococcus_sp_WH_8102__ribosomal_biogenesis_GTPase:0.02456043046856389717,(113953127__Bacteria__Cyanobacteria__Synechococcus_sp_CC9311__ribosomal_biogenesis_GTPase:0.04612861844963963426,78185709__Bacteria__Cyanobacteria__Synechococcus_sp_CC9902__ribosomal_biogenesis_GTPase:0.06189371064771581610):0.05006482742365666455):0.11082239045998260041,148243330__Bacteria__Cyanobacteria__Synechococcus_sp_RCC307__ribosomal_biogenesis_GTPase:0.10648212963331889214):0.02022349939348666234):0.05241891298488295797):0.31820838704403614505,56750444__Bacteria__Cyanobacteria__Synechococcus_elongatus_PCC_6301__ribosomal_biogenesis_GTPase:0.16587836467956812436):0.14021780516830373298):0.03770345186613333760):0.09507179239425492256):0.12001428362352636880):0.48621647125345618390):0.12692545592877124694):0.04616340712616590763):0.05753664725281017883,(((260893263__Bacteria__Clostridia__Ammonifex_degensii_KC4__ribosome_biogenesis_GTP|binding_protein_YlqF:0.47731704280924514006,169830847__Bacteria__Clostridia__Candidatus_Desulforudis_audaxviator_MP104C__HSR1|like_GTP|binding_protein:0.48399799079144362191):0.05831050859144964321,(147678051__Bacteria__Clostridia__Pelotomaculum_thermopropionicum_SI__GTPase:0.33298667091137074125,(333979537__Bacteria__Clostridia__Desulfotomaculum_kuznetsovii_DSM_6115__ribosome_biogenesis_GTP|binding_protein_YlqF:0.31399453975275465334,(258514488__Bacteria__Clostridia__Desulfotomaculum_acetoxidans_DSM_771__GTP|binding_protein_HSR1|related:0.35365421100164129431,(333923310__Bacteria__Clostridia__Desulfotomaculum_carboxydivorans_CO-1-SRB__ribosome_biogenesis_GTP|binding_protein_YlqF:0.07991267863956207085,(334340375__Bacteria__Clostridia__Desulfotomaculum_ruminis_DSM_2154__ribosome_biogenesis_GTP|binding_protein_YlqF:0.10755071857294819238,134299894__Bacteria__Clostridia__Desulfotomaculum_reducens_MI-1__HSR1|like_GTP|binding_protein:0.11816031910501183233):0.02417479908402492966):0.21468224075977768162):0.10679356977908631421):0.03837318192190149191):0.09350012431743247310):0.07113066101180492984,((114567011__Bacteria__Clostridia__Syntrophomonas_wolfei_subsp_wolfei_str_Goettingen__GTP|binding_protein:0.46774869525298418127,297617099__Bacteria__Clostridia__Syntrophothermus_lipocalidus_DSM_12680__ribosome_biogenesis_GTP|binding_protein_YlqF:0.35292237107473861668):0.27270789919786808664,51892611__Bacteria__Clostridia__Symbiobacterium_thermophilum_IAM_14863__hypothetical_protein:0.48840591506437663893):0.03356147346645711044):0.04833199242912856325):0.05810957919663453652,(((330838732__Bacteria__Negativicutes__Selenomonas_sputigena_ATCC_35185__ribosome_biogenesis_GTP|binding_protein_YlqF:0.29390743862412382903,383754889__Bacteria__Negativicutes__Selenomonas_ruminantium_subsp_lactilytica_TAM6421__putative_ribosome_biogenesis_GTP|binding_protein:0.18740510122731959819):0.21500009799596528359,((352683803__Bacteria__Negativicutes__Acidaminococcus_intestini_RyC-MR95__hypothetical_protein:0.26174598136067667165,284047853__Bacteria__Negativicutes__Acidaminococcus_fermentans_DSM_20731__ribosome_biogenesis_GTP|binding_protein_YlqF:0.14760389784376337641):0.41247610661466743709,(348027363__Bacteria__Negativicutes__Megasphaera_elsdenii_DSM_20460__ribosome_biogenesis_GTP|binding_protein_YlqF:0.36154228083747158573,269798034__Bacteria__Negativicutes__Veillonella_parvula_DSM_2008__GTP|binding_protein_HSR1|like_protein:0.34400680580535136777):0.08850742698864695612):0.06182808318081438326):0.04528021521454415887,((325290407__Bacteria__Clostridia__Syntrophobotulus_glycolicus_DSM_8271__Ras_superfamily_GTP|binding_protein_YlqF:0.28048973173791963420,89895336__Bacteria__Clostridia__Desulfitobacterium_hafniense_Y51__hypothetical_protein:0.26171963246574558859):0.06150538007531355933,374997103__Bacteria__Clostridia__Desulfosporosinus_orientis_DSM_765__ribosome_biogenesis_GTP|binding_protein_YlqF:0.28422555493205969857):0.27902644371095769449):0.03444871446161761053):0.04857939506478732572):0.06230898282991019499,((((337750071__Bacteria__Bacilli__Paenibacillus_mucilaginosus_KNP414__protein_RbgA:0.19231706498015599394,(251797463__Bacteria__Bacilli__Paenibacillus_sp_JDR-2__GTP|binding_protein_HSR1|related:0.23341902325501087678,(261408013__Bacteria__Bacilli__Paenibacillus_sp_Y412MC10__ribosome_biogenesis_GTP|binding_protein_YlqF:0.10393095245890655864,(374323443__Bacteria__Bacilli__Paenibacillus_terrae_HPL-003__GTPase_family_protein:0.03017966709692484692,308068633__Bacteria__Bacilli__Paenibacillus_polymyxa_E681__GTPase:0.02115536914644055438):0.07377308389974072955):0.08593989920856891229):0.04292789088276519061):0.12021165956328581925,(172057904__Bacteria__Bacilli__Exiguobacterium_sibiricum_255-15__GTP|binding_protein_HSR1|related:0.17215423912299376852,229918611__Bacteria__Bacilli__Exiguobacterium_sp_AT1b__GTP|binding_protein_HSR1|related:0.09033915299410860689):0.21840838151433139558):0.06490401508115939411,((23098994__Bacteria__Bacilli__Oceanobacillus_iheyensis_HTE831__hypothetical_protein:0.19694099006151652431,386714315__Bacteria__Bacilli__Halobacillus_halophilus_DSM_2266__ribosomal_biogenesis_GTPase:0.23741866462802238558):0.24583222760218159664,((226313197__Bacteria__Bacilli__Brevibacillus_brevis_NBRC_100599__ribosome_biogenesis_GTPase:0.33608520904372668481,((56964050__Bacteria__Bacilli__Bacillus_clausii_KSM-K16__GTPase:0.29615404393136196548,(15615039__Bacteria__Bacilli__Bacillus_halodurans_C-125__hypothetical_protein:0.13245471221372845383,288553082__Bacteria__Bacilli__Bacillus_pseudofirmus_OF4__hypothetical_protein:0.10930237753824986746):0.04355610704296085378):0.06353583888832081694,(297584020__Bacteria__Bacilli__Bacillus_selenitireducens_MLS10__ribosome_biogenesis_GTP|binding_protein_YlqF:0.35747091749591630716,317129226__Bacteria__Bacilli__Bacillus_cellulosilyticus_DSM_2522__ribosome_biogenesis_GTP|binding_protein_YlqF:0.13451652675608707921):0.14929166433326071517):0.02454545422356784606):0.06107351688679757418,(((157692284__Bacteria__Bacilli__Bacillus_pumilus_SAFR-032__ribosomal_biogenesis_GTPase:0.06660793125260135172,(52080207__Bacteria__Bacilli__Bacillus_licheniformis_ATCC_14580__ribosomal_biogenesis_GTPase:0.06670822313678113902,((386758328__Bacteria__Bacilli__Bacillus_sp_JS__ribosomal_biogenesis_GTPase:0.00000122123005994819,16078668__Bacteria__Bacilli__Bacillus_subtilis_subsp_subtilis_str_168__ribosome_biogenesis_GTPase_A:0.00000122123005994819):0.02759566424555588010,(154686021__Bacteria__Bacilli__Bacillus_amyloliquefaciens_FZB42__ribosomal_biogenesis_GTPase:0.05436159288811120982,311068126__Bacteria__Bacilli__Bacillus_atrophaeus_1942__ribosomal_biogenesis_GTPase:0.01350674798006669050):0.01350828781637037658):0.03290126334157604526):0.03130750434015862338):0.12714153456279461696,(((((328957388__Bacteria__Bacilli__Carnobacterium_sp_17-4__ribosomal_biogenesis_GTPase:0.24812734690303422935,(((((81428605__Bacteria__Bacilli__Lactobacillus_sakei_subsp_sakei_23K__GTP|binding_protein:0.31135626053130943669,(258508403__Bacteria__Bacilli__Lactobacillus_rhamnosus_GG__GTP|binding_protein:0.04079051819789731442,116494883__Bacteria__Bacilli__Lactobacillus_casei_ATCC_334__GTPase:0.05674490848240442559):0.28360657519773374569):0.06510223968404388328,(326803549__Bacteria__Bacilli__Aerococcus_urinae_ACS-120-V-Col10a__ribosome_biogenesis_GTP|binding_protein_YlqF:0.53192683951901864603,(104774163__Bacteria__Bacilli__Lactobacillus_delbrueckii_subsp_bulgaricus_ATCC_11842__GTP|binding_protein:0.17995157333881878214,((336054200__Bacteria__Bacilli__Lactobacillus_kefiranofaciens_ZW3__GTP|binding_protein:0.08629267443463260745,((295692914__Bacteria__Bacilli__Lactobacillus_crispatus_ST1__GTP|binding_protein:0.06677515301571963768,(325956662__Bacteria__Bacilli__Lactobacillus_acidophilus_30SC__GTP_binding_protein:0.00000122123005994819,315038208__Bacteria__Bacilli__Lactobacillus_amylovorus_GRL_1112__GTP_binding_protein:0.00000122123005994819):0.02592905475549353578):0.02788641841031751570,(161507469__Bacteria__Bacilli__Lactobacillus_helveticus_DPC_4571__GTP_binding_protein:0.04978457405665740604,58337275__Bacteria__Bacilli__Lactobacillus_acidophilus_NCFM__GTP_binding_protein:0.03505545085115083920):0.01199483050134588294):0.01763038581205428681):0.09094459333203565310,(116629568__Bacteria__Bacilli__Lactobacillus_gasseri_ATCC_33323__GTPase:0.02124686302555073986,42519031__Bacteria__Bacilli__Lactobacillus_johnsonii_NCC_533__hypothetical_protein:0.03714916642942002467):0.21982081481242946031):0.04144422485167580106):0.39390315671852021984):0.10097850700598538787):0.08968727655777514185,((((116491048__Bacteria__Bacilli__Oenococcus_oeni_PSU-1__GTPase:0.93146971037942694061,(339634080__Bacteria__Bacilli__Weissella_koreensis_KACC_15510__GTP|binding_protein_YlqF:0.28988561391501072029,(116617875__Bacteria__Bacilli__Leuconostoc_mesenteroides_subsp_mesenteroides_ATCC_8293__GTP|binding_protein_YlqF:0.04057208652770592783,((300173224__Bacteria__Bacilli__Leuconostoc_gasicomitatum_LMG_18811__GTP|binding_protein_RbgA:0.03302505277666786115,(296110321__Bacteria__Bacilli__Leuconostoc_kimchii_IMSNU_11154__GTPase:0.00000122123005994819,339490525__Bacteria__Bacilli__Leuconostoc_sp_C2__GTPase:0.00000122123005994819):0.04952162892691153173):0.03190910746552571425,170017295__Bacteria__Bacilli__Leuconostoc_citreum_KM20__GTPase:0.06853954027524127024):0.02741789205750805661):0.19517288797897866526):0.09859846911158132166):0.09917082167185220509,(184155372__Bacteria__Bacilli__Lactobacillus_fermentum_IFO_3956__GTPase:0.16355391562733320732,148544007__Bacteria__Bacilli__Lactobacillus_reuteri_DSM_20016__GTP|binding_protein_YlqF:0.11292226883816455785):0.18127733187329703179):0.05238225765894709979,((377809646__Bacteria__Bacilli__Pediococcus_claussenii_ATCC_BAA-344__ribosome_biogenesis_GTP|binding_protein_YlqF:0.16245471220223881015,116492735__Bacteria__Bacilli__Pediococcus_pentosaceus_ATCC_25745__GTP|binding_protein_YlqF:0.13436481222327750773):0.19499274429497492900,(254556725__Bacteria__Bacilli__Lactobacillus_plantarum_JDM1__GTPase:0.29350248648737764512,(116333442__Bacteria__Bacilli__Lactobacillus_brevis_ATCC_367__GTPase:0.17126300611487849102,(347534422__Bacteria__Bacilli__Lactobacillus_sanfranciscensis_TMW_1-1304__ribosome_biogenesis_GTPase_A:0.28021952649624742859,331701418__Bacteria__Bacilli__Lactobacillus_buchneri_NRRL_B-30929__ribosome_biogenesis_GTP|binding_protein_YlqF:0.24419300380256464544):0.10970964924137673047):0.08664343984709999003):0.05095220700984662981):0.04897219872051654377):0.04940588879877478440,(347525434__Bacteria__Bacilli__Lactobacillus_ruminis_ATCC_27782__GTPase:0.15812124169324054401,90961694__Bacteria__Bacilli__Lactobacillus_salivarius_UCC118__GTP|binding_protein:0.13829691067408783622):0.19101605181543124257):0.07472632636608177170):0.08001548914236504551,((347521655__Bacteria__Bacilli__Lactococcus_garvieae_ATCC_49156__GTP|binding_protein:0.10559673731083378534,116512137__Bacteria__Bacilli__Lactococcus_lactis_subsp_cremoris_SK11__ribosomal_biogenesis_GTPase:0.12455560656944569820):0.12411791048624824796,(((((24379433__Bacteria__Bacilli__Streptococcus_mutans_UA159__GTPase_YlqF:0.14203060650902410433,(379705261__Bacteria__Bacilli__Streptococcus_infantarius_subsp_infantarius_CJ18__ribosomal_biogenesis_GTPase:0.03885621070485040240,(336064249__Bacteria__Bacilli__Streptococcus_pasteurianus_ATCC_43144__ribosomal_biogenesis_GTPase:0.00584439235914382092,(374337964__Bacteria__Bacilli__Streptococcus_macedonicus_ACA-DC_198__50S_ribosomal_subunit_maturation_GTPase_RbgA:0.00899744180492961093,288905301__Bacteria__Bacilli__Streptococcus_gallolyticus_UCN34__GTP|binding_protein:0.00597618739564875854):0.00323123855826991466):0.00750473687682677755):0.02770876944094473326):0.02744545910203065320,(((195978101__Bacteria__Bacilli__Streptococcus_equi_subsp_zooepidemicus_MGCS10565__ribosomal_biogenesis_GTPase:0.08412067698402685145,(251782422__Bacteria__Bacilli__Streptococcus_dysgalactiae_subsp_equisimilis_GGS_124_1__ribosomal_biogenesis_GTPase:0.02248916153923275971,15675137__Bacteria__Bacilli__Streptococcus_pyogenes_M1_GAS__ribosomal_biogenesis_GTPase:0.00535572513963331141):0.03011721324220804213):0.02988900315043057851,(333905011__Bacteria__Bacilli__Streptococcus_parauberis_KCTC_11537__GTPase_protein:0.04398093375645684838,222153078__Bacteria__Bacilli__Streptococcus_uberis_0140J__ribosomal_biogenesis_GTPase:0.09455212003036564394):0.02894748406870524191):0.03763257623238577126,(55820933__Bacteria__Bacilli__Streptococcus_thermophilus_LMG_18311__ribosomal_biogenesis_GTPase:0.01858373065162454915,340398716__Bacteria__Bacilli__Streptococcus_salivarius_CCHSS3__GTP|binding_protein:0.00565244658972504244):0.03612119498434387260):0.01270703537617047865):0.00879020671138116237,22537173__Bacteria__Bacilli__Streptococcus_agalactiae_2603V-R__ribosomal_biogenesis_GTPase:0.07049153124872595266):0.02830456041158469979,146318651__Bacteria__Bacilli__Streptococcus_suis_05ZYH33__ribosomal_biogenesis_GTPase:0.07105627906952491357):0.02062621871243131358,(387879575__Bacteria__Bacilli__Streptococcus_parasanguinis_FW213__GTP|binding_protein:0.03106065313001690059,((15901020__Bacteria__Bacilli__Streptococcus_pneumoniae_TIGR4__ribosomal_biogenesis_GTPase:0.00301871557857332504,(342163784__Bacteria__Bacilli__Streptococcus_pseudopneumoniae_IS7493__GTPase_YlqF:0.01843269227658924855,(331266373__Bacteria__Bacilli__Streptococcus_oralis_Uo5__GTP|binding_protein|_ribosomal_biogenesis_GTPase:0.01824182748381161095,289167906__Bacteria__Bacilli__Streptococcus_mitis_B6__GTP|binding_protein:0.00000122123005994819):0.00303747093258480627):0.00301028412414467523):0.06220933024149788437,(125718011__Bacteria__Bacilli__Streptococcus_sanguinis_SK36__ribosomal_biogenesis_GTPase:0.01329892558699251326,157151133__Bacteria__Bacilli__Streptococcus_gordonii_str_Challis_substr_CH1__ribosomal_biogenesis_GTPase:0.03719516623413729461):0.05172627618165411001):0.02293764895040685189):0.00805252716656268928):0.12062992527239925489):0.23582708864580753660):0.08356112303899701499,(352517745__Bacteria__Bacilli__Tetragenococcus_halophilus_NBRC_12172__putative_GTP|binding_protein:0.18401595986167756935,((384513330__Bacteria__Bacilli__Enterococcus_faecalis_OG1RF__ribosome_biogenesis_GTP|binding_protein_YlqF:0.07005471427146889307,332686611__Bacteria__Bacilli__Melissococcus_plutonius_ATCC_35311__50S_ribosomal_subunit_maturation_GTPase_RbgA:0.21930304063111336066):0.05756562487563608721,389868316__Bacteria__Bacilli__Enterococcus_faecium_DO__ribosome_biogenesis_GTP|binding_protein:0.15500785800576130646):0.04075981953786658035):0.07956865183824031462):0.06637745370434282310):0.13209622295746142884,(222151078__Bacteria__Bacilli__Macrococcus_caseolyticus_JCSC5402__ribosomal_biogenesis_GTPase:0.13120136621853978331,(73662832__Bacteria__Bacilli__Staphylococcus_saprophyticus_subsp_saprophyticus_ATCC_15305__ribosomal_biogenesis_GTPase:0.06792649723943743056,((319892259__Bacteria__Bacilli__Staphylococcus_pseudintermedius_HKU10-03__50S_ribosomal_subunit_maturation_GTPase_RbgA:0.08657441369991017432,((70726671__Bacteria__Bacilli__Staphylococcus_haemolyticus_JCSC1435__ribosomal_biogenesis_GTPase:0.05329714851118674129,289550966__Bacteria__Bacilli__Staphylococcus_lugdunensis_HKU09-01__50S_ribosomal_subunit_maturation_GTPase_RbgA:0.10395422694038840283):0.01479802417443747999,(27467839__Bacteria__Bacilli__Staphylococcus_epidermidis_ATCC_12228__ribosomal_biogenesis_GTPase:0.07677402454714858659,15924233__Bacteria__Bacilli__Staphylococcus_aureus_subsp_aureus_Mu50__ribosomal_biogenesis_GTPase:0.10023692631918677820):0.02680630364166881885):0.03708977475707982141):0.03949514767530111492,224476369__Bacteria__Bacilli__Staphylococcus_carnosus_subsp_carnosus_TM300__ribosomal_biogenesis_GTPase:0.10851956174661710197):0.02760279855152831738):0.11880783956668337920):0.24164731881356713017):0.03171927379974870398,((289434556__Bacteria__Bacilli__Listeria_seeligeri_serovar_1-2b_str_SLCC3954__HSR1|related_GTPase:0.00422284204611006984,(116872705__Bacteria__Bacilli__Listeria_welshimeri_serovar_6b_str_SLCC5334__ribosomal_biogenesis_GTPase:0.01284235022338006856,(16800379__Bacteria__Bacilli__Listeria_innocua_Clip11262__ribosomal_biogenesis_GTPase:0.00362774422389702030,16803312__Bacteria__Bacilli__Listeria_monocytogenes_EGD-e__ribosomal_biogenesis_GTPase:0.01455668945055315494):0.00292845624764371008):0.01032279984365465191):0.26693110951633758354,169827105__Bacteria__Bacilli__Lysinibacillus_sphaericus_C3-41__hypothetical_protein:0.18323999793301107286):0.05035167851073690110):0.04836215671117565645,347750516__Bacteria__Bacilli__Bacillus_coagulans_36D1__ribosome_biogenesis_GTP|binding_protein_YlqF:0.22309621333528878440):0.05659163390778214342,((212639583__Bacteria__Bacilli__Anoxybacillus_flavithermus_WK1__ribosomal_biogenesis_GTPase:0.12771048116345407042,((239826597__Bacteria__Bacilli__Geobacillus_sp_WCH70__ribosomal_biogenesis_GTPase:0.03145526468232451300,336236071__Bacteria__Bacilli__Geobacillus_thermoglucosidasius_C56-YS93__ribosome_biogenesis_GTP|binding_protein_YlqF:0.03791966322048400534):0.04165953898219661167,(138894725__Bacteria__Bacilli__Geobacillus_thermodenitrificans_NG80-2__ribosomal_biogenesis_GTPase:0.04722268430291837876,((56419739__Bacteria__Bacilli__Geobacillus_kaustophilus_HTA426__ribosomal_biogenesis_GTPase:0.00000122123005994819,375008175__Bacteria__Bacilli__Geobacillus_thermoleovorans_CCB_US3_UF5__ribosome_biogenesis_GTPase_A:0.00607066878651488749):0.00303475866379318993,(319766219__Bacteria__Bacilli__Geobacillus_sp_Y412MC52__ribosome_biogenesis_GTP|binding_protein_YlqF:0.00000122123005994819,(261419404__Bacteria__Bacilli__Geobacillus_sp_Y412MC61__ribosomal_biogenesis_GTPase:0.00000122123005994819,297530621__Bacteria__Bacilli__Geobacillus_sp_C56-T3__ribosome_biogenesis_GTP|binding_protein_YlqF:0.00000122123005994819):0.00000122123005994819):0.00000122123005994819):0.02056640989805154363):0.10290924992565114726):0.06740396571711053386):0.06466613415929887976,294500953__Bacteria__Bacilli__Bacillus_megaterium_QM_B1551__ribosome_biogenesis_GTPase_A:0.15986193604758811015):0.03718456753876701187):0.01834063395177539663):0.04599259871680298761,(152976204__Bacteria__Bacilli__Bacillus_cytotoxicus_NVH_391-98__ribosomal_biogenesis_GTPase:0.00000122123005994819,(163941576__Bacteria__Bacilli__Bacillus_weihenstephanensis_KBAB4__ribosomal_biogenesis_GTPase:0.01619641771519103601,(30021926__Bacteria__Bacilli__Bacillus_cereus_ATCC_14579__ribosomal_biogenesis_GTPase:0.01421583576750962141,(30263841__Bacteria__Bacilli__Bacillus_anthracis_str_Ames__ribosomal_biogenesis_GTPase:0.00280496282981403545,118479060__Bacteria__Bacilli__Bacillus_thuringiensis_str_Al_Hakam__ribosomal_biogenesis_GTPase:0.00000122123005994819):0.00303263197556012882):0.00892059141938695253):0.04699860347996102916):0.14154284141795439589):0.06896247330310401047):0.03768696693820375310):0.04767107555022736393):0.04129245635990559660,((((162449646__Bacteria__Deltaproteobacteria__Sorangium_cellulosum_So_ce_56__GTPase:0.33102735344871098144,((118580562__Bacteria__Deltaproteobacteria__Pelobacter_propionicus_DSM_2379__HSR1|like_GTP|binding_protein:0.19896245011044122464,(148263667__Bacteria__Deltaproteobacteria__Geobacter_uraniireducens_Rf4__HSR1|like_GTP|binding_protein:0.20232261854900340792,(322420308__Bacteria__Deltaproteobacteria__Geobacter_sp_M18__ribosome_biogenesis_GTP|binding_protein_YlqF:0.05568535553048987313,(197119296__Bacteria__Deltaproteobacteria__Geobacter_bemidjiensis_Bem__ribosomal_biogenesis_GTPase:0.00445436136701689300,253699930__Bacteria__Deltaproteobacteria__Geobacter_sp_M21__GTP|binding_protein_HSR1|related:0.01594911992727741923):0.06242013515135925311):0.17006826339596511910):0.03167226471962398399):0.19762927680756692261,77918387__Bacteria__Deltaproteobacteria__Pelobacter_carbinolicus_DSM_2380__GTPases:0.29477879912832821718):0.09839881616402845754):0.07059145454315665646,((226941561__Bacteria__Betaproteobacteria__Laribacter_hongkongensis_HLHK9__GTP|binding_protein_HSR1|related:0.24910080156150482544,((34499367__Bacteria__Betaproteobacteria__Chromobacterium_violaceum_ATCC_12472__hypothetical_protein:0.19026379565270315486,347538290__Bacteria__Betaproteobacteria__Pseudogulbenkiania_sp_NH8B__ribosome_biogenesis_GTP|binding_protein_YlqF:0.11394438252902357178):0.06866967722111474992,((((239816602__Bacteria__Betaproteobacteria__Variovorax_paradoxus_S110__HSR1|like_GTP|binding_protein:0.14342648121329615307,((121604219__Bacteria__Betaproteobacteria__Polaromonas_naphthalenivorans_CJ2__HSR1|like_GTP|binding_protein:0.05547860176994427739,91789251__Bacteria__Betaproteobacteria__Polaromonas_sp_JS666__GTP|binding_protein:0.05502366857326335819):0.09046683679469504080,89900181__Bacteria__Betaproteobacteria__Rhodoferax_ferrireducens_T118__GTP|binding:0.06400604708074217331):0.08315533354196397164):0.04948022287708643552,((121609710__Bacteria__Betaproteobacteria__Verminephrobacter_eiseniae_EF01-2__GTP|binding_protein|_HSR1|like:0.19496381618475275288,((160897915__Bacteria__Betaproteobacteria__Delftia_acidovorans_SPH-1__GTP|binding_protein_HSR1|like:0.00000122123005994819,333915790__Bacteria__Betaproteobacteria__Delftia_sp_Cs1-4__ribosome_biogenesis_GTP|binding_protein_YlqF:0.00000122123005994819):0.06830395881220831245,264679461__Bacteria__Betaproteobacteria__Comamonas_testosteroni_CNB-2__GTP|binding_protein:0.13244426882644674826):0.04921521136661155538):0.02832928213884883598,((326317673__Bacteria__Betaproteobacteria__Acidovorax_avenae_subsp_avenae_ATCC_19860__ribosome_biogenesis_GTP|binding_protein_YlqF:0.01220545342916004063,120610944__Bacteria__Betaproteobacteria__Acidovorax_citrulli_AAC00-1__GTP|binding_protein:0.00614450760640764242):0.06535091250798587270,(319762711__Bacteria__Betaproteobacteria__Alicycliphilus_denitrificans_BC__ribosome_biogenesis_gtp|binding_protein_ylqf:0.05755827085234818674,(121594850__Bacteria__Betaproteobacteria__Acidovorax_sp_JS42__GTP|binding_protein|_HSR1|like:0.00000122123005994819,222110550__Bacteria__Betaproteobacteria__Acidovorax_ebreus_TPSY__hsr1|like_GTP|binding_protein:0.00247618455108914153):0.02467835267255833256):0.06435125586654834307):0.07337392149354322879):0.04437972615730883391):0.04716716708369499134,171059168__Bacteria__Betaproteobacteria__Leptothrix_cholodnii_SP-6__GTP|binding_protein_HSR1|like:0.19525925895802664911):0.11785351041200262112,(59800763__Bacteria__Betaproteobacteria__Neisseria_gonorrhoeae_FA_1090__ribosomal_biogenesis_GTPase:0.00000122123005994819,((((313668784__Bacteria__Betaproteobacteria__Neisseria_lactamica_020-06__hypothetical_protein:0.02814195884311201240,(385856896__Bacteria__Betaproteobacteria__Neisseria_meningitidis_NZ-05-33__GTPase_family_protein:0.00000122123005994819,385342257__Bacteria__Betaproteobacteria__Neisseria_meningitidis_M01-240149__hypothetical_protein:0.00000122123005994819):0.00000122123005994819):0.00751887246971683857,385324505__Bacteria__Betaproteobacteria__Neisseria_meningitidis_8013__putative_GTP|binding_protein:0.00249382431109759122):0.00000122123005994819,385854886__Bacteria__Betaproteobacteria__Neisseria_meningitidis_M01-240355__GTPase_family_protein:0.00000122123005994819):0.00249183285101504687,((385853571__Bacteria__Betaproteobacteria__Neisseria_meningitidis_H44-76__GTPase_family_protein:0.00250531263661501720,(121634536__Bacteria__Betaproteobacteria__Neisseria_meningitidis_FAM18__ribosomal_biogenesis_GTPase:0.00000122123005994819,385339716__Bacteria__Betaproteobacteria__Neisseria_meningitidis_G2136__GTPase_family_protein:0.00000122123005994819):0.00000122123005994819):0.00249654457474803937,((((385337694__Bacteria__Betaproteobacteria__Neisseria_meningitidis_WUE_2594__putative_GTP|binding_protein:0.00000122123005994819,218767861__Bacteria__Betaproteobacteria__Neisseria_meningitidis_Z2491__ribosomal_biogenesis_GTPase:0.00000122123005994819):0.00000122123005994819,385851594__Bacteria__Betaproteobacteria__Neisseria_meningitidis_M04-240196__GTPase_family_protein:0.00000122123005994819):0.00249778634685827441,(15676637__Bacteria__Betaproteobacteria__Neisseria_meningitidis_MC58__hypothetical_protein:0.00269957801532196874,161869681__Bacteria__Betaproteobacteria__Neisseria_meningitidis_053442__ribosomal_biogenesis_GTPase:0.00000122123005994819):0.00270284871900694588):0.00538837304883951502,254804620__Bacteria__Betaproteobacteria__Neisseria_meningitidis_alpha14__ribosomal_biogenesis_GTPase:0.00250179188607169015):0.00270783393210537399):0.00000122123005994819):0.01099083932487278543):0.27733106456910355808):0.05945756799548074234):0.11565141122286851094):0.21430443020380532393,(256829018__Bacteria__Deltaproteobacteria__Desulfomicrobium_baculatum_DSM_4028__HSR1|like_GTP|binding_protein:0.49476186267702998434,((217970099__Bacteria__Betaproteobacteria__Thauera_sp_MZ1T__GTP|binding_protein_HSR1|related:0.11071435430029970270,119898411__Bacteria__Betaproteobacteria__Azoarcus_sp_BH72__GTPase:0.10645190834534089264):0.05767204983238189558,(((((300310324__Bacteria__Betaproteobacteria__Herbaspirillum_seropedicae_SmR1__GTP|binding_protein:0.13473425095151667086,340788912__Bacteria__Betaproteobacteria__Collimonas_fungivorans_Ter331__50S_ribosomal_subunit_maturation_GTPase:0.10855875724273683636):0.02118361983942197366,(152981315__Bacteria__Betaproteobacteria__Janthinobacterium_sp_Marseille__hypothetical_protein:0.05073677527666833886,134095727__Bacteria__Betaproteobacteria__Herminiimonas_arsenicoxydans__GTPase:0.07455444035820633919):0.06486132671406086292):0.16231794622917256055,((((297538075__Bacteria__Betaproteobacteria__Methylotenera_versatilis_301__ribosome_biogenesis_GTP|binding_protein_YlqF:0.09627031861833348914,253996604__Bacteria__Betaproteobacteria__Methylotenera_mobilis_JLW8__GTP|binding_protein_HSR1|like:0.06310989323089219449):0.13756907991931296986,91775557__Bacteria__Betaproteobacteria__Methylobacillus_flagellatus_KT__GTP|binding:0.11332034947440497441):0.03299736978426887068,(313200864__Bacteria__Betaproteobacteria__Methylovorus_sp_MP688__GTP|binding_protein_hsr1|like_protein:0.00000122123005994819,253998778__Bacteria__Betaproteobacteria__Methylovorus_glucosetrophus_SIP3-4__GTP|binding_protein_HSR1|like:0.00000122123005994819):0.06559199392322788424):0.12311290870177166168,(302879745__Bacteria__Betaproteobacteria__Gallionella_capsiferriformans_ES-2__ribosome_biogenesis_GTP|binding_protein_YlqF:0.26425141226835302533,291613729__Bacteria__Betaproteobacteria__Sideroxydans_lithotrophicus_ES-1__ribosome_biogenesis_GTP|binding_protein_YlqF:0.19493351985395765413):0.04996536954887979831):0.02516372010867539560):0.05239396729450584989,(257095332__Bacteria__Betaproteobacteria__Candidatus_Accumulibacter_phosphatis_clade_IIA_str_UW-1__HSR1|like_GTP|binding_protein:0.23826379106543871256,56478977__Bacteria__Betaproteobacteria__Aromatoleum_aromaticum_EbN1__GTP|binding_protein:0.13187881102552123647):0.03315748296971040426):0.03360866511070186025,((372489386__Bacteria__Betaproteobacteria__Dechlorosoma_suillum_PS__ribosome_biogenesis_GTP|binding_protein_YlqF:0.17142176396754182921,71907415__Bacteria__Betaproteobacteria__Dechloromonas_aromatica_RCB__GTP|binding:0.21984299227596201809):0.04764820750178342529,74318138__Bacteria__Betaproteobacteria__Thiobacillus_denitrificans_ATCC_25259__GTPase:0.15844266426301056860):0.04185127832156551597):0.06036275173449327791):0.28137822775095233663):0.07540355533366949192):0.07733929945340760337):0.05702871902716744046,((((((71066536__Bacteria__Gammaproteobacteria__Psychrobacter_arcticus_273-4__ribosomal_biogenesis_GTPase:0.00956621514945340395,93007107__Bacteria__Gammaproteobacteria__Psychrobacter_cryohalolentis_K5__ribosomal_biogenesis_GTPase:0.00000122123005994819):0.05252210425731360099,148651985__Bacteria__Gammaproteobacteria__Psychrobacter_sp_PRwf-1__ribosomal_biogenesis_GTPase:0.14322575650246335832):0.10523314833879131303,((315128116__Bacteria__Gammaproteobacteria__Pseudoalteromonas_sp_SM9913__ribosomal_biogenesis_GTPase:0.00389711417046456404,77361852__Bacteria__Gammaproteobacteria__Pseudoalteromonas_haloplanktis_TAC125__ribosomal_biogenesis_GTPase:0.03407789461209036197):0.08521797142162554350,308050071__Bacteria__Gammaproteobacteria__Ferrimonas_balearica_DSM_9799__Ras_superfamily_GTP|binding_protein_YlqF:0.15049454966529413058):0.01937357617723668365):0.15455379736314406314,((((32473919__Bacteria__Planctomycetes__Rhodopirellula_baltica_SH_1__ribosomal_biogenesis_GTPase:0.45065680852569844905,110834685__Bacteria__Gammaproteobacteria__Alcanivorax_borkumensis_SK2__ribosomal_biogenesis_GTPase:0.31088297315865492942):0.11992739666082617711,(((332307974__Bacteria__Gammaproteobacteria__Glaciecola_sp_4H-3-7YE-5__ribosome_biogenesis_GTP|binding_protein_YlqF:0.01956056676045092937,109899935__Bacteria__Gammaproteobacteria__Pseudoalteromonas_atlantica_T6c__ribosomal_biogenesis_GTPase:0.00802073194687651959):0.10327815812102826565,(333892162__Bacteria__Gammaproteobacteria__Alteromonas_sp_SN2__GTPase_YlqF:0.12490113479561364140,348029840__Bacteria__Gammaproteobacteria__Glaciecola_nitratireducens_FR1064__ribosomal_biogenesis_GTPase:0.07804830812294481779):0.09148308520328729543):0.14582156335178203532,((333985347__Bacteria__Gammaproteobacteria__Methylomonas_methanica_MC09__ribosome_biogenesis_GTP|binding_protein_YlqF:0.20356831480276255109,357404928__Bacteria__Gammaproteobacteria__Methylomicrobium_alcaliphilum__ribosome_biogenesis_GTPase_A:0.22203205091092717560):0.05176427099531338838,(78485398__Bacteria__Gammaproteobacteria__Thiomicrospira_crunogena_XCL-2__ribosomal_biogenesis_GTPase:0.29392173384140807268,(387126645__Bacteria__Gammaproteobacteria__Methylophaga_sp_JAM1__50S_ribosomal_subunit_maturation_GTPase_RbgA:0.23142933952393435204,387130547__Bacteria__Gammaproteobacteria__Methylophaga_sp_JAM7__50S_ribosomal_subunit_maturation_GTPase_RbgA:0.24653065242778124389):0.10404797754653606623):0.07094007862182087620):0.07129369481349200066):0.03906036544363353236):0.02265726248474817309,(((((218676387__Bacteria__Gammaproteobacteria__Vibrio_splendidus_LGP32__ribosomal_biogenesis_GTPase:0.09468994295923142956,54302828__Bacteria__Gammaproteobacteria__Photobacterium_profundum_SS9__ribosomal_biogenesis_GTPase:0.12102526184255907316):0.03994476883340777884,(336126178__Bacteria__Gammaproteobacteria__Vibrio_anguillarum_775__GTP|binding_protein:0.06119862655018696446,((15601288__Bacteria__Gammaproteobacteria__Vibrio_cholerae_O1_biovar_El_Tor_str_N16961__ribosomal_biogenesis_GTPase:0.02782476749404951336,375132422__Bacteria__Gammaproteobacteria__Vibrio_furnissii_NCTC_11218__ribosomal_biogenesis_GTPase:0.03849232152435332066):0.01271727749778058490,((320158367__Bacteria__Gammaproteobacteria__Vibrio_vulnificus_MO6-24-O__50S_ribosomal_subunit_maturation_GTPase_RbgA:0.00000122123005994819,37676238__Bacteria__Gammaproteobacteria__Vibrio_vulnificus_YJ016__ribosomal_biogenesis_GTPase:0.00000122123005994819):0.05073130708092697672,(262395587__Bacteria__Gammaproteobacteria__Vibrio_sp_Ex25__50S_ribosomal_subunit_maturation_GTPase_RbgA:0.02125238760263880797,(156977301__Bacteria__Gammaproteobacteria__Vibrio_harveyi_ATCC_BAA-1116__ribosomal_biogenesis_GTPase:0.04830168391492271895,28900567__Bacteria__Gammaproteobacteria__Vibrio_parahaemolyticus_RIMD_2210633__ribosomal_biogenesis_GTPase:0.00445495128965499570):0.00628034281262417581):0.02469712123727712053):0.02034084075659696803):0.02054428626858659929):0.04364254855278086598):0.01453776147267018225,(59713694__Bacteria__Gammaproteobacteria__Vibrio_fischeri_ES114__ribosomal_biogenesis_GTPase:0.02942227499690679149,209809448__Bacteria__Gammaproteobacteria__Aliivibrio_salmonicida_LFI1238__ribosomal_biogenesis_GTPase:0.07497252120668564113):0.05334962602990190456):0.15103418607780588756,(127512518__Bacteria__Gammaproteobacteria__Shewanella_loihica_PV-4__ribosomal_biogenesis_GTPase:0.03919768344796648041,(((167623693__Bacteria__Gammaproteobacteria__Shewanella_halifaxensis_HAW-EB4__ribosomal_biogenesis_GTPase:0.00898448900380142620,157962329__Bacteria__Gammaproteobacteria__Shewanella_pealeana_ATCC_700345__ribosomal_biogenesis_GTPase:0.00361302176531528392):0.04509356224302920463,(170726382__Bacteria__Gammaproteobacteria__Shewanella_woodyi_ATCC_51908__ribosomal_biogenesis_GTPase:0.01715421097942925951,(157375773__Bacteria__Gammaproteobacteria__Shewanella_sediminis_HAW-EB3__ribosomal_biogenesis_GTPase:0.00832258504768157263,(212635839__Bacteria__Gammaproteobacteria__Shewanella_piezotolerans_WP3__GTP|binding_protein:0.05838898143047157457,294141330__Bacteria__Gammaproteobacteria__Shewanella_violacea_DSS12__GTP|binding_protein:0.03921135136749525490):0.02071910101731564563):0.00303370256557780084):0.02065325326628421332):0.02736621962094958407,(((114562663__Bacteria__Gammaproteobacteria__Shewanella_frigidimarina_NCIMB_400__ribosomal_biogenesis_GTPase:0.07672064894918813327,91793658__Bacteria__Gammaproteobacteria__Shewanella_denitrificans_OS217__ribosomal_biogenesis_GTPase:0.03141274561360938439):0.03454894680743796770,((126174081__Bacteria__Gammaproteobacteria__Shewanella_baltica_OS155__ribosomal_biogenesis_GTPase:0.01534919478924219420,146292852__Bacteria__Gammaproteobacteria__Shewanella_putrefaciens_CN-32__ribosomal_biogenesis_GTPase:0.00000122123005994819):0.02856323316271650037,(24374133__Bacteria__Gammaproteobacteria__Shewanella_oneidensis_MR-1__50s_ribosomal_subunit_maturation_GTPase_RbgA:0.00206100960154107079,113970523__Bacteria__Gammaproteobacteria__Shewanella_sp_MR-4__ribosomal_biogenesis_GTPase:0.01837339944131191269):0.02758298793207926425):0.01227235863086973203):0.02232396564061392419,119775128__Bacteria__Gammaproteobacteria__Shewanella_amazonensis_SB2B__ribosomal_biogenesis_GTPase:0.13055944618963313819):0.03022101607453354238):0.01519954301918958681):0.14765056506444421136):0.04833079645481622860,(119946103__Bacteria__Gammaproteobacteria__Psychromonas_ingrahamii_37__ribosomal_biogenesis_GTPase:0.22980286631667568020,(((387813286__Bacteria__Gammaproteobacteria__Marinobacter_hydrocarbonoclasticus_ATCC_49840__hypothetical_protein:0.00326797553728933824,120555289__Bacteria__Gammaproteobacteria__Marinobacter_aquaeolei_VT8__ribosomal_biogenesis_GTPase:0.00201989084917072580):0.07380781291460548899,385330377__Bacteria__Gammaproteobacteria__Marinobacter_adhaerens_HP15__GTP|binding_protein|_ribosome_biogenesis|_YlqF:0.09095699205809386345):0.25415516626954626211,((117620997__Bacteria__Gammaproteobacteria__Aeromonas_hydrophila_subsp_hydrophila_ATCC_7966__ribosomal_biogenesis_GTPase:0.01554604287183251367,(145298535__Bacteria__Gammaproteobacteria__Aeromonas_salmonicida_subsp_salmonicida_A449__ribosomal_biogenesis_GTPase:0.01448660464757284966,330830256__Bacteria__Gammaproteobacteria__Aeromonas_veronii_B565__GTP|binding_protein:0.00637945821845115404):0.01555733726694612760):0.11694658842615446304,(334144042__Bacteria__Gammaproteobacteria__Thioalkalimicrobium_cyclicum_ALM1__ribosome_biogenesis_GTP|binding_protein_YlqF:0.49918681492408462086,192362386__Bacteria__Gammaproteobacteria__Cellvibrio_japonicus_Ueda107__ribosomal_biogenesis_GTPase:0.18471815057709409236):0.08712589862343386726):0.08833898908723498977):0.11471564288320840186):0.04716312718380327729):0.02812673290508110532):0.05511388757873841165,71280798__Bacteria__Gammaproteobacteria__Colwellia_psychrerythraea_34H__ribosomal_biogenesis_GTPase:0.33322984852571935210):0.03179183445092485794):0.06332135333674020206,((((56708239__Bacteria__Gammaproteobacteria__Francisella_tularensis_subsp_tularensis_SCHU_S4__GTP|binding_protein:0.00330152546204293563,(385793128__Bacteria__Gammaproteobacteria__Francisella_cf_novicida_Fx1__hypothetical_protein:0.00830822376331137417,118497740__Bacteria__Gammaproteobacteria__Francisella_novicida_U112__GTP|binding_protein:0.00546813598283240297):0.00774806168121393041):0.05869970146296658170,(337755238__Bacteria__Gammaproteobacteria__Francisella_sp_TX077308__50S_ribosomal_subunit_maturation_GTPase_RbgA:0.05477536470229864285,(167626240__Bacteria__Gammaproteobacteria__Francisella_philomiragia_subsp_philomiragia_ATCC_25017__GTP|binding_protein:0.02457621779646013832,387887250__Bacteria__Gammaproteobacteria__Francisella_noatunensis_subsp_orientalis_str_Toba_04__GTP|binding_protein:0.03004451350173410751):0.01090069551346700173):0.07372786056151198197):0.57927063494873598515,90021201__Bacteria__Gammaproteobacteria__Saccharophagus_degradans_2-40__GTP|binding:0.42233883098499186426):0.11831980910512213123,((152995714__Bacteria__Gammaproteobacteria__Marinomonas_sp_MWYL1__HSR1|like_GTP|binding_protein:0.04779986665216334057,333908495__Bacteria__Gammaproteobacteria__Marinomonas_posidonica_IVIA-Po-181__ribosome_biogenesis_GTP|binding_protein_YlqF:0.05554728345209673096):0.08226581413634234674,326796091__Bacteria__Gammaproteobacteria__Marinomonas_mediterranea_MMB-1__ribosome_biogenesis_GTP|binding_protein_YlqF:0.07896842425720634884):0.44067890955544775089):0.04426518125899706058):0.05190757767341527829,(92113475__Bacteria__Gammaproteobacteria__Chromohalobacter_salexigens_DSM_3043__GTP|binding_protein:0.07879011213908704292,307544604__Bacteria__Gammaproteobacteria__Halomonas_elongata_DSM_2581__ribosomal_biogenesis_GTPase:0.10162930877981363187):0.39497827917982125667):0.02501396533960285190):0.03709491438842791450,224368982__Bacteria__Deltaproteobacteria__Desulfobacterium_autotrophicum_HRM2__GTP|binding_family_protein_|GTPase|:0.61596283062937262631):0.28383325674936643601):0.09693510441027178293):0.05117537265685055681):0.04921891855890468681,((((332799158__Bacteria__Clostridia__Tepidanaerobacter_sp_Re1__ribosome_biogenesis_GTP|binding_protein_YlqF:0.24506319342786683779,302389635__Bacteria__Clostridia__Thermosediminibacter_oceani_DSM_16646__ribosome_biogenesis_GTP|binding_protein_YlqF:0.36456463736348454496):0.24831316151145649274,(350270322__Bacteria__Clostridia__Oscillibacter_valericigenes_Sjm18-20__putative_GTP|binding_protein:0.46712909919831963057,317131440__Bacteria__Clostridia__Ethanoligenens_harbinense_YUAN-3__ribosome_biogenesis_GTP|binding_protein_YlqF:0.49187639485193429545):0.14957613440741940325):0.05349278387759141135,(326791385__Bacteria__Clostridia__Clostridium_lentocellum_DSM_5427__ribosome_biogenesis_GTP|binding_protein_YlqF:0.44162838300630463673,(238916978__Bacteria__Clostridia__Eubacterium_eligens_ATCC_27750__hypothetical_protein:0.34250535952425598119,(((302670912__Bacteria__Clostridia__Butyrivibrio_proteoclasticus_B316__GTP|binding_protein:0.33876061741605084654,339443158__Bacteria__Clostridia__Clostridium_sp_SY8519__hypothetical_protein:0.23581760066891063743):0.05579491543760872058,(347532233__Bacteria__Clostridia__Roseburia_hominis_A2-183__ribosomal_biogenesis_GTPase:0.10220398605329125696,238923884__Bacteria__Clostridia__Eubacterium_rectale_ATCC_33656__ribosomal_biogenesis_GTPase:0.13260903608676780085):0.05454797311813452260):0.04582900057255235443,(302386483__Bacteria__Clostridia__Clostridium_saccharolyticum_WM1__ribosome_biogenesis_GTP|binding_protein_YlqF:0.21036288925155646745,160880533__Bacteria__Clostridia__Clostridium_phytofermentans_ISDg__GTP|binding_protein_HSR1|related:0.25131159764589500183):0.05231900121364903983):0.06358961168814229736):0.15904630571059277799):0.07974639203380584629):0.02878890462538952894,((((((374308409__Bacteria__Clostridia__Filifactor_alocis_ATCC_35896__ribosome_biogenesis_GTP|binding_protein_YlqF:0.38709610912206110500,310658878__Bacteria__Clostridia__Clostridium_sticklandii_DSM_519__ribosomal_biogenesis_GTPase:0.45578546308660011777):0.09010583454995171881,260682865__Bacteria__Clostridia__Clostridium_difficile_CD196__GTPase:0.27472887543378610165):0.08428102432493357610,(158320502__Bacteria__Clostridia__Alkaliphilus_oremlandii_OhILAs__GTP|binding_protein_HSR1|related:0.22216522886839915052,150390502__Bacteria__Clostridia__Alkaliphilus_metalliredigens_QYMF__HSR1|like_GTP|binding_protein:0.25379918755881519798):0.05356791897979226030):0.07086197815725757410,(257066781__Bacteria__Clostridia__Anaerococcus_prevotii_DSM_20548__HSR1|like_GTP|binding_protein:0.42157672603273127487,169824228__Bacteria__Clostridia__Finegoldia_magna_ATCC_29328__putative_GTPase:0.37492725171317931032):0.11577204980787349220):0.04642151029207721574,((347542420__Bacteria__Clostridia__Candidatus_Arthromitus_sp_SFB-rat-Yit__ribosomal_biogenesis_GTPase:0.12520110910961299022,342732353__Bacteria__Clostridia__Candidatus_Arthromitus_sp_SFB-mouse-Japan__ribosomal_biogenesis_GTPase:0.01213230525041459132):0.45173467510307047101,(15895038__Bacteria__Clostridia__Clostridium_acetobutylicum_ATCC_824__ribosomal_biogenesis_GTPase:0.15670963440697213698,((((153954033__Bacteria__Clostridia__Clostridium_kluyveri_DSM_555__ribosomal_biogenesis_GTPase:0.14717972218950531316,300854481__Bacteria__Clostridia__Clostridium_ljungdahlii_DSM_13528__GTP|binding_protein:0.11659188560704146498):0.06809366147139363223,148380400__Bacteria__Clostridia__Clostridium_botulinum_A_str_ATCC_3502__ribosomal_biogenesis_GTPase:0.13626670512880695307):0.04464256560371448329,(118443037__Bacteria__Clostridia__Clostridium_novyi_NT__ribosomal_biogenesis_GTPase:0.04703382371129987555,331269648__Bacteria__Clostridia__Clostridium_botulinum_BKT015925__HSR1|like_GTP|binding_protein:0.05734628028659925075):0.08985455017335719496):0.01986517488447999899,((18310689__Bacteria__Clostridia__Clostridium_perfringens_str_13__ribosomal_biogenesis_GTPase:0.13191301896708573782,(150016065__Bacteria__Clostridia__Clostridium_beijerinckii_NCIMB_8052__ribosomal_biogenesis_GTPase:0.06760232231962493010,(187934506__Bacteria__Clostridia__Clostridium_botulinum_B_str_Eklund_17B__ribosomal_biogenesis_GTPase:0.01023223188070876942,188588618__Bacteria__Clostridia__Clostridium_botulinum_E3_str_Alaska_E43__ribosomal_biogenesis_GTPase:0.01771992768116344152):0.07081050345582434735):0.10415754929721186828):0.07616607642900771746,(28210940__Bacteria__Clostridia__Clostridium_tetani_E88__ribosomal_biogenesis_GTPase:0.18732769962365827809,302874783__Bacteria__Clostridia__Clostridium_cellulovorans_743B__ribosome_biogenesis_GTP|binding_protein_YlqF:0.18652456639372483327):0.02680092947349017526):0.02821136156811147877):0.08127777233654522038):0.10767906353681672149):0.12055576544936288941):0.04043697740735992252,((376261100__Bacteria__Clostridia__Clostridium_sp_BNL1100__ribosome_biogenesis_GTP|binding_protein_YlqF:0.02891681133951625599,220928166__Bacteria__Clostridia__Clostridium_cellulolyticum_H10__GTP1|OBG_protein:0.01824536612085275733):0.22481133200462313781,(374296156__Bacteria__Clostridia__Clostridium_clariflavum_DSM_19732__ribosome_biogenesis_GTP|binding_protein_YlqF:0.16208265473759131403,125973281__Bacteria__Clostridia__Clostridium_thermocellum_ATCC_27405__GTP|binding_protein_YlqF:0.10390732538851396582):0.15145528257075560608):0.17910424529232041313):0.06901871924488121868):0.03468642035599003859):0.02418890639780682181):0.08349237567597608822,(78043127__Bacteria__Clostridia__Carboxydothermus_hydrogenoformans_Z-2901__GTP|binding_protein:0.66686577560557691591,(((225850090__Bacteria__Aquificae__Persephonella_marina_EX-H1__GTPase|_MMR1|HSR1_family:0.17987079133748859472,(225848905__Bacteria__Aquificae__Sulfurihydrogenibium_azorense_Az-Fu1__GTP|binding_protein:0.12695796247961399494,188996011__Bacteria__Aquificae__Sulfurihydrogenibium_sp_YO3AOP1__HSR1|like_GTP|binding_protein:0.10023588669831923204):0.15088029854361867388):0.34751488431811539126,((284162051__Archaea__Archaeoglobales__Archaeoglobus_profundus_DSM_5631__GTP|binding_protein_HSR1|like_protein:0.88162653371713395334,73670511__Archaea__Methanosarcinales__Methanosarcina_barkeri_str_Fusaro__GTP|binding_protein|like_protein:0.71435005715818056249):0.10400486051538558596,(((156936962__Archaea__Desulfurococcales__Ignicoccus_hospitalis_KIN4-I__GTP|binding_protein_YlqF:0.41635822089718144134,302349046__Archaea__Desulfurococcales__Acidilobus_saccharovorans_345-15__GTP|binding_protein:0.59187007239469180409):0.24421336045709696183,119719733__Archaea__Thermoproteales__Thermofilum_pendens_Hrk_5__HSR1|like_GTP|binding_protein:0.36468733593661667447):0.13544102719239189958,((307596308__Archaea__Thermoproteales__Vulcanisaeta_distributa_DSM_14429__GTP|binding_protein_HSR1|like_protein:0.05087105142553265819,325968121__Archaea__Thermoproteales__Vulcanisaeta_moutnovskia_768-28__HSR1|like_GTP|binding_protein:0.05551122756371560524):0.25466629122174666566,(352681945__Archaea__Thermoproteales__Thermoproteus_tenax_Kra_1__GTPase:0.21754868209405461843,(126460764__Archaea__Thermoproteales__Pyrobaculum_calidifontis_JCM_11548__GTP|binding_protein|_HSR1|related_protein:0.07338643002308471719,(((119872558__Archaea__Thermoproteales__Pyrobaculum_islandicum_DSM_4184__small_GTP|binding_protein:0.10722226063085538161,(374327694__Archaea__Thermoproteales__Pyrobaculum_sp_1860__hypothetical_protein:0.10048197435930569799,(145590288__Archaea__Thermoproteales__Pyrobaculum_arsenaticum_DSM_13514__HSR1|like_GTP|binding_protein:0.01387722499308084723,379005432__Archaea__Thermoproteales__Pyrobaculum_oguniense_TE7__putative_GTPase:0.00766092480093034673):0.12278527845781751771):0.01875663326889055044):0.03406475827974194542,18312160__Archaea__Thermoproteales__Pyrobaculum_aerophilum_str_IM2__GTP_binding_protein:0.10037397465177534672):0.01426699525554331847,171184502__Archaea__Thermoproteales__Thermoproteus_neutrophilus_V24Sta__GTP|binding_protein_HSR1|related:0.12644844472152383386):0.07881956868932123161):0.24766042871571597450):0.14177921847337743300):0.10687622565694424037):0.23964550326784378464):0.12941394769505046303):0.44075022231605859302,((269118825__Bacteria__Fusobacteria__Sebaldella_termitidis_ATCC_33386__GTP|binding_protein_HSR1|like_protein:0.19147164265667188099,(269123478__Bacteria__Fusobacteria__Streptobacillus_moniliformis_DSM_12112__GTP|binding_protein_HSR1|like_protein:0.21362308837369345382,257125138__Bacteria__Fusobacteria__Leptotrichia_buccalis_C-1013-b__HSR1|like_GTP|binding_protein:0.12913105859272247522):0.07262516499791521474):0.26200891704439371876,(19704538__Bacteria__Fusobacteria__Fusobacterium_nucleatum_subsp_nucleatum_ATCC_25586__GTP|binding_protein:0.24794860943969193601,310779497__Bacteria__Fusobacteria__Ilyobacter_polytropus_DSM_2926__ribosome_biogenesis_GTP|binding_protein_YlqF:0.15790928456888997378):0.17413976868006275645):0.14339363761800758001):0.08694628261614960330):0.04210095280338414098):0.07621204170427864355,((162447203__Bacteria__Tenericutes__Acholeplasma_laidlawii_PG-8A__GTPase:0.42749679105979609961,(194246477__Bacteria__Tenericutes__Candidatus_Phytoplasma_mali__hypothetical_protein:0.53093201706066150969,((39938764__Bacteria__Tenericutes__Onion_yellows_phytoplasma_OY-M__hypothetical_protein:0.00981540843743578841,85057723__Bacteria__Tenericutes__Aster_yellows_witches-broom_phytoplasma_AYWB__GTP|binding_protein:0.02791086461316415537):0.21604325600429469256,197294677__Bacteria__Tenericutes__Candidatus_Phytoplasma_australiense__GTPase_of_unknown_function:0.32214440429678109501):0.27832410030215870567):0.38294627547535203815):0.12974733608834093657,374287713__Bacteria__Deltaproteobacteria__Bacteriovorax_marinus_SJ__putative_GTPase:0.81748856366532018924):0.05951307851078842248):0.06532847170511732471,((310828461__Bacteria__Clostridia__Eubacterium_limosum_KIST612__ribosome_biogenesis_GTP|binding_protein_YlqF:0.18502528856923219913,379011964__Bacteria__Clostridia__Acetobacterium_woodii_DSM_1030__putative_GTP|binding_protein:0.22870486044170032502):0.48747336604701635432,336065753__Bacteria__others_bacteria__Erysipelothrix_rhusiopathiae_str_Fujisawa__ribosome_biogenesis_GTPase_A:0.74274206053791946847):0.08025057596055340525):0.04573614210343102116,((50365355__Bacteria__Tenericutes__Mesoplasma_florum_L1__GTPase:0.14784099312410350913,(344205147__Bacteria__Tenericutes__Mycoplasma_putrefaciens_KS1__ribosome_biogenesis_GTP|binding_protein_YlqF:0.14302493969053242662,(83319346__Bacteria__Tenericutes__Mycoplasma_capricolum_subsp_capricolum_ATCC_27343__GTPase_family_protein:0.00126339537056821571,(313665433__Bacteria__Tenericutes__Mycoplasma_leachii_PG50__ribosome_biogenesis_GTP|binding_protein_YlqF:0.00000122123005994819,42560964__Bacteria__Tenericutes__Mycoplasma_mycoides_subsp_mycoides_SC_str_PG1__GTP|binding_protein:0.00000122123005994819):0.00826471636181090250):0.15554814255680143864):0.13516459136351111070):0.61656532648503681315,((119953421__Bacteria__Spirochaetes__Borrelia_turicatae_91E135__ribosomal_biogenesis_GTPase:0.02818155140321595281,(((203284541__Bacteria__Spirochaetes__Borrelia_duttonii_Ly__ribosomal_biogenesis_GTPase:0.00000122123005994819,203288075__Bacteria__Spirochaetes__Borrelia_recurrentis_A1__ribosomal_biogenesis_GTPase:0.00274066438299941676):0.01028500911167440184,386859876__Bacteria__Spirochaetes__Borrelia_crocidurae_str_Achema__GTP|binding_protein:0.00453049961822101551):0.09398023689783832624,187918499__Bacteria__Spirochaetes__Borrelia_hermsii_DAH__ribosomal_biogenesis_GTPase:0.04041310930154816405):0.02073072324073125042):0.09027509107716752412,(((343127944__Bacteria__Spirochaetes__Borrelia_bissettii_DN127__hypothetical_protein:0.00000122123005994819,15594988__Bacteria__Spirochaetes__Borrelia_burgdorferi_B31__ribosome_biogenesis_GTPase_A:0.01626327360410845940):0.02312920195430003337,161898745__Bacteria__Spirochaetes__Borrelia_garinii_PBi_linear__ribosomal_biogenesis_GTPase:0.00290085114342642164):0.00925708102251912926,384207131__Bacteria__Spirochaetes__Borrelia_afzelii_PKo_Xo__hypothetical_protein:0.00255436441013668150):0.14268196958301065935):0.59632724140486137454):0.07561901410385522826):0.08772342340954351891):0.09752067384140383766,((47458954__Bacteria__Tenericutes__Mycoplasma_mobile_163K__ribosomal_biogenesis_GTPase:0.42482532702509684386,(((54020438__Bacteria__Tenericutes__Mycoplasma_hyopneumoniae_232__ribosomal_biogenesis_GTPase:0.57961527432568482610,((308189704__Bacteria__Tenericutes__Mycoplasma_fermentans_JER__GTP|binding_protein:0.23974242743915757936,(313678224__Bacteria__Tenericutes__Mycoplasma_bovis_PG45__GTP|binding_protein:0.01784654259923975153,148377355__Bacteria__Tenericutes__Mycoplasma_agalactiae_PG2__ribosomal_biogenesis_GTPase:0.08607143558367941205):0.16849037106435352240):0.16631239774698269862,(71894674__Bacteria__Tenericutes__Mycoplasma_synoviae_53__ribosomal_biogenesis_GTPase:0.30607928933693373530,294155364__Bacteria__Tenericutes__Mycoplasma_crocodyli_MP145__putative_GTP|binding_protein:0.24769722286588130578):0.06635949542627597730):0.16220842406958288495):0.05043358406398162214,(304373333__Bacteria__Tenericutes__Mycoplasma_hyorhinis_HUB-1__GTP|binding_protein:0.22137414858351989189,240047683__Bacteria__Tenericutes__Mycoplasma_conjunctivae_HRC-581__GTP|binding_protein:0.35332356881723875341):0.12368202233950731372):0.04540416875222275106,15828777__Bacteria__Tenericutes__Mycoplasma_pulmonis_UAB_CTIP__ribosomal_biogenesis_GTPase:0.38445200703849818913):0.06641745687603296810):0.05518421942342326136,(269114994__Bacteria__Tenericutes__Mycoplasma_hominis_ATCC_23114__GTP_binding_protein:0.19403013732950705195,193216698__Bacteria__Tenericutes__Mycoplasma_arthritidis_158L3-1__GTPase_protein_YlqF:0.31281385102635539397):0.49247184751204087227):0.22469802983376449546):0.28852370548977546161,((209554629__Bacteria__Tenericutes__Ureaplasma_urealyticum_serovar_10_str_ATCC_33699__ribosome_biogenesis_GTP|binding_protein_YlqF:0.06554829479650847723,13358157__Bacteria__Tenericutes__Ureaplasma_parvum_serovar_3_str_ATCC_700970__ATP|GTP|binding_protein:0.09138165491151654940):0.46674478353684822896,26553505__Bacteria__Tenericutes__Mycoplasma_penetrans_HF-2__GTPase:0.72389611160821043523):0.17087491519157607667):0.20005342606421991358):0.44564663971230999984,12045301__Bacteria__Tenericutes__Mycoplasma_genitalium_G37__ribosomal_biogenesis_GTPase:0.19593424233382378263):0.0;
