# Supplementary material for: The last universal common ancestor between ancient Earth chemistry and the onset of genetics
Source: PLoS Genet. 2018 Aug 16;14(8):e1007518. doi: 10.1371/journal.pgen.1007518 (PMC6095482; doi:10.1371/journal.pgen.1007518)
Supplement: S1 Appendix — The trees are for the 355 clusters that, after alignment and tree construction, generated ML trees that preserve domain monophyly while also having homologues in ≥2 archaeal and ≥2 bacterial lineages. These 355 proteins trace to LUCA by those phylogenetic criteria [78]. LUCA, last universal common ancestor; ML, maximum likelihood. (ZIP) [file pgen.1007518.s001.zip › renamed_trees_LUCA/1142.tree]

(15831163__Bacteria__Gammaproteobacteria__Escherichia_coli_O157_H7_str_Sakai__hypothetical_protein:0.00000122123005994819,(387506528__Bacteria__Gammaproteobacteria__Escherichia_coli_O55_H7_str_RM12579__hypothetical_protein:0.00000122123005994819,(((((254792921__Bacteria__Gammaproteobacteria__Escherichia_coli_O157_H7_str_TW14359__hydrolase:0.00000122123005994819,170020306__Bacteria__Gammaproteobacteria__Escherichia_coli_ATCC_8739__peptidase_S15:0.00000122123005994819):0.00000122123005994819,209400056__Bacteria__Gammaproteobacteria__Escherichia_coli_O157_H7_str_EC4115__hypothetical_protein:0.00000122123005994819):0.00000122123005994819,((((74312301__Bacteria__Gammaproteobacteria__Shigella_sonnei_Ss046__hypothetical_protein:0.00000122123005994819,(82544219__Bacteria__Gammaproteobacteria__Shigella_boydii_Sb227__hypothetical_protein:0.00585858182820191229,187731598__Bacteria__Gammaproteobacteria__Shigella_boydii_CDC_3083-94__hypothetical_protein:0.00395738763052841912):0.00031066224931440963):0.00415694846989311719,((209918572__Bacteria__Gammaproteobacteria__Escherichia_coli_SE11__hypothetical_protein:0.00000122123005994819,218694902__Bacteria__Gammaproteobacteria__Escherichia_coli_55989__hydrolase:0.00000122123005994819):0.00000122123005994819,(157158111__Bacteria__Gammaproteobacteria__Escherichia_coli_E24377A__hypothetical_protein:0.00000122123005994819,(((378713295__Bacteria__Gammaproteobacteria__Escherichia_coli_KO11FL__hypothetical_protein:0.00000122123005994819,386608665__Bacteria__Gammaproteobacteria__Escherichia_coli_W__hydrolase:0.00000122123005994819):0.00000122123005994819,(386701716__Bacteria__Gammaproteobacteria__Escherichia_coli_KO11FL_Xl__putative_hydrolase:0.00000122123005994819,386709120__Bacteria__Gammaproteobacteria__Escherichia_coli_W_Xm__putative_hydrolase:0.00000122123005994819):0.00000122123005994819):0.00427060485877924206,260843676__Bacteria__Gammaproteobacteria__Escherichia_coli_O103_H2_str_12009__hydrolase:0.00428754105247402574):0.00000122123005994819):0.00000122123005994819):0.00000122123005994819):0.00832376587416894936,(((387621045__Bacteria__Gammaproteobacteria__Escherichia_coli_DH1_Xk__hydrolase:0.00000122123005994819,((221800781__Bacteria__Gammaproteobacteria__Escherichia_coli_str_K-12_substr_MG1655__S9_homolog_non|peptidase_family_protein:0.00000122123005994819,(157160838__Bacteria__Gammaproteobacteria__Escherichia_coli_HS__hypothetical_protein:0.00000122123005994819,253773670__Bacteria__Gammaproteobacteria__Escherichia_coli_BL21-Gold-DE3-pLysS_AG__hypothetical_protein:0.00000122123005994819):0.00000122123005994819):0.00000122123005994819,(386613759__Bacteria__Gammaproteobacteria__Escherichia_coli_UMNK88__hypothetical_protein:0.00000122123005994819,(386595851__Bacteria__Gammaproteobacteria__Escherichia_coli_DH1__hypothetical_protein:0.00000122123005994819,386704940__Bacteria__Gammaproteobacteria__Escherichia_coli_P12b__hypothetical_protein:0.00000122123005994819):0.00000122123005994819):0.00000122123005994819):0.00000122123005994819):0.00000122123005994819,((387611892__Bacteria__Gammaproteobacteria__Escherichia_coli_ETEC_H10407__hypothetical_protein:0.00000122123005994819,((254288215__Bacteria__Gammaproteobacteria__Escherichia_coli_BL21-DE3_Xj__hydrolase:0.00000122123005994819,388477409__Bacteria__Gammaproteobacteria__Escherichia_coli_str_K-12_substr_W3110__hydrolase:0.00000122123005994819):0.00000122123005994819,170081006__Bacteria__Gammaproteobacteria__Escherichia_coli_str_K-12_substr_DH10B__hydrolase:0.00000122123005994819):0.00000122123005994819):0.00000122123005994819,(254161407__Bacteria__Gammaproteobacteria__Escherichia_coli_B_str_REL606__putative_hydrolase:0.00000122123005994819,(251784832__Bacteria__Gammaproteobacteria__Escherichia_coli_BL21-DE3__hydrolase:0.00000122123005994819,238900562__Bacteria__Gammaproteobacteria__Escherichia_coli_BW2952__putative_hydrolase:0.00000122123005994819):0.00000122123005994819):0.00000122123005994819):0.00000122123005994819):0.00416170925351997019,(260867776__Bacteria__Gammaproteobacteria__Escherichia_coli_O111_H_str_11128__putative_hydrolase:0.00000122123005994819,260855027__Bacteria__Gammaproteobacteria__Escherichia_coli_O26_H11_str_11368__hydrolase:0.00429416121166377191):0.00000122123005994819):0.00417896040376194641):0.01256368923496961436,((((387606901__Bacteria__Gammaproteobacteria__Escherichia_coli_042__hypothetical_protein:0.00430393776685013014,218704846__Bacteria__Gammaproteobacteria__Escherichia_coli_UMN026__putative_hydrolase:0.00418433839471419201):0.00417630849152802845,(((((386629103__Bacteria__Gammaproteobacteria__Escherichia_coli_str_clone_D_i2__hypothetical_protein:0.00000122123005994819,(386634023__Bacteria__Gammaproteobacteria__Escherichia_coli_str_clone_D_i14__hypothetical_protein:0.00000122123005994819,26247663__Bacteria__Gammaproteobacteria__Escherichia_coli_CFT073__hypothetical_protein:0.00000122123005994819):0.00000122123005994819):0.00000122123005994819,386638897__Bacteria__Gammaproteobacteria__Escherichia_coli_ABU_83972__putative_hydrolase:0.00000122123005994819):0.00418027669678395618,(386619037__Bacteria__Gammaproteobacteria__Escherichia_coli_NA114__hypothetical_protein:0.00000122123005994819,387829362__Bacteria__Gammaproteobacteria__Escherichia_coli_SE15__hypothetical_protein:0.00000122123005994819):0.00838838244765708480):0.00000122123005994819,222156127__Bacteria__Gammaproteobacteria__Escherichia_coli_LF82__hypothetical_protein:0.00000122123005994819):0.00000122123005994819,(((215486625__Bacteria__Gammaproteobacteria__Escherichia_coli_O127_H6_str_E2348-69__hydrolase:0.00000122123005994819,387616703__Bacteria__Gammaproteobacteria__Escherichia_coli_O83_H1_str_NRG_857C__hydrolase:0.00000122123005994819):0.00000122123005994819,(110641563__Bacteria__Gammaproteobacteria__Escherichia_coli_536__hypothetical_protein:0.00429178618627165057,170681250__Bacteria__Gammaproteobacteria__Escherichia_coli_SMS-3-5__hypothetical_protein:0.01296568088973683829):0.00000122123005994819):0.00000122123005994819,((386604614__Bacteria__Gammaproteobacteria__Escherichia_coli_UM146__putative_hydrolase:0.00000122123005994819,386599230__Bacteria__Gammaproteobacteria__Escherichia_coli_IHE3034__hypothetical_protein:0.00000122123005994819):0.00000122123005994819,(218558315__Bacteria__Gammaproteobacteria__Escherichia_coli_S88__hydrolase:0.00000122123005994819,(117623581__Bacteria__Gammaproteobacteria__Escherichia_coli_APEC_O1__hypothetical_protein:0.00000122123005994819,91210622__Bacteria__Gammaproteobacteria__Escherichia_coli_UTI89__hypothetical_protein:0.00000122123005994819):0.00000122123005994819):0.00000122123005994819):0.00418005322739470331):0.00000122123005994819):0.00000122123005994819):0.00645549391193802214,((((((375262728__Bacteria__Gammaproteobacteria__Vibrio_sp_EJY3__alpha|beta_hydrolase:0.14329748295547584114,264678710__Bacteria__Betaproteobacteria__Comamonas_testosteroni_CNB-2__alpha|beta_hydrolase_fold_protein:0.17197166908338848423):0.08548057933794529772,78060400__Bacteria__Betaproteobacteria__Burkholderia_sp_383__alpha|beta_hydrolase:0.18971900025963700509):0.05240567805674648666,((336119435__Bacteria__Actinobacteria__Microlunatus_phosphovorus_NM-1__hypothetical_protein:0.15407253962566203054,145595482__Bacteria__Actinobacteria__Salinispora_tropica_CNB-440__hypothetical_protein:0.46688066135376632415):0.17634818204960800436,(28898451__Bacteria__Gammaproteobacteria__Vibrio_parahaemolyticus_RIMD_2210633__hypothetical_protein:0.07907731320672682640,(375262734__Bacteria__Gammaproteobacteria__Vibrio_sp_EJY3__hypothetical_protein:0.03374820652544916616,127512906__Bacteria__Gammaproteobacteria__Shewanella_loihica_PV-4__hypothetical_protein:0.02666983992867843350):0.07935056470621217051):0.14431559106476971044):0.05494335191713523719):0.04047424421861329363,((((296138510__Bacteria__Actinobacteria__Tsukamurella_paurometabola_DSM_20162__peptidase_S15:0.51816010807327861354,(104781854__Bacteria__Gammaproteobacteria__Pseudomonas_entomophila_L48__alpha|beta_fold_family_hydrolase:0.31076563505533272291,50121158__Bacteria__Gammaproteobacteria__Pectobacterium_atrosepticum_SCRI1043__hypothetical_protein:0.48441814520362275198):0.20872159075225629743):0.16846661868579693166,((326796096__Bacteria__Gammaproteobacteria__Marinomonas_mediterranea_MMB-1__dienelactone_hydrolase_domain_protein:0.75464841323820963659,215481980__Bacteria__Gammaproteobacteria__Acinetobacter_baumannii_AB307-0294__hypothetical_protein:0.52357800243052476930):0.25986530320814749118,(((((187251286__Bacteria__others_bacteria__Elusimicrobium_minutum_Pei191__hydrolase_family_protein:0.43894652198937123000,(((((146300843__Bacteria__Bacteroidetes__Flavobacterium_johnsoniae_UW101__alpha|beta_fold_family_hydrolase|like_protein:0.44169630895934580694,(((150399025__Archaea__Methanococcales__Methanococcus_vannielii_SB__membrane_protein:0.08075844055439025670,((45358355__Archaea__Methanococcales__Methanococcus_maripaludis_S2__membrane_protein:0.07730154726374631469,297619094__Archaea__Methanococcales__Methanococcus_voltae_A3__membrane_protein:0.06729043996534116168):0.27352664649471120084,(20089312__Archaea__Methanosarcinales__Methanosarcina_acetivorans_C2A__membrane_protein:0.02917540922403538337,73668306__Archaea__Methanosarcinales__Methanosarcina_barkeri_str_Fusaro__membrane_protein:0.03412217354752462850):0.04468034385937637298):0.06963888715295624143):0.12095893972583583731,((242281016__Bacteria__Deltaproteobacteria__Desulfovibrio_salexigens_DSM_2638__membrane_protein:0.11288111372700329604,(376296013__Bacteria__Deltaproteobacteria__Desulfovibrio_desulfuricans_ND132__membrane_protein:0.08548512935048771522,78358178__Bacteria__Deltaproteobacteria__Desulfovibrio_alaskensis_G20__hypothetical_protein:0.28038205528515564025):0.04282249712309327272):0.13548880453616315989,189424501__Bacteria__Deltaproteobacteria__Geobacter_lovleyi_SZ__membrane_protein:0.26523806074419747913):0.03607924103348093825):0.07510521605659742361,(374995673__Bacteria__Clostridia__Desulfosporosinus_orientis_DSM_765__alpha|beta_fold_family_hydrolase:0.35368419333902639812,(257064505__Bacteria__Actinobacteria__Slackia_heliotrinireducens_DSM_20476__alpha|beta_superfamily_hydrolase:0.39019895431869061619,(184154062__Bacteria__Bacilli__Lactobacillus_reuteri_JCM_1112__hypothetical_protein:0.02859775260626962190,338202965__Bacteria__Bacilli__Lactobacillus_reuteri_SD2112__membrane_protein:0.04608842540142019106):0.59850564945046336174):0.35231788707813721517):0.25282409674994549276):0.11489225834109875746):0.14716510651016362354,((((((315499079__Bacteria__Alphaproteobacteria__Asticcacaulis_excentricus_CB_48__acetyl_xylan_esterase:0.24980596762530471455,(((((237808677__Bacteria__Gammaproteobacteria__Tolumonas_auensis_DSM_9187__peptidase_S15:0.16682656905782650147,((254786263__Bacteria__Gammaproteobacteria__Teredinibacter_turnerae_T7901__membrane_protein:0.38302391706938737626,262395724__Bacteria__Gammaproteobacteria__Vibrio_sp_Ex25__alpha|beta_hydrolase:0.12268477161228910632):0.05291719557777382899,(375263499__Bacteria__Gammaproteobacteria__Vibrio_sp_EJY3__alpha|beta_hydrolase:0.11574582602778259177,375132315__Bacteria__Gammaproteobacteria__Vibrio_furnissii_NCTC_11218__hypothetical_protein:0.12696464066501819690):0.03265920904384694845):0.06212546036659621906):0.04684339637274528151,152995970__Bacteria__Gammaproteobacteria__Marinomonas_sp_MWYL1__peptidase_S15:0.15808813642345101447):0.05359893400316686346,330808875__Bacteria__Gammaproteobacteria__Pseudomonas_brassicacearum_subsp_brassicacearum_NFM421__hypothetical_protein:0.10304991002397678734):0.03907131186467064504,(332715763__Bacteria__Alphaproteobacteria__Agrobacterium_sp_H13-3_circ-linear__hypothetical_protein:0.28764450322127821380,(319780387__Bacteria__Alphaproteobacteria__Mesorhizobium_ciceri_biovar_biserrulae_WSM1271__hypothetical_protein:0.03590511383755977393,337266683__Bacteria__Alphaproteobacteria__Mesorhizobium_opportunistum_WSM2075__hypothetical_protein:0.03016909353284050535):0.12565493521076487315):0.05946195984919677713):0.06783773526836245349,(((251790319__Bacteria__Gammaproteobacteria__Dickeya_zeae_Ech1591__hypothetical_protein:0.12151645062480959103,152970259__Bacteria__Gammaproteobacteria__Klebsiella_pneumoniae_subsp_pneumoniae_MGH_78578__hypothetical_protein:0.16879228404383730955):0.14026865224817017253,(226941080__Bacteria__Betaproteobacteria__Laribacter_hongkongensis_HLHK9__hypothetical_protein:0.19630715370376952689,(152987609__Bacteria__Gammaproteobacteria__Pseudomonas_aeruginosa_PA7__hypothetical_protein:0.00000122123005994819,386058880__Bacteria__Gammaproteobacteria__Pseudomonas_aeruginosa_M18__hypothetical_protein:0.00000122123005994819):0.17175020239731791927):0.05183130870065041224):0.05190786079436032069,(77747561__Bacteria__Gammaproteobacteria__Xylella_fastidiosa_9a5c__hypothetical_protein:0.13927016377762255206,374289837__Bacteria__Deltaproteobacteria__Bacteriovorax_marinus_SJ__hypothetical_protein:0.20589643597355380966):0.06294861670610657489):0.03065552283102398329):0.06467031943081293088):0.06537093051417018630,171057413__Bacteria__Betaproteobacteria__Leptothrix_cholodnii_SP-6__hypothetical_protein:0.26415275154669565216):0.14269494916561317743,(307130472__Bacteria__Gammaproteobacteria__Dickeya_dadantii_3937__hypothetical_protein:0.14316541438730445712,220918492__Bacteria__Deltaproteobacteria__Anaeromyxobacter_dehalogenans_2CP-1__peptidase_S15:0.23595155138119466853):0.14971238729078989449):0.05505873021711044785,((374287264__Bacteria__Deltaproteobacteria__Bacteriovorax_marinus_SJ__hypothetical_protein:0.36052118442138858523,268679789__Bacteria__Epsilonproteobacteria__Sulfurospirillum_deleyianum_DSM_6946__peptidase_S15:0.28223122592637372996):0.08518153698201437474,(284036864__Bacteria__Bacteroidetes__Spirosoma_linguale_DSM_74__peptidase_S15:0.22461683468376075767,(375148080__Bacteria__Bacteroidetes__Niastella_koreensis_GR20-10__peptidase_S15:0.15930300371311434393,255533051__Bacteria__Bacteroidetes__Pedobacter_heparinus_DSM_2366__peptidase_S15:0.25231076459608919871):0.05492983975367674715):0.08847581318347731705):0.02365091739040299859):0.09193089378968527514,((332289127__Bacteria__Gammaproteobacteria__Gallibacterium_anatis_UMN179__X|Pro_dipeptidyl|peptidase:0.43481057813803858370,(((218703561__Bacteria__Gammaproteobacteria__Escherichia_coli_UMN026__hypothetical_protein:0.07639500585997098525,(387890884__Bacteria__Gammaproteobacteria__Escherichia_blattae_DSM_4481__hypothetical_protein:0.13994140460956092098,(375260580__Bacteria__Gammaproteobacteria__Klebsiella_oxytoca_KCTC_1686__hypothetical_protein:0.03204046689843660645,((206577654__Bacteria__Gammaproteobacteria__Klebsiella_pneumoniae_342__hypothetical_protein:0.00000122123005994819,288935846__Bacteria__Gammaproteobacteria__Klebsiella_variicola_At-22__hypothetical_protein:0.00284974921807068819):0.01734255815461025960,(378978386__Bacteria__Gammaproteobacteria__Klebsiella_pneumoniae_subsp_pneumoniae_HS11286__hypothetical_protein:0.00000122123005994819,(238894389__Bacteria__Gammaproteobacteria__Klebsiella_pneumoniae_NTUH-K2044__hypothetical_protein:0.00863544702202647015,386034503__Bacteria__Gammaproteobacteria__Klebsiella_pneumoniae_KCTC_2242__hypothetical_protein:0.00286306912454368590):0.00285788575880626229):0.01226288934021045780):0.03895569990788612380):0.01544610503833749107):0.03129724712137976067):0.01285465179873089038,(300716898__Bacteria__Gammaproteobacteria__Erwinia_billingiae_Eb661__hydrolase:0.09855615848717597105,(146311769__Bacteria__Gammaproteobacteria__Enterobacter_sp_638__hypothetical_protein:0.08982254874670363154,345299083__Bacteria__Gammaproteobacteria__Enterobacter_asburiae_LF7a__hypothetical_protein:0.05149753079453078114):0.00869713920220613682):0.01351187905467060579):0.04633473651941207722,((271501939__Bacteria__Gammaproteobacteria__Dickeya_dadantii_Ech586__hypothetical_protein:0.06332037741756046945,251788355__Bacteria__Gammaproteobacteria__Dickeya_zeae_Ech1591__hypothetical_protein:0.05060942685768445720):0.01834002144601475093,330829874__Bacteria__Gammaproteobacteria__Aeromonas_veronii_B565__alpha|beta_fold_family_hydrolase:0.09764990815751187214):0.04751119798940227346):0.20101781477733299264):0.16157997410240798608,(((52426227__Bacteria__Gammaproteobacteria__Mannheimia_succiniciproducens_MBEL55E__hypothetical_protein:0.14792360681729474492,(52426184__Bacteria__Gammaproteobacteria__Mannheimia_succiniciproducens_MBEL55E__hypothetical_protein:0.16640828004173938148,(251793877__Bacteria__Gammaproteobacteria__Aggregatibacter_aphrophilus_NJ8700__alpha|beta_hydrolase_superfamily_protein:0.18008576944952209287,(152977759__Bacteria__Gammaproteobacteria__Actinobacillus_succinogenes_130Z__alpha|beta_fold_family_hydrolase:0.05707660185469157904,(126208383__Bacteria__Gammaproteobacteria__Actinobacillus_pleuropneumoniae_serovar_5b_str_L20__hypothetical_protein:0.01984561229543770414,190150235__Bacteria__Gammaproteobacteria__Actinobacillus_pleuropneumoniae_serovar_7_str_AP76__hypothetical_protein:0.02275112055552397372):0.06889474999929338928):0.05145150967857232971):0.06701012359283939346):0.09458559183014525473):0.26952222349165488868,(32266532__Bacteria__Epsilonproteobacteria__Helicobacter_hepaticus_ATCC_51449__hypothetical_protein:0.37939544986408119120,(((150006657__Bacteria__Bacteroidetes__Bacteroides_vulgatus_ATCC_8482__alpha|beta_family_hydrolase:0.05055210126803408310,325279834__Bacteria__Bacteroidetes__Odoribacter_splanchnicus_DSM_20712__alpha|beta_hydrolase:0.04476274030959722511):0.21172739452842845309,((219682603__Bacteria__Actinobacteria__Bifidobacterium_animalis_subsp_lactis_AD011__alpha|beta_superfamily_hydrolase:0.01268576953050346880,386866314__Bacteria__Actinobacteria__Bifidobacterium_animalis_subsp_animalis_ATCC_25527__hypothetical_protein:0.02996299382651436069):0.30363007355579163526,53713373__Bacteria__Bacteroidetes__Bacteroides_fragilis_YCH46__hypothetical_protein:0.23507190494758892219):0.10693490651659710855):0.03569129752891395807,((((347542342__Bacteria__Clostridia__Candidatus_Arthromitus_sp_SFB-rat-Yit__alpha|beta_hydrolase:0.10504735336855032524,342732272__Bacteria__Clostridia__Candidatus_Arthromitus_sp_SFB-mouse-Japan__alpha|beta_hydrolase:0.10508304397790733942):0.16312462540093305985,(302385538__Bacteria__Clostridia__Clostridium_saccharolyticum_WM1__alpha|beta_family_hydrolase:0.13858646560245302393,((238923519__Bacteria__Clostridia__Eubacterium_rectale_ATCC_33656__hypothetical_protein:0.19448490784806526932,333905788__Bacteria__Bacilli__Streptococcus_parauberis_KCTC_11537__hypothetical_protein:0.34454476501915837217):0.03028432421298833666,(((294674196__Bacteria__Bacteroidetes__Prevotella_ruminicola_23__hypothetical_protein:0.62553490599143646289,257062843__Bacteria__Actinobacteria__Slackia_heliotrinireducens_DSM_20476__alpha|beta_superfamily_hydrolase:0.14463765228936595331):0.08318434180755890361,317056250__Bacteria__Clostridia__Ruminococcus_albus_7__alpha|beta_superfamily_hydrolase:0.10325816067955646826):0.07787474976897715284,(302672045__Bacteria__Clostridia__Butyrivibrio_proteoclasticus_B316__peptidase_S15:0.18694535233096892801,317055444__Bacteria__Clostridia__Ruminococcus_albus_7__alpha|beta_superfamily_hydrolase:0.18008349112491497945):0.04004869033239971676):0.06764591530961576449):0.07890951212098588907):0.01570165614369821439):0.06794222192552526463,((389868231__Bacteria__Bacilli__Enterococcus_faecium_DO__alpha|beta_fold_family_hydrolase:0.21195850146479680576,(261416108__Bacteria__others_bacteria__Fibrobacter_succinogenes_subsp_succinogenes_S85__hypothetical_protein:0.33413303864978494140,((385813737__Bacteria__Bacilli__Lactobacillus_helveticus_H10__Alpha|beta_superfamily_hydrolase:0.92265159444621913654,328948783__Bacteria__Spirochaetes__Treponema_succinifaciens_DSM_2489__hypothetical_protein:0.28680162711581591584):0.06830264510979829062,((288905090__Bacteria__Bacilli__Streptococcus_gallolyticus_UCN34__hypothetical_protein:0.08182702161775369520,(340398784__Bacteria__Bacilli__Streptococcus_salivarius_CCHSS3__hypothetical_protein:0.03597682007398005782,(387880212__Bacteria__Bacilli__Streptococcus_parasanguinis_FW213__hypothetical_protein:0.03360948426114632182,337282658__Bacteria__Bacilli__Streptococcus_parasanguinis_ATCC_15912__alpha|beta_superfamily_hydrolase:0.03422815900500148639):0.02870763042754086863):0.23916926779770922296):0.16366804017509695157,((116514144__Bacteria__Bacilli__Lactobacillus_delbrueckii_subsp_bulgaricus_ATCC_BAA-365__hypothetical_protein:0.00939420706787580731,385815791__Bacteria__Bacilli__Lactobacillus_delbrueckii_subsp_bulgaricus_2038__prismane_protein:0.01136128982237299620):0.23250701697819564640,336054772__Bacteria__Bacilli__Lactobacillus_kefiranofaciens_ZW3__hypothetical_protein:0.61232909382585587466):0.06061465631631730161):0.07126153083906260066):0.02892022630713148024):0.06212805590854251353):0.02622688540221480846,284047899__Bacteria__Negativicutes__Acidaminococcus_fermentans_DSM_20731__alpha|beta_family_hydrolase:0.34636117940700283935):0.03618419836631196068):0.07769473070899347855,(325298097__Bacteria__Bacteroidetes__Bacteroides_salanitronis_DSM_18170__alpha|beta_family_hydrolase:0.16137234304874956137,(187736288__Bacteria__others_bacteria__Akkermansia_muciniphila_ATCC_BAA-835__peptidase_S15:0.15851192522808005281,150007627__Bacteria__Bacteroidetes__Parabacteroides_distasonis_ATCC_8503__alpha|beta_hydrolase:0.14355141184316330683):0.06578660315617855525):0.04403557819078234015):0.04027763865091089218):0.16150868006228205620):0.16167271606726119071):0.11803980512270656478,256819234__Bacteria__Bacteroidetes__Capnocytophaga_ochracea_DSM_7271__hypothetical_protein:0.40702883741150830410):0.05864886214690102212):0.10484266403321514105):0.11324222704453605626,((296126392__Bacteria__Spirochaetes__Brachyspira_murdochii_DSM_12563__alpha|beta_superfamily_hydrolase:0.14672276051405674924,((225620927__Bacteria__Spirochaetes__Brachyspira_hyodysenteriae_WA1__alpha|beta_superfamily_hydrolase:0.01621326461219689194,384210132__Bacteria__Spirochaetes__Brachyspira_intermedia_PWS-A__hydrolase:0.00141616586838563797):0.01780645956769792704,300870984__Bacteria__Spirochaetes__Brachyspira_pilosicoli_95-1000__peptidase_S15:0.02291555549845541648):0.04891091953960103461):0.31443088057093665499,(284048302__Bacteria__Negativicutes__Acidaminococcus_fermentans_DSM_20731__alpha|beta_superfamily_hydrolase:0.18352472023334301388,348026479__Bacteria__Negativicutes__Megasphaera_elsdenii_DSM_20460__hydrolase_of_the_alpha|beta_superfamily:0.13373669913591226810):0.45604250902403636880):0.23983767711954451229):0.20587100905133257078):0.11167984300980678125,296126396__Bacteria__Spirochaetes__Brachyspira_murdochii_DSM_12563__hypothetical_protein:0.54488885266536102314):0.09743872905973734178,29346531__Bacteria__Bacteroidetes__Bacteroides_thetaiotaomicron_VPI-5482__hypothetical_protein:0.65267994993201139398):0.08366148705328711743,(288935129__Bacteria__Gammaproteobacteria__Klebsiella_variicola_At-22__conserved_hypothetical_signal_peptide_protein:0.61848864836228878428,(((((29346810__Bacteria__Bacteroidetes__Bacteroides_thetaiotaomicron_VPI-5482__hypothetical_protein:0.11162243548770911516,390946489__Bacteria__Bacteroidetes__Alistipes_finegoldii_DSM_17242__alpha|beta_fold_family_hydrolase:0.20347865033580903038):0.17149857701192705584,(239904772__Bacteria__Deltaproteobacteria__Desulfovibrio_magneticus_RS-1__hypothetical_protein:0.17401304170402867588,77918690__Bacteria__Deltaproteobacteria__Pelobacter_carbinolicus_DSM_2380__alpha|beta_hydrolase:0.21455721788233569902):0.03209580341674366649):0.03838929018690331180,197117177__Bacteria__Deltaproteobacteria__Geobacter_bemidjiensis_Bem__alpha|beta_hydrolase_superfamily_protein:0.19037779081515621149):0.02292472212081725358,((((28868786__Bacteria__Gammaproteobacteria__Pseudomonas_syringae_pv_tomato_str_DC3000__hypothetical_protein:0.20003893039736028725,(((170721775__Bacteria__Gammaproteobacteria__Pseudomonas_putida_W619__dienelactone_hydrolase:0.07449050081635803788,167033977__Bacteria__Gammaproteobacteria__Pseudomonas_putida_GB-1__dienelactone_hydrolase:0.05564445623662517271):0.12908618045452599499,383454831__Bacteria__Deltaproteobacteria__Corallococcus_coralloides_DSM_2259__hypothetical_protein:0.29985876939537881025):0.07223713546514481942,(378951070__Bacteria__Gammaproteobacteria__Pseudomonas_fluorescens_F113__Dienelactone_hydrolase|related_enzyme:0.04103649057589821986,330809405__Bacteria__Gammaproteobacteria__Pseudomonas_brassicacearum_subsp_brassicacearum_NFM421__hypothetical_protein:0.01486551184181083944):0.16409148919536722944):0.02605528491154108714):0.02451334244173088844,((((383316508__Bacteria__Gammaproteobacteria__Frateuria_aurantia_DSM_6220__alpha|beta_superfamily_hydrolase:0.18999732193816001868,(336249950__Bacteria__Gammaproteobacteria__Enterobacter_aerogenes_KCTC_2190__putative_signal_peptide_protein:0.10399317074066832811,((146309714__Bacteria__Gammaproteobacteria__Enterobacter_sp_638__signal_peptide_protein:0.09537760440206213830,365968367__Bacteria__Gammaproteobacteria__Enterobacter_cloacae_EcWSU1__protein_YcjY:0.10815019741005571507):0.02304482307835385366,((383189826__Bacteria__Gammaproteobacteria__Rahnella_aquatilis_CIP_78-65_ATCC_33071__alpha|beta_superfamily_hydrolase:0.02277327609178116802,322832351__Bacteria__Gammaproteobacteria__Rahnella_sp_Y9602__hypothetical_protein:0.03186549191753185878):0.03575894918660266208,157370697__Bacteria__Gammaproteobacteria__Serratia_proteamaculans_568__putative_signal_peptide_protein:0.05219644764791631086):0.05518979626044474840):0.02853771949746232092):0.08399720939127533481):0.14425340532148783756,((187922071__Bacteria__Betaproteobacteria__Burkholderia_phytofirmans_PsJN__hypothetical_protein:0.24320109898246422553,(56552475__Bacteria__Alphaproteobacteria__Zymomonas_mobilis_subsp_mobilis_ZM4__alpha|beta_hydrolase:0.45224715137987919755,42525026__Bacteria__Deltaproteobacteria__Bdellovibrio_bacteriovorus_HD100__alpha|beta_hydrolase_superfamily_protein:0.22694576462188792432):0.08611171235866961482):0.03424525197386999592,(269122088__Bacteria__Fusobacteria__Sebaldella_termitidis_ATCC_33386__hypothetical_protein:0.22737989989739224028,(260599891__Bacteria__Gammaproteobacteria__Cronobacter_turicensis_z3032__hypothetical_protein:0.00820155999320064735,156936239__Bacteria__Gammaproteobacteria__Cronobacter_sakazakii_ATCC_BAA-894__hypothetical_protein:0.03075031089066766754):0.12589538430275137859):0.04875504547752790990):0.02424246604637106395):0.02680853464722482427,((299770579__Bacteria__Gammaproteobacteria__Acinetobacter_oleivorans_DR1__putative_signal_peptide_protein:0.15760776981430105192,333927298__Bacteria__Gammaproteobacteria__Serratia_sp_AS12__hypothetical_protein:0.19378824835782484937):0.03060919733651715907,330808858__Bacteria__Gammaproteobacteria__Pseudomonas_brassicacearum_subsp_brassicacearum_NFM421__hypothetical_protein:0.12745127360270355754):0.04666991641520260026):0.02972172963191438422,(17544925__Bacteria__Betaproteobacteria__Ralstonia_solanacearum_GMI1000__signal_peptide_protein:0.14128307801675377142,(15838346__Bacteria__Gammaproteobacteria__Xylella_fastidiosa_9a5c__hypothetical_protein:0.29457198618620999975,(194365791__Bacteria__Gammaproteobacteria__Stenotrophomonas_maltophilia_R551-3__hypothetical_protein:0.25628126119332667043,126172884__Bacteria__Gammaproteobacteria__Shewanella_baltica_OS155__putative_signal_peptide_protein:0.19547188806065177169):0.06277445417344858225):0.04650383323334431745):0.03660551651933903472):0.03766130138010914674):0.02481360894714983861,350264734__Bacteria__Bacilli__Bacillus_subtilis_subsp_spizizenii_TU-B-10__alpha|beta_hydrolase:0.16421487043199578526):0.02386590963923712616,(127513975__Bacteria__Gammaproteobacteria__Shewanella_loihica_PV-4__putative_signal_peptide_protein:0.09647214794123654125,(119775840__Bacteria__Gammaproteobacteria__Shewanella_amazonensis_SB2B__putative_signal_peptide_protein:0.20395030797846014359,117920140__Bacteria__Gammaproteobacteria__Shewanella_sp_ANA-3_1__putative_signal_peptide_protein:0.07564228458855484782):0.05067408219708072203):0.25760644150807410213):0.03022104540203318992):0.04664449513821155441,(387894069__Bacteria__Gammaproteobacteria__Pseudomonas_fluorescens_A506__hypothetical_protein:0.14314865973309023883,229590889__Bacteria__Gammaproteobacteria__Pseudomonas_fluorescens_SBW25__hypothetical_protein:0.15311988142807167468):0.17187363993433235621):0.09548621579782541613):0.28321168348603570353):0.24638928821340094766):0.30467151585698570848,(116622029__Bacteria__Acidobacteria__Candidatus_Solibacter_usitatus_Ellin6076__dienelactone_hydrolase:0.40449314767046573582,271501167__Bacteria__Gammaproteobacteria__Dickeya_dadantii_Ech586__dienelactone_hydrolase:0.20215012864143463989):0.29163829769647292567):0.07649025726086329524,(257126187__Bacteria__Fusobacteria__Leptotrichia_buccalis_C-1013-b__alpha|beta_hydrolase_fold_protein:0.21040098675394239280,(386586380__Bacteria__Bacilli__Streptococcus_suis_D12__hypothetical_protein:0.60871373749360302430,((352685111__Bacteria__Negativicutes__Acidaminococcus_intestini_RyC-MR95__hypothetical_protein:0.42588417227198854809,(188533693__Bacteria__Gammaproteobacteria__Erwinia_tasmaniensis_Et1-99__hypothetical_protein:0.20426327243023606473,365967183__Bacteria__Gammaproteobacteria__Aggregatibacter_actinomycetemcomitans_ANH9381__peptidase_S15:0.28644789516529350903):0.11866886091906189704):0.03808629412207480136,(((((378951040__Bacteria__Gammaproteobacteria__Pseudomonas_fluorescens_F113__hydrolase_of_the_alpha_beta_superfamily_protein:0.11094648040285022550,(86159633__Bacteria__Deltaproteobacteria__Anaeromyxobacter_dehalogenans_2CP-C__hypothetical_protein:0.12378253807571068523,(378827150__Bacteria__Alphaproteobacteria__Sinorhizobium_fredii_HH103__putative_hydrolase:0.06722215001531735290,(119385967__Bacteria__Alphaproteobacteria__Paracoccus_denitrificans_PD1222__hypothetical_protein:0.14808132797738826625,((319791554__Bacteria__Betaproteobacteria__Variovorax_paradoxus_EPS__hydrolase_of_the_alpha|beta_superfamily_protein:0.04773959826681610508,333914178__Bacteria__Betaproteobacteria__Delftia_sp_Cs1-4__dienelactone_hydrolase:0.17603538412171357286):0.03882330867583386191,(110636235__Bacteria__Alphaproteobacteria__Chelativorans_sp_BNC1__hypothetical_protein:0.16442972883573883647,(357416430__Bacteria__Gammaproteobacteria__Pseudoxanthomonas_spadix_BD-a59__hydrolase_of_the_alpha|beta_superfamily_protein:0.06829005745384754411,226945295__Bacteria__Gammaproteobacteria__Azotobacter_vinelandii_DJ__alpha|beta_fold_family_hydrolase:0.15186792167633703099):0.01078559995764930175):0.03469711574159834583):0.04015466256086539648):0.07280598654280047433):0.05765885373383885376):0.03884651997223754344):0.05284010344046288776,300704137__Bacteria__Betaproteobacteria__Ralstonia_solanacearum_CFBP2957__putative_hydrolase:0.16194399320942437503):0.06211914778217902944,(375257254__Bacteria__Gammaproteobacteria__Klebsiella_oxytoca_KCTC_1686__peptidase_S15:0.10120752168054465703,(123443238__Bacteria__Gammaproteobacteria__Yersinia_enterocolitica_subsp_enterocolitica_8081__hypothetical_protein:0.00890158820632244371,332160833__Bacteria__Gammaproteobacteria__Yersinia_enterocolitica_subsp_palearctica_105-5R-r__hypothetical_protein:0.02257028512235985385):0.11801791080039807091):0.09278362757555867757):0.02797407257380443019,((237808093__Bacteria__Gammaproteobacteria__Tolumonas_auensis_DSM_9187__peptidase_S15:0.15301981375990816869,148266382__Bacteria__Deltaproteobacteria__Geobacter_uraniireducens_Rf4__alpha|beta_fold_family_hydrolase|like_protein:0.10860986541324062216):0.03173195830617005220,(51596320__Bacteria__Gammaproteobacteria__Yersinia_pseudotuberculosis_IP_32953__hypothetical_protein:0.00000122123005994819,22126191__Bacteria__Gammaproteobacteria__Yersinia_pestis_KIM_10__hypothetical_protein:0.00000122123005994819):0.11541685812080715312):0.06536953905590671410):0.04399300664174902314,((218888030__Bacteria__Deltaproteobacteria__Desulfovibrio_vulgaris_str_Miyazaki_F__hypothetical_protein:0.34453755136918240431,187735499__Bacteria__others_bacteria__Akkermansia_muciniphila_ATCC_BAA-835__alpha|beta_superfamily_hydrolase:0.40407754198013096092):0.10772818091289106113,(326797561__Bacteria__Bacteroidetes__Sphingobacterium_sp_21__hypothetical_protein:0.28100452154082561362,390944111__Bacteria__Bacteroidetes__Belliella_baltica_DSM_15883__alpha|beta_superfamily_hydrolase:0.22860519274669635625):0.06383345162938335038):0.04653613476534974175):0.08012022268014284965):0.06388611043308232984):0.05897131651223237042):0.61590222717351539305):0.13778332392785866412,((170725062__Bacteria__Gammaproteobacteria__Shewanella_woodyi_ATCC_51908__peptidase_S15:1.10208505128915601468,(((158334494__Bacteria__Cyanobacteria__Acaryochloris_marina_MBIC11017__hypothetical_protein:1.05574187450498269136,158335821__Bacteria__Cyanobacteria__Acaryochloris_marina_MBIC11017__hypothetical_protein:0.95637930226996792360):0.37461598884516544850,374329013__Bacteria__Alphaproteobacteria__Pseudovibrio_sp_FO-BEG1__alpha|beta_superfamily_hydrolase:1.47645848344637364846):0.30883799642004394759,(((374329638__Bacteria__Alphaproteobacteria__Pseudovibrio_sp_FO-BEG1__hypothetical_protein:1.38748340577111628491,(386852441__Bacteria__Actinobacteria__Actinoplanes_sp_SE50-110__hypothetical_protein:1.03235752300206096166,271963421__Bacteria__Actinobacteria__Streptosporangium_roseum_DSM_43021__hypothetical_protein:0.38852613499922111773):0.72855985537013712161):0.21617188329954742376,(169630783__Bacteria__Actinobacteria__Mycobacterium_abscessus_ATCC_19977_1__hypothetical_protein:1.63084890790790959514,(190890406__Bacteria__Alphaproteobacteria__Rhizobium_etli_CIAT_652__hypothetical_protein:1.09798140073622763069,((89053810__Bacteria__Alphaproteobacteria__Jannaschia_sp_CCS1__hypothetical_protein:0.81225895616284560230,158334503__Bacteria__Cyanobacteria__Acaryochloris_marina_MBIC11017__hypothetical_protein:0.86921185116327814857):0.04062775320741478235,(374330329__Bacteria__Alphaproteobacteria__Pseudovibrio_sp_FO-BEG1__hypothetical_protein:0.63758132425654456821,158338926__Bacteria__Cyanobacteria__Acaryochloris_marina_MBIC11017__hypothetical_protein:0.45732782892309076228):0.16921196847957906129):0.67062693004749940329):0.22510090006042210442):0.12925802772369776594):0.23236054935628641660,330826848__Bacteria__Betaproteobacteria__Alicycliphilus_denitrificans_K601__peptidase_S15:2.59253448627880755950):0.11730387687683457854):0.19292755846475245773):0.37237270820596529708,(34498304__Bacteria__Betaproteobacteria__Chromobacterium_violaceum_ATCC_12472__hypothetical_protein:0.65618813059411174038,((374982825__Bacteria__Actinobacteria__Streptomyces_bingchenggensis_BCW-1__hypothetical_protein:0.51370787376103932420,237786597__Bacteria__Actinobacteria__Corynebacterium_kroppenstedtii_DSM_44385__hypothetical_protein:0.61911721495791727232):0.16316204233646672273,(((345012346__Bacteria__Actinobacteria__Streptomyces_violaceusniger_Tu_4113__dienelactone_hydrolase:0.19550414235814189690,386836561__Bacteria__Actinobacteria__Streptomyces_hygroscopicus_subsp_jinggangensis_5008__dienelactone_hydrolase:0.35632743909263780990):0.20248316862413862083,256391168__Bacteria__Actinobacteria__Catenulispora_acidiphila_DSM_44928__hypothetical_protein:0.29085078720037910172):0.17687535637352805318,375146450__Bacteria__Bacteroidetes__Niastella_koreensis_GR20-10__hypothetical_protein:0.55413108714978209779):0.36622336071165173532):0.13696935135583551690):0.17954298391646097977):0.10341720599878782838):0.20650228215687560507,((((379022185__Bacteria__Bacilli__Staphylococcus_aureus_subsp_aureus_M013__putative_dienelactone_hydrolase:0.08515518839662512829,(379794729__Bacteria__Bacilli__Staphylococcus_aureus_subsp_aureus_MSHR1132__hypothetical_protein:0.01768410254040072779,384549127__Bacteria__Bacilli__Staphylococcus_aureus_subsp_aureus_JKD6159__alpha|beta_hydrolase:0.00000122123005994819):0.09578815964668317695):0.50707166244344947792,163938841__Bacteria__Bacilli__Bacillus_weihenstephanensis_KBAB4__dienelactone_hydrolase:0.32498811424957829708):0.12004963422216353985,((294498578__Bacteria__Bacilli__Bacillus_megaterium_QM_B1551__hypothetical_protein:0.28745717053517777506,150018014__Bacteria__Clostridia__Clostridium_beijerinckii_NCIMB_8052__alpha|beta_fold_family_hydrolase:0.53354717573750065629):0.10945209748420876850,(289549379__Bacteria__Bacilli__Staphylococcus_lugdunensis_HKU09-01__Dienelactone_hydrolase:0.05139403066348573884,(379022187__Bacteria__Bacilli__Staphylococcus_aureus_subsp_aureus_M013__putative_dienelactone_hydrolase:0.01780869083439671346,(379796940__Bacteria__Bacilli__Staphylococcus_aureus_subsp_aureus_MSHR1132__dienelactone_hydrolase_family_protein:0.02102101402640912595,((387601398__Bacteria__Bacilli__Staphylococcus_aureus_subsp_aureus_S0385__hydrolase|_alpha|beta_fold_family:0.00000122123005994819,386727874__Bacteria__Bacilli__Staphylococcus_aureus_subsp_aureus_71193__dienelactone_hydrolase_family_protein:0.00000122123005994819):0.00436889055809751466,384548993__Bacteria__Bacilli__Staphylococcus_aureus_subsp_aureus_JKD6159__alpha|beta_hydrolase:0.00000122123005994819):0.00726676181683766093):0.00684756328783477954):0.02613009720872242966):0.71016780195294981759):0.06328081646818109474):0.10011836408541401056,325297880__Bacteria__Bacteroidetes__Bacteroides_salanitronis_DSM_18170__hypothetical_protein:0.96413602817812804613):0.04037260191601856063):0.14953005467856919641):0.03441692517229520687):0.25158634655130163171,(117621526__Bacteria__Gammaproteobacteria__Aeromonas_hydrophila_subsp_hydrophila_ATCC_7966__dienelactone_hydrolase_domain|containing_protein:0.65278596072307348841,78060704__Bacteria__Betaproteobacteria__Burkholderia_sp_383__alpha|beta_hydrolase:0.41986961693868540824):0.08227463580155053302):0.39821153515173096649,299770755__Bacteria__Gammaproteobacteria__Acinetobacter_oleivorans_DR1__alpha|beta_fold_family_hydrolase:0.21231153277659231549):0.06306055747286441748):0.11779084078500884347,209550506__Bacteria__Alphaproteobacteria__Rhizobium_leguminosarum_bv_trifolii_WSM2304__alpha|beta_superfamily|like_hydrolase:0.18822724243746913331):0.06046501696305234264,209884859__Bacteria__Alphaproteobacteria__Oligotropha_carboxidovorans_OM5__alpha|beta_fold_family_hydrolase:0.17283573801696097694):0.16392149955973769893):0.00901259729212917568,24112726__Bacteria__Gammaproteobacteria__Shigella_flexneri_2a_str_301__hypothetical_protein:0.02087675630580135971):0.00200209129110690866):0.00000122123005994819):0.00000122123005994819,291282423__Bacteria__Gammaproteobacteria__Escherichia_coli_O55_H7_str_CB9615__hypothetical_protein:0.00000122123005994819):0.00000122123005994819,387882388__Bacteria__Gammaproteobacteria__Escherichia_coli_Xuzhou21__hypothetical_protein:0.00000122123005994819):0.00000122123005994819):0.00000122123005994819,15801840__Bacteria__Gammaproteobacteria__Escherichia_coli_O157_H7_str_EDL933__hypothetical_protein:0.00000122123005994819):0.0;
