# Supplementary material for: The last universal common ancestor between ancient Earth chemistry and the onset of genetics
Source: PLoS Genet. 2018 Aug 16;14(8):e1007518. doi: 10.1371/journal.pgen.1007518 (PMC6095482; doi:10.1371/journal.pgen.1007518)
Supplement: S1 Appendix — The trees are for the 355 clusters that, after alignment and tree construction, generated ML trees that preserve domain monophyly while also having homologues in ≥2 archaeal and ≥2 bacterial lineages. These 355 proteins trace to LUCA by those phylogenetic criteria [78]. LUCA, last universal common ancestor; ML, maximum likelihood. (ZIP) [file pgen.1007518.s001.zip › renamed_trees_LUCA/177.tree]

((284161660__Archaea__Archaeoglobales__Archaeoglobus_profundus_DSM_5631__molybdenum_cofactor_biosynthesis_protein_A:0.36569579875204416552,327400189__Archaea__Archaeoglobales__Archaeoglobus_veneficus_SNP6__molybdenum_cofactor_biosynthesis_protein_A:0.15421650136889145100):0.07443164776236420310,((((((((146296011__Bacteria__Clostridia__Caldicellulosiruptor_saccharolyticus_DSM_8903__radical_SAM_domain|containing_protein:0.23648935088653044723,(((312794051__Bacteria__Clostridia__Caldicellulosiruptor_kristjanssonii_177R1B__molybdenum_cofactor_biosynthesis_protein_a:0.00283112276254169661,344996538__Bacteria__Clostridia__Caldicellulosiruptor_lactoaceticus_6A__molybdenum_cofactor_biosynthesis_protein_A:0.00283686838188018957):0.00219798913421994377,222528835__Bacteria__Clostridia__Caldicellulosiruptor_bescii_DSM_6725__molybdenum_cofactor_biosynthesis_protein_A:0.01443738850334292875):0.03885299398570309093,((302871428__Bacteria__Clostridia__Caldicellulosiruptor_obsidiansis_OB47__molybdenum_cofactor_biosynthesis_protein_A:0.01637790756048312923,312134714__Bacteria__Clostridia__Caldicellulosiruptor_owensensis_OL__Radical_SAM_domain|containing_protein:0.03689739840709882479):0.00647641855150122951,(312128061__Bacteria__Clostridia__Caldicellulosiruptor_hydrothermalis_108__molybdenum_cofactor_biosynthesis_protein_a:0.00321466081031327377,312622876__Bacteria__Clostridia__Caldicellulosiruptor_kronotskyensis_2002__molybdenum_cofactor_biosynthesis_protein_a:0.03118815447673815161):0.01468501497811488914):0.06103818360128469844):0.12926677325199403823):0.52514575962199272485,330836381__Bacteria__Spirochaetes__Spirochaeta_coccoides_DSM_17374__radical_SAM_protein:1.31198402275169212494):0.17665090500668653717,(383788811__Bacteria__others_bacteria__Caldisericum_exile_AZM16c01__molybdenum_cofactor_biosynthesis_protein_A:0.85336344175292233594,(((374340455__Bacteria__Thermotogae__Marinitoga_piezophila_KA3__molybdenum_cofactor_biosynthesis_protein_A:0.45167282413219272952,((338730328__Bacteria__Thermotogae__Thermotoga_thermarum_DSM_5069__molybdenum_cofactor_biosynthesis_protein_A:0.28106812726536495317,157363749__Bacteria__Thermotogae__Thermotoga_lettingae_TMO__molybdenum_cofactor_biosynthesis_protein_A:0.39032218623100578547):0.20830624878102635411,239617100__Bacteria__Thermotogae__Kosmotoga_olearia_TBF_19-5-1__molybdenum_cofactor_biosynthesis_protein_A:0.44326643625705142160):0.09095527806602431153):0.24769455285450969750,(238925509__Bacteria__Clostridia__Eubacterium_rectale_ATCC_33656__molybdenum_cofactor_biosynthesis_protein_A:0.83939769578026246499,206895195__Bacteria__Clostridia__Coprothermobacter_proteolyticus_DSM_5265__molybdenum_cofactor_biosynthesis_protein_MoaA:0.75502095238300270807):0.09837133254219901368):0.07776750086900531544,((189219894__Bacteria__others_bacteria__Methylacidiphilum_infernorum_V4__Molybdenum_cofactor_biosynthesis_enzyme:0.81708341327687084021,(((325295010__Bacteria__Aquificae__Desulfurobacterium_thermolithotrophum_DSM_11699__molybdenum_cofactor_biosynthesis_protein_A:0.24968695550332145605,319789832__Bacteria__Aquificae__Thermovibrio_ammonificans_HB-1__molybdenum_cofactor_biosynthesis_protein_A:0.32875999965883118126):0.23357913874941432786,(195953929__Bacteria__Aquificae__Hydrogenobaculum_sp_Y04AAS1__Radical_SAM_domain|containing_protein:0.57303222082324167808,(225850334__Bacteria__Aquificae__Persephonella_marina_EX-H1__molybdenum_cofactor_biosynthesis_protein_A:0.09622603291069276032,(225848259__Bacteria__Aquificae__Sulfurihydrogenibium_azorense_Az-Fu1__molybdenum_cofactor_biosynthesis_protein_A:0.08433605666851176630,188996316__Bacteria__Aquificae__Sulfurihydrogenibium_sp_YO3AOP1__molybdenum_cofactor_biosynthesis_protein_A:0.07892848188962087175):0.05582157635374195015):0.26636561581410789223):0.26471650651019196232):0.12076615687341044070,(((((((((302388859__Bacteria__Clostridia__Thermosediminibacter_oceani_DSM_16646__GTP_cyclohydrolase_subunit_MoaA:0.40358388589688465320,226227077__Bacteria__others_bacteria__Gemmatimonas_aurantiaca_T-27__molybdenum_cofactor_biosynthesis_protein_A:0.65091715455172149962):0.08859418038337214807,(((374993374__Bacteria__Clostridia__Desulfosporosinus_orientis_DSM_765__molybdenum_cofactor_biosynthesis_protein_A:0.16699258406789141418,(219667457__Bacteria__Clostridia__Desulfitobacterium_hafniense_DCB-2__molybdenum_cofactor_biosynthesis_protein_A:0.00000122123005994819,89896712__Bacteria__Clostridia__Desulfitobacterium_hafniense_Y51__hypothetical_protein:0.00260813917822048632):0.17203481635973361108):0.34147552640541029012,167628201__Bacteria__Clostridia__Heliobacterium_modesticaldum_Ice1__molybdenum_cofactor_biosynthesis_protein_a:0.44168172565753843761):0.03927381443726851024,51894040__Bacteria__Clostridia__Symbiobacterium_thermophilum_IAM_14863__molybdenum_cofactor_biosynthesis_protein_A:0.51168834170266064287):0.04815649184727675142):0.03569326073514837716,(256826835__Bacteria__Actinobacteria__Cryptobacterium_curtum_DSM_15641__molybdenum_cofactor_biosynthesis_protein_A:0.29760452634399048311,((339445651__Bacteria__Actinobacteria__Eggerthella_sp_YY7918__hypothetical_protein:0.05237428922115607011,257791940__Bacteria__Actinobacteria__Eggerthella_lenta_DSM_2243__molybdenum_cofactor_biosynthesis_protein_A:0.04790351313990189042):0.10809970290094536582,257062911__Bacteria__Actinobacteria__Slackia_heliotrinireducens_DSM_20476__GTP_cyclohydrolase_subunit_MoaA:0.21340665707490275027):0.04820450876570709503):0.28074568850870695869):0.02634440263657808132,((83590961__Bacteria__Clostridia__Moorella_thermoacetica_ATCC_39073__GTP_cyclohydrolase_subunit_MoaA:0.39326152543334214062,(((260893438__Bacteria__Clostridia__Ammonifex_degensii_KC4__molybdenum_cofactor_biosynthesis_protein_A:0.34573652482157879451,333980056__Bacteria__Clostridia__Desulfotomaculum_kuznetsovii_DSM_6115__molybdenum_cofactor_biosynthesis_protein_A:0.15128484238175110566):0.17883458823975759144,(147678958__Bacteria__Clostridia__Pelotomaculum_thermopropionicum_SI__molybdenum_cofactor_biosynthesis_enzyme:0.32324691170127306528,(258516114__Bacteria__Clostridia__Desulfotomaculum_acetoxidans_DSM_771__molybdenum_cofactor_biosynthesis_protein_A:0.23855494018990341942,(134300107__Bacteria__Clostridia__Desulfotomaculum_reducens_MI-1__molybdenum_cofactor_biosynthesis_protein_A:0.12732768778482389527,(334339969__Bacteria__Clostridia__Desulfotomaculum_ruminis_DSM_2154__molybdenum_cofactor_biosynthesis_protein_A:0.11749091957804187747,333923839__Bacteria__Clostridia__Desulfotomaculum_carboxydivorans_CO-1-SRB__molybdenum_cofactor_biosynthesis_protein_A:0.08660083090921316673):0.03287547608283836187):0.24704289025480921649):0.05196137539185324838):0.04831014381670179630):0.05810225509253721943,(169830805__Bacteria__Clostridia__Candidatus_Desulforudis_audaxviator_MP104C__molybdenum_cofactor_biosynthesis_protein_A:0.46917911898550418437,296132280__Bacteria__Clostridia__Thermincola_potens_JR__molybdenum_cofactor_biosynthesis_protein_A:0.28197435602887288564):0.09854966649383962995):0.02045000176663388375):0.06186369793566613706,((85857996__Bacteria__Deltaproteobacteria__Syntrophus_aciditrophicus_SB__molybdenum_cofactor_biosynthesis_protein_A:0.21318930859644744102,(85860740__Bacteria__Deltaproteobacteria__Syntrophus_aciditrophicus_SB__molybdenum_cofactor_biosynthesis_protein_A:0.19819582921810507958,114567375__Bacteria__Clostridia__Syntrophomonas_wolfei_subsp_wolfei_str_Goettingen__molybdenum_cofactor_biosynthesis_protein_A:0.21617822219072618806):0.07687640196409967208):0.09286699072161501423,297616758__Bacteria__Clostridia__Syntrophothermus_lipocalidus_DSM_12680__molybdenum_cofactor_biosynthesis_protein_A:0.31429458939302978848):0.15597019344312101907):0.06435173947708475173):0.06086452904709075545,((((302344325__Bacteria__Deltaproteobacteria__Desulfarculus_baarsii_DSM_2075__molybdenum_cofactor_biosynthesis_protein_A:0.70478866868868517148,(337288732__Bacteria__others_bacteria__Thermodesulfobacterium_sp_OPB45__molybdenum_cofactor_biosynthesis_protein_A:0.41843284717324003008,337285507__Bacteria__others_bacteria__Thermodesulfatator_indicus_DSM_15286__molybdenum_cofactor_biosynthesis_protein_A:0.34056757287532157807):0.14092167230748833817):0.04301721597497209365,(((51246024__Bacteria__Deltaproteobacteria__Desulfotalea_psychrophila_LSv54__molybdenum_cofactor_biosynthesis_protein_A_|MoaA|:0.42991235162558838478,320353108__Bacteria__Deltaproteobacteria__Desulfobulbus_propionicus_DSM_2032__molybdenum_cofactor_biosynthesis_protein_A:0.40461875349760129117):0.15280597516974256389,328951933__Bacteria__Deltaproteobacteria__Desulfobacca_acetoxidans_DSM_11109__molybdenum_cofactor_biosynthesis_protein_A:0.46973970242401602571):0.07137923778942516229,((224368537__Bacteria__Deltaproteobacteria__Desulfobacterium_autotrophicum_HRM2__protein_MoaA1:0.32473037467961435310,(158522869__Bacteria__Deltaproteobacteria__Desulfococcus_oleovorans_Hxd3__molybdenum_cofactor_biosynthesis_protein_A:0.39127124369508747836,158520204__Bacteria__Deltaproteobacteria__Desulfococcus_oleovorans_Hxd3__molybdenum_cofactor_biosynthesis_protein_A:0.39756446467818490342):0.18905285462363696780):0.09635697482142868697,(116749338__Bacteria__Deltaproteobacteria__Syntrophobacter_fumaroxidans_MPOB__molybdenum_cofactor_biosynthesis_protein_A:0.42162055869555348231,224370662__Bacteria__Deltaproteobacteria__Desulfobacterium_autotrophicum_HRM2__protein_MoaA2:0.44607229207009546634):0.05733345784605133055):0.06282969740327391805):0.10457427147528146338):0.03977329905491961554,218780597__Bacteria__Deltaproteobacteria__Desulfatibacillum_alkenivorans_AK-01__molybdenum_cofactor_biosynthesis_protein_A:0.46473783068314827860):0.06704298214991516458,((((16803087__Bacteria__Bacilli__Listeria_monocytogenes_EGD-e__molybdenum_cofactor_biosynthesis_protein_A:0.00000122123005994819,(217964860__Bacteria__Bacilli__Listeria_monocytogenes_HCC23__molybdenum_cofactor_biosynthesis_protein_A:0.01344977042477041307,(116872442__Bacteria__Bacilli__Listeria_welshimeri_serovar_6b_str_SLCC5334__molybdenum_cofactor_biosynthesis_protein_A:0.01535238827717852299,(16800108__Bacteria__Bacilli__Listeria_innocua_Clip11262__molybdenum_cofactor_biosynthesis_protein_A:0.00746587060225988551,(289434309__Bacteria__Bacilli__Listeria_seeligeri_serovar_1-2b_str_SLCC3954__molybdenum_cofactor_biosynthesis_protein_A:0.01160838795035839567,347548449__Bacteria__Bacilli__Listeria_ivanovii_subsp_ivanovii_PAM_55__putative_molybdenum_cofactor_biosynthesis_protein_A:0.01393569140512828687):0.01725247691583521592):0.00000122123005994819):0.01004123811705788863):0.00495278152007458828):0.11421084204458699374,(254556403__Bacteria__Bacilli__Lactobacillus_plantarum_JDM1__molybdenum_cofactor_biosynthesis_protein_A:0.08625892817072702834,184155556__Bacteria__Bacilli__Lactobacillus_fermentum_IFO_3956__molybdenum_cofactor_biosynthesis_protein_A:0.09235562826443682871):0.36564292942376702689):0.18404316294775613372,((261409709__Bacteria__Bacilli__Paenibacillus_sp_Y412MC10__molybdenum_cofactor_biosynthesis_protein_A:0.27216887833206998559,337747778__Bacteria__Bacilli__Paenibacillus_mucilaginosus_KNP414__protein_MoaA:0.17264081814080664556):0.07839782198349275200,(251798581__Bacteria__Bacilli__Paenibacillus_sp_JDR-2__molybdenum_cofactor_biosynthesis_protein_A:0.30479639782703826789,295697188__Bacteria__Bacilli__Kyrpidia_tusciae_DSM_2912__molybdenum_cofactor_biosynthesis_protein_A:0.28887190165160842037):0.07032173554357463996):0.06014554178337207929):0.33057648213824747385,((((((320161946__Bacteria__Chloroflexi__Anaerolinea_thermophila_UNI-1__molybdenum_cofactor_biosynthesis_protein_A:0.27116935081330273416,383762815__Bacteria__Chloroflexi__Caldilinea_aerophila_DSM_14535_NBRC_104270__molybdenum_cofactor_biosynthesis_protein_A:0.23960563266393244963):0.13127626277541415423,((269836513__Bacteria__Chloroflexi__Sphaerobacter_thermophilus_DSM_20745__molybdenum_cofactor_biosynthesis_protein_A:0.16044736109956159176,221633026__Bacteria__Chloroflexi__Thermomicrobium_roseum_DSM_5159__molybdenum_cofactor_biosynthesis_protein_A:0.12375148914667155609):0.12841629633186293913,(159896860__Bacteria__Chloroflexi__Herpetosiphon_aurantiacus_DSM_785__molybdenum_cofactor_biosynthesis_protein_A:0.27094935605066583495,(((163846754__Bacteria__Chloroflexi__Chloroflexus_aurantiacus_J-10-fl__molybdenum_cofactor_biosynthesis_protein_A:0.00000122123005994819,222524567__Bacteria__Chloroflexi__Chloroflexus_sp_Y-400-fl__molybdenum_cofactor_biosynthesis_protein_A:0.00000122123005994819):0.03905106480008000563,219849365__Bacteria__Chloroflexi__Chloroflexus_aggregans_DSM_9485__molybdenum_cofactor_biosynthesis_protein_A:0.01094711956856187635):0.10937729110462775239,(148656236__Bacteria__Chloroflexi__Roseiflexus_sp_RS-1__molybdenum_cofactor_biosynthesis_protein_A:0.03357241531584925776,156741740__Bacteria__Chloroflexi__Roseiflexus_castenholzii_DSM_13941__molybdenum_cofactor_biosynthesis_protein_A:0.03143455014947347387):0.11477207448781003019):0.12549622974334370684):0.14001895685969467653):0.08314741409385215110):0.12728243763217697571,(((220906317__Bacteria__Cyanobacteria__Cyanothece_sp_PCC_7425__molybdenum_cofactor_biosynthesis_protein_A:0.12670345344149711031,158338612__Bacteria__Cyanobacteria__Acaryochloris_marina_MBIC11017__molybdenum_cofactor_biosynthesis_protein_A:0.15014850989702743789):0.06315961935604816335,((((17231357__Bacteria__Cyanobacteria__Nostoc_sp_PCC_7120__molybdenum_cofactor_biosynthesis_protein_A:0.01198137540400343384,75908051__Bacteria__Cyanobacteria__Anabaena_variabilis_ATCC_29413__GTP_cyclohydrolase_subunit_MoaA:0.00926397784345319580):0.05733701580757427640,186682135__Bacteria__Cyanobacteria__Nostoc_punctiforme_PCC_73102__molybdenum_cofactor_biosynthesis_protein_A:0.05512901816562323920):0.04816894736020978923,113474197__Bacteria__Cyanobacteria__Trichodesmium_erythraeum_IMS101__GTP_cyclohydrolase_subunit_MoaA:0.17895319393134151431):0.02702364235675598983,((172036817__Bacteria__Cyanobacteria__Cyanothece_sp_ATCC_51142_lin-circ__molybdenum_cofactor_biosynthesis_protein_A:0.12103465169270373469,(257059643__Bacteria__Cyanobacteria__Cyanothece_sp_PCC_8802__molybdenum_cofactor_biosynthesis_protein_A:0.00621748023496473609,218246600__Bacteria__Cyanobacteria__Cyanothece_sp_PCC_8801__molybdenum_cofactor_biosynthesis_protein_A:0.00395853556193132873):0.09529492026842389940):0.07867036085198290951,(218440304__Bacteria__Cyanobacteria__Cyanothece_sp_PCC_7424__molybdenum_cofactor_biosynthesis_protein_A:0.10589388702991052449,((166363205__Bacteria__Cyanobacteria__Microcystis_aeruginosa_NIES-843__molybdopterin_biosynthesis_protein_A:0.15639965270382569229,170077975__Bacteria__Cyanobacteria__Synechococcus_sp_PCC_7002__molybdenum_cofactor_biosynthesis_protein_A:0.19546571871112286556):0.03832298556942349138,307154044__Bacteria__Cyanobacteria__Cyanothece_sp_PCC_7822__molybdenum_cofactor_biosynthesis_protein_A:0.05584064127133567951):0.01797958939735403577):0.03761780949842756516):0.03853260933969512858):0.03720227582579000575):0.07083406062600065833,(86610224__Bacteria__Cyanobacteria__Synechococcus_sp_JA-2-3Ba-2-13__molybdenum_cofactor_biosynthesis_protein_MoaA:0.18377120127388024695,37522593__Bacteria__Cyanobacteria__Gloeobacter_violaceus_PCC_7421__molybdenum_cofactor_biosynthesis_protein:0.24441197682110082923):0.03488267778347442505):0.46901246062962786976):0.10525098334149209089,((302338143__Bacteria__Spirochaetes__Spirochaeta_smaragdinae_DSM_11293__radical_SAM_protein:0.86958583956687818262,(108803860__Bacteria__Actinobacteria__Rubrobacter_xylanophilus_DSM_9941__GTP_cyclohydrolase_subunit_MoaA:0.47008299703102318645,((((291294660__Bacteria__Deinococcus-Thermus__Meiothermus_ruber_DSM_1279__molybdenum_cofactor_biosynthesis_protein_A:0.07752786240492004488,297565177__Bacteria__Deinococcus-Thermus__Meiothermus_silvanus_DSM_9946__molybdenum_cofactor_biosynthesis_protein_A:0.08196962110601940799):0.12362825084170346590,(320449552__Bacteria__Deinococcus-Thermus__Thermus_scotoductus_SA-01__molybdenum_cofactor_biosynthesis_protein_A:0.02482719655053305940,(384440270__Bacteria__Deinococcus-Thermus__Thermus_sp_CCB_US3_UF1__Molybdenum_cofactor_biosynthesis_protein_A:0.02634546191664110387,46200290__Bacteria__Deinococcus-Thermus__Thermus_thermophilus_HB27__molybdenum_cofactor_biosynthesis_protein_A:0.06195677070075171489):0.00527612846613779041):0.08877290588942292338):0.04894302129991536660,(328949604__Bacteria__Deinococcus-Thermus__Marinithermus_hydrothermalis_DSM_14884__molybdenum_cofactor_biosynthesis_protein_A:0.08402853393926643100,313679134__Bacteria__Deinococcus-Thermus__Oceanithermus_profundus_DSM_14977__GTP_cyclohydrolase_subunit_moaa:0.22049825958260052539):0.05377733030080523308):0.16978080800727513022,297624979__Bacteria__Deinococcus-Thermus__Truepera_radiovictrix_DSM_17093__molybdenum_cofactor_biosynthesis_protein_A:0.30913166534301572685):0.33066992264420796976):0.17171594870751635820):0.06435503915664446406,320161385__Bacteria__Chloroflexi__Anaerolinea_thermophila_UNI-1__molybdenum_cofactor_biosynthesis_protein_A:0.40917167952288818755):0.02315322935146697098):0.06420590404296273868,(((383783756__Bacteria__others_bacteria__Leptospirillum_ferrooxidans_C2-3__GTP_cyclohydrolase_subunit:1.10922155239444397701,((357419826__Bacteria__others_bacteria__Thermovirga_lienii_DSM_17291__molybdenum_cofactor_biosynthesis_protein_A:0.31579375777251328383,(294101827__Bacteria__others_bacteria__Aminobacterium_colombiense_DSM_12261__molybdenum_cofactor_biosynthesis_protein_A:0.63743335778279552883,269792493__Bacteria__others_bacteria__Thermanaerovibrio_acidaminovorans_DSM_6589__molybdenum_cofactor_biosynthesis_protein_A:0.42931704003050824570):0.13062816497992238429):0.38809736019704599297,(256828055__Bacteria__Deltaproteobacteria__Desulfomicrobium_baculatum_DSM_4028__molybdenum_cofactor_biosynthesis_protein_A:0.32566964579159846105,((239907084__Bacteria__Deltaproteobacteria__Desulfovibrio_magneticus_RS-1__molybdenum_cofactor_biosynthesis_protein_A:0.43678793978307173251,((242280341__Bacteria__Deltaproteobacteria__Desulfovibrio_salexigens_DSM_2638__molybdenum_cofactor_biosynthesis_protein_A:0.28022109328668709516,(317152637__Bacteria__Deltaproteobacteria__Desulfovibrio_aespoeensis_Aspo-2__molybdenum_cofactor_biosynthesis_protein_A:0.20917974725176727291,376297800__Bacteria__Deltaproteobacteria__Desulfovibrio_desulfuricans_ND132__molybdenum_cofactor_biosynthesis_protein_A:0.19617753877980959043):0.30532173940158718883):0.11354214793238502634,((220904538__Bacteria__Deltaproteobacteria__Desulfovibrio_desulfuricans_subsp_desulfuricans_str_ATCC_27774__molybdenum_cofactor_biosynthesis_protein_A:0.58031528366202311808,(218886327__Bacteria__Deltaproteobacteria__Desulfovibrio_vulgaris_str_Miyazaki_F__molybdenum_cofactor_biosynthesis_protein_A:0.18977566298723164140,46578994__Bacteria__Deltaproteobacteria__Desulfovibrio_vulgaris_str_Hildenborough__molybdenum_cofactor_biosynthesis_protein_A:0.22518435004516590414):0.07703609488527750349):0.05491707979855069838,(78355756__Bacteria__Deltaproteobacteria__Desulfovibrio_alaskensis_G20__molybdenum_cofactor_biosynthesis_protein_A:0.22776727353007067411,374300152__Bacteria__Deltaproteobacteria__Desulfovibrio_africanus_str_Walvis_Bay__molybdenum_cofactor_biosynthesis_protein_A:0.29804662490003563935):0.10875652484818446042):0.06188407670623080614):0.04591083901843826670):0.04495111883511447581,258405854__Bacteria__Deltaproteobacteria__Desulfohalobium_retbaense_DSM_5692__molybdenum_cofactor_biosynthesis_protein_A:0.35825743504456336597):0.10106892199860857684):0.31882887619349503661):0.05642930609904516642):0.07879894299704209848,((((56750280__Bacteria__Cyanobacteria__Synechococcus_elongatus_PCC_6301__molybdenum_cofactor_biosynthesis_protein_A:0.46148444285594147907,(((71083465__Bacteria__Alphaproteobacteria__Candidatus_Pelagibacter_ubique_HTCC1062__molybdenum_cofactor_biosynthesis_protein_A:0.58234077296974429139,(((308051422__Bacteria__Gammaproteobacteria__Ferrimonas_balearica_DSM_9799__GTP_cyclohydrolase_subunit_MoaA:0.26311888143289474673,(119776656__Bacteria__Gammaproteobacteria__Shewanella_amazonensis_SB2B__molybdenum_cofactor_biosynthesis_protein_A:0.07797104840102611623,(((91791470__Bacteria__Gammaproteobacteria__Shewanella_denitrificans_OS217__molybdenum_cofactor_biosynthesis_protein_A:0.19550129244735353629,114561270__Bacteria__Gammaproteobacteria__Shewanella_frigidimarina_NCIMB_400__molybdenum_cofactor_biosynthesis_protein_A:0.07295155224542189398):0.02191476750267454948,(((294143018__Bacteria__Gammaproteobacteria__Shewanella_violacea_DSS12__molybdenum_cofactor_biosynthesis_protein_A:0.05819981185198374457,(170729111__Bacteria__Gammaproteobacteria__Shewanella_woodyi_ATCC_51908__molybdenum_cofactor_biosynthesis_protein_A:0.04240953866245143061,157377532__Bacteria__Gammaproteobacteria__Shewanella_sediminis_HAW-EB3__molybdenum_cofactor_biosynthesis_protein_A:0.02025308218575045879):0.02386707185896696712):0.02221131531884996610,127511021__Bacteria__Gammaproteobacteria__Shewanella_loihica_PV-4__molybdenum_cofactor_biosynthesis_protein_A:0.04616560304415281285):0.02094693805666782496,(157963931__Bacteria__Gammaproteobacteria__Shewanella_pealeana_ATCC_700345__molybdenum_cofactor_biosynthesis_protein_A:0.00264349239247753257,(167622063__Bacteria__Gammaproteobacteria__Shewanella_halifaxensis_HAW-EB4__molybdenum_cofactor_biosynthesis_protein_A:0.01053261418534721591,212637685__Bacteria__Gammaproteobacteria__Shewanella_piezotolerans_WP3__Radical_SAM|Molybdenum_cofactor_synthesis_C:0.02396427138418910988):0.00261158109859419051):0.03882347396571229903):0.02727310303640017100):0.03185315248207567368,((((378706651__Bacteria__Gammaproteobacteria__Shewanella_baltica_OS678__molybdenum_cofactor_biosynthesis_protein_A:0.00000122123005994819,160873411__Bacteria__Gammaproteobacteria__Shewanella_baltica_OS195__molybdenum_cofactor_biosynthesis_protein_A:0.00000122123005994819):0.00244419480014204269,386326378__Bacteria__Gammaproteobacteria__Shewanella_baltica_BA175__molybdenum_cofactor_biosynthesis_protein_A:0.00000122123005994819):0.00000122123005994819,((126172537__Bacteria__Gammaproteobacteria__Shewanella_baltica_OS155__molybdenum_cofactor_biosynthesis_protein_A:0.00000122123005994819,(152998830__Bacteria__Gammaproteobacteria__Shewanella_baltica_OS185__molybdenum_cofactor_biosynthesis_protein_A:0.00000122123005994819,217971490__Bacteria__Gammaproteobacteria__Shewanella_baltica_OS223__molybdenum_cofactor_biosynthesis_protein_A:0.00000122123005994819):0.00000122123005994819):0.00000122123005994819,386339312__Bacteria__Gammaproteobacteria__Shewanella_baltica_OS117__molybdenum_cofactor_biosynthesis_protein_A:0.00000122123005994819):0.00244927436469833965):0.01201204964361809666,(146291496__Bacteria__Gammaproteobacteria__Shewanella_putrefaciens_CN-32__molybdenum_cofactor_biosynthesis_protein_A:0.01494879663933935433,(113968617__Bacteria__Gammaproteobacteria__Shewanella_sp_MR-4__molybdenum_cofactor_biosynthesis_protein_A:0.00777636194882727009,24375930__Bacteria__Gammaproteobacteria__Shewanella_oneidensis_MR-1__molybdenum_cofactor_biosynthesis_protein_A:0.00522391553756411040):0.03539927192630941410):0.00540286953883920441):0.01737047738973937147):0.05044305696303005848):0.13024415359722119057):0.12144553760921389385,(((237808516__Bacteria__Gammaproteobacteria__Tolumonas_auensis_DSM_9187__molybdenum_cofactor_biosynthesis_protein_A:0.23359463017861301082,((145299699__Bacteria__Gammaproteobacteria__Aeromonas_salmonicida_subsp_salmonicida_A449__molybdenum_cofactor_biosynthesis_protein_A:0.02914371752789899489,117619729__Bacteria__Gammaproteobacteria__Aeromonas_hydrophila_subsp_hydrophila_ATCC_7966__molybdenum_cofactor_biosynthesis_protein_A:0.02742423024821474473):0.04024681407125067778,330828904__Bacteria__Gammaproteobacteria__Aeromonas_veronii_B565__GTP_cyclohydrolase_subunit_MoaA:0.04537693667196485148):0.13424955965095661248):0.07744990099507502446,(374336034__Bacteria__Gammaproteobacteria__Oceanimonas_sp_GK1__molybdenum_cofactor_biosynthesis_protein_A:0.20173376843340057318,((((332290523__Bacteria__Gammaproteobacteria__Gallibacterium_anatis_UMN179__molybdenum_cofactor_biosynthesis_protein_A:0.16819996541829099201,((113461174__Bacteria__Gammaproteobacteria__Haemophilus_somnus_129PT__molybdenum_cofactor_biosynthesis_protein_A:0.17091315458739994582,((345430241__Bacteria__Gammaproteobacteria__Haemophilus_parainfluenzae_T3T1__molybdopterin_biosynthesis_protein_A:0.00380508702504417026,16273563__Bacteria__Gammaproteobacteria__Haemophilus_influenzae_Rd_KW20__molybdenum_cofactor_biosynthesis_protein_A:0.02384789134151976339):0.10616588123393874699,((261868086__Bacteria__Gammaproteobacteria__Aggregatibacter_actinomycetemcomitans_D11S-1__molybdenum_cofactor_biosynthesis_protein_A:0.05099509402524537993,251792594__Bacteria__Gammaproteobacteria__Aggregatibacter_aphrophilus_NJ8700__molybdenum_cofactor_biosynthesis_protein_A:0.04755663729419379315):0.05672169256403832016,15602490__Bacteria__Gammaproteobacteria__Pasteurella_multocida_subsp_multocida_str_Pm70__molybdenum_cofactor_biosynthesis_protein_A:0.13041122550403347335):0.03493952518919420103):0.01527978668482846830):0.02501352961141248277,(52425076__Bacteria__Gammaproteobacteria__Mannheimia_succiniciproducens_MBEL55E__molybdenum_cofactor_biosynthesis_protein_A:0.13582895780924131302,152979335__Bacteria__Gammaproteobacteria__Actinobacillus_succinogenes_130Z__molybdenum_cofactor_biosynthesis_protein_A:0.15378799998436665231):0.02844713194205082327):0.03205879372086693074):0.04500149079759471066,(219870678__Bacteria__Gammaproteobacteria__Haemophilus_parasuis_SH0165__molybdenum_cofactor_biosynthesis_protein_A:0.10167450367597448413,(126208170__Bacteria__Gammaproteobacteria__Actinobacillus_pleuropneumoniae_serovar_5b_str_L20__molybdenum_cofactor_biosynthesis_protein_A:0.06677865363767367113,33152462__Bacteria__Gammaproteobacteria__Haemophilus_ducreyi_35000HP__molybdenum_cofactor_biosynthesis_protein_A:0.10750806742794651039):0.03440338307931457840):0.11704403368710185329):0.15565665748671225765,(15641037__Bacteria__Gammaproteobacteria__Vibrio_cholerae_O1_biovar_El_Tor_str_N16961__molybdenum_cofactor_biosynthesis_protein_A:0.09578581891553876460,((54308317__Bacteria__Gammaproteobacteria__Photobacterium_profundum_SS9__molybdenum_cofactor_biosynthesis_protein_A:0.10797125152814210369,(209695344__Bacteria__Gammaproteobacteria__Aliivibrio_salmonicida_LFI1238__molybdenum_cofactor_biosynthesis_protein_A:0.02304669248819453745,59711547__Bacteria__Gammaproteobacteria__Vibrio_fischeri_ES114__molybdenum_cofactor_biosynthesis_protein_A:0.01844239106190002919):0.11969084184105843738):0.05065589179057825714,(((336124630__Bacteria__Gammaproteobacteria__Vibrio_anguillarum_775__molybdenum_cofactor_biosynthesis_protein_A:0.07588432731236949280,375131612__Bacteria__Gammaproteobacteria__Vibrio_furnissii_NCTC_11218__molybdenum_cofactor_biosynthesis_protein_A:0.06082288127659935678):0.03472905620863765003,(218708979__Bacteria__Gammaproteobacteria__Vibrio_splendidus_LGP32__molybdenum_cofactor_biosynthesis_protein_A:0.06934794860158158269,(262393727__Bacteria__Gammaproteobacteria__Vibrio_sp_Ex25__molybdenum_cofactor_biosynthesis_protein_A:0.00000122123005994819,(28898870__Bacteria__Gammaproteobacteria__Vibrio_parahaemolyticus_RIMD_2210633__molybdenum_cofactor_biosynthesis_protein_A:0.01859734832179428185,156975227__Bacteria__Gammaproteobacteria__Vibrio_harveyi_ATCC_BAA-1116__molybdenum_cofactor_biosynthesis_protein_A:0.00431473429752208659):0.00685366156100108981):0.03796180378960473112):0.01412087893456554638):0.01943215194376094607,326424128__Bacteria__Gammaproteobacteria__Vibrio_vulnificus_CMCP6__molybdenum_cofactor_biosynthesis_protein_A:0.07259630026206514986):0.02963755837322560108):0.05227752003017303167):0.14387968999964836914):0.02799621726025818685,((197284507__Bacteria__Gammaproteobacteria__Proteus_mirabilis_HI4320__molybdenum_cofactor_biosynthesis_protein_A:0.09689380877375906864,(((37525450__Bacteria__Gammaproteobacteria__Photorhabdus_luminescens_subsp_laumondii_TTO1__molybdenum_cofactor_biosynthesis_protein_A:0.05202240410425722911,253990409__Bacteria__Gammaproteobacteria__Photorhabdus_asymbiotica_subsp_asymbiotica_ATCC_43949__molybdenum_cofactor_biosynthesis_protein_a:0.02688559038427576486):0.09218337953743906132,(300722423__Bacteria__Gammaproteobacteria__Xenorhabdus_nematophila_ATCC_19061__molybdopterin_biosynthesis_protein_A_|fragment|:0.06774188845030792994,290474036__Bacteria__Gammaproteobacteria__Xenorhabdus_bovienii_SS-2004__molybdopterin_biosynthesis_protein_A:0.05135956323244297850):0.01762532183731506039):0.03578304650991191715,386744518__Bacteria__Gammaproteobacteria__Providencia_stuartii_MRSN_2154__molybdenum_cofactor_biosynthesis_protein_A:0.12049100541451188140):0.03381284089600735537):0.01604563559486442068,((123443113__Bacteria__Gammaproteobacteria__Yersinia_enterocolitica_subsp_enterocolitica_8081__molybdenum_cofactor_biosynthesis_protein_A:0.02596694808974734855,((51595534__Bacteria__Gammaproteobacteria__Yersinia_pseudotuberculosis_IP_32953__molybdenum_cofactor_biosynthesis_protein_A:0.00000122123005994819,22126899__Bacteria__Gammaproteobacteria__Yersinia_pestis_KIM_10__molybdenum_cofactor_biosynthesis_protein_A:0.00000122123005994819):0.00000122123005994819,294503160__Bacteria__Gammaproteobacteria__Yersinia_pestis_Z176003__molybdenum_cofactor_biosynthesis_protein_A:0.00287831704328298096):0.03544904760971147317):0.07684866323280017952,(((269139692__Bacteria__Gammaproteobacteria__Edwardsiella_tarda_EIB202__molybdenum_cofactor_biosynthesis_protein_A:0.00000122123005994819,238920528__Bacteria__Gammaproteobacteria__Edwardsiella_ictaluri_93-146__molybdenum_cofactor_biosynthesis_protein_A|_putative:0.02703495010051248926):0.17256105636794127900,(322833782__Bacteria__Gammaproteobacteria__Rahnella_sp_Y9602__molybdenum_cofactor_biosynthesis_protein_A:0.01813783030697431811,383190945__Bacteria__Gammaproteobacteria__Rahnella_aquatilis_CIP_78-65_ATCC_33071__molybdenum_cofactor_biosynthesis_protein_A:0.01049513565039155924):0.08282644239814360154):0.01903019695082435944,((((((333928548__Bacteria__Gammaproteobacteria__Serratia_sp_AS12__molybdenum_cofactor_biosynthesis_protein_A:0.00000122123005994819,333933501__Bacteria__Gammaproteobacteria__Serratia_sp_AS9__molybdenum_cofactor_biosynthesis_protein_A:0.00000122123005994819):0.00000122123005994819,386330371__Bacteria__Gammaproteobacteria__Serratia_sp_AS13__molybdenum_cofactor_biosynthesis_protein_A:0.00000122123005994819):0.16131016994882427240,300715924__Bacteria__Gammaproteobacteria__Erwinia_billingiae_Eb661__molybdenum_cofactor_biosynthesis_protein_A:0.06983133572145094892):0.03705760015351831915,((188534386__Bacteria__Gammaproteobacteria__Erwinia_tasmaniensis_Et1-99__molybdenum_cofactor_biosynthesis_protein_A:0.03413170529206059622,(292487698__Bacteria__Gammaproteobacteria__Erwinia_amylovora_CFBP1430__molybdenum_cofactor_biosynthesis_protein_A:0.02202490564997025904,(385787796__Bacteria__Gammaproteobacteria__Erwinia_sp_Ejp617__molybdenum_cofactor_biosynthesis_protein_A:0.00222750129763896448,259909034__Bacteria__Gammaproteobacteria__Erwinia_pyrifoliae_Ep1-96__molybdenum_cofactor_biosynthesis_protein_A:0.00445792198378498847):0.01549624938918479217):0.02187284394403619589):0.08382919425563319094,(317047398__Bacteria__Gammaproteobacteria__Pantoea_sp_At-9b__molybdenum_cofactor_biosynthesis_protein_A:0.03558778138762760251,(308186117__Bacteria__Gammaproteobacteria__Pantoea_vagans_C9-1__molybdenum_cofactor_biosynthesis_protein_A:0.04194008758516000468,(291616774__Bacteria__Gammaproteobacteria__Pantoea_ananatis_LMG_20103__MoaA:0.00789396920378207176,386015139__Bacteria__Gammaproteobacteria__Pantoea_ananatis_AJ13355__molybdenum_cofactor_biosynthesis_protein_A_MoaA:0.00000122123005994819):0.01855790621598939899):0.05002025744721124573):0.04072013063272705152):0.01753166598575794932):0.03485130193159349105,(387889913__Bacteria__Gammaproteobacteria__Escherichia_blattae_DSM_4481__molybdenum_cofactor_biosynthesis_protein_A:0.06719894434932663363,((156934728__Bacteria__Gammaproteobacteria__Cronobacter_sakazakii_ATCC_BAA-894__molybdenum_cofactor_biosynthesis_protein_A:0.00000122123005994819,260597173__Bacteria__Gammaproteobacteria__Cronobacter_turicensis_z3032__molybdenum_cofactor_biosynthesis_protein_A:0.01265106030519677974):0.06003664326099353993,((((336249381__Bacteria__Gammaproteobacteria__Enterobacter_aerogenes_KCTC_2190__molybdenum_cofactor_biosynthesis_protein_A:0.00627728288129175173,(238893832__Bacteria__Gammaproteobacteria__Klebsiella_pneumoniae_NTUH-K2044__molybdenum_cofactor_biosynthesis_protein_A:0.00833199856083697253,288936424__Bacteria__Gammaproteobacteria__Klebsiella_variicola_At-22__molybdenum_cofactor_biosynthesis_protein_A:0.00778672071384797250):0.01295821008390582799):0.01457229246537139825,375259787__Bacteria__Gammaproteobacteria__Klebsiella_oxytoca_KCTC_1686__molybdenum_cofactor_biosynthesis_protein_A:0.01326681448620331202):0.01059693963926668266,((146310931__Bacteria__Gammaproteobacteria__Enterobacter_sp_638__molybdenum_cofactor_biosynthesis_protein_A:0.03385719368898845033,(365969624__Bacteria__Gammaproteobacteria__Enterobacter_cloacae_EcWSU1__molybdenum_cofactor_biosynthesis_protein_A:0.01370520235962577153,345298428__Bacteria__Gammaproteobacteria__Enterobacter_asburiae_LF7a__molybdenum_cofactor_biosynthesis_protein_A:0.00772158180413538581):0.01232653299022890697):0.02449732505590344542,157145489__Bacteria__Gammaproteobacteria__Citrobacter_koseri_ATCC_BAA-895__molybdenum_cofactor_biosynthesis_protein_A:0.09564986223292344658):0.01070879722439440143):0.04074553462293148409,(283784541__Bacteria__Gammaproteobacteria__Citrobacter_rodentium_ICC168__molybdenum_cofactor_biosynthesis_protein_A:0.03315058175701842552,((157146584__Bacteria__Gammaproteobacteria__Citrobacter_koseri_ATCC_BAA-895__molybdenum_cofactor_biosynthesis_protein_A:0.00533737138107290895,(62179370__Bacteria__Gammaproteobacteria__Salmonella_enterica_subsp_enterica_serovar_Choleraesuis_str__molybdenum_cofactor_biosynthesis_protein_A:0.02034908199336214057,339998700__Bacteria__Gammaproteobacteria__Salmonella_bongori_NCTC_12419__molybdenum_cofactor_biosynthesis_protein_A:0.01661809842882167390):0.01680640687413792814):0.01037632243689681419,(((74311325__Bacteria__Gammaproteobacteria__Shigella_sonnei_Ss046__molybdenum_cofactor_biosynthesis_protein_A:0.00253005858866300328,(82543228__Bacteria__Gammaproteobacteria__Shigella_boydii_Sb227__molybdenum_cofactor_biosynthesis_protein_A:0.00000122123005994819,(26246752__Bacteria__Gammaproteobacteria__Escherichia_coli_CFT073__molybdenum_cofactor_biosynthesis_protein_A:0.00000122123005994819,110804782__Bacteria__Gammaproteobacteria__Shigella_flexneri_5_str_8401__molybdenum_cofactor_biosynthesis_protein_A:0.00238555700019778532):0.00000122123005994819):0.00000122123005994819):0.00000122123005994819,218549655__Bacteria__Gammaproteobacteria__Escherichia_fergusonii_ATCC_35469__molybdenum_cofactor_biosynthesis_protein_A:0.00252826467251678674):0.00323332325478645601,82776149__Bacteria__Gammaproteobacteria__Shigella_dysenteriae_Sd197__molybdenum_cofactor_biosynthesis_protein_A:0.00000122123005994819):0.02991154709167388390):0.01849462357571168836):0.02646570140309830593):0.03875168264172159510):0.04097530809745546232):0.04844896353787999516):0.04136343055397541379,((157369563__Bacteria__Gammaproteobacteria__Serratia_proteamaculans_568__molybdenum_cofactor_biosynthesis_protein_A:0.04723316139384719364,333926155__Bacteria__Gammaproteobacteria__Serratia_sp_AS12__molybdenum_cofactor_biosynthesis_protein_A:0.01466898400187297349):0.05463004264433465179,((253687901__Bacteria__Gammaproteobacteria__Pectobacterium_carotovorum_subsp_carotovorum_PC1__molybdenum_cofactor_biosynthesis_protein_A:0.00591429116402527894,(50121741__Bacteria__Gammaproteobacteria__Pectobacterium_atrosepticum_SCRI1043__molybdenum_cofactor_biosynthesis_protein_A:0.00467659849529181073,261822202__Bacteria__Gammaproteobacteria__Pectobacterium_wasabiae_WPP163__molybdenum_cofactor_biosynthesis_protein_A:0.01349170131825631197):0.00307447841313773264):0.03820129530823793140,(242239858__Bacteria__Gammaproteobacteria__Dickeya_dadantii_Ech703__molybdenum_cofactor_biosynthesis_protein_A:0.07238989134164185157,(307130560__Bacteria__Gammaproteobacteria__Dickeya_dadantii_3937__molybdopterin_biosynthesis_protein_A:0.00648722998479942144,(271501002__Bacteria__Gammaproteobacteria__Dickeya_dadantii_Ech586__molybdenum_cofactor_biosynthesis_protein_A:0.02791887493581257304,251790124__Bacteria__Gammaproteobacteria__Dickeya_zeae_Ech1591__molybdenum_cofactor_biosynthesis_protein_A:0.01900191394873561659):0.01331924027907274190):0.04943131268232972553):0.02173726013053590631):0.04224280027839785040):0.02920642184632750438):0.01812917869585710731):0.03723167981793280151):0.04540010459316535379):0.14860662128300072826):0.04969049608962738257):0.04438441630385071140):0.03801518188772241152,119945837__Bacteria__Gammaproteobacteria__Psychromonas_ingrahamii_37__molybdenum_cofactor_biosynthesis_protein_A:0.38166673212533575033):0.03656640363670374955):0.06813946843293731959,((332140865__Bacteria__Gammaproteobacteria__Alteromonas_macleodii_str_Deep_ecotype__molybdenum_cofactor_biosynthesis_protein_MoeA:0.11682068131042076808,333893802__Bacteria__Gammaproteobacteria__Alteromonas_sp_SN2__molybdenum_cofactor_biosynthesis_protein_A:0.09989897699857332170):0.28386193005682525126,((254787119__Bacteria__Gammaproteobacteria__Teredinibacter_turnerae_T7901__molybdenum_cofactor_biosynthesis_protein_A:0.43454221563606926226,(348030727__Bacteria__Gammaproteobacteria__Glaciecola_nitratireducens_FR1064__molybdenum_cofactor_biosynthesis_protein_A:0.04285036277616802169,348027842__Bacteria__Gammaproteobacteria__Glaciecola_nitratireducens_FR1064__molybdenum_cofactor_biosynthesis_protein_A:0.04611100862629881336):0.27503023541632676263):0.11738851203792012579,((71278987__Bacteria__Gammaproteobacteria__Colwellia_psychrerythraea_34H__molybdenum_cofactor_biosynthesis_protein_A:0.25592984761701537133,(109898477__Bacteria__Gammaproteobacteria__Pseudoalteromonas_atlantica_T6c__molybdenum_cofactor_biosynthesis_protein_A:0.03698269643839632165,332306468__Bacteria__Gammaproteobacteria__Glaciecola_sp_4H-3-7YE-5__molybdenum_cofactor_biosynthesis_protein_A:0.03615685583681568088):0.15080432897112966417):0.08379972849006880886,(((296112984__Bacteria__Gammaproteobacteria__Moraxella_catarrhalis_RH4__molybdenum_cofactor_biosynthesis_protein_A:0.23506501374895397150,((93005542__Bacteria__Gammaproteobacteria__Psychrobacter_cryohalolentis_K5__molybdenum_cofactor_biosynthesis_protein_A:0.07002419147784333386,71065178__Bacteria__Gammaproteobacteria__Psychrobacter_arcticus_273-4__molybdenum_cofactor_biosynthesis_protein_A:0.11148279327204062283):0.09877310815163876934,148652033__Bacteria__Gammaproteobacteria__Psychrobacter_sp_PRwf-1__molybdenum_cofactor_biosynthesis_protein_A:0.14534827442530401376):0.14260577226500151249):0.48973550488516581769,83646696__Bacteria__Gammaproteobacteria__Hahella_chejuensis_KCTC_2396__molybdenum_cofactor_biosynthesis_protein_A:0.29229667549001808746):0.08046675813059250837,332143252__Bacteria__Gammaproteobacteria__Alteromonas_macleodii_str_Deep_ecotype__molybdenum_cofactor_biosynthesis_protein_A:0.34834017197590400050):0.07840578562526066830):0.03730005917171509006):0.04873578303378087173):0.14824683005539202041):0.08586168380315931103):0.12664592400786592319,190574699__Bacteria__Gammaproteobacteria__Stenotrophomonas_maltophilia_K279a__molybdenum_cofactor_biosynthesis_protein_A:0.35503368313472388751):0.07063842335555683971,(167647821__Bacteria__Alphaproteobacteria__Caulobacter_sp_K31__molybdenum_cofactor_biosynthesis_protein_A:0.24957990608323052384,114797605__Bacteria__Alphaproteobacteria__Hyphomonas_neptunium_ATCC_15444__molybdenum_cofactor_biosynthesis_protein_A:0.26558210037010199223):0.18638302226145894713):0.04453586864739977197):0.55353058281590949985,((86604900__Bacteria__Cyanobacteria__Synechococcus_sp_JA-3-3Ab__molybdenum_cofactor_biosynthesis_protein_A:0.41340052006134997420,((16331653__Bacteria__Cyanobacteria__Synechocystis_sp_PCC_6803__molybdenum_cofactor_biosynthesis_protein_A:0.19569220376665330541,374287926__Bacteria__Deltaproteobacteria__Bacteriovorax_marinus_SJ__molybdenum_cofactor_biosynthesis_protein_A:0.49261222610871474581):0.12623526989944822141,22298906__Bacteria__Cyanobacteria__Thermosynechococcus_elongatus_BP-1__molybdenum_cofactor_biosynthesis_protein_A:0.45883085162268288926):0.10276847142662386136):0.38220305499489765078,((26989205__Bacteria__Gammaproteobacteria__Pseudomonas_putida_KT2440__molybdenum_cofactor_biosynthesis_protein_A:0.15138626401098534413,(229592098__Bacteria__Gammaproteobacteria__Pseudomonas_fluorescens_SBW25__putative_molybdenum_cofactor_biosynthesis_protein_A:0.00784708523613991508,387895140__Bacteria__Gammaproteobacteria__Pseudomonas_fluorescens_A506__molybdenum_cofactor_biosynthesis_protein_A:0.02554113096409643333):0.25923818894839206761):0.54947990591624873424,(183222131__Bacteria__Spirochaetes__Leptospira_biflexa_serovar_Patoc_strain_Patoc_1_Paris__molybdenum_cofactor_biosynthesis_protein_A:0.90542555252908474284,110637727__Bacteria__Bacteroidetes__Cytophaga_hutchinsonii_ATCC_33406__GTP_cyclohydrolase_subunit_MoaA:0.44520574792225448002):0.15075958619030283003):0.34976764948337818462):0.18366541288031676404):0.10081703787533873029,((((((78185836__Bacteria__Cyanobacteria__Synechococcus_sp_CC9902__molybdenum_cofactor_biosynthesis_protein_A:0.22643024820197360514,113953519__Bacteria__Cyanobacteria__Synechococcus_sp_CC9311__molybdenum_cofactor_biosynthesis_protein_MoaA:0.28731463870053997045):0.07649084513208052882,((33866990__Bacteria__Cyanobacteria__Synechococcus_sp_WH_8102__molybdenum_cofactor_biosynthesis_protein_A:0.21604114101200100340,148240814__Bacteria__Cyanobacteria__Synechococcus_sp_WH_7803__molybdenum_cofactor_biosynthesis_protein_A:0.19812314407117626036):0.04774138181067950903,78214141__Bacteria__Cyanobacteria__Synechococcus_sp_CC9605__GTP_cyclohydrolase_subunit_MoaA:0.18947911890246621480):0.03927419948148688778):0.04957493790056228394,148243591__Bacteria__Cyanobacteria__Synechococcus_sp_RCC307__molybdenum_cofactor_biosynthesis_protein:0.34985020294262680896):0.40168564052880106896,(((194292465__Bacteria__Betaproteobacteria__Cupriavidus_taiwanensis_LMG_19424__molybdenum_cofactor_biosynthesis_protein_a:0.04605267155644855032,(339322760__Bacteria__Betaproteobacteria__Cupriavidus_necator_N-1__molybdenum_cofactor_biosynthesis_protein_MoaA:0.01877795913453535540,116695408__Bacteria__Betaproteobacteria__Ralstonia_eutropha_H16__molybdopterin_biosynthesis_protein:0.00341440647827967805):0.08742941880729368509):0.24417600421496321594,(91782007__Bacteria__Betaproteobacteria__Burkholderia_xenovorans_LB400__GTP_cyclohydrolase_subunit_MoaA:0.19559474775201152186,((172065715__Bacteria__Betaproteobacteria__Burkholderia_ambifaria_MC40-6__molybdenum_cofactor_biosynthesis_protein_A:0.01882777005957914779,115360432__Bacteria__Betaproteobacteria__Burkholderia_ambifaria_AMMD__molybdenum_cofactor_biosynthesis_protein_A:0.00803741731029678115):0.03515093645866693151,(161522430__Bacteria__Betaproteobacteria__Burkholderia_multivorans_ATCC_17616__molybdenum_cofactor_biosynthesis_protein_A:0.12455156184999754965,((170735545__Bacteria__Betaproteobacteria__Burkholderia_cenocepacia_MC0-3__molybdenum_cofactor_biosynthesis_protein_A:0.01137277289039251814,(107022977__Bacteria__Betaproteobacteria__Burkholderia_cenocepacia_AU_1054__molybdenum_cofactor_biosynthesis_protein_A:0.00000122123005994819,116686780__Bacteria__Betaproteobacteria__Burkholderia_cenocepacia_HI2424__molybdenum_cofactor_biosynthesis_protein_A:0.00000122123005994819):0.00869468854514152123):0.01433538578150631015,78060080__Bacteria__Betaproteobacteria__Burkholderia_sp_383__GTP_cyclohydrolase_subunit_MoaA:0.02045272483123314333):0.01918495750287113957):0.01166939299099593701):0.11029967210238277031):0.14263948394372738537):0.19086416789048502030,(((292491535__Bacteria__Gammaproteobacteria__Nitrosococcus_halophilus_Nc4__molybdenum_cofactor_biosynthesis_protein_A:0.29628649778238663748,(258512763__Bacteria__Bacilli__Alicyclobacillus_acidocaldarius_subsp_acidocaldarius_DSM_446__molybdenum_cofactor_biosynthesis_protein_A:0.38364802507327239178,339627025__Bacteria__Clostridia__Sulfobacillus_acidophilus_TPY__molybdenum_cofactor_biosynthesis_protein_A:0.25576144985895415962):0.05725698993862311792):0.05378409463232541182,117928855__Bacteria__Actinobacteria__Acidothermus_cellulolyticus_11B__GTP_cyclohydrolase_subunit_MoaA:0.39518421219550420309):0.02175198496210220545,((((294053874__Bacteria__others_bacteria__Coraliomargarita_akajimensis_DSM_45221__molybdenum_cofactor_biosynthesis_protein_A:0.43688140098497785235,(15607116__Bacteria__Aquificae__Aquifex_aeolicus_VF5__molybdenum_cofactor_biosynthesis_protein_A:0.44896861055139286600,(289548181__Bacteria__Aquificae__Thermocrinis_albus_DSM_14484__molybdenum_cofactor_biosynthesis_protein_A:0.14344347616496722075,288818491__Bacteria__Aquificae__Hydrogenobacter_thermophilus_TK-6__molybdenum_cofactor_biosynthesis_protein_A:0.19114830700196275282):0.18828105016077265055):0.18309653538667761130):0.03821324380925814057,(((((297584204__Bacteria__Bacilli__Bacillus_selenitireducens_MLS10__molybdenum_cofactor_biosynthesis_protein_A:0.22062634333715658297,317128920__Bacteria__Bacilli__Bacillus_cellulosilyticus_DSM_2522__molybdenum_cofactor_biosynthesis_protein_A:0.15417410282529978027):0.14496235053314149299,(288553123__Bacteria__Bacilli__Bacillus_pseudofirmus_OF4__molybdenum_cofactor_biosynthesis_protein_A:0.23311136001378268690,15615089__Bacteria__Bacilli__Bacillus_halodurans_C-125__molybdenum_cofactor_biosynthesis_protein_A:0.14971174782918331148):0.11220926098793146397):0.04327302488545514692,(226311193__Bacteria__Bacilli__Brevibacillus_brevis_NBRC_100599__molybdenum_cofactor_biosynthesis_protein_A:0.26754449835413035563,((374325007__Bacteria__Bacilli__Paenibacillus_terrae_HPL-003__molybdenum_cofactor_biosynthesis_protein_A:0.02220478086938416223,(310643154__Bacteria__Bacilli__Paenibacillus_polymyxa_SC2__GTP_cyclohydrolase_subunit_moaa:0.02231388115143099343,308070036__Bacteria__Bacilli__Paenibacillus_polymyxa_E681__molybdenum_cofactor_biosynthesis_protein_A:0.01947372559817030224):0.00983795223449141117):0.21110316870396289568,(169828793__Bacteria__Bacilli__Lysinibacillus_sphaericus_C3-41__molybdenum_cofactor_biosynthesis_protein_A:0.22845325604571417588,(294501748__Bacteria__Bacilli__Bacillus_megaterium_QM_B1551__molybdenum_cofactor_biosynthesis_protein_A:0.20986562601280664420,((222097023__Bacteria__Bacilli__Bacillus_cereus_Q1__molybdenum_cofactor_biosynthesis_protein_a:0.00236910952846884799,(217960969__Bacteria__Bacilli__Bacillus_cereus_AH187__molybdenum_cofactor_biosynthesis_protein_A:0.00000122123005994819,375285474__Bacteria__Bacilli__Bacillus_cereus_NC7401__molybdenum_cofactor_biosynthesis_protein_A:0.00000122123005994819):0.00475619055031430236):0.00000122123005994819,(42782634__Bacteria__Bacilli__Bacillus_cereus_ATCC_10987__molybdenum_cofactor_biosynthesis_protein_A:0.01431127524607333883,((218898660__Bacteria__Bacilli__Bacillus_cereus_G9842__molybdenum_cofactor_biosynthesis_protein_A:0.00952196990098556559,(30021670__Bacteria__Bacilli__Bacillus_cereus_ATCC_14579__molybdenum_cofactor_biosynthesis_protein_A:0.00000122123005994819,218234531__Bacteria__Bacilli__Bacillus_cereus_B4264__molybdenum_cofactor_biosynthesis_protein_A:0.00236686223197376091):0.00000122123005994819):0.01549749983448603548,(218904693__Bacteria__Bacilli__Bacillus_cereus_AH820__molybdenum_cofactor_biosynthesis_protein_A:0.00000122123005994819,(((301055055__Bacteria__Bacilli__Bacillus_cereus_biovar_anthracis_str_CI__molybdenum_cofactor_biosynthesis_protein_A:0.00469074382488899634,52141964__Bacteria__Bacilli__Bacillus_cereus_E33L__molybdenum_cofactor_biosynthesis_protein_A:0.00234187279059376759):0.00000122123005994819,(((227813602__Bacteria__Bacilli__Bacillus_anthracis_str_CDC_684__molybdenum_cofactor_biosynthesis_protein_A:0.00000122123005994819,(30263518__Bacteria__Bacilli__Bacillus_anthracis_str_Ames__molybdenum_cofactor_biosynthesis_protein_A:0.00000122123005994819,(47528911__Bacteria__Bacilli__Bacillus_anthracis_str_Ames_Ancestor__molybdenum_cofactor_biosynthesis_protein_A:0.00000122123005994819,(49186368__Bacteria__Bacilli__Bacillus_anthracis_str_Sterne__molybdenum_cofactor_biosynthesis_protein_A:0.00000122123005994819,229603477__Bacteria__Bacilli__Bacillus_anthracis_str_A0248__molybdenum_cofactor_biosynthesis_protein_A:0.00000122123005994819):0.00000122123005994819):0.00000122123005994819):0.00000122123005994819):0.00000122123005994819,386737320__Bacteria__Bacilli__Bacillus_anthracis_str_H9401__Molybdenum_cofactor_biosynthesis_protein_A:0.00000122123005994819):0.00469714393562890766,(376267460__Bacteria__Bacilli__Bacillus_cereus_F837-76__Molybdenum_cofactor_biosynthesis_protein_MoaA:0.00000122123005994819,225865551__Bacteria__Bacilli__Bacillus_cereus_03BB102__molybdenum_cofactor_biosynthesis_protein_A:0.00000122123005994819):0.00234449338365711607):0.00000122123005994819):0.00000122123005994819,49478276__Bacteria__Bacilli__Bacillus_thuringiensis_serovar_konkukian_str_97-27__molybdenum_cofactor_biosynthesis_protein_A:0.00947324097284379246):0.00234223976911231797):0.01395957071151851525):0.00646773325439503957):0.00234800062303982008):0.14345516802846217108):0.05985253704500138883):0.06760611312391826000):0.04854926946030712481):0.02784719134695632856):0.04224441836348390850,(157694065__Bacteria__Bacilli__Bacillus_pumilus_SAFR-032__molybdenum_cofactor_biosynthesis_protein_A:0.22693484365341953790,(52787593__Bacteria__Bacilli__Bacillus_licheniformis_ATCC_14580_Xa__molybdenum_cofactor_biosynthesis_protein_A:0.10348069770181307636,((386760320__Bacteria__Bacilli__Bacillus_sp_JS__molybdenum_cofactor_biosynthesis_protein_A:0.00000122123005994819,16080723__Bacteria__Bacilli__Bacillus_subtilis_subsp_subtilis_str_168__cyclic_pyranopterin_monophosphate_synthase:0.01046185677877384257):0.04722440682231563575,(311070188__Bacteria__Bacilli__Bacillus_atrophaeus_1942__molybdenum_cofactor_biosynthesis_protein_A:0.03305665514586512282,(387900316__Bacteria__Bacilli__Bacillus_amyloliquefaciens_Y2__molybdenum_cofactor_biosynthesis_protein_A:0.00114378569314353890,308175399__Bacteria__Bacilli__Bacillus_amyloliquefaciens_DSM_7__molybdenum_cofactor_biosynthesis_protein_A:0.01019562679798138687):0.05200406969612403341):0.03045079276769872487):0.07866156006652910704):0.09330939062124629646):0.14059386412296234758):0.03635542962395418159,(386714053__Bacteria__Bacilli__Halobacillus_halophilus_DSM_2266__molybdenum_cofactor_biosynthesis_protein_A:0.27121957590881473621,((((386318565__Bacteria__Bacilli__Staphylococcus_pseudintermedius_ED99__molybdenum_cofactor_biosynthesis_protein_A:0.13590643675930166867,((70725785__Bacteria__Bacilli__Staphylococcus_haemolyticus_JCSC1435__hypothetical_protein:0.02259874185569917329,289550128__Bacteria__Bacilli__Staphylococcus_lugdunensis_HKU09-01__molybdenum_cofactor_biosynthesis_protein_A:0.11403154927080232095):0.03816368818203043356,((15925258__Bacteria__Bacilli__Staphylococcus_aureus_subsp_aureus_Mu50__molybdenum_cofactor_biosynthesis_protein_A:0.06724423286666222910,(224477241__Bacteria__Bacilli__Staphylococcus_carnosus_subsp_carnosus_TM300__Molybdenum_cofactor_biosynthesis_protein_A:0.07335607707124934540,73661954__Bacteria__Bacilli__Staphylococcus_saprophyticus_subsp_saprophyticus_ATCC_15305__molybdenum_cofactor_biosynthesis_protein_A:0.04813338092449918199):0.03130306091895408011):0.01465263602045355391,27468759__Bacteria__Bacilli__Staphylococcus_epidermidis_ATCC_12228__molybdenum_cofactor_biosynthesis_protein_A:0.15678581323745521825):0.00821956681369937110):0.03713092841514532838):0.08353989858604250751,222150403__Bacteria__Bacilli__Macrococcus_caseolyticus_JCSC5402__molybdenum_cofactor_biosynthesis_protein_MoaA:0.11611949624794173919):0.19727949844151654313,((308070127__Bacteria__Bacilli__Paenibacillus_polymyxa_E681__molybdenum_cofactor_biosynthesis_protein_A:0.02376606190062543339,374325117__Bacteria__Bacilli__Paenibacillus_terrae_HPL-003__molybdenum_cofactor_biosynthesis_protein_A:0.01726976205305854467):0.03196028006917372988,310643276__Bacteria__Bacilli__Paenibacillus_polymyxa_SC2__GTP_cyclohydrolase_subunit_moaa:0.06737562706306371441):0.16636725867886748009):0.09737388625182952229,(((336114696__Bacteria__Bacilli__Bacillus_coagulans_2-6__molybdenum_cofactor_biosynthesis_protein_A:0.01957568553279106713,347752861__Bacteria__Bacilli__Bacillus_coagulans_36D1__molybdenum_cofactor_biosynthesis_protein_A:0.00375039425575517940):0.29329917922798037777,229917634__Bacteria__Bacilli__Exiguobacterium_sp_AT1b__molybdenum_cofactor_biosynthesis_protein_A:0.41382734069255405762):0.08978603271242782680,(((((30020258__Bacteria__Bacilli__Bacillus_cereus_ATCC_14579__molybdenum_cofactor_biosynthesis_protein_A:0.00238803783833202270,296502742__Bacteria__Bacilli__Bacillus_thuringiensis_BMB171__molybdenum_cofactor_biosynthesis_protein_A:0.00000122123005994819):0.03605937213115097129,(222095767__Bacteria__Bacilli__Bacillus_cereus_Q1__molybdenum_cofactor_biosynthesis_protein_a:0.00521051878046682043,(118477567__Bacteria__Bacilli__Bacillus_thuringiensis_str_Al_Hakam__GTP_cyclohydrolase_subunit_MoaA:0.00000122123005994819,(30262154__Bacteria__Bacilli__Bacillus_anthracis_str_Ames__molybdenum_cofactor_biosynthesis_protein_A:0.00486686142119932726,49481735__Bacteria__Bacilli__Bacillus_thuringiensis_serovar_konkukian_str_97-27__molybdenum_cofactor_biosynthesis_protein_A:0.00000122123005994819):0.00240463323679061206):0.00000122123005994819):0.01720710147674101367):0.00562464111668820217,((218230941__Bacteria__Bacilli__Bacillus_cereus_B4264__molybdenum_cofactor_biosynthesis_protein_A:0.02096029221328334080,384186151__Bacteria__Bacilli__Bacillus_thuringiensis_serovar_chinensis_CT-43__molybdenum_cofactor_biosynthesis_protein_A:0.02053952398278759139):0.00777846039838678716,(384180103__Bacteria__Bacilli__Bacillus_thuringiensis_serovar_finitimus_YBT-020__molybdenum_cofactor_biosynthesis_protein_A:0.02740687042224170325,163939949__Bacteria__Bacilli__Bacillus_weihenstephanensis_KBAB4__molybdenum_cofactor_biosynthesis_protein_A:0.01384483101940612269):0.00566338728933779480):0.00920445001250654558):0.09210549113187638248,(152977087__Bacteria__Bacilli__Bacillus_cytotoxicus_NVH_391-98__molybdenum_cofactor_biosynthesis_protein_A:0.05412520391273413500,((((218899882__Bacteria__Bacilli__Bacillus_cereus_G9842__molybdenum_cofactor_biosynthesis_protein_A:0.00502133079343976708,384188801__Bacteria__Bacilli__Bacillus_thuringiensis_serovar_chinensis_CT-43__molybdenum_cofactor_biosynthesis_protein_A:0.00225495121030852607):0.00451648682616986701,(218233618__Bacteria__Bacilli__Bacillus_cereus_B4264__molybdenum_cofactor_biosynthesis_protein_A:0.00000122123005994819,(30022797__Bacteria__Bacilli__Bacillus_cereus_ATCC_14579__molybdenum_cofactor_biosynthesis_protein_A:0.00000122123005994819,296505191__Bacteria__Bacilli__Bacillus_thuringiensis_BMB171__molybdenum_cofactor_biosynthesis_protein_A:0.00000122123005994819):0.00485161784522299133):0.00788886026424175449):0.02383747631546290213,(((42783913__Bacteria__Bacilli__Bacillus_cereus_ATCC_10987__molybdenum_cofactor_biosynthesis_protein_A:0.01254449524826397634,384182538__Bacteria__Bacilli__Bacillus_thuringiensis_serovar_finitimus_YBT-020__molybdenum_cofactor_biosynthesis_protein_A:0.00000122123005994819):0.00243483823263114171,(222098198__Bacteria__Bacilli__Bacillus_cereus_Q1__molybdenum_cofactor_biosynthesis_protein_a:0.00000122123005994819,(375286728__Bacteria__Bacilli__Bacillus_cereus_NC7401__molybdenum_cofactor_biosynthesis_protein_A:0.00000122123005994819,217962214__Bacteria__Bacilli__Bacillus_cereus_AH187__molybdenum_cofactor_biosynthesis_protein_A:0.00000122123005994819):0.00000122123005994819):0.00000122123005994819):0.00811039355184281670,((118479860__Bacteria__Bacilli__Bacillus_thuringiensis_str_Al_Hakam__molybdenum_cofactor_biosynthesis_protein_A:0.00000122123005994819,(225866714__Bacteria__Bacilli__Bacillus_cereus_03BB102__molybdenum_cofactor_biosynthesis_protein_A:0.00000122123005994819,376268662__Bacteria__Bacilli__Bacillus_cereus_F837-76__Molybdenum_cofactor_biosynthesis_protein_MoaA:0.00000122123005994819):0.00000122123005994819):0.00000122123005994819,(49478739__Bacteria__Bacilli__Bacillus_thuringiensis_serovar_konkukian_str_97-27__molybdenum_cofactor_biosynthesis_protein_A:0.00000122123005994819,(301056234__Bacteria__Bacilli__Bacillus_cereus_biovar_anthracis_str_CI__molybdenum_cofactor_biosynthesis_protein_A:0.00000122123005994819,(52140778__Bacteria__Bacilli__Bacillus_cereus_E33L__molybdenum_cofactor_biosynthesis_protein_A:0.00244004832379254855,218905955__Bacteria__Bacilli__Bacillus_cereus_AH820__molybdenum_cofactor_biosynthesis_protein_A:0.00487651955192148264):0.00000122123005994819):0.00000122123005994819):0.00972746785275097059):0.01415727921058481872):0.00739080851534778573):0.02860274687437829380,163942456__Bacteria__Bacilli__Bacillus_weihenstephanensis_KBAB4__molybdenum_cofactor_biosynthesis_protein_A:0.03417365336141672816):0.06762821975084341852):0.03559716951288865311):0.13253400241628909839,(56962668__Bacteria__Bacilli__Bacillus_clausii_KSM-K16__molybdenum_cofactor_biosynthesis_protein_A:0.30745093034989534608,((336236421__Bacteria__Bacilli__Geobacillus_thermoglucosidasius_C56-YS93__molybdenum_cofactor_biosynthesis_protein_A:0.03558405897761726666,239826257__Bacteria__Bacilli__Geobacillus_sp_WCH70__molybdenum_cofactor_biosynthesis_protein_A:0.04767219791585780575):0.07904180395927104530,(138894331__Bacteria__Bacilli__Geobacillus_thermodenitrificans_NG80-2__molybdenum_cofactor_biosynthesis_protein_A:0.03989929408843741199,(297531012__Bacteria__Bacilli__Geobacillus_sp_C56-T3__molybdenum_cofactor_biosynthesis_protein_A:0.01529898009743660067,((375007661__Bacteria__Bacilli__Geobacillus_thermoleovorans_CCB_US3_UF5__molybdenum_cofactor_biosynthesis_protein_A:0.00000122123005994819,56419305__Bacteria__Bacilli__Geobacillus_kaustophilus_HTA426__molybdopterin_cofactor_biosynthesis_protein:0.00000122123005994819):0.00881735688416681977,(319765832__Bacteria__Bacilli__Geobacillus_sp_Y412MC52__molybdenum_cofactor_biosynthesis_protein_A:0.00000122123005994819,261419016__Bacteria__Bacilli__Geobacillus_sp_Y412MC61__molybdenum_cofactor_biosynthesis_protein_A:0.00000122123005994819):0.03146322162019287577):0.01242056787884175326):0.03520578587289739658):0.08571081278717218588):0.15773190528468883365):0.06286820192321639078):0.03665235113618931645):0.02812539787551912931):0.05454481096671294493):0.04897276750162384701):0.09871965861589221403):0.06225431656874926001,((((319787616__Bacteria__Gammaproteobacteria__Pseudoxanthomonas_suwonensis_11-1__molybdenum_cofactor_biosynthesis_protein_A:0.13467351905660407407,(285017403__Bacteria__Gammaproteobacteria__Xanthomonas_albilineans_GPE_PC73__molybdenum_cofactor_biosynthesis_protein_a:0.19390257465479454613,(357418057__Bacteria__Gammaproteobacteria__Pseudoxanthomonas_spadix_BD-a59__molybdenum_cofactor_biosynthesis_protein_A:0.16824945263020582575,(384426859__Bacteria__Gammaproteobacteria__Xanthomonas_campestris_pv_raphani_756C__molybdenum_cofactor_biosynthesis_protein_A:0.05479694021863265596,((346723972__Bacteria__Gammaproteobacteria__Xanthomonas_axonopodis_pv_citrumelo_F1__molybdenum_cofactor_biosynthesis_protein_A:0.00753529255645758213,78046661__Bacteria__Gammaproteobacteria__Xanthomonas_campestris_pv_vesicatoria_str_85-10__molybdenum_cofactor_biosynthesis_protein_A:0.00755727630790390455):0.00255903126032941755,58580682__Bacteria__Gammaproteobacteria__Xanthomonas_oryzae_pv_oryzae_KACC10331__molybdenum_cofactor_biosynthesis_protein_A:0.01779453443429051748):0.04113901398451295932):0.13356489385530143088):0.05113191497766438748):0.05707211940847038700):0.24754061019805784216,(383317051__Bacteria__Gammaproteobacteria__Frateuria_aurantia_DSM_6220__molybdenum_cofactor_biosynthesis_protein_A:0.29118048444207084158,(347759354__Bacteria__Alphaproteobacteria__Gluconacetobacter_xylinus_NBRC_3288__molybdenum_cofactor_biosynthesis_protein_A:0.28368855151604133180,58038921__Bacteria__Alphaproteobacteria__Gluconobacter_oxydans_621H__molybdenum_cofactor_biosynthesis_protein_A:0.18018961757366633303):0.06248014309217799628):0.09217057084661592348):0.11310831201215659769,(320335379__Bacteria__Deinococcus-Thermus__Deinococcus_maricopensis_DSM_21211__molybdenum_cofactor_biosynthesis_protein_A:0.22705025686361546278,((226355448__Bacteria__Deinococcus-Thermus__Deinococcus_deserti_VCD115__molybdenum_cofactor_biosynthesis_protein_A:0.15642850822047293935,(15807624__Bacteria__Deinococcus-Thermus__Deinococcus_radiodurans_R1__molybdenum_cofactor_biosynthesis_protein_A:0.14943295664108682819,386857664__Bacteria__Deinococcus-Thermus__Deinococcus_gobiensis_I-0__Molybdenum_cofactor_biosynthesis_protein_A:0.08176558066211124520):0.00801242638221797733):0.03408545128510057781,94985862__Bacteria__Deinococcus-Thermus__Deinococcus_geothermalis_DSM_11300__molybdenum_cofactor_biosynthesis_protein_A:0.08044300495073138102):0.09719247052703794409):0.14309100446770611770):0.06276397931913506312,182412773__Bacteria__others_bacteria__Opitutus_terrae_PB90-1__molybdenum_cofactor_biosynthesis_protein_A:0.43414953737197553574):0.03223949700164012444):0.07637839640070689939,((308176262__Bacteria__Actinobacteria__Arthrobacter_arilaitensis_Re117__molybdenum_cofactor_biosynthesis_protein_A:0.36716188264823501619,(((119897898__Bacteria__Betaproteobacteria__Azoarcus_sp_BH72__molybdenum_cofactor_biosynthesis_protein_A:0.10125341086751420139,237653116__Bacteria__Betaproteobacteria__Thauera_sp_MZ1T__molybdenum_cofactor_biosynthesis_protein_A:0.07929222360939953973):0.04437889668939914989,56478522__Bacteria__Betaproteobacteria__Aromatoleum_aromaticum_EbN1__molybdenum_cofactor_biosynthesis_protein_A:0.19116087575008078314):0.11715879801509983260,((332285350__Bacteria__Betaproteobacteria__Pusillimonas_sp_T7-7__molybdenum_cofactor_biosynthesis_protein_A:0.20311930802536887208,(187477325__Bacteria__Betaproteobacteria__Bordetella_avium_197N__molybdenum_cofactor_biosynthesis_protein_A:0.19243542505261665432,((163857994__Bacteria__Betaproteobacteria__Bordetella_petrii_DSM_12804__molybdenum_cofactor_biosynthesis_protein_A:0.14453088044179565608,311108349__Bacteria__Betaproteobacteria__Achromobacter_xylosoxidans_A8__molybdenum_cofactor_biosynthesis_protein_A_2:0.12514451134160578527):0.02851154266577191065,((33600311__Bacteria__Betaproteobacteria__Bordetella_bronchiseptica_RB50__molybdenum_cofactor_biosynthesis_protein_A:0.00000122123005994819,33595784__Bacteria__Betaproteobacteria__Bordetella_parapertussis_12822__molybdenum_cofactor_biosynthesis_protein_A:0.00449127878232194640):0.00219515381145760080,33593670__Bacteria__Betaproteobacteria__Bordetella_pertussis_Tohama_I__cyclic_pyranopterin_monophosphate_synthase:0.00230018750678816393):0.08940767100728189143):0.07484431773469656102):0.05384598569443135863):0.15303514718288133145,((((91788157__Bacteria__Betaproteobacteria__Polaromonas_sp_JS666__molybdenum_cofactor_biosynthesis_protein_A:0.04932476596459363372,121604594__Bacteria__Betaproteobacteria__Polaromonas_naphthalenivorans_CJ2__molybdenum_cofactor_biosynthesis_protein_A:0.07964607700883016839):0.08779990998617751008,((312795515__Bacteria__Betaproteobacteria__Burkholderia_rhizoxinica_HKI_454__molybdenum_cofactor_biosynthesis_protein_A:0.14490313219394143629,(377821362__Bacteria__Betaproteobacteria__Burkholderia_sp_YI23__molybdenum_cofactor_biosynthesis_protein_A:0.08692936376204744853,((((189349899__Bacteria__Betaproteobacteria__Burkholderia_multivorans_ATCC_17616_Xp__molybdenum_cofactor_biosynthesis_protein_A:0.00000122123005994819,161525364__Bacteria__Betaproteobacteria__Burkholderia_multivorans_ATCC_17616__molybdenum_cofactor_biosynthesis_protein_A:0.00000122123005994819):0.02812111330038675680,(((134295140__Bacteria__Betaproteobacteria__Burkholderia_vietnamiensis_G4__molybdenum_cofactor_biosynthesis_protein_A:0.00000122123005994819,387901761__Bacteria__Betaproteobacteria__Burkholderia_sp_KJ006__Molybdenum_cofactor_biosynthesis_protein_MoaA:0.00000122123005994819):0.02630604335796628626,115351039__Bacteria__Betaproteobacteria__Burkholderia_ambifaria_AMMD__molybdenum_cofactor_biosynthesis_protein_A:0.01271133109301008507):0.01352165665026689931,(78065694__Bacteria__Betaproteobacteria__Burkholderia_sp_383__molybdenum_cofactor_biosynthesis_protein_A:0.01435083732850819457,107022186__Bacteria__Betaproteobacteria__Burkholderia_cenocepacia_AU_1054__molybdenum_cofactor_biosynthesis_protein_A:0.00753740511842139124):0.00608968951132311028):0.01056264933982278137):0.04689811772128493761,((330815962__Bacteria__Betaproteobacteria__Burkholderia_gladioli_BSR3__Molybdenum_cofactor_biosynthesis_protein_A:0.05407836049295697278,238026593__Bacteria__Betaproteobacteria__Burkholderia_glumae_BGR1__molybdenum_cofactor_biosynthesis_protein_A:0.04336146730170102603):0.04741444372094632403,(83721219__Bacteria__Betaproteobacteria__Burkholderia_thailandensis_E264__molybdenum_cofactor_biosynthesis_protein_A:0.02309161417647096273,(126441374__Bacteria__Betaproteobacteria__Burkholderia_pseudomallei_668__molybdenum_cofactor_biosynthesis_protein_A:0.00437052478756177858,121598421__Bacteria__Betaproteobacteria__Burkholderia_mallei_SAVP1__molybdenum_cofactor_biosynthesis_protein_A:0.00220750581557102327):0.01332315164656857828):0.07755953924645038466):0.02892340258287627239):0.02863308344536515115,(186475582__Bacteria__Betaproteobacteria__Burkholderia_phymatum_STM815__molybdenum_cofactor_biosynthesis_protein_A:0.08297556489554826220,((187924899__Bacteria__Betaproteobacteria__Burkholderia_phytofirmans_PsJN__molybdenum_cofactor_biosynthesis_protein_A:0.01038256663244720678,91784732__Bacteria__Betaproteobacteria__Burkholderia_xenovorans_LB400__molybdenum_cofactor_biosynthesis_protein_A:0.02365054991853065072):0.01669364637215401889,(295677201__Bacteria__Betaproteobacteria__Burkholderia_sp_CCGE1002__molybdenum_cofactor_biosynthesis_protein_A:0.04604032855091468729,(307730551__Bacteria__Betaproteobacteria__Burkholderia_sp_CCGE1003__molybdenum_cofactor_biosynthesis_protein_A:0.01902898194884065572,323526884__Bacteria__Betaproteobacteria__Burkholderia_sp_CCGE1001__molybdenum_cofactor_biosynthesis_protein_A:0.02400109001878127091):0.02003908497591000773):0.01220163946512537595):0.03358172852262640562):0.02349426998599216804):0.02243777469508760267):0.04405039402083422984):0.08149707376551364180,(((383759121__Bacteria__Betaproteobacteria__Rubrivivax_gelatinosus_IL144__molybdenum_cofactor_biosynthesis_protein_A_MoaA:0.22335739097546133958,296136124__Bacteria__Betaproteobacteria__Thiomonas_intermedia_K12__molybdenum_cofactor_biosynthesis_protein_A:0.20525497904111786318):0.03333765615818582578,124267706__Bacteria__Betaproteobacteria__Methylibium_petroleiphilum_PM1__molybdenum_cofactor_biosynthesis_protein_A:0.12766776642615029758):0.03601388210234117426,((((((222111161__Bacteria__Betaproteobacteria__Acidovorax_ebreus_TPSY__molybdenum_cofactor_biosynthesis_protein_a:0.00969209916586056403,121594117__Bacteria__Betaproteobacteria__Acidovorax_sp_JS42__molybdenum_cofactor_biosynthesis_protein_A:0.00715803533630731022):0.05554503358679109548,319762446__Bacteria__Betaproteobacteria__Alicycliphilus_denitrificans_BC__molybdenum_cofactor_biosynthesis_protein_a:0.08267200243594664821):0.04915507600002602673,(121607765__Bacteria__Betaproteobacteria__Verminephrobacter_eiseniae_EF01-2__molybdenum_cofactor_biosynthesis_protein_A:0.13209296241669593597,(326317352__Bacteria__Betaproteobacteria__Acidovorax_avenae_subsp_avenae_ATCC_19860__molybdenum_cofactor_biosynthesis_protein_A:0.01690779065404099391,120611327__Bacteria__Betaproteobacteria__Acidovorax_citrulli_AAC00-1__molybdenum_cofactor_biosynthesis_protein_A:0.00000122123005994819):0.10397472864778120605):0.04111947255735812212):0.03469082776132031282,(264677776__Bacteria__Betaproteobacteria__Comamonas_testosteroni_CNB-2__molybdenum_cofactor_biosynthesis_protein_A:0.06027161754223277212,(160900317__Bacteria__Betaproteobacteria__Delftia_acidovorans_SPH-1__molybdenum_cofactor_biosynthesis_protein_A:0.00204965536372813274,333913609__Bacteria__Betaproteobacteria__Delftia_sp_Cs1-4__molybdenum_cofactor_biosynthesis_protein_A:0.00000122123005994819):0.09276979604292572013):0.04283898654952037616):0.04978883886313386492,((239815326__Bacteria__Betaproteobacteria__Variovorax_paradoxus_S110__molybdenum_cofactor_biosynthesis_protein_A:0.04037620970911677543,319793190__Bacteria__Betaproteobacteria__Variovorax_paradoxus_EPS__molybdenum_cofactor_biosynthesis_protein_a:0.06006463790429711347):0.13180725096308132382,(337279957__Bacteria__Betaproteobacteria__Ramlibacter_tataouinensis_TTB310__molybdenum_cofactor_biosynthesis_protein_A:0.09279473519343538201,89900261__Bacteria__Betaproteobacteria__Rhodoferax_ferrireducens_T118__molybdenum_cofactor_biosynthesis_protein_A:0.15497288034118672506):0.02915204641298828683):0.02640077320676273778):0.04392762850374175992,171058974__Bacteria__Betaproteobacteria__Leptothrix_cholodnii_SP-6__molybdenum_cofactor_biosynthesis_protein_A:0.18309320436593418124):0.02994533400694051467):0.02472968639469744212):0.02637261566790157982):0.03287508940115508455,(((152980414__Bacteria__Betaproteobacteria__Janthinobacterium_sp_Marseille__molybdenum_cofactor_biosynthesis_protein_A:0.03679134650373898363,134094629__Bacteria__Betaproteobacteria__Herminiimonas_arsenicoxydans__molybdenum_cofactor_biosynthesis_protein_A:0.04580043455700048144):0.08431751971021528291,(300311209__Bacteria__Betaproteobacteria__Herbaspirillum_seropedicae_SmR1__molybdenum_cofactor_biosynthesis_protein_A:0.22752391934873614221,340788079__Bacteria__Betaproteobacteria__Collimonas_fungivorans_Ter331__molybdenum_cofactor_biosynthesis_protein_A:0.17173333650495758995):0.05855262222592763632):0.06601681195466437002,(((94311377__Bacteria__Betaproteobacteria__Cupriavidus_metallidurans_CH34__molybdenum_cofactor_biosynthesis_protein_A:0.06807961761566246051,73541963__Bacteria__Betaproteobacteria__Ralstonia_eutropha_JMP134__molybdenum_cofactor_biosynthesis_protein_A:0.05287350786855189722):0.02637425595327522881,((113868543__Bacteria__Betaproteobacteria__Ralstonia_eutropha_H16__molybdenum_cofactor_biosynthesis_protein_A:0.00613148591274013510,339326571__Bacteria__Betaproteobacteria__Cupriavidus_necator_N-1__molybdenum_cofactor_biosynthesis_protein_MoaA:0.00307094176973079147):0.00917940014209957418,194290177__Bacteria__Betaproteobacteria__Cupriavidus_taiwanensis_LMG_19424__molybdenum_cofactor_biosynthesis_protein_a:0.01356493665808520752):0.02545981828745633863):0.08655723057930192477,(17545758__Bacteria__Betaproteobacteria__Ralstonia_solanacearum_GMI1000__molybdenum_cofactor_biosynthesis_protein_A:0.03173766481938657819,(187927999__Bacteria__Betaproteobacteria__Ralstonia_pickettii_12J__molybdenum_cofactor_biosynthesis_protein_A:0.05700755211631261532,(386333990__Bacteria__Betaproteobacteria__Ralstonia_solanacearum_Po82__molybdenum_cofactor_biosynthesis_protein_A:0.03465256097245643374,300691998__Bacteria__Betaproteobacteria__Ralstonia_solanacearum_PSI07__Molybdenum_cofactor_biosynthesis_protein_A:0.02860623074278099628):0.01042953427356236966):0.01623007395759697852):0.12314435276254767637):0.08742449257477591384):0.02666707984686984487):0.04043975240313411879,145588575__Bacteria__Betaproteobacteria__Polynucleobacter_necessarius_subsp_asymbioticus_QLW-P1DMWA-1__molybdenum_cofactor_biosynthesis_protein_A:0.29602419657624090554):0.01975003130000136525):0.06409992238382997143):0.03362583450397475804):0.06070660899202928729,(291615125__Bacteria__Betaproteobacteria__Sideroxydans_lithotrophicus_ES-1__molybdenum_cofactor_biosynthesis_protein_A:0.32313463943979742199,389871366__Bacteria__Betaproteobacteria__Advenella_kashmirensis_WT001__molybdenum_cofactor_biosynthesis_protein_A:0.43811029075030594182):0.04704045395063417151):0.06096228992973960065):0.04896115253429301345):0.08246086693189301486):0.08739025025245743261):0.14289533406175239372,((302036912__Bacteria__others_bacteria__Candidatus_Nitrospira_defluvii__molybdenum_cofactor_biosynthesis_protein_A:0.35053207983328127373,291300782__Bacteria__Actinobacteria__Stackebrandtia_nassauensis_DSM_44728__molybdenum_cofactor_biosynthesis_protein_A:0.28359482515452355544):0.08931753650223951679,((31794288__Bacteria__Actinobacteria__Mycobacterium_bovis_AF2122-97__molybdenum_cofactor_biosynthesis_protein_A:0.00000122123005994819,(((253797790__Bacteria__Actinobacteria__Mycobacterium_tuberculosis_KZN_1435__molybdenum_cofactor_biosynthesis_protein_A_moaA1:0.00000122123005994819,((339633117__Bacteria__Actinobacteria__Mycobacterium_africanum_GM041182__molybdenum_cofactor_biosynthesis_protein_A:0.00000122123005994819,((((57117055__Bacteria__Actinobacteria__Mycobacterium_tuberculosis_H37Rv__cyclic_pyranopterin_monophosphate_synthase_1:0.00000122123005994819,((378772852__Bacteria__Actinobacteria__Mycobacterium_bovis_BCG_str_Mexico__molybdenum_cofactor_biosynthesis_protein_A:0.00000122123005994819,(((340628101__Bacteria__Actinobacteria__Mycobacterium_canettii_CIPT_140010059__putative_molybdenum_cofactor_biosynthesis_protein_A_MOAA1:0.00000122123005994819,15842680__Bacteria__Actinobacteria__Mycobacterium_tuberculosis_CDC1551__molybdopterin_cofactor_biosynthesis_protein_A:0.00000122123005994819):0.00000122123005994819,383308849__Bacteria__Actinobacteria__Mycobacterium_tuberculosis_RGTB327__molybdopterin_cofactor_biosynthesis_protein_A:0.00000122123005994819):0.00000122123005994819,148824301__Bacteria__Actinobacteria__Mycobacterium_tuberculosis_F11__molybdenum_cofactor_biosynthesis_protein_A_moaA1:0.00000122123005994819):0.00000122123005994819):0.00000122123005994819,386005953__Bacteria__Actinobacteria__Mycobacterium_tuberculosis_RGTB423__molybdopterin_cofactor_biosynthesis_protein_A:0.00000122123005994819):0.00000122123005994819):0.00000122123005994819,121638994__Bacteria__Actinobacteria__Mycobacterium_bovis_BCG_str_Pasteur_1173P2__molybdenum_cofactor_biosynthesis_protein_A_moaA1:0.00000122123005994819):0.00000122123005994819,375295064__Bacteria__Actinobacteria__Mycobacterium_tuberculosis_KZN_4207__Molybdenum_cofactor_biosynthesis_protein_MoaA:0.00000122123005994819):0.00000122123005994819,148662963__Bacteria__Actinobacteria__Mycobacterium_tuberculosis_H37Ra__molybdenum_cofactor_biosynthesis_protein_A1:0.00000122123005994819):0.00000122123005994819):0.00000122123005994819,224991486__Bacteria__Actinobacteria__Mycobacterium_bovis_BCG_str_Tokyo_172__molybdenum_cofactor_biosynthesis_protein_A:0.00000122123005994819):0.00000122123005994819):0.00000122123005994819,385999895__Bacteria__Actinobacteria__Mycobacterium_tuberculosis_CTRI-2__molybdenum_cofactor_biosynthesis_protein_A:0.00000122123005994819):0.00000122123005994819,(385992362__Bacteria__Actinobacteria__Mycobacterium_tuberculosis_CCDC5180__Molybdenum_cofactor_biosynthesis_protein_MoaA:0.00000122123005994819,385995990__Bacteria__Actinobacteria__Mycobacterium_tuberculosis_CCDC5079__Molybdenum_cofactor_biosynthesis_protein_MoaA:0.00000122123005994819):0.00000122123005994819):0.00234018966936990836):0.14116458383812377497,(340628310__Bacteria__Actinobacteria__Mycobacterium_canettii_CIPT_140010059__molybdenum_cofactor_biosynthesis_protein_a_3:0.00000122123005994819,(339633336__Bacteria__Actinobacteria__Mycobacterium_africanum_GM041182__hypothetical_protein:0.00192945631843104192,((386000117__Bacteria__Actinobacteria__Mycobacterium_tuberculosis_CTRI-2__molybdopterin_cofactor_biosynthesis_protein_A:0.00000122123005994819,15842918__Bacteria__Actinobacteria__Mycobacterium_tuberculosis_CDC1551__molybdopterin_cofactor_biosynthesis_protein_A:0.00000122123005994819):0.00000122123005994819,((((224991747__Bacteria__Actinobacteria__Mycobacterium_bovis_BCG_str_Tokyo_172__molybdenum_cofactor_biosynthesis_protein_A:0.00000122123005994819,31794507__Bacteria__Actinobacteria__Mycobacterium_bovis_AF2122-97__molybdenum_cofactor_biosynthesis_protein_A:0.00000122123005994819):0.00000122123005994819,(121639250__Bacteria__Actinobacteria__Mycobacterium_bovis_BCG_str_Pasteur_1173P2__molybdenum_cofactor_biosynthesis_protein_A_moaA1:0.00000122123005994819,378773111__Bacteria__Actinobacteria__Mycobacterium_bovis_BCG_str_Mexico__putative_molybdenum_cofactor_biosynthesis_protein_A:0.00000122123005994819):0.00000122123005994819):0.00225158327542663303,385992568__Bacteria__Actinobacteria__Mycobacterium_tuberculosis_CCDC5180__molybdopterin_cofactor_biosynthesis_protein_A:0.00000122123005994819):0.00000122123005994819,385996198__Bacteria__Actinobacteria__Mycobacterium_tuberculosis_CCDC5079__molybdopterin_cofactor_biosynthesis_protein_A:0.00000122123005994819):0.00000122123005994819):0.00000122123005994819):0.00192853840546154502):0.16827409671925722123):0.20995034270479454031):0.38314942804382262631):0.14225173560521378602,((((269926309__Bacteria__others_bacteria__Thermobaculum_terrenum_ATCC_BAA-798__molybdenum_cofactor_biosynthesis_protein_A:0.31993779613494816028,284045650__Bacteria__Actinobacteria__Conexibacter_woesei_DSM_14684__molybdenum_cofactor_biosynthesis_protein_A:0.30419759608173085885):0.19018587682977181053,((116625479__Bacteria__Acidobacteria__Candidatus_Solibacter_usitatus_Ellin6076__GTP_cyclohydrolase_subunit_MoaA:0.33051258297090319038,320104529__Bacteria__Planctomycetes__Isosphaera_pallida_ATCC_43644__GTP_cyclohydrolase_subunit_MoaA:0.18403367581198148972):0.10398378760979330726,(296123552__Bacteria__Planctomycetes__Planctomyces_limnophilus_DSM_3776__molybdenum_cofactor_biosynthesis_protein_A:0.32802322176938714104,(325107590__Bacteria__Planctomycetes__Planctomyces_brasiliensis_DSM_5305__GTP_cyclohydrolase_subunit_MoaA:0.26216143998958790773,(32472889__Bacteria__Planctomycetes__Rhodopirellula_baltica_SH_1__molybdopterin_cofactor_synthesis_protein_A:0.47437214393987003902,283780120__Bacteria__Planctomycetes__Pirellula_staleyi_DSM_6068__molybdenum_cofactor_biosynthesis_protein_A:0.31005198314685533667):0.13254038069082338391):0.06880913693815308985):0.01745943681891496888):0.14717318845374999237):0.07048888522748250618,((317122250__Bacteria__Clostridia__Thermaerobacter_marianensis_DSM_12885__GTP_cyclohydrolase_subunit_MoaA:0.30195046252076529480,(50085046__Bacteria__Gammaproteobacteria__Acinetobacter_sp_ADP1__molybdopterin_biosynthesis|_protein_A:0.19117861255334767101,((299769674__Bacteria__Gammaproteobacteria__Acinetobacter_oleivorans_DR1__molybdenum_cofactor_biosynthesis_protein_A:0.01072599852695367909,(((215483142__Bacteria__Gammaproteobacteria__Acinetobacter_baumannii_AB307-0294__molybdenum_cofactor_biosynthesis_protein_A:0.00000122123005994819,169795655__Bacteria__Gammaproteobacteria__Acinetobacter_baumannii_AYE__molybdopterin_biosynthesis|_protein_A:0.00000122123005994819):0.00000122123005994819,213158400__Bacteria__Gammaproteobacteria__Acinetobacter_baumannii_AB0057__molybdenum_cofactor_biosynthesis_protein_A:0.00000122123005994819):0.01381970149703904381,375135106__Bacteria__Gammaproteobacteria__Acinetobacter_calcoaceticus_PHEA-2__molybdopterin_biosynthesis|_protein_A:0.01394106542180599193):0.00623785901734774054):0.05385522910737346181,(126642044__Bacteria__Gammaproteobacteria__Acinetobacter_baumannii_ATCC_17978__molybdopterin_biosynthesis_protein_A:0.00970233746591437490,(((385237874__Bacteria__Gammaproteobacteria__Acinetobacter_baumannii_TCDC-AB0715__molybdenum_cofactor_biosynthesis_protein:0.00000122123005994819,(384143553__Bacteria__Gammaproteobacteria__Acinetobacter_baumannii_MDR-ZJ06__molybdenum_cofactor_biosynthesis_protein_A:0.00000122123005994819,384132550__Bacteria__Gammaproteobacteria__Acinetobacter_baumannii_1656-2__Molybdopterin_biosynthesis|_protein_A:0.00000122123005994819):0.00000122123005994819):0.00000122123005994819,387123607__Bacteria__Gammaproteobacteria__Acinetobacter_baumannii_MDR-TJ__molybdenum_cofactor_biosynthesis_protein_A:0.00000122123005994819):0.00000122123005994819,184158445__Bacteria__Gammaproteobacteria__Acinetobacter_baumannii_ACICU__molybdenum_cofactor_biosynthesis_protein:0.00000122123005994819):0.00663005846075301417):0.03540711971081887677):0.16206424876492428466):0.70267369616142372202):0.10907253792310342422,(347756394__Bacteria__Acidobacteria__Candidatus_Chloracidobacterium_thermophilum_B__GTP_cyclohydrolase_subunit_MoaA:0.43347956924733049844,(94971342__Bacteria__Acidobacteria__Candidatus_Koribacter_versatilis_Ellin345__GTP_cyclohydrolase_subunit_MoaA:0.20075532257753647691,(225874487__Bacteria__Acidobacteria__Acidobacterium_capsulatum_ATCC_51196__molybdenum_cofactor_biosynthesis_protein_A:0.17215767971511658496,(322434186__Bacteria__Acidobacteria__Granulicella_tundricola__molybdenum_cofactor_biosynthesis_protein_A:0.13369573257409100853,((390959152__Bacteria__Acidobacteria__Terriglobus_roseus_DSM_18391__molybdenum_cofactor_biosynthesis_protein_A:0.21252041425541562392,320108450__Bacteria__Acidobacteria__Terriglobus_saanensis_SP1PR4__molybdenum_cofactor_biosynthesis_protein_A:0.14978400983732770291):0.05035159047880725935,374309405__Bacteria__Acidobacteria__Granulicella_mallensis_MP5ACTX8__molybdenum_cofactor_biosynthesis_protein_A:0.13515351604058681301):0.05046028857531521111):0.04648003209439299094):0.12110220264118100320):0.30685206838338779933):0.13754459600298793442):0.02840793733661843568):0.05381317633836814329,(256372616__Bacteria__Actinobacteria__Acidimicrobium_ferrooxidans_DSM_10331__molybdenum_cofactor_biosynthesis_protein_A:0.53877817822032947337,(298346589__Bacteria__Actinobacteria__Mobiluncus_curtisii_ATCC_43063__molybdenum_|Mo2||_cofactor_biosynthesis_protein_A:0.73444781577325779498,(((((((((296138555__Bacteria__Actinobacteria__Tsukamurella_paurometabola_DSM_20162__molybdenum_cofactor_biosynthesis_protein_A:0.26417656575127362872,333918505__Bacteria__Actinobacteria__Amycolicicoccus_subflavus_DQS3-9A1__molybdenum_cofactor_biosynthesis_protein_A:0.27418418004735906068):0.05407957972935621693,(((333989437__Bacteria__Actinobacteria__Mycobacterium_sp_JDM601__molybdenum_cofactor_biosynthesis_protein_A2_MoaA2:0.21028121125466320285,(((387874261__Bacteria__Actinobacteria__Mycobacterium_sp_MOTT36Y__molybdenum_cofactor_biosynthesis_protein_A:0.00000122123005994819,379752878__Bacteria__Actinobacteria__Mycobacterium_intracellulare_MOTT-02__molybdenum_cofactor_biosynthesis_protein_A:0.00538949082787778221):0.09227711369210023218,(((((15608009__Bacteria__Actinobacteria__Mycobacterium_tuberculosis_H37Rv__molybdenum_cofactor_biosynthesis_protein_MoaA:0.00000122123005994819,31792057__Bacteria__Actinobacteria__Mycobacterium_bovis_AF2122-97__molybdenum_cofactor_biosynthesis_protein_A:0.00000122123005994819):0.00000122123005994819,340625883__Bacteria__Actinobacteria__Mycobacterium_canettii_CIPT_140010059__putative_molybdenum_cofactor_biosynthesis_protein_A2_MOAA2:0.00000122123005994819):0.00000122123005994819,339630934__Bacteria__Actinobacteria__Mycobacterium_africanum_GM041182__molybdenum_cofactor_biosynthesis_protein_A:0.00000122123005994819):0.09553065988141269671,(118616155__Bacteria__Actinobacteria__Mycobacterium_ulcerans_Agy99__molybdenum_cofactor_biosynthesis_protein_A:0.01342472539791999230,183984630__Bacteria__Actinobacteria__Mycobacterium_marinum_M__molybdenum_cofactor_biosynthesis_protein_A:0.00042637077066307337):0.09659211261534970949):0.00888975138933730848,41406905__Bacteria__Actinobacteria__Mycobacterium_avium_subsp_paratuberculosis_K-10__hypothetical_protein:0.07454989958848456943):0.01548580593675214986):0.04344329135069468356,(118473671__Bacteria__Actinobacteria__Mycobacterium_smegmatis_str_MC2_155__molybdenum_cofactor_biosynthesis_protein_A:0.11990478187020406353,((((145222297__Bacteria__Actinobacteria__Mycobacterium_gilvum_PYR-GCK__molybdenum_cofactor_biosynthesis_protein_A:0.00000122123005994819,315442731__Bacteria__Actinobacteria__Mycobacterium_sp_Spyr1__GTP_cyclohydrolase_subunit_MoaA:0.00000122123005994819):0.07444634577317929547,120405996__Bacteria__Actinobacteria__Mycobacterium_vanbaalenii_PYR-1__molybdenum_cofactor_biosynthesis_protein_A:0.07338994191004265255):0.06255052613279152296,375139780__Bacteria__Actinobacteria__Mycobacterium_rhodesiae_NBB3__molybdenum_cofactor_biosynthesis_protein_A:0.10175593466910641538):0.03342143878542359892,108801440__Bacteria__Actinobacteria__Mycobacterium_sp_MCS__molybdenum_cofactor_biosynthesis_protein_A:0.12142735955922226432):0.03263021092681193253):0.06524505360761601036):0.05537647815851991229):0.07247306943192931283,(378719465__Bacteria__Actinobacteria__Gordonia_polyisoprenivorans_VH2__molybdenum_cofactor_biosynthesis_protein_A:0.18075584391103499682,262201214__Bacteria__Actinobacteria__Gordonia_bronchialis_DSM_43247__molybdenum_cofactor_biosynthesis_protein_A:0.19334280007749474195):0.12552047569525678905):0.03078011164471792030,169627970__Bacteria__Actinobacteria__Mycobacterium_abscessus_ATCC_19977_1__Putative_molybdenum_cofactor_biosynthesis_protein_A2:0.19714513374723241501):0.03995653653059404870):0.00735208898027604144,296395235__Bacteria__Actinobacteria__Segniliparus_rotundus_DSM_44985__molybdenum_cofactor_biosynthesis_protein_A:0.38269379969744221626):0.05262672447052584718,(331699402__Bacteria__Actinobacteria__Pseudonocardia_dioxanivorans_CB1190__molybdenum_cofactor_biosynthesis_protein_A:0.22811390672652367972,((134097179__Bacteria__Actinobacteria__Saccharopolyspora_erythraea_NRRL_2338__molybdenum_cofactor_biosynthesis_protein_A:0.25495368618510227954,256374624__Bacteria__Actinobacteria__Actinosynnema_mirum_DSM_43827__molybdenum_cofactor_biosynthesis_protein_A:0.16499651693861319690):0.05327477539634475900,(257057375__Bacteria__Actinobacteria__Saccharomonospora_viridis_DSM_43017__GTP_cyclohydrolase_subunit_MoaA:0.16990464741233546331,300790323__Bacteria__Actinobacteria__Amycolatopsis_mediterranei_U32__molybdenum_cofactor_biosynthesis_protein_A:0.10727131245518657654):0.11882271279713427226):0.06096208023421067351):0.01350481175415245601):0.02180407314001774066,((152967568__Bacteria__Actinobacteria__Kineococcus_radiotolerans_SRS30216__molybdenum_cofactor_biosynthesis_protein_A:0.24006938532580635037,296129601__Bacteria__Actinobacteria__Cellulomonas_flavigena_DSM_20109__molybdenum_cofactor_biosynthesis_protein_A:0.18009540316177852226):0.10987338694885202817,((291297888__Bacteria__Actinobacteria__Stackebrandtia_nassauensis_DSM_44728__molybdenum_cofactor_biosynthesis_protein_A:0.21516257564076562980,(((357392589__Bacteria__Actinobacteria__Kitasatospora_setae_KM-6054__putative_molybdenum_cofactor_biosynthesis_protein_A:0.14747948643771904842,((345014211__Bacteria__Actinobacteria__Streptomyces_violaceusniger_Tu_4113__molybdenum_cofactor_biosynthesis_protein_A:0.03210155541275866442,(((((29832997__Bacteria__Actinobacteria__Streptomyces_avermitilis_MA-4680__molybdenum_cofactor_biosynthesis_protein_A:0.06086519828546297500,386839362__Bacteria__Actinobacteria__Streptomyces_hygroscopicus_subsp_jinggangensis_5008__molybdenum_cofactor_biosynthesis_protein_A:0.02302545210915267829):0.01550256263389285065,21220310__Bacteria__Actinobacteria__Streptomyces_coelicolor_A3-2__molybdenum_cofactor_biosynthesis_protein_A:0.02062567026434646705):0.01937433199806265494,290961474__Bacteria__Actinobacteria__Streptomyces_scabiei_87-22__molybdenum_cofactor_biosynthesis_protein_A:0.02119573898617096996):0.02807700162566331009,(182439467__Bacteria__Actinobacteria__Streptomyces_griseus_subsp_griseus_NBRC_13350__molybdenum_cofactor_biosynthesis_protein_A:0.05691540299599220920,(344998855__Bacteria__Actinobacteria__Streptomyces_sp_SirexAA-E__molybdenum_cofactor_biosynthesis_protein_A:0.03584271265231222386,357414178__Bacteria__Actinobacteria__Streptomyces_flavogriseus_ATCC_33331__molybdenum_cofactor_biosynthesis_protein_A:0.02557592834194039738):0.01613286196885066123):0.01545006415439192579):0.04788124861937292920,374990921__Bacteria__Actinobacteria__Streptomyces_bingchenggensis_BCW-1__molybdenum_cofactor_biosynthesis_protein_A:0.03615642598561585874):0.01563255985743130724):0.09115059730502804436,357398623__Bacteria__Actinobacteria__Streptomyces_cattleya_NRRL_8057__Molybdenum_cofactor_biosynthesis_protein_A:0.04894749371196559229):0.04980605397093080394):0.06283639572987079203,256391490__Bacteria__Actinobacteria__Catenulispora_acidiphila_DSM_44928__molybdenum_cofactor_biosynthesis_protein_A:0.18337933216181154239):0.03585815700556942154,((302870673__Bacteria__Actinobacteria__Micromonospora_aurantiaca_ATCC_27029__molybdenum_cofactor_biosynthesis_protein_A:0.00261441283575485333,315506910__Bacteria__Actinobacteria__Micromonospora_sp_L5__molybdenum_cofactor_biosynthesis_protein_a:0.00000122123005994819):0.05411238959948147520,(330470776__Bacteria__Actinobacteria__Verrucosispora_maris_AB-18-032__molybdenum_cofactor_biosynthesis_protein_a:0.08565465721950049627,(145597045__Bacteria__Actinobacteria__Salinispora_tropica_CNB-440__molybdenum_cofactor_biosynthesis_protein_A:0.04928691697033520114,159040527__Bacteria__Actinobacteria__Salinispora_arenicola_CNS-205__molybdenum_cofactor_biosynthesis_protein_A:0.06109690177428937774):0.06488747563352444125):0.03389865891583158236):0.06146597597380173278):0.03029465203811294860):0.02626800697533607926,(386853252__Bacteria__Actinobacteria__Actinoplanes_sp_SE50-110__Molybdenum_cofactor_biosynthesis_protein_A:0.05704320393034476716,383783236__Bacteria__Actinobacteria__Actinoplanes_missouriensis_431__putative_molybdenum_cofactor_biosynthesis_protein_A:0.08176857576293686258):0.12370020662395454780):0.03469304915658324301):0.03850416315339915546):0.02469354619809763923,(((357388894__Bacteria__Actinobacteria__Kitasatospora_setae_KM-6054__putative_molybdenum_cofactor_biosynthesis_protein_A:0.32727091443619987787,(256832474__Bacteria__Actinobacteria__Jonesia_denitrificans_DSM_20603__molybdenum_cofactor_biosynthesis_protein_A:0.35574933688267312837,(336319217__Bacteria__Actinobacteria__Cellvibrio_gilvus_ATCC_13127__molybdenum_cofactor_biosynthesis_protein_A:0.07023964040650935992,332672217__Bacteria__Actinobacteria__Cellulomonas_fimi_ATCC_484__molybdenum_cofactor_biosynthesis_protein_A:0.09067966028141920265):0.18386167893409119389):0.06903602975720499191):0.09038434828162085488,(312195058__Bacteria__Actinobacteria__Frankia_sp_EuI1c__molybdenum_cofactor_biosynthesis_protein_A:0.17598119546824625425,((111225040__Bacteria__Actinobacteria__Frankia_alni_ACN14a__molybdenum_cofactor_biosynthesis_protein_A:0.08456031545737778543,86742173__Bacteria__Actinobacteria__Frankia_sp_CcI3__molybdenum_cofactor_biosynthesis_protein_A:0.08094910897103108072):0.07389562648840633519,((158313105__Bacteria__Actinobacteria__Frankia_sp_EAN1pec__molybdenum_cofactor_biosynthesis_protein_A:0.10853320838789001779,158315007__Bacteria__Actinobacteria__Frankia_sp_EAN1pec__molybdenum_cofactor_biosynthesis_protein_A:0.15348159368983096962):0.05174418263421894787,336179408__Bacteria__Actinobacteria__Frankia_symbiont_of_Datisca_glomerata__molybdenum_cofactor_biosynthesis_protein_A:0.15767999993036577178):0.03204762977383831396):0.02014605413765280240):0.09539196573647916455):0.03906688426178653306,(((269126500__Bacteria__Actinobacteria__Thermomonospora_curvata_DSM_43183__molybdenum_cofactor_biosynthesis_protein_A:0.11331940930314521321,(296269920__Bacteria__Actinobacteria__Thermobispora_bispora_DSM_43833__molybdenum_cofactor_biosynthesis_protein_A:0.10892844064357699863,271967228__Bacteria__Actinobacteria__Streptosporangium_roseum_DSM_43021__molybdopterin_biosynthesis_protein_A:0.12166114623968427022):0.04627567566388902237):0.06010770069467028659,((284993307__Bacteria__Actinobacteria__Geodermatophilus_obscurus_DSM_43160__molybdenum_cofactor_biosynthesis_protein_A:0.01973926406774360875,379738142__Bacteria__Actinobacteria__Blastococcus_saxobsidens_DD2__Molybdenum_cofactor_biosynthesis_protein_A:0.04739529976783450615):0.17190252254809088028,(284031641__Bacteria__Actinobacteria__Kribbella_flavida_DSM_17836__molybdenum_cofactor_biosynthesis_protein_A:0.17235322023812060799,(297560374__Bacteria__Actinobacteria__Nocardiopsis_dassonvillei_subsp_dassonvillei_DSM_43111__molybdenum_cofactor_biosynthesis_protein_A:0.12864424581740932507,72161752__Bacteria__Actinobacteria__Thermobifida_fusca_YX__molybdenum_cofactor_biosynthesis_protein_A:0.11544320865450080627):0.04249906793033149388):0.02332047462762563625):0.03031757395134748387):0.03650670984233082145,(119716793__Bacteria__Actinobacteria__Nocardioides_sp_JS614__molybdenum_cofactor_biosynthesis_protein_A:0.13868713539201371621,119714837__Bacteria__Actinobacteria__Nocardioides_sp_JS614__molybdenum_cofactor_biosynthesis_protein_A:0.12252516422760129089):0.11798850922128978347):0.02455555818253387854):0.02819804060624502007):0.04680470077369981025,((258654860__Bacteria__Actinobacteria__Nakamurella_multipartita_DSM_44233__molybdenum_cofactor_biosynthesis_protein_A:0.26053898342329961935,(336117119__Bacteria__Actinobacteria__Microlunatus_phosphovorus_NM-1__molybdenum_cofactor_biosynthesis_protein_A:0.28164551167084117544,(256825735__Bacteria__Actinobacteria__Kytococcus_sedentarius_DSM_20547__GTP_cyclohydrolase_subunit_MoaA:0.28337050268205410397,317124847__Bacteria__Actinobacteria__Intrasporangium_calvum_DSM_43043__GTP_cyclohydrolase_subunit_MoaA:0.21231737240474385375):0.06176734010086695065):0.03418227010860497295):0.03186428505135317085,(((229820182__Bacteria__Actinobacteria__Beutenbergia_cavernae_DSM_12333__molybdenum_cofactor_biosynthesis_protein_A:0.20382954208968900867,((379710270__Bacteria__Actinobacteria__Nocardia_cyriacigeorgica_GUH-2__molybdenum_cofactor_biosynthesis_protein_A:0.02398076946311081259,54026287__Bacteria__Actinobacteria__Nocardia_farcinica_IFM_10152__molybdenum_cofactor_biosynthesis_protein_A:0.09469046427544447475):0.08656269695351501148,((312140564__Bacteria__Actinobacteria__Rhodococcus_equi_103S__molybdopterin_biosynthesis_protein_moaa:0.13012737475097232998,(111023390__Bacteria__Actinobacteria__Rhodococcus_jostii_RHA1__molybdenum_cofactor_biosynthesis_protein_A:0.00925083443516996548,226365892__Bacteria__Actinobacteria__Rhodococcus_opacus_B4__molybdenum_cofactor_biosynthesis_protein_A:0.02962562999805409478):0.06751801840594767734):0.03139991115374728831,(226304301__Bacteria__Actinobacteria__Rhodococcus_erythropolis_PR4__molybdenum_cofactor_biosynthesis_protein_MoaA:0.12007659066330336750,226305828__Bacteria__Actinobacteria__Rhodococcus_erythropolis_PR4__molybdenum_cofactor_biosynthesis_protein_MoaA:0.01585106721184890641):0.08433427771533655304):0.04209948636406442984):0.08748915928613879012):0.18682539341761311702,(256825802__Bacteria__Actinobacteria__Kytococcus_sedentarius_DSM_20547__GTP_cyclohydrolase_subunit_MoaA:0.46470492041843697306,((184200236__Bacteria__Actinobacteria__Kocuria_rhizophila_DC2201__molybdenum_cofactor_biosynthesis_protein_A:0.26490665731839485586,(323358951__Bacteria__Actinobacteria__Microbacterium_testaceum_StLB037__molybdenum_cofactor_biosynthesis_enzyme:0.33020802152890843528,(163839434__Bacteria__Actinobacteria__Renibacterium_salmoninarum_ATCC_33209__molybdenum_cofactor_biosynthesis_protein_A:0.14631599113064205908,(119962194__Bacteria__Actinobacteria__Arthrobacter_aurescens_TC1__molybdenum_cofactor_biosynthesis_protein_A:0.07538130536777164215,(116670001__Bacteria__Actinobacteria__Arthrobacter_sp_FB24__molybdenum_cofactor_biosynthesis_protein_A:0.05199032415430052123,(220912213__Bacteria__Actinobacteria__Arthrobacter_chlorophenolicus_A6__molybdenum_cofactor_biosynthesis_protein_A:0.03363365511783864698,325962827__Bacteria__Actinobacteria__Arthrobacter_phenanthrenivorans_Sphe3__GTP_cyclohydrolase_subunit_MoaA:0.04050362134980505652):0.02431771232179588682):0.03111662133916429096):0.11131419983355934911):0.10238352826483626545):0.05505476506208253906):0.05672524767301137527,(340795313__Bacteria__Actinobacteria__Corynebacterium_variabile_DSM_44702__molybdenum_cofactor_biosynthesis_protein:0.26443174712103006962,(283457512__Bacteria__Actinobacteria__Rothia_mucilaginosa_DY-18__molybdenum_cofactor_biosynthesis_protein:0.10996209360511779995,311112002__Bacteria__Actinobacteria__Rothia_dentocariosa_ATCC_17931__molybdenum_cofactor_biosynthesis_protein_A:0.06756425966934409555):0.27206492854320102337):0.06141380223476388539):0.04172708292463418733):0.07013474510756943781):0.05035695519016855637,(257068045__Bacteria__Actinobacteria__Brachybacterium_faecium_DSM_4810__GTP_cyclohydrolase_subunit_MoaA:0.32241772731164447530,(170782849__Bacteria__Actinobacteria__Clavibacter_michiganensis_subsp_sepedonicus__molybdenum_cofactor_biosynthesis_protein_A:0.15877715403309128339,(334337697__Bacteria__Actinobacteria__Isoptericola_variabilis_225__molybdenum_cofactor_biosynthesis_protein_A:0.10108133042629939558,269956621__Bacteria__Actinobacteria__Xylanimonas_cellulosilytica_DSM_15894__molybdenum_cofactor_biosynthesis_protein_A:0.09044927199865901435):0.16230923694236432109):0.06464093971692347340):0.07674527008157618069):0.07742839278763116728):0.03609816496677081127):0.08301563772816182574,(((172040381__Bacteria__Actinobacteria__Corynebacterium_urealyticum_DSM_7109__molybdenum_cofactor_biosynthesis_protein_A:0.20902738477177443266,(227832886__Bacteria__Actinobacteria__Corynebacterium_aurimucosum_ATCC_700975__molybdenum_cofactor_biosynthesis_protein_A:0.17788505488373643204,(25027857__Bacteria__Actinobacteria__Corynebacterium_efficiens_YS-314__molybdenum_cofactor_biosynthesis_protein_A:0.11936323828810320447,62390085__Bacteria__Actinobacteria__Corynebacterium_glutamicum_ATCC_13032_Xc__molybdenum_cofactor_biosynthesis_protein_A:0.10943377686730305920):0.10838048672427610941):0.08469291220590922931):0.07298885950428837810,((375292393__Bacteria__Actinobacteria__Corynebacterium_diphtheriae_INCA_402__molybdenum_cofactor_biosynthesis_protein_A:0.00526934969323946192,(376286972__Bacteria__Actinobacteria__Corynebacterium_diphtheriae_BH8__molybdenum_cofactor_biosynthesis_protein_A:0.00000122123005994819,(376253603__Bacteria__Actinobacteria__Corynebacterium_diphtheriae_PW8__molybdenum_cofactor_biosynthesis_protein_A:0.00446187705594567208,376289656__Bacteria__Actinobacteria__Corynebacterium_diphtheriae_C7_beta__molybdenum_cofactor_biosynthesis_protein_A:0.00000122123005994819):0.00445096939513117424):0.00810181799922575496):0.19740311130806795226,(38233119__Bacteria__Actinobacteria__Corynebacterium_diphtheriae_NCTC_13129__molybdenum_cofactor_biosynthesis_protein_A:0.09167986798061804332,(389849723__Bacteria__Actinobacteria__Corynebacterium_pseudotuberculosis_258__Molybdenum_cofactor_biosynthesis_protein_A:0.00286132064578600766,379714656__Bacteria__Actinobacteria__Corynebacterium_pseudotuberculosis_316__Molybdenum_cofactor_biosynthesis_protein_A:0.00000122123005994819):0.13003159894747587377):0.06041505254826799037):0.21075797884873312404):0.06558966957106793227,(68536684__Bacteria__Actinobacteria__Corynebacterium_jeikeium_K411__molybdenum_cofactor_biosynthesis_protein_A:0.43141092746225734311,297571801__Bacteria__Actinobacteria__Arcanobacterium_haemolyticum_DSM_20595__molybdenum_cofactor_biosynthesis_protein_A:0.30693291167834785282):0.14245408667075099007):0.07096239774876632322):0.03378906861022786673,(386071038__Bacteria__Actinobacteria__Propionibacterium_acnes_ATCC_11828__molybdenum_cofactor_biosynthesis_protein_A:0.00717028772725908457,(387502874__Bacteria__Actinobacteria__Propionibacterium_acnes_6609__molybdenum_cofactor_biosynthesis_protein_A:0.00000122123005994819,295130066__Bacteria__Actinobacteria__Propionibacterium_acnes_SK137__molybdenum_cofactor_biosynthesis_protein_A:0.00000122123005994819):0.03142239856446480545):0.40069496103539936627):0.08870897348819270500):0.16618165417163507924):0.05910362506066741545):0.04693322371541383542):0.07949538639723478795):0.03416501420390362365,(374315668__Bacteria__Spirochaetes__Sphaerochaeta_pleomorpha_str_Grapes__molybdenum_cofactor_biosynthesis_family_protein:1.03527498256366889962,((262196535__Bacteria__Deltaproteobacteria__Haliangium_ochraceum_DSM_14365__molybdenum_cofactor_biosynthesis_protein_A:0.46880818978052157808,((((338535486__Bacteria__Deltaproteobacteria__Myxococcus_fulvus_HW-1__molybdenum_cofactor_biosynthesis_protein_MoaA:0.02609292929541679254,108757868__Bacteria__Deltaproteobacteria__Myxococcus_xanthus_DK_1622__molybdenum_cofactor_biosynthesis_protein_MoaA:0.02221536072863274439):0.07004008757799941309,(310821937__Bacteria__Deltaproteobacteria__Stigmatella_aurantiaca_DW4-3-1__molybdenum_cofactor_biosynthesis_protein_moaa:0.12081914622744049925,383455687__Bacteria__Deltaproteobacteria__Corallococcus_coralloides_DSM_2259__molybdenum_cofactor_biosynthesis_protein_MoaA:0.09144138147048574972):0.01734704810542264317):0.26456671991176106129,((153003729__Bacteria__Deltaproteobacteria__Anaeromyxobacter_sp_Fw109-5__molybdenum_cofactor_biosynthesis_protein_A:0.17029429179643487680,(86157248__Bacteria__Deltaproteobacteria__Anaeromyxobacter_dehalogenans_2CP-C__molybdenum_cofactor_biosynthesis_protein_A:0.01754586521093487450,197121283__Bacteria__Deltaproteobacteria__Anaeromyxobacter_sp_K__molybdenum_cofactor_biosynthesis_protein_A:0.00447388173164571523):0.07966758351595480681):0.25364865758415910957,(153004852__Bacteria__Deltaproteobacteria__Anaeromyxobacter_sp_Fw109-5__molybdenum_cofactor_biosynthesis_protein_A:0.14477486058369673505,(86158254__Bacteria__Deltaproteobacteria__Anaeromyxobacter_dehalogenans_2CP-C__GTP_cyclohydrolase_subunit_MoaA:0.01506647771885419144,(220917203__Bacteria__Deltaproteobacteria__Anaeromyxobacter_dehalogenans_2CP-1__molybdenum_cofactor_biosynthesis_protein_A:0.00258892460645524262,197122436__Bacteria__Deltaproteobacteria__Anaeromyxobacter_sp_K__molybdenum_cofactor_biosynthesis_protein_A:0.01113090495299631257):0.00986911949636524143):0.10454519261835598654):0.17675415379506884128):0.16877629142677999519):0.15101083821673841334,(162451211__Bacteria__Deltaproteobacteria__Sorangium_cellulosum_So_ce_56__hypothetical_protein:0.69511008973382215625,383766556__Bacteria__Planctomycetes__Phycisphaera_mikurensis_NBRC_102666__putative_molybdenum_cofactor_biosynthesis_protein_A:0.89800073795706636393):0.18107961593755142471):0.10510950525077740469):0.12832513030176731506,((((261855208__Bacteria__Gammaproteobacteria__Halothiobacillus_neapolitanus_c2__molybdenum_cofactor_biosynthesis_protein_A:0.27626159301689939829,(289207329__Bacteria__Gammaproteobacteria__Thioalkalivibrio_sp_K90mix__molybdenum_cofactor_biosynthesis_protein_A:0.13824892670152563734,220933522__Bacteria__Gammaproteobacteria__Thioalkalivibrio_sulfidophilus_HL-EbGr7__GTP_cyclohydrolase_subunit_MoaA:0.09550784343531650011):0.09454604314687040101):0.08472556438338924023,((288940317__Bacteria__Gammaproteobacteria__Allochromatium_vinosum_DSM_180__molybdenum_cofactor_biosynthesis_protein_A:0.06516713057678741317,390949709__Bacteria__Gammaproteobacteria__Thiocystis_violascens_DSM_198__molybdenum_cofactor_biosynthesis_protein_A:0.08425929560181859290):0.20942509755778027092,(((163859315__Bacteria__Betaproteobacteria__Bordetella_petrii_DSM_12804__molybdenum_cofactor_biosynthesis_protein_A:0.17861064472553353499,311106145__Bacteria__Betaproteobacteria__Achromobacter_xylosoxidans_A8__molybdenum_cofactor_biosynthesis_protein_A_1:0.17812355041244393172):0.32931492813142543286,(91774915__Bacteria__Betaproteobacteria__Methylobacillus_flagellatus_KT__GTP_cyclohydrolase_subunit_MoaA:0.46725895395493838302,(71908225__Bacteria__Betaproteobacteria__Dechloromonas_aromatica_RCB__GTP_cyclohydrolase_subunit_MoaA:0.15517716658912764083,(71908191__Bacteria__Betaproteobacteria__Dechloromonas_aromatica_RCB__radical_SAM|molybdenum_cofactor_synthesis_C|terminal:0.04537917779093182669,372486840__Bacteria__Betaproteobacteria__Dechlorosoma_suillum_PS__molybdenum_cofactor_biosynthesis_protein_A:0.05948418956134438745):0.41693634650886618465):0.11333396167977356772):0.04971261012405440299):0.02297658828690727489,((300312938__Bacteria__Betaproteobacteria__Herbaspirillum_seropedicae_SmR1__molybdenum_cofactor_biosynthesis_enzyme_A_protein:0.20056836919106638129,((34498973__Bacteria__Betaproteobacteria__Chromobacterium_violaceum_ATCC_12472__molybdenum_cofactor_biosynthesis_protein_A:0.08294649667302531060,347539252__Bacteria__Betaproteobacteria__Pseudogulbenkiania_sp_NH8B__molybdenum_cofactor_biosynthesis_protein_A:0.12641740141444060552):0.05625874963642402138,(226939443__Bacteria__Betaproteobacteria__Laribacter_hongkongensis_HLHK9__MoaA1:0.16605701692828744864,(34497987__Bacteria__Betaproteobacteria__Chromobacterium_violaceum_ATCC_12472__molybdenum_cofactor_biosynthesis_protein_A:0.11603246877337937415,226940140__Bacteria__Betaproteobacteria__Laribacter_hongkongensis_HLHK9__MoaA2:0.19417356132766883103):0.08191504605643203096):0.01978663364323252766):0.03726189205418244804):0.07769040286068459866,74317041__Bacteria__Betaproteobacteria__Thiobacillus_denitrificans_ATCC_25259__GTP_cyclohydrolase_subunit_MoaA:0.23720010902399099595):0.05701450014266620098):0.09454857974304332890):0.03992585259755412896):0.21352089402958315811,(((((357383939__Bacteria__Alphaproteobacteria__Pelagibacterium_halotolerans_B2__molybdenum_cofactor_biosynthesis_protein_MoaA:0.27334573235912279499,(386348551__Bacteria__Alphaproteobacteria__Rhodospirillum_rubrum_F11__GTP_cyclohydrolase_subunit_MoaA:0.00000122123005994819,83591857__Bacteria__Alphaproteobacteria__Rhodospirillum_rubrum_ATCC_11170__GTP_cyclohydrolase_subunit_MoaA:0.00000122123005994819):0.28618833241723262706):0.04560386458703052925,((114800233__Bacteria__Alphaproteobacteria__Hyphomonas_neptunium_ATCC_15444__molybdenum_cofactor_biosynthesis_protein_MoaA:0.27031155929908501356,((254293796__Bacteria__Alphaproteobacteria__Hirschia_baltica_ATCC_49814__molybdenum_cofactor_biosynthesis_protein_A:0.46786151870340647596,(85373383__Bacteria__Alphaproteobacteria__Erythrobacter_litoralis_HTCC2594__molybdenum_cofactor_biosynthesis_protein:0.14933001729803471735,(334140062__Bacteria__Alphaproteobacteria__Novosphingobium_sp_PP1Y__GTP_cyclohydrolase_subunit_MoaA:0.13366836494776809796,87198947__Bacteria__Alphaproteobacteria__Novosphingobium_aromaticivorans_DSM_12444__GTP_cyclohydrolase_subunit_MoaA:0.14838995295411727682):0.06630929697071105688):0.07874975482154658590):0.08833862837090010467,114571255__Bacteria__Alphaproteobacteria__Maricaulis_maris_MCS10__GTP_cyclohydrolase_subunit_MoaA:0.35090271282268925557):0.00996385750918345886):0.04096486522019941734,(((103487140__Bacteria__Alphaproteobacteria__Sphingopyxis_alaskensis_RB2256__molybdenum_cofactor_synthesis|like_protein:0.29226403761156732886,347528422__Bacteria__Alphaproteobacteria__Sphingobium_sp_SYK-6__molybdenum_cofactor_biosynthesis_protein_A:0.22965431800705957133):0.08770488493623308790,(294011401__Bacteria__Alphaproteobacteria__Sphingobium_japonicum_UT26S__molybdenum_cofactor_biosynthesis_protein_A:0.03953795881045914229,334344166__Bacteria__Alphaproteobacteria__Sphingobium_chlorophenolicum_L-1__molybdenum_cofactor_biosynthesis_protein_A:0.06505387110322585764):0.11752076035652091190):0.12316117095487845445,148554439__Bacteria__Alphaproteobacteria__Sphingomonas_wittichii_RW1__GTP_cyclohydrolase_subunit_MoaA:0.18150521835155067341):0.16441098146374419353):0.04348407592224791396):0.06265921253016008829,(((170743747__Bacteria__Alphaproteobacteria__Methylobacterium_sp_4-46__molybdenum_cofactor_biosynthesis_protein_A:0.06542322706242884034,(170748996__Bacteria__Alphaproteobacteria__Methylobacterium_radiotolerans_JCM_2831__molybdenum_cofactor_biosynthesis_protein_A:0.08987981740882593218,220922109__Bacteria__Alphaproteobacteria__Methylobacterium_nodulans_ORS_2060__molybdenum_cofactor_biosynthesis_protein_A:0.05516552583760273021):0.01993021858122916851):0.12617313414652006620,(300692273__Bacteria__Betaproteobacteria__Ralstonia_solanacearum_PSI07__Molybdenum_cofactor_biosynthesis_protein_A:0.27616400132502783027,158423054__Bacteria__Alphaproteobacteria__Azorhizobium_caulinodans_ORS_571__molybdenum_cofactor_biosynthesis_protein_A:0.18455903877490187348):0.08022600592692444299):0.07617949151272111752,(((182678756__Bacteria__Alphaproteobacteria__Beijerinckia_indica_subsp_indica_ATCC_9039__molybdenum_cofactor_biosynthesis_protein_A:0.19853596920323354769,217977239__Bacteria__Alphaproteobacteria__Methylocella_silvestris_BL2__molybdenum_cofactor_biosynthesis_protein_A:0.16720605397704185746):0.05404897125802103630,(((((90426035__Bacteria__Alphaproteobacteria__Rhodopseudomonas_palustris_BisB18__molybdenum_cofactor_synthesis|like:0.49425582005161977639,((39935047__Bacteria__Alphaproteobacteria__Rhodopseudomonas_palustris_CGA009__molybdenum_cofactor_biosynthesis_protein_A:0.06087590764470313109,(86750500__Bacteria__Alphaproteobacteria__Rhodopseudomonas_palustris_HaA2__molybdenum_cofactor_biosynthesis_protein_A:0.05335228713158414460,91976529__Bacteria__Alphaproteobacteria__Rhodopseudomonas_palustris_BisB5__molybdenum_cofactor_biosynthesis_protein_A:0.02760683860400137482):0.02234740534288234479):0.03277436513102833376,(115523997__Bacteria__Alphaproteobacteria__Rhodopseudomonas_palustris_BisA53__molybdenum_cofactor_biosynthesis_protein_A:0.10471971916907871214,(90423576__Bacteria__Alphaproteobacteria__Rhodopseudomonas_palustris_BisB18__molybdenum_cofactor_biosynthesis_protein_A:0.05957244389772344689,((209885652__Bacteria__Alphaproteobacteria__Oligotropha_carboxidovorans_OM5__molybdenum_cofactor_biosynthesis_protein_A:0.12464752098006390280,(92117030__Bacteria__Alphaproteobacteria__Nitrobacter_hamburgensis_X14__molybdenum_cofactor_biosynthesis_protein_A:0.03395182020380829030,75675412__Bacteria__Alphaproteobacteria__Nitrobacter_winogradskyi_Nb-255__molybdenum_cofactor_biosynthesis_protein_A:0.03421687863300214988):0.06519360886817889000):0.01949989672984838579,(148254894__Bacteria__Alphaproteobacteria__Bradyrhizobium_sp_BTAi1__molybdenum_cofactor_biosynthesis_protein_A:0.07767544252423219664,(383772737__Bacteria__Alphaproteobacteria__Bradyrhizobium_sp_S23321__molybdenum_cofactor_biosynthesis_protein_A:0.00328349107211440725,384219806__Bacteria__Alphaproteobacteria__Bradyrhizobium_japonicum_USDA_6__molybdenum_cofactor_biosynthesis_protein_A:0.02451533960976135310):0.08092155850261352479):0.01633078299937499797):0.04079625085428072867):0.01378081670665178698):0.02468257956286000129):0.05728129576256863614):0.06422721002100545418,((312116333__Bacteria__Alphaproteobacteria__Rhodomicrobium_vannielii_ATCC_17100__molybdenum_cofactor_biosynthesis_protein_A:0.32462878010141582585,(374330923__Bacteria__Alphaproteobacteria__Pseudovibrio_sp_FO-BEG1__Molybdenum_cofactor_biosynthesis_protein_A:0.22195072449522768032,328544428__Bacteria__Alphaproteobacteria__Polymorphum_gilvum_SL003B-26A1__radical_SAM_protein:0.10825441656233038279):0.04195698875626696633):0.04493958679471148771,((((150396791__Bacteria__Alphaproteobacteria__Sinorhizobium_medicae_WSM419__molybdenum_cofactor_biosynthesis_protein_A:0.02753352423440054084,15965617__Bacteria__Alphaproteobacteria__Sinorhizobium_meliloti_1021__molybdenum_cofactor_biosynthesis_protein_A:0.01818179774978956678):0.01820801430327020909,227822257__Bacteria__Alphaproteobacteria__Sinorhizobium_fredii_NGR234__molybdenum_cofactor_biosynthesis_protein_A:0.02502092439716330566):0.09157609030455939048,((153009561__Bacteria__Alphaproteobacteria__Ochrobactrum_anthropi_ATCC_49188__molybdenum_cofactor_biosynthesis_protein_A:0.04995322290954368888,(((23501841__Bacteria__Alphaproteobacteria__Brucella_suis_1330__molybdenum_cofactor_biosynthesis_protein_A:0.00000122123005994819,(256369383__Bacteria__Alphaproteobacteria__Brucella_microti_CCM_4915__molybdenum_cofactor_biosynthesis_protein_A:0.00000122123005994819,340790579__Bacteria__Alphaproteobacteria__Brucella_pinnipedialis_B2-94__molybdenum_cofactor_biosynthesis_protein_A:0.00236034898655236147):0.00000122123005994819):0.00000122123005994819,(148560684__Bacteria__Alphaproteobacteria__Brucella_ovis_ATCC_25840__molybdenum_cofactor_biosynthesis_protein_A:0.00235853481647947715,161618912__Bacteria__Alphaproteobacteria__Brucella_canis_ATCC_23365__molybdenum_cofactor_biosynthesis_protein_A:0.00000122123005994819):0.00000122123005994819):0.00000122123005994819,(17987302__Bacteria__Alphaproteobacteria__Brucella_melitensis_bv_1_str_16M__molybdenum_cofactor_biosynthesis_protein_A:0.00000122123005994819,62289889__Bacteria__Alphaproteobacteria__Brucella_abortus_bv_1_str_9-941__molybdenum_cofactor_biosynthesis_protein_A:0.00474977786606938131):0.00236082971807301690):0.04362792970059027609):0.07980410916248711906,(222148529__Bacteria__Alphaproteobacteria__Agrobacterium_vitis_S4__molybdenum_cofactor_biosynthesis_protein_A:0.10393581989212637151,((15889001__Bacteria__Alphaproteobacteria__Agrobacterium_tumefaciens_str_C58_circ-lin__molybdenum_cofactor_biosynthesis_protein_A:0.02833364510018168692,325293080__Bacteria__Alphaproteobacteria__Agrobacterium_sp_H13-3_circ-linear__Molybdenum_cofactor_biosynthesis_protein_A:0.04325900885601815377):0.08889727431196861596,((209549618__Bacteria__Alphaproteobacteria__Rhizobium_leguminosarum_bv_trifolii_WSM2304__molybdenum_cofactor_biosynthesis_protein_A:0.02088439189208673996,(222086226__Bacteria__Alphaproteobacteria__Agrobacterium_radiobacter_K84__molybdenum_cofactor_biosynthesis_protein_A:0.07734111961570021287,241204967__Bacteria__Alphaproteobacteria__Rhizobium_leguminosarum_bv_trifolii_WSM1325__molybdenum_cofactor_biosynthesis_protein_A:0.01483634605493137741):0.01138314183845972813):0.01785314908955728738,86358007__Bacteria__Alphaproteobacteria__Rhizobium_etli_cf_42__molybdenum_cofactor_biosynthesis_protein_A:0.01442793881484866203):0.06634519513146973357):0.02209730433358128576):0.03572627666536826868):0.01274178561451234405):0.02924521596066307141,((319783607__Bacteria__Alphaproteobacteria__Mesorhizobium_ciceri_biovar_biserrulae_WSM1271__molybdenum_cofactor_biosynthesis_protein_A:0.00000122123005994819,(13470752__Bacteria__Alphaproteobacteria__Mesorhizobium_loti_MAFF303099__molybdenum_cofactor_biosynthesis_protein_A:0.01305429469434910353,337268927__Bacteria__Alphaproteobacteria__Mesorhizobium_opportunistum_WSM2075__molybdenum_cofactor_biosynthesis_protein_A:0.01599464616567789280):0.01043886898438945408):0.04615696011762677325,110633911__Bacteria__Alphaproteobacteria__Chelativorans_sp_BNC1__molybdenum_cofactor_biosynthesis_protein_A:0.10719629689080756307):0.05982630005531627826):0.05334404214741246542):0.01649216977268950016):0.03613125068175577354,(154253144__Bacteria__Alphaproteobacteria__Parvibaculum_lavamentivorans_DS-1__molybdenum_cofactor_biosynthesis_protein_A:0.18135188839387292314,((83309252__Bacteria__Alphaproteobacteria__Magnetospirillum_magneticum_AMB-1__molybdenum_cofactor_biosynthesis_protein_A:0.16634787177564835936,(((347759787__Bacteria__Alphaproteobacteria__Gluconacetobacter_xylinus_NBRC_3288__molybdenum_cofactor_biosynthesis_protein_A:0.16294324433717710665,(162147685__Bacteria__Alphaproteobacteria__Gluconacetobacter_diazotrophicus_PAl_5__molybdenum_cofactor_biosynthesis_protein_A:0.16389917430093048356,258542214__Bacteria__Alphaproteobacteria__Acetobacter_pasteurianus_IFO_3283-01__molybdenum_cofactor_biosynthesis_protein_A:0.26734577747143978277):0.04858090910721904465):0.19936510666390888646,114327256__Bacteria__Alphaproteobacteria__Granulibacter_bethesdensis_CGDNIH1__molybdenum_cofactor_biosynthesis_protein_A:0.14613029494627807758):0.04200325655167975319,(148260603__Bacteria__Alphaproteobacteria__Acidiphilium_cryptum_JF-5__molybdenum_cofactor_biosynthesis_protein_A:0.00000122123005994819,326403798__Bacteria__Alphaproteobacteria__Acidiphilium_multivorum_AIU301__molybdenum_cofactor_biosynthesis_protein_A:0.00265378600542039026):0.17734839980547856264):0.06185544240340794947):0.03475341068355311536,((294676269__Bacteria__Alphaproteobacteria__Rhodobacter_capsulatus_SB_1003__molybdenum_cofactor_biosynthesis_protein_A:0.32244109977931167954,(((126462640__Bacteria__Alphaproteobacteria__Rhodobacter_sphaeroides_ATCC_17029__molybdenum_cofactor_biosynthesis_protein_A:0.05892801611642324577,146277616__Bacteria__Alphaproteobacteria__Rhodobacter_sphaeroides_ATCC_17025__molybdenum_cofactor_biosynthesis_protein_A:0.08798905824058296521):0.07237702469958867679,119384986__Bacteria__Alphaproteobacteria__Paracoccus_denitrificans_PD1222__molybdenum_cofactor_biosynthesis_protein_A:0.11463300012994295796):0.03417059829105571073,((310816184__Bacteria__Alphaproteobacteria__Ketogulonicigenium_vulgare_Y25__molybdenum_cofactor_biosynthesis_protein_A:0.00000122123005994819,385233688__Bacteria__Alphaproteobacteria__Ketogulonigenium_vulgarum_WSH-001__Radical_SAM|Molybdenum_cofactor_synthesis|like_protein:0.00000122123005994819):0.25660217766270432271,(89055778__Bacteria__Alphaproteobacteria__Jannaschia_sp_CCS1__molybdenum_cofactor_biosynthesis_protein_A:0.10169932617028416832,(((99080565__Bacteria__Alphaproteobacteria__Ruegeria_sp_TM1040__molybdenum_cofactor_biosynthesis_protein_A:0.05275111926344374508,56697637__Bacteria__Alphaproteobacteria__Ruegeria_pomeroyi_DSS-3__molybdenum_cofactor_biosynthesis_protein_A:0.06229830016507865303):0.04095119856797498070,(339504035__Bacteria__Alphaproteobacteria__Roseobacter_litoralis_Och_149__molybdenum_cofactor_biosynthesis_protein_MoaA:0.01212074547446684303,110680487__Bacteria__Alphaproteobacteria__Roseobacter_denitrificans_OCh_114__molybdenum_cofactor_biosynthesis_protein_A:0.01103309923057707413):0.04875341129093928999):0.04329587657239886145,159043839__Bacteria__Alphaproteobacteria__Dinoroseobacter_shibae_DFL_12__molybdenum_cofactor_biosynthesis_protein_A:0.10704708076347721479):0.02126525956968508199):0.04412451001358861508):0.04108953364582192125):0.06610178143572462139):0.08153499470675873440,((294086075__Bacteria__Alphaproteobacteria__Candidatus_Puniceispirillum_marinum_IMCC1322__molybdenum_cofactor_biosynthesis_family_protein:0.30583831764261071307,((288957562__Bacteria__Alphaproteobacteria__Azospirillum_sp_B510__molybdenum_cofactor_biosynthesis_protein_A:0.03367582100537779705,374291206__Bacteria__Alphaproteobacteria__Azospirillum_lipoferum_4B__molybdenum_cofactor_biosynthesis_protein_A:0.01571690594652539255):0.11817056056212937865,90423385__Bacteria__Alphaproteobacteria__Rhodopseudomonas_palustris_BisB18__molybdenum_cofactor_synthesis|like:0.27667630847474716793):0.07158216651828866461):0.02004103849980591601,209965057__Bacteria__Alphaproteobacteria__Rhodospirillum_centenum_SW__molybdenum_cofactor_biosynthesis_protein_A:0.16404238505423107686):0.02236779986394214423):0.02476384206450744918):0.05050728697763608166):0.04294798369748720201):0.03631510301483544673,(338740870__Bacteria__Alphaproteobacteria__Hyphomicrobium_sp_MC1__molybdenum_biosynthetic_protein_A:0.10104761534798101241,300024258__Bacteria__Alphaproteobacteria__Hyphomicrobium_denitrificans_ATCC_51888__molybdenum_cofactor_biosynthesis_protein_A:0.12591146568306160747):0.09062205472017864638):0.01802864096856549372,((158422523__Bacteria__Alphaproteobacteria__Azorhizobium_caulinodans_ORS_571__molybdenum_cofactor_biosynthesis_protein_A:0.07939580015108746447,154245334__Bacteria__Alphaproteobacteria__Xanthobacter_autotrophicus_Py2__molybdenum_cofactor_biosynthesis_protein_A:0.08239395474175985334):0.06308364640629987585,298290897__Bacteria__Alphaproteobacteria__Starkeya_novella_DSM_506__molybdenum_cofactor_biosynthesis_protein_A:0.11346975520854157837):0.06569745962971459963):0.02857644980520559347):0.02333660735058597918,((170750295__Bacteria__Alphaproteobacteria__Methylobacterium_radiotolerans_JCM_2831__molybdenum_cofactor_biosynthesis_protein_A:0.09579963028758226029,(188582019__Bacteria__Alphaproteobacteria__Methylobacterium_populi_BJ001__molybdenum_cofactor_biosynthesis_protein_A:0.01643549218949942950,(218530828__Bacteria__Alphaproteobacteria__Methylobacterium_chloromethanicum_CM4__molybdenum_cofactor_biosynthesis_protein_A:0.00000122123005994819,163852070__Bacteria__Alphaproteobacteria__Methylobacterium_extorquens_PA1__molybdenum_cofactor_biosynthesis_protein_A:0.00247223785394916048):0.01717330519619342244):0.04366431513954052712):0.04406830153628478464,(220926474__Bacteria__Alphaproteobacteria__Methylobacterium_nodulans_ORS_2060__molybdenum_cofactor_biosynthesis_protein_A:0.02967305707237494206,170744242__Bacteria__Alphaproteobacteria__Methylobacterium_sp_4-46__molybdenum_cofactor_biosynthesis_protein_A:0.05167061807861608042):0.05729392612391381173):0.10706951959356825199):0.05018669435817853935):0.04506678373173656632):0.02483244699775305139,((((302381226__Bacteria__Alphaproteobacteria__Brevundimonas_subvibrioides_ATCC_15264__molybdenum_cofactor_biosynthesis_protein_A:0.19155001640386501438,315497432__Bacteria__Alphaproteobacteria__Asticcacaulis_excentricus_CB_48__molybdenum_cofactor_biosynthesis_protein_a:0.43575687841440341463):0.08786423934892423349,((83592624__Bacteria__Alphaproteobacteria__Rhodospirillum_rubrum_ATCC_11170__molybdenum_cofactor_synthesis_protein:0.00000122123005994819,386349352__Bacteria__Alphaproteobacteria__Rhodospirillum_rubrum_F11__molybdenum_cofactor_synthesis_protein:0.00000122123005994819):0.67831547306602957281,((167644029__Bacteria__Alphaproteobacteria__Caulobacter_sp_K31__molybdenum_cofactor_biosynthesis_protein_A:0.09748201638350818821,(16124274__Bacteria__Alphaproteobacteria__Caulobacter_crescentus_CB15__molybdenum_cofactor_biosynthesis_protein_A:0.10042546990651504690,295687507__Bacteria__Alphaproteobacteria__Caulobacter_segnis_ATCC_21756__molybdenum_cofactor_biosynthesis_protein_A:0.08198420342479950662):0.02902374210015949696):0.07962872139999388477,197103746__Bacteria__Alphaproteobacteria__Phenylobacterium_zucineum_HLK1__molybdenum_cofactor_biosynthesis_protein_A:0.10528023458876720198):0.06809893046169658570):0.04464755082675972431):0.01874611056413748658,304322266__Bacteria__Alphaproteobacteria__Parvularcula_bermudensis_HTCC2503__molybdenum_cofactor_biosynthesis_protein_A:0.26262550223379760306):0.06265465392746212558,(83591665__Bacteria__Alphaproteobacteria__Rhodospirillum_rubrum_ATCC_11170__molybdenum_cofactor_biosynthesis_protein:0.52283784571325819801,389877077__Bacteria__Alphaproteobacteria__Tistrella_mobilis_KA081020-065__molybdenum_cofactor_biosynthesis_protein_A:0.19071559484313452271):0.06012380404464129358):0.02784682860699972881):0.29518135123082522853,(((71907628__Bacteria__Betaproteobacteria__Dechloromonas_aromatica_RCB__radical_SAM|molybdenum_cofactor_synthesis_C|terminal:0.17302787742850142538,((372489885__Bacteria__Betaproteobacteria__Dechlorosoma_suillum_PS__molybdenum_cofactor_biosynthesis_protein_A:0.26369894743137334281,372489063__Bacteria__Betaproteobacteria__Dechlorosoma_suillum_PS__molybdenum_cofactor_biosynthesis_protein_A:0.19280622283142018203):0.05244018850657056890,257094383__Bacteria__Betaproteobacteria__Candidatus_Accumulibacter_phosphatis_clade_IIA_str_UW-1__molybdenum_cofactor_biosynthesis_protein_A:0.17595447938860930837):0.04537548323810090822):0.12676055144706574462,(91776646__Bacteria__Betaproteobacteria__Methylobacillus_flagellatus_KT__molybdenum_cofactor_synthesis|like_protein:0.15162587340760769195,((297539620__Bacteria__Betaproteobacteria__Methylotenera_versatilis_301__molybdenum_cofactor_biosynthesis_protein_A:0.07674101304801053680,253997401__Bacteria__Betaproteobacteria__Methylotenera_mobilis_JLW8__molybdenum_cofactor_biosynthesis_protein_A:0.09088979702462626764):0.07408407906270678134,(254000035__Bacteria__Betaproteobacteria__Methylovorus_glucosetrophus_SIP3-4__molybdenum_cofactor_biosynthesis_protein_A:0.01162205798932310075,313202011__Bacteria__Betaproteobacteria__Methylovorus_sp_MP688__molybdenum_cofactor_biosynthesis_protein_a:0.00310503939690132428):0.10594348614246065776):0.03626849447733172110):0.14946382702342986271):0.13965154451147049341,((114320436__Bacteria__Gammaproteobacteria__Alkalilimnicola_ehrlichii_MLHE-1__molybdenum_cofactor_biosynthesis_protein_A:0.15179370422728288847,((387127744__Bacteria__Gammaproteobacteria__Methylophaga_sp_JAM1__molybdenum_cofactor_biosynthesis_protein_MoaA:0.12572748769800451418,387129041__Bacteria__Gammaproteobacteria__Methylophaga_sp_JAM7__Molybdenum_cofactor_biosynthesis_protein_MoaA:0.14783075399139278261):0.16494553874439471519,(53803995__Bacteria__Gammaproteobacteria__Methylococcus_capsulatus_str_Bath__molybdenum_cofactor_biosynthesis_protein_A:0.19197262665550846039,(333985682__Bacteria__Gammaproteobacteria__Methylomonas_methanica_MC09__molybdenum_cofactor_biosynthesis_protein_A:0.18785902642504134774,357403914__Bacteria__Gammaproteobacteria__Methylomicrobium_alcaliphilum__molybdenum_cofactor_biosynthesis_protein_A:0.16599748434805977615):0.07276272606152009437):0.09811604389403126569):0.04089049235330424747):0.07761413537975138388,((110835223__Bacteria__Gammaproteobacteria__Alcanivorax_borkumensis_SK2__molybdenum_cofactor_biosynthesis_protein_A:0.25863468077629364616,(90022002__Bacteria__Gammaproteobacteria__Saccharophagus_degradans_2-40__GTP_cyclohydrolase_subunit_MoaA:0.26872498774196967863,192362408__Bacteria__Gammaproteobacteria__Cellvibrio_japonicus_Ueda107__molybdenum_cofactor_biosynthesis_protein_A:0.28453886055776611563):0.09167956153623213478):0.02892302965454004310,(121996882__Bacteria__Gammaproteobacteria__Halorhodospira_halophila_SL1__molybdenum_cofactor_biosynthesis_protein_A:0.48177268900554526265,((83648508__Bacteria__Gammaproteobacteria__Hahella_chejuensis_KCTC_2396__molybdenum_cofactor_biosynthesis_protein:0.22360205191348817011,(((((28869709__Bacteria__Gammaproteobacteria__Pseudomonas_syringae_pv_tomato_str_DC3000__molybdenum_cofactor_biosynthesis_protein_A:0.10823551056902240564,(77459610__Bacteria__Gammaproteobacteria__Pseudomonas_fluorescens_Pf0-1__molybdenum_cofactor_biosynthesis_protein_A:0.05804644145601003252,346643054__Bacteria__Gammaproteobacteria__Pseudomonas_fluorescens_Pf-5__molybdenum_cofactor_biosynthesis_protein_A:0.09574107070517628992):0.03228590811275286465):0.07385431732178476816,(104783026__Bacteria__Gammaproteobacteria__Pseudomonas_entomophila_L48__molybdenum_cofactor_biosynthesis_protein_A:0.04404235114722050703,(170723067__Bacteria__Gammaproteobacteria__Pseudomonas_putida_W619__molybdenum_cofactor_biosynthesis_protein_A:0.01812781745042926773,(167035122__Bacteria__Gammaproteobacteria__Pseudomonas_putida_GB-1__molybdenum_cofactor_biosynthesis_protein_A:0.01936140582789489667,((26991281__Bacteria__Gammaproteobacteria__Pseudomonas_putida_KT2440__molybdenum_cofactor_biosynthesis_protein_A:0.00000122123005994819,148546534__Bacteria__Gammaproteobacteria__Pseudomonas_putida_F1__molybdenum_cofactor_biosynthesis_protein_A:0.00252476449559374105):0.00898671948570729968,(339488851__Bacteria__Gammaproteobacteria__Pseudomonas_putida_S16__molybdenum_cofactor_biosynthesis_protein_A:0.01223490068743183189,386010908__Bacteria__Gammaproteobacteria__Pseudomonas_putida_BIRD-1__protein_MoaA:0.00321271362978115460):0.00595862377795120749):0.00285236592448047648):0.01710622371682087028):0.03728879471366407239):0.05601451746531902615):0.11020945494247040564,(387126330__Bacteria__Gammaproteobacteria__Methylophaga_sp_JAM1__molybdenum_cofactor_biosynthesis_protein_MoaA:0.24850162257029495549,(((152983915__Bacteria__Gammaproteobacteria__Pseudomonas_aeruginosa_PA7__molybdenum_cofactor_biosynthesis_protein_A:0.00000122123005994819,((218889850__Bacteria__Gammaproteobacteria__Pseudomonas_aeruginosa_LESB58__molybdenum_cofactor_biosynthesis_protein_A:0.00268211759139337516,(386057139__Bacteria__Gammaproteobacteria__Pseudomonas_aeruginosa_M18__molybdenum_cofactor_biosynthesis_protein_A:0.00000122123005994819,386067961__Bacteria__Gammaproteobacteria__Pseudomonas_aeruginosa_NCGM2_S1_1__molybdenum_cofactor_biosynthesis_protein_A:0.00000122123005994819):0.00000122123005994819):0.00000122123005994819,(15599065__Bacteria__Gammaproteobacteria__Pseudomonas_aeruginosa_PAO1__molybdenum_cofactor_biosynthesis_protein_A:0.00000122123005994819,116051906__Bacteria__Gammaproteobacteria__Pseudomonas_aeruginosa_UCBPP-PA14__molybdenum_cofactor_biosynthesis_protein_A:0.00000122123005994819):0.00000122123005994819):0.00537961111972888942):0.10860459229510707746,(330809993__Bacteria__Gammaproteobacteria__Pseudomonas_brassicacearum_subsp_brassicacearum_NFM421__molybdenum_cofactor_biosynthesis_protein_A:0.01303206687960056440,378951692__Bacteria__Gammaproteobacteria__Pseudomonas_fluorescens_F113__protein_MoaA:0.00812774069783813585):0.17458377667399530009):0.02085758992147248095,(146281287__Bacteria__Gammaproteobacteria__Pseudomonas_stutzeri_A1501__molybdenum_cofactor_biosynthesis_protein_A:0.08202531668677309762,226942547__Bacteria__Gammaproteobacteria__Azotobacter_vinelandii_DJ__molybdenum_cofactor_biosynthesis_protein_A:0.13331226616746888469):0.01449290743917034004):0.05601404661550839909):0.10764466719755393098):0.07531818982170880583,(304310967__Bacteria__Gammaproteobacteria__Gamma_proteobacterium_HdN1__molybdenum_cofactor_biosynthesis_protein_A:0.35431513328401104124,256822556__Bacteria__Gammaproteobacteria__Kangiella_koreensis_DSM_16069__molybdenum_cofactor_biosynthesis_protein_A:0.33999604721416876174):0.07743088793230429312):0.02578815927873238240,(((385332693__Bacteria__Gammaproteobacteria__Marinobacter_adhaerens_HP15__molybdenum_cofactor_biosynthesis_protein_A:0.03911477354158262448,(120555983__Bacteria__Gammaproteobacteria__Marinobacter_aquaeolei_VT8__molybdenum_cofactor_biosynthesis_protein_A:0.01078062489198274021,387815412__Bacteria__Gammaproteobacteria__Marinobacter_hydrocarbonoclasticus_ATCC_49840__molybdenum_cofactor_biosynthesis_protein_A|_conversion_of_a_guanosine_derivative_|5||GTP|_into_molybdopterin_precursor_Z:0.00713133568438064410):0.04588736819230116587):0.18976495969625697957,(307545567__Bacteria__Gammaproteobacteria__Halomonas_elongata_DSM_2581__molybdenum_cofactor_biosynthesis_protein_A:0.11581353485094501854,92114198__Bacteria__Gammaproteobacteria__Chromohalobacter_salexigens_DSM_3043__GTP_cyclohydrolase_subunit_MoaA:0.09163760092983515293):0.13167520061582968505):0.04554115279369686659,(308051310__Bacteria__Gammaproteobacteria__Ferrimonas_balearica_DSM_9799__molybdenum_cofactor_biosynthesis_protein_A:0.18041969779787470074,(119773261__Bacteria__Gammaproteobacteria__Shewanella_amazonensis_SB2B__molybdenum_cofactor_biosynthesis_protein_A:0.11032765819670928287,(114565072__Bacteria__Gammaproteobacteria__Shewanella_frigidimarina_NCIMB_400__molybdenum_cofactor_biosynthesis_protein_A:0.15601387496734600568,(((127514616__Bacteria__Gammaproteobacteria__Shewanella_loihica_PV-4__molybdenum_cofactor_biosynthesis_protein_A:0.03911139663276807371,(157373260__Bacteria__Gammaproteobacteria__Shewanella_sediminis_HAW-EB3__molybdenum_cofactor_biosynthesis_protein_A:0.04066644758349077793,170724452__Bacteria__Gammaproteobacteria__Shewanella_woodyi_ATCC_51908__molybdenum_cofactor_biosynthesis_protein_A:0.02471741887144637134):0.02871039809354081554):0.04316003525720066292,((167622085__Bacteria__Gammaproteobacteria__Shewanella_halifaxensis_HAW-EB4__molybdenum_cofactor_biosynthesis_protein_A:0.01876163537829822828,157963910__Bacteria__Gammaproteobacteria__Shewanella_pealeana_ATCC_700345__molybdenum_cofactor_biosynthesis_protein_A:0.00787737469508358046):0.02365130572580122562,212637661__Bacteria__Gammaproteobacteria__Shewanella_piezotolerans_WP3__Radical_SAM|Molybdenum_cofactor_synthesis_C:0.02684717010804434437):0.04758191205730639972):0.07880653796431542901,(((386311862__Bacteria__Gammaproteobacteria__Shewanella_putrefaciens_200__tungsten_cofactor_biosynthesis_protein:0.00000122123005994819,146294965__Bacteria__Gammaproteobacteria__Shewanella_putrefaciens_CN-32__molybdenum_cofactor_biosynthesis_protein_A:0.00000122123005994819):0.02907226453720219289,(120596902__Bacteria__Gammaproteobacteria__Shewanella_sp_W3-18-1__molybdenum_cofactor_biosynthesis_protein_A:0.01009639432280108780,126172332__Bacteria__Gammaproteobacteria__Shewanella_baltica_OS155__molybdenum_cofactor_biosynthesis_protein_A:0.02196628532457954933):0.03014633873318803281):0.01659455366483210750,(24376196__Bacteria__Gammaproteobacteria__Shewanella_oneidensis_MR-1__tungsten_cofactor_biosynthesis_protein_MoaA:0.02019589377247343193,((114049456__Bacteria__Gammaproteobacteria__Shewanella_sp_MR-7__molybdenum_cofactor_biosynthesis_protein_A:0.00514582016770207505,117922513__Bacteria__Gammaproteobacteria__Shewanella_sp_ANA-3_1__molybdenum_cofactor_biosynthesis_protein_A:0.00000122123005994819):0.00000122123005994819,113972206__Bacteria__Gammaproteobacteria__Shewanella_sp_MR-4__molybdenum_cofactor_biosynthesis_protein_A:0.01037549962853970796):0.01439335680179924630):0.03959925350398692950):0.05965786054253194998):0.03810433886327634079):0.07425093892986898980):0.13711429925367535354):0.08785266370611125031):0.01515944791963049973):0.05447531114127548285):0.02810388966665693794,((333908954__Bacteria__Gammaproteobacteria__Marinomonas_posidonica_IVIA-Po-181__molybdenum_cofactor_biosynthesis_protein_A:0.08382382938276075612,(152995344__Bacteria__Gammaproteobacteria__Marinomonas_sp_MWYL1__molybdenum_cofactor_biosynthesis_protein_A:0.09431953486310057366,326794480__Bacteria__Gammaproteobacteria__Marinomonas_mediterranea_MMB-1__molybdenum_cofactor_biosynthesis_protein_A:0.26799136377455179403):0.03731517765531339875):0.25577895243888609800,(15596702__Bacteria__Gammaproteobacteria__Pseudomonas_aeruginosa_PAO1__molybdenum_cofactor_biosynthesis_protein_A:0.16806904480907355892,(226945100__Bacteria__Gammaproteobacteria__Azotobacter_vinelandii_DJ__molybdenum_cofactor_biosynthesis_protein_A:0.09042576327814964843,((146307788__Bacteria__Gammaproteobacteria__Pseudomonas_mendocina_ymp__molybdenum_cofactor_biosynthesis_protein_A:0.05793891965208588374,333900817__Bacteria__Gammaproteobacteria__Pseudomonas_fulva_12-X__molybdenum_cofactor_biosynthesis_protein_A:0.07104159036488043311):0.04024823308058277094,((339493831__Bacteria__Gammaproteobacteria__Pseudomonas_stutzeri_ATCC_17588_LMG_11199__molybdenum_cofactor_biosynthesis_protein_A:0.00000122123005994819,386020497__Bacteria__Gammaproteobacteria__Pseudomonas_stutzeri_DSM_4166__molybdenum_cofactor_biosynthesis_protein_A:0.00000122123005994819):0.00000122123005994819,146282217__Bacteria__Gammaproteobacteria__Pseudomonas_stutzeri_A1501__molybdenum_cofactor_biosynthesis_protein_A:0.00500555125015835888):0.09045671090392201630):0.01644333562317361677):0.04996910063076702435):0.16219935612545338666):0.08579086431488998354):0.01923884673781138532):0.02877845374299948383):0.03925883503506222283):0.04536981018990055708):0.16285939130906940120):0.12873995638662907859):0.11744066539383785086,((117924796__Bacteria__Alphaproteobacteria__Magnetococcus_marinus_MC-1__GTP_cyclohydrolase_subunit_MoaA:0.47065127273838158750,((78484503__Bacteria__Gammaproteobacteria__Thiomicrospira_crunogena_XCL-2__molybdenum_cofactor_synthesis|like_protein:0.20384586525202350038,334143105__Bacteria__Gammaproteobacteria__Thioalkalimicrobium_cyclicum_ALM1__molybdenum_cofactor_biosynthesis_protein_A:0.15224903150129767693):0.20091713971962041341,(118602689__Bacteria__Gammaproteobacteria__Candidatus_Ruthia_magnifica_str_Cm_Calyptogena_magnifica__GTP_cyclohydrolase_subunit_MoaA:0.12047570629352534477,148244786__Bacteria__Gammaproteobacteria__Candidatus_Vesicomyosocius_okutanii_HA__molybdenum_cofactor_biosynthesis_protein_A:0.06190600066451609762):0.40416693051941021686):0.13250525120211070762):0.15700088104305909287,(340782356__Bacteria__Gammaproteobacteria__Acidithiobacillus_caldus_SM-1__Molybdenum_cofactor_biosynthesis_protein_A:0.64190784154303914821,(340783099__Bacteria__Gammaproteobacteria__Acidithiobacillus_caldus_SM-1__molybdenum_cofactor_biosynthesis_protein_A:0.31151452448356797831,(344200574__Bacteria__Gammaproteobacteria__Acidithiobacillus_ferrivorans_SS3__molybdenum_cofactor_biosynthesis_protein_A:0.05972243080535256932,198284278__Bacteria__Gammaproteobacteria__Acidithiobacillus_ferrooxidans_ATCC_53993__molybdenum_cofactor_biosynthesis_protein_A:0.09796092777896617254):0.21216801223567882673):0.11453880015970697992):0.28588911833106372962):0.04333649351357483914):0.10679176670056257648):0.02479209491830321535):0.04613640417398183480):0.05598243195284985374):0.06706377750214408129,(317050296__Bacteria__others_bacteria__Desulfurispirillum_indicum_S5__molybdenum_cofactor_biosynthesis_protein_A:0.63374315914003920280,((385811384__Bacteria__others_bacteria__Ignavibacterium_album_JCM_16511__Molybdenum_cofactor_biosynthesis_enzyme_A:0.93531555979021352432,(268317762__Bacteria__Bacteroidetes__Rhodothermus_marinus_DSM_4252__molybdenum_cofactor_biosynthesis_protein_A:0.46324783955623799470,((365959487__Bacteria__Bacteroidetes__Flavobacterium_columnare_ATCC_49512__molybdenum_cofactor_biosynthesis_protein_A:0.28258518151956640851,(146302363__Bacteria__Bacteroidetes__Flavobacterium_johnsoniae_UW101__molybdenum_cofactor_biosynthesis_protein_A:0.27970558068257511675,(344204671__Bacteria__Bacteroidetes__Muricauda_ruestringensis_DSM_13258__molybdenum_cofactor_biosynthesis_protein_A:0.08517960473603727878,120434818__Bacteria__Bacteroidetes__Gramella_forsetii_KT0803__molybdopterin_biosynthesis_MoaA_protein:0.11183093263830332087):0.37139441511450538291):0.10996024291267426920):0.12371037503351126063,(255036824__Bacteria__Bacteroidetes__Dyadobacter_fermentans_DSM_18053__molybdenum_cofactor_biosynthesis_protein_A:0.48495303199850869902,((326801125__Bacteria__Bacteroidetes__Sphingobacterium_sp_21__molybdenum_cofactor_biosynthesis_protein_A:0.35605795173532234221,(326797578__Bacteria__Bacteroidetes__Sphingobacterium_sp_21__molybdenum_cofactor_biosynthesis_protein_A:0.33048129545774618254,(375143909__Bacteria__Bacteroidetes__Niastella_koreensis_GR20-10__GTP_cyclohydrolase_subunit_MoaA:0.11593848774305628990,256423142__Bacteria__Bacteroidetes__Chitinophaga_pinensis_DSM_2588__molybdenum_cofactor_biosynthesis_protein_A:0.20760017924134741008):0.06972326383577669151):0.06948154960197057417):0.04408955611029027888,390943562__Bacteria__Bacteroidetes__Belliella_baltica_DSM_15883__molybdenum_cofactor_biosynthesis_protein_A:0.31691312579140024086):0.11045203457795357838):0.05333022722608630334):0.22640774785191050689):0.08496020113312043043):0.09027689555358354989,((193214591__Bacteria__Chlorobi__Chloroherpeton_thalassium_ATCC_35110__molybdenum_cofactor_biosynthesis_protein_A:0.58506472022065614258,(194334917__Bacteria__Chlorobi__Prosthecochloris_aestuarii_DSM_271__molybdenum_cofactor_biosynthesis_protein_A:0.29530789583233740814,((189501278__Bacteria__Chlorobi__Chlorobium_phaeobacteroides_BS1__molybdenum_cofactor_biosynthesis_protein_A:0.35501606465485330277,(193212999__Bacteria__Chlorobi__Chlorobaculum_parvum_NCIB_8327__molybdenum_cofactor_biosynthesis_protein_A:0.21687757436567831060,21674155__Bacteria__Chlorobi__Chlorobium_tepidum_TLS__molybdenum_cofactor_biosynthesis_protein_A:0.17158482641448469241):0.18427327549313782251):0.07229260998311926034,((78187401__Bacteria__Chlorobi__Chlorobium_luteolum_DSM_273__Elongator_protein_3|MiaB|NifB:0.23357812802879454606,145220160__Bacteria__Chlorobi__Chlorobium_phaeovibrioides_DSM_265__GTP_cyclohydrolase_subunit_MoaA:0.24740789320892697667):0.13868418223930240041,((78189894__Bacteria__Chlorobi__Chlorobium_chlorochromatii_CaD3__Elongator_protein_3|MiaB|NifB:0.41496191901628509680,194336426__Bacteria__Chlorobi__Pelodictyon_phaeoclathratiforme_BU-1__molybdenum_cofactor_biosynthesis_protein_A:0.23944101912787307818):0.08830949620879861850,(189346205__Bacteria__Chlorobi__Chlorobium_limicola_DSM_245__molybdenum_cofactor_biosynthesis_protein_A:0.23948460927190512448,119356568__Bacteria__Chlorobi__Chlorobium_phaeobacteroides_DSM_266__GTP_cyclohydrolase_subunit_MoaA:0.24184809221874609131):0.02675613431081357366):0.06700666863996834755):0.06519611188319288098):0.09430167259346861064):0.29484844904345314243):0.16931903533765754744,((51246843__Bacteria__Deltaproteobacteria__Desulfotalea_psychrophila_LSv54__molybdenum_cofactor_biosynthesis_protein_|MoaA|:0.55885656791034554747,297570341__Bacteria__Deltaproteobacteria__Desulfurivibrio_alkaliphilus_AHT2__molybdenum_cofactor_biosynthesis_protein_A:0.47543144643512841307):0.14853680800510063453,((387791172__Bacteria__Bacteroidetes__Solitalea_canadensis_DSM_3403__molybdenum_cofactor_biosynthesis_protein_A:0.49592636528704925336,(343086762__Bacteria__Bacteroidetes__Cyclobacterium_marinum_DSM_745__molybdenum_cofactor_biosynthesis_protein_A:0.44670110650909283789,(260062897__Bacteria__Bacteroidetes__Robiginitalea_biformata_HTCC2501__molybdenum_cofactor_biosynthesis_protein_MoaA:0.32953369309076152582,(295134817__Bacteria__Bacteroidetes__Zunongwangia_profunda_SM-A87__molybdenum_cofactor_biosynthesis_protein_MoeA:0.16492309442337460546,(325287700__Bacteria__Bacteroidetes__Cellulophaga_lytica_DSM_7489__molybdenum_cofactor_biosynthesis_protein_A:0.13255077627975173082,(340619645__Bacteria__Bacteroidetes__Zobellia_galactanivorans__molybdenum_cofactor_biosynthesis_protein_A:0.07600338802333370114,(319954255__Bacteria__Bacteroidetes__Cellulophaga_algicola_DSM_14237__gtp_cyclohydrolase_subunit_moaa:0.14991187220589213824,305666466__Bacteria__Bacteroidetes__Maribacter_sp_HTCC2170__molybdenum_cofactor_biosynthesis_protein_MoaA:0.11517629611935009670):0.02835598838431836050):0.05048330280758285549):0.08014295171240273796):0.11439846342599035989):0.16851001283899513794):0.06891847900097158863):0.06560749725334283355,(284039515__Bacteria__Bacteroidetes__Spirosoma_linguale_DSM_74__molybdenum_cofactor_biosynthesis_protein_A:0.22539496809827169743,(332663946__Bacteria__Bacteroidetes__Haliscomenobacter_hydrossis_DSM_1100__molybdenum_cofactor_biosynthesis_protein_A:0.16548347671653509949,338213584__Bacteria__Bacteroidetes__Runella_slithyformis_DSM_19594__molybdenum_cofactor_biosynthesis_protein_A:0.27766509816193191140):0.06453541342938982905):0.09436893251402062033):0.17880885590285422460):0.21732724786894497271):0.12926772954250878578):0.07523409599748376309):0.06836353598953623378):0.07026127810069392188):0.03162953010987547275,(((78223302__Bacteria__Deltaproteobacteria__Geobacter_metallireducens_GS-15__GTP_cyclohydrolase_subunit_MoaA:0.29915705018979099616,189423958__Bacteria__Deltaproteobacteria__Geobacter_lovleyi_SZ__molybdenum_cofactor_biosynthesis_protein_A:0.30926363915206167565):0.08765983996991251470,((((148264465__Bacteria__Deltaproteobacteria__Geobacter_uraniireducens_Rf4__molybdenum_cofactor_biosynthesis_protein_A:0.14634623152664652523,((197117742__Bacteria__Deltaproteobacteria__Geobacter_bemidjiensis_Bem__pyranopterin_triphosphate_synthase:0.01058162836839531343,253701529__Bacteria__Deltaproteobacteria__Geobacter_sp_M21__molybdenum_cofactor_biosynthesis_protein_A:0.00000122123005994819):0.06293460577653840760,322418737__Bacteria__Deltaproteobacteria__Geobacter_sp_M18__molybdenum_cofactor_biosynthesis_protein_A:0.09632465928001540667):0.12249189546667287043):0.13194393352724759216,((322419474__Bacteria__Deltaproteobacteria__Geobacter_sp_M18__molybdenum_cofactor_biosynthesis_protein_A:0.08223353836573654707,(253700573__Bacteria__Deltaproteobacteria__Geobacter_sp_M21__molybdenum_cofactor_biosynthesis_protein_A:0.02429748860577106082,197118653__Bacteria__Deltaproteobacteria__Geobacter_bemidjiensis_Bem__pyranopterin_triphosphate_synthase:0.00000122123005994819):0.07797455144005646654):0.18873524923641235573,222054727__Bacteria__Deltaproteobacteria__Geobacter_sp_FRC-32__molybdenum_cofactor_biosynthesis_protein_A:0.20984714392146072703):0.05459673311704574261):0.04430242105035513828,((189424224__Bacteria__Deltaproteobacteria__Geobacter_lovleyi_SZ__molybdenum_cofactor_biosynthesis_protein_A:0.19504892960884470665,118578746__Bacteria__Deltaproteobacteria__Pelobacter_propionicus_DSM_2379__molybdenum_cofactor_biosynthesis_protein_A:0.19340290723068345735):0.19860854184229412289,(78221558__Bacteria__Deltaproteobacteria__Geobacter_metallireducens_GS-15__radical_SAM_protein:0.17874081374835193436,(78221524__Bacteria__Deltaproteobacteria__Geobacter_metallireducens_GS-15__radical_SAM_protein:0.13393899371064488246,39998236__Bacteria__Deltaproteobacteria__Geobacter_sulfurreducens_PCA__pyranopterin_triphosphate_synthase:0.10011270516130721386):0.04505500085903226676):0.05207012467962091745):0.07684452840594083178):0.03537615072199728344,148265592__Bacteria__Deltaproteobacteria__Geobacter_uraniireducens_Rf4__molybdenum_cofactor_biosynthesis_protein_A:0.24850886934212351731):0.04021878226907885101):0.28864617697785960315,77920358__Bacteria__Deltaproteobacteria__Pelobacter_carbinolicus_DSM_2380__molybdopterin_biosynthesis|_protein_A:0.48701466345645488820):0.11965890639481946423):0.02325475323618007156):0.04196905027579533876):0.02456712890579525882):0.09668969516519042295,((300087902__Bacteria__Chloroflexi__Dehalogenimonas_lykanthroporepellens_BL-DC-9__molybdenum_cofactor_biosynthesis_protein_A:0.56226069505664866277,206890412__Bacteria__others_bacteria__Thermodesulfovibrio_yellowstonii_DSM_11347__molybdenum_cofactor_biosynthesis_protein_A:0.41879103170743647855):0.04648186403006534378,(((312143440__Bacteria__Clostridia__Halanaerobium_hydrogeniformans__molybdenum_cofactor_biosynthesis_protein_A:0.41069450163715159885,160901857__Bacteria__Thermotogae__Petrotoga_mobilis_SJ95__molybdenum_cofactor_biosynthesis_protein_A:0.34210711052071635097):0.09355384405855821095,302392807__Bacteria__Clostridia__Acetohalobium_arabaticum_DSM_5501__GTP_cyclohydrolase_subunit_MoaA:0.46245560135535201951):0.03691907269367668276,((((300869794__Bacteria__Spirochaetes__Brachyspira_pilosicoli_95-1000__molybdenum_cofactor_biosynthesis_protein_A:0.03768536704805885984,((384208863__Bacteria__Spirochaetes__Brachyspira_intermedia_PWS-A__molybdenum_cofactor_biosynthesis_protein_A:0.00486194280740968269,225619467__Bacteria__Spirochaetes__Brachyspira_hyodysenteriae_WA1__molybdenum_cofactor_biosynthesis_protein_A:0.01987490984688339637):0.05586309878300659004,296125375__Bacteria__Spirochaetes__Brachyspira_murdochii_DSM_12563__radical_SAM_protein:0.12859791509412976662):0.08505031755015600436):0.77588485941847895599,220929027__Bacteria__Clostridia__Clostridium_cellulolyticum_H10__molybdenum_cofactor_biosynthesis_protein_A:0.51220684850829634183):0.09615440909853453788,188585891__Bacteria__Clostridia__Natranaerobius_thermophilus_JW-NM-WN-LF__molybdenum_cofactor_biosynthesis_protein_A:0.48724067750849536784):0.04552032880185138963,(78043321__Bacteria__Clostridia__Carboxydothermus_hydrogenoformans_Z-2901__molybdenum_cofactor_biosynthesis_protein_MoaA:0.58814544970483628727,((((((148379902__Bacteria__Clostridia__Clostridium_botulinum_A_str_ATCC_3502__molybdenum_cofactor_biosynthesis_protein_A:0.23433107133818584233,300856502__Bacteria__Clostridia__Clostridium_ljungdahlii_DSM_13528__molybdenum_cofactor_biosynthesis_protein_A:0.31556763846934204887):0.05918743960503076995,15895263__Bacteria__Clostridia__Clostridium_acetobutylicum_ATCC_824__molybdenum_cofactor_biosynthesis_protein_MoaA:0.41618871308340682491):0.04825391943137211093,(345016807__Bacteria__Clostridia__Thermoanaerobacter_wiegelii_Rt8__molybdenum_cofactor_biosynthesis_protein_A:0.01047631697910436643,((167040032__Bacteria__Clostridia__Thermoanaerobacter_sp_X514__molybdenum_cofactor_biosynthesis_protein_A:0.00000122123005994819,320115692__Bacteria__Clostridia__Thermoanaerobacter_brockii_subsp_finnii_Ako-1__molybdenum_cofactor_biosynthesis_protein_A:0.00000122123005994819):0.00000122123005994819,167037275__Bacteria__Clostridia__Thermoanaerobacter_pseudethanolicus_ATCC_33223__molybdenum_cofactor_biosynthesis_protein_A:0.00000122123005994819):0.00308573899565740611):0.31080677365484171704):0.06976528320730360222,126699320__Bacteria__Clostridia__Clostridium_difficile_630__Molybdenum_cofactor_biosynthesis_protein_MoaA:0.58925238280940828162):0.11045927889245445164,310779097__Bacteria__Fusobacteria__Ilyobacter_polytropus_DSM_2926__molybdenum_cofactor_biosynthesis_protein_A:0.53127850013450483857):0.06257944495217718228,(((((257066928__Bacteria__Clostridia__Anaerococcus_prevotii_DSM_20548__molybdenum_cofactor_biosynthesis_protein_A:0.59540209909951291589,(350269691__Bacteria__Clostridia__Oscillibacter_valericigenes_Sjm18-20__molybdenum_cofactor_biosynthesis_protein_A:0.39132083435762038404,257784062__Bacteria__Actinobacteria__Atopobium_parvulum_DSM_20469__molybdenum_cofactor_biosynthesis_protein_A:0.44822013985794312285):0.15827125654692050793):0.06393209006650470150,310658965__Bacteria__Clostridia__Clostridium_sticklandii_DSM_519__molybdopterin_biosynthesis_protein_A:0.40708319958147715090):0.07100159259991160876,(379011284__Bacteria__Clostridia__Acetobacterium_woodii_DSM_1030__molybdenum_cofactor_biosynthesis_protein_A:0.22289528237297479007,310827022__Bacteria__Clostridia__Eubacterium_limosum_KIST612__molybdenum_cofactor_biosynthesis_protein_A:0.28362469282316943309):0.14898573410436155573):0.04533586011335113269,((325291166__Bacteria__Clostridia__Syntrophobotulus_glycolicus_DSM_8271__GTP_cyclohydrolase_subunit_MoaA:0.31551566434686972862,89896234__Bacteria__Clostridia__Desulfitobacterium_hafniense_Y51__hypothetical_protein:0.30415007440879537892):0.14111332582172547712,150018612__Bacteria__Clostridia__Clostridium_beijerinckii_NCIMB_8052__molybdenum_cofactor_biosynthesis_protein_A:0.35233373828632269520):0.06167572886911604213):0.07878810549054174328,(158319621__Bacteria__Clostridia__Alkaliphilus_oremlandii_OhILAs__molybdenum_cofactor_biosynthesis_protein_A:0.16732271078524024732,150391787__Bacteria__Clostridia__Alkaliphilus_metalliredigens_QYMF__molybdenum_cofactor_biosynthesis_protein_A:0.22621488472314624230):0.17360965294467284314):0.03584486375661979918):0.05757233086530479799):0.04856398239814723600):0.03714351491442161729):0.03370594221873973728):0.03783096176084940754):0.03463408869909592042,332295799__Bacteria__Clostridia__Thermodesulfobium_narugense_DSM_14796__molybdenum_cofactor_biosynthesis_protein_A:0.47331983647625147649):0.05149039803768932361,(327398608__Bacteria__Deltaproteobacteria__Hippea_maritima_DSM_10411__molybdenum_cofactor_biosynthesis_protein_A:0.51448635413738641464,((291280509__Bacteria__others_bacteria__Deferribacter_desulfuricans_SSM1__molybdenum_cofactor_biosynthesis_protein_A:0.29023977180051280245,(313673752__Bacteria__others_bacteria__Calditerrivibrio_nitroreducens_DSM_19672__GTP_cyclohydrolase_subunit_moaa:0.28228718570055733039,(291288343__Bacteria__others_bacteria__Denitrovibrio_acetiphilus_DSM_12809__molybdenum_cofactor_biosynthesis_protein_A:0.35219258105766260147,336322915__Bacteria__others_bacteria__Flexistipes_sinusarabici_DSM_4947__molybdenum_cofactor_biosynthesis_protein_A:0.26927959043056648447):0.03696766374263642935):0.05086411340636614459):0.29557606527174723476,((224372437__Bacteria__Epsilonproteobacteria__Nautilia_profundicola_AmH__molybdenum_cofactor_biosynthesis_protein_A:0.25999904516739191784,(((154148170__Bacteria__Epsilonproteobacteria__Campylobacter_hominis_ATCC_BAA-381__molybdenum_cofactor_biosynthesis_protein_A:0.45328012313019938606,118475331__Bacteria__Epsilonproteobacteria__Campylobacter_fetus_subsp_fetus_82-40__molybdenum_cofactor_biosynthesis_protein_A:0.24482353385222713205):0.07332698708394895515,((57237169__Bacteria__Epsilonproteobacteria__Campylobacter_jejuni_RM1221__molybdenum_cofactor_biosynthesis_protein_A:0.19409398972911431902,222824419__Bacteria__Epsilonproteobacteria__Campylobacter_lari_RM2100__molybdenum_cofactor_biosynthesis_protein_A:0.18229143408090336953):0.03507854680162673933,(157163980__Bacteria__Epsilonproteobacteria__Campylobacter_concisus_13826__molybdenum_cofactor_biosynthesis_protein_A:0.02695598021286907744,154174652__Bacteria__Epsilonproteobacteria__Campylobacter_curvus_525-92__molybdenum_cofactor_biosynthesis_protein_A:0.03307641597298359437):0.14352832979722793261):0.07478829411039640551):0.09135978708583726571,(((384171313__Bacteria__Epsilonproteobacteria__Arcobacter_sp_L__molybdenum_cofactor_biosynthesis_protein_A:0.08895611933100283641,157736630__Bacteria__Epsilonproteobacteria__Arcobacter_butzleri_RM4018__molybdenum_cofactor_biosynthesis_protein_A:0.07367594100208048336):0.10179662482150673986,296272134__Bacteria__Epsilonproteobacteria__Arcobacter_nitrofigilis_DSM_7299__molybdenum_cofactor_biosynthesis_protein_A:0.21453134566624559865):0.06352682204060383642,((313683432__Bacteria__Epsilonproteobacteria__Sulfuricurvum_kujiense_DSM_16994__GTP_cyclohydrolase_subunit_moaa:0.11682155342694587608,(307721838__Bacteria__Epsilonproteobacteria__Sulfurimonas_autotrophica_DSM_16294__GTP_cyclohydrolase_subunit_MoaA:0.03763030915131546777,78778109__Bacteria__Epsilonproteobacteria__Sulfurimonas_denitrificans_DSM_1251__molybdenum_cofactor_biosynthesis_protein_A:0.14144108466900676135):0.09612228325096922044):0.09557926429311440486,((152991324__Bacteria__Epsilonproteobacteria__Nitratiruptor_sp_SB155-2__molybdenum_cofactor_biosynthesis_protein_A:0.10459832805906406350,(152991807__Bacteria__Epsilonproteobacteria__Sulfurovum_sp_NBC37-1__molybdenum_cofactor_biosynthesis_protein_A:0.11387714220804436016,319957591__Bacteria__Epsilonproteobacteria__Nitratifractor_salsuginis_DSM_16511__GTP_cyclohydrolase_subunit_moaa:0.10679823823084999557):0.07648079476313959790):0.06434971439136383253,(390939342__Bacteria__Epsilonproteobacteria__Sulfurospirillum_barnesii_SES-3__molybdenum_cofactor_biosynthesis_protein_A:0.04365327369734567364,268678801__Bacteria__Epsilonproteobacteria__Sulfurospirillum_deleyianum_DSM_6946__molybdenum_cofactor_biosynthesis_protein_A:0.04710281005530916887):0.14638359292342692508):0.03790593910615634721):0.04547609351263951633):0.06255337259306975595):0.03218310505542414102):0.10323153174808707977,((291276833__Bacteria__Epsilonproteobacteria__Helicobacter_mustelae_12198__molybdenum_cofactor_biosynthesis_protein_A:0.30370467148940150093,((315452649__Bacteria__Epsilonproteobacteria__Helicobacter_felis_ATCC_49179__molybdenum_cofactor_biosynthesis_protein_A:0.23525904748696890856,336454061__Bacteria__Epsilonproteobacteria__Helicobacter_bizzozeronii_CIII-1__molybdenum_cofactor_biosynthesis_protein_MoaA:0.17122493923100287616):0.10272590519114352392,((((385249285__Bacteria__Epsilonproteobacteria__Helicobacter_pylori_F57__molybdenum_cofactor_biosynthesis_protein_MoaA:0.05311920383320919287,(384889400__Bacteria__Epsilonproteobacteria__Helicobacter_pylori_v225d__molybdenum_cofactor_biosynthesis_protein_A:0.02213091315593697025,188527386__Bacteria__Epsilonproteobacteria__Helicobacter_pylori_Shi470__molybdenum_cofactor_biosynthesis_protein_A:0.00541877969725402392):0.00271295025005784986):0.00555592612908866867,208434680__Bacteria__Epsilonproteobacteria__Helicobacter_pylori_G27__molybdenum_cofactor_biosynthesis_protein_A:0.01909549708854828276):0.02065462336899057810,(15611772__Bacteria__Epsilonproteobacteria__Helicobacter_pylori_J99__molybdenum_cofactor_biosynthesis_protein_A:0.00771008946470312304,(385223822__Bacteria__Epsilonproteobacteria__Helicobacter_pylori_2017__Molybdenum_cofactor_biosynthesis_protein_A:0.00000122123005994819,385231672__Bacteria__Epsilonproteobacteria__Helicobacter_pylori_2018__Molybdenum_cofactor_biosynthesis_protein:0.00000122123005994819):0.01925185292157688410):0.01351133407538500537):0.06349555826730139685,386748387__Bacteria__Epsilonproteobacteria__Helicobacter_cetorum_MIT_99-5656__molybdenum_cofactor_biosynthesis_protein_A:0.05202303368594288907):0.14564324981429607742):0.05674827932375282186):0.02935361308820350068,(161760543__Bacteria__Epsilonproteobacteria__Wolinella_succinogenes_DSM_1740__molybdenum_cofactor_biosynthesis_protein_A:0.28539185520842730304,(386760888__Bacteria__Epsilonproteobacteria__Helicobacter_cinaedi_PAGU611__molybdenum_cofactor_biosynthesis_protein_A:0.13294517793406077089,32266519__Bacteria__Epsilonproteobacteria__Helicobacter_hepaticus_ATCC_51449__molybdenum_cofactor_biosynthesis_protein_A:0.11869079346585269252):0.23240369254019749290):0.06140761543785926146):0.11685033786793902477):0.40746122738188428336):0.06026700521232330326):0.05899354917280583838):0.04291438566488640916,((169825127__Bacteria__Clostridia__Finegoldia_magna_ATCC_29328__molybdenum_cofactor_biosynthesis_protein_A:0.53491908422680345403,(18310772__Bacteria__Clostridia__Clostridium_perfringens_str_13__molybdenum_cofactor_biosynthesis_protein_A:0.28757363120696000092,269120295__Bacteria__Fusobacteria__Sebaldella_termitidis_ATCC_33386__molybdenum_cofactor_biosynthesis_protein_A:0.48444155643337311057):0.14765592275056663163):0.07420070219147598123,((((188588003__Bacteria__Clostridia__Clostridium_botulinum_E3_str_Alaska_E43__molybdenum_cofactor_biosynthesis_protein_A:0.01290112395325694258,187935397__Bacteria__Clostridia__Clostridium_botulinum_B_str_Eklund_17B__molybdenum_cofactor_biosynthesis_protein_A:0.01753604947280941809):0.36026733694160295585,(150016861__Bacteria__Clostridia__Clostridium_beijerinckii_NCIMB_8052__molybdenum_cofactor_biosynthesis_protein_A:0.37081472730702869089,(((383753315__Bacteria__Negativicutes__Selenomonas_ruminantium_subsp_lactilytica_TAM6421__putative_molybdenum_cofactor_biosynthesis_protein_A:0.34634796674914242187,330838563__Bacteria__Negativicutes__Selenomonas_sputigena_ATCC_35185__molybdenum_cofactor_biosynthesis_protein_A:0.31659540412952791311):0.25287214337707314415,((348025862__Bacteria__Negativicutes__Megasphaera_elsdenii_DSM_20460__molybdenum_cofactor_biosynthesis_protein_A:0.57649123322898743194,339441641__Bacteria__Clostridia__Clostridium_sp_SY8519__hypothetical_protein:0.55901262832801246194):0.14224673968203402352,(317131836__Bacteria__Clostridia__Ethanoligenens_harbinense_YUAN-3__molybdenum_cofactor_biosynthesis_protein_A:0.44492184962034841966,333999114__Bacteria__Spirochaetes__Treponema_primitia_ZAS-2__molybdenum_cofactor_biosynthesis_protein_A:0.52989823570092953187):0.07330412626343421612):0.08176881321129333968):0.07562239226475044040,160879625__Bacteria__Clostridia__Clostridium_phytofermentans_ISDg__molybdenum_cofactor_biosynthesis_protein_A:0.36189370934486558840):0.08035161968569314028):0.06951699860719466606):0.02046510214189921351,302385460__Bacteria__Clostridia__Clostridium_saccharolyticum_WM1__molybdenum_cofactor_biosynthesis_protein_A:0.49574343724982655734):0.05311608446203274631,29375960__Bacteria__Bacilli__Enterococcus_faecalis_V583__molybdopterin_cofactor_biosynthesis_protein_A:0.58888364371121715291):0.05909100281065778754):0.12298320400189097223):0.04130005529039371820):0.02512378023909343436):0.04500586045845451216,269798345__Bacteria__Negativicutes__Veillonella_parvula_DSM_2008__molybdenum_cofactor_biosynthesis_protein_A:0.96280700481242520450):0.02428353515636334087):0.05591210982915570393):0.01611399278628292478):0.16415978493401248151,(289578146__Bacteria__Clostridia__Thermoanaerobacter_italicus_Ab9__radical_SAM_protein:3.07208630419937156475,257125843__Bacteria__Fusobacteria__Leptotrichia_buccalis_C-1013-b__radical_SAM_protein:1.60311871220909440972):0.08404539173535831298):0.18234109479748508709,(((((((352683082__Archaea__Thermoproteales__Thermoproteus_tenax_Kra_1__putative_molybdopterin_cofactor_synthesis_protein_A:0.19022564824049473242,327311467__Archaea__Thermoproteales__Thermoproteus_uzoniensis_768-20__putative_molybdenum_cofactor_biosynthesis_protein_A:0.18892767037054641888):0.25746640521344010821,((126458652__Archaea__Thermoproteales__Pyrobaculum_calidifontis_JCM_11548__GTP_cyclohydrolase_subunit_MoaA:0.21668492401514150014,(374327729__Archaea__Thermoproteales__Pyrobaculum_sp_1860__molybdenum_cofactor_biosynthesis_protein_MoaA:0.12767915427847562060,(18312199__Archaea__Thermoproteales__Pyrobaculum_aerophilum_str_IM2__molybdenum_cofactor_biosynthesis_protein_|moaA|:0.09835618999166541310,(379005394__Archaea__Thermoproteales__Pyrobaculum_oguniense_TE7__Molybdenum_cofactor_biosynthesis_enzyme:0.00291515414733938471,145590325__Archaea__Thermoproteales__Pyrobaculum_arsenaticum_DSM_13514__molybdenum_cofactor_biosynthesis_protein_A:0.00000122123005994819):0.15481145784640512608):0.02513211728551243557):0.03547611841206614602):0.02155036543902331958,(171184540__Archaea__Thermoproteales__Thermoproteus_neutrophilus_V24Sta__molybdenum_cofactor_biosynthesis_protein_A:0.15060806488547173743,119872608__Archaea__Thermoproteales__Pyrobaculum_islandicum_DSM_4184__molybdenum_cofactor_biosynthesis_protein_A:0.07418772636946216470):0.06168408238016042516):0.26253520018090337196):0.16782595731981875264,((325967952__Archaea__Thermoproteales__Vulcanisaeta_moutnovskia_768-28__molybdenum_cofactor_biosynthesis_protein_A:0.08256429446607442546,307596128__Archaea__Thermoproteales__Vulcanisaeta_distributa_DSM_14429__molybdenum_cofactor_biosynthesis_protein_A:0.00000122123005994819):0.30740709263673204887,159042230__Archaea__Thermoproteales__Caldivirga_maquilingensis_IC-167__putative_molybdenum_cofactor_biosynthesis_protein_A:0.37653992366325050867):0.09700656099577086022):0.26223452924584655932,305664218__Archaea__Desulfurococcales__Ignisphaera_aggregans_DSM_17230__radical_SAM_protein:0.63172163894801691697):0.06453659883848919532,((170290655__Archaea__others_archaea__Candidatus_Korarchaeum_cryptofilum_OPF8__molybdenum_cofactor_biosynthesis_protein_A:0.52442416448411743879,119719510__Archaea__Thermoproteales__Thermofilum_pendens_Hrk_5__putative_molybdenum_cofactor_biosynthesis_protein_A:0.59085552552882092403):0.08265458971343163375,((385805239__Archaea__Sulfolobales__Fervidicoccus_fontis_Kam940__radical_SAM_protein:0.36601628713762429657,(296242351__Archaea__Desulfurococcales__Thermosphaera_aggregans_DSM_11486__radical_SAM_domain|containing_protein:0.36171432075963977359,((218883525__Archaea__Desulfurococcales__Desulfurococcus_kamchatkensis_1221n__putative_molybdenum_cofactor_biosynthesis_protein_A:0.02585855493116466855,390938036__Archaea__Desulfurococcales__Desulfurococcus_fermentans_DSM_16532__radical_SAM_protein:0.00969514372975323682):0.13186950634694932782,320101164__Archaea__Desulfurococcales__Desulfurococcus_mucosus_DSM_2162__GTP_cyclohydrolase_subunit_MoaA:0.11431603511473797941):0.14286820973900585252):0.08802992351209010247):0.18396805425509302201,((126466469__Archaea__Desulfurococcales__Staphylothermus_marinus_F1__radical_SAM_domain|containing_protein:0.04535282348381558526,297526807__Archaea__Desulfurococcales__Staphylothermus_hellenicus_DSM_12710__Radical_SAM_domain|containing_protein:0.06282747245082576093):0.41743211950526371012,389861645__Archaea__Desulfurococcales__Thermogladius_sp_1633__radical_SAM_protein:0.26598823524932624363):0.17360685052997507083):0.12602188264793406924):0.08439174271623268997):0.06240892626650280939,(((302348817__Archaea__Desulfurococcales__Acidilobus_saccharovorans_345-15__molybdenum_cofactor_biosynthesis_protein_A:0.53888957462240583141,156937491__Archaea__Desulfurococcales__Ignicoccus_hospitalis_KIN4-I__radical_SAM_domain|containing_protein:0.59547706822875157151):0.04826294657655672005,118431072__Archaea__Desulfurococcales__Aeropyrum_pernix_K1__molybdenum_cofactor_biosynthesis_protein_MoaA:0.71428427815030204329):0.07124170290832985974,(347524078__Archaea__Desulfurococcales__Pyrolobus_fumarii_1A__Radical_SAM_domain_containing_protein:0.48939736686438783941,124028060__Archaea__Desulfurococcales__Hyperthermus_butylicus_DSM_5456__molybdenum_cofactor_biosynthesis_protein:0.50000164826485293812):0.18643366287450929830):0.18573769871412104671):0.08736909540035750488,(((146304372__Archaea__Sulfolobales__Metallosphaera_sedula_DSM_5348__GTP_cyclohydrolase_subunit_MoaA:0.12552174516805084115,330834481__Archaea__Sulfolobales__Metallosphaera_cuprina_Ar-4__GTP_cyclohydrolase_subunit_MoaA:0.10759765561885958896):0.15712604596737331231,(70607223__Archaea__Sulfolobales__Sulfolobus_acidocaldarius_DSM_639__molybdenum_cofactor_biosynthesis_protein_A:0.34364286739203819820,15921671__Archaea__Sulfolobales__Sulfolobus_tokodaii_str_7__molybdenum_cofactor_biosynthesis_protein_A:0.13329875176815320081):0.08022017225039784760):0.06400070868228417698,((15897297__Archaea__Sulfolobales__Sulfolobus_solfataricus_P2__molybdenum_cofactor_biosynthesis_protein_A_|moaA|:0.03569622385613299004,227828005__Archaea__Sulfolobales__Sulfolobus_islandicus_M_14-25__molybdenum_cofactor_biosynthesis_protein_A:0.00000122123005994819):0.23308420500765167360,332796957__Archaea__Sulfolobales__Acidianus_hospitalis_W1__molybdenum_cofactor_biosynthesis_protein_A:0.17980776373278078983):0.04009206607409061124):0.33118701270976347306):0.18956310349738797472):0.08431009118208650233,(20094976__Archaea__Thermococcales-pyroco__Methanopyrus_kandleri_AV19__molybdenum_cofactor_biosynthesis_protein:1.08704844199797490134,(((296109325__Archaea__Methanococcales__Methanocaldococcus_infernus_ME__molybdenum_cofactor_biosynthesis_protein_A:0.31674505872699232345,(((15669011__Archaea__Methanococcales__Methanocaldococcus_jannaschii_DSM_2661__molybdenum_cofactor_biosynthesis_protein_A:0.02881132582368285677,(289192810__Archaea__Methanococcales__Methanocaldococcus_sp_FS406-22__molybdenum_cofactor_biosynthesis_protein_A:0.02337026814172540184,256810864__Archaea__Methanococcales__Methanocaldococcus_fervens_AG86__molybdenum_cofactor_biosynthesis_protein_A:0.07160378295521811765):0.02220969805576147871):0.05461758320260366034,261402249__Archaea__Methanococcales__Methanocaldococcus_vulcanius_M7__molybdenum_cofactor_biosynthesis_protein_A:0.09876140364927077364):0.04381450223547510292,(333911622__Archaea__Methanococcales__Methanotorris_igneus_Kol_5__molybdenum_cofactor_biosynthesis_protein_A:0.10885086551495420926,(336122504__Archaea__Methanococcales__Methanothermococcus_okinawensis_IH1__molybdenum_cofactor_biosynthesis_protein_A:0.13083768979900534113,(150401898__Archaea__Methanococcales__Methanococcus_aeolicus_Nankai-3__molybdenum_cofactor_biosynthesis_protein_A:0.16933444438977290902,((297618789__Archaea__Methanococcales__Methanococcus_voltae_A3__molybdenum_cofactor_biosynthesis_protein_A:0.22684917052979966523,134046071__Archaea__Methanococcales__Methanococcus_maripaludis_C5__molybdenum_cofactor_biosynthesis_protein_A:0.06858276632823971652):0.05954296118429214246,150400184__Archaea__Methanococcales__Methanococcus_vannielii_SB__molybdenum_cofactor_biosynthesis_protein_A:0.11789956593158981701):0.09700436108792288847):0.04204634130901670902):0.06002331421256358601):0.03790468447253710071):0.15999207013398134003):0.20063453152640600696,(((148643466__Archaea__Methanobacteriales__Methanobrevibacter_smithii_ATCC_35061__molybdenum_cofactor_biosynthesis_protein_A:0.24269844525483702524,288559595__Archaea__Methanobacteriales__Methanobrevibacter_ruminantium_M1__molybdopterin_cofactor_biosynthesis_protein_A_MobA1:0.22994449459078039610):0.13282368268320193794,((15679546__Archaea__Methanobacteriales__Methanothermobacter_thermautotrophicus_str_Delta_H__molybdenum_cofactor_biosynthesis_protein_A:0.10809248409344167363,304313911__Archaea__Methanobacteriales__Methanothermobacter_marburgensis_str_Marburg__molybdopterin_cofactor_biosynthesis_protein_A:0.09996463260659133043):0.21981638664862515609,(325960236__Archaea__Methanobacteriales__Methanobacterium_sp_AL-21__molybdenum_cofactor_biosynthesis_protein_A:0.15062626874517015541,333986359__Archaea__Methanobacteriales__Methanobacterium_sp_SWAN-1__molybdenum_cofactor_biosynthesis_protein_A:0.14402278502548621075):0.13596738447014689033):0.04835469903671981567):0.10445551861327305454,312137371__Archaea__Methanobacteriales__Methanothermus_fervidus_DSM_2088__gtp_cyclohydrolase_subunit_moaa:0.30655530899398714118):0.09663962186880108163):0.04203269004665509401,(289596878__Archaea__Thermoplasmatales__Aciduliprofundum_boonei_T469__molybdenum_cofactor_biosynthesis_protein_A:0.31140527310459154009,(((242398098__Archaea__Thermococcales-pyroco__Thermococcus_sibiricus_MM_739__molybdenum_cofactor_biosynthesis_protein_A:0.15130615595936397488,((337285089__Archaea__Thermococcales-pyroco__Pyrococcus_yayanosii_CH1__molybdenum_cofactor_biosynthesis_protein_A:0.06747473334087014663,(332158286__Archaea__Thermococcales-pyroco__Pyrococcus_sp_NA2__molybdenum_cofactor_biosynthesis_protein_A:0.03871566884679669696,(18976462__Archaea__Thermococcales-pyroco__Pyrococcus_furiosus_DSM_3638__molybdenum_cofactor_biosynthesis_protein_A:0.07437640684710355998,(14520330__Archaea__Thermococcales-pyroco__Pyrococcus_abyssi_GE5__molybdenum_cofactor_biosynthesis_protein_A:0.02235472925621988238,14590060__Archaea__Thermococcales-pyroco__Pyrococcus_horikoshii_OT3__molybdenum_cofactor_biosynthesis_protein_A:0.07294384417702501344):0.02346764106889622642):0.01664337626040440776):0.05715440666686463778):0.08547981861224787647,315230693__Archaea__Thermococcales-pyroco__Thermococcus_barophilus_MP__molybdenum_cofactor_biosynthesis_protein:0.12106333134818483832):0.04451747741848702949):0.06874350080933191998,((57642160__Archaea__Thermococcales-pyroco__Thermococcus_kodakarensis_KOD1__molybdenum_cofactor_biosynthesis_protein_A:0.02535627268941273091,(212224561__Archaea__Thermococcales-pyroco__Thermococcus_onnurineus_NA1__molybdenum_cofactor_biosynthesis_protein_A:0.08114344981260521172,341582786__Archaea__Thermococcales-pyroco__Thermococcus_sp_4557__molybdenum_cofactor_biosynthesis_protein_A:0.05975239137487438346):0.06041416072623381067):0.01957384262194140565,(240104125__Archaea__Thermococcales-pyroco__Thermococcus_gammatolerans_EJ3__molybdenum_cofactor_biosynthesis_protein_A:0.04782351134717657826,223477793__Archaea__Thermococcales-pyroco__Thermococcus_sp_AM4__molybdenum_cofactor_biosynthesis_protein_A:0.03682235898086137771):0.01548355222028051197):0.14074098810616983424):0.15408946347098731455,(48478129__Archaea__Thermoplasmatales__Picrophilus_torridus_DSM_9790__molybdenum_cofactor_biosynthesis_protein_A:0.37708856334329954318,(16081565__Archaea__Thermoplasmatales__Thermoplasma_acidophilum_DSM_1728__molybdenum_cofactor_biosynthesis_protein_A:0.18552425895717358784,13541883__Archaea__Thermoplasmatales__Thermoplasma_volcanium_GSS1__molybdenum_cofactor_biosynthesis_protein_A:0.19295841965836088572):0.26252588239527985259):0.32457939900095200692):0.07459148256145683997):0.08862492173997700562):0.03065096848159662435):0.02103033976102040500):0.10047120139938939265,(((383319659__Archaea__Methanocellales__Methanocella_sp_HZ254__GTP_cyclohydrolase_subunit_MoaA:0.13641842073276141956,(147919895__Archaea__Methanocellales__Uncultured_methanogenic_archaeon_RC-I__putative_molybdopterin_biosynthesis_protein_A:0.24172643055782550014,282163323__Archaea__Methanocellales__Methanocella_paludicola_SANAE__molybdenum_cofactor_biosynthesis_protein_A:0.10732774532285893621):0.05320906997400857985):0.24631514384103150861,((294495061__Archaea__Methanosarcinales__Methanohalophilus_mahii_DSM_5219__GTP_cyclohydrolase_subunit_MoaA:0.25732794982342266366,(21227495__Archaea__Methanosarcinales__Methanosarcina_mazei_Go1__molybdenum_cofactor_biosynthesis_protein_A:0.02954088552517897259,(73668723__Archaea__Methanosarcinales__Methanosarcina_barkeri_str_Fusaro__GTP_cyclohydrolase_subunit_MoaA:0.13940834322914158472,20089004__Archaea__Methanosarcinales__Methanosarcina_acetivorans_C2A__molybdenum_cofactor_biosynthesis_protein_A:0.04713396461038510399):0.05416408891044378893):0.23376838056294124701):0.05587793041038392750,((336477588__Archaea__Methanosarcinales__Methanosalsum_zhilinae_DSM_4017__molybdenum_cofactor_biosynthesis_protein_A:0.33764226616256259872,91774113__Archaea__Methanosarcinales__Methanococcoides_burtonii_DSM_6242__molybdenum_cofactor_biosynthesis_protein_A:0.24035658320202366034):0.08012623629272767889,298675055__Archaea__Methanosarcinales__Methanohalobium_evestigatum_Z-7303__molybdenum_cofactor_biosynthesis_protein_A:0.22879156982326165348):0.03793191012470750051):0.12821327778177896151):0.08839891461890034274,((307353427__Archaea__Methanomicrobiales__Methanoplanus_petrolearius_DSM_11571__molybdenum_cofactor_biosynthesis_protein_A:0.35652943757072275144,((126179411__Archaea__Methanomicrobiales__Methanoculleus_marisnigri_JR1__molybdenum_cofactor_biosynthesis_protein_A:0.19821023808666762833,(219851443__Archaea__Methanomicrobiales__Methanosphaerula_palustris_E1-9c__molybdenum_cofactor_biosynthesis_protein_A:0.24319925330955566301,154150933__Archaea__Methanomicrobiales__Methanoregula_boonei_6A8__molybdenum_cofactor_biosynthesis_protein_A:0.23457438205108310791):0.03485559489379478487):0.04499808577746216426,(124486075__Archaea__Methanomicrobiales__Methanocorpusculum_labreanum_Z__GTP_cyclohydrolase_subunit_MoaA:0.39507049617310724399,88602761__Archaea__Methanomicrobiales__Methanospirillum_hungatei_JF-1__radical_SAM_family_protein:0.31973227887960087301):0.06880643518799171854):0.04624849401142067107):0.13405435019064257385,((257387604__Archaea__Halobacteria__Halomicrobium_mukohataei_DSM_12286__molybdenum_cofactor_biosynthesis_protein_A:0.16773273534737856427,((257051257__Archaea__Halobacteria__Halorhabdus_utahensis_DSM_12940__molybdenum_cofactor_biosynthesis_protein_A:0.21124071023389040525,((((344212171__Archaea__Halobacteria__Haloarcula_hispanica_ATCC_33960__molybdenum_cofactor_biosynthesis_protein_A:0.01474479310538633937,2508583047__Archaea__Halobacteria__Haloarcula_vallismortis_ATCC_29715__probable_molybdenum_cofactor_biosynthesis_protein_A|_archaeal:0.01355062302738285415):0.01034247709720312672,(55378104__Archaea__Halobacteria__Haloarcula_marismortui_ATCC_43049__molybdenum_cofactor_biosynthesis_protein_A:0.00000122123005994819,2508573880__Archaea__Halobacteria__Haloarcula_californiae_ATCC_33799__probable_molybdenum_cofactor_biosynthesis_protein_A|_archaeal:0.00000122123005994819):0.00000122123005994819):0.00000122123005994819,2508577356__Archaea__Halobacteria__Haloarcula_sinaiiensis_ATCC_33800__probable_molybdenum_cofactor_biosynthesis_protein_A|_archaeal:0.00000122123005994819):0.09794972922793279690,(257388542__Archaea__Halobacteria__Halomicrobium_mukohataei_DSM_12286__molybdenum_cofactor_biosynthesis_protein_A:0.11450813445369058263,(169235126__Archaea__Halobacteria__Halobacterium_salinarum_R1__molybdenum_cofactor_biosynthesis_protein_moaA:0.00000122123005994819,15789414__Archaea__Halobacteria__Halobacterium_sp_NRC-1__hypothetical_protein:0.00000122123005994819):0.12904375694700392918):0.01214869239988598110):0.06926579682069440580):0.03590349523598370535,(76802053__Archaea__Halobacteria__Natronomonas_pharaonis_DSM_2160__molybdenum_cofactor_biosynthesis_protein_A:0.15784492445544615058,((((289580100__Archaea__Halobacteria__Natrialba_magadii_ATCC_43099__molybdenum_cofactor_biosynthesis_protein_A:0.06047583982594802871,336252159__Archaea__Halobacteria__Halopiger_xanaduensis_SH-6__molybdenum_cofactor_biosynthesis_protein_A:0.05891466567338753124):0.02573914741381935073,284165828__Archaea__Halobacteria__Haloterrigena_turkmenica_DSM_5511__molybdenum_cofactor_biosynthesis_protein_A:0.04235124565201452834):0.06605642272907558121,((313126022__Archaea__Halobacteria__Halogeometricum_borinquense_DSM_11551__GTP_cyclohydrolase_subunit_moaa:0.06621763646970837969,(222480270__Archaea__Halobacteria__Halorubrum_lacusprofundi_ATCC_49239__molybdenum_cofactor_biosynthesis_protein_A:0.11587639615145868544,(2508592857__Archaea__Halobacteria__Haloferax_mucosum_ATCC_BAA-1512__probable_molybdenum_cofactor_biosynthesis_protein_A|_archaeal:0.07393248609451125164,(389848223__Archaea__Halobacteria__Haloferax_mediterranei_ATCC_33500__molybdenum_cofactor_biosynthesis_protein_A:0.06199067940355555001,((2508571222__Archaea__Halobacteria__Haloferax_sulfurifontis_ATCC_BAA-897__probable_molybdenum_cofactor_biosynthesis_protein_A|_archaeal:0.00537320603751850930,2508567026__Archaea__Halobacteria__Haloferax_denitrificans_ATCC_35960__probable_molybdenum_cofactor_biosynthesis_protein_A|_archaeal:0.00271199626959289959):0.00000122123005994819,292656905__Archaea__Halobacteria__Haloferax_volcanii_DS2__putative_molybdenum_cofactor_biosynthesis_protein_A:0.01638005279161551531):0.01807675843872706342):0.01702398346590765221):0.06639693634930307620):0.03075531213997753990):0.03880031350242966331,300711118__Archaea__Halobacteria__Halalkalicoccus_jeotgali_B3__molybdenum_cofactor_biosynthesis_protein_A:0.08947618954496841526):0.03451037654373452501):0.02011822182046299132,110668841__Archaea__Halobacteria__Haloquadratum_walsbyi_DSM_16790__molybdenum_cofactor_biosynthesis_protein_A:0.12114648100219661819):0.03642237734554562567):0.03115907052351156101):0.02762619370395574467):0.71115720354780243007,(386002865__Archaea__Methanosarcinales__Methanosaeta_harundinacea_6Ac__putative_molybdenum_cofactor_biosynthesis_protein_A:0.33045201075137109470,(116754452__Archaea__Methanosarcinales__Methanosaeta_thermophila_PT__molybdenum_cofactor_biosynthesis_protein_A:0.31698675298368705899,330508293__Archaea__Methanosarcinales__Methanosaeta_concilii_GP6__putative_molybdenum_cofactor_biosynthesis_protein_A:0.26706769709181266137):0.03399639037459700752):0.12956166768957072533):0.10392946390655277700):0.04277305868011151146):0.12707266005624950900):0.14815835920832526318,288931989__Archaea__Archaeoglobales__Ferroglobus_placidus_DSM_10642__molybdenum_cofactor_biosynthesis_protein_A:0.29216122577030906315):0.08345221076956531314,11499588__Archaea__Archaeoglobales__Archaeoglobus_fulgidus_DSM_4304__molybdenum_cofactor_biosynthesis_protein_A:0.35662510289707471944):0.0;
