# Supplementary material for: The last universal common ancestor between ancient Earth chemistry and the onset of genetics
Source: PLoS Genet. 2018 Aug 16;14(8):e1007518. doi: 10.1371/journal.pgen.1007518 (PMC6095482; doi:10.1371/journal.pgen.1007518)
Supplement: S1 Appendix — The trees are for the 355 clusters that, after alignment and tree construction, generated ML trees that preserve domain monophyly while also having homologues in ≥2 archaeal and ≥2 bacterial lineages. These 355 proteins trace to LUCA by those phylogenetic criteria [78]. LUCA, last universal common ancestor; ML, maximum likelihood. (ZIP) [file pgen.1007518.s001.zip › renamed_trees_LUCA/3893.tree]

(116750571__Bacteria__Deltaproteobacteria__Syntrophobacter_fumaroxidans_MPOB__rubrerythrin:0.33671158551185742525,(114567298__Bacteria__Clostridia__Syntrophomonas_wolfei_subsp_wolfei_str_Goettingen__hypothetical_protein:0.49399476309777273775,((88603068__Archaea__Methanomicrobiales__Methanospirillum_hungatei_JF-1__rubrerythrin:0.33949012503450426426,((126178715__Archaea__Methanomicrobiales__Methanoculleus_marisnigri_JR1__rubrerythrin:0.20045497702902639880,219852703__Archaea__Methanomicrobiales__Methanosphaerula_palustris_E1-9c__rubrerythrin:0.31326346805578386689):0.06606888031991753341,282165666__Archaea__Methanocellales__Methanocella_paludicola_SANAE__hypothetical_protein:0.28522079477336426123):0.12470641007895003072):0.12076474150280083752,(169824850__Bacteria__Clostridia__Finegoldia_magna_ATCC_29328__hypothetical_protein:0.90046472398683807814,(158521547__Bacteria__Deltaproteobacteria__Desulfococcus_oleovorans_Hxd3__rubrerythrin:0.54438349216267667430,224371133__Bacteria__Deltaproteobacteria__Desulfobacterium_autotrophicum_HRM2__hypothetical_protein:0.28656036069157009294):0.22448076178106887713):0.16668347517494064292):0.03885656250428838610):0.01171436558221670456,85860420__Bacteria__Deltaproteobacteria__Syntrophus_aciditrophicus_SB__cytoplasmic_protein:0.38456670082013000300):0.0;
