# Supplementary material for: The last universal common ancestor between ancient Earth chemistry and the onset of genetics
Source: PLoS Genet. 2018 Aug 16;14(8):e1007518. doi: 10.1371/journal.pgen.1007518 (PMC6095482; doi:10.1371/journal.pgen.1007518)
Supplement: S1 Appendix — The trees are for the 355 clusters that, after alignment and tree construction, generated ML trees that preserve domain monophyly while also having homologues in ≥2 archaeal and ≥2 bacterial lineages. These 355 proteins trace to LUCA by those phylogenetic criteria [78]. LUCA, last universal common ancestor; ML, maximum likelihood. (ZIP) [file pgen.1007518.s001.zip › renamed_trees_LUCA/2781.tree]

((48478311__Archaea__Thermoplasmatales__Picrophilus_torridus_DSM_9790__glycosyltransferase:0.35164745388458090725,(((2508590716__Archaea__Halobacteria__Haloferax_mucosum_ATCC_BAA-1512__Glycosyltransferase:0.06475067672582270062,(110668418__Archaea__Halobacteria__Haloquadratum_walsbyi_DSM_16790__LPS_glycosyltransferase:0.20325125013875611213,313126635__Archaea__Halobacteria__Halogeometricum_borinquense_DSM_11551__|1||4||alpha|d|glucan_synthase:0.11866174670160102578):0.10134049410349534048):0.14682204132451656675,(344212724__Archaea__Halobacteria__Haloarcula_hispanica_ATCC_33960__LPS_glycosyltransferase:0.01127614241474144026,(2508583706__Archaea__Halobacteria__Haloarcula_vallismortis_ATCC_29715__Glycosyltransferase:0.01408266368100150913,(2508574484__Archaea__Halobacteria__Haloarcula_californiae_ATCC_33799__Glycosyltransferase:0.00607160348454188412,(55378682__Archaea__Halobacteria__Haloarcula_marismortui_ATCC_43049__LPS_glycosyltransferase:0.00000122123005994819,2508577949__Archaea__Halobacteria__Haloarcula_sinaiiensis_ATCC_33800__Glycosyltransferase:0.00627128133023210996):0.00648109696968669595):0.02118517459531291114):0.00555543538829908305):0.23328335434150793137):1.97470390007979723634,((383765375__Bacteria__Planctomycetes__Phycisphaera_mikurensis_NBRC_102666__putative_glycosyltransferase:1.11597161221879948023,((((390946512__Bacteria__Bacteroidetes__Alistipes_finegoldii_DSM_17242__glycosyltransferase:0.29734729343041010896,(325279033__Bacteria__Bacteroidetes__Odoribacter_splanchnicus_DSM_20712__glycosyl_transferase_group_1:0.17075097073771972056,(256819823__Bacteria__Bacteroidetes__Capnocytophaga_ochracea_DSM_7271__group_1_glycosyl_transferase:0.09747466976422536344,340621186__Bacteria__Bacteroidetes__Capnocytophaga_canimorsus_Cc5__glycosyltransferase:0.05471617082325341830):0.16665271086937374911):0.10723988801485419275):0.08037496281250568197,(375253966__Bacteria__Bacteroidetes__Tannerella_forsythia_ATCC_43037__glycosyltransferase|_group_1_family_protein:0.05141812765148509601,(((313202605__Bacteria__Bacteroidetes__Paludibacter_propionicigenes_WB4__|1||4||alpha|d|glucan_synthase:0.28252054437707324608,((29349712__Bacteria__Bacteroidetes__Bacteroides_thetaiotaomicron_VPI-5482__glycosyltransferase:0.03174545269530635455,53712291__Bacteria__Bacteroidetes__Bacteroides_fragilis_YCH46__putative_glycosyltransferase:0.01560531196266186534):0.01770142912985801786,(325297899__Bacteria__Bacteroidetes__Bacteroides_salanitronis_DSM_18170__group_1_glycosyl_transferase:0.04234619313605617053,(((387133206__Bacteria__Bacteroidetes__Prevotella_intermedia_17__glycosyltransferase|_group_1_family_protein:0.13255630033894938435,(302345651__Bacteria__Bacteroidetes__Prevotella_melaninogenica_ATCC_25845__glycosyltransferase|_group_1_family_protein:0.01816582871557144430,327313727__Bacteria__Bacteroidetes__Prevotella_denticola_F0289__glycosyltransferase_group_1_family_protein:0.03681345865775184634):0.04016228755067427492):0.05194779087796359135,294674339__Bacteria__Bacteroidetes__Prevotella_ruminicola_23__group_1_family_glycosyltransferase:0.05210870861838441670):0.13082047823560319366,(150005303__Bacteria__Bacteroidetes__Bacteroides_vulgatus_ATCC_8482__glycosyl_transferase_family_protein:0.03857390910191406397,319901317__Bacteria__Bacteroidetes__Bacteroides_helcogenes_P_36-108__glycosyl_transferase_group_1:0.06803257301261930734):0.09642612255578998648):0.10988852530763217052):0.05707580492215725415):0.10526790948777964285):0.07911610766419435725,(212550863__Bacteria__Bacteroidetes__Candidatus_Azobacteroides_pseudotrichonymphae_genomovar_CFP2__glycogen_synthase:0.20009444550121030515,(332300223__Bacteria__Bacteroidetes__Porphyromonas_asaccharolytica_DSM_20707__group_1_glycosyl_transferase:0.31285717128876339155,34541320__Bacteria__Bacteroidetes__Porphyromonas_gingivalis_W83__glycosyl_transferase:0.11948275674458624929):0.06592710780067798093):0.03345143471574587440):0.05323645022922211117,150006875__Bacteria__Bacteroidetes__Parabacteroides_distasonis_ATCC_8503__glycosyl_transferase_family_protein:0.06937930948020366861):0.06904417513920495242):0.54337291433190104684):0.11549684366871011687,(390943164__Bacteria__Bacteroidetes__Belliella_baltica_DSM_15883__glycosyltransferase:0.17198362367321445854,343083738__Bacteria__Bacteroidetes__Cyclobacterium_marinum_DSM_745__group_1_glycosyl_transferase:0.14573926107314141842):0.20374396055992693988):0.15642494513044907789,(((220903748__Bacteria__Deltaproteobacteria__Desulfovibrio_desulfuricans_subsp_desulfuricans_str_ATCC_27774__group_1_glycosyl_transferase:0.45455276688888462955,94986774__Bacteria__Deltaproteobacteria__Lawsonia_intracellularis_PHE-MN1-00__glycosyltransferase:0.67431746147610427400):0.09240116903177997276,85858686__Bacteria__Deltaproteobacteria__Syntrophus_aciditrophicus_SB__4|alpha|glucanotransferase:0.61902196470840398224):0.09451632909780362246,(376297863__Bacteria__Deltaproteobacteria__Desulfovibrio_desulfuricans_ND132__group_1_glycosyl_transferase:0.11536375676524257550,317154401__Bacteria__Deltaproteobacteria__Desulfovibrio_aespoeensis_Aspo-2__group_1_glycosyl_transferase:0.14448967289498534927):0.40357477470492558735):0.08344970006457030909):0.07711366161777671868):0.15604418424201499382,((218961184__Bacteria__others_bacteria__Candidatus_Cloacamonas_acidaminovorans__putative_4|alpha|glucanotransferase:0.59009013060044612775,337287851__Bacteria__others_bacteria__Thermodesulfobacterium_sp_OPB45__group_1_glycosyl_transferase:0.81242573449064903190):0.36697359802429907472,((110637222__Bacteria__Bacteroidetes__Cytophaga_hutchinsonii_ATCC_33406__a|glycosyltransferase:0.51427381664063354094,187736352__Bacteria__others_bacteria__Akkermansia_muciniphila_ATCC_BAA-835__group_1_glycosyl_transferase:0.54005576264793209162):0.30013182759900913776,313677656__Bacteria__Bacteroidetes__Marivirga_tractuosa_DSM_4126__group_1_glycosyl_transferase:1.56959338227844025226):0.19897990515606661655):0.10135463250901677323):0.48744823232186768047):0.68725755807114519147):0.55993169603415227087,16081471__Archaea__Thermoplasmatales__Thermoplasma_acidophilum_DSM_1728__hypothetical_protein:0.26523359019526260294,13541261__Archaea__Thermoplasmatales__Thermoplasma_volcanium_GSS1__glycosyltransferase:0.18693180033796119588):0.0;
