# Supplementary material for: The last universal common ancestor between ancient Earth chemistry and the onset of genetics
Source: PLoS Genet. 2018 Aug 16;14(8):e1007518. doi: 10.1371/journal.pgen.1007518 (PMC6095482; doi:10.1371/journal.pgen.1007518)
Supplement: S1 Appendix — The trees are for the 355 clusters that, after alignment and tree construction, generated ML trees that preserve domain monophyly while also having homologues in ≥2 archaeal and ≥2 bacterial lineages. These 355 proteins trace to LUCA by those phylogenetic criteria [78]. LUCA, last universal common ancestor; ML, maximum likelihood. (ZIP) [file pgen.1007518.s001.zip › renamed_trees_LUCA/2447.tree]

(327401976__Archaea__Archaeoglobales__Archaeoglobus_veneficus_SNP6__hypothetical_protein:0.36787144710963060046,(284161713__Archaea__Archaeoglobales__Archaeoglobus_profundus_DSM_5631__hypothetical_protein:0.40671997543670929121,((289596957__Archaea__Thermoplasmatales__Aciduliprofundum_boonei_T469__hypothetical_protein:0.63392909638297845198,(((((((297526030__Archaea__Desulfurococcales__Staphylothermus_hellenicus_DSM_12710__hypothetical_protein:0.09620209171734818432,126465696__Archaea__Desulfurococcales__Staphylothermus_marinus_F1__hypothetical_protein:0.02006209438930200983):0.35602855538455785434,(390937754__Archaea__Desulfurococcales__Desulfurococcus_fermentans_DSM_16532__hypothetical_protein:0.45899043682863505111,389860837__Archaea__Desulfurococcales__Thermogladius_sp_1633__hypothetical_protein:0.69438764168867528337):0.23785976213874648888):0.26932052585978899506,((124028337__Archaea__Desulfurococcales__Hyperthermus_butylicus_DSM_5456__hypothetical_protein:0.90486360002210375342,347522556__Archaea__Desulfurococcales__Pyrolobus_fumarii_1A__hypothetical_protein:0.90141823570816259625):0.32088685333158778468,305662447__Archaea__Desulfurococcales__Ignisphaera_aggregans_DSM_17230__hypothetical_protein:0.81817618531186375730):0.02500125297756086024):0.42050707967761657979,(170291003__Archaea__others_archaea__Candidatus_Korarchaeum_cryptofilum_OPF8__endonuclease_V:0.83644574268433236064,(16081222__Archaea__Thermoplasmatales__Thermoplasma_acidophilum_DSM_1728__hypothetical_protein:0.44175591094634358846,13540868__Archaea__Thermoplasmatales__Thermoplasma_volcanium_GSS1__hypothetical_protein:0.30302399371807392514):0.50212247604215576313):0.16553833791646155316):0.15108823899645729139,((((83647038__Bacteria__Gammaproteobacteria__Hahella_chejuensis_KCTC_2396__hypothetical_protein:0.56688883169219117519,(307152429__Bacteria__Cyanobacteria__Cyanothece_sp_PCC_7822__hypothetical_protein:0.58711891950134853513,((338530753__Bacteria__Deltaproteobacteria__Myxococcus_fulvus_HW-1__hypothetical_protein:0.01308831026604454634,108761816__Bacteria__Deltaproteobacteria__Myxococcus_xanthus_DK_1622__hypothetical_protein:0.03380114797271488447):0.18987029572769401065,153005179__Bacteria__Deltaproteobacteria__Anaeromyxobacter_sp_Fw109-5__hypothetical_protein:0.20447795044586283830):0.10429134298743407416):0.21675693089969952365):0.32657446143971913255,(162451351__Bacteria__Deltaproteobacteria__Sorangium_cellulosum_So_ce_56__hypothetical_protein:0.52083499256909293607,((((325283366__Bacteria__Deinococcus-Thermus__Deinococcus_proteolyticus_MRP__hypothetical_protein:0.28706960222320093701,15807836__Bacteria__Deinococcus-Thermus__Deinococcus_radiodurans_R1__hypothetical_protein:0.20815610422855354567):0.04051680241639322305,(94985110__Bacteria__Deinococcus-Thermus__Deinococcus_geothermalis_DSM_11300__hypothetical_protein:0.14652127554128263620,320335371__Bacteria__Deinococcus-Thermus__Deinococcus_maricopensis_DSM_21211__hypothetical_protein:0.25963805282301144484):0.09462224938898133875):0.18810576698973677234,(220935840__Bacteria__Gammaproteobacteria__Thioalkalivibrio_sulfidophilus_HL-EbGr7__hypothetical_protein:0.35572495147819199746,292492610__Bacteria__Gammaproteobacteria__Nitrosococcus_halophilus_Nc4__hypothetical_protein:0.40007426866393652753):0.00978258402976036993):0.12328900614312418571,158522361__Bacteria__Deltaproteobacteria__Desulfococcus_oleovorans_Hxd3__hypothetical_protein:0.39119496699220129843):0.12597757481639965116):0.30356500233809763367):0.17272519555068735486,268317209__Bacteria__Bacteroidetes__Rhodothermus_marinus_DSM_4252__hypothetical_protein:0.94960534050141265361):0.17446672356415374172,(((((312137236__Archaea__Methanobacteriales__Methanothermus_fervidus_DSM_2088__hypothetical_protein:0.39626641219483849099,(333988481__Archaea__Methanobacteriales__Methanobacterium_sp_SWAN-1__hypothetical_protein:0.21672361941694090470,325957959__Archaea__Methanobacteriales__Methanobacterium_sp_AL-21__hypothetical_protein:0.21693157142208749355):0.08549880797736354732):0.13648504507977674005,(304315437__Archaea__Methanobacteriales__Methanothermobacter_marburgensis_str_Marburg__hypothetical_protein:0.10324707240013208942,15679316__Archaea__Methanobacteriales__Methanothermobacter_thermautotrophicus_str_Delta_H__hypothetical_protein:0.08357182544314697981):0.15229345641181118998):0.15878434840068161860,(((298674104__Archaea__Methanosarcinales__Methanohalobium_evestigatum_Z-7303__hypothetical_protein:0.18075992910861526930,(294494987__Archaea__Methanosarcinales__Methanohalophilus_mahii_DSM_5219__hypothetical_protein:0.28571630930993618946,336477727__Archaea__Methanosarcinales__Methanosalsum_zhilinae_DSM_4017__hypothetical_protein:0.24265258910469270082):0.08919067066501711050):0.07933773686533937552,((21227109__Archaea__Methanosarcinales__Methanosarcina_mazei_Go1__hypothetical_protein:0.06476918829803485211,20093058__Archaea__Methanosarcinales__Methanosarcina_acetivorans_C2A__hypothetical_protein:0.09094259414299533939):0.06579987834321479601,73668164__Archaea__Methanosarcinales__Methanosarcina_barkeri_str_Fusaro__hypothetical_protein:0.10396553227699510680):0.15205066885710832869):0.07170652564709545373,(147920669__Archaea__Methanocellales__Uncultured_methanogenic_archaeon_RC-I__hypothetical_protein:0.32038296406405886163,(282164616__Archaea__Methanocellales__Methanocella_paludicola_SANAE__hypothetical_protein:0.15006655400369947606,383319520__Archaea__Methanocellales__Methanocella_sp_HZ254__hypothetical_protein:0.21375058524205381438):0.11941733545849465836):0.28159601072378592779):0.15093885233979645322):0.08228833085823701599,20093497__Archaea__Thermococcales-pyroco__Methanopyrus_kandleri_AV19__hypothetical_protein:0.50874343769034036100):0.11756461285209117429,((337285189__Archaea__Thermococcales-pyroco__Pyrococcus_yayanosii_CH1__hypothetical_protein:0.19438080168789534374,(332158252__Archaea__Thermococcales-pyroco__Pyrococcus_sp_NA2__hypothetical_protein:0.12279335233813018502,(33356665__Archaea__Thermococcales-pyroco__Pyrococcus_abyssi_GE5__hypothetical_protein:0.11406487965061817835,((389851592__Archaea__Thermococcales-pyroco__Pyrococcus_sp_ST04__hypothetical_protein:0.13813134049653372215,18978414__Archaea__Thermococcales-pyroco__Pyrococcus_furiosus_DSM_3638__hypothetical_protein:0.26532593739113885523):0.02503949948420208446,14590025__Archaea__Thermococcales-pyroco__Pyrococcus_horikoshii_OT3__hypothetical_protein:0.08421483512756013090):0.02365224792926002434):0.04736087665765977006):0.13082071668216332938):0.01724273644223942720,(((57641968__Archaea__Thermococcales-pyroco__Thermococcus_kodakarensis_KOD1__hypothetical_protein:0.10920333545748810156,341582688__Archaea__Thermococcales-pyroco__Thermococcus_sp_4557__hypothetical_protein:0.09931430270015141615):0.02230411645634342716,((223477547__Archaea__Thermococcales-pyroco__Thermococcus_sp_AM4__hypothetical_protein:0.07955851097944344197,240102405__Archaea__Thermococcales-pyroco__Thermococcus_gammatolerans_EJ3__hypothetical_protein:0.13810700679919610256):0.09521413703448436405,212224643__Archaea__Thermococcales-pyroco__Thermococcus_onnurineus_NA1__hypothetical_protein:0.10284200067505917808):0.02115171270854403901):0.10536389978742438656,(242399140__Archaea__Thermococcales-pyroco__Thermococcus_sibiricus_MM_739__hypothetical_protein:0.12472397595348462540,315231292__Archaea__Thermococcales-pyroco__Thermococcus_barophilus_MP__hypothetical_protein:0.08899038950452412000):0.07967974532002804200):0.04133610037203359899):0.50147147633804101119):0.06047398326963187437):0.05837267712635912237):0.05023200450377036247,48477977__Archaea__Thermoplasmatales__Picrophilus_torridus_DSM_9790__hypothetical_protein:0.76425926427780965788):0.05566695333756194880,(((333910580__Archaea__Methanococcales__Methanotorris_igneus_Kol_5__hypothetical_protein:0.18807124802905783589,((256810755__Archaea__Methanococcales__Methanocaldococcus_fervens_AG86__hypothetical_protein:0.08182868057208761425,(289192262__Archaea__Methanococcales__Methanocaldococcus_sp_FS406-22__hypothetical_protein:0.04839368341174622029,15669337__Archaea__Methanococcales__Methanocaldococcus_jannaschii_DSM_2661__hypothetical_protein:0.08343148013360469906):0.04165829411926112030):0.08753338765937790367,(296108857__Archaea__Methanococcales__Methanocaldococcus_infernus_ME__hypothetical_protein:0.28501571964297367501,261402509__Archaea__Methanococcales__Methanocaldococcus_vulcanius_M7__hypothetical_protein:0.12113817263458272200):0.03601247236825397269):0.10583516048473959326):0.05336615975347092783,(336121172__Archaea__Methanococcales__Methanothermococcus_okinawensis_IH1__hypothetical_protein:0.14026703491115682931,150400600__Archaea__Methanococcales__Methanococcus_aeolicus_Nankai-3__hypothetical_protein:0.11689756753211644202):0.08878361702114262455):0.08919794416443790896,(45359170__Archaea__Methanococcales__Methanococcus_maripaludis_S2__hypothetical_protein:0.04241231203796375776,(150402779__Archaea__Methanococcales__Methanococcus_maripaludis_C7__hypothetical_protein:0.04113856496252055878,134046827__Archaea__Methanococcales__Methanococcus_maripaludis_C5__hypothetical_protein:0.04382009961155509947):0.02966528930729686944):0.23433223496870775326):0.54645069595649597982):0.00000122123005994819):0.27010886114046117612,288931980__Archaea__Archaeoglobales__Ferroglobus_placidus_DSM_10642__hypothetical_protein:0.30183374429238696290):0.05017255249812124784):0.13022224594497364136,11499028__Archaea__Archaeoglobales__Archaeoglobus_fulgidus_DSM_4304__hypothetical_protein:0.34776127899198472360):0.0;
