# Supplementary material for: The last universal common ancestor between ancient Earth chemistry and the onset of genetics
Source: PLoS Genet. 2018 Aug 16;14(8):e1007518. doi: 10.1371/journal.pgen.1007518 (PMC6095482; doi:10.1371/journal.pgen.1007518)
Supplement: S1 Appendix — The trees are for the 355 clusters that, after alignment and tree construction, generated ML trees that preserve domain monophyly while also having homologues in ≥2 archaeal and ≥2 bacterial lineages. These 355 proteins trace to LUCA by those phylogenetic criteria [78]. LUCA, last universal common ancestor; ML, maximum likelihood. (ZIP) [file pgen.1007518.s001.zip › renamed_trees_LUCA/1816.tree]

(226357284__Bacteria__Deinococcus-Thermus__Deinococcus_deserti_VCD115__competence_protein_ComEC:0.17287961329536491450,((108802900__Bacteria__Actinobacteria__Rubrobacter_xylanophilus_DSM_9941__beta|lactamase|like_protein:0.89502277247757311418,(((269836313__Bacteria__Chloroflexi__Sphaerobacter_thermophilus_DSM_20745__beta|lactamase_domain|containing_protein:0.54326038053551628515,221633935__Bacteria__Chloroflexi__Thermomicrobium_roseum_DSM_5159__ComE_operon_protein_3:0.54833876086399824246):0.32089856700234203890,256396183__Bacteria__Actinobacteria__Catenulispora_acidiphila_DSM_44928__beta|lactamase_domain|containing_protein:1.81908191733982449456):0.15974485105508171023,(116494814__Bacteria__Bacilli__Lactobacillus_casei_ATCC_334__metallo|beta|lactamase_superfamily_hydrolase:1.63353241775213642306,((((108757009__Bacteria__Deltaproteobacteria__Myxococcus_xanthus_DK_1622__metallo|beta|lactamase:0.03354314215963900142,338536836__Bacteria__Deltaproteobacteria__Myxococcus_fulvus_HW-1__metallo|beta|lactamase_family_protein:0.06286141265263198163):0.24561694966820213359,310823607__Bacteria__Deltaproteobacteria__Stigmatella_aurantiaca_DW4-3-1__metallo|beta|lactamase_family_protein:0.30849178588172027071):0.65679977653648191627,347755778__Bacteria__Acidobacteria__Candidatus_Chloracidobacterium_thermophilum_B__putative_metallo|beta|lactamase_superfamily_hydrolase:0.61259269585257869473):0.23537335601088563153,(((348027330__Bacteria__Negativicutes__Megasphaera_elsdenii_DSM_20460__metallo|beta|lactamase_family_protein:0.52076597844177241470,((269798106__Bacteria__Negativicutes__Veillonella_parvula_DSM_2008__beta|lactamase:0.87205654596588522143,383754809__Bacteria__Negativicutes__Selenomonas_ruminantium_subsp_lactilytica_TAM6421__putative_hydrolase:0.43527747979895758945):0.13933912212094315408,330838637__Bacteria__Negativicutes__Selenomonas_sputigena_ATCC_35185__beta|lactamase_domain_protein:0.51995633988612288690):0.06882284278845587910):0.24548555463689039624,(((317056434__Bacteria__Clostridia__Ruminococcus_albus_7__hypothetical_protein:0.89910616987899227848,((((((158320187__Bacteria__Clostridia__Alkaliphilus_oremlandii_OhILAs__beta|lactamase_domain|containing_protein:0.64870011046346609529,150389113__Bacteria__Clostridia__Alkaliphilus_metalliredigens_QYMF__beta|lactamase_domain|containing_protein:0.66135185425695430794):0.19741697063294766368,(((333896670__Bacteria__Clostridia__Thermoanaerobacterium_xylanolyticum_LX-11__beta|lactamase:0.06342775104675726916,390935560__Bacteria__Clostridia__Thermoanaerobacterium_saccharolyticum_JW-SL-YS485__beta|lactamase:0.04478513810641694681):0.07814329844101278177,304317425__Bacteria__Clostridia__Thermoanaerobacterium_thermosaccharolyticum_DSM_571__beta|lactamase:0.18399947852459752617):0.16679415320419815894,(345018420__Bacteria__Clostridia__Thermoanaerobacter_wiegelii_Rt8__beta|lactamase_domain|containing_protein:0.18033694252746493292,(20808791__Bacteria__Clostridia__Thermoanaerobacter_tengcongensis_MB4__metallo|beta|lactamase_fold_hydrolase:0.33437538888619044997,(((167040962__Bacteria__Clostridia__Thermoanaerobacter_sp_X514__beta|lactamase_domain|containing_protein:0.00000122123005994819,167036526__Bacteria__Clostridia__Thermoanaerobacter_pseudethanolicus_ATCC_33223__beta|lactamase_domain|containing_protein:0.00000122123005994819):0.00000122123005994819,320114958__Bacteria__Clostridia__Thermoanaerobacter_brockii_subsp_finnii_Ako-1__beta|lactamase_domain|containing_protein:0.00000122123005994819):0.03552196642858327508,(345018913__Bacteria__Clostridia__Thermoanaerobacter_wiegelii_Rt8__beta|lactamase_domain|containing_protein:0.02427474245940864847,(289579460__Bacteria__Clostridia__Thermoanaerobacter_italicus_Ab9__beta|lactamase:0.00950360027724923145,297545604__Bacteria__Clostridia__Thermoanaerobacter_mathranii_subsp_mathranii_str_A3__beta|lactamase_domain|containing_protein:0.03216116647137872570):0.05460953761955555236):0.01366173741980827340):0.20433295931855274818):0.06758761749554985376):0.10788616998090719279):0.13232636617728665840):0.07460739113450130799,(((332983062__Bacteria__Clostridia__Mahella_australiensis_50-1_BON__hypothetical_protein:0.40359412559412688459,(332798683__Bacteria__Clostridia__Tepidanaerobacter_sp_Re1__beta|lactamase_domain|containing_protein:0.39712004938096578943,302389407__Bacteria__Clostridia__Thermosediminibacter_oceani_DSM_16646__beta|lactamase:0.42109732178092468269):0.14876172033561965713):0.06277846230386741055,(312794239__Bacteria__Clostridia__Caldicellulosiruptor_kristjanssonii_177R1B__hypothetical_protein:0.73037328227579378925,(297617648__Bacteria__Clostridia__Syntrophothermus_lipocalidus_DSM_12680__beta|lactamase:0.62205936460481470185,(258515302__Bacteria__Clostridia__Desulfotomaculum_acetoxidans_DSM_771__beta|lactamase_domain|containing_protein:0.28665870171098051244,(147676902__Bacteria__Clostridia__Pelotomaculum_thermopropionicum_SI__hydrolase:0.51327656654370290568,333978337__Bacteria__Clostridia__Desulfotomaculum_kuznetsovii_DSM_6115__hypothetical_protein:0.23292891436043089426):0.09038799632993033129):0.06544892031717378100):0.05638225105221654487):0.06744201448635876728):0.04327435079863700684,(((325288555__Bacteria__Clostridia__Syntrophobotulus_glycolicus_DSM_8271__hypothetical_protein:0.37697841671625281768,(167628234__Bacteria__Clostridia__Heliobacterium_modesticaldum_Ice1__metallo_beta|lactamase_domain_protein:0.35269063463327232633,374995194__Bacteria__Clostridia__Desulfosporosinus_orientis_DSM_765__hydrolase:0.38025459472402967087):0.04407847903154564484):0.18174918353817431926,(114567225__Bacteria__Clostridia__Syntrophomonas_wolfei_subsp_wolfei_str_Goettingen__metallo|beta|lactamase_superfamily_hydrolase|like_protein:0.69941933925471455602,332981860__Bacteria__Clostridia__Mahella_australiensis_50-1_BON__beta|lactamase_domain|containing_protein:0.64719345547362872040):0.13214470818917747885):0.08150239292114863643,89896948__Bacteria__Clostridia__Desulfitobacterium_hafniense_Y51__hypothetical_protein:0.60646691170816247052):0.05929252889079990319):0.09740849715628054073):0.05515380456355040151,(((160881675__Bacteria__Clostridia__Clostridium_phytofermentans_ISDg__beta|lactamase_domain|containing_protein:0.58031015798102036918,(347531574__Bacteria__Clostridia__Roseburia_hominis_A2-183__hypothetical_protein:0.90757275440423790247,302388535__Bacteria__Clostridia__Clostridium_saccharolyticum_WM1__hypothetical_protein:0.48871643218000199171):0.17252470915836376486):0.15243528663542077473,(326792301__Bacteria__Clostridia__Clostridium_lentocellum_DSM_5427__beta|lactamase:0.94981624104311523915,302875029__Bacteria__Clostridia__Clostridium_cellulovorans_743B__beta|lactamase_domain|containing_protein:0.50561704242359417627):0.12023073199280327750):0.11513242306373704105,(((134300413__Bacteria__Clostridia__Desulfotomaculum_reducens_MI-1__beta|lactamase_domain|containing_protein:0.25829745346085480895,(333922888__Bacteria__Clostridia__Desulfotomaculum_carboxydivorans_CO-1-SRB__beta|lactamase_domain|containing_protein:0.26576872368553727810,334339553__Bacteria__Clostridia__Desulfotomaculum_ruminis_DSM_2154__beta|lactamase_domain|containing_protein:0.30288047462642980756):0.09142885394378216790):0.27719213086356386810,118444909__Bacteria__Clostridia__Clostridium_novyi_NT__metallo|beta|lactamase_superfamily_protein:0.35625019647630190578):0.18719640927680883391,((125975234__Bacteria__Clostridia__Clostridium_thermocellum_ATCC_27405__beta|lactamase|like_protein:0.55533006958613551074,(302875010__Bacteria__Clostridia__Clostridium_cellulovorans_743B__beta|lactamase_domain|containing_protein:0.45200709070970562786,((188590721__Bacteria__Clostridia__Clostridium_botulinum_E3_str_Alaska_E43__metallo_beta|lactamase_family_protein:0.06090739624407717767,187934495__Bacteria__Clostridia__Clostridium_botulinum_B_str_Eklund_17B__metallo_beta|lactamase_family_protein:0.04711923844255769961):0.24842554571782610173,150016551__Bacteria__Clostridia__Clostridium_beijerinckii_NCIMB_8052__beta|lactamase_domain|containing_protein:0.25559019710685915161):0.06051419791798513803):0.18443133252614118955):0.08643559138318003543,((294102135__Bacteria__others_bacteria__Aminobacterium_colombiense_DSM_12261__endonuclease|exonuclease|phosphatase:2.64515485173245634698,(331269418__Bacteria__Clostridia__Clostridium_botulinum_BKT015925__metallo_beta|lactamase_superfamily_hydrolase:0.51538436605860249440,302874372__Bacteria__Clostridia__Clostridium_cellulovorans_743B__beta|lactamase_domain|containing_protein:0.45801050662514847245):0.00000122123005994819):0.04921236056853763030,(15894233__Bacteria__Clostridia__Clostridium_acetobutylicum_ATCC_824__competence_protein_ComE:0.39001900516773357896,374296207__Bacteria__Clostridia__Clostridium_clariflavum_DSM_19732__putative_hydrolase_|metallo|beta|lactamase_superfamily|:0.56004274529592312781):0.21069103170726333207):0.06676061703807066594):0.04964041844353105776):0.03204425650611628096):0.07226482767948684549):0.06874631139148409953,(310827786__Bacteria__Clostridia__Eubacterium_limosum_KIST612__hypothetical_protein:0.87847985685166707359,(220932240__Bacteria__Clostridia__Halothermothrix_orenii_H_168__beta|lactamase_domain|containing_protein:0.76191269153061935704,((206895480__Bacteria__Clostridia__Coprothermobacter_proteolyticus_DSM_5265__late_competence_protein:0.62925065520404355190,((((16799378__Bacteria__Bacilli__Listeria_innocua_Clip11262__hypothetical_protein:0.05081572966755169840,(16802321__Bacteria__Bacilli__Listeria_monocytogenes_EGD-e__hypothetical_protein:0.04105918474801926316,(289433625__Bacteria__Bacilli__Listeria_seeligeri_serovar_1-2b_str_SLCC3954__competence_protein_ComEC|Rec2|like_protein:0.09485756239088000141,116871670__Bacteria__Bacilli__Listeria_welshimeri_serovar_6b_str_SLCC5334__competence_protein_ComEC|Rec2|like_protein:0.03807807056493130171):0.02256953504326659685):0.02715731055682032297):0.64885224690052534235,160903332__Bacteria__Thermotogae__Petrotoga_mobilis_SJ95__beta|lactamase_domain|containing_protein:0.53679950921440633405):0.08066085900158756483,(336113067__Bacteria__Bacilli__Bacillus_coagulans_2-6__beta|lactamase_domain|containing_protein:0.57707922586614524008,172057608__Bacteria__Bacilli__Exiguobacterium_sibiricum_255-15__beta|lactamase_domain|containing_protein:0.63651570994967487938):0.25572873548179697600):0.08690114932193405972,317132349__Bacteria__Clostridia__Ethanoligenens_harbinense_YUAN-3__hypothetical_protein:0.88347361679966651682):0.03831538491322594026):0.07676979814920965872,83590102__Bacteria__Clostridia__Moorella_thermoacetica_ATCC_39073__Beta|lactamase|like:0.61150830523434540620):0.05256294247298576305):0.11609779054307313439):0.05375876003006010984):0.04531592167289158479,(257785032__Bacteria__Actinobacteria__Atopobium_parvulum_DSM_20469__beta|lactamase_domain|containing_protein:0.94420144964750718497,((((331270079__Bacteria__Clostridia__Clostridium_botulinum_BKT015925__comE|like_protein|_metallo_beta|lactamase_superfamily_hydrolase:0.19403811474725371489,118443811__Bacteria__Clostridia__Clostridium_novyi_NT__ComE|like_protein:0.15170118024852044525):0.38258961650380240993,(148378418__Bacteria__Clostridia__Clostridium_botulinum_A_str_ATCC_3502__metallo_beta|lactamase_superfamily_lipoprotein:0.28951996135538593524,(300853847__Bacteria__Clostridia__Clostridium_ljungdahlii_DSM_13528__ComE|like_protein:0.22557647456067597691,219854218__Bacteria__Clostridia__Clostridium_kluyveri_NBRC_12016__hypothetical_protein:0.21689823255840429139):0.16225136643245258172):0.07649506592478484690):0.09842662988143388580,((110803763__Bacteria__Clostridia__Clostridium_perfringens_SM101__metallo|beta|lactamase_family_protein:0.56082246597230489549,150015910__Bacteria__Clostridia__Clostridium_beijerinckii_NCIMB_8052__beta|lactamase_domain|containing_protein:0.45422908080422191857):0.03534474891827243948,(18310639__Bacteria__Clostridia__Clostridium_perfringens_str_13__late_competence_protein:0.00678462696783410386,110800263__Bacteria__Clostridia__Clostridium_perfringens_ATCC_13124__metallo|beta|lactamase:0.00720306558784470589):0.49809823261056729304):0.06311584593599128823):0.07446108186831200404,((((342732876__Bacteria__Clostridia__Candidatus_Arthromitus_sp_SFB-mouse-Japan__metallo|beta|lactamase:0.14440559998538701758,347542893__Bacteria__Clostridia__Candidatus_Arthromitus_sp_SFB-rat-Yit__metallo|beta|lactamase_domain|containing_protein:0.07009359632423549369):0.93282218830030683154,42560635__Bacteria__Tenericutes__Mycoplasma_mycoides_subsp_mycoides_SC_str_PG1__competence_protein_ComEC:1.74122039075994616830):0.24898504544777180780,(146296805__Bacteria__Clostridia__Caldicellulosiruptor_saccharolyticus_DSM_8903__beta|lactamase_domain|containing_protein:0.32883104015908815043,((222529226__Bacteria__Clostridia__Caldicellulosiruptor_bescii_DSM_6725__beta|lactamase_domain|containing_protein:0.00337143386193620737,((312127702__Bacteria__Clostridia__Caldicellulosiruptor_hydrothermalis_108__beta|lactamase_domain|containing_protein:0.00342700768251787092,312135051__Bacteria__Clostridia__Caldicellulosiruptor_owensensis_OL__beta|lactamase_domain|containing_protein:0.01720014993630907679):0.00339607271237982525,(302871963__Bacteria__Clostridia__Caldicellulosiruptor_obsidiansis_OB47__beta|lactamase_domain|containing_protein:0.01370139231963300210,(344995910__Bacteria__Clostridia__Caldicellulosiruptor_lactoaceticus_6A__beta|lactamase_domain|containing_protein:0.01715892299476864252,312793414__Bacteria__Clostridia__Caldicellulosiruptor_kristjanssonii_177R1B__beta|lactamase_domain|containing_protein:0.00336206409235889582):0.04332822078777176511):0.00000122123005994819):0.00344525976024095655):0.01749826616571911742,312622527__Bacteria__Clostridia__Caldicellulosiruptor_kronotskyensis_2002__beta|lactamase_domain|containing_protein:0.01355018924486893830):0.21822535651709878968):0.51571510207917758972):0.17131090867471765460,((158320256__Bacteria__Clostridia__Alkaliphilus_oremlandii_OhILAs__beta|lactamase_domain|containing_protein:0.48231105388986555971,150390812__Bacteria__Clostridia__Alkaliphilus_metalliredigens_QYMF__beta|lactamase_domain|containing_protein:0.54505678145016212000):0.27740706038387669130,(126700095__Bacteria__Clostridia__Clostridium_difficile_630__DNA_uptake_transporter:0.74956898171894537075,(374307928__Bacteria__Clostridia__Filifactor_alocis_ATCC_35896__ComE_operon_protein:0.56164923938595612274,310659114__Bacteria__Clostridia__Clostridium_sticklandii_DSM_519__s|layer_protein|_putative_|fragment|:0.42567927522897103243):0.15016595325200537969):0.14446537628971872769):0.16603381389743279706):0.07596593928423586717):0.04440473455618156040):0.05127482604751663897):0.08456457598996026948):0.13775046287321698890,(330836468__Bacteria__Spirochaetes__Spirochaeta_coccoides_DSM_17374__beta|lactamase_domain|containing_protein:1.22207268083682052406,(325971249__Bacteria__Spirochaetes__Spirochaeta_sp_Buddy__beta|lactamase:0.30094227544850954414,374315365__Bacteria__Spirochaetes__Sphaerochaeta_pleomorpha_str_Grapes__putative_hydrolase_|metallo|beta|lactamase_superfamily|:0.26086062009823296481):0.79796392406967331379):0.38578620407351332799):0.05479973931559170564,((124485216__Archaea__Methanomicrobiales__Methanocorpusculum_labreanum_Z__hypothetical_protein:0.89154092455652755866,(219852861__Archaea__Methanomicrobiales__Methanosphaerula_palustris_E1-9c__hydrolase_|metallo|beta|lactamase_superfamily||like_protein:1.00296997657207676014,336476499__Archaea__Methanosarcinales__Methanosalsum_zhilinae_DSM_4017__hypothetical_protein:0.96069806226048437559):0.15936896719276852363):0.05260206254784454555,((282164799__Archaea__Methanocellales__Methanocella_paludicola_SANAE__hypothetical_protein:0.31586230332629228190,383320486__Archaea__Methanocellales__Methanocella_sp_HZ254__hydrolase:0.27532636331188042877):0.38895918166134668681,147919448__Archaea__Methanocellales__Uncultured_methanogenic_archaeon_RC-I__metallo|beta|lactamase_|ComE|like|:0.42052456998561860146):0.26967953835825630993):0.12843086277883727919):0.02921932530477635778):0.13866316976068090994,159899290__Bacteria__Chloroflexi__Herpetosiphon_aurantiacus_DSM_785__beta|lactamase_domain|containing_protein:1.04172704680666394772):0.09867943504934936771):0.09673795225967891931):0.05534670594853668274):0.08432077558752248958):0.97704349650965105489,320333280__Bacteria__Deinococcus-Thermus__Deinococcus_maricopensis_DSM_21211__beta|lactamase_domain|containing_protein:0.39555871691411265134):0.21451160991683515533,15805390__Bacteria__Deinococcus-Thermus__Deinococcus_radiodurans_R1__competence_protein_ComEC|Rec2|like_protein:0.25810707906730068206):0.0;
