# Supplementary material for: The last universal common ancestor between ancient Earth chemistry and the onset of genetics
Source: PLoS Genet. 2018 Aug 16;14(8):e1007518. doi: 10.1371/journal.pgen.1007518 (PMC6095482; doi:10.1371/journal.pgen.1007518)
Supplement: S1 Appendix — The trees are for the 355 clusters that, after alignment and tree construction, generated ML trees that preserve domain monophyly while also having homologues in ≥2 archaeal and ≥2 bacterial lineages. These 355 proteins trace to LUCA by those phylogenetic criteria [78]. LUCA, last universal common ancestor; ML, maximum likelihood. (ZIP) [file pgen.1007518.s001.zip › renamed_trees_LUCA/3128.tree]

(91773232__Archaea__Methanosarcinales__Methanococcoides_burtonii_DSM_6242__hypothetical_protein:0.73790762159268685760,((333910267__Archaea__Methanococcales__Methanotorris_igneus_Kol_5__hypothetical_protein:0.22795093018464190893,333911564__Archaea__Methanococcales__Methanotorris_igneus_Kol_5__hypothetical_protein:0.20665795219493598989):0.24053638768367463507,((374340129__Bacteria__Thermotogae__Marinitoga_piezophila_KA3__hypothetical_protein:0.45122736203405383604,258514055__Bacteria__Clostridia__Desulfotomaculum_acetoxidans_DSM_771__hypothetical_protein:0.38974516440222256586):0.22351485269477763818,((((((257124958__Bacteria__Fusobacteria__Leptotrichia_buccalis_C-1013-b__phage_protein:0.43446567109860317890,(50914686__Bacteria__Bacilli__Streptococcus_pyogenes_MGAS10394__phage_protein:0.50477410094010610742,257125736__Bacteria__Fusobacteria__Leptotrichia_buccalis_C-1013-b__phage_protein:0.37393685019845740447):0.07358094099628394169):0.05285267467873650676,(257125739__Bacteria__Fusobacteria__Leptotrichia_buccalis_C-1013-b__phage_protein:0.38390162515380510388,257126517__Bacteria__Fusobacteria__Leptotrichia_buccalis_C-1013-b__phage_protein:0.42286307133466982666):0.04286910267513388550):0.18484792733310884127,(385783836__Bacteria__Bacilli__Staphylococcus_lugdunensis_N920143__phage_protein:0.12078826598406276760,(((384548238__Bacteria__Bacilli__Staphylococcus_aureus_subsp_aureus_ED133__phage|like_protein:0.00439992156645123682,49484252__Bacteria__Bacilli__Staphylococcus_aureus_subsp_aureus_MRSA252__hypothetical_protein:0.02466252825148270572):0.00000122123005994819,(387781009__Bacteria__Bacilli__Staphylococcus_aureus_subsp_aureus_LGA251__hypothetical_protein:0.00888048448839477179,82751605__Bacteria__Bacilli__Staphylococcus_aureus_RF122__phage|like_protein:0.00000122123005994819):0.00000122123005994819):0.00000122123005994819,(386729714__Bacteria__Bacilli__Staphylococcus_aureus_subsp_aureus_71193__Phage_protein:0.00000122123005994819,387603303__Bacteria__Bacilli__Staphylococcus_aureus_subsp_aureus_S0385__hypothetical_phage|related_protein:0.00000122123005994819):0.01327195437375675545):0.13386451573604152276):0.63740667950435758726):0.28061695077621690020,(((126700544__Bacteria__Clostridia__Clostridium_difficile_630__hypothetical_protein:0.22647199639911308466,188585449__Bacteria__Clostridia__Natranaerobius_thermophilus_JW-NM-WN-LF__hypothetical_protein:0.29616517939360970102):0.12508434857679073815,326790979__Bacteria__Clostridia__Clostridium_lentocellum_DSM_5427__hypothetical_protein:0.23787927464130653732):0.43718540599579902572,347532938__Bacteria__Clostridia__Roseburia_hominis_A2-183__hypothetical_protein:0.75608211977192685271):0.26295209749811143674):0.22544840529184698164,(325970142__Bacteria__Spirochaetes__Spirochaeta_sp_Buddy__hypothetical_protein:0.90619226073111036612,(32265776__Bacteria__Epsilonproteobacteria__Helicobacter_hepaticus_ATCC_51449__hypothetical_protein:0.69836116545165849434,307127313__Bacteria__Bacilli__Streptococcus_pneumoniae_670-6B__hypothetical_protein:1.08063324120433934539):0.23329637375486306228):0.12832012234443476717):0.29711287468401315071,(239617678__Bacteria__Thermotogae__Kosmotoga_olearia_TBF_19-5-1__acetyltransferase:0.52546245341838260234,(300721950__Bacteria__Gammaproteobacteria__Xenorhabdus_nematophila_ATCC_19061__GNAT_family_acetyltransferase:0.53707525333596539685,56459759__Bacteria__Gammaproteobacteria__Idiomarina_loihiensis_L2TR__acetyltransferase:0.76798458429422999938):0.32802466165653532126):0.06337592869821258301):0.07899872315957390256):0.09459416105181828183):0.32419266643675753725,21226306__Archaea__Methanosarcinales__Methanosarcina_mazei_Go1__hypothetical_protein:0.61530049792237184736):0.0;
