# Supplementary material for: The last universal common ancestor between ancient Earth chemistry and the onset of genetics
Source: PLoS Genet. 2018 Aug 16;14(8):e1007518. doi: 10.1371/journal.pgen.1007518 (PMC6095482; doi:10.1371/journal.pgen.1007518)
Supplement: S1 Appendix — The trees are for the 355 clusters that, after alignment and tree construction, generated ML trees that preserve domain monophyly while also having homologues in ≥2 archaeal and ≥2 bacterial lineages. These 355 proteins trace to LUCA by those phylogenetic criteria [78]. LUCA, last universal common ancestor; ML, maximum likelihood. (ZIP) [file pgen.1007518.s001.zip › renamed_trees_LUCA/3344.tree]

(337284283__Archaea__Thermococcales-pyroco__Pyrococcus_yayanosii_CH1__CRISPR|associated_protein|_Crm2_family:0.97362277130556762472,(18977501__Archaea__Thermococcales-pyroco__Pyrococcus_furiosus_DSM_3638__hypothetical_protein:0.81292778972044965613,((20808984__Bacteria__Clostridia__Thermoanaerobacter_tengcongensis_MB4__hydrolase:0.54570115146411757312,(302870848__Bacteria__Clostridia__Caldicellulosiruptor_obsidiansis_OB47__Crm2_family_CRISPR|associated_protein:0.09317100962707421108,312623450__Bacteria__Clostridia__Caldicellulosiruptor_kronotskyensis_2002__CRISPR|associated_protein|_crm2_family:0.10910980277412810069):0.67211062602747384531):0.53243943832726092769,((((289577924__Bacteria__Clostridia__Thermoanaerobacter_italicus_Ab9__CRISPR|associated_protein|_Crm2_family:0.00441121265111519504,297544200__Bacteria__Clostridia__Thermoanaerobacter_mathranii_subsp_mathranii_str_A3__Crm2_family_CRISPR|associated_protein:0.00088825981219393566):0.77617999844394403031,338730947__Bacteria__Thermotogae__Thermotoga_thermarum_DSM_5069__CRISPR|associated_protein|_Crm2_family:0.70242120131635965574):0.36826981211946729911,((((15644538__Bacteria__Thermotogae__Thermotoga_maritima_MSB8__hypothetical_protein:0.03565936189375591703,170288821__Bacteria__Thermotogae__Thermotoga_sp_RQ2__CRISPR|associated_RAMP_Crm2_family_protein:0.02614324233322095140):0.47602539506596786012,383787154__Bacteria__Thermotogae__Fervidobacterium_pennivorans_DSM_9078__CRISPR|associated_protein|_Cmr2_family:0.66227656006219548512):0.16440075475831847363,389844439__Bacteria__Thermotogae__Mesotoga_prima_MesG1_Ag_4-2__CRISPR|associated_protein_Cas10|Cmr2|_subtype_III|B:0.68911287990383340851):0.24471987472313716516,((150021533__Bacteria__Thermotogae__Thermosipho_melanesiensis_BI429__CRISPR|associated_RAMP_Crm2_family_protein:0.45464452989297549079,374339419__Bacteria__Thermotogae__Marinitoga_piezophila_KA3__CRISPR|associated_protein_Cas10|Cmr2|_subtype_III|B:0.25601963775591712880):0.31351756169933714391,217076438__Bacteria__Thermotogae__Thermosipho_africanus_TCF52B__CRISPR|associated_protein|_Crm2_family:0.67569475588047100967):0.32697858113371480737):0.47701746926363575163):0.04698448571951708425,(((257093783__Bacteria__Betaproteobacteria__Candidatus_Accumulibacter_phosphatis_clade_IIA_str_UW-1__Crm2_family_CRISPR|associated_protein:0.61554920799805712406,121997427__Bacteria__Gammaproteobacteria__Halorhodospira_halophila_SL1__CRISPR|associated_RAMP_Crm2_family_protein:0.52419713622364394467):0.67993119843161697879,(383764265__Bacteria__Chloroflexi__Caldilinea_aerophila_DSM_14535_NBRC_104270__hypothetical_protein:1.00952248823975887504,(347753778__Bacteria__Acidobacteria__Candidatus_Chloracidobacterium_thermophilum_B__Crm2_family_CRISPR|associated_protein:0.56418550525795529982,209966737__Bacteria__Alphaproteobacteria__Rhodospirillum_centenum_SW__CRISPR|associated_protein:0.73145275678632437621):0.61901623857611853818):0.11253759139453609062):0.13776090745409411142,(333996008__Bacteria__Spirochaetes__Treponema_azotonutricium_ZAS-9__HD_superfamily_hydrolase:0.91621401654487133470,(337286704__Bacteria__others_bacteria__Thermodesulfatator_indicus_DSM_15286__CRISPR|associated_protein|_Crm2_family:0.85771320197083977810,(85858439__Bacteria__Deltaproteobacteria__Syntrophus_aciditrophicus_SB__HD_superfamily_hydrolase:0.45844659827926842466,336323851__Bacteria__others_bacteria__Flexistipes_sinusarabici_DSM_4947__Crm2_family_CRISPR|associated_protein:0.40494590965161686436):0.32395678928503607308):0.15096800923529249405):0.56974466621936914468):0.14964244474451587896):0.10300891003753320785):0.46783052373349787167):0.08165771007534952663,11499451__Archaea__Archaeoglobales__Archaeoglobus_fulgidus_DSM_4304__hypothetical_protein:0.84286996120520851772):0.0;
