# Supplementary material for: The last universal common ancestor between ancient Earth chemistry and the onset of genetics
Source: PLoS Genet. 2018 Aug 16;14(8):e1007518. doi: 10.1371/journal.pgen.1007518 (PMC6095482; doi:10.1371/journal.pgen.1007518)
Supplement: S1 Appendix — The trees are for the 355 clusters that, after alignment and tree construction, generated ML trees that preserve domain monophyly while also having homologues in ≥2 archaeal and ≥2 bacterial lineages. These 355 proteins trace to LUCA by those phylogenetic criteria [78]. LUCA, last universal common ancestor; ML, maximum likelihood. (ZIP) [file pgen.1007518.s001.zip › renamed_trees_LUCA/2607.tree]

((((((150400754__Archaea__Methanococcales__Methanococcus_aeolicus_Nankai-3__archaeoflavoprotein_AfpA:0.16219729610498812011,336122575__Archaea__Methanococcales__Methanothermococcus_okinawensis_IH1__archaeoflavoprotein_AfpA:0.05448892968256471847):0.25636643005126558137,(((45358730__Archaea__Methanococcales__Methanococcus_maripaludis_S2__flavoprotein|like_protein:0.06222491257517909907,150399239__Archaea__Methanococcales__Methanococcus_vannielii_SB__archaeoflavoprotein_AfpA:0.15567151581666949234):0.21178447987087389848,297619182__Archaea__Methanococcales__Methanococcus_voltae_A3__archaeoflavoprotein_AfpA:0.60557629246445388027):0.15184453220310548116,((333910244__Archaea__Methanococcales__Methanotorris_igneus_Kol_5__archaeoflavoprotein_AfpA:0.01000598943052982519,(((261403212__Archaea__Methanococcales__Methanocaldococcus_vulcanius_M7__archaeoflavoprotein_AfpA:0.12027833764204118316,15668911__Archaea__Methanococcales__Methanocaldococcus_jannaschii_DSM_2661__DNA|pantothenate_metabolism_flavoprotein|like_protein:0.03507611151241199487):0.01562676339135792014,289192912__Archaea__Methanococcales__Methanocaldococcus_sp_FS406-22__archaeoflavoprotein_AfpA:0.00000122123005994819):0.02358808309446756499,256810994__Archaea__Methanococcales__Methanocaldococcus_fervens_AG86__archaeoflavoprotein_AfpA:0.04763223905110269135):0.01422310185889090646):0.30178103947224677039,(147920581__Archaea__Methanocellales__Uncultured_methanogenic_archaeon_RC-I__putative_flavoprotein:0.21566250111385909527,(383319083__Archaea__Methanocellales__Methanocella_sp_HZ254__archaeoflavoprotein_AfpA:0.24874977324457417382,282165648__Archaea__Methanocellales__Methanocella_paludicola_SANAE__putative_flavoprotein:0.21308908123990433214):0.08050105298559524780):0.18959301168681350069):0.07485699459116909593):0.02873722371720913507):0.28883374083489132822,296109810__Archaea__Methanococcales__Methanocaldococcus_infernus_ME__archaeoflavoprotein_AfpA:0.19116896542676534154):0.36361491505742044028,(((298676022__Archaea__Methanosarcinales__Methanohalobium_evestigatum_Z-7303__archaeoflavoprotein_AfpA:0.29105533129327054720,((91774290__Archaea__Methanosarcinales__Methanococcoides_burtonii_DSM_6242__flavoprotein:0.24456095263358013092,294496170__Archaea__Methanosarcinales__Methanohalophilus_mahii_DSM_5219__archaeoflavoprotein_AfpA:0.19409854222523134637):0.05192397332139821881,336477681__Archaea__Methanosarcinales__Methanosalsum_zhilinae_DSM_4017__archaeoflavoprotein_AfpA:0.18915597958456170646):0.08366396587883355440):0.07871140610715153529,(73667800__Archaea__Methanosarcinales__Methanosarcina_barkeri_str_Fusaro__flavoprotein:0.03960942182411851531,(21226737__Archaea__Methanosarcinales__Methanosarcina_mazei_Go1__flavoprotein:0.06863298798620259822,20092539__Archaea__Methanosarcinales__Methanosarcina_acetivorans_C2A__flavoprotein:0.07547143436436933028):0.03678359533488633620):0.25509196037796572076):0.88540015805380822833,((315230445__Archaea__Thermococcales-pyroco__Thermococcus_barophilus_MP__flavoprotein:0.13014670032505618047,242398722__Archaea__Thermococcales-pyroco__Thermococcus_sibiricus_MM_739__2|4Fe|4S|_ferredoxin|domain_protein:0.30473530118943475964):0.89535174156159080816,((357404985__Bacteria__Gammaproteobacteria__Methylomicrobium_alcaliphilum__flavoprotein:0.20006351942622380147,333982955__Bacteria__Gammaproteobacteria__Methylomonas_methanica_MC09__flavoprotein:0.17972420785488951722):0.46376677490466283738,((387130934__Bacteria__Gammaproteobacteria__Methylophaga_sp_JAM7__Archaeal_flavoprotein:0.22596185318966055533,387126215__Bacteria__Gammaproteobacteria__Methylophaga_sp_JAM1__flavoprotein:0.21352743414887534468):0.46962883937538096868,((91775935__Bacteria__Betaproteobacteria__Methylobacillus_flagellatus_KT__flavoprotein:0.24286704207620710139,((253996268__Bacteria__Betaproteobacteria__Methylotenera_mobilis_JLW8__flavoprotein:0.22365933539523474849,297538142__Bacteria__Betaproteobacteria__Methylotenera_versatilis_301__flavoprotein:0.24907518280169246849):0.31395513222386306484,(313201417__Bacteria__Betaproteobacteria__Methylovorus_sp_MP688__flavoprotein:0.00000122123005994819,253999394__Bacteria__Betaproteobacteria__Methylovorus_glucosetrophus_SIP3-4__flavoprotein:0.00000122123005994819):0.20314742972929750175):0.10290140334914187059):0.34857575756470965400,((319783952__Bacteria__Alphaproteobacteria__Mesorhizobium_ciceri_biovar_biserrulae_WSM1271__flavoprotein:0.43107512873561887323,((154248022__Bacteria__Alphaproteobacteria__Xanthobacter_autotrophicus_Py2__flavoprotein:0.32980879134480556303,298290775__Bacteria__Alphaproteobacteria__Starkeya_novella_DSM_506__flavoprotein:0.28274553388833922885):0.24205842912836694758,114327428__Bacteria__Alphaproteobacteria__Granulibacter_bethesdensis_CGDNIH1__flavoprotein:0.34739427287010593570):0.07678732742415282642):0.23221013340917204260,((377813685__Bacteria__Betaproteobacteria__Burkholderia_sp_YI23__flavoprotein:0.23403078092723308967,(((323528274__Bacteria__Betaproteobacteria__Burkholderia_sp_CCGE1001__flavoprotein:0.02096090455897583679,307727444__Bacteria__Betaproteobacteria__Burkholderia_sp_CCGE1003__flavoprotein:0.04389199983580123476):0.06724941857381486199,91777693__Bacteria__Betaproteobacteria__Burkholderia_xenovorans_LB400__putative_dihydromethanopterin_reductase:0.04834647785758759003):0.08900495220698846632,295698879__Bacteria__Betaproteobacteria__Burkholderia_sp_CCGE1002__flavoprotein:0.11895297595518104783):0.04809970694045430373):0.20848146492776808980,((239816051__Bacteria__Betaproteobacteria__Variovorax_paradoxus_S110__flavoprotein:0.17890519764318293938,171059820__Bacteria__Betaproteobacteria__Leptothrix_cholodnii_SP-6__DNA|pantothenate_metabolism_flavolike_protein:0.19331600055406569783):0.08479394011306620738,(124267800__Bacteria__Betaproteobacteria__Methylibium_petroleiphilum_PM1__DNA|pantothenate_metabolism_flavolike_protein:0.22782855162960513606,383759880__Bacteria__Betaproteobacteria__Rubrivivax_gelatinosus_IL144__putative_flavoprotein:0.35498985318778775166):0.03840909240682760517):0.20393828851717765716):0.71837529619758322408):0.07902364539402875754):0.12890802298859330155):0.14156380504106835794):1.21474523579885351765):0.56224154444972329614):0.17749784426304196505):0.44750178598708550970,330507892__Archaea__Methanosarcinales__Methanosaeta_concilii_GP6__archaeoflavoprotein_AfpA:0.46736828202599306481):0.19014172208715549028,((116753564__Archaea__Methanosarcinales__Methanosaeta_thermophila_PT__flavoprotein:0.34263353234246185508,((325960041__Archaea__Methanobacteriales__Methanobacterium_sp_AL-21__archaeoflavoprotein_AfpA:0.37843167821922862881,333987282__Archaea__Methanobacteriales__Methanobacterium_sp_SWAN-1__archaeoflavoprotein_AfpA:0.03091056079016780284):0.36227445103870142828,((312137038__Archaea__Methanobacteriales__Methanothermus_fervidus_DSM_2088__archaeoflavoprotein_afpa:0.34728834643812178662,(15678724__Archaea__Methanobacteriales__Methanothermobacter_thermautotrophicus_str_Delta_H__hypothetical_protein:0.09188101607104078028,304314845__Archaea__Methanobacteriales__Methanothermobacter_marburgensis_str_Marburg__flavoprotein:0.00000122123005994819):0.42057631616445229072):0.25666324764443060324,(333986421__Archaea__Methanobacteriales__Methanobacterium_sp_SWAN-1__archaeoflavoprotein_AfpA:0.15696076949602816297,325960178__Archaea__Methanobacteriales__Methanobacterium_sp_AL-21__archaeoflavoprotein_AfpA:0.20077400273770612538):0.29386235252685644070):0.13372840127934329524):0.16958393483585573747):0.11096111502010488903,386000793__Archaea__Methanosarcinales__Methanosaeta_harundinacea_6Ac__flavoprotein:0.39772346750756215616):0.07427725100682869286,11499113__Archaea__Archaeoglobales__Archaeoglobus_fulgidus_DSM_4304__DNA|pantothenate_metabolism_flavoprotein:0.34577449623085682040):0.0;
