# Supplementary material for: The last universal common ancestor between ancient Earth chemistry and the onset of genetics
Source: PLoS Genet. 2018 Aug 16;14(8):e1007518. doi: 10.1371/journal.pgen.1007518 (PMC6095482; doi:10.1371/journal.pgen.1007518)
Supplement: S1 Appendix — The trees are for the 355 clusters that, after alignment and tree construction, generated ML trees that preserve domain monophyly while also having homologues in ≥2 archaeal and ≥2 bacterial lineages. These 355 proteins trace to LUCA by those phylogenetic criteria [78]. LUCA, last universal common ancestor; ML, maximum likelihood. (ZIP) [file pgen.1007518.s001.zip › renamed_trees_LUCA/3104.tree]

(288932515__Archaea__Archaeoglobales__Ferroglobus_placidus_DSM_10642__glutamate||cysteine_ligase:0.08978841050621419462,((52840623__Bacteria__Gammaproteobacteria__Legionella_pneumophila_subsp_pneumophila_str_Philadelphia_1__hypothetical_protein:0.58206202399423812022,((317051833__Bacteria__others_bacteria__Desulfurispirillum_indicum_S5__glutamate||cysteine_ligase_GCS2:0.60500062776264107445,(297568298__Bacteria__Deltaproteobacteria__Desulfurivibrio_alkaliphilus_AHT2__glutamate||cysteine_ligase_GCS2:0.62845608738716762787,(((239906897__Bacteria__Deltaproteobacteria__Desulfovibrio_magneticus_RS-1__hypothetical_protein:0.48198611948360930990,374300804__Bacteria__Deltaproteobacteria__Desulfovibrio_africanus_str_Walvis_Bay__glutamate||cysteine_ligase:0.37102565345519761264):0.22564335101279950346,262198944__Bacteria__Deltaproteobacteria__Haliangium_ochraceum_DSM_14365__glutamate||cysteine_ligase:0.40096704464254706579):0.06759757651668084344,((74317472__Bacteria__Betaproteobacteria__Thiobacillus_denitrificans_ATCC_25259__hypothetical_protein:0.40388382797980032501,(82702038__Bacteria__Betaproteobacteria__Nitrosospira_multiformis_ATCC_25196__glutamate||cysteine_ligase|_GCS2:0.23494094877869972637,339484211__Bacteria__Betaproteobacteria__Nitrosomonas_sp_Is79A3__glutamate||cysteine_ligase_GCS2:0.29455473333190895779):0.13759045464774169454):0.06759941179537959366,(119898035__Bacteria__Betaproteobacteria__Azoarcus_sp_BH72__glutamate|cysteine_ligase:0.36616622004188337236,56479409__Bacteria__Betaproteobacteria__Aromatoleum_aromaticum_EbN1__glutamate||cysteine_ligase:0.28645639208012779742):0.26210019447293841921):0.11394664726326535209):0.10051435838814165580):0.11030384602318095422):0.09009019491872827246,(338174839__Bacteria__Chlamydiae__Parachlamydia_acanthamoebae_UV-7__hypothetical_protein:0.52898356785602140828,(261417238__Bacteria__others_bacteria__Fibrobacter_succinogenes_subsp_succinogenes_S85__glutamate||cysteine_ligase:0.72118731345230868701,((295134410__Bacteria__Bacteroidetes__Zunongwangia_profunda_SM-A87__GCS2_glutamate||cysteine_ligase:0.24046070543592204527,120435895__Bacteria__Bacteroidetes__Gramella_forsetii_KT0803__GCS2_glutamate||cysteine_ligase:0.30537181722583406351):0.22356765034291323224,313675158__Bacteria__Bacteroidetes__Marivirga_tractuosa_DSM_4126__glutamate||cysteine_ligase_gcs2:0.50391867474555274153):0.16106746324708717810):0.07322359320579360786):0.04160056552012025843):0.21550264922822989777):1.00619760780563449742,((45358000__Archaea__Methanococcales__Methanococcus_maripaludis_S2__hypothetical_protein:0.17397110344796451464,150400163__Archaea__Methanococcales__Methanococcus_vannielii_SB__glutamate||cysteine_ligase_GCS2:0.23024566593102838152):0.31871203062223918412,(154151166__Archaea__Methanomicrobiales__Methanoregula_boonei_6A8__glutamate||cysteine_ligase:0.43656393616698918603,(330508165__Archaea__Methanosarcinales__Methanosaeta_concilii_GP6__putative_glutamate||cysteine_ligase:0.36792221429513571884,116754981__Archaea__Methanosarcinales__Methanosaeta_thermophila_PT__glutamate||cysteine_ligase|_GCS2:0.35107329076125748379):0.08826062144380836250):0.14626678421523670037):0.20640416111908474472):0.30309270520331993426,11499888__Archaea__Archaeoglobales__Archaeoglobus_fulgidus_DSM_4304__hypothetical_protein:0.13697653562953251982):0.0;
