# Supplementary material for: The last universal common ancestor between ancient Earth chemistry and the onset of genetics
Source: PLoS Genet. 2018 Aug 16;14(8):e1007518. doi: 10.1371/journal.pgen.1007518 (PMC6095482; doi:10.1371/journal.pgen.1007518)
Supplement: S1 Appendix — The trees are for the 355 clusters that, after alignment and tree construction, generated ML trees that preserve domain monophyly while also having homologues in ≥2 archaeal and ≥2 bacterial lineages. These 355 proteins trace to LUCA by those phylogenetic criteria [78]. LUCA, last universal common ancestor; ML, maximum likelihood. (ZIP) [file pgen.1007518.s001.zip › renamed_trees_LUCA/675.tree]

(146282685__Bacteria__Gammaproteobacteria__Pseudomonas_stutzeri_A1501__chorismate_mutase:0.03740634740925021656,(226943700__Bacteria__Gammaproteobacteria__Azotobacter_vinelandii_DJ__chorismate_mutase:0.08208870626763904721,(((146306881__Bacteria__Gammaproteobacteria__Pseudomonas_mendocina_ymp__prephenate_dehydratase:0.02954848351972069742,333900210__Bacteria__Gammaproteobacteria__Pseudomonas_fulva_12-X__chorismate_mutase:0.06708476068412569382):0.02328787248799785853,((26988500__Bacteria__Gammaproteobacteria__Pseudomonas_putida_KT2440__chorismate_mutase:0.01526659128077525324,104780670__Bacteria__Gammaproteobacteria__Pseudomonas_entomophila_L48__bifunctional_chorismate_mutase|prephenate_dehydratase_PheA:0.01890659733597181008):0.02389593714889171050,((330808289__Bacteria__Gammaproteobacteria__Pseudomonas_brassicacearum_subsp_brassicacearum_NFM421__prephenate_dehydratase:0.00305625767453929567,70731662__Bacteria__Gammaproteobacteria__Pseudomonas_fluorescens_Pf-5__chorismate_mutase:0.00605824932276497526):0.01375851514899865437,28868953__Bacteria__Gammaproteobacteria__Pseudomonas_syringae_pv_tomato_str_DC3000__chorismate_mutase|prephenate_dehydratase:0.04672759359252681710):0.01595790422321857402):0.03316028648784014043):0.02122032978263855077,(((((120553951__Bacteria__Gammaproteobacteria__Marinobacter_aquaeolei_VT8__chorismate_mutase:0.00000122123005994819,387814668__Bacteria__Gammaproteobacteria__Marinobacter_hydrocarbonoclasticus_ATCC_49840__bifunctional_chorismate_mutase_P|prephenate_dehydratase:0.00000122123005994819):0.01540077934947251675,385331103__Bacteria__Gammaproteobacteria__Marinobacter_adhaerens_HP15__chorismate_mutase_|_prephenate_dehydratase:0.06916977882124639154):0.21564265185175049422,((326794748__Bacteria__Gammaproteobacteria__Marinomonas_mediterranea_MMB-1__chorismate_mutase:0.11883928914292105072,(152996870__Bacteria__Gammaproteobacteria__Marinomonas_sp_MWYL1__chorismate_mutase:0.01757976737234190345,333907592__Bacteria__Gammaproteobacteria__Marinomonas_posidonica_IVIA-Po-181__chorismate_mutase:0.06129324295762857144):0.03395764395190824236):0.32152986712657299906,(83647661__Bacteria__Gammaproteobacteria__Hahella_chejuensis_KCTC_2396__prephenate_dehydratase:0.54014319359215856586,((53804245__Bacteria__Gammaproteobacteria__Methylococcus_capsulatus_str_Bath__chorismate_mutase|prephenate_dehydratase:0.37237407494463342639,(333983583__Bacteria__Gammaproteobacteria__Methylomonas_methanica_MC09__chorismate_mutase:0.24413033045233875629,357405840__Bacteria__Gammaproteobacteria__Methylomicrobium_alcaliphilum__bifunctional_chorismate_mutase_|prephenate_dehydratase:0.18170595352341725737):0.23437394200941136235):0.14946333056989857813,((((300112893__Bacteria__Gammaproteobacteria__Nitrosococcus_watsonii_C-113__chorismate_mutase:0.03713475008438597846,77163712__Bacteria__Gammaproteobacteria__Nitrosococcus_oceani_ATCC_19707__chorismate_mutase:0.00806438394086776006):0.07609204567314885315,292492655__Bacteria__Gammaproteobacteria__Nitrosococcus_halophilus_Nc4__chorismate_mutase:0.04784270496497865233):0.33904533836587003037,((((340782130__Bacteria__Gammaproteobacteria__Acidithiobacillus_caldus_SM-1__chorismate_mutase_I_|_Prephenate_dehydratase:0.22014199033610867828,(344199539__Bacteria__Gammaproteobacteria__Acidithiobacillus_ferrivorans_SS3__chorismate_mutase:0.09316586400323143002,198283147__Bacteria__Gammaproteobacteria__Acidithiobacillus_ferrooxidans_ATCC_53993__chorismate_mutase:0.10157012868533084327):0.17199825544657429410):0.52666641707559225249,((((((171057649__Bacteria__Betaproteobacteria__Leptothrix_cholodnii_SP-6__chorismate_mutase:0.08915696110983226119,(124267428__Bacteria__Betaproteobacteria__Methylibium_petroleiphilum_PM1__prephenate_dehydratase_|_chorismate_mutase:0.10805608790007506514,383757245__Bacteria__Betaproteobacteria__Rubrivivax_gelatinosus_IL144__chorismate_mutase|prephenate_dehydratase_PheA:0.19619378704373019451):0.03687175625698314863):0.19216177064404413311,((89900361__Bacteria__Betaproteobacteria__Rhodoferax_ferrireducens_T118__chorismate_mutase:0.14746241564410628166,337279001__Bacteria__Betaproteobacteria__Ramlibacter_tataouinensis_TTB310__bifunctional_chorismate_mutase|prephenate_dehydratase:0.14207423322830842194):0.04858425153715137390,((91787674__Bacteria__Betaproteobacteria__Polaromonas_sp_JS666__chorismate_mutase|prephenate_dehydratase:0.03964616402430732461,121605687__Bacteria__Betaproteobacteria__Polaromonas_naphthalenivorans_CJ2__chorismate_mutase:0.05672465855596196121):0.07601706627111715076,((121610063__Bacteria__Betaproteobacteria__Verminephrobacter_eiseniae_EF01-2__chorismate_mutase:0.07798012754514925537,(120611938__Bacteria__Betaproteobacteria__Acidovorax_citrulli_AAC00-1__chorismate_mutase:0.01899706618328410659,326316782__Bacteria__Betaproteobacteria__Acidovorax_avenae_subsp_avenae_ATCC_19860__chorismate_mutase:0.00326419829740130698):0.04390234258775075477):0.04117449116216544830,(239814624__Bacteria__Betaproteobacteria__Variovorax_paradoxus_S110__chorismate_mutase:0.13732156548328530721,(((222110594__Bacteria__Betaproteobacteria__Acidovorax_ebreus_TPSY__chorismate_mutase:0.00000122123005994819,121594807__Bacteria__Betaproteobacteria__Acidovorax_sp_JS42__chorismate_mutase_|_prephenate_dehydratase:0.00000122123005994819):0.02655362087403934090,319762550__Bacteria__Betaproteobacteria__Alicycliphilus_denitrificans_BC__chorismate_mutase:0.04311357122273621473):0.03772963208574971888,(264677565__Bacteria__Betaproteobacteria__Comamonas_testosteroni_CNB-2__chorismate_mutase:0.11930988506510259439,(333913778__Bacteria__Betaproteobacteria__Delftia_sp_Cs1-4__chorismate_mutase:0.00308075510877946560,160900153__Bacteria__Betaproteobacteria__Delftia_acidovorans_SPH-1__chorismate_mutase:0.00000122123005994819):0.05820798644656342835):0.04176096244667160812):0.05178539748103697798):0.02520251512861767726):0.15747711575072600998):0.08875934237202515176):0.08384392680303698331):0.20443811714520448986,296136326__Bacteria__Betaproteobacteria__Thiomonas_intermedia_K12__chorismate_mutase:0.37151895829407982630):0.22185562700743671760,(((319779313__Bacteria__Betaproteobacteria__Taylorella_equigenitalis_MCE9__chorismate_mutase_I:0.17618852360206507801,348589941__Bacteria__Betaproteobacteria__Taylorella_asinigenitalis_MCE3__Chorismate_mutase_I:0.12272836889942552452):0.68922896777761988307,(332284743__Bacteria__Betaproteobacteria__Pusillimonas_sp_T7-7__hypothetical_protein:0.24193429911620609185,(163856195__Bacteria__Betaproteobacteria__Bordetella_petrii_DSM_12804__chorismate_mutase|prephenate_dehydratase:0.11212800271708520117,(187477847__Bacteria__Betaproteobacteria__Bordetella_avium_197N__P|protein_|includes_chorismate_mutase_and_prephenate_dehydratase|:0.13659315485109224664,((33592103__Bacteria__Betaproteobacteria__Bordetella_pertussis_Tohama_I__bifunctional_chorismate_mutase|prephenate_dehydratase:0.00315890083255123029,(33602444__Bacteria__Betaproteobacteria__Bordetella_bronchiseptica_RB50__bifunctional_chorismate_mutase|prephenate_dehydratase:0.00000122123005994819,33597664__Bacteria__Betaproteobacteria__Bordetella_parapertussis_12822__p|protein_|includes|_chorismate_mutase_and_prephenate_dehydratase|:0.00000122123005994819):0.00000122123005994819):0.04574803397590951337,311104911__Bacteria__Betaproteobacteria__Achromobacter_xylosoxidans_A8__P|protein:0.13250332790657248783):0.01912501961752378909):0.04725830503590822823):0.07385074393267143655):0.11456521947218732682):0.15150597600656279251,((((312795451__Bacteria__Betaproteobacteria__Burkholderia_rhizoxinica_HKI_454__chorismate_mutase_|_Prephenate_dehydratase:0.30520452543818216151,((((307730625__Bacteria__Betaproteobacteria__Burkholderia_sp_CCGE1003__chorismate_mutase:0.00654747185616210044,323526959__Bacteria__Betaproteobacteria__Burkholderia_sp_CCGE1001__chorismate_mutase:0.00648154452373495699):0.01606421741431326641,(91784816__Bacteria__Betaproteobacteria__Burkholderia_xenovorans_LB400__prephenate_dehydratase_|_chorismate_mutase:0.01031776189600235386,(187924982__Bacteria__Betaproteobacteria__Burkholderia_phytofirmans_PsJN__chorismate_mutase:0.00563407723428173586,295677282__Bacteria__Betaproteobacteria__Burkholderia_sp_CCGE1002__chorismate_mutase:0.06904283733241944887):0.00738554473434239502):0.01022510523631159698):0.02784702614843330079,186475506__Bacteria__Betaproteobacteria__Burkholderia_phymatum_STM815__chorismate_mutase:0.07441210681927638848):0.04364071644095005031,((238026532__Bacteria__Betaproteobacteria__Burkholderia_glumae_BGR1__Prephenate_dehydratase:0.07355643800360650575,330815893__Bacteria__Betaproteobacteria__Burkholderia_gladioli_BSR3__Prephenate_dehydratase:0.05227015840607335956):0.05705524645060613964,((161525431__Bacteria__Betaproteobacteria__Burkholderia_multivorans_ATCC_17616__chorismate_mutase:0.02194854020113067017,((115350973__Bacteria__Betaproteobacteria__Burkholderia_ambifaria_AMMD__chorismate_mutase:0.00842053452394228401,134295075__Bacteria__Betaproteobacteria__Burkholderia_vietnamiensis_G4__chorismate_mutase_|_prephenate_dehydratase:0.00765836603810932538):0.01291428566674237936,(78065628__Bacteria__Betaproteobacteria__Burkholderia_sp_383__prephenate_dehydratase_|_chorismate_mutase:0.00635536510731386870,107022121__Bacteria__Betaproteobacteria__Burkholderia_cenocepacia_AU_1054__chorismate_mutase:0.00642005337167871407):0.00439877334237639018):0.00955846652374444002):0.03411316692033786874,(83719222__Bacteria__Betaproteobacteria__Burkholderia_thailandensis_E264__chorismate_mutase|prephenate_dehydratase:0.00845912028121279663,(53720128__Bacteria__Betaproteobacteria__Burkholderia_pseudomallei_K96243__chorismate_mutase|prephenate_dehydratase:0.00000122123005994819,53724791__Bacteria__Betaproteobacteria__Burkholderia_mallei_ATCC_23344__chorismate_mutase:0.00000122123005994819):0.00461393320691848990):0.05513584342869778249):0.02210982398218596517):0.01491672495820903395):0.02051991545582662960):0.03140756890769936388,377821434__Bacteria__Betaproteobacteria__Burkholderia_sp_YI23__chorismate_mutase:0.08769844656177060160):0.20347573614025349364,145588682__Bacteria__Betaproteobacteria__Polynucleobacter_necessarius_subsp_asymbioticus_QLW-P1DMWA-1__chorismate_mutase:0.36489336846464137665):0.07671818545064831851,(((134095747__Bacteria__Betaproteobacteria__Herminiimonas_arsenicoxydans__bifunctional_chorismate_mutase|prephenate_dehydratase_P|protein:0.02307819294506657445,152980546__Bacteria__Betaproteobacteria__Janthinobacterium_sp_Marseille__bifunctional_chorismate_mutase|prephenate_dehydratase:0.05243842347042877716):0.08513894308808261924,(340788936__Bacteria__Betaproteobacteria__Collimonas_fungivorans_Ter331__prephenate_dehydratase:0.12652757549874696363,300312987__Bacteria__Betaproteobacteria__Herbaspirillum_seropedicae_SmR1__bifunctional_chorismate_mutase|prephenate_dehydratase:0.09199929734344877708):0.03216965781158581672):0.26152478427429959318,((17545623__Bacteria__Betaproteobacteria__Ralstonia_solanacearum_GMI1000__bifunctional_chorismate_mutase|prephenate_dehydratase:0.02885187808688578770,187927870__Bacteria__Betaproteobacteria__Ralstonia_pickettii_12J__chorismate_mutase:0.01888995977782039967):0.18528893088754616603,(94309661__Bacteria__Betaproteobacteria__Cupriavidus_metallidurans_CH34__prephenate_dehydratase|_Chorismate_mutase:0.06361176356038883428,(194288907__Bacteria__Betaproteobacteria__Cupriavidus_taiwanensis_LMG_19424__fused_chorismate_mutase_p_|_prephenate_dehydratase:0.01759825819916285145,(113866818__Bacteria__Betaproteobacteria__Ralstonia_eutropha_H16__prephenate_dehydratase|_chorismate_mutase:0.00266126051772282591,339324954__Bacteria__Betaproteobacteria__Cupriavidus_necator_N-1__prephenate_dehydratase|_chorismate_mutase_PheA:0.00000122123005994819):0.01067197700972761024):0.05482600181017750762):0.14829291596333504799):0.15782716094447213351):0.06831120834611141557):0.09228908334454671847):0.08112006657521360353):0.20252029751466671392,((((((291614523__Bacteria__Betaproteobacteria__Sideroxydans_lithotrophicus_ES-1__chorismate_mutase:0.30551256676198501605,302878367__Bacteria__Betaproteobacteria__Gallionella_capsiferriformans_ES-2__chorismate_mutase:0.22898026050080386162):0.11494460433938445687,((325981792__Bacteria__Betaproteobacteria__Nitrosomonas_sp_AL212__chorismate_mutase:0.14962630969766499422,339484198__Bacteria__Betaproteobacteria__Nitrosomonas_sp_Is79A3__chorismate_mutase:0.08062188674767906127):0.19053689034568890848,(82703310__Bacteria__Betaproteobacteria__Nitrosospira_multiformis_ATCC_25196__chorismate_mutase:0.21304601404965192724,(30248352__Bacteria__Betaproteobacteria__Nitrosomonas_europaea_ATCC_19718__prephenate_dehydratase|chorismate_mutase:0.08305682037176009835,114331557__Bacteria__Betaproteobacteria__Nitrosomonas_eutropha_C91__chorismate_mutase:0.06437868814110840610):0.20303967592250243834):0.05363018025947860479):0.11093192017348570133):0.09385355628316817411,((297538380__Bacteria__Betaproteobacteria__Methylotenera_versatilis_301__chorismate_mutase:0.15570676130632715717,253996363__Bacteria__Betaproteobacteria__Methylotenera_mobilis_JLW8__chorismate_mutase:0.16888952778848340119):0.13499236358288063675,(91776039__Bacteria__Betaproteobacteria__Methylobacillus_flagellatus_KT__chorismate_mutase_|_prephenate_dehydratase:0.27323366235528878665,(253999242__Bacteria__Betaproteobacteria__Methylovorus_glucosetrophus_SIP3-4__chorismate_mutase:0.00344781538402631239,313201331__Bacteria__Betaproteobacteria__Methylovorus_sp_MP688__chorismate_mutase:0.00620019980960448153):0.20014636736187874089):0.10958594123659465280):0.13130267571762369028):0.08498762904376348792,74316969__Bacteria__Betaproteobacteria__Thiobacillus_denitrificans_ATCC_25259__chorismate_mutase:0.54074212399205956459):0.05691654946682678240,(((119897359__Bacteria__Betaproteobacteria__Azoarcus_sp_BH72__chorismate_mutase|prephenate_dehydratase:0.08067673398315104716,237653700__Bacteria__Betaproteobacteria__Thauera_sp_MZ1T__chorismate_mutase:0.13914255584126655751):0.03945218018305746838,56475925__Bacteria__Betaproteobacteria__Aromatoleum_aromaticum_EbN1__chorismate_mutase:0.14925822219459961016):0.20928255836819620317,(71906871__Bacteria__Betaproteobacteria__Dechloromonas_aromatica_RCB__prephenate_dehydratase:0.15448413987304013273,(257094471__Bacteria__Betaproteobacteria__Candidatus_Accumulibacter_phosphatis_clade_IIA_str_UW-1__chorismate_mutase:0.18902276231225478842,372488590__Bacteria__Betaproteobacteria__Dechlorosoma_suillum_PS__chorismate_mutase|_clade_2:0.15443655752011836713):0.05742604402583289386):0.28803857698351881256):0.04653461021285461297):0.02657602629004311365,(((347540037__Bacteria__Betaproteobacteria__Pseudogulbenkiania_sp_NH8B__chorismate_mutase|prephenate_dehydratase:0.08360934500003529279,34497810__Bacteria__Betaproteobacteria__Chromobacterium_violaceum_ATCC_12472__chorismate_mutase:0.09002710691454679504):0.09746069069351497027,226940759__Bacteria__Betaproteobacteria__Laribacter_hongkongensis_HLHK9__PheA:0.19933454832191188633):0.08527224394173917033,(325282602__Bacteria__Deinococcus-Thermus__Deinococcus_proteolyticus_MRP__chorismate_mutase:0.48667617577654626038,((59801848__Bacteria__Betaproteobacteria__Neisseria_gonorrhoeae_FA_1090__chorismate_mutase:0.00579563073064071760,121635411__Bacteria__Betaproteobacteria__Neisseria_meningitidis_FAM18__chorismate_mutase:0.01190891070807694602):0.02192798316358085878,313667833__Bacteria__Betaproteobacteria__Neisseria_lactamica_020-06__chorismate_mutase:0.02997488697206718636):0.27913742728753454525):0.09062698736900776098):0.15589483402182074956):0.07665358345417677688):0.08862762018046341228,(162456114__Bacteria__Deltaproteobacteria__Sorangium_cellulosum_So_ce_56__chorismate_mutase:0.95446445980392358166,(((187734525__Bacteria__others_bacteria__Akkermansia_muciniphila_ATCC_BAA-835__chorismate_mutase:0.80714799581145080243,(262199994__Bacteria__Deltaproteobacteria__Haliangium_ochraceum_DSM_14365__chorismate_mutase:0.61396776972471056588,383766274__Bacteria__Planctomycetes__Phycisphaera_mikurensis_NBRC_102666__chorismate_mutase|prephenate_dehydratase:0.34806210069501514193):0.27507488744392238900):0.14461456620884816093,((182414836__Bacteria__others_bacteria__Opitutus_terrae_PB90-1__chorismate_mutase:0.36018903995171075438,294055859__Bacteria__others_bacteria__Coraliomargarita_akajimensis_DSM_45221__prephenate_dehydratase:0.54976288111654147972):0.34587871034526107561,(183221757__Bacteria__Spirochaetes__Leptospira_biflexa_serovar_Patoc_strain_Patoc_1_Paris__P|protein:0.42259957164007766472,(45658294__Bacteria__Spirochaetes__Leptospira_interrogans_serovar_Copenhageni_str_Fiocruz_L1-130__chorismate_mutase_and_prephenate_dehydratase:0.03082913361282050430,116328727__Bacteria__Spirochaetes__Leptospira_borgpetersenii_serovar_Hardjo-bovis_L550__bifunctional_prephenate_dehydratase|chorismate_mutase:0.05081917337992283845):0.36326382180478911099):0.44154024695415777790):0.01997638319300380771):0.08581923847018310680,((((239905173__Bacteria__Deltaproteobacteria__Desulfovibrio_magneticus_RS-1__chorismate_mutase|prephenate_dehydratase:0.38011982331733357166,(((158522593__Bacteria__Deltaproteobacteria__Desulfococcus_oleovorans_Hxd3__prephenate_dehydratase:0.52567084767444816062,258404254__Bacteria__Deltaproteobacteria__Desulfohalobium_retbaense_DSM_5692__chorismate_mutase:0.37972236220892735536):0.09761745836239810181,(220903616__Bacteria__Deltaproteobacteria__Desulfovibrio_desulfuricans_subsp_desulfuricans_str_ATCC_27774__chorismate_mutase:0.44959335016005724794,(46578878__Bacteria__Deltaproteobacteria__Desulfovibrio_vulgaris_str_Hildenborough__chorismate_mutase|prephenate_dehydratase:0.17270651236586609389,(218886841__Bacteria__Deltaproteobacteria__Desulfovibrio_vulgaris_str_Miyazaki_F__prephenate_dehydratase:0.16208042276761217004,78358526__Bacteria__Deltaproteobacteria__Desulfovibrio_alaskensis_G20__prephenate_dehydratase:0.30990991144268875690):0.07139406318605177881):0.15211360364428716530):0.12551262688006156742):0.06302854503420932120,256830573__Bacteria__Deltaproteobacteria__Desulfomicrobium_baculatum_DSM_4028__prephenate_dehydratase:0.49075408650004970212):0.04194616572216011696):0.08871913027875709401,(374300230__Bacteria__Deltaproteobacteria__Desulfovibrio_africanus_str_Walvis_Bay__chorismate_mutase:0.39718122019732299277,((376297977__Bacteria__Deltaproteobacteria__Desulfovibrio_desulfuricans_ND132__chorismate_mutase:0.09495859474882556439,317152669__Bacteria__Deltaproteobacteria__Desulfovibrio_aespoeensis_Aspo-2__chorismate_mutase:0.10669416594889247207):0.38109081354733392866,242280525__Bacteria__Deltaproteobacteria__Desulfovibrio_salexigens_DSM_2638__prephenate_dehydratase:0.47059439523316215492):0.10559641951642249891):0.06343969225710024973):0.58205748265437029509,(116750149__Bacteria__Deltaproteobacteria__Syntrophobacter_fumaroxidans_MPOB__chorismate_mutase:0.83767315010484688642,(((357420653__Bacteria__others_bacteria__Thermovirga_lienii_DSM_17291__Prephenate_dehydratase:0.87425980422666293990,269793236__Bacteria__others_bacteria__Thermanaerovibrio_acidaminovorans_DSM_6589__prephenate_dehydratase:0.98879045121545494634):0.23414302021373131768,(217968022__Bacteria__others_bacteria__Dictyoglomus_turgidum_DSM_6724__prephenate_dehydratase:0.07014265692174836975,206901457__Bacteria__others_bacteria__Dictyoglomus_thermophilum_H-6-12__P|protein:0.07037473068734156900):0.61717791293785762008):0.14420464420789419480,((((((385810187__Bacteria__others_bacteria__Ignavibacterium_album_JCM_16511__3|Deoxy|D|arabino|heptulosonate_7|phosphate_synthase:0.45862195504999708762,((114569891__Bacteria__Alphaproteobacteria__Maricaulis_maris_MCS10__prephenate_dehydratase:0.97649259688728506923,256822801__Bacteria__Gammaproteobacteria__Kangiella_koreensis_DSM_16069__prephenate_dehydratase:0.87207710951280681400):0.12306603703126781091,(308048472__Bacteria__Gammaproteobacteria__Ferrimonas_balearica_DSM_9799__phospho|2|dehydro|3|deoxyheptonate_aldolase:0.24755630750527937711,((127512005__Bacteria__Gammaproteobacteria__Shewanella_loihica_PV-4__chorismate_mutase:0.15214236359595526005,((294139736__Bacteria__Gammaproteobacteria__Shewanella_violacea_DSS12__chorismate_mutase|prephenate_dehydratase:0.10055321957242875641,(170725624__Bacteria__Gammaproteobacteria__Shewanella_woodyi_ATCC_51908__chorismate_mutase:0.08602693255093295244,157374307__Bacteria__Gammaproteobacteria__Shewanella_sediminis_HAW-EB3__chorismate_mutase:0.07037558378365586786):0.02131916677058362519):0.06458585084011835009,((((24372945__Bacteria__Gammaproteobacteria__Shewanella_oneidensis_MR-1__multifunctional_chorismate_mutase_P|prephenate_dehydratase|DAHP_synthetase_PheA:0.03117752658455876999,113971163__Bacteria__Gammaproteobacteria__Shewanella_sp_MR-4__prephenate_dehydratase_|_chorismate_mutase:0.01985336990481855260):0.01432346400588127393,((120599784__Bacteria__Gammaproteobacteria__Shewanella_sp_W3-18-1__chorismate_mutase:0.00121655602712889281,146292280__Bacteria__Gammaproteobacteria__Shewanella_putrefaciens_CN-32__chorismate_mutase:0.00120765250198328483):0.04972048308776027409,126173458__Bacteria__Gammaproteobacteria__Shewanella_baltica_OS155__chorismate_mutase:0.07966013824506290586):0.02760949862837776617):0.17664021294114817806,(119774035__Bacteria__Gammaproteobacteria__Shewanella_amazonensis_SB2B__prephenate_dehydratase_|_chorismate_mutase_|_phospho|2|dehydro|3|deoxyheptonate_aldolase:0.26243245402255105381,(91794098__Bacteria__Gammaproteobacteria__Shewanella_denitrificans_OS217__chorismate_mutase:0.26725503968042946257,114564077__Bacteria__Gammaproteobacteria__Shewanella_frigidimarina_NCIMB_400__chorismate_mutase:0.17236176060259225662):0.09765395393233734789):0.02943042876969144059):0.02576271645069402177,((167623041__Bacteria__Gammaproteobacteria__Shewanella_halifaxensis_HAW-EB4__chorismate_mutase:0.05344974068230239073,157960887__Bacteria__Gammaproteobacteria__Shewanella_pealeana_ATCC_700345__chorismate_mutase:0.03957461175893797062):0.04521675620978666404,212636502__Bacteria__Gammaproteobacteria__Shewanella_piezotolerans_WP3__Chorismate_mutase|_gammaproteobacteria:0.09672170406934138542):0.10545132141642525603):0.04228848067010788220):0.02173317731026537178):0.39638862743481151352,(((315126114__Bacteria__Gammaproteobacteria__Pseudoalteromonas_sp_SM9913__chorismate_mutase_P_|_prephenate_dehydratase:0.00187352013774919101,77359896__Bacteria__Gammaproteobacteria__Pseudoalteromonas_haloplanktis_TAC125__chorismate_mutase_P_|_prephenate_dehydratase:0.05469906313110194790):0.54483338877834242009,(333893887__Bacteria__Gammaproteobacteria__Alteromonas_sp_SN2__chorismate_mutase|prephenate_dehydratase:0.10806068199293959731,((332307096__Bacteria__Gammaproteobacteria__Glaciecola_sp_4H-3-7YE-5__chorismate_mutase:0.00455388985200695390,109897911__Bacteria__Gammaproteobacteria__Pseudoalteromonas_atlantica_T6c__chorismate_mutase:0.00833717358900621514):0.13664556811212477672,348028659__Bacteria__Gammaproteobacteria__Glaciecola_nitratireducens_FR1064__chorismate_mutase|prephenate_dehydratase:0.15492430263025983028):0.04878596360419611144):0.24602964864363713327):0.12233029480225979246,(((374335167__Bacteria__Gammaproteobacteria__Oceanimonas_sp_GK1__phospho|2|dehydro|3|deoxyheptonate_aldolase:0.31986763688453567767,(237808300__Bacteria__Gammaproteobacteria__Tolumonas_auensis_DSM_9187__chorismate_mutase:0.44559123317922949559,(330830820__Bacteria__Gammaproteobacteria__Aeromonas_veronii_B565__Chorismate_mutase|prephenate_dehydratase:0.00000122123005994819,(145300136__Bacteria__Gammaproteobacteria__Aeromonas_salmonicida_subsp_salmonicida_A449__chorismate_mutase|prephenate_dehydratase:0.02884634256150753195,117618530__Bacteria__Gammaproteobacteria__Aeromonas_hydrophila_subsp_hydrophila_ATCC_7966__chorismate_mutase|prephenate_dehydratase:0.00815381133698605057):0.01480103031737100942):0.20565006694969872880):0.08405764983255117895):0.11004158898947054290,((((((336233351__Bacteria__Gammaproteobacteria__Buchnera_aphidicola_Cinara_tujafilina__chorismate_mutase:0.62629021104705306922,116515176__Bacteria__Gammaproteobacteria__Buchnera_aphidicola_str_Cc_Cinara_cedri__hypothetical_protein:0.65816781652273148584):0.43714505041544104991,27904843__Bacteria__Gammaproteobacteria__Buchnera_aphidicola_str_Bp_Baizongia_pistaciae__P|protein:0.58980755252820360468):0.35040042713651792239,(21672653__Bacteria__Gammaproteobacteria__Buchnera_aphidicola_str_Sg_Schizaphis_graminum__P|protein:0.09430230203379434684,((384227819__Bacteria__Gammaproteobacteria__Buchnera_aphidicola_str_Ak_Acyrthosiphon_kondoi__chorismate_mutase:0.10295311386860224456,15616996__Bacteria__Gammaproteobacteria__Buchnera_aphidicola_str_APS_Acyrthosiphon_pisum__chorismate_mutase:0.11378934006165139503):0.05568270596032447867,384228378__Bacteria__Gammaproteobacteria__Buchnera_aphidicola_str_Ua_Uroleucon_ambrosiae__chorismate_mutase:0.40474564050182004760):0.08572498843451926975):0.10981488237487840864):0.50350035673548176884,((((((33519650__Bacteria__Gammaproteobacteria__Candidatus_Blochmannia_floridanus__chorismate_mutase:0.56975764451152455248,71891966__Bacteria__Gammaproteobacteria__Candidatus_Blochmannia_pennsylvanicus_str_BPEN__chorismate_mutase_P:0.31507248366001350259):0.69869982644336814381,85058558__Bacteria__Gammaproteobacteria__Sodalis_glossinidius_str_morsitans__bifunctional_chorismate_mutase|prephenate_dehydratase:0.13678473778378599790):0.10655365943491236502,((253990669__Bacteria__Gammaproteobacteria__Photorhabdus_asymbiotica_subsp_asymbiotica_ATCC_43949__bifunctional_chorismate_mutase|prephenate_dehydratase:0.05196462714642323399,37525232__Bacteria__Gammaproteobacteria__Photorhabdus_luminescens_subsp_laumondii_TTO1__bifunctional_chorismate_mutase|prephenate_dehydratase:0.05198745541071554677):0.07171005200503370591,((197284290__Bacteria__Gammaproteobacteria__Proteus_mirabilis_HI4320__bifunctional_chorismate_mutase|prephenate_dehydratase:0.25417334974188904306,386742542__Bacteria__Gammaproteobacteria__Providencia_stuartii_MRSN_2154__bifunctional_chorismate_mutase|prephenate_dehydratase:0.16718693894032030101):0.04181797985919487315,(300722268__Bacteria__Gammaproteobacteria__Xenorhabdus_nematophila_ATCC_19061__bifunctional_chorismate_mutase_P|prephenate_dehydratase:0.08828153395089251287,290476244__Bacteria__Gammaproteobacteria__Xenorhabdus_bovienii_SS-2004__bifunctional_chorismate_mutase_P|prephenate_dehydratase:0.08445268362863164735):0.10994690278610029510):0.02364707809304825853):0.12576131153761274661):0.04934535866503569901,(((123441203__Bacteria__Gammaproteobacteria__Yersinia_enterocolitica_subsp_enterocolitica_8081__bifunctional_chorismate_mutase|prephenate_dehydratase:0.01914749515591293930,((((108808764__Bacteria__Gammaproteobacteria__Yersinia_pestis_Antiqua__hypothetical_protein:0.00000122123005994819,(384127320__Bacteria__Gammaproteobacteria__Yersinia_pestis_D182038__hypothetical_protein:0.00000122123005994819,294504995__Bacteria__Gammaproteobacteria__Yersinia_pestis_Z176003__hypothetical_protein:0.00000122123005994819):0.00000122123005994819):0.00000122123005994819,384415969__Bacteria__Gammaproteobacteria__Yersinia_pestis_biovar_Medievalis_str_Harbin_35__methyl|accepting_chemotaxis_protein_II:0.00000122123005994819):0.04665490154656887212,384138878__Bacteria__Gammaproteobacteria__Yersinia_pestis_A1122__bifunctional_chorismate_mutase|prephenate_dehydratase:0.00000122123005994819):0.00729608117477594572,(45440256__Bacteria__Gammaproteobacteria__Yersinia_pestis_biovar_Microtus_str_91001__bifunctional_chorismate_mutase|prephenate_dehydratase:0.00000122123005994819,51595193__Bacteria__Gammaproteobacteria__Yersinia_pseudotuberculosis_IP_32953__bifunctional_chorismate_mutase|prephenate_dehydratase:0.00000122123005994819):0.00256077542069919157):0.05114553847937754194):0.03313975506109680808,(333925688__Bacteria__Gammaproteobacteria__Serratia_sp_AS12__chorismate_mutase:0.01543029484149739845,157369126__Bacteria__Gammaproteobacteria__Serratia_proteamaculans_568__bifunctional_chorismate_mutase|prephenate_dehydratase:0.02170371837854280853):0.03218556857279707140):0.04384490522780059435,(((253689515__Bacteria__Gammaproteobacteria__Pectobacterium_carotovorum_subsp_carotovorum_PC1__chorismate_mutase:0.00701879382390932852,(50122272__Bacteria__Gammaproteobacteria__Pectobacterium_atrosepticum_SCRI1043__bifunctional_chorismate_mutase|prephenate_dehydratase:0.01959501020086893558,261820448__Bacteria__Gammaproteobacteria__Pectobacterium_wasabiae_WPP163__bifunctional_chorismate_mutase|prephenate_dehydratase:0.01379024822005680932):0.00395563594582747612):0.04889092022041148511,(242240269__Bacteria__Gammaproteobacteria__Dickeya_dadantii_Ech703__bifunctional_chorismate_mutase|prephenate_dehydratase:0.06479157992019082823,251788630__Bacteria__Gammaproteobacteria__Dickeya_zeae_Ech1591__bifunctional_chorismate_mutase|prephenate_dehydratase:0.02859251384480844538):0.09006853611788802338):0.04457049167446288512,(383188693__Bacteria__Gammaproteobacteria__Rahnella_aquatilis_CIP_78-65_ATCC_33071__chorismate_mutase_domain|containing_protein:0.00487197889306023764,322831459__Bacteria__Gammaproteobacteria__Rahnella_sp_Y9602__chorismate_mutase:0.00331112409905732737):0.11623358910399125832):0.01359604807223400470):0.02534085700527289112):0.03895498190754213830,((((308187868__Bacteria__Gammaproteobacteria__Pantoea_vagans_C9-1__chorismate_mutase|P_and_prephenate_dehydratase:0.03897109431423062542,317049253__Bacteria__Gammaproteobacteria__Pantoea_sp_At-9b__chorismate_mutase:0.06936263728221840619):0.01799674409967393085,291618568__Bacteria__Gammaproteobacteria__Pantoea_ananatis_LMG_20103__PheA:0.07400981676649777408):0.09094899019907366766,((188534770__Bacteria__Gammaproteobacteria__Erwinia_tasmaniensis_Et1-99__bifunctional_chorismate_mutase|prephenate_dehydratase:0.01896967047526201475,((259909399__Bacteria__Gammaproteobacteria__Erwinia_pyrifoliae_Ep1-96__bifunctional_chorismate_mutase|prephenate_dehydratase:0.00000122123005994819,385787421__Bacteria__Gammaproteobacteria__Erwinia_sp_Ejp617__bifunctional_chorismate_mutase|prephenate_dehydratase:0.00000122123005994819):0.01479980031031487807,292487315__Bacteria__Gammaproteobacteria__Erwinia_amylovora_CFBP1430__chorismate_mutase|P_and_prephenate_dehydratase:0.01009640903382873385):0.02262837255285813157):0.05301084376336966802,300718038__Bacteria__Gammaproteobacteria__Erwinia_billingiae_Eb661__bifunctional_chorismate_mutase|prephenate_dehydratase:0.08316435834139067340):0.03886387725763165019):0.05400092414437582949,((156932859__Bacteria__Gammaproteobacteria__Cronobacter_sakazakii_ATCC_BAA-894__bifunctional_chorismate_mutase|prephenate_dehydratase:0.00238077870038459804,260598979__Bacteria__Gammaproteobacteria__Cronobacter_turicensis_z3032__bifunctional_chorismate_mutase|prephenate_dehydratase:0.00308615914687247967):0.04307960015306769308,(387888293__Bacteria__Gammaproteobacteria__Escherichia_blattae_DSM_4481__bifunctional_chorismate_mutase_P_and_prephenate_dehydratase:0.11102266151807600736,(((152971447__Bacteria__Gammaproteobacteria__Klebsiella_pneumoniae_subsp_pneumoniae_MGH_78578__bifunctional_chorismate_mutase|prephenate_dehydratase:0.00270300422643809154,288934027__Bacteria__Gammaproteobacteria__Klebsiella_variicola_At-22__chorismate_mutase:0.00277586120377595197):0.01779690765546017989,(336246715__Bacteria__Gammaproteobacteria__Enterobacter_aerogenes_KCTC_2190__bifunctional_chorismate_mutase|prephenate_dehydratase:0.02369688926902977291,375256822__Bacteria__Gammaproteobacteria__Klebsiella_oxytoca_KCTC_1686__bifunctional_chorismate_mutase|prephenate_dehydratase:0.02737707746098168304):0.00967741460595691882):0.06057652778597244492,((296104266__Bacteria__Gammaproteobacteria__Enterobacter_cloacae_subsp_cloacae_ATCC_13047__bifunctional_chorismate_mutase|prephenate_dehydratase:0.01813576107249730354,((365971694__Bacteria__Gammaproteobacteria__Enterobacter_cloacae_EcWSU1__P|protein:0.01868549065710975107,146312718__Bacteria__Gammaproteobacteria__Enterobacter_sp_638__bifunctional_chorismate_mutase|prephenate_dehydratase:0.02822303416378353635):0.01308027803630420517,345300456__Bacteria__Gammaproteobacteria__Enterobacter_asburiae_LF7a__chorismate_mutase:0.00803115825616231710):0.00000122123005994819):0.04211019137454601741,((16761520__Bacteria__Gammaproteobacteria__Salmonella_enterica_subsp_enterica_serovar_Typhi_str_CT18__bifunctional_chorismate_mutase|prephenate_dehydrogenase:0.01260914688946585156,340000324__Bacteria__Gammaproteobacteria__Salmonella_bongori_NCTC_12419__chorismate_mutase|P|prephenate_dehydratase:0.02397626761123210215):0.05190066711689742679,(157148109__Bacteria__Gammaproteobacteria__Citrobacter_koseri_ATCC_BAA-895__bifunctional_chorismate_mutase|prephenate_dehydratase:0.02589099429489559803,(283786209__Bacteria__Gammaproteobacteria__Citrobacter_rodentium_ICC168__P|protein:0.04066238583749296615,((82777952__Bacteria__Gammaproteobacteria__Shigella_dysenteriae_Sd197__bifunctional_chorismate_mutase|prephenate_dehydratase:0.00823031700791426908,(218547879__Bacteria__Gammaproteobacteria__Escherichia_fergusonii_ATCC_35469__bifunctional_chorismate_mutase|prephenate_dehydratase:0.01099879879634016802,(15803121__Bacteria__Gammaproteobacteria__Escherichia_coli_O157_H7_str_EDL933__bifunctional_chorismate_mutase|prephenate_dehydratase:0.00000122123005994819,24113938__Bacteria__Gammaproteobacteria__Shigella_flexneri_2a_str_301__bifunctional_chorismate_mutase|prephenate_dehydratase:0.00000122123005994819):0.00000122123005994819):0.00000122123005994819):0.00272766443677949048,(82545055__Bacteria__Gammaproteobacteria__Shigella_boydii_Sb227__bifunctional_chorismate_mutase|prephenate_dehydratase:0.00000122123005994819,74313183__Bacteria__Gammaproteobacteria__Shigella_sonnei_Ss046__bifunctional_chorismate_mutase|prephenate_dehydratase:0.00272435503467432019):0.00000122123005994819):0.03388396296489950416):0.00903419471576565568):0.01769083723803691402):0.04621596252667185822):0.01155719741304161302):0.02623290503020912767):0.01712773474764433743):0.08199178425780032087):0.05211102643857845607):0.03244090731325002114,(269140178__Bacteria__Gammaproteobacteria__Edwardsiella_tarda_EIB202__bifunctional_chorismate_mutase|prephenate_dehydratase:0.03851028624108605858,238921076__Bacteria__Gammaproteobacteria__Edwardsiella_ictaluri_93-146__P|protein|_putative:0.02357843174375467976):0.32052700858381721893):0.08022321954036301661):0.12322452957480274638,(332289460__Bacteria__Gammaproteobacteria__Gallibacterium_anatis_UMN179__bifunctional_chorismate_mutase|prephenate_dehydratase:0.18796218222303590073,((219871447__Bacteria__Gammaproteobacteria__Haemophilus_parasuis_SH0165__bifunctional_prephenate_dehydratase|chorismate_mutase:0.13337226830239665154,(33152017__Bacteria__Gammaproteobacteria__Haemophilus_ducreyi_35000HP__P|protein:0.46451420930064007964,126208507__Bacteria__Gammaproteobacteria__Actinobacillus_pleuropneumoniae_serovar_5b_str_L20__P|protein:0.06890263736487203805):0.05285202017538996599):0.10942555517309286717,(((152979578__Bacteria__Gammaproteobacteria__Actinobacillus_succinogenes_130Z__chorismate_mutase:0.11563016701584617751,52425712__Bacteria__Gammaproteobacteria__Mannheimia_succiniciproducens_MBEL55E__PheA_protein:0.07241564698873845241):0.03067558220996004573,15602015__Bacteria__Gammaproteobacteria__Pasteurella_multocida_subsp_multocida_str_Pm70__hypothetical_protein:0.09901838338232732406):0.01150761263534642864,(113460511__Bacteria__Gammaproteobacteria__Haemophilus_somnus_129PT__chorismate_mutase_|_prephenate_dehydratase:0.10231234684078051311,((251792032__Bacteria__Gammaproteobacteria__Aggregatibacter_aphrophilus_NJ8700__P|protein:0.03441981114151814597,(261867487__Bacteria__Gammaproteobacteria__Aggregatibacter_actinomycetemcomitans_D11S-1__P|protein:0.02663891578037121469,(387121189__Bacteria__Gammaproteobacteria__Aggregatibacter_actinomycetemcomitans_D7S-1__P|protein:0.00000122123005994819,365967285__Bacteria__Gammaproteobacteria__Aggregatibacter_actinomycetemcomitans_ANH9381__P|protein:0.00000122123005994819):0.00000122123005994819):0.04771957939028836915):0.05355170300973585706,(345429833__Bacteria__Gammaproteobacteria__Haemophilus_parainfluenzae_T3T1__fused_chorismate_mutase_P|prephenate_dehydratase:0.08736203732159600333,16273071__Bacteria__Gammaproteobacteria__Haemophilus_influenzae_Rd_KW20__chorismate_mutase|prephenate_dehydratase:0.07344438643182459037):0.02228748286314097965):0.01512993650685173601):0.02055708322859865766):0.07895859230204949064):0.07551181903172116128):0.38698324226471614296):0.11910439257575050620,(54310134__Bacteria__Gammaproteobacteria__Photobacterium_profundum_SS9__chorismate_mutase|prephenate_dehydratase:0.24054479522766097910,((59711168__Bacteria__Gammaproteobacteria__Vibrio_fischeri_ES114__bifunctional_chorismate_mutase_P|prephenate_dehydratase:0.04797329549534563170,209694251__Bacteria__Gammaproteobacteria__Aliivibrio_salmonicida_LFI1238__P|protein_|includes|_chorismate_mutase_and_prephenate_dehydratase|:0.05656078479260422121):0.13788364107052880625,(218708590__Bacteria__Gammaproteobacteria__Vibrio_splendidus_LGP32__bifunctional_chorismate_mutase|prephenatedehydratase:0.06226240679274126083,(((28897329__Bacteria__Gammaproteobacteria__Vibrio_parahaemolyticus_RIMD_2210633__chorismate_mutase|prephenate_dehydratase:0.00993019805322514076,(262395167__Bacteria__Gammaproteobacteria__Vibrio_sp_Ex25__chorismate_mutase:0.00801883674808608234,156973320__Bacteria__Gammaproteobacteria__Vibrio_harveyi_ATCC_BAA-1116__chorismate_mutase|prephenate_dehydrogenase:0.02347285852589998598):0.00577107682617298851):0.03458000415945193529,27363951__Bacteria__Gammaproteobacteria__Vibrio_vulnificus_CMCP6__chorismate_mutase:0.05111551202731734467):0.01609183420260889771,((15640724__Bacteria__Gammaproteobacteria__Vibrio_cholerae_O1_biovar_El_Tor_str_N16961__chorismate_mutase:0.06088345162039589947,375130109__Bacteria__Gammaproteobacteria__Vibrio_furnissii_NCTC_11218__chorismate_mutase|prephenate_dehydratase:0.04476147342196672152):0.02089376386302769714,336124925__Bacteria__Gammaproteobacteria__Vibrio_anguillarum_775__Chorismate_mutase:0.09614758292635347536):0.01952206944263392210):0.02395021573893809166):0.11176817848788396514):0.12621209863313540001):0.16446816499875627215):0.04707321819119104911):0.07465798552095251339,71278851__Bacteria__Gammaproteobacteria__Colwellia_psychrerythraea_34H__chorismate_mutase|prephenate_dehydratase:0.34116736847250811460):0.02211754771075865808):0.11302157240049054421):0.11745675086959977973):0.17821242840215689718):0.08036773405270047910):0.36185398485508291078,((383454956__Bacteria__Deltaproteobacteria__Corallococcus_coralloides_DSM_2259__chorismate_mutase|prephenate_dehydratase:0.20439790139567021177,(338534416__Bacteria__Deltaproteobacteria__Myxococcus_fulvus_HW-1__chorismate_mutase|prephenate_dehydratase:0.00931764104750176965,108760492__Bacteria__Deltaproteobacteria__Myxococcus_xanthus_DK_1622__chorismate_mutase:0.01583417011253318227):0.13104581666307218990):0.17004318239231361320,310820910__Bacteria__Deltaproteobacteria__Stigmatella_aurantiaca_DW4-3-1__chorismate_mutase|prephenate_dehydratase:0.19840187747210932812):0.84099885144463315534):0.17381971547183072691,((317133571__Bacteria__Clostridia__Ethanoligenens_harbinense_YUAN-3__chorismate_mutase:0.81510936192928373778,((134298650__Bacteria__Clostridia__Desulfotomaculum_reducens_MI-1__prephenate_dehydratase:0.47560040292715494159,((350272182__Bacteria__Clostridia__Oscillibacter_valericigenes_Sjm18-20__chorismate_mutase|prephenate_dehydratase:0.47689511671485323996,269798670__Bacteria__Negativicutes__Veillonella_parvula_DSM_2008__chorismate_mutase:0.56794162936977521383):0.25464666544474312548,(257063730__Bacteria__Actinobacteria__Slackia_heliotrinireducens_DSM_20476__monofunctional_chorismate_mutase|_clade_2:0.82890269276164685319,302335632__Bacteria__Actinobacteria__Olsenella_uli_DSM_7084__Chorismate_mutase:0.50070758783720947793):0.16355787741632363264):0.11335827909595201646):0.22071682350329155375,317057593__Bacteria__Clostridia__Ruminococcus_albus_7__Prephenate_dehydratase:0.78895478982053757200):0.13155013904071297115):0.20583234703643735197,((302873244__Bacteria__Clostridia__Clostridium_cellulovorans_743B__chorismate_mutase:0.53977677727179818046,(((310657962__Bacteria__Clostridia__Clostridium_sticklandii_DSM_519__PheA:0.53869549001159222623,(126699445__Bacteria__Clostridia__Clostridium_difficile_630__bifunctional_chorismate_mutase|prephenate_dehydratase:0.48059161622532503566,(150019384__Bacteria__Clostridia__Clostridium_beijerinckii_NCIMB_8052__chorismate_mutase:0.26750326919227329636,187934308__Bacteria__Clostridia__Clostridium_botulinum_B_str_Eklund_17B__P|protein:0.24485966787841603742):0.15166092880541989785):0.17118285351711304276):0.09832446365455428661,(300856079__Bacteria__Clostridia__Clostridium_ljungdahlii_DSM_13528__bifunctional_chorismate_mutase|_prephenate_dehydratase:0.19689637456496347778,153953425__Bacteria__Clostridia__Clostridium_kluyveri_DSM_555__hypothetical_protein:0.28221506230347070954):0.26565448894960785875):0.18278400432628913452,(326789774__Bacteria__Clostridia__Clostridium_lentocellum_DSM_5427__prephenate_dehydratase:0.67245911320421281054,((300870693__Bacteria__Spirochaetes__Brachyspira_pilosicoli_95-1000__prephenate_dehydratase:0.10729671226232333214,(296125839__Bacteria__Spirochaetes__Brachyspira_murdochii_DSM_12563__chorismate_mutase:0.08363742529063658560,(384209709__Bacteria__Spirochaetes__Brachyspira_intermedia_PWS-A__prephenate_dehydratase:0.01082379996175055273,225621323__Bacteria__Spirochaetes__Brachyspira_hyodysenteriae_WA1__prephenate_dehydratase:0.02945568999450901004):0.06444218122143109684):0.10918297835021913145):0.90286210019416079930,(257126420__Bacteria__Fusobacteria__Leptotrichia_buccalis_C-1013-b__chorismate_mutase:0.51857807227034846687,269120982__Bacteria__Fusobacteria__Sebaldella_termitidis_ATCC_33386__chorismate_mutase:0.33867630303858731189):0.38131874698185769246):0.08244232059654738043):0.06867282488261343409):0.12514780262512503750):0.11759597070027251464,((160879493__Bacteria__Clostridia__Clostridium_phytofermentans_ISDg__prephenate_dehydratase:0.56242318701044313745,(302671089__Bacteria__Clostridia__Butyrivibrio_proteoclasticus_B316__chorismate_mutase:0.35983587433117114607,(302384887__Bacteria__Clostridia__Clostridium_saccharolyticum_WM1__Prephenate_dehydratase:0.47172371196365203705,(238924314__Bacteria__Clostridia__Eubacterium_rectale_ATCC_33656__prephenate_dehydratase:0.27312143129765625860,347531911__Bacteria__Clostridia__Roseburia_hominis_A2-183__prephenate_dehydratase:0.29111213568412364072):0.12717569989139479447):0.09872532320692214980):0.08870561493374970463):0.22278811573332180096,339443103__Bacteria__Clostridia__Clostridium_sp_SY8519__hypothetical_protein:1.11866455178795187742):0.12843531891516454801):0.15177310001876481715):0.26925535355526442061):0.14139550994097282999,(85860954__Bacteria__Deltaproteobacteria__Syntrophus_aciditrophicus_SB__prephenate_dehydratase:1.07020836623859150194,((73748303__Bacteria__Chloroflexi__Dehalococcoides_sp_CBDB1__chorismate_mutase:0.03140705598845267704,57234713__Bacteria__Chloroflexi__Dehalococcoides_ethenogenes_195__chorismate_mutase|prephenate_dehydratase:0.03670098716179937687):0.39837901498798794497,300087344__Bacteria__Chloroflexi__Dehalogenimonas_lykanthroporepellens_BL-DC-9__prephenate_dehydratase:0.43511460109541871821):0.41901885157175355889):0.09594195633976755622):0.14814318745695514989,(156937101__Archaea__Desulfurococcales__Ignicoccus_hospitalis_KIN4-I__prephenate_dehydratase:0.91903591951956342676,((352681749__Archaea__Thermoproteales__Thermoproteus_tenax_Kra_1__bifunctional_chorismate_mutase|prephenate_dehydratase:0.47630912295294580705,(374327789__Archaea__Thermoproteales__Pyrobaculum_sp_1860__chorismate_mutase|prephenate_dehydratase:0.24003459844199942497,18312256__Archaea__Thermoproteales__Pyrobaculum_aerophilum_str_IM2__chorismate_mutase:0.12338541661222013346):0.20722156730546811843):1.02524786735347173128,305662781__Archaea__Desulfurococcales__Ignisphaera_aggregans_DSM_17230__Prephenate_dehydratase:0.68598487298155630398):0.27199474017824587513):0.15764079664719221618):0.08972608466445590458,((224373128__Bacteria__Epsilonproteobacteria__Nautilia_profundicola_AmH__P|protein:0.33482562498177914634,(((57237367__Bacteria__Epsilonproteobacteria__Campylobacter_jejuni_RM1221__chorismate_mutase|prephenate_dehydratase:0.13783765966080946397,222824353__Bacteria__Epsilonproteobacteria__Campylobacter_lari_RM2100__chorismate_mutase:0.14180521528536874087):0.17705239418603826995,((157165601__Bacteria__Epsilonproteobacteria__Campylobacter_concisus_13826__transcription_termination_factor_NusA:0.09618386103236782614,154174929__Bacteria__Epsilonproteobacteria__Campylobacter_curvus_525-92__P|protein:0.08842972596348645797):0.15778868380124938531,(154149332__Bacteria__Epsilonproteobacteria__Campylobacter_hominis_ATCC_BAA-381__chorismate_mutase|prephenate_dehydratase:0.32146264548622416335,118474277__Bacteria__Epsilonproteobacteria__Campylobacter_fetus_subsp_fetus_82-40__chorismate_mutase|prephenate_dehydratase:0.16305403672853155395):0.06837718015217894574):0.03704763519901238533):0.09184196511836058285,(268678858__Bacteria__Epsilonproteobacteria__Sulfurospirillum_deleyianum_DSM_6946__chorismate_mutase:0.03588418695868379055,390939399__Bacteria__Epsilonproteobacteria__Sulfurospirillum_barnesii_SES-3__chorismate_mutase|_clade_2:0.03887201186647620127):0.24554021562111300048):0.09103583044626777088):0.13376165537811365858,(((291277518__Bacteria__Epsilonproteobacteria__Helicobacter_mustelae_12198__chorismate_mutase|prephenate_dehydratase:0.37096020937519930127,(386761244__Bacteria__Epsilonproteobacteria__Helicobacter_cinaedi_PAGU611__chorismate_mutase|prephenate_dehydratase:0.12197630650943548647,32267007__Bacteria__Epsilonproteobacteria__Helicobacter_hepaticus_ATCC_51449__chorismate_mutase:0.11461990350285873597):0.32325610629015616437):0.18621445418199047972,34556767__Bacteria__Epsilonproteobacteria__Wolinella_succinogenes_DSM_1740__chorismate_mutase:0.23963230841118896008):0.12403468793468044873,((((338213312__Bacteria__Bacteroidetes__Runella_slithyformis_DSM_19594__chorismate_mutase:0.10073592094637554006,312128866__Bacteria__Bacteroidetes__Leadbetterella_byssophila_DSM_17132__chorismate_mutase:0.19595455490432758805):0.16725867625880294631,(284037453__Bacteria__Bacteroidetes__Spirosoma_linguale_DSM_74__chorismate_mutase:0.22250356174287966304,255036526__Bacteria__Bacteroidetes__Dyadobacter_fermentans_DSM_18053__chorismate_mutase:0.32174748023152116572):0.12771243118486924617):0.18515563812059140925,((319956051__Bacteria__Epsilonproteobacteria__Nitratifractor_salsuginis_DSM_16511__chorismate_mutase_|prephenate_dehydratase:0.25577142169775990421,152993634__Bacteria__Epsilonproteobacteria__Sulfurovum_sp_NBC37-1__chorismate_mutase|prephenate_dehydratase:0.23085318661573137056):0.08451987126651819282,(384173251__Bacteria__Epsilonproteobacteria__Arcobacter_sp_L__chorismate_mutase|prephenate_dehydratase:1.03274793461060188093,(296271968__Bacteria__Epsilonproteobacteria__Arcobacter_nitrofigilis_DSM_7299__chorismate_mutase:0.08821168984814191372,(384173419__Bacteria__Epsilonproteobacteria__Arcobacter_sp_L__chorismate_mutase|prephenate_dehydratase:0.06493225916009756626,157738337__Bacteria__Epsilonproteobacteria__Arcobacter_butzleri_RM4018__bifunctional_chorismate_mutase|prephenate_dehydratase:0.11997040207422256242):0.10543133544341508345):0.11914367277328617722):0.08402097183220115506):0.19286900809137796919):0.08005444467760203242,(152990138__Bacteria__Epsilonproteobacteria__Nitratiruptor_sp_SB155-2__chorismate_mutase|prephenate_dehydratase:0.23801253948619746637,((313683042__Bacteria__Epsilonproteobacteria__Sulfuricurvum_kujiense_DSM_16994__chorismate_mutase:0.20648785652406539959,307721568__Bacteria__Epsilonproteobacteria__Sulfurimonas_autotrophica_DSM_16294__chorismate_mutase:0.10077056906515313717):0.05576342281163763209,78776671__Bacteria__Epsilonproteobacteria__Sulfurimonas_denitrificans_DSM_1251__chorismate_mutase:0.17717588605747872088):0.22887981596575804333):0.06685240285719309949):0.04932407968350339955):0.07220066719879550399):0.58155985313432423389):0.03810459431673719755):0.06278670472964688332):0.02964609294841339185):0.04543136849223725071,(((320102262__Bacteria__Planctomycetes__Isosphaera_pallida_ATCC_43644__chorismate_mutase:0.61684082973949883044,((32475716__Bacteria__Planctomycetes__Rhodopirellula_baltica_SH_1__P|protein_|PheA|:0.88591011298077060321,283778631__Bacteria__Planctomycetes__Pirellula_staleyi_DSM_6068__prephenate_dehydratase:0.37944112480787717256):0.18095279592819840664,(325111323__Bacteria__Planctomycetes__Planctomyces_brasiliensis_DSM_5305__prephenate_dehydratase:0.32899958078455976418,296122297__Bacteria__Planctomycetes__Planctomyces_limnophilus_DSM_3776__prephenate_dehydratase:0.28133131756880619401):0.20570555588074154740):0.23983046096354204701):0.36920347184796192819,302341917__Bacteria__Deltaproteobacteria__Desulfarculus_baarsii_DSM_2075__prephenate_dehydratase:0.64473003406575257745):0.12183068453400887343,(((((383784291__Bacteria__others_bacteria__Leptospirillum_ferrooxidans_C2-3__prephenate_dehydratase:0.66839491785789639788,117923492__Bacteria__Alphaproteobacteria__Magnetococcus_marinus_MC-1__chorismate_mutase_|_prephenate_dehydratase:0.83502901958299913243):0.09881817678125690008,108804084__Bacteria__Actinobacteria__Rubrobacter_xylanophilus_DSM_9941__prephenate_dehydratase|chorismate_mutase:0.72651056517818268787):0.06896933196795242138,327398203__Bacteria__Deltaproteobacteria__Hippea_maritima_DSM_10411__prephenate_dehydratase:0.66315037288241829305):0.07054629735355276432,(((189485669__Bacteria__others_bacteria__Uncultured_Termite_group_1_bacterium_phylotype_Rs-D17__chorismate_mutase|prephenate_dehydratase:0.85280804097158757759,(319790561__Bacteria__Aquificae__Thermovibrio_ammonificans_HB-1__chorismate_mutase:0.10242376337667660757,325295590__Bacteria__Aquificae__Desulfurobacterium_thermolithotrophum_DSM_11699__chorismate_mutase:0.13250066490254105989):0.29512153792298440047):0.10072811568476502941,(((225848309__Bacteria__Aquificae__Sulfurihydrogenibium_azorense_Az-Fu1__chorismate_mutase|prephenate_dehydratase:0.10026403810803127814,188996737__Bacteria__Aquificae__Sulfurihydrogenibium_sp_YO3AOP1__chorismate_mutase:0.07339108790389449466):0.11492991694896619037,225849791__Bacteria__Aquificae__Persephonella_marina_EX-H1__chorismate_mutase|prephenate_dehydratase:0.17920790280990314680):0.23470931765496014232,(195952501__Bacteria__Aquificae__Hydrogenobaculum_sp_Y04AAS1__prephenate_dehydratase:0.51008712050519378067,(15606269__Bacteria__Aquificae__Aquifex_aeolicus_VF5__chorismate_mutase|prephenate_dehydratase:0.16618863866283212216,(288818701__Bacteria__Aquificae__Hydrogenobacter_thermophilus_TK-6__chorismate_mutase|prephenate_dehydratase:0.27233193234264313487,289548700__Bacteria__Aquificae__Thermocrinis_albus_DSM_14484__prephenate_dehydratase:0.24336534230270476242):0.08981984684278879194):0.07203157078768929189):0.12881376899187718665):0.08636082506164137473):0.07202805870008933964,(206891160__Bacteria__others_bacteria__Thermodesulfovibrio_yellowstonii_DSM_11347__P|protein:0.66025550295139401324,(((313672055__Bacteria__others_bacteria__Calditerrivibrio_nitroreducens_DSM_19672__chorismate_mutase:0.16814164055192351577,(291280471__Bacteria__others_bacteria__Deferribacter_desulfuricans_SSM1__bifunctional_chorismate_mutase|prephenate_dehydratase:0.17004555594558576348,336324083__Bacteria__others_bacteria__Flexistipes_sinusarabici_DSM_4947__chorismate_mutase:0.25651311072573218519):0.04223046627955825971):0.07317659652076856369,291288848__Bacteria__others_bacteria__Denitrovibrio_acetiphilus_DSM_12809__chorismate_mutase:0.37953548522335228688):0.19301205985377600793,(302035800__Bacteria__others_bacteria__Candidatus_Nitrospira_defluvii__p|protein|_bifunctional_chorismate_mutase|prephenate_dehydratase:0.39873686588043560919,((77919483__Bacteria__Deltaproteobacteria__Pelobacter_carbinolicus_DSM_2380__chorismate_mutase|P_and_prephenate_dehydratase:0.36702264384072480485,(((78222082__Bacteria__Deltaproteobacteria__Geobacter_metallireducens_GS-15__prephenate_dehydratase|chorismate_mutase:0.08007836178917938919,39997702__Bacteria__Deltaproteobacteria__Geobacter_sulfurreducens_PCA__chorismate_mutase_and_prephenate_dehydratase:0.12701427794730793530):0.06024408195435866642,(((253699624__Bacteria__Deltaproteobacteria__Geobacter_sp_M21__chorismate_mutase:0.00000122123005994819,197119626__Bacteria__Deltaproteobacteria__Geobacter_bemidjiensis_Bem__bifunctional_chorismate_mutase|prephenate_dehydratase:0.01565584147980709356):0.03951314083963778506,322420785__Bacteria__Deltaproteobacteria__Geobacter_sp_M18__chorismate_mutase:0.03495252261029235807):0.18294820224318833479,(148263528__Bacteria__Deltaproteobacteria__Geobacter_uraniireducens_Rf4__prephenate_dehydratase:0.04511682668352678255,222055452__Bacteria__Deltaproteobacteria__Geobacter_sp_FRC-32__chorismate_mutase:0.03906537774162283094):0.09113478393464785610):0.03329791376965288846):0.05627518499845927252,(189425209__Bacteria__Deltaproteobacteria__Geobacter_lovleyi_SZ__chorismate_mutase:0.23434563523910495464,118579773__Bacteria__Deltaproteobacteria__Pelobacter_propionicus_DSM_2379__chorismate_mutase:0.16334718296188149855):0.05733694857569271441):0.10967869427281227990):0.19743699859110416805,317050905__Bacteria__others_bacteria__Desulfurispirillum_indicum_S5__chorismate_mutase:0.52434456746349566991):0.05885079810702651543):0.07721235883307892012):0.04852594334129499420):0.05909122361988355943):0.07020731924497533583):0.07078851431802127281,(((337286294__Bacteria__others_bacteria__Thermodesulfatator_indicus_DSM_15286__Prephenate_dehydratase:0.40947787497397175605,337289011__Bacteria__others_bacteria__Thermodesulfobacterium_sp_OPB45__prephenate_dehydratase:0.30373044619959288504):0.18839871449244582902,(297568600__Bacteria__Deltaproteobacteria__Desulfurivibrio_alkaliphilus_AHT2__prephenate_dehydratase:0.38576308436660694534,(51246023__Bacteria__Deltaproteobacteria__Desulfotalea_psychrophila_LSv54__P|protein:0.20111206555819455266,320353118__Bacteria__Deltaproteobacteria__Desulfobulbus_propionicus_DSM_2032__chorismate_mutase:0.25642616623975306167):0.24373025314402668728):0.28140738154347355593):0.25101471689875437532,((218779607__Bacteria__Deltaproteobacteria__Desulfatibacillum_alkenivorans_AK-01__prephenate_dehydratase:0.51904448384531542970,(224369346__Bacteria__Deltaproteobacteria__Desulfobacterium_autotrophicum_HRM2__PheA:0.56049241147987038936,158521961__Bacteria__Deltaproteobacteria__Desulfococcus_oleovorans_Hxd3__prephenate_dehydratase:0.47658797370748678945):0.16973911452484535811):0.17314720530400617982,328952379__Bacteria__Deltaproteobacteria__Desulfobacca_acetoxidans_DSM_11109__prephenate_dehydratase:0.71373583325913092512):0.05154292834699663456):0.08351453683686931029):0.09565208930248692010):0.03392752498652857468):0.05019202477154818126):0.07047323495963916939):0.19783981534001626734):0.05572098794473469285):0.05060523549862032400,((383316491__Bacteria__Gammaproteobacteria__Frateuria_aurantia_DSM_6220__chorismate_mutase|_clade_2:0.25341010315105455541,(319787317__Bacteria__Gammaproteobacteria__Pseudoxanthomonas_suwonensis_11-1__chorismate_mutase:0.08689588201614557861,(((357417464__Bacteria__Gammaproteobacteria__Pseudoxanthomonas_spadix_BD-a59__putative_bifunctional_chorismate_mutase|prephenate_dehydratase:0.07364080405493514392,190574991__Bacteria__Gammaproteobacteria__Stenotrophomonas_maltophilia_K279a__bifunctional_chorismate_mutase|prephenate_dehydratase:0.10425434694621757425):0.07126927624478301970,((21231044__Bacteria__Gammaproteobacteria__Xanthomonas_campestris_pv_campestris_str_ATCC_33913__P|protein:0.03946095121976084252,(58582010__Bacteria__Gammaproteobacteria__Xanthomonas_oryzae_pv_oryzae_KACC10331__P|protein:0.03542588183510556737,21242399__Bacteria__Gammaproteobacteria__Xanthomonas_axonopodis_pv_citri_str_306__P|protein:0.02107471758254882838):0.03690015895841269877):0.06429351536507425802,285018478__Bacteria__Gammaproteobacteria__Xanthomonas_albilineans_GPE_PC73__chorismate_mutase_prephenate_dehydratase:0.09634028482086641476):0.01573815584995958555):0.03019672156593177295,15838916__Bacteria__Gammaproteobacteria__Xylella_fastidiosa_9a5c__P|protein:0.24759166382395922379):0.02370536456753929641):0.19052840963321102108):0.41510021198152341482,261855934__Bacteria__Gammaproteobacteria__Halothiobacillus_neapolitanus_c2__chorismate_mutase:0.68239627943702840795):0.05300990887572216287):0.04057089311501084483,((334143913__Bacteria__Gammaproteobacteria__Thioalkalimicrobium_cyclicum_ALM1__chorismate_mutase:0.20594879945582106329,78485537__Bacteria__Gammaproteobacteria__Thiomicrospira_crunogena_XCL-2__chorismate_mutase:0.30417508177775071099):0.46524819560161673193,(387129108__Bacteria__Gammaproteobacteria__Methylophaga_sp_JAM7__Chorismate_mutase_I_|_Prephenate_dehydratase:0.18792950126220031581,387127950__Bacteria__Gammaproteobacteria__Methylophaga_sp_JAM1__chorismate_mutase_I_|_Prephenate_dehydratase:0.16031118165294919176):0.19600242367800979615):0.10157664179178622910):0.03697811867846917400):0.06027622105809445768,(((390950440__Bacteria__Gammaproteobacteria__Thiocystis_violascens_DSM_198__chorismate_mutase|_clade_2:0.15487630702493582202,288941798__Bacteria__Gammaproteobacteria__Allochromatium_vinosum_DSM_180__chorismate_mutase:0.09936352639892433170):0.24183634654295815825,(121997369__Bacteria__Gammaproteobacteria__Halorhodospira_halophila_SL1__chorismate_mutase:0.35107330198935304821,114320087__Bacteria__Gammaproteobacteria__Alkalilimnicola_ehrlichii_MLHE-1__chorismate_mutase:0.21551556251212375392):0.17895641986537710877):0.06445638620508738204,(220934710__Bacteria__Gammaproteobacteria__Thioalkalivibrio_sulfidophilus_HL-EbGr7__chorismate_mutase:0.18734889685453010033,289208386__Bacteria__Gammaproteobacteria__Thioalkalivibrio_sp_K90mix__chorismate_mutase:0.56688259987580014165):0.12282080662299646456):0.04839666661916501578):0.04427838508424129099):0.09752418387029540559):0.03308093407268046515):0.04097559690419719236):0.07589504367181545974,(((148244725__Bacteria__Gammaproteobacteria__Candidatus_Vesicomyosocius_okutanii_HA__bifunctional_protein_PheA:0.09156474672487993627,118602631__Bacteria__Gammaproteobacteria__Candidatus_Ruthia_magnifica_str_Cm_Calyptogena_magnifica__chorismate_mutase:0.06768547482225131806):0.68585112100223244447,((296113107__Bacteria__Gammaproteobacteria__Moraxella_catarrhalis_RH4__bifunctional_prephenate_dehydratase|chorismate_mutase:0.10199658779093613570,(148653054__Bacteria__Gammaproteobacteria__Psychrobacter_sp_PRwf-1__chorismate_mutase:0.12772803974477120459,(71065744__Bacteria__Gammaproteobacteria__Psychrobacter_arcticus_273-4__prephenate_dehydratase:0.02021913856589593189,93006032__Bacteria__Gammaproteobacteria__Psychrobacter_cryohalolentis_K5__chorismate_mutase:0.01344436338421564799):0.09881062875455778882):0.05087423131910204233):0.19958541745952884661,(((375135386__Bacteria__Gammaproteobacteria__Acinetobacter_calcoaceticus_PHEA-2__bifunctional_protein_GlmU:0.00000122123005994819,169632986__Bacteria__Gammaproteobacteria__Acinetobacter_baumannii_SDF__bifunctional_chorismate_mutase_P|prephenate_dehydratase:0.00852509313437250713):0.00564960380714991418,299769374__Bacteria__Gammaproteobacteria__Acinetobacter_oleivorans_DR1__P|protein:0.00283875133328451330):0.04941925022203642881,50085331__Bacteria__Gammaproteobacteria__Acinetobacter_sp_ADP1__bifuctional_chorismate_mutase_P|prephenate_dehydratase:0.02710344309562575868):0.23780510837804735846):0.17021705122849917213):0.04570933365362250117,(304310668__Bacteria__Gammaproteobacteria__Gamma_proteobacterium_HdN1__Chorismate_mutase|prephenate_dehydratase:0.33189225183101522809,110834610__Bacteria__Gammaproteobacteria__Alcanivorax_borkumensis_SK2__chorismate_mutase|prephenate_dehydratase:0.34353446305741924816):0.04159397552038904267):0.04288104923093012666):0.09731781307072709386,((307545309__Bacteria__Gammaproteobacteria__Halomonas_elongata_DSM_2581__chorismate_mutase:0.12876135756941767263,92114288__Bacteria__Gammaproteobacteria__Chromohalobacter_salexigens_DSM_3043__chorismate_mutase_|_prephenate_dehydratase:0.09177324604883289882):0.12867955432783592662,((90021792__Bacteria__Gammaproteobacteria__Saccharophagus_degradans_2-40__prephenate_dehydratase:0.16925733790334041018,254785509__Bacteria__Gammaproteobacteria__Teredinibacter_turnerae_T7901__P|protein:0.17017059416663987692):0.11724386747644867379,192360645__Bacteria__Gammaproteobacteria__Cellvibrio_japonicus_Ueda107__chorismate_mutase|prephenate_dehydratase:0.17144400734375533912):0.12578106644135383929):0.07091999375033873620):0.15690179983627436378):0.01763632958550571603):0.01785551151493068936,15598362__Bacteria__Gammaproteobacteria__Pseudomonas_aeruginosa_PAO1__chorismate_mutase:0.06439442064189436488):0.0;
