# Supplementary material for: The last universal common ancestor between ancient Earth chemistry and the onset of genetics
Source: PLoS Genet. 2018 Aug 16;14(8):e1007518. doi: 10.1371/journal.pgen.1007518 (PMC6095482; doi:10.1371/journal.pgen.1007518)
Supplement: S1 Appendix — The trees are for the 355 clusters that, after alignment and tree construction, generated ML trees that preserve domain monophyly while also having homologues in ≥2 archaeal and ≥2 bacterial lineages. These 355 proteins trace to LUCA by those phylogenetic criteria [78]. LUCA, last universal common ancestor; ML, maximum likelihood. (ZIP) [file pgen.1007518.s001.zip › renamed_trees_LUCA/2980.tree]

((83718319__Bacteria__Betaproteobacteria__Burkholderia_thailandensis_E264__universal_stress_protein:0.00918813148523494119,(((206562158__Bacteria__Betaproteobacteria__Burkholderia_cenocepacia_J2315__putative_universal_stress_protein:0.08085284104574434749,(161522922__Bacteria__Betaproteobacteria__Burkholderia_multivorans_ATCC_17616__UspA_domain|containing_protein:0.05100862079930707643,(115358565__Bacteria__Betaproteobacteria__Burkholderia_ambifaria_AMMD__UspA_domain|containing_protein:0.10827114357541886558,(387906426__Bacteria__Betaproteobacteria__Burkholderia_sp_KJ006__Universal_stress_protein_family:0.00000122123005994819,134291720__Bacteria__Betaproteobacteria__Burkholderia_vietnamiensis_G4__UspA_domain|containing_protein:0.00000122123005994819):0.08214422518889741287):0.01603054348754980041):0.03640888704362079537):0.15830347512140086064,(((91782017__Bacteria__Betaproteobacteria__Burkholderia_xenovorans_LB400__universal_stress_protein:0.45256107570655862427,(187920270__Bacteria__Betaproteobacteria__Burkholderia_phytofirmans_PsJN__UspA_domain|containing_protein:0.21776960044810156347,(91783958__Bacteria__Betaproteobacteria__Burkholderia_xenovorans_LB400__universal_stress_protein:0.08396454435303921104,(323529281__Bacteria__Betaproteobacteria__Burkholderia_sp_CCGE1001__UspA_domain|containing_protein:0.06116910835999812140,307729410__Bacteria__Betaproteobacteria__Burkholderia_sp_CCGE1003__UspA_domain|containing_protein:0.17188300859092298101):0.05173703491989330161):0.12705096088599962534):0.17439569974792099027):0.06409247324421375736,(186475899__Bacteria__Betaproteobacteria__Burkholderia_phymatum_STM815__UspA_domain|containing_protein:0.24275821009159698205,295680934__Bacteria__Betaproteobacteria__Burkholderia_sp_CCGE1002__UspA_domain|containing_protein:0.25071629421376118163):0.11837290260737333425):0.03469304707102982555,(238025344__Bacteria__Betaproteobacteria__Burkholderia_glumae_BGR1__UspA_domain|containing_protein:0.26814496612948690579,330817030__Bacteria__Betaproteobacteria__Burkholderia_gladioli_BSR3__UspA_protein:0.10310845325844542053):0.35163165499255921720):0.06661353373458883675):0.05429152618107683376,(((292655988__Archaea__Halobacteria__Haloferax_volcanii_DS2__UspA_domain|containing_protein:0.04677229208790251863,(2508565955__Archaea__Halobacteria__Haloferax_denitrificans_ATCC_35960__Universal_stress_protein_UspA_and_related_nucleotide|binding_proteins:0.00000122123005994819,2508569269__Archaea__Halobacteria__Haloferax_sulfurifontis_ATCC_BAA-897__Universal_stress_protein_UspA_and_related_nucleotide|binding_proteins:0.00000122123005994819):0.00000122123005994819):0.37401541258144366253,(313126785__Archaea__Halobacteria__Halogeometricum_borinquense_DSM_11551__universal_stress_protein_uspa|like_protein:0.54855114894268997006,(383320048__Archaea__Methanocellales__Methanocella_sp_HZ254__Universal_stress_protein_UspA:0.78733259101344843511,222479005__Archaea__Halobacteria__Halorubrum_lacusprofundi_ATCC_49239__UspA_domain_protein:0.63024850973926238584):0.08792865010404428416):0.20594226918321720254):0.37287434295065119416,(258404886__Bacteria__Deltaproteobacteria__Desulfohalobium_retbaense_DSM_5692__UspA_domain|containing_protein:0.99976432801304304654,(284047815__Bacteria__Negativicutes__Acidaminococcus_fermentans_DSM_20731__UspA_domain|containing_protein:1.12943278734086982595,(340782939__Bacteria__Gammaproteobacteria__Acidithiobacillus_caldus_SM-1__Universal_stress_protein_UspA|related_nucleotide|binding_protein:0.37851275245155391325,198283033__Bacteria__Gammaproteobacteria__Acidithiobacillus_ferrooxidans_ATCC_53993__UspA_domain|containing_protein:0.50467380291868269016):0.55825776601970056312):0.22089901606372946974):0.09069029877808890139):0.38715293689785246212):0.16250937469689513692):0.03644972012045313847,53721864__Bacteria__Betaproteobacteria__Burkholderia_pseudomallei_K96243__universal_stress_protein:0.00000122123005994819,53717325__Bacteria__Betaproteobacteria__Burkholderia_mallei_ATCC_23344__universal_stress_protein:0.00000122123005994819):0.0;
