# Supplementary material for: The last universal common ancestor between ancient Earth chemistry and the onset of genetics
Source: PLoS Genet. 2018 Aug 16;14(8):e1007518. doi: 10.1371/journal.pgen.1007518 (PMC6095482; doi:10.1371/journal.pgen.1007518)
Supplement: S1 Appendix — The trees are for the 355 clusters that, after alignment and tree construction, generated ML trees that preserve domain monophyly while also having homologues in ≥2 archaeal and ≥2 bacterial lineages. These 355 proteins trace to LUCA by those phylogenetic criteria [78]. LUCA, last universal common ancestor; ML, maximum likelihood. (ZIP) [file pgen.1007518.s001.zip › renamed_trees_LUCA/2979.tree]

(16081473__Archaea__Thermoplasmatales__Thermoplasma_acidophilum_DSM_1728__hypothetical_protein:0.10385635768970406800,(48478564__Archaea__Thermoplasmatales__Picrophilus_torridus_DSM_9790__glucoamylase:0.41101695125311910051,((((15922338__Archaea__Sulfolobales__Sulfolobus_tokodaii_str_7__hypothetical_protein:0.26958050762801122335,(332796624__Archaea__Sulfolobales__Acidianus_hospitalis_W1__glycoside_hydrolase_15|like_protein:0.18533581302227752907,330834832__Archaea__Sulfolobales__Metallosphaera_cuprina_Ar-4__glycoside_hydrolase_15|related_protein:0.35988098124638751019):0.08819555803123203808):0.20011150540712213663,((15899215__Archaea__Sulfolobales__Sulfolobus_solfataricus_P2__glucan_1|3|alpha|glucosidase:0.00349667150642781702,227826670__Archaea__Sulfolobales__Sulfolobus_islandicus_M_14-25__glycoside_hydrolase_15|related:0.00638041189816571097):0.05803051126097878709,384432816__Archaea__Sulfolobales__Sulfolobus_solfataricus_98-2__glycoside_hydrolase_15|like_protein:0.04309560404450386156):0.35212563814300279486):0.31404704994339643909,((374327389__Archaea__Thermoproteales__Pyrobaculum_sp_1860__glucan_1|4_alpha|glucosidase_|glucoamylase||related_glycosyl_hydrolase:0.27185308792162837799,(327310853__Archaea__Thermoproteales__Thermoproteus_uzoniensis_768-20__glucan_1|3|alpha|glucosidase:0.12804721402945556941,352682353__Archaea__Thermoproteales__Thermoproteus_tenax_Kra_1__glucan|1|4|alpha|glucosidase:0.22692327045510984895):0.06188287969257909998):0.14516309991127876455,((325968780__Archaea__Thermoproteales__Vulcanisaeta_moutnovskia_768-28__glucan_1|3|alpha|glucosidase:0.08215678688356400916,307594506__Archaea__Thermoproteales__Vulcanisaeta_distributa_DSM_14429__glycoside_hydrolase_15|like_protein:0.03804773091217644732):0.32180359087205423485,302348135__Archaea__Desulfurococcales__Acidilobus_saccharovorans_345-15__glucoamylase:0.55041030969687188001):0.13123274223941763794):0.40655142140311123500):0.15469852792751850878,(((((226313371__Bacteria__Bacilli__Brevibacillus_brevis_NBRC_100599__hypothetical_protein:0.42246696787627319170,(260892126__Bacteria__Clostridia__Ammonifex_degensii_KC4__glycoside_hydrolase_15|like_protein:0.38372509150593997473,258516714__Bacteria__Clostridia__Desulfotomaculum_acetoxidans_DSM_771__glycoside_hydrolase_15|related:0.50942074945399540287):0.11474329110890689465):0.09436330192928929494,169831209__Bacteria__Clostridia__Candidatus_Desulforudis_audaxviator_MP104C__glycoside_hydrolase|like_protein:0.58033764205787596868):0.10978128181235194405,((337745816__Bacteria__Bacilli__Paenibacillus_mucilaginosus_KNP414__glucan_1|4|alpha|glucosidase:0.59428017179719061502,221633797__Bacteria__Chloroflexi__Thermomicrobium_roseum_DSM_5159__glycosyl_hydrolase_family_protein:0.47449779682486559196):0.09321519410592847554,328951787__Bacteria__Deltaproteobacteria__Desulfobacca_acetoxidans_DSM_11109__glycoside_hydrolase_15|like_protein:0.54464841508464745257):0.07331353784259544981):0.07958665955276915394,383784020__Bacteria__others_bacteria__Leptospirillum_ferrooxidans_C2-3__glycoside_hydrolase|_family_15:0.93746745115531837644):0.06632353891829910475,(147920514__Archaea__Methanocellales__Uncultured_methanogenic_archaeon_RC-I__glucan_1|4|alpha|glucosidase_|glucoamylase|:0.46411264302904431389,(116754797__Archaea__Methanosarcinales__Methanosaeta_thermophila_PT__glycoside_hydrolase_15|related:0.28920923427404210404,(298675362__Archaea__Methanosarcinales__Methanohalobium_evestigatum_Z-7303__glycoside_hydrolase_15|like_protein:0.28415284134070251110,(386001216__Archaea__Methanosarcinales__Methanosaeta_harundinacea_6Ac__Glycoside_hydrolase_15|related_protein:0.32999181466505139726,(73669421__Archaea__Methanosarcinales__Methanosarcina_barkeri_str_Fusaro__glucan_1|4|alpha|glucosidase:0.12778073322402833112,(21228327__Archaea__Methanosarcinales__Methanosarcina_mazei_Go1__glucoamylase:0.23363966359681234697,20090056__Archaea__Methanosarcinales__Methanosarcina_acetivorans_C2A__glucan_1|4|alpha|glucosidase:0.09172631912911638485):0.00807449627678894985):0.20976508790476156019):0.04543257773197970778):0.07625020838683363444):0.27057905837307283381):0.57594081224620152781):0.11383140862428368922):0.43276162749002544672):0.31010751426606020242,13541259__Archaea__Thermoplasmatales__Thermoplasma_volcanium_GSS1__hypothetical_protein:0.10244524025243736953):0.0;
