# Supplementary material for: The last universal common ancestor between ancient Earth chemistry and the onset of genetics
Source: PLoS Genet. 2018 Aug 16;14(8):e1007518. doi: 10.1371/journal.pgen.1007518 (PMC6095482; doi:10.1371/journal.pgen.1007518)
Supplement: S1 Appendix — The trees are for the 355 clusters that, after alignment and tree construction, generated ML trees that preserve domain monophyly while also having homologues in ≥2 archaeal and ≥2 bacterial lineages. These 355 proteins trace to LUCA by those phylogenetic criteria [78]. LUCA, last universal common ancestor; ML, maximum likelihood. (ZIP) [file pgen.1007518.s001.zip › renamed_trees_LUCA/2884.tree]

((330509067__Archaea__Methanosarcinales__Methanosaeta_concilii_GP6__ABC_transporter:0.32192644557881938683,(116753693__Archaea__Methanosarcinales__Methanosaeta_thermophila_PT__ABC|2_type_transporter:0.21632606873483506416,386002683__Archaea__Methanosarcinales__Methanosaeta_harundinacea_6Ac__ABC_transporter:0.26840934141252914547):0.13847856762645099904):0.39786604959043075924,((((((330814382__Bacteria__Alphaproteobacteria__Candidatus_Pelagibacter_sp_IMCC9063__multidrug_ABC_transporter_permease:0.94698598366605357679,((((91776591__Bacteria__Betaproteobacteria__Methylobacillus_flagellatus_KT__hypothetical_protein:0.15546213973534789288,(313200275__Bacteria__Betaproteobacteria__Methylovorus_sp_MP688__ABC|2_type_transporter:0.00426416263932556487,253998205__Bacteria__Betaproteobacteria__Methylovorus_glucosetrophus_SIP3-4__ABC|2_type_transporter:0.00000122123005994819):0.13594245900412280093):0.22564903438096833854,((83309872__Bacteria__Alphaproteobacteria__Magnetospirillum_magneticum_AMB-1__ABC|type_multidrug_transport_system|_permease_component:0.36885503879140585370,(384261343__Bacteria__Alphaproteobacteria__Rhodospirillum_photometricum_DSM_122__ABC_transporter:0.29026465624288982914,83591467__Bacteria__Alphaproteobacteria__Rhodospirillum_rubrum_ATCC_11170__ABC_transporter:0.20521352519451505070):0.22896563415111914619):0.07891946999118340522,(383775121__Bacteria__Alphaproteobacteria__Bradyrhizobium_sp_S23321__hypothetical_protein:0.00000122123005994819,((((90421881__Bacteria__Alphaproteobacteria__Rhodopseudomonas_palustris_BisB18__hypothetical_protein:0.06166181658879878874,115522255__Bacteria__Alphaproteobacteria__Rhodopseudomonas_palustris_BisA53__hypothetical_protein:0.09878047460758622444):0.07859012562474922137,(39933651__Bacteria__Alphaproteobacteria__Rhodopseudomonas_palustris_CGA009__hypothetical_protein:0.10280635940533139339,(91974610__Bacteria__Alphaproteobacteria__Rhodopseudomonas_palustris_BisB5__hypothetical_protein:0.01892128505532512245,86747189__Bacteria__Alphaproteobacteria__Rhodopseudomonas_palustris_HaA2__hypothetical_protein:0.06333458708309308571):0.03605549644184856406):0.05974853110763844732):0.08032706743029600915,146337652__Bacteria__Alphaproteobacteria__Bradyrhizobium_sp_ORS_278__ABC_transporter_permease:0.14491160314476944637):0.14291833735039774500,27376018__Bacteria__Alphaproteobacteria__Bradyrhizobium_japonicum_USDA_110__hypothetical_protein:0.03724591794287764046):0.05662193860433353126):0.73041212106941566518):0.08634106191778961881):0.11458374388174252800,209965818__Bacteria__Alphaproteobacteria__Rhodospirillum_centenum_SW__ABC_transporter_permease:0.48210737165940437121):0.11267535853596914730,389875878__Bacteria__Alphaproteobacteria__Tistrella_mobilis_KA081020-065__ABC_transporter:0.64306629127527015211):0.07356561597379503159):0.09517500422263520943,(148259451__Bacteria__Alphaproteobacteria__Acidiphilium_cryptum_JF-5__ABC|2_type_transporter:0.00456195752560796530,326402677__Bacteria__Alphaproteobacteria__Acidiphilium_multivorum_AIU301__putative_ABC_transporter_permease:0.00000122123005994819):0.84495572894897852390):0.21128826861938390658,((337286729__Bacteria__others_bacteria__Thermodesulfatator_indicus_DSM_15286__ABC_transporter:0.34946947018557833475,337288680__Bacteria__others_bacteria__Thermodesulfobacterium_sp_OPB45__ABC_transporter:0.97991425530705988933):0.33140149888802378220,((383784201__Bacteria__others_bacteria__Leptospirillum_ferrooxidans_C2-3__ABC2_transporter:0.79960743689916724541,189219393__Bacteria__others_bacteria__Methylacidiphilum_infernorum_V4__multidrug_ABC_transporter_permease:0.93079185621564608510):0.10558474355514069210,302038626__Bacteria__others_bacteria__Candidatus_Nitrospira_defluvii__putative_ABC_transporter_ATP|binding_and_permease:0.65719758128855765289):0.06786455511873566715):0.23241594425651859734):0.13320561508143038965,((((338530700__Bacteria__Deltaproteobacteria__Myxococcus_fulvus_HW-1__hypothetical_protein:0.03501140725695678357,108757322__Bacteria__Deltaproteobacteria__Myxococcus_xanthus_DK_1622__hypothetical_protein:0.00923270896212934761):0.20401602115496011991,383459289__Bacteria__Deltaproteobacteria__Corallococcus_coralloides_DSM_2259__hypothetical_protein:0.26076753327920099146):0.13012453565450954329,(197123683__Bacteria__Deltaproteobacteria__Anaeromyxobacter_sp_K__ABC_transporter:0.01059736269509160486,86159588__Bacteria__Deltaproteobacteria__Anaeromyxobacter_dehalogenans_2CP-C__ABC_transporter_inner_membrane_subunit:0.04618699222532039045):0.28421197825777211321):0.04168624773904557740,153004481__Bacteria__Deltaproteobacteria__Anaeromyxobacter_sp_Fw109-5__ABC_transporter:0.17191835087857598729):1.20542480660218354060):0.15929828635723455865,120611453__Bacteria__Betaproteobacteria__Acidovorax_citrulli_AAC00-1__ABC|2_type_transporter:1.74240593074714467114):1.40221770489940733562,328953592__Bacteria__Deltaproteobacteria__Desulfobacca_acetoxidans_DSM_11109__ABC_transporter:0.70584763295997243748):0.16131757673407740028,11498900__Archaea__Archaeoglobales__Archaeoglobus_fulgidus_DSM_4304__hypothetical_protein:1.00139903399574170528):0.0;
