# Supplementary material for: The last universal common ancestor between ancient Earth chemistry and the onset of genetics
Source: PLoS Genet. 2018 Aug 16;14(8):e1007518. doi: 10.1371/journal.pgen.1007518 (PMC6095482; doi:10.1371/journal.pgen.1007518)
Supplement: S1 Appendix — The trees are for the 355 clusters that, after alignment and tree construction, generated ML trees that preserve domain monophyly while also having homologues in ≥2 archaeal and ≥2 bacterial lineages. These 355 proteins trace to LUCA by those phylogenetic criteria [78]. LUCA, last universal common ancestor; ML, maximum likelihood. (ZIP) [file pgen.1007518.s001.zip › renamed_trees_LUCA/1415.tree]

((((386315488__Bacteria__Gammaproteobacteria__Shewanella_putrefaciens_200__IS5D|like_transposase:0.16345523859862506888,(127514763__Bacteria__Gammaproteobacteria__Shewanella_loihica_PV-4__transposase|_IS4_family_protein:0.04675591955222309359,(37678715__Bacteria__Gammaproteobacteria__Vibrio_vulnificus_YJ016__transposase:0.22087520937912408225,332141170__Bacteria__Gammaproteobacteria__Alteromonas_macleodii_str_Deep_ecotype__IS5_transposase:0.03203524350346376864):0.00594798378892907788):0.01075475634659343697):0.01434450200440703406,386744021__Bacteria__Gammaproteobacteria__Providencia_stuartii_MRSN_2154__IS5_transposase:0.06536656078937548575):0.02752632061734177488,((152970617__Bacteria__Gammaproteobacteria__Klebsiella_pneumoniae_subsp_pneumoniae_MGH_78578__transposase|_IS4:0.00544475900543322632,194449371__Bacteria__Gammaproteobacteria__Salmonella_enterica_subsp_enterica_serovar_Heidelberg_str_SL476__IS5_transposase:0.00593527403965172454):0.00562450258075800156,(16129935__Bacteria__Gammaproteobacteria__Escherichia_coli_str_K-12_substr_MG1655__IS5_transposase_and_trans|activator:0.00291246277819764239,(291276283__Bacteria__Epsilonproteobacteria__Helicobacter_mustelae_12198__transposase_for_IS1106:0.00000122123005994819,88194539__Bacteria__Bacilli__Staphylococcus_aureus_subsp_aureus_NCTC_8325__hypothetical_protein:0.00000122123005994819):0.00248560372733462858):0.00300972309153619373):0.13209766288873722728):0.01868963100142473008,(((120556737__Bacteria__Gammaproteobacteria__Marinobacter_aquaeolei_VT8__transposase|_IS4_family_protein:0.18493112946858308865,220936008__Bacteria__Gammaproteobacteria__Thioalkalivibrio_sulfidophilus_HL-EbGr7__transposase_IS4_family_protein:0.24106039110502971989):0.22058971816897196550,((((((386021393__Bacteria__Gammaproteobacteria__Pseudomonas_stutzeri_DSM_4166__transposase_of_ISBce1R:0.40154516095274767062,289208729__Bacteria__Gammaproteobacteria__Thioalkalivibrio_sp_K90mix__transposase_IS4_family_protein:0.24568079780665511014):0.05083253262325328897,28871848__Bacteria__Gammaproteobacteria__Pseudomonas_syringae_pv_tomato_str_DC3000__IS52|_transposase:0.33031690576120459335):0.11113026419405606926,((115352067__Bacteria__Betaproteobacteria__Burkholderia_ambifaria_AMMD__transposase|_IS4_family_protein:0.26903330364072863823,(134291635__Bacteria__Betaproteobacteria__Burkholderia_vietnamiensis_G4__transposase|_IS4_family_protein:0.06227641701769323634,(((134296243__Bacteria__Betaproteobacteria__Burkholderia_vietnamiensis_G4__transposase|_IS4_family_protein:0.00288259935624946657,(189348531__Bacteria__Betaproteobacteria__Burkholderia_multivorans_ATCC_17616_Xp__ISBmu2_transposase:0.00000122123005994819,161522720__Bacteria__Betaproteobacteria__Burkholderia_multivorans_ATCC_17616__transposase_IS4_family_protein:0.00000122123005994819):0.00000122123005994819):0.07656574865472329239,(134291598__Bacteria__Betaproteobacteria__Burkholderia_vietnamiensis_G4__transposase|_IS4_family_protein:0.04732368507440615213,(238027515__Bacteria__Betaproteobacteria__Burkholderia_glumae_BGR1__transposase|_IS4_family_protein:0.04429781432518749285,387905612__Bacteria__Betaproteobacteria__Burkholderia_sp_KJ006__transposase|_IS4_family_protein:0.06800336651297296531):0.02374301287968664381):0.02022725061252366244):0.02265223585344478680,161521399__Bacteria__Betaproteobacteria__Burkholderia_multivorans_ATCC_17616__transposase_IS4_family_protein:0.08013853593591441227):0.03836619112364499096):0.20816376174756939799):0.05064978134508581198,(350269363__Bacteria__Clostridia__Oscillibacter_valericigenes_Sjm18-20__putative_transposase_for_insertion_sequence_element:0.71364834514012565059,124269003__Bacteria__Betaproteobacteria__Methylibium_petroleiphilum_PM1__TIS1021|transposase:0.23113272014676769506):0.06702668820706131347):0.02099394091713190427):0.18944966471648358453,((((220933801__Bacteria__Gammaproteobacteria__Thioalkalivibrio_sulfidophilus_HL-EbGr7__ISRSO18|transposase:0.28710749703286175816,(339483048__Bacteria__Betaproteobacteria__Nitrosomonas_sp_Is79A3__transposase_IS4_family_protein:0.00581971159734909638,((339484369__Bacteria__Betaproteobacteria__Nitrosomonas_sp_Is79A3__transposase_IS4_family_protein:0.00000122123005994819,339483668__Bacteria__Betaproteobacteria__Nitrosomonas_sp_Is79A3__transposase_IS4_family_protein:0.00308980446312384768):0.00618993421048933800,339482223__Bacteria__Betaproteobacteria__Nitrosomonas_sp_Is79A3__transposase_IS4_family_protein:0.00000122123005994819):0.00660353700958751528):0.39691659810912671702):0.19257041260122459425,(340781873__Bacteria__Gammaproteobacteria__Acidithiobacillus_caldus_SM-1__ISPsy2|_transposase:0.12642220122297814777,(340781532__Bacteria__Gammaproteobacteria__Acidithiobacillus_caldus_SM-1__ISMca7|_transposase:0.00649138504576812856,340781169__Bacteria__Gammaproteobacteria__Acidithiobacillus_caldus_SM-1__ISMca7|_transposase:0.00937919137405850145):0.19233065815946281951):0.30603348028757765276):0.06855069081617357063,(((322433917__Bacteria__Acidobacteria__Granulicella_tundricola__transposase_IS4:0.40154192242645797561,(((89899748__Bacteria__Betaproteobacteria__Rhodoferax_ferrireducens_T118__transposase|_IS4:0.06514742236848633516,91786617__Bacteria__Betaproteobacteria__Polaromonas_sp_JS666__hypothetical_protein:0.16538008033401996322):0.08410869345056019852,((323526365__Bacteria__Betaproteobacteria__Burkholderia_sp_CCGE1001__transposase_IS4_family_protein:0.05864079456057917639,186473719__Bacteria__Betaproteobacteria__Burkholderia_phymatum_STM815__transposase_IS4_family_protein:0.06174876715850241560):0.03313292041324491372,83720639__Bacteria__Betaproteobacteria__Burkholderia_thailandensis_E264__ISPsy10|_transposase|_truncation:0.24905188357037244540):0.03709182879810303535):0.04407223682896521666,121608262__Bacteria__Betaproteobacteria__Verminephrobacter_eiseniae_EF01-2__transposase|_IS4_family_protein:0.27916442335134417085):0.23998719624579292753):0.24021729520231802080,((219683956__Bacteria__Actinobacteria__Bifidobacterium_animalis_subsp_lactis_AD011__transposase|_IS4:0.18720215660442668382,317055891__Bacteria__Clostridia__Ruminococcus_albus_7__transposase_IS4_family_protein:0.48166945224287421867):0.45605271159630123012,(((((327312632__Bacteria__Bacteroidetes__Prevotella_denticola_F0289__transposase|_IS4_family:0.44829645498108894319,((375256737__Bacteria__Bacteroidetes__Tannerella_forsythia_ATCC_43037__transposase|_IS4_family:0.35584313807769124560,334146190__Bacteria__Bacteroidetes__Porphyromonas_gingivalis_TDC60__transposase_in_ISPg1:0.33654016985575613274):0.20240438197765869832,340620930__Bacteria__Bacteroidetes__Capnocytophaga_canimorsus_Cc5__transposase_insH_for_insertion_sequence_element_IS5Y:0.80683307393726855228):0.10631746283531690045):0.30994773804687436591,(((385323721__Bacteria__Betaproteobacteria__Neisseria_meningitidis_8013__ISNme1_transposase:0.00080389225093884247,161869484__Bacteria__Betaproteobacteria__Neisseria_meningitidis_053442__IS1106_transposase:0.05853308586100074845):0.67959537541279391171,(325983012__Bacteria__Betaproteobacteria__Nitrosomonas_sp_AL212__transposase_IS4_family_protein:0.50954680813278652174,222112507__Bacteria__Betaproteobacteria__Acidovorax_ebreus_TPSY__transposase_is4_family_protein:0.63910397652695627446):0.17060776576595326759):0.19263459770529101078,(336324001__Bacteria__others_bacteria__Flexistipes_sinusarabici_DSM_4947__transposase_IS4_family_protein:0.69534339301198244687,291278709__Bacteria__others_bacteria__Deferribacter_desulfuricans_SSM1__transposase_IS4_family:0.69018860901912770789):0.16710038739981880607):0.07935795559195564508):0.21620436543922838535,(((116627068__Bacteria__Bacilli__Streptococcus_thermophilus_LMD-9__IS5_family_transposase:0.66554996147725797861,(((347759456__Bacteria__Alphaproteobacteria__Gluconacetobacter_xylinus_NBRC_3288__transposase:0.00000122123005994819,347760929__Bacteria__Alphaproteobacteria__Gluconacetobacter_xylinus_NBRC_3288__transposase:0.00861750999977682272):0.65389256134018558519,(217968786__Bacteria__Betaproteobacteria__Thauera_sp_MZ1T__transposase_IS4_family_protein:0.07457373278410027451,56477254__Bacteria__Betaproteobacteria__Aromatoleum_aromaticum_EbN1__IS5_family_transposase:0.05291825313995419944):0.63002555394069836847):0.16228364834789094084,333995998__Bacteria__Spirochaetes__Treponema_azotonutricium_ZAS-9__transposase_IS4_family_protein:0.46279010316049973284):0.12390442830650875983):0.31412454748630741497,(383319061__Archaea__Methanocellales__Methanocella_sp_HZ254__transposase|_IS5_family:0.85737931610460760279,(386001740__Archaea__Methanosarcinales__Methanosaeta_harundinacea_6Ac__transposase:0.42825330180089099530,(330508225__Archaea__Methanosarcinales__Methanosaeta_concilii_GP6__transposase|_IS4:0.43754172782897515770,91773928__Archaea__Methanosarcinales__Methanococcoides_burtonii_DSM_6242__transposase|_IS4:0.24539388583160245960):0.17029189618641227266):0.23220141944232935982):0.35713130790512870316):0.18300996940275959801,(337286480__Bacteria__others_bacteria__Thermodesulfatator_indicus_DSM_15286__transposase_IS4_family_protein:0.77515097835322588349,385811165__Bacteria__others_bacteria__Ignavibacterium_album_JCM_16511__transposase:0.90483803602792678422):0.09599949201114303665):0.13705777813659358877):0.05177385925379073689,(((159186163__Bacteria__Alphaproteobacteria__Agrobacterium_tumefaciens_str_C58_circ-lin__IS5_family_transposase:0.24637401654562535169,(337270746__Bacteria__Alphaproteobacteria__Mesorhizobium_opportunistum_WSM2075__transposase_IS4_family_protein:0.22268083921156187066,384221979__Bacteria__Alphaproteobacteria__Bradyrhizobium_japonicum_USDA_6__hypothetical_protein:0.11666673789736227429):0.14257493782443919628):0.33545577815486143924,115525048__Bacteria__Alphaproteobacteria__Rhodopseudomonas_palustris_BisA53__transposase|_IS4_family_protein:0.65376825695712348363):0.14101182879492865641,((209542832__Bacteria__Alphaproteobacteria__Gluconacetobacter_diazotrophicus_PAl_5_Xi__transposase_IS4_family_protein:0.91726134556600591452,114566250__Bacteria__Clostridia__Syntrophomonas_wolfei_subsp_wolfei_str_Goettingen__hypothetical_protein:1.97212623542382958775):0.22445984537645033430,(192293348__Bacteria__Alphaproteobacteria__Rhodopseudomonas_palustris_TIE-1__transposase_IS4_family_protein:0.00600572896619985374,((91978869__Bacteria__Alphaproteobacteria__Rhodopseudomonas_palustris_BisB5__transposase|_IS4:0.00000122123005994819,91975706__Bacteria__Alphaproteobacteria__Rhodopseudomonas_palustris_BisB5__transposase|_IS4:0.00318059014287519915):0.01728541706364057629,39934368__Bacteria__Alphaproteobacteria__Rhodopseudomonas_palustris_CGA009__IS5_transposase:0.11053227961052851380):0.01538825948313869880):0.55295876782645136949):0.07488409763111744666):0.23549526017569494263):0.22289125206775389776,152992272__Bacteria__Epsilonproteobacteria__Sulfurovum_sp_NBC37-1__transposase:1.03343418849430412898):0.36320618238430624203):0.13743341931494432173):0.03127313521235462052,((56476747__Bacteria__Betaproteobacteria__Aromatoleum_aromaticum_EbN1__IS5_family_transposase:0.08727911194717408172,53804938__Bacteria__Gammaproteobacteria__Methylococcus_capsulatus_str_Bath__ISMca7|_transposase:0.22811953172302346093):0.27823696937049419153,300088664__Bacteria__Chloroflexi__Dehalogenimonas_lykanthroporepellens_BL-DC-9__transposase_IS4_family_protein:0.40736922083773685621):0.09703444885433945566):0.09101065801068031202):0.11859839365406300848,((333913412__Bacteria__Betaproteobacteria__Delftia_sp_Cs1-4__transposase_IS4_family_protein:0.10232237140056384128,121595041__Bacteria__Betaproteobacteria__Acidovorax_sp_JS42__transposase|_IS4_family_protein:0.11763646702076524519):0.04517313495310474464,((((187918981__Bacteria__Betaproteobacteria__Burkholderia_phytofirmans_PsJN__transposase_IS4_family_protein:0.38642775730291528680,(239815279__Bacteria__Betaproteobacteria__Variovorax_paradoxus_S110__transposase_IS4_family_protein:0.06899160621790177694,(124265575__Bacteria__Betaproteobacteria__Methylibium_petroleiphilum_PM1__ISRSO18|transposase:0.07290664626742712762,383758417__Bacteria__Betaproteobacteria__Rubrivivax_gelatinosus_IL144__transposase|_IS4_family_protein:0.11874956032904226966):0.05596369603137855281):0.17212610180752901945):0.06539687612125144600,(((121596055__Bacteria__Betaproteobacteria__Acidovorax_sp_JS42__transposase|_IS4_family_protein:0.00000122123005994819,121595270__Bacteria__Betaproteobacteria__Acidovorax_sp_JS42__transposase|_IS4_family_protein:0.00000122123005994819):0.18825038742250926882,121595246__Bacteria__Betaproteobacteria__Acidovorax_sp_JS42__transposase|_IS4_family_protein:0.11407124206664864818):0.04508802499366609123,(319762419__Bacteria__Betaproteobacteria__Alicycliphilus_denitrificans_BC__transposase_is4_family_protein:0.16560550445172111944,(330824163__Bacteria__Betaproteobacteria__Alicycliphilus_denitrificans_K601__transposase_IS4_family_protein:0.16208404723640570944,((161522679__Bacteria__Betaproteobacteria__Burkholderia_multivorans_ATCC_17616__transposase_IS4_family_protein:0.00000122123005994819,189348464__Bacteria__Betaproteobacteria__Burkholderia_multivorans_ATCC_17616_Xp__ISBmu20_transposase:0.00000122123005994819):0.10857774930378534528,((326316912__Bacteria__Betaproteobacteria__Acidovorax_avenae_subsp_avenae_ATCC_19860__transposase_IS4_family_protein:0.00413406342777074623,120612113__Bacteria__Betaproteobacteria__Acidovorax_citrulli_AAC00-1__transposase|_IS4_family_protein:0.03129617246699464145):0.16887537980752270750,333913398__Bacteria__Betaproteobacteria__Delftia_sp_Cs1-4__transposase_IS4_family_protein:0.11121237120380202124):0.02608981311627377869):0.04160788080920036630):0.04244269628379630788):0.02530112870201824127):0.07069430518881605896):0.05677716078115314924,17546423__Bacteria__Betaproteobacteria__Ralstonia_solanacearum_GMI1000__ISRSO18|transposase:0.20843359226638988324):0.06442872482843801929,(296137490__Bacteria__Betaproteobacteria__Thiomonas_intermedia_K12__transposase_IS4_family_protein:0.05030798737995648140,296136396__Bacteria__Betaproteobacteria__Thiomonas_intermedia_K12__transposase_IS4_family_protein:0.06575471415280398357):0.15401441846858465734):0.01882938914430127078):0.25980417059772636934):0.04323338563728120615):0.05041933493873525240,((((188577493__Bacteria__Gammaproteobacteria__Xanthomonas_oryzae_pv_oryzae_PXO99A__ISXoo6_transposase:0.00472463714089831673,((84621765__Bacteria__Gammaproteobacteria__Xanthomonas_oryzae_pv_oryzae_MAFF_311018__ISXoo6_transposase:0.00298272031173350133,58582712__Bacteria__Gammaproteobacteria__Xanthomonas_oryzae_pv_oryzae_KACC10331__transposase:0.00123143982470446094):0.00000122123005994819,84624597__Bacteria__Gammaproteobacteria__Xanthomonas_oryzae_pv_oryzae_MAFF_311018__ISXoo6_transposase:0.00000122123005994819):0.00000122123005994819):0.00380419315504003722,(((188576087__Bacteria__Gammaproteobacteria__Xanthomonas_oryzae_pv_oryzae_PXO99A__ISXoo6_transposase:0.01535165056778785980,188576292__Bacteria__Gammaproteobacteria__Xanthomonas_oryzae_pv_oryzae_PXO99A__ISXoo6_transposase:0.00648585363134142681):0.00295025597340147026,84623044__Bacteria__Gammaproteobacteria__Xanthomonas_oryzae_pv_oryzae_MAFF_311018__ISXoo6_transposase:0.02994573931053701177):0.00000122123005994819,188578198__Bacteria__Gammaproteobacteria__Xanthomonas_oryzae_pv_oryzae_PXO99A__ISXoo6_transposase:0.00000122123005994819):0.00000122123005994819):0.17753573873637068514,(311104342__Bacteria__Betaproteobacteria__Achromobacter_xylosoxidans_A8__transposase|_IS4_family_protein_1:0.08209014608221634757,(330824164__Bacteria__Betaproteobacteria__Alicycliphilus_denitrificans_K601__transposase_IS4_family_protein:0.12101609663640711112,((188991820__Bacteria__Gammaproteobacteria__Xanthomonas_campestris_pv_campestris_str_B100__IS1479_transposase|like:0.19660991377161843308,21230705__Bacteria__Gammaproteobacteria__Xanthomonas_campestris_pv_campestris_str_ATCC_33913__IS1479_transposase:0.01761530065458580957):0.03955083728394068188,(58581719__Bacteria__Gammaproteobacteria__Xanthomonas_oryzae_pv_oryzae_KACC10331__transposase:0.00849466669309715053,58582315__Bacteria__Gammaproteobacteria__Xanthomonas_oryzae_pv_oryzae_KACC10331__transposase:0.11585716567555044698):0.03466526279997780152):0.16206635260673526999):0.03042935239128926467):0.05940866981482140208):0.23038861831404910951,(384419985__Bacteria__Gammaproteobacteria__Xanthomonas_oryzae_pv_oryzicola_BLS256__transposase:0.32337486271788851155,((26990498__Bacteria__Gammaproteobacteria__Pseudomonas_putida_KT2440__transposase:0.11108867687589124573,(339488674__Bacteria__Gammaproteobacteria__Pseudomonas_putida_S16__IS4|_transposase:0.00000122123005994819,148546597__Bacteria__Gammaproteobacteria__Pseudomonas_putida_F1__transposase|_IS4_family_protein:0.00290760147111919541):0.04338734641830140071):0.08012917600875316126,(28870376__Bacteria__Gammaproteobacteria__Pseudomonas_syringae_pv_tomato_str_DC3000__ISPssy|_transposase:0.13687452827647550446,(163858497__Bacteria__Betaproteobacteria__Bordetella_petrii_DSM_12804__ISPssy|_transposase:0.02548478166071513340,((((386022146__Bacteria__Gammaproteobacteria__Pseudomonas_stutzeri_DSM_4166__putative_transposase_TnpA:0.00598207021126205551,170722520__Bacteria__Gammaproteobacteria__Pseudomonas_putida_W619__transposase_IS4_family_protein:0.01821288963526211668):0.01641589629595195318,386064767__Bacteria__Gammaproteobacteria__Pseudomonas_aeruginosa_NCGM2_S1_1__transposase:0.72529048459982947694):0.00205514693780637714,((220936183__Bacteria__Gammaproteobacteria__Thioalkalivibrio_sulfidophilus_HL-EbGr7__transposase_IS4_family_protein:0.00300090507816948640,386022128__Bacteria__Gammaproteobacteria__Pseudomonas_stutzeri_DSM_4166__transposase:0.00000122123005994819):0.01794193507435523985,((339496205__Bacteria__Gammaproteobacteria__Pseudomonas_stutzeri_ATCC_17588_LMG_11199__DDE|type_transposase:0.00600958419835797598,339495939__Bacteria__Gammaproteobacteria__Pseudomonas_stutzeri_ATCC_17588_LMG_11199__DDE|type_transposase:0.00599188781234929937):0.00299799975198839896,386022672__Bacteria__Gammaproteobacteria__Pseudomonas_stutzeri_DSM_4166__DDE|type_transposase:0.00000122123005994819):0.01847345605690427911):0.00621589023252935337):0.00320326865150751287,(339492193__Bacteria__Gammaproteobacteria__Pseudomonas_stutzeri_ATCC_17588_LMG_11199__transposase:0.02322992462215113171,((146283717__Bacteria__Gammaproteobacteria__Pseudomonas_stutzeri_A1501__transposase|like_protein_TnpA3:0.02651449993687791593,226945282__Bacteria__Gammaproteobacteria__Azotobacter_vinelandii_DJ__transposase|_IS4_protein:0.01724807686456867120):0.01395767884252333696,(339489391__Bacteria__Gammaproteobacteria__Pseudomonas_putida_S16__ISPsy2|_transposase:0.04104527898370664146,(66043367__Bacteria__Gammaproteobacteria__Pseudomonas_syringae_pv_syringae_B728a__transposase_IS4:0.00894219667116903996,((71736625__Bacteria__Gammaproteobacteria__Pseudomonas_syringae_pv_phaseolicola_1448A__ISPsy2|_transposase:0.00000122123005994819,71733946__Bacteria__Gammaproteobacteria__Pseudomonas_syringae_pv_phaseolicola_1448A__ISPsy2|_transposase:0.00296991778566757774):0.00297642238810002201,(71737261__Bacteria__Gammaproteobacteria__Pseudomonas_syringae_pv_phaseolicola_1448A__ISPsy2|_transposase:0.00596528593498297718,71737717__Bacteria__Gammaproteobacteria__Pseudomonas_syringae_pv_phaseolicola_1448A__ISPsy2|_transposase:0.00603269741461402546):0.00594155649334025988):0.00000122123005994819):0.02231959082728484506):0.01426461945937915372):0.01646870869192530729):0.01553962209357290236):0.00523353088390802589):0.03448309217246041392):0.05692473162476728576):0.12623290150308758006):0.06408254557951079122):0.03845311026280762851):0.09418311314277172386,92119314__Bacteria__Alphaproteobacteria__Nitrobacter_hamburgensis_X14__ISMca7|_transposase:0.86824237068439147347):0.07401569449747648355):0.21704144195583513488,326794553__Bacteria__Gammaproteobacteria__Marinomonas_mediterranea_MMB-1__transposase_IS4_family_protein:0.27200616375263930724):0.11843499205641351557,15601233__Bacteria__Gammaproteobacteria__Vibrio_cholerae_O1_biovar_El_Tor_str_N16961__IS5_transposase:0.06464401994448040756):0.0;
