# Supplementary material for: The last universal common ancestor between ancient Earth chemistry and the onset of genetics
Source: PLoS Genet. 2018 Aug 16;14(8):e1007518. doi: 10.1371/journal.pgen.1007518 (PMC6095482; doi:10.1371/journal.pgen.1007518)
Supplement: S1 Appendix — The trees are for the 355 clusters that, after alignment and tree construction, generated ML trees that preserve domain monophyly while also having homologues in ≥2 archaeal and ≥2 bacterial lineages. These 355 proteins trace to LUCA by those phylogenetic criteria [78]. LUCA, last universal common ancestor; ML, maximum likelihood. (ZIP) [file pgen.1007518.s001.zip › renamed_trees_LUCA/6.tree]

((284162426__Archaea__Archaeoglobales__Archaeoglobus_profundus_DSM_5631__translation_elongation_factor_EF|1_subunit_alpha:0.07427781219152607139,288932764__Archaea__Archaeoglobales__Ferroglobus_placidus_DSM_10642__translation_elongation_factor_EF|1|_subunit_alpha:0.04191646313746628244):0.03737966304138162082,((((41614879__Archaea__others_archaea__Nanoarchaeum_equitans_Kin4-M__elongation_factor_1|alpha:0.33879694651994823884,((18977747__Archaea__Thermococcales-pyroco__Pyrococcus_furiosus_DSM_3638__elongation_factor_1|alpha:0.02674911789117996944,(337283815__Archaea__Thermococcales-pyroco__Pyrococcus_yayanosii_CH1__elongation_factor_1|alpha:0.02336122735472062270,(14591270__Archaea__Thermococcales-pyroco__Pyrococcus_horikoshii_OT3__elongation_factor_1|alpha:0.00527030392040510332,(332157711__Archaea__Thermococcales-pyroco__Pyrococcus_sp_NA2__elongation_factor_1|alpha:0.01248649807694008317,14520890__Archaea__Thermococcales-pyroco__Pyrococcus_abyssi_GE5__elongation_factor_1|alpha:0.00652035135676678080):0.00957416680959510651):0.01672973137628015403):0.01232895947659530186):0.01543812913531765127,(315230368__Archaea__Thermococcales-pyroco__Thermococcus_barophilus_MP__translation_elongation_factor_1_subunit_alpha:0.02288617404857629448,(((240103111__Archaea__Thermococcales-pyroco__Thermococcus_gammatolerans_EJ3__elongation_factor_1|alpha:0.00657247902565176890,223478772__Archaea__Thermococcales-pyroco__Thermococcus_sp_AM4__translation_elongation_factor_EF|1_subunit_alpha:0.00297911130101042535):0.01571551858182069356,(212223901__Archaea__Thermococcales-pyroco__Thermococcus_onnurineus_NA1__elongation_factor_1|alpha:0.02533116768330290550,57640243__Archaea__Thermococcales-pyroco__Thermococcus_kodakarensis_KOD1__elongation_factor_1|alpha:0.01105465760870280763):0.00980626595563087629):0.01594218953926262658,242399536__Archaea__Thermococcales-pyroco__Thermococcus_sibiricus_MM_739__elongation_factor_1|alpha:0.04438886703648234344):0.01003771098157348399):0.02398668841848052014):0.14084802529596313070):0.05846456887295042870,(((119719557__Archaea__Thermoproteales__Thermofilum_pendens_Hrk_5__elongation_factor_1|alpha:0.27156659155104984071,(((159042306__Archaea__Thermoproteales__Caldivirga_maquilingensis_IC-167__elongation_factor_1|alpha:0.14704392314253836305,(307594831__Archaea__Thermoproteales__Vulcanisaeta_distributa_DSM_14429__translation_elongation_factor_EF|1_subunit_alpha:0.01656771658123578142,325969065__Archaea__Thermoproteales__Vulcanisaeta_moutnovskia_768-28__translation_elongation_factor_EF|1_subunit_alpha:0.03426584786360596657):0.05761190118594646664):0.02265413930579985788,((119871911__Archaea__Thermoproteales__Pyrobaculum_islandicum_DSM_4184__elongation_factor_1|alpha:0.01423782376111318304,(18313751__Archaea__Thermoproteales__Pyrobaculum_aerophilum_str_IM2__elongation_factor_1|alpha:0.02642946769799087159,(171186176__Archaea__Thermoproteales__Thermoproteus_neutrophilus_V24Sta__elongation_factor_1|alpha:0.02079157758065837761,(374327007__Archaea__Thermoproteales__Pyrobaculum_sp_1860__elongation_factor_1|alpha:0.03331556634726606098,(126459724__Archaea__Thermoproteales__Pyrobaculum_calidifontis_JCM_11548__translation_elongation_factor_1A_|EF|1A|EF|Tu|:0.01736666051556609927,(379003814__Archaea__Thermoproteales__Pyrobaculum_oguniense_TE7__translation_elongation_factor_EF|1_alpha:0.00684463324625558117,145591575__Archaea__Thermoproteales__Pyrobaculum_arsenaticum_DSM_13514__elongation_factor_1|alpha:0.00937239722490681992):0.01334063167740871803):0.01191585645426795556):0.00667222300078631168):0.01375032689187317275):0.01291677145753526539):0.07485785426392035924,(352681247__Archaea__Thermoproteales__Thermoproteus_tenax_Kra_1__translation_elongation_factor_aEF|1_subunit_alpha:0.02031611207327438731,327311234__Archaea__Thermoproteales__Thermoproteus_uzoniensis_768-20__elongation_factor_1|alpha:0.02802888309454544882):0.06109763399366984621):0.05680338481488896724):0.20965096446144690367,((((126465710__Archaea__Desulfurococcales__Staphylothermus_marinus_F1__elongation_factor_1|alpha:0.01703449505204879949,297527617__Archaea__Desulfurococcales__Staphylothermus_hellenicus_DSM_12710__translation_elongation_factor_EF|1_subunit_alpha:0.01384689846331262769):0.08674562598622642673,(389860848__Archaea__Desulfurococcales__Thermogladius_sp_1633__translation_elongation_factor_1A:0.09720415420851227783,(((218884679__Archaea__Desulfurococcales__Desulfurococcus_kamchatkensis_1221n__elongation_factor_1|alpha:0.00711458545270867489,390939165__Archaea__Desulfurococcales__Desulfurococcus_fermentans_DSM_16532__translation_elongation_factor_EF|1_subunit_alpha:0.01168491822786050204):0.01467431169149678929,320101543__Archaea__Desulfurococcales__Desulfurococcus_mucosus_DSM_2162__translation_elongation_factor_1A_|EF|1A|EF|Tu|:0.02346254353497109063):0.04872155401039927197,296243124__Archaea__Desulfurococcales__Thermosphaera_aggregans_DSM_11486__translation_elongation_factor_1A:0.08279251331732419283):0.04796741833924242360):0.03441501479501830191):0.03168556705637972509,(385805637__Archaea__Sulfolobales__Fervidicoccus_fontis_Kam940__elongation_factor_1|alpha:0.17512419335116916064,((305663636__Archaea__Desulfurococcales__Ignisphaera_aggregans_DSM_17230__translation_elongation_factor_1A_|EF|1A|EF|Tu|:0.30394545635979697273,156937938__Archaea__Desulfurococcales__Ignicoccus_hospitalis_KIN4-I__elongation_factor_1|alpha:0.10960718261275378960):0.04908721517535554607,((347522783__Archaea__Desulfurococcales__Pyrolobus_fumarii_1A__translation_elongation_factor_EF|1_subunit_alpha:0.07677585877069112441,124028427__Archaea__Desulfurococcales__Hyperthermus_butylicus_DSM_5456__elongation_factor_1|alpha:0.07383644244599139872):0.02579330087347278186,(14601666__Archaea__Desulfurococcales__Aeropyrum_pernix_K1__elongation_factor_1|alpha:0.09313023014106892872,302348981__Archaea__Desulfurococcales__Acidilobus_saccharovorans_345-15__Elongation_factor_1|alpha:0.18786294751165952266):0.05992415393516777045):0.02328761443130278330):0.01536874091144902268):0.03868972001405641958):0.03701791368309820252,(332796424__Archaea__Sulfolobales__Acidianus_hospitalis_W1__translation_elongation_factor_aEF|1_subunit_alpha:0.08990016621119253926,(((227828180__Archaea__Sulfolobales__Sulfolobus_islandicus_M_14-25__elongation_factor_1|alpha:0.00275306577201690078,15897164__Archaea__Sulfolobales__Sulfolobus_solfataricus_P2__elongation_factor_1|alpha:0.00420035428478505741):0.06675879493825047362,(15920458__Archaea__Sulfolobales__Sulfolobus_tokodaii_str_7__elongation_factor_1|alpha:0.03987013479945520494,70606488__Archaea__Sulfolobales__Sulfolobus_acidocaldarius_DSM_639__elongation_factor_1|alpha:0.08662809646242548844):0.04618625713298914193):0.03107231378523529763,(330833908__Archaea__Sulfolobales__Metallosphaera_cuprina_Ar-4__elongation_factor_1|alpha:0.01716497916538755816,146302826__Archaea__Sulfolobales__Metallosphaera_sedula_DSM_5348__elongation_factor_1|alpha:0.01999316487101823400):0.08480010275316023083):0.03796318371806639558):0.11743694673698099051):0.08785189975107043914):0.09439262148520555229):0.05128328657501401294,(161528542__Archaea__others_archaea__Nitrosopumilus_maritimus_SCM1__elongation_factor_1|alpha:0.04205627625216114968,118575602__Archaea__others_archaea__Cenarchaeum_symbiosum_A__translation_elongation_factor_EF|1alpha:0.06779196132242402972):0.41133319789700484304):0.05850141449434176355,170291109__Archaea__others_archaea__Candidatus_Korarchaeum_cryptofilum_OPF8__elongation_factor_1|alpha:0.33786609224857744316):0.13169392097810483921):0.06781225555063512267,((((289595751__Archaea__Thermoplasmatales__Aciduliprofundum_boonei_T469__translation_elongation_factor_EF|1|_subunit_alpha:0.11070448947400700346,((13541882__Archaea__Thermoplasmatales__Thermoplasma_volcanium_GSS1__elongation_factor_1|alpha:0.03252997884686088803,16081566__Archaea__Thermoplasmatales__Thermoplasma_acidophilum_DSM_1728__elongation_factor_1|alpha:0.01969809818042940475):0.09420110166288177267,48477487__Archaea__Thermoplasmatales__Picrophilus_torridus_DSM_9790__elongation_factor_1|alpha:0.10377437542271698845):0.11557514206834837434):0.14333836568290636571,((((((219852157__Archaea__Methanomicrobiales__Methanosphaerula_palustris_E1-9c__elongation_factor_1|alpha:0.06598654068804429840,154150242__Archaea__Methanomicrobiales__Methanoregula_boonei_6A8__elongation_factor_1|alpha:0.08498971506862357250):0.05201664984261937519,124486257__Archaea__Methanomicrobiales__Methanocorpusculum_labreanum_Z__elongation_factor_1|alpha:0.24277081332278804826):0.03169908568560055040,(126178680__Archaea__Methanomicrobiales__Methanoculleus_marisnigri_JR1__elongation_factor_1|alpha:0.07396202551152049331,307352855__Archaea__Methanomicrobiales__Methanoplanus_petrolearius_DSM_11571__translation_elongation_factor_EF|1_subunit_alpha:0.11926395712915313641):0.03263079898826672792):0.02593451821387554243,88602864__Archaea__Methanomicrobiales__Methanospirillum_hungatei_JF-1__elongation_factor_1|alpha:0.17916967471776171217):0.02480116112631711167,(((((294495217__Archaea__Methanosarcinales__Methanohalophilus_mahii_DSM_5219__translation_elongation_factor_1A_|EF|1A|EF|Tu|:0.07418920043720375612,336476460__Archaea__Methanosarcinales__Methanosalsum_zhilinae_DSM_4017__translation_elongation_factor_EF|1_subunit_alpha:0.07339175863365862695):0.06077975558120907174,91773151__Archaea__Methanosarcinales__Methanococcoides_burtonii_DSM_6242__elongation_factor_1|alpha:0.08793243856573247641):0.03644702525868263182,((73671113__Archaea__Methanosarcinales__Methanosarcina_barkeri_str_Fusaro__translation_elongation_factor_1A_|EF|1A|EF|Tu|:0.04694654161405067971,21228366__Archaea__Methanosarcinales__Methanosarcina_mazei_Go1__elongation_factor_1|alpha:0.02177998975530367684):0.01698328526984832498,20090120__Archaea__Methanosarcinales__Methanosarcina_acetivorans_C2A__elongation_factor_1|alpha:0.03586342813302905580):0.08037308596877840161):0.02092399942662640996,298674720__Archaea__Methanosarcinales__Methanohalobium_evestigatum_Z-7303__translation_elongation_factor_EF|1_subunit_alpha:0.15408053560387446890):0.07056839626845802516,((383320568__Archaea__Methanocellales__Methanocella_sp_HZ254__translation_elongation_factor_1A_|EF|1A|EF|Tu|:0.05293567431468275408,(282163895__Archaea__Methanocellales__Methanocella_paludicola_SANAE__elongation_factor_1|alpha:0.04073370445759860042,147921527__Archaea__Methanocellales__Uncultured_methanogenic_archaeon_RC-I__elongation_factor_1|alpha:0.09432661656573422537):0.02747824583401279122):0.07820607155741136907,(386001013__Archaea__Methanosarcinales__Methanosaeta_harundinacea_6Ac__Elongation_factor_1|alpha:0.12024529450999658919,(330507663__Archaea__Methanosarcinales__Methanosaeta_concilii_GP6__translation_elongation_factor_EF|1_subunit_alpha:0.14675663230109825541,116754132__Archaea__Methanosarcinales__Methanosaeta_thermophila_PT__elongation_factor_1|alpha:0.08716617381323142622):0.01994402013475531435):0.05631392491312250254):0.05152522502425869316):0.02987405629293836407):0.04586242618996132919,(((195952641__Bacteria__Aquificae__Hydrogenobaculum_sp_Y04AAS1__elongation_factor_Tu:0.06321312730331245244,((289548393__Bacteria__Aquificae__Thermocrinis_albus_DSM_14484__translation_elongation_factor_Tu:0.04736795728241659925,15605614__Bacteria__Aquificae__Aquifex_aeolicus_VF5__elongation_factor_Tu:0.06151393153524455787):0.03091441277854280884,288818179__Bacteria__Aquificae__Hydrogenobacter_thermophilus_TK-6__elongation_factor_EF|Tu:0.02019513581440198630):0.03866699236453762650):0.05400276953681289877,(((188996254__Bacteria__Aquificae__Sulfurihydrogenibium_sp_YO3AOP1__elongation_factor_Tu:0.00333683335350228082,225849550__Bacteria__Aquificae__Sulfurihydrogenibium_azorense_Az-Fu1__elongation_factor_Tu:0.02793539602262061147):0.06161567017703538374,225850733__Bacteria__Aquificae__Persephonella_marina_EX-H1__elongation_factor_Tu:0.05869929474727850205):0.09566322559576297124,((((51894212__Bacteria__Clostridia__Symbiobacterium_thermophilum_IAM_14863__elongation_factor_Tu:0.13641417629259236510,((((295694835__Bacteria__Bacilli__Kyrpidia_tusciae_DSM_2912__translation_elongation_factor_Tu:0.08162419231943389419,258512672__Bacteria__Bacilli__Alicyclobacillus_acidocaldarius_subsp_acidocaldarius_DSM_446__translation_elongation_factor_Tu:0.08078348660274942139):0.04062329968166714100,((((336066413__Bacteria__others_bacteria__Erysipelothrix_rhusiopathiae_str_Fujisawa__translation_elongation_factor_Tu:0.18682108117408577352,((50365437__Bacteria__Tenericutes__Mesoplasma_florum_L1__elongation_factor_Tu:0.04383098590865570909,(344205366__Bacteria__Tenericutes__Mycoplasma_putrefaciens_KS1__translation_elongation_factor_Tu:0.00768858566738564626,((83319675__Bacteria__Tenericutes__Mycoplasma_capricolum_subsp_capricolum_ATCC_27343__elongation_factor_Tu:0.00000122123005994819,313665090__Bacteria__Tenericutes__Mycoplasma_leachii_PG50__translation_elongation_factor_Tu:0.00000122123005994819):0.00000122123005994819,42560712__Bacteria__Tenericutes__Mycoplasma_mycoides_subsp_mycoides_SC_str_PG1__elongation_factor_Tu:0.00000122123005994819):0.03259299665663548118):0.05584099611698579296):0.16359265459186284053,(((193216805__Bacteria__Tenericutes__Mycoplasma_arthritidis_158L3-1__elongation_factor_Tu:0.06489910401127217676,269114826__Bacteria__Tenericutes__Mycoplasma_hominis_ATCC_23114__Elongation_factor_Tu_|EF|Tu|:0.03970660221929183525):0.06885049915176508217,((15828876__Bacteria__Tenericutes__Mycoplasma_pulmonis_UAB_CTIP__elongation_factor_Tu:0.08985607195247403978,(47459059__Bacteria__Tenericutes__Mycoplasma_mobile_163K__elongation_factor_Tu:0.16558332114779300559,(304373345__Bacteria__Tenericutes__Mycoplasma_hyorhinis_HUB-1__Elongation_factor_Tu:0.06401544189320099165,(240047667__Bacteria__Tenericutes__Mycoplasma_conjunctivae_HRC-581__elongation_factor_Tu:0.05103272330670906298,54020567__Bacteria__Tenericutes__Mycoplasma_hyopneumoniae_232__elongation_factor_Tu:0.03255399880372443489):0.00699896544064711103):0.09201867994798033912):0.03912742361658955864):0.03577376921785515446,((294155341__Bacteria__Tenericutes__Mycoplasma_crocodyli_MP145__translation_elongation_factor_Tu:0.07317370261811383114,71894677__Bacteria__Tenericutes__Mycoplasma_synoviae_53__elongation_factor_Tu:0.02742993805983312203):0.03400760712561338994,((313678506__Bacteria__Tenericutes__Mycoplasma_bovis_PG45__translation_elongation_factor_Tu:0.00000122123005994819,148377586__Bacteria__Tenericutes__Mycoplasma_agalactiae_PG2__elongation_factor_Tu:0.00000122123005994819):0.10148608638211474575,308189768__Bacteria__Tenericutes__Mycoplasma_fermentans_JER__elongation_factor_Tu_|EF|Tu|:0.07945397698515470342):0.04645605177997912116):0.03485099092559228867):0.03701196034253607936):0.13419866997319682134,((13358086__Bacteria__Tenericutes__Ureaplasma_parvum_serovar_3_str_ATCC_700970__elongation_factor_Tu:0.00370876224557217370,209554179__Bacteria__Tenericutes__Ureaplasma_urealyticum_serovar_10_str_ATCC_33699__elongation_factor_Tu:0.00169142637079684201):0.22049436456161869424,(26553484__Bacteria__Tenericutes__Mycoplasma_penetrans_HF-2__elongation_factor_Tu:0.10210404977180007058,(((13508404__Bacteria__Tenericutes__Mycoplasma_pneumoniae_M129__elongation_factor_Tu:0.01858287370031444508,12045310__Bacteria__Tenericutes__Mycoplasma_genitalium_G37__elongation_factor_Tu:0.01744148718704825740):0.11775686190945121312,161511510__Bacteria__Tenericutes__Mycoplasma_gallisepticum_str_R-low__elongation_factor_Tu:0.09229493184410519913):0.05258599532023708334,(325973149__Bacteria__Tenericutes__Mycoplasma_suis_str_Illinois__translation_elongation_factor_Tu:0.20340713584243771961,(321311018__Bacteria__Tenericutes__Mycoplasma_haemofelis_str_Langford_1__translation_elongation_factor_Tu:0.00271300332226168247,374318720__Bacteria__Tenericutes__Mycoplasma_haemocanis_str_Illinois__elongation_factor_Tu:0.00000122123005994819):0.12645755001723221755):0.16323879824635342817):0.04474507606974284513):0.05789230604313534007):0.05049510267347444292):0.03301275615373306521):0.01160960525312211382):0.04173944375030565895,((((81428673__Bacteria__Bacilli__Lactobacillus_sakei_subsp_sakei_23K__elongation_factor_Tu:0.08535167114146710587,(339635042__Bacteria__Bacilli__Weissella_koreensis_KACC_15510__elongation_factor_Tu:0.07790815704656647855,(170016931__Bacteria__Bacilli__Leuconostoc_citreum_KM20__elongation_factor_Tu:0.00519268885662103798,((339490360__Bacteria__Bacilli__Leuconostoc_sp_C2__elongation_factor_Tu:0.00000122123005994819,296110547__Bacteria__Bacilli__Leuconostoc_kimchii_IMSNU_11154__elongation_factor_Tu:0.00000122123005994819):0.00549401761575974042,(116617742__Bacteria__Bacilli__Leuconostoc_mesenteroides_subsp_mesenteroides_ATCC_8293__elongation_factor_Tu:0.02463633214466033269,300173536__Bacteria__Bacilli__Leuconostoc_gasicomitatum_LMG_18811__protein_translation_elongation_factor_tu:0.01476841973467207803):0.00428585986422111171):0.01357977316646057260):0.11337045112120702761):0.05740683846327933326):0.02843814257238590562,(((377809579__Bacteria__Bacilli__Pediococcus_claussenii_ATCC_BAA-344__translation_elongation_factor_Tu:0.01485780926686492559,116492904__Bacteria__Bacilli__Pediococcus_pentosaceus_ATCC_25745__elongation_factor_Tu:0.03403584088235132171):0.02031722578366124479,(331701124__Bacteria__Bacilli__Lactobacillus_buchneri_NRRL_B-30929__translation_elongation_factor_Tu:0.06345604847335259424,347534628__Bacteria__Bacilli__Lactobacillus_sanfranciscensis_TMW_1-1304__elongation_factor_Tu:0.13011879908413831464):0.04112919357119398933):0.00881369759051721727,((116490839__Bacteria__Bacilli__Oenococcus_oeni_PSU-1__elongation_factor_Tu:0.08004496681602817076,(((148543883__Bacteria__Bacilli__Lactobacillus_reuteri_DSM_20016__elongation_factor_Tu:0.01741754062165950384,184155094__Bacteria__Bacilli__Lactobacillus_fermentum_IFO_3956__elongation_factor_Tu:0.03431969408402744948):0.06131421348278957850,((162139888__Bacteria__Bacilli__Lactobacillus_gasseri_ATCC_33323__elongation_factor_Tu:0.00636347747739442887,42518935__Bacteria__Bacilli__Lactobacillus_johnsonii_NCC_533__elongation_factor_Tu:0.00722101772892325740):0.02696356389124612493,(104773860__Bacteria__Bacilli__Lactobacillus_delbrueckii_subsp_bulgaricus_ATCC_11842__elongation_factor_Tu:0.05994933037951597626,(58337152__Bacteria__Bacilli__Lactobacillus_acidophilus_NCFM__elongation_factor_Tu:0.00617434994859113184,(315038087__Bacteria__Bacilli__Lactobacillus_amylovorus_GRL_1112__elongation_factor_Tu:0.00542721607335330727,((295692727__Bacteria__Bacilli__Lactobacillus_crispatus_ST1__elongation_factor_tu:0.00542705627833893391,336054315__Bacteria__Bacilli__Lactobacillus_kefiranofaciens_ZW3__elongation_factor_Tu:0.01095615652850141786):0.00549096497102274667,385814050__Bacteria__Bacilli__Lactobacillus_helveticus_H10__Elongation_factor_Tu:0.00542119072785185365):0.00547472471457125052):0.00469772145829106327):0.01984576785586618722):0.04807099081459398349):0.08478969553073983922):0.02034193309282525050,(116494821__Bacteria__Bacilli__Lactobacillus_casei_ATCC_334__elongation_factor_Tu:0.01191733482292460858,258508337__Bacteria__Bacilli__Lactobacillus_rhamnosus_GG__elongation_factor_Tu:0.00436726219592148673):0.04023289557278846018):0.01317157350640457865):0.02716190123130493225,(116333991__Bacteria__Bacilli__Lactobacillus_brevis_ATCC_367__elongation_factor_Tu:0.04972998960754355241,254556943__Bacteria__Bacilli__Lactobacillus_plantarum_JDM1__elongation_factor_Tu:0.01946548380314174626):0.01432334267872368595):0.01698702426614894304):0.01882000849051899613):0.02332970496320636508,(90961619__Bacteria__Bacilli__Lactobacillus_salivarius_UCC118__elongation_factor_Tu:0.02450766597657396545,347525693__Bacteria__Bacilli__Lactobacillus_ruminis_ATCC_27782__elongation_factor_Tu:0.03175947499229789944):0.02121079709763545873):0.07297065602349865621,(389868264__Bacteria__Bacilli__Enterococcus_faecium_DO__elongation_factor_EF1A:0.06262867018537529584,(((379705656__Bacteria__Bacilli__Streptococcus_infantarius_subsp_infantarius_CJ18__translation_elongation_factor_Tu:0.00638398327809968410,(55820570__Bacteria__Bacilli__Streptococcus_thermophilus_LMG_18311__elongation_factor_Tu:0.00779621718006804753,340399365__Bacteria__Bacilli__Streptococcus_salivarius_CCHSS3__elongation_factor_Tu_|EF|Tu|:0.00522437846889251337):0.00664095596147351846):0.01872446438952832595,((22536926__Bacteria__Bacilli__Streptococcus_agalactiae_2603V-R__elongation_factor_Tu:0.01594178208670929409,(374338416__Bacteria__Bacilli__Streptococcus_macedonicus_ACA-DC_198__translation_elongation_factor_Tu:0.00295212450524410391,((24379182__Bacteria__Bacilli__Streptococcus_mutans_UA159__elongation_factor_Tu:0.02435007454601051738,288905704__Bacteria__Bacilli__Streptococcus_gallolyticus_UCN34__translation_elongation_factor_Tu:0.00000122123005994819):0.00489817240554694944,336064672__Bacteria__Bacilli__Streptococcus_pasteurianus_ATCC_43144__elongation_factor_EF|Tu:0.00557230958072244854):0.00527042414581360263):0.02104191547910056956):0.00760218788212084495,((225868242__Bacteria__Bacilli__Streptococcus_equi_subsp_zooepidemicus__elongation_factor_Tu:0.01307589103943482441,(333904661__Bacteria__Bacilli__Streptococcus_parauberis_KCTC_11537__elongation_factor_Tu_|EF|Tu|:0.02642140954023475957,((94992017__Bacteria__Bacilli__Streptococcus_pyogenes_MGAS2096__elongation_factor_Tu:0.02156397481848664616,15674691__Bacteria__Bacilli__Streptococcus_pyogenes_M1_GAS__elongation_factor_Tu:0.00257959915577648776):0.01033444199892751859,(222152770__Bacteria__Bacilli__Streptococcus_uberis_0140J__elongation_factor_Tu:0.01037514972225817358,251782039__Bacteria__Bacilli__Streptococcus_dysgalactiae_subsp_equisimilis_GGS_124_1__elongation_factor_Tu:0.00000122123005994819):0.00533092818471608658):0.00291552933572646446):0.00755345360153844743):0.00798316313220085241,((((125718331__Bacteria__Bacilli__Streptococcus_sanguinis_SK36__elongation_factor_Tu:0.00258270758808812860,387879927__Bacteria__Bacilli__Streptococcus_parasanguinis_FW213__Elongation_factor_Tu:0.00497916577917726071):0.00500209951738029950,157151582__Bacteria__Bacilli__Streptococcus_gordonii_str_Challis_substr_CH1__elongation_factor_Tu:0.00513333733303200038):0.00294695952311052308,(289167765__Bacteria__Bacilli__Streptococcus_mitis_B6__Translation_elongation_factor_TU:0.00257335532737038106,(342164109__Bacteria__Bacilli__Streptococcus_pseudopneumoniae_IS7493__elongation_factor_Tu:0.00000122123005994819,182684444__Bacteria__Bacilli__Streptococcus_pneumoniae_CGSP14__elongation_factor_Tu:0.00000122123005994819):0.00247031943438326624):0.00248341130066471062):0.00948820943016890489,(146318184__Bacteria__Bacilli__Streptococcus_suis_05ZYH33__elongation_factor_Tu:0.02021001823621925222,331266507__Bacteria__Bacilli__Streptococcus_oralis_Uo5__translation_elongation_factor_TU:0.00266423614900863307):0.00256456160619510315):0.00713764733963448677):0.00410834041233299006):0.00388375604668882591):0.06880946011992997158,(347522212__Bacteria__Bacilli__Lactococcus_garvieae_ATCC_49156__translation_elongation_factor_Tu:0.01288088937652102917,15673843__Bacteria__Bacilli__Lactococcus_lactis_subsp_lactis_Il1403__elongation_factor_Tu:0.01451238197519276289):0.11818374382422236479):0.02139072450972866885):0.09097262359812532950):0.08720395249601775589):0.02161144985067633625,(((194246787__Bacteria__Tenericutes__Candidatus_Phytoplasma_mali__elongation_factor_Tu:0.32126872552388369142,((39938751__Bacteria__Tenericutes__Onion_yellows_phytoplasma_OY-M__translation_elongation_factor_EF|Tu:0.00000122123005994819,85057736__Bacteria__Tenericutes__Aster_yellows_witches-broom_phytoplasma_AYWB__elongation_factor_Tu:0.01351272706031995431):0.01924578555490999779,197294694__Bacteria__Tenericutes__Candidatus_Phytoplasma_australiense__elongation_factor_Tu:0.02551134147103465213):0.10654144011655949931):0.12337584094950758418,162447058__Bacteria__Tenericutes__Acholeplasma_laidlawii_PG-8A__elongation_factor_Tu:0.16865598749734161954):0.06662697079239129905,((226309804__Bacteria__Bacilli__Brevibacillus_brevis_NBRC_100599__elongation_factor_Tu:0.11562849922091816834,((251799647__Bacteria__Bacilli__Paenibacillus_sp_JDR-2__translation_elongation_factor_Tu:0.04204484392675759269,337751726__Bacteria__Bacilli__Paenibacillus_mucilaginosus_KNP414__hypothetical_protein:0.00471110860463323788):0.01846907667478044079,((308070977__Bacteria__Bacilli__Paenibacillus_polymyxa_E681__Elongation_factor_Tu_|EF|Tu|:0.00796087857632817551,374320649__Bacteria__Bacilli__Paenibacillus_terrae_HPL-003__translation_elongation_factor_tu:0.00000122123005994819):0.02331610115766323196,261409523__Bacteria__Bacilli__Paenibacillus_sp_Y412MC10__translation_elongation_factor_Tu:0.07126763798034270458):0.03363383592054419030):0.11548990891217948696):0.03293416749505174990,((((336112795__Bacteria__Bacilli__Bacillus_coagulans_2-6__translation_elongation_factor_Tu:0.05702464051189296002,(212637952__Bacteria__Bacilli__Anoxybacillus_flavithermus_WK1__elongation_factor_Tu:0.01530785278005047240,(138893783__Bacteria__Bacilli__Geobacillus_thermodenitrificans_NG80-2__elongation_factor_Tu:0.00798271599221997419,((56418639__Bacteria__Bacilli__Geobacillus_kaustophilus_HTA426__elongation_factor_Tu:0.00000122123005994819,375006918__Bacteria__Bacilli__Geobacillus_thermoleovorans_CCB_US3_UF5__elongation_factor_Tu:0.00000122123005994819):0.00707205349671409349,(239825691__Bacteria__Bacilli__Geobacillus_sp_WCH70__elongation_factor_Tu:0.01753797857219450626,336233653__Bacteria__Bacilli__Geobacillus_thermoglucosidasius_C56-YS93__translation_elongation_factor_Tu:0.00958273136793490882):0.00805160225891082826):0.00382201778266135070):0.01343317787579418644):0.04221378025947076368):0.03978384267746928882,(((52078607__Bacteria__Bacilli__Bacillus_licheniformis_ATCC_14580__elongation_factor_Tu:0.02140720877815735848,((311070760__Bacteria__Bacilli__Bacillus_atrophaeus_1942__elongation_factor_Tu:0.00000122123005994819,154684631__Bacteria__Bacilli__Bacillus_amyloliquefaciens_FZB42__elongation_factor_Tu:0.00527947323444215473):0.01804900228955659547,(157690897__Bacteria__Bacilli__Bacillus_pumilus_SAFR-032__elongation_factor_Tu:0.03850544243455466392,(386756693__Bacteria__Bacilli__Bacillus_sp_JS__translation_elongation_factor_Tu_|EF|Tu|:0.00000122123005994819,16077181__Bacteria__Bacilli__Bacillus_subtilis_subsp_subtilis_str_168__elongation_factor_Tu:0.00525805375401819028):0.00000122123005994819):0.01313992874341122184):0.01417431953920070264):0.02751540773556818836,(297582447__Bacteria__Bacilli__Bacillus_selenitireducens_MLS10__translation_elongation_factor_Tu:0.03809106196689145130,317126854__Bacteria__Bacilli__Bacillus_cellulosilyticus_DSM_2522__translation_elongation_factor_Tu:0.02771439072279921131):0.03742393009604703946):0.01603090703358022243,((169830040__Bacteria__Bacilli__Lysinibacillus_sphaericus_C3-41__elongation_factor_Tu:0.08282285283684036326,294496981__Bacteria__Bacilli__Bacillus_megaterium_QM_B1551__translation_elongation_factor_Tu_|EF|Tu|:0.03644713254522841811):0.01000880192423768411,((15612695__Bacteria__Bacilli__Bacillus_halodurans_C-125__elongation_factor_Tu:0.02607281856246693175,288554723__Bacteria__Bacilli__Bacillus_pseudofirmus_OF4__elongation_factor_Tu:0.04185140702242941962):0.01786314758617209286,56961930__Bacteria__Bacilli__Bacillus_clausii_KSM-K16__elongation_factor_Tu:0.06596643324143489084):0.01869419306845173517):0.01440322735833190863):0.01573804965079755175):0.01223524522494751250,((((386712464__Bacteria__Bacilli__Halobacillus_halophilus_DSM_2266__translation_elongation_factor_Tu:0.08112461473754045693,23097572__Bacteria__Bacilli__Oceanobacillus_iheyensis_HTE831__elongation_factor_Tu:0.05777084740907565547):0.02438425520051387685,((332685773__Bacteria__Bacilli__Melissococcus_plutonius_ATCC_35311__translation_elongation_factor_Tu:0.05590910613003723106,((352518460__Bacteria__Bacilli__Tetragenococcus_halophilus_NBRC_12172__elongation_factor_Tu:0.10289816460322323555,326803030__Bacteria__Bacilli__Aerococcus_urinae_ACS-120-V-Col10a__translation_elongation_factor_Tu:0.17171443002587497006):0.02433815023422102736,29374847__Bacteria__Bacilli__Enterococcus_faecalis_V583__elongation_factor_Tu:0.03727692399439623550):0.01346328092593065268):0.02648476321278534634,(222152104__Bacteria__Bacilli__Macrococcus_caseolyticus_JCSC5402__elongation_factor_Tu:0.03774560720813257414,(319891512__Bacteria__Bacilli__Staphylococcus_pseudintermedius_HKU10-03__translation_elongation_factor_Tu:0.02023094554520822944,(15923538__Bacteria__Bacilli__Staphylococcus_aureus_subsp_aureus_Mu50__elongation_factor_Tu:0.00548001146434750307,(289551652__Bacteria__Bacilli__Staphylococcus_lugdunensis_HKU09-01__translation_elongation_factor_Tu:0.02008879299931709897,(((73663516__Bacteria__Bacilli__Staphylococcus_saprophyticus_subsp_saprophyticus_ATCC_15305__elongation_factor_Tu:0.04044258549681902654,224475699__Bacteria__Bacilli__Staphylococcus_carnosus_subsp_carnosus_TM300__elongation_factor_Tu:0.01703280350416539607):0.00852891347943016478,27467230__Bacteria__Bacilli__Staphylococcus_epidermidis_ATCC_12228__elongation_factor_Tu:0.00469194817287364643):0.01433228874108307717,70727458__Bacteria__Bacilli__Staphylococcus_haemolyticus_JCSC1435__elongation_factor_Tu:0.00000122123005994819):0.00639914702036639260):0.01691797907565124881):0.01586032000312257578):0.04651148960281301092):0.02798497807265412640):0.02601962333354708445):0.01491515298380431502,(389867238__Bacteria__Bacilli__Enterococcus_faecium_DO__protein|synthesizing_GTPase:0.07096305429604539416,328958732__Bacteria__Bacilli__Carnobacterium_sp_17-4__elongation_factor_Tu:0.12101612902612170208):0.01578999633521062720):0.02882306283760351084,((16801863__Bacteria__Bacilli__Listeria_innocua_Clip11262__elongation_factor_Tu:0.00000122123005994819,((289435918__Bacteria__Bacilli__Listeria_seeligeri_serovar_1-2b_str_SLCC3954__elongation_factor_EF|Tu:0.00265885878275535711,347549960__Bacteria__Bacilli__Listeria_ivanovii_subsp_ivanovii_PAM_55__putative_translation_elongation_factor_EF|Tu:0.00000122123005994819):0.00158235852407689653,(116874018__Bacteria__Bacilli__Listeria_welshimeri_serovar_6b_str_SLCC5334__elongation_factor_Tu:0.00000122123005994819,16804690__Bacteria__Bacilli__Listeria_monocytogenes_EGD-e__elongation_factor_Tu:0.00000122123005994819):0.00459540516281673177):0.00180308662109793737):0.07851707066235114052,(172056138__Bacteria__Bacilli__Exiguobacterium_sibiricum_255-15__elongation_factor_Tu:0.05266034304886241940,229917361__Bacteria__Bacilli__Exiguobacterium_sp_AT1b__elongation_factor_Tu:0.03321881886908679277):0.14327808359014559958):0.01677495755935068736):0.01273991052820522274):0.03580517400679546214,(152973954__Bacteria__Bacilli__Bacillus_cytotoxicus_NVH_391-98__elongation_factor_Tu:0.01431354387264442002,(163938116__Bacteria__Bacilli__Bacillus_weihenstephanensis_KBAB4__elongation_factor_Tu:0.01663046123171912569,((30260299__Bacteria__Bacilli__Bacillus_anthracis_str_Ames__elongation_factor_Tu:0.00000122123005994819,30018378__Bacteria__Bacilli__Bacillus_cereus_ATCC_14579__elongation_factor_Tu:0.00000122123005994819):0.00000122123005994819,49479276__Bacteria__Bacilli__Bacillus_thuringiensis_serovar_konkukian_str_97-27__elongation_factor_Tu:0.00000122123005994819):0.00253958863243885363):0.03698383161413242720):0.05397750078213264802):0.02667242775115813078):0.03534546580740012545):0.02090406511407213314):0.02794066207097603213,(((18311403__Bacteria__Clostridia__Clostridium_perfringens_str_13__elongation_factor_Tu:0.05966289695484158773,((150015041__Bacteria__Clostridia__Clostridium_beijerinckii_NCIMB_8052__elongation_factor_Tu:0.04619214086077475662,(187933901__Bacteria__Clostridia__Clostridium_botulinum_B_str_Eklund_17B__elongation_factor_Tu:0.01053740368746453049,188589870__Bacteria__Clostridia__Clostridium_botulinum_E3_str_Alaska_E43__elongation_factor_Tu:0.00000122123005994819):0.02661776022534143027):0.03497302803114523545,384456441__Bacteria__Clostridia__Candidatus_Arthromitus_sp_SFB-mouse-Yit__translation_elongation_factor_Tu:0.07797570367296095817):0.01033128035069378128):0.03435347581986603060,(302876550__Bacteria__Clostridia__Clostridium_cellulovorans_743B__translation_elongation_factor_Tu:0.05664101492862622794,(((28212186__Bacteria__Clostridia__Clostridium_tetani_E88__elongation_factor_Tu:0.10739900486389476753,((331268411__Bacteria__Clostridia__Clostridium_botulinum_BKT015925__translation_elongation_factor_Tu:0.00271787727497246152,331268397__Bacteria__Clostridia__Clostridium_botulinum_BKT015925__translation_elongation_factor_Tu:0.00000122123005994819):0.02322350459779674164,118444674__Bacteria__Clostridia__Clostridium_novyi_NT__elongation_factor_Tu:0.00970450633993838289):0.09899529699552835071):0.01271431314013931300,15896386__Bacteria__Clostridia__Clostridium_acetobutylicum_ATCC_824__elongation_factor_Tu:0.10543549485839334712):0.01409739668148430117,((153952859__Bacteria__Clostridia__Clostridium_kluyveri_DSM_555__elongation_factor_Tu:0.02424812950816339005,300857262__Bacteria__Clostridia__Clostridium_ljungdahlii_DSM_13528__elongation_factor_Tu:0.05072730049344143649):0.05326122687643032594,148381437__Bacteria__Clostridia__Clostridium_botulinum_A_str_ATCC_3502__elongation_factor_Tu:0.07059281419715766892):0.03072350469417286026):0.02586622577761721678):0.03860087516287565718):0.11660026638110090880,(((((326792609__Bacteria__Clostridia__Clostridium_lentocellum_DSM_5427__translation_elongation_factor_Tu:0.11758770410808766504,158319541__Bacteria__Clostridia__Alkaliphilus_oremlandii_OhILAs__elongation_factor_Tu:0.08222226138698804365):0.02444316254224149568,(150392176__Bacteria__Clostridia__Alkaliphilus_metalliredigens_QYMF__elongation_factor_Tu:0.11541826282044924390,(126697638__Bacteria__Clostridia__Clostridium_difficile_630__elongation_factor_Tu:0.08114906037173333364,(374308471__Bacteria__Clostridia__Filifactor_alocis_ATCC_35896__hypothetical_protein:0.10470578685527832941,310659523__Bacteria__Clostridia__Clostridium_sticklandii_DSM_519__protein_chain_elongation_factor_EF|Tu_|duplicate_of_tufA|:0.03851130360502690725):0.03378646471019516873):0.02227770584113198185):0.01242574618785415551):0.06798311388344255302,(310829720__Bacteria__Clostridia__Eubacterium_limosum_KIST612__hypothetical_protein:0.04313800338514096888,379012695__Bacteria__Clostridia__Acetobacterium_woodii_DSM_1030__elongation_factor_Tu_1:0.07628039677183541534):0.06160639305773817770):0.03345690119062919021,(((328955958__Bacteria__Actinobacteria__Coriobacterium_glomerans_PW2__translation_elongation_factor_1A_|EF|1A|EF|Tu|:0.04038851995630014791,(257784980__Bacteria__Actinobacteria__Atopobium_parvulum_DSM_20469__translation_elongation_factor_Tu:0.03728285543300562804,302336400__Bacteria__Actinobacteria__Olsenella_uli_DSM_7084__translation_elongation_factor_1A_|EF|1A|EF|Tu|:0.02267314903232246770):0.08705223594686135880):0.14577094905600632146,(257063590__Bacteria__Actinobacteria__Slackia_heliotrinireducens_DSM_20476__translation_elongation_factor_1A_|EF|1A|EF|Tu|:0.07035318003374160800,((339444608__Bacteria__Actinobacteria__Eggerthella_sp_YY7918__GTPase:0.01935210882526555362,257791879__Bacteria__Actinobacteria__Eggerthella_lenta_DSM_2243__translation_elongation_factor_Tu:0.02624436228261111531):0.01949281187850362973,256827388__Bacteria__Actinobacteria__Cryptobacterium_curtum_DSM_15641__translation_elongation_factor_1A_|EF|1A|EF|Tu|:0.08655815677314658563):0.02137054440524081833):0.05718411884434837500):0.07981163950955398600,(302671719__Bacteria__Clostridia__Butyrivibrio_proteoclasticus_B316__translation_elongation_factor_Tu_TufA:0.19021348796100301382,((238916254__Bacteria__Clostridia__Eubacterium_eligens_ATCC_27750__elongation_factor_Tu:0.05059897306068735640,(302388101__Bacteria__Clostridia__Clostridium_saccharolyticum_WM1__translation_elongation_factor_Tu:0.04730675595721148957,160878396__Bacteria__Clostridia__Clostridium_phytofermentans_ISDg__elongation_factor_Tu:0.08636299357618745787):0.03392411794323548641):0.03462785478676898981,((238922795__Bacteria__Clostridia__Eubacterium_rectale_ATCC_33656__elongation_factor_Tu:0.01368433210436873458,347530502__Bacteria__Clostridia__Roseburia_hominis_A2-183__elongation_factor_Tu:0.02686618092079233119):0.03676397351769639110,339441355__Bacteria__Clostridia__Clostridium_sp_SY8519__GTPase:0.04778984095538538202):0.08157087672617789609):0.02316049033733186616):0.05659716940224566312):0.04399436878643175203):0.05056452309740427226,(((((((189485230__Bacteria__others_bacteria__Uncultured_Termite_group_1_bacterium_phylotype_Rs-D17__elongation_factor_Tu:0.24821750502157075013,((296126863__Bacteria__Spirochaetes__Brachyspira_murdochii_DSM_12563__translation_elongation_factor_Tu:0.01708984552625252007,((225621026__Bacteria__Spirochaetes__Brachyspira_hyodysenteriae_WA1__elongation_factor_Tu:0.00519881193523791946,384210014__Bacteria__Spirochaetes__Brachyspira_intermedia_PWS-A__elongation_factor_Tu:0.00247491639913991184):0.00864748828295488700,300870649__Bacteria__Spirochaetes__Brachyspira_pilosicoli_95-1000__elongation_factor_Tu:0.03093160642041991107):0.01174718747600991473):0.40556661164094509608,((338739400__Bacteria__Alphaproteobacteria__Hyphomicrobium_sp_MC1__elongation_factor_Tu_|EF|Tu|:0.01615456694117645489,300022539__Bacteria__Alphaproteobacteria__Hyphomicrobium_denitrificans_ATCC_51888__translation_elongation_factor_Tu:0.00566147507883447195):0.15365732785138358496,226226277__Bacteria__others_bacteria__Gemmatimonas_aurantiaca_T-27__elongation_factor_Tu:0.16494364639153979990):0.02078492171339195796):0.05087922048712155421):0.03107761955174977858,302036663__Bacteria__others_bacteria__Candidatus_Nitrospira_defluvii__elongation_factor_Tu:0.19764984203989530154):0.03685829209991131616,(((294056230__Bacteria__others_bacteria__Coraliomargarita_akajimensis_DSM_45221__translation_elongation_factor_Tu:0.13471479543185568839,182412064__Bacteria__others_bacteria__Opitutus_terrae_PB90-1__elongation_factor_Tu:0.16999940510255925896):0.10696368718770460360,(320101668__Bacteria__Planctomycetes__Isosphaera_pallida_ATCC_43644__translation_elongation_factor_1A_|EF|1A|EF|Tu|:0.24081236839978348296,((296120706__Bacteria__Planctomycetes__Planctomyces_limnophilus_DSM_3776__translation_elongation_factor_Tu:0.14696359893704774580,325108572__Bacteria__Planctomycetes__Planctomyces_brasiliensis_DSM_5305__translation_elongation_factor_1A_|EF|1A|EF|Tu|:0.14352519456761633765):0.05262644795607992337,(383765906__Bacteria__Planctomycetes__Phycisphaera_mikurensis_NBRC_102666__elongation_factor_Tu:0.27079060763571805026,(283780333__Bacteria__Planctomycetes__Pirellula_staleyi_DSM_6068__translation_elongation_factor_Tu:0.12245379008709465773,32475088__Bacteria__Planctomycetes__Rhodopirellula_baltica_SH_1__elongation_factor_Tu:0.10116634788832663816):0.06024057720434317781):0.02422990320617804047):0.04695970551569669110):0.06265352684401828687):0.02053442807837083800,(162449111__Bacteria__Deltaproteobacteria__Sorangium_cellulosum_So_ce_56__elongation_factor_Tu:0.18096306908284026660,187251901__Bacteria__others_bacteria__Elusimicrobium_minutum_Pei191__elongation_factor_Tu:0.27137707938499278093):0.04863717432924520578):0.10321251576620116275):0.05565284023124534435,(((291286310__Bacteria__others_bacteria__Denitrovibrio_acetiphilus_DSM_12809__translation_elongation_factor_Tu:0.10347093444778619753,(336322750__Bacteria__others_bacteria__Flexistipes_sinusarabici_DSM_4947__translation_elongation_factor_Tu:0.08925019656318593231,(313673469__Bacteria__others_bacteria__Calditerrivibrio_nitroreducens_DSM_19672__translation_elongation_factor_1a_|ef|1a|ef|tu|:0.09753396552837390043,291280163__Bacteria__others_bacteria__Deferribacter_desulfuricans_SSM1__translation_elongation_factor_Tu:0.01105457393318951334):0.05618217815165580525):0.04647713989411243057):0.09360919136602638413,(((189424408__Bacteria__Deltaproteobacteria__Geobacter_lovleyi_SZ__elongation_factor_Tu:0.04556660754537605190,((222056720__Bacteria__Deltaproteobacteria__Geobacter_sp_FRC-32__elongation_factor_Tu:0.02478231319768375504,(148263139__Bacteria__Deltaproteobacteria__Geobacter_uraniireducens_Rf4__elongation_factor_Tu:0.00000122123005994819,197117308__Bacteria__Deltaproteobacteria__Geobacter_bemidjiensis_Bem__elongation_factor_Tu:0.02990282348890041519):0.00656656487849506271):0.01381859711763877042,((78221844__Bacteria__Deltaproteobacteria__Geobacter_metallireducens_GS-15__elongation_factor_Tu:0.02425145768295253884,39997962__Bacteria__Deltaproteobacteria__Geobacter_sulfurreducens_PCA__elongation_factor_Tu:0.01774366499506516148):0.01804146594695724137,118579117__Bacteria__Deltaproteobacteria__Pelobacter_propionicus_DSM_2379__elongation_factor_Tu:0.03507707159073617659):0.00284151882290250516):0.00889677882465454706):0.03869165550153551292,77918300__Bacteria__Deltaproteobacteria__Pelobacter_carbinolicus_DSM_2380__elongation_factor_Tu:0.12491362978785483517):0.05845784436117632682,383784133__Bacteria__others_bacteria__Leptospirillum_ferrooxidans_C2-3__translation_elongation_factor_Tu:0.17181410723787041150):0.01124933486097729612):0.02358135908545270706,(((((340781345__Bacteria__Gammaproteobacteria__Acidithiobacillus_caldus_SM-1__translation_elongation_factor_Tu:0.02571965516125840692,(344200801__Bacteria__Gammaproteobacteria__Acidithiobacillus_ferrivorans_SS3__translation_elongation_factor_Tu:0.00851630120260304067,198282635__Bacteria__Gammaproteobacteria__Acidithiobacillus_ferrooxidans_ATCC_53993__elongation_factor_Tu:0.01347958220203695698):0.02770285731351963820):0.07879201770665764104,(((((110833244__Bacteria__Gammaproteobacteria__Alcanivorax_borkumensis_SK2__elongation_factor_Tu:0.05935095030793927084,(((90020578__Bacteria__Gammaproteobacteria__Saccharophagus_degradans_2-40__translation_elongation_factor_1A_|EF|1A|EF|Tu|:0.03957003494611117944,(192362181__Bacteria__Gammaproteobacteria__Cellvibrio_japonicus_Ueda107__elongation_factor_Tu:0.09250459101405549001,254785061__Bacteria__Gammaproteobacteria__Teredinibacter_turnerae_T7901__elongation_factor_Tu:0.02077345890099924555):0.02535752414402355978):0.02131499116083064929,((333909709__Bacteria__Gammaproteobacteria__Marinomonas_posidonica_IVIA-Po-181__translation_elongation_factor_Tu:0.00674813923340205658,152998273__Bacteria__Gammaproteobacteria__Marinomonas_sp_MWYL1__elongation_factor_Tu:0.03828905399854674180):0.02122177727565503422,326793556__Bacteria__Gammaproteobacteria__Marinomonas_mediterranea_MMB-1__translation_elongation_factor_Tu:0.03637593956139652945):0.04994029491294772055):0.04276305835018456847,((116335059__Bacteria__Gammaproteobacteria__Candidatus_Carsonella_ruddii_PV__elongation_factor_Tu:0.36981209907692375038,(307543823__Bacteria__Gammaproteobacteria__Halomonas_elongata_DSM_2581__translation_elongation_factor_Tu:0.01990495160885813811,92112552__Bacteria__Gammaproteobacteria__Chromohalobacter_salexigens_DSM_3043__elongation_factor_Tu:0.03608448132182905804):0.04451599337779488935):0.03457139268680585464,(83648866__Bacteria__Gammaproteobacteria__Hahella_chejuensis_KCTC_2396__elongation_factor_Tu:0.05629470774452671744,(((387813014__Bacteria__Gammaproteobacteria__Marinobacter_hydrocarbonoclasticus_ATCC_49840__protein_chain_elongation_factor_Tu:0.00000122123005994819,120553650__Bacteria__Gammaproteobacteria__Marinobacter_aquaeolei_VT8__elongation_factor_Tu:0.00000122123005994819):0.01397493787661405890,385330107__Bacteria__Gammaproteobacteria__Marinobacter_adhaerens_HP15__translation_elongation_factor_Tu:0.03917523659831755045):0.02687364675306208248,((304310002__Bacteria__Gammaproteobacteria__Gamma_proteobacterium_HdN1__Elongation_factor_Tu:0.08633615292467150537,(152987377__Bacteria__Gammaproteobacteria__Pseudomonas_aeruginosa_PA7__elongation_factor_Tu:0.03151063377892842493,226942776__Bacteria__Gammaproteobacteria__Azotobacter_vinelandii_DJ__elongation_factor_Tu:0.01928705467909528487):0.02053933421477340329):0.00988359358017236282,((333898837__Bacteria__Gammaproteobacteria__Pseudomonas_fulva_12-X__translation_elongation_factor_Tu:0.00000122123005994819,((146281156__Bacteria__Gammaproteobacteria__Pseudomonas_stutzeri_A1501__elongation_factor_Tu:0.00000122123005994819,386019338__Bacteria__Gammaproteobacteria__Pseudomonas_stutzeri_DSM_4166__hypothetical_protein:0.00000122123005994819):0.01652035904308059647,146308937__Bacteria__Gammaproteobacteria__Pseudomonas_mendocina_ymp__elongation_factor_Tu:0.00819073440028519895):0.01085154928330680710):0.01206517772446795249,(70732894__Bacteria__Gammaproteobacteria__Pseudomonas_fluorescens_Pf-5__elongation_factor_Tu:0.01849419665297822105,(330812077__Bacteria__Gammaproteobacteria__Pseudomonas_brassicacearum_subsp_brassicacearum_NFM421__elongation_factor_TU:0.01229928955651785928,(28867852__Bacteria__Gammaproteobacteria__Pseudomonas_syringae_pv_tomato_str_DC3000__translation_elongation_factor_Tu:0.04818116369582350206,(104779753__Bacteria__Gammaproteobacteria__Pseudomonas_entomophila_L48__elongation_factor_Tu:0.00337635638904342427,26987181__Bacteria__Gammaproteobacteria__Pseudomonas_putida_KT2440__elongation_factor_Tu:0.00475501881606560546):0.01739248033877489538):0.01319059634895925967):0.03587904512783995220):0.01404864885492555088):0.06026476730742603982):0.02154011192568487665):0.01440669382220770289):0.01267394001872968606):0.00523584410434141737):0.02305561407268670246):0.03559706899954013376,(256821660__Bacteria__Gammaproteobacteria__Kangiella_koreensis_DSM_16069__translation_elongation_factor_Tu:0.10262382982765544392,(((161349968__Bacteria__Gammaproteobacteria__Acinetobacter_sp_ADP1__elongation_factor_Tu:0.01198672528905688449,(375136803__Bacteria__Gammaproteobacteria__Acinetobacter_calcoaceticus_PHEA-2__tufA|_tuf|_elongation_factor_Tu:0.00262432762758656917,(299771838__Bacteria__Gammaproteobacteria__Acinetobacter_oleivorans_DR1__elongation_factor_Tu:0.00000122123005994819,(184157138__Bacteria__Gammaproteobacteria__Acinetobacter_baumannii_ACICU__truncated_elongation_factor_EF|Tu:0.00000122123005994819,162286753__Bacteria__Gammaproteobacteria__Acinetobacter_baumannii_ATCC_17978__elongation_factor_Tu:0.00000122123005994819):0.02793858514395622036):0.00558057993908699004):0.01015801570971571616):0.06804891571801720274,((71066449__Bacteria__Gammaproteobacteria__Psychrobacter_arcticus_273-4__elongation_factor_Tu:0.00825175956498804507,93007008__Bacteria__Gammaproteobacteria__Psychrobacter_cryohalolentis_K5__elongation_factor_Tu:0.00000122123005994819):0.05587473556980266515,(296112477__Bacteria__Gammaproteobacteria__Moraxella_catarrhalis_RH4__translation_elongation_factor_Tu:0.04363161817814622395,148653657__Bacteria__Gammaproteobacteria__Psychrobacter_sp_PRwf-1__elongation_factor_Tu:0.00925018052728488957):0.02385011667548663644):0.05074535928497170278):0.09207784936220159144,((((333895340__Bacteria__Gammaproteobacteria__Alteromonas_sp_SN2__elongation_factor_Tu:0.00000122123005994819,332143091__Bacteria__Gammaproteobacteria__Alteromonas_macleodii_str_Deep_ecotype__elongation_factor_Tu:0.03576950822283986309):0.02332576991677695263,((109900295__Bacteria__Gammaproteobacteria__Pseudoalteromonas_atlantica_T6c__elongation_factor_Tu:0.00507339468699342239,332305055__Bacteria__Gammaproteobacteria__Glaciecola_sp_4H-3-7YE-5__translation_elongation_factor_Tu:0.00316687415709444343):0.05188246937672411074,348030442__Bacteria__Gammaproteobacteria__Glaciecola_nitratireducens_FR1064__elongation_factor_Tu:0.03475913265055547569):0.00776450971886199527):0.03229732551563358617,(56459461__Bacteria__Gammaproteobacteria__Idiomarina_loihiensis_L2TR__elongation_factor_Tu:0.06934853492812606546,(71282263__Bacteria__Gammaproteobacteria__Colwellia_psychrerythraea_34H__elongation_factor_Tu:0.06697661357533887805,119947040__Bacteria__Gammaproteobacteria__Psychromonas_ingrahamii_37__elongation_factor_Tu:0.09419400944782668761):0.04702824199640533165):0.00735269987265769250):0.00970116734438078963,(((315128072__Bacteria__Gammaproteobacteria__Pseudoalteromonas_sp_SM9913__elongation_factor_Tu:0.01650919165168893837,77359198__Bacteria__Gammaproteobacteria__Pseudoalteromonas_haloplanktis_TAC125__elongation_factor_Tu:0.03391842520904018998):0.06571519718699592172,((229606398__Bacteria__Gammaproteobacteria__Vibrio_cholerae_MJ-1236__elongation_factor_Tu:0.02698650092632729619,(((27364738__Bacteria__Gammaproteobacteria__Vibrio_vulnificus_CMCP6__elongation_factor_Tu:0.01287934412051340745,156972593__Bacteria__Gammaproteobacteria__Vibrio_harveyi_ATCC_BAA-1116__elongation_factor_Tu:0.01661416280235753634):0.00327426201796636451,((28899704__Bacteria__Gammaproteobacteria__Vibrio_parahaemolyticus_RIMD_2210633__elongation_factor_Tu:0.00393683823718835729,262392940__Bacteria__Gammaproteobacteria__Vibrio_sp_Ex25__translation_elongation_factor_Tu:0.01893933481769975377):0.00899796000907826174,(((209693919__Bacteria__Gammaproteobacteria__Aliivibrio_salmonicida_LFI1238__elongation_factor_Tu:0.02044272111084050741,218710887__Bacteria__Gammaproteobacteria__Vibrio_splendidus_LGP32__elongation_factor_Tu:0.02198139514332791977):0.01151817834802530520,59713030__Bacteria__Gammaproteobacteria__Vibrio_fischeri_ES114__elongation_factor_Tu:0.00292094708476239905):0.05319065980175618352,336125390__Bacteria__Gammaproteobacteria__Vibrio_anguillarum_775__protein_translation_elongation_factor_Tu_|EF|TU|:0.02202702072724920315):0.00594517447509537895):0.00881062416932065252):0.00846479212093672467,(375132167__Bacteria__Gammaproteobacteria__Vibrio_furnissii_NCTC_11218__elongation_factor_Tu:0.00000122123005994819,375129203__Bacteria__Gammaproteobacteria__Vibrio_furnissii_NCTC_11218__elongation_factor_Tu:0.00000122123005994819):0.00678738585193469895):0.01160526506175540290):0.03643651522502561885,54307537__Bacteria__Gammaproteobacteria__Photobacterium_profundum_SS9__elongation_factor_Tu:0.06103468673098400715):0.04249347197498561796):0.01773067531944128028,(((((85060261__Bacteria__Gammaproteobacteria__Sodalis_glossinidius_str_morsitans__elongation_factor_Tu:0.00423471014964385203,((94676917__Bacteria__Gammaproteobacteria__Baumannia_cicadellinicola_str_Hc_Homalodisca_coagulata__elongation_factor_Tu:0.07930570204984732641,((71892333__Bacteria__Gammaproteobacteria__Candidatus_Blochmannia_pennsylvanicus_str_BPEN__elongation_factor_Tu:0.06470095077803590666,33520007__Bacteria__Gammaproteobacteria__Candidatus_Blochmannia_floridanus__elongation_factor_Tu:0.08001568541947030877):0.04008942540714231784,32491264__Bacteria__Gammaproteobacteria__Wigglesworthia_glossinidia_endosymbiont_of_Glossina_brevipalpis__elongation_factor_Tu:0.12495092292518872323):0.02973517406695372345):0.02902214881702543797,339478108__Bacteria__Gammaproteobacteria__Candidatus_Moranella_endobia_PCIT__translation_elongation_factor_Tu:0.06901255815686944961):0.01140511685845814298):0.01244942855674801944,((51594631__Bacteria__Gammaproteobacteria__Yersinia_pseudotuberculosis_IP_32953__elongation_factor_Tu:0.00000122123005994819,22124392__Bacteria__Gammaproteobacteria__Yersinia_pestis_KIM_10__elongation_factor_Tu:0.00000122123005994819):0.02552364412301810770,((251791450__Bacteria__Gammaproteobacteria__Dickeya_zeae_Ech1591__elongation_factor_Tu:0.00833844670863486022,242241134__Bacteria__Gammaproteobacteria__Dickeya_dadantii_Ech703__elongation_factor_Tu:0.00537954563645157580):0.00553774283820502537,((37524441__Bacteria__Gammaproteobacteria__Photorhabdus_luminescens_subsp_laumondii_TTO1__elongation_factor_Tu:0.00555780705667480775,253987824__Bacteria__Gammaproteobacteria__Photorhabdus_asymbiotica_subsp_asymbiotica_ATCC_43949__elongation_factor_tu|b_|ef|tu|b|:0.01664891706353401404):0.02318124383323159204,(((238921444__Bacteria__Gammaproteobacteria__Edwardsiella_ictaluri_93-146__translation_elongation_factor_Tu|_putative:0.00000122123005994819,269140572__Bacteria__Gammaproteobacteria__Edwardsiella_tarda_EIB202__elongation_factor_Tu:0.00000122123005994819):0.01175756885432800540,((290477198__Bacteria__Gammaproteobacteria__Xenorhabdus_bovienii_SS-2004__protein_chain_elongation_factor_EF|Tu:0.02543794460916056974,300721352__Bacteria__Gammaproteobacteria__Xenorhabdus_nematophila_ATCC_19061__protein_chain_elongation_factor_EF|Tu:0.00561930053034424577):0.01175818637528978569,197286621__Bacteria__Gammaproteobacteria__Proteus_mirabilis_HI4320__elongation_factor_Tu:0.02831553221852264185):0.01211118681405713195):0.01170718859979611934,((386743627__Bacteria__Gammaproteobacteria__Providencia_stuartii_MRSN_2154__elongation_factor_Tu:0.04590746045752227417,((((((308188362__Bacteria__Gammaproteobacteria__Pantoea_vagans_C9-1__elongation_factor_TU:0.00992926974679245698,(317049844__Bacteria__Gammaproteobacteria__Pantoea_sp_At-9b__translation_elongation_factor_Tu:0.01237073291096668463,291619181__Bacteria__Gammaproteobacteria__Pantoea_ananatis_LMG_20103__TufA:0.02491533294146811364):0.01012034168743445803):0.05393522524189740819,300714840__Bacteria__Gammaproteobacteria__Erwinia_billingiae_Eb661__elongation_factor_Tu|A:0.02277170676401657837):0.00000122123005994819,((259906922__Bacteria__Gammaproteobacteria__Erwinia_pyrifoliae_Ep1-96__elongation_factor_Tu:0.00823872873621598993,292486720__Bacteria__Gammaproteobacteria__Erwinia_amylovora_CFBP1430__protein_chain_elongation_factor_EF|Tu:0.00000122123005994819):0.00549351090686976511,(188532307__Bacteria__Gammaproteobacteria__Erwinia_tasmaniensis_Et1-99__elongation_factor_Tu:0.00553684705912037625,385786328__Bacteria__Gammaproteobacteria__Erwinia_sp_Ejp617__elongation_factor_Tu:0.00552452977113665564):0.00279005264783815194):0.01114674361435112962):0.01349497365844425610,123440668__Bacteria__Gammaproteobacteria__Yersinia_enterocolitica_subsp_enterocolitica_8081__elongation_factor_Tu:0.03231795388442713218):0.00825169229877529414,(253690188__Bacteria__Gammaproteobacteria__Pectobacterium_carotovorum_subsp_carotovorum_PC1__translation_elongation_factor_Tu:0.00531831804758286716,(146313389__Bacteria__Gammaproteobacteria__Enterobacter_sp_638__elongation_factor_Tu:0.01215015216145088478,((((157368519__Bacteria__Gammaproteobacteria__Serratia_proteamaculans_568__elongation_factor_Tu:0.00332715321152650574,(374314355__Bacteria__Gammaproteobacteria__Serratia_symbiotica_str_Cinara_cedri__elongation_factor_Tu:0.05964728713259924431,333929470__Bacteria__Gammaproteobacteria__Serratia_sp_AS12__translation_elongation_factor_Tu:0.00592569742967775492):0.01081804028839229714):0.00815331733946109485,(322834828__Bacteria__Gammaproteobacteria__Rahnella_sp_Y9602__translation_elongation_factor_Tu:0.00000122123005994819,383192023__Bacteria__Gammaproteobacteria__Rahnella_aquatilis_CIP_78-65_ATCC_33071__translation_elongation_factor_TU:0.00000122123005994819):0.02880903989970440629):0.01715911822966418449,50122955__Bacteria__Gammaproteobacteria__Pectobacterium_atrosepticum_SCRI1043__elongation_factor_Tu:0.00000122123005994819):0.01639272489845369773,261823237__Bacteria__Gammaproteobacteria__Pectobacterium_wasabiae_WPP163__translation_elongation_factor_Tu:0.00303665448002808083):0.00306464645236861856):0.00750402156278924884):0.00342828428855998426):0.00850478299889111979,((152972837__Bacteria__Gammaproteobacteria__Klebsiella_pneumoniae_subsp_pneumoniae_MGH_78578__elongation_factor_Tu:0.00835963504117719601,288933261__Bacteria__Gammaproteobacteria__Klebsiella_variicola_At-22__translation_elongation_factor_Tu:0.00000122123005994819):0.00556570423600569793,(((296100607__Bacteria__Gammaproteobacteria__Enterobacter_cloacae_subsp_cloacae_ATCC_13047__elongation_factor_Tu:0.00000122123005994819,(((325295718__Bacteria__Gammaproteobacteria__Cronobacter_turicensis_z3032__elongation_factor_Tu:0.00277340306501113647,345301174__Bacteria__Gammaproteobacteria__Enterobacter_asburiae_LF7a__translation_elongation_factor_Tu:0.00277601184949027944):0.00277265145345749779,(336247492__Bacteria__Gammaproteobacteria__Enterobacter_aerogenes_KCTC_2190__elongation_factor_Tu:0.00278373484779822784,((161506000__Bacteria__Gammaproteobacteria__Salmonella_enterica_subsp_arizonae_serovar_62_z4z23_str__elongation_factor_Tu:0.00284722648988995977,((386706584__Bacteria__Gammaproteobacteria__Escherichia_coli_P12b__Elongation_factor_Tu:0.00000122123005994819,((((218550600__Bacteria__Gammaproteobacteria__Escherichia_fergusonii_ATCC_35469__elongation_factor_Tu:0.00000122123005994819,24115265__Bacteria__Gammaproteobacteria__Shigella_flexneri_2a_str_301__elongation_factor_Tu:0.00000122123005994819):0.00000122123005994819,82778845__Bacteria__Gammaproteobacteria__Shigella_dysenteriae_Sd197__elongation_factor_Tu:0.00000122123005994819):0.00000122123005994819,(82546322__Bacteria__Gammaproteobacteria__Shigella_boydii_Sb227__elongation_factor_Tu:0.00000122123005994819,74313845__Bacteria__Gammaproteobacteria__Shigella_sonnei_Ss046__elongation_factor_Tu:0.00000122123005994819):0.00000122123005994819):0.00000122123005994819,15803852__Bacteria__Gammaproteobacteria__Escherichia_coli_O157_H7_str_EDL933__elongation_factor_Tu:0.00000122123005994819):0.00000122123005994819):0.00278271268282012652,340001537__Bacteria__Gammaproteobacteria__Salmonella_bongori_NCTC_12419__elongation_factor_Tu:0.00000122123005994819):0.00000122123005994819):0.00286761995025850824,(387890989__Bacteria__Gammaproteobacteria__Escherichia_blattae_DSM_4481__protein_chain_elongation_factor_EF|Tu:0.01691621670592734911,283788022__Bacteria__Gammaproteobacteria__Citrobacter_rodentium_ICC168__Elongation_factor_tu_|EF|Tu|:0.00556965685499464461):0.00000122123005994819):0.00285930700548423520):0.00285544226073018324):0.00285602659988619780,157148907__Bacteria__Gammaproteobacteria__Citrobacter_koseri_ATCC_BAA-895__elongation_factor_Tu:0.01331139066000787408):0.00000122123005994819):0.00000122123005994819,375258372__Bacteria__Gammaproteobacteria__Klebsiella_oxytoca_KCTC_1686__elongation_factor_Tu:0.00277358014971661616):0.00581102396402966882,156936502__Bacteria__Gammaproteobacteria__Cronobacter_sakazakii_ATCC_BAA-894__elongation_factor_Tu:0.00000122123005994819):0.00000122123005994819):0.00813943202329350454):0.01457425026007135548):0.00321553633474087192,(((295698615__Bacteria__Gammaproteobacteria__Candidatus_Riesia_pediculicola_USDA__translation_elongation_factor_Tu:0.17400170630692732288,116515261__Bacteria__Gammaproteobacteria__Buchnera_aphidicola_str_Cc_Cinara_cedri__elongation_factor_Tu:0.06837278792568514396):0.04320817503396524872,21672772__Bacteria__Gammaproteobacteria__Buchnera_aphidicola_str_Sg_Schizaphis_graminum__elongation_factor_Tu:0.05568127256722548574):0.02994228803747695650,(((52426242__Bacteria__Gammaproteobacteria__Mannheimia_succiniciproducens_MBEL55E__elongation_factor_Tu:0.00000122123005994819,(332288987__Bacteria__Gammaproteobacteria__Gallibacterium_anatis_UMN179__elongation_factor_Tu:0.01908081946220114775,(((345429239__Bacteria__Gammaproteobacteria__Haemophilus_parainfluenzae_T3T1__hypothetical_protein:0.00000122123005994819,16272575__Bacteria__Gammaproteobacteria__Haemophilus_influenzae_Rd_KW20__elongation_factor_Tu:0.00275212544235840144):0.00275769678979873815,(((113461780__Bacteria__Gammaproteobacteria__Haemophilus_somnus_129PT__elongation_factor_Tu:0.01053783688911606037,((126208976__Bacteria__Gammaproteobacteria__Actinobacillus_pleuropneumoniae_serovar_5b_str_L20__elongation_factor_Tu:0.00435608245349513104,33151841__Bacteria__Gammaproteobacteria__Haemophilus_ducreyi_35000HP__elongation_factor_Tu:0.00727631651330007574):0.00694001107314124073,219872020__Bacteria__Gammaproteobacteria__Haemophilus_parasuis_SH0165__elongation_factor_Tu:0.02985847706134658192):0.01564898521533202372):0.01202925186661942328,15603222__Bacteria__Gammaproteobacteria__Pasteurella_multocida_subsp_multocida_str_Pm70__elongation_factor_Tu:0.00000122123005994819):0.01100672547062791704,251793711__Bacteria__Gammaproteobacteria__Aggregatibacter_aphrophilus_NJ8700__translation_elongation_factor_Tu:0.00000122123005994819):0.00272709138561458113):0.01032349994103220862,(261867416__Bacteria__Gammaproteobacteria__Aggregatibacter_actinomycetemcomitans_D11S-1__elongation_factor_Tu:0.02011245234346895061,(365967215__Bacteria__Gammaproteobacteria__Aggregatibacter_actinomycetemcomitans_ANH9381__translation_elongation_factor_Tu:0.00000122123005994819,387120698__Bacteria__Gammaproteobacteria__Aggregatibacter_actinomycetemcomitans_D7S-1__translation_elongation_factor_Tu:0.00000122123005994819):0.00000122123005994819):0.00201038934280405816):0.00507768456365368000):0.01089953473732333325):0.01345367648280191772,152977963__Bacteria__Gammaproteobacteria__Actinobacillus_succinogenes_130Z__elongation_factor_Tu:0.01149908570986524214):0.03976292324245082194,238897920__Bacteria__Gammaproteobacteria__Candidatus_Hamiltonella_defensa_5AT_Acyrthosiphon_pisum__elongation_factor_Tu:0.08225459706927423786):0.00844414176955926576):0.02580454137762397057):0.00408847951513892100):0.00620094322832484817):0.00604033061849085142):0.00295044888334745643):0.00313920974538366322):0.01775234151758938936,((117620474__Bacteria__Gammaproteobacteria__Aeromonas_hydrophila_subsp_hydrophila_ATCC_7966__elongation_factor_Tu:0.00577904973225948880,(145297388__Bacteria__Gammaproteobacteria__Aeromonas_salmonicida_subsp_salmonicida_A449__elongation_factor_Tu:0.00843059252490543573,330831434__Bacteria__Gammaproteobacteria__Aeromonas_veronii_B565__Elongation_factor_Tu:0.00270963043404714391):0.02270789697792727213):0.05649148996993678951,237809513__Bacteria__Gammaproteobacteria__Tolumonas_auensis_DSM_9187__elongation_factor_Tu:0.03618759927542677945):0.01909867466760491531):0.01767595499377349125,(374334554__Bacteria__Gammaproteobacteria__Oceanimonas_sp_GK1__elongation_factor_Tu:0.05146114527128381466,308047966__Bacteria__Gammaproteobacteria__Ferrimonas_balearica_DSM_9799__translation_elongation_factor_1A_|EF|1A|EF|Tu|:0.05802587342700838563):0.03287113745384638575):0.02362828906496148088,(119773352__Bacteria__Gammaproteobacteria__Shewanella_amazonensis_SB2B__elongation_factor_Tu:0.03535297725465078034,(((114561322__Bacteria__Gammaproteobacteria__Shewanella_frigidimarina_NCIMB_400__elongation_factor_Tu:0.01524455779412052861,91791537__Bacteria__Gammaproteobacteria__Shewanella_denitrificans_OS217__elongation_factor_Tu:0.01025841802867516299):0.02842521330266504706,((126176357__Bacteria__Gammaproteobacteria__Shewanella_baltica_OS155__elongation_factor_Tu:0.01978752164737270294,146294855__Bacteria__Gammaproteobacteria__Shewanella_putrefaciens_CN-32__elongation_factor_Tu:0.00000122123005994819):0.00880743278463736248,(113968530__Bacteria__Gammaproteobacteria__Shewanella_sp_MR-4__elongation_factor_Tu:0.00729354681557603003,24371815__Bacteria__Gammaproteobacteria__Shewanella_oneidensis_MR-1__translation_elongation_factor_Tu_TufB:0.00664767892641519951):0.01585490605679268014):0.00684599194701365852):0.02407663444637224079,(127511078__Bacteria__Gammaproteobacteria__Shewanella_loihica_PV-4__elongation_factor_Tu:0.00610334314194949622,(170729011__Bacteria__Gammaproteobacteria__Shewanella_woodyi_ATCC_51908__elongation_factor_Tu:0.01617281242349408177,(294142947__Bacteria__Gammaproteobacteria__Shewanella_violacea_DSS12__translation_elongation_factor_Tu:0.04073108956076694487,(212634814__Bacteria__Gammaproteobacteria__Shewanella_piezotolerans_WP3__Translation_elongation_factor_Tu:0.00541363074139012811,(157377451__Bacteria__Gammaproteobacteria__Shewanella_sediminis_HAW-EB3__elongation_factor_Tu:0.00000122123005994819,(157960012__Bacteria__Gammaproteobacteria__Shewanella_pealeana_ATCC_700345__elongation_factor_Tu:0.00000122123005994819,167626053__Bacteria__Gammaproteobacteria__Shewanella_halifaxensis_HAW-EB4__elongation_factor_Tu:0.01391897335227091845):0.02006029749390216693):0.00564931881726226520):0.01117758021398587362):0.00799100403284884464):0.02919936720403440433):0.01593305356462033223):0.02139093916408927112):0.02097131159424731398):0.01543547474706876213):0.01172716161571612029):0.04501180604740362412):0.02092999765986043939):0.04816786698115448073):0.03910852313755597970,(146329077__Bacteria__Gammaproteobacteria__Dichelobacter_nodosus_VCS1703A__elongation_factor_Tu:0.10696243467295873941,((((337754652__Bacteria__Gammaproteobacteria__Francisella_sp_TX077308__translation_elongation_factor_Tu:0.02065951180460998821,(385793545__Bacteria__Gammaproteobacteria__Francisella_cf_novicida_Fx1__hypothetical_protein:0.00000122123005994819,(118498143__Bacteria__Gammaproteobacteria__Francisella_novicida_U112__elongation_factor_Tu:0.00000122123005994819,56707307__Bacteria__Gammaproteobacteria__Francisella_tularensis_subsp_tularensis_SCHU_S4__elongation_factor_Tu:0.00270904290786653764):0.00270949226938902886):0.01057941850404534208):0.01005772856012893471,(387886310__Bacteria__Gammaproteobacteria__Francisella_noatunensis_subsp_orientalis_str_Toba_04__elongation_factor:0.00000122123005994819,167627262__Bacteria__Gammaproteobacteria__Francisella_philomiragia_subsp_philomiragia_ATCC_25017__elongation_factor_Tu:0.00270705623763793342):0.00932934086022133360):0.14526890610881673660,(334143219__Bacteria__Gammaproteobacteria__Thioalkalimicrobium_cyclicum_ALM1__translation_elongation_factor_Tu:0.07870638924121625690,78484638__Bacteria__Gammaproteobacteria__Thiomicrospira_crunogena_XCL-2__elongation_factor_Tu:0.07945872801547182451):0.06088769181229771593):0.01576904906234267295,((((357418232__Bacteria__Gammaproteobacteria__Pseudoxanthomonas_spadix_BD-a59__elongation_factor_tu_protein:0.02141118564456851586,(285017318__Bacteria__Gammaproteobacteria__Xanthomonas_albilineans_GPE_PC73__elongation_factor_tu_protein:0.01671205416262498689,(58583222__Bacteria__Gammaproteobacteria__Xanthomonas_oryzae_pv_oryzae_KACC10331__elongation_factor_Tu:0.01446838785844243094,(21230350__Bacteria__Gammaproteobacteria__Xanthomonas_campestris_pv_campestris_str_ATCC_33913__elongation_factor_Tu:0.02240338898755954433,21241735__Bacteria__Gammaproteobacteria__Xanthomonas_axonopodis_pv_citri_str_306__elongation_factor_Tu:0.00285973836218309961):0.01354612993640719361):0.01570982256970402183):0.00972214924331396384):0.00937468670929308447,(190572942__Bacteria__Gammaproteobacteria__Stenotrophomonas_maltophilia_K279a__elongation_factor_Tu:0.04506466258046929602,319787927__Bacteria__Gammaproteobacteria__Pseudoxanthomonas_suwonensis_11-1__translation_elongation_factor_Tu:0.03024345571860294346):0.00890576839508499217):0.01979277757663098700,15839229__Bacteria__Gammaproteobacteria__Xylella_fastidiosa_9a5c__elongation_factor_Tu:0.11526249411273932488):0.01860107570843541613,383315964__Bacteria__Gammaproteobacteria__Frateuria_aurantia_DSM_6220__translation_elongation_factor_TU:0.02711857768513331948):0.05732157086421409142):0.01667629375263821045):0.01244494908925323010):0.02990540223753344537,((220935506__Bacteria__Gammaproteobacteria__Thioalkalivibrio_sulfidophilus_HL-EbGr7__elongation_factor_Tu:0.04135716343400491074,(288942086__Bacteria__Gammaproteobacteria__Allochromatium_vinosum_DSM_180__translation_elongation_factor_Tu:0.02206268632498661203,390952378__Bacteria__Gammaproteobacteria__Thiocystis_violascens_DSM_198__translation_elongation_factor_TU:0.05182526766762659415):0.07283842923634928357):0.02263937119868821360,(((29653588__Bacteria__Gammaproteobacteria__Coxiella_burnetii_RSA_493__elongation_factor_Tu:0.13776399923313223383,(((333985474__Bacteria__Gammaproteobacteria__Methylomonas_methanica_MC09__translation_elongation_factor_Tu:0.07923794537287701112,357406689__Bacteria__Gammaproteobacteria__Methylomicrobium_alcaliphilum__elongation_factor_Tu|B:0.05171689349238020594):0.05247165990188798479,(387128180__Bacteria__Gammaproteobacteria__Methylophaga_sp_JAM1__translation_elongation_factor_Tu:0.05846152689521701140,(118602211__Bacteria__Gammaproteobacteria__Candidatus_Ruthia_magnifica_str_Cm_Calyptogena_magnifica__elongation_factor_Tu:0.02588203215039300634,148244885__Bacteria__Gammaproteobacteria__Candidatus_Vesicomyosocius_okutanii_HA__elongation_factor_Tu:0.04159912218309617937):0.13393153290092857377):0.04130144148042826091):0.01873108346760957860,((300114762__Bacteria__Gammaproteobacteria__Nitrosococcus_watsonii_C-113__translation_elongation_factor_Tu:0.01361680599053484778,77165801__Bacteria__Gammaproteobacteria__Nitrosococcus_oceani_ATCC_19707__elongation_factor_Tu:0.00000122123005994819):0.03295137931617088400,292492419__Bacteria__Gammaproteobacteria__Nitrosococcus_halophilus_Nc4__translation_elongation_factor_Tu:0.00000122123005994819):0.08905674622631069848):0.01266653164510095700):0.01054247979920920966,((261854936__Bacteria__Gammaproteobacteria__Halothiobacillus_neapolitanus_c2__translation_elongation_factor_Tu:0.10220787467816158656,289209343__Bacteria__Gammaproteobacteria__Thioalkalivibrio_sp_K90mix__translation_elongation_factor_Tu:0.05638749360912306136):0.02537107023137482459,(114319617__Bacteria__Gammaproteobacteria__Alkalilimnicola_ehrlichii_MLHE-1__elongation_factor_Tu:0.06393275808485665568,121997651__Bacteria__Gammaproteobacteria__Halorhodospira_halophila_SL1__elongation_factor_Tu:0.07624298033066702340):0.03964794295123762885):0.03753546813469558346):0.01179968167097889160,(378776261__Bacteria__Gammaproteobacteria__Legionella_pneumophila_subsp_pneumophila_ATCC_43290__elongation_factor_Tu_|EF|Tu|:0.01415203506170938964,289163828__Bacteria__Gammaproteobacteria__Legionella_longbeachae_NSW150__elongation_factor_Tu:0.02249535817568581314):0.10929065534218515565):0.00836305809641587315):0.01253787982417878082):0.00949978592244310645,53803546__Bacteria__Gammaproteobacteria__Methylococcus_capsulatus_str_Bath__elongation_factor_Tu:0.07836928337803386602):0.02414065591127270011):0.02115479024865237964,(((313667437__Bacteria__Betaproteobacteria__Neisseria_lactamica_020-06__elongation_factor_TU:0.00820840566346196267,15676052__Bacteria__Betaproteobacteria__Neisseria_meningitidis_MC58__elongation_factor_Tu:0.00000122123005994819):0.00000122123005994819,59802179__Bacteria__Betaproteobacteria__Neisseria_gonorrhoeae_FA_1090__elongation_factor_Tu:0.00547294596224918127):0.10153068987666113987,(((34499655__Bacteria__Betaproteobacteria__Chromobacterium_violaceum_ATCC_12472__elongation_factor_Tu:0.01794506816960508150,347538188__Bacteria__Betaproteobacteria__Pseudogulbenkiania_sp_NH8B__translation_elongation_factor_Tu:0.01955897311501484173):0.04350734750458477157,226939184__Bacteria__Betaproteobacteria__Laribacter_hongkongensis_HLHK9__elongation_factor_Tu:0.04029566770484244165):0.02759844465431764149,((257095054__Bacteria__Betaproteobacteria__Candidatus_Accumulibacter_phosphatis_clade_IIA_str_UW-1__translation_elongation_factor_Tu:0.09141072880418418811,372487067__Bacteria__Betaproteobacteria__Dechlorosoma_suillum_PS__translation_elongation_factor_TU:0.00860433194831834725):0.00834086593585289283,(119899720__Bacteria__Betaproteobacteria__Azoarcus_sp_BH72__elongation_factor_Tu:0.00000122123005994819,(237654010__Bacteria__Betaproteobacteria__Thauera_sp_MZ1T__elongation_factor_Tu:0.00000122123005994819,(((339478235__Bacteria__Betaproteobacteria__Candidatus_Tremblaya_princeps_PCIT__elongation_factor_Tu:0.32913882568839547549,((((325982739__Bacteria__Betaproteobacteria__Nitrosomonas_sp_AL212__translation_elongation_factor_Tu:0.01962672391717765197,(114330572__Bacteria__Betaproteobacteria__Nitrosomonas_eutropha_C91__elongation_factor_Tu:0.03077571343485325031,30249992__Bacteria__Betaproteobacteria__Nitrosomonas_europaea_ATCC_19718__elongation_factor_Tu:0.00228049804111239533):0.04025143042079813022):0.02424270112938249275,82701898__Bacteria__Betaproteobacteria__Nitrosospira_multiformis_ATCC_25196__elongation_factor_Tu:0.04867774969644463046):0.04152081039143525748,74316421__Bacteria__Betaproteobacteria__Thiobacillus_denitrificans_ATCC_25259__elongation_factor_Tu:0.04713139002748964468):0.03816702623634960628,71905959__Bacteria__Betaproteobacteria__Dechloromonas_aromatica_RCB__elongation_factor_Tu:0.06777897559277867856):0.00982083326141771143):0.01014785039054437628,(((291613234__Bacteria__Betaproteobacteria__Sideroxydans_lithotrophicus_ES-1__translation_elongation_factor_Tu:0.04151896326254030795,302877799__Bacteria__Betaproteobacteria__Gallionella_capsiferriformans_ES-2__translation_elongation_factor_Tu:0.03115536229888964462):0.01911514945499070625,((313200068__Bacteria__Betaproteobacteria__Methylovorus_sp_MP688__translation_elongation_factor_tu:0.00000122123005994819,253998012__Bacteria__Betaproteobacteria__Methylovorus_glucosetrophus_SIP3-4__elongation_factor_Tu:0.00000122123005994819):0.02149271009127316778,(91774621__Bacteria__Betaproteobacteria__Methylobacillus_flagellatus_KT__elongation_factor_Tu:0.04122277724999776766,(253995716__Bacteria__Betaproteobacteria__Methylotenera_mobilis_JLW8__elongation_factor_Tu:0.01350345122742948115,297537529__Bacteria__Betaproteobacteria__Methylotenera_versatilis_301__translation_elongation_factor_Tu:0.04659420315979711374):0.02138042271885720255):0.01390418204650922286):0.01141831187682132778):0.03096948176542570555,(383756186__Bacteria__Betaproteobacteria__Rubrivivax_gelatinosus_IL144__elongation_factor_EF|Tu_TufA:0.01867141006892959754,((337281238__Bacteria__Betaproteobacteria__Ramlibacter_tataouinensis_TTB310__elongation_factor_Tu:0.03901369676134997660,(((171060544__Bacteria__Betaproteobacteria__Leptothrix_cholodnii_SP-6__elongation_factor_Tu:0.01739936382989678079,(121606535__Bacteria__Betaproteobacteria__Polaromonas_naphthalenivorans_CJ2__elongation_factor_Tu:0.02129822310810487035,(91790282__Bacteria__Betaproteobacteria__Polaromonas_sp_JS666__elongation_factor_Tu:0.01681361747824817662,89902363__Bacteria__Betaproteobacteria__Rhodoferax_ferrireducens_T118__elongation_factor_Tu:0.03199969385670251715):0.00859077810976812892):0.02115944455284564027):0.01676395956486809863,124268642__Bacteria__Betaproteobacteria__Methylibium_petroleiphilum_PM1__elongation_factor_Tu:0.01736057616975360263):0.01102176691854119851,(((((((134294441__Bacteria__Betaproteobacteria__Burkholderia_vietnamiensis_G4__elongation_factor_Tu:0.00272708515294856589,((78064922__Bacteria__Betaproteobacteria__Burkholderia_sp_383__elongation_factor_Tu:0.00000122123005994819,107024318__Bacteria__Betaproteobacteria__Burkholderia_cenocepacia_AU_1054__elongation_factor_Tu:0.00000122123005994819):0.00000122123005994819,115350320__Bacteria__Betaproteobacteria__Burkholderia_ambifaria_AMMD__elongation_factor_Tu:0.00000122123005994819):0.00270878635150916805):0.00987720322509131471,(91785480__Bacteria__Betaproteobacteria__Burkholderia_xenovorans_LB400__elongation_factor_Tu:0.00269743556215109670,187925631__Bacteria__Betaproteobacteria__Burkholderia_phytofirmans_PsJN__elongation_factor_Tu:0.00000122123005994819):0.01009400497614820237):0.00487530409574032063,186477603__Bacteria__Betaproteobacteria__Burkholderia_phymatum_STM815__elongation_factor_Tu:0.00000122123005994819):0.00542022761703654828,(((((17547760__Bacteria__Betaproteobacteria__Ralstonia_solanacearum_GMI1000__elongation_factor_Tu:0.00975237780431845343,(187930366__Bacteria__Betaproteobacteria__Ralstonia_pickettii_12J__elongation_factor_Tu:0.03799029288221841827,(194291042__Bacteria__Betaproteobacteria__Cupriavidus_taiwanensis_LMG_19424__elongation_factor_tu:0.01085708898140392252,((73542880__Bacteria__Betaproteobacteria__Ralstonia_eutropha_JMP134__elongation_factor_Tu:0.00273790454346136639,94312272__Bacteria__Betaproteobacteria__Cupriavidus_metallidurans_CH34__elongation_factor_Tu:0.00000122123005994819):0.00547332842454102599,339327542__Bacteria__Betaproteobacteria__Cupriavidus_necator_N-1__elongation_factor_Tu:0.00273459823515013458):0.00025175150395622786):0.01334201597764662385):0.00979045962925809317):0.01368900980256379171,(238025930__Bacteria__Betaproteobacteria__Burkholderia_glumae_BGR1__elongation_factor_Tu:0.00540149251486053607,330815247__Bacteria__Betaproteobacteria__Burkholderia_gladioli_BSR3__Translation_elongation_factor_Tu:0.00831835313148758873):0.00695702867132041818):0.00679715419800086540,312795772__Bacteria__Betaproteobacteria__Burkholderia_rhizoxinica_HKI_454__protein_translation_Elongation_Factor_Tu_|EF|TU|:0.03095569872247109361):0.00253173807309261872,161523414__Bacteria__Betaproteobacteria__Burkholderia_multivorans_ATCC_17616__elongation_factor_Tu:0.00000122123005994819):0.00541151453791232154,((83718741__Bacteria__Betaproteobacteria__Burkholderia_thailandensis_E264__elongation_factor_Tu:0.00000122123005994819,53720836__Bacteria__Betaproteobacteria__Burkholderia_pseudomallei_K96243__elongation_factor_Tu:0.00000122123005994819):0.00000122123005994819,53723869__Bacteria__Betaproteobacteria__Burkholderia_mallei_ATCC_23344__elongation_factor_Tu:0.00000122123005994819):0.00540522791728988670):0.01105097706614554913):0.01380666778749784981,(145588240__Bacteria__Betaproteobacteria__Polynucleobacter_necessarius_subsp_asymbioticus_QLW-P1DMWA-1__elongation_factor_Tu:0.05442605183732331792,((((332286168__Bacteria__Betaproteobacteria__Pusillimonas_sp_T7-7__elongation_factor_Tu:0.02529500816924413337,(319778755__Bacteria__Betaproteobacteria__Taylorella_equigenitalis_MCE9__translation_elongation_factor_Tu:0.00269877727494732302,348590866__Bacteria__Betaproteobacteria__Taylorella_asinigenitalis_MCE3__translation_elongation_factor_Tu:0.00000122123005994819):0.06276333431418285036):0.03413095802623011127,(163859293__Bacteria__Betaproteobacteria__Bordetella_petrii_DSM_12804__elongation_factor_Tu:0.01213532743948746336,((((33594477__Bacteria__Betaproteobacteria__Bordetella_pertussis_Tohama_I__elongation_factor_Tu:0.00000122123005994819,33599020__Bacteria__Betaproteobacteria__Bordetella_bronchiseptica_RB50__elongation_factor_Tu:0.00000122123005994819):0.00000122123005994819,33594749__Bacteria__Betaproteobacteria__Bordetella_parapertussis_12822__elongation_factor_Tu:0.00000122123005994819):0.00921582512527011934,187476537__Bacteria__Betaproteobacteria__Bordetella_avium_197N__elongation_factor_Tu:0.01330561330226862939):0.00923416745208776799,311109632__Bacteria__Betaproteobacteria__Achromobacter_xylosoxidans_A8__translation_elongation_factor_Tu_2:0.03761169920389073607):0.01285574907005090917):0.02258784453348300358):0.01954505013076039688,307069694__Bacteria__Betaproteobacteria__Candidatus_Zinderia_insecticola_CARI__translational_elongation_factor_Tu:0.21725130785137622413):0.01302172855813266139,(300309454__Bacteria__Betaproteobacteria__Herbaspirillum_seropedicae_SmR1__GTPase_translation_elongation_factor_TU:0.02376564442422668053,(340785582__Bacteria__Betaproteobacteria__Collimonas_fungivorans_Ter331__translation_elongation_factor_Tu:0.03405391457278538619,(134096335__Bacteria__Betaproteobacteria__Herminiimonas_arsenicoxydans__elongation_factor_Tu:0.03304694509929137491,152981083__Bacteria__Betaproteobacteria__Janthinobacterium_sp_Marseille__elongation_factor_Tu:0.00555468300399253670):0.01872569977868686689):0.00500388304699365873):0.03771061120648324522):0.00688120402416140045):0.00728964525300157193):0.01808643749847359261,239817877__Bacteria__Betaproteobacteria__Variovorax_paradoxus_S110__elongation_factor_Tu:0.03689038973673394034):0.00407798206116828047,((((160895838__Bacteria__Betaproteobacteria__Delftia_acidovorans_SPH-1__elongation_factor_Tu:0.00269607663134070101,333912065__Bacteria__Betaproteobacteria__Delftia_sp_Cs1-4__translation_elongation_factor_Tu:0.00000122123005994819):0.03049174916995174220,((222112418__Bacteria__Betaproteobacteria__Acidovorax_ebreus_TPSY__elongation_factor_tu:0.00273454799415330605,121592710__Bacteria__Betaproteobacteria__Acidovorax_sp_JS42__elongation_factor_Tu:0.00270498669411116692):0.00541874216156030576,(319761179__Bacteria__Betaproteobacteria__Alicycliphilus_denitrificans_BC__translation_elongation_factor_tu:0.01678169476736474097,264676440__Bacteria__Betaproteobacteria__Comamonas_testosteroni_CNB-2__translation_elongation_factor_Tu:0.05205454239940715544):0.00000122123005994819):0.00831191623372387958):0.02501737315439545029,121609216__Bacteria__Betaproteobacteria__Verminephrobacter_eiseniae_EF01-2__elongation_factor_Tu:0.02624147753131017557):0.00232350174658844987,(120613171__Bacteria__Betaproteobacteria__Acidovorax_citrulli_AAC00-1__elongation_factor_Tu:0.00000122123005994819,326319233__Bacteria__Betaproteobacteria__Acidovorax_avenae_subsp_avenae_ATCC_19860__translation_elongation_factor_Tu:0.00000122123005994819):0.01358930020974502377):0.01716926429701957565):0.01263135682995248331):0.00609077132422395327):0.01318529931950383413,296137308__Bacteria__Betaproteobacteria__Thiomonas_intermedia_K12__translation_elongation_factor_Tu:0.02626811452372957920):0.01415446111460770193):0.04055066207515261451):0.01481799996403971621):0.01927886163920678256,56477592__Bacteria__Betaproteobacteria__Aromatoleum_aromaticum_EbN1__elongation_factor_Tu:0.01833901755327856792):0.01192421448130054698):0.00269298195215935841):0.02499601188639080998):0.02374148978248414449):0.01928977394022560535):0.03372125252994487982):0.06136191940272702622,((42524390__Bacteria__Deltaproteobacteria__Bdellovibrio_bacteriovorus_HD100__elongation_factor_Tu:0.15553284352320506656,((153005090__Bacteria__Deltaproteobacteria__Anaeromyxobacter_sp_Fw109-5__elongation_factor_Tu:0.04170847315749587336,86158370__Bacteria__Deltaproteobacteria__Anaeromyxobacter_dehalogenans_2CP-C__elongation_factor_Tu:0.02772049893795026920):0.06080929751354513524,(310822268__Bacteria__Deltaproteobacteria__Stigmatella_aurantiaca_DW4-3-1__translation_elongation_factor_Tu:0.03165236264175123188,((338534494__Bacteria__Deltaproteobacteria__Myxococcus_fulvus_HW-1__elongation_factor_Tu:0.00399817954189366376,108758449__Bacteria__Deltaproteobacteria__Myxococcus_xanthus_DK_1622__elongation_factor_Tu:0.00982569436711619448):0.01681991673656600683,383456947__Bacteria__Deltaproteobacteria__Corallococcus_coralloides_DSM_2259__elongation_factor_Tu:0.03688316374175742984):0.01134817857796466788):0.07179651283866939071):0.04313265520416726534):0.03119337652552638118,(((389878491__Bacteria__Alphaproteobacteria__Tistrella_mobilis_KA081020-065__translation_elongation_factor_Tu:0.10066089197951814949,(((((209964038__Bacteria__Alphaproteobacteria__Rhodospirillum_centenum_SW__elongation_factor_Tu:0.07176995364780361375,(374291035__Bacteria__Alphaproteobacteria__Azospirillum_lipoferum_4B__Elongation_factor_Tu_|EF|Tu|:0.00000122123005994819,288957420__Bacteria__Alphaproteobacteria__Azospirillum_sp_B510__elongation_factor_EF|Tu:0.00269837473305186478):0.03718170612502833677):0.01664800651549461913,((148260941__Bacteria__Alphaproteobacteria__Acidiphilium_cryptum_JF-5__elongation_factor_Tu:0.00000122123005994819,326404339__Bacteria__Alphaproteobacteria__Acidiphilium_multivorum_AIU301__elongation_factor_Tu:0.00000122123005994819):0.10950286000115663776,(114327216__Bacteria__Alphaproteobacteria__Granulibacter_bethesdensis_CGDNIH1__elongation_factor_Tu:0.04031990566308906593,(58038857__Bacteria__Alphaproteobacteria__Gluconobacter_oxydans_621H__elongation_factor_Tu:0.02782570673183410240,((347760290__Bacteria__Alphaproteobacteria__Gluconacetobacter_xylinus_NBRC_3288__translation_elongation_factor_Tu:0.01587480012015406172,162149176__Bacteria__Alphaproteobacteria__Gluconacetobacter_diazotrophicus_PAl_5__elongation_factor_Tu:0.00929891545471503780):0.01744126571812172621,258542025__Bacteria__Alphaproteobacteria__Acetobacter_pasteurianus_IFO_3283-01__elongation_factor_Tu:0.03510583379791828995):0.02849800592634613855):0.05185237261416721088):0.00506538980147604873):0.01526339513507737194):0.02484318704058964197,((56551412__Bacteria__Alphaproteobacteria__Zymomonas_mobilis_subsp_mobilis_ZM4__elongation_factor_Tu:0.05456375978391179299,((347529951__Bacteria__Alphaproteobacteria__Sphingobium_sp_SYK-6__elongation_factor_Tu:0.03393403300898548136,((85374468__Bacteria__Alphaproteobacteria__Erythrobacter_litoralis_HTCC2594__elongation_factor_Tu:0.08947151265016294042,334141180__Bacteria__Alphaproteobacteria__Novosphingobium_sp_PP1Y__elongation_factor_EF|Tu:0.04491371474294128530):0.03138637608265164997,87199268__Bacteria__Alphaproteobacteria__Novosphingobium_aromaticivorans_DSM_12444__elongation_factor_Tu:0.02937224320386416093):0.03387950229283656634):0.04019783190563785275,(103488297__Bacteria__Alphaproteobacteria__Sphingopyxis_alaskensis_RB2256__elongation_factor_Tu:0.10784982325715003482,(148554276__Bacteria__Alphaproteobacteria__Sphingomonas_wittichii_RW1__elongation_factor_Tu:0.04552204474736190609,(294010611__Bacteria__Alphaproteobacteria__Sphingobium_japonicum_UT26S__GTPase_|_translation_elongation_factor:0.01111021158633874843,334345469__Bacteria__Alphaproteobacteria__Sphingobium_chlorophenolicum_L-1__translation_elongation_factor_Tu:0.01556079519806179666):0.03760351695109283299):0.04700650585991240221):0.00000122123005994819):0.03137507788099787309):0.08422622435105391048,((384260430__Bacteria__Alphaproteobacteria__Rhodospirillum_photometricum_DSM_122__Elongation_factor_Tu_2:0.04005535528637162862,83594022__Bacteria__Alphaproteobacteria__Rhodospirillum_rubrum_ATCC_11170__elongation_factor_Tu:0.05429470896985187645):0.05474116309158250093,(((294085956__Bacteria__Alphaproteobacteria__Candidatus_Puniceispirillum_marinum_IMCC1322__translation_elongation_factor_Tu:0.10137207011284614377,(330814213__Bacteria__Alphaproteobacteria__Candidatus_Pelagibacter_sp_IMCC9063__translation_elongation_factor_Tu:0.09911206158396120014,71083817__Bacteria__Alphaproteobacteria__Candidatus_Pelagibacter_ubique_HTCC1062__elongation_factor_Tu:0.15143823470942974208):0.11918441710367493058):0.03060375728535498843,154253175__Bacteria__Alphaproteobacteria__Parvibaculum_lavamentivorans_DS-1__elongation_factor_Tu:0.03321745557121354164):0.03706979290345364941,83312247__Bacteria__Alphaproteobacteria__Magnetospirillum_magneticum_AMB-1__elongation_factor_Tu:0.05178662626252338724):0.01303937129652681277):0.00622847240499362943):0.01257686721707283913):0.01514130305315622427,((((39936346__Bacteria__Alphaproteobacteria__Rhodopseudomonas_palustris_CGA009__elongation_factor_Tu:0.02456612095349109889,((209884811__Bacteria__Alphaproteobacteria__Oligotropha_carboxidovorans_OM5__elongation_factor_Tu:0.01888179548774645763,(92117096__Bacteria__Alphaproteobacteria__Nitrobacter_hamburgensis_X14__elongation_factor_Tu:0.00387104960237165743,75675554__Bacteria__Alphaproteobacteria__Nitrobacter_winogradskyi_Nb-255__elongation_factor_Tu:0.01545255159701464445):0.01192273605476008511):0.01934993604602033845,(27380513__Bacteria__Alphaproteobacteria__Bradyrhizobium_japonicum_USDA_110__elongation_factor_Tu:0.01115851515372729037,146340055__Bacteria__Alphaproteobacteria__Bradyrhizobium_sp_ORS_278__elongation_factor_Tu:0.00514201516358662233):0.01653487173452731357):0.00326087361839331883):0.03591323156163457597,158424180__Bacteria__Alphaproteobacteria__Azorhizobium_caulinodans_ORS_571__elongation_factor_Tu:0.04521711889330656819):0.01946648293809888700,((217976769__Bacteria__Alphaproteobacteria__Methylocella_silvestris_BL2__elongation_factor_Tu:0.02571433536985310783,182678914__Bacteria__Alphaproteobacteria__Beijerinckia_indica_subsp_indica_ATCC_9039__elongation_factor_Tu:0.02587752868537918083):0.03000023205934756673,((170738720__Bacteria__Alphaproteobacteria__Methylobacterium_sp_4-46__elongation_factor_Tu:0.00893352642790309903,220921897__Bacteria__Alphaproteobacteria__Methylobacterium_nodulans_ORS_2060__elongation_factor_Tu:0.01795543554773278497):0.01987897157984754720,((188581373__Bacteria__Alphaproteobacteria__Methylobacterium_populi_BJ001__elongation_factor_Tu:0.00000122123005994819,(170750245__Bacteria__Alphaproteobacteria__Methylobacterium_radiotolerans_JCM_2831__elongation_factor_Tu:0.01368427658719271849,(163851583__Bacteria__Alphaproteobacteria__Methylobacterium_extorquens_PA1__elongation_factor_Tu:0.00000122123005994819,218530392__Bacteria__Alphaproteobacteria__Methylobacterium_chloromethanicum_CM4__elongation_factor_Tu:0.00000122123005994819):0.00828108633469512058):0.01648285764605051870):0.02986943411815847285,(298291436__Bacteria__Alphaproteobacteria__Starkeya_novella_DSM_506__translation_elongation_factor_Tu:0.01971673201623086111,154247284__Bacteria__Alphaproteobacteria__Xanthobacter_autotrophicus_Py2__elongation_factor_Tu:0.01649515889916844738):0.03609280701890405646):0.02280118253703505848):0.02571785195522239414):0.01165710098777562355):0.01983124369335644011,(312115685__Bacteria__Alphaproteobacteria__Rhodomicrobium_vannielii_ATCC_17100__translation_elongation_factor_Tu:0.11370557174767501052,357384715__Bacteria__Alphaproteobacteria__Pelagibacterium_halotolerans_B2__translation_elongation_factor_Tu:0.08707198764278967218):0.01194682094379869060):0.01689100863328777541):0.02474071068906851315,(((((86357303__Bacteria__Alphaproteobacteria__Rhizobium_etli_cf_42__elongation_factor_Tu:0.01095219255091895924,(222148364__Bacteria__Alphaproteobacteria__Agrobacterium_vitis_S4__elongation_factor_Tu:0.01737053768702498391,((15889258__Bacteria__Alphaproteobacteria__Agrobacterium_tumefaciens_str_C58_circ-lin__elongation_factor_TU:0.00000122123005994819,(222085657__Bacteria__Alphaproteobacteria__Agrobacterium_radiobacter_K84__elongation_factor_Tu:0.01115790310956794006,116251538__Bacteria__Alphaproteobacteria__Rhizobium_leguminosarum_bv_viciae_3841__elongation_factor_Tu:0.01987690834679200352):0.00555538910529915827):0.00274787848061506341,325293354__Bacteria__Alphaproteobacteria__Agrobacterium_sp_H13-3_circ-linear__elongation_factor_Tu:0.00282388167170348611):0.00623631175061803520):0.01202762780979117416):0.01992218106716300494,(((150396205__Bacteria__Alphaproteobacteria__Sinorhizobium_medicae_WSM419__elongation_factor_Tu:0.00000122123005994819,15965107__Bacteria__Alphaproteobacteria__Sinorhizobium_meliloti_1021__elongation_factor_Tu:0.00000122123005994819):0.00277157892482769513,227821739__Bacteria__Alphaproteobacteria__Sinorhizobium_fredii_NGR234__elongation_factor_Tu:0.00849184905419019496):0.00686854219211020800,((13470531__Bacteria__Alphaproteobacteria__Mesorhizobium_loti_MAFF303099__elongation_factor_Tu:0.00279458559199809815,337269104__Bacteria__Alphaproteobacteria__Mesorhizobium_opportunistum_WSM2075__translation_elongation_factor_Tu:0.00000122123005994819):0.01200542604318389356,319783318__Bacteria__Alphaproteobacteria__Mesorhizobium_ciceri_biovar_biserrulae_WSM1271__translation_elongation_factor_Tu:0.00214143124877816306):0.06852389382953157082):0.01102144618775550630):0.01585469735132036262,((110634176__Bacteria__Alphaproteobacteria__Chelativorans_sp_BNC1__elongation_factor_Tu:0.02649829086677902429,((((240850837__Bacteria__Alphaproteobacteria__Bartonella_grahamii_as4aup__elongation_factor_Tu:0.00000122123005994819,(49474314__Bacteria__Alphaproteobacteria__Bartonella_quintana_str_Toulouse__elongation_factor_Tu:0.01114503584061376194,49475796__Bacteria__Alphaproteobacteria__Bartonella_henselae_str_Houston-1__elongation_factor_Tu:0.00833670573730344901):0.00274657030866981003):0.00275017916729717498,163868652__Bacteria__Alphaproteobacteria__Bartonella_tribocorum_CIP_105476__elongation_factor_Tu:0.01113295681898966716):0.00574302720210357817,319899101__Bacteria__Alphaproteobacteria__Bartonella_clarridgeiae_73__elongation_factor_Tu_|EF|Tu|:0.00821070478491177543):0.00604890652653840809,121602575__Bacteria__Alphaproteobacteria__Bartonella_bacilliformis_KC583__elongation_factor_Tu:0.01643502356425593364):0.03406740347346694231):0.01958226133782998632,(153009284__Bacteria__Alphaproteobacteria__Ochrobactrum_anthropi_ATCC_49188__elongation_factor_Tu:0.01177362022426902029,((23502128__Bacteria__Alphaproteobacteria__Brucella_suis_1330__elongation_factor_Tu:0.00000122123005994819,(148559711__Bacteria__Alphaproteobacteria__Brucella_ovis_ATCC_25840__elongation_factor_Tu:0.00000122123005994819,(17987038__Bacteria__Alphaproteobacteria__Brucella_melitensis_bv_1_str_16M__elongation_factor_Tu:0.00000122123005994819,((340790867__Bacteria__Alphaproteobacteria__Brucella_pinnipedialis_B2-94__translation_elongation_factor_Tu:0.00000122123005994819,62290161__Bacteria__Alphaproteobacteria__Brucella_abortus_bv_1_str_9-941__elongation_factor_Tu:0.00000122123005994819):0.00000122123005994819,256369673__Bacteria__Alphaproteobacteria__Brucella_microti_CCM_4915__elongation_factor_Tu:0.00000122123005994819):0.00000122123005994819):0.00000122123005994819):0.00000122123005994819):0.00000122123005994819,161619206__Bacteria__Alphaproteobacteria__Brucella_canis_ATCC_23365__elongation_factor_Tu:0.00000122123005994819):0.01471192109338420075):0.05342077919816076714):0.01515060761933865324):0.04606015823490452327,((((114570364__Bacteria__Alphaproteobacteria__Maricaulis_maris_MCS10__elongation_factor_Tu:0.06268522845853639891,254294442__Bacteria__Alphaproteobacteria__Hirschia_baltica_ATCC_49814__translation_elongation_factor_Tu:0.12116991071211143105):0.04328416056569284187,304321438__Bacteria__Alphaproteobacteria__Parvularcula_bermudensis_HTCC2503__elongation_factor_tu_protein:0.06348554890507052129):0.02413491536923132244,(99082274__Bacteria__Alphaproteobacteria__Ruegeria_sp_TM1040__elongation_factor_Tu:0.02584868347188116686,((339504874__Bacteria__Alphaproteobacteria__Roseobacter_litoralis_Och_149__elongation_factor_Tu_|EF|Tu|:0.00297383392596975091,110681138__Bacteria__Alphaproteobacteria__Roseobacter_denitrificans_OCh_114__elongation_factor_Tu:0.00535493613721938020):0.06210707251424758824,(((((((315122820__Bacteria__Alphaproteobacteria__Candidatus_Liberibacter_solanacearum_CLso-ZC1__translation_elongation_factor_Tu:0.08064177138443619219,254780263__Bacteria__Alphaproteobacteria__Candidatus_Liberibacter_asiaticus_str_psy62__translation_elongation_factor_Tu:0.24327912747593957721):0.41299822069499447785,253795614__Bacteria__Alphaproteobacteria__Candidatus_Hodgkinia_cicadicola_Dsem__translation_elongation_factor_Tu:0.34029003447528227699):0.11490782312572631052,77462257__Bacteria__Alphaproteobacteria__Rhodobacter_sphaeroides_2-4-1__Elongation_factor_TU:0.03329510582730280110):0.03909250730672607366,119383508__Bacteria__Alphaproteobacteria__Paracoccus_denitrificans_PD1222__elongation_factor_Tu:0.05225314642969854095):0.01055183339220237305,(294675854__Bacteria__Alphaproteobacteria__Rhodobacter_capsulatus_SB_1003__translation_elongation_factor_Tu:0.02265566916365543970,(385234615__Bacteria__Alphaproteobacteria__Ketogulonigenium_vulgarum_WSH-001__translation_elongation_factor:0.00000122123005994819,310817028__Bacteria__Alphaproteobacteria__Ketogulonicigenium_vulgare_Y25__elongation_factor_Tu:0.00000122123005994819):0.07097666530797222539):0.03620032558249980381):0.03578579056695696536,(159042830__Bacteria__Alphaproteobacteria__Dinoroseobacter_shibae_DFL_12__elongation_factor_Tu:0.02888392191231343997,89053069__Bacteria__Alphaproteobacteria__Jannaschia_sp_CCS1__elongation_factor_Tu:0.05907643856662548459):0.01383684521136474208):0.01131763649324677747,56698320__Bacteria__Alphaproteobacteria__Ruegeria_pomeroyi_DSS-3__translation_elongation_factor_Tu:0.04929246863512714433):0.01398958105324835111):0.01941599485821645169):0.03760431494947865522):0.02812291797131762777,374332237__Bacteria__Alphaproteobacteria__Pseudovibrio_sp_FO-BEG1__translation_elongation_factor_Tu:0.08668076159241559775):0.03095190887290370785):0.01986666012512074489,(((((((167644770__Bacteria__Alphaproteobacteria__Caulobacter_sp_K31__elongation_factor_Tu:0.05292287791574117745,(315497969__Bacteria__Alphaproteobacteria__Asticcacaulis_excentricus_CB_48__translation_elongation_factor_tu:0.03087516880140779574,302382905__Bacteria__Alphaproteobacteria__Brevundimonas_subvibrioides_ATCC_15264__translation_elongation_factor_Tu:0.02871731585619560420):0.02656512947301363503):0.02394049256858851726,16127429__Bacteria__Alphaproteobacteria__Caulobacter_crescentus_CB15__elongation_factor_Tu:0.01788931436710134576):0.00663784064788970011,295688187__Bacteria__Alphaproteobacteria__Caulobacter_segnis_ATCC_21756__translation_elongation_factor_Tu:0.01921663818420036446):0.01666605567378372926,197104693__Bacteria__Alphaproteobacteria__Phenylobacterium_zucineum_HLK1__elongation_factor_Tu:0.03947819034977347735):0.05799310022662457209,114799205__Bacteria__Alphaproteobacteria__Hyphomonas_neptunium_ATCC_15444__elongation_factor_Tu:0.08173977791630009093):0.03786810891168861104,(347758883__Bacteria__Alphaproteobacteria__Micavibrio_aeruginosavorus_ARL-13__translation_elongation_factor_Tu:0.12987511629596007467,374289932__Bacteria__Deltaproteobacteria__Bacteriovorax_marinus_SJ__elongation_factor_Tu_|EF|Tu|:0.22856309667032234656):0.02129495906585581952):0.02400983089333356968,328543356__Bacteria__Alphaproteobacteria__Polymorphum_gilvum_SL003B-26A1__translation_elongation_factor_Tu:0.04574894485505160563):0.01436455932285574631):0.03125950700370087182):0.02514070630747512053):0.04430467232086145180,117924153__Bacteria__Alphaproteobacteria__Magnetococcus_marinus_MC-1__elongation_factor_Tu:0.13413435016527378019):0.02838927607931320679,(((58584601__Bacteria__Alphaproteobacteria__Wolbachia_endosymbiont_strain_TRS_of_Brugia_malayi__elongation_factor_Tu:0.02980206498841363530,225629886__Bacteria__Alphaproteobacteria__Wolbachia_sp_wRi__elongation_factor_Tu:0.03020372006904515835):0.22192552213959937379,(88658644__Bacteria__Alphaproteobacteria__Ehrlichia_chaffeensis_str_Arkansas__elongation_factor_Tu:0.00000122123005994819,(73667230__Bacteria__Alphaproteobacteria__Ehrlichia_canis_str_Jake__elongation_factor_Tu:0.01181667843732711783,(57239338__Bacteria__Alphaproteobacteria__Ehrlichia_ruminantium_str_Welgevonden__elongation_factor_Tu:0.02744672353585204255,(88607578__Bacteria__Alphaproteobacteria__Anaplasma_phagocytophilum_HZ__elongation_factor_Tu:0.03490616945169557062,(222475373__Bacteria__Alphaproteobacteria__Anaplasma_marginale_str_Florida__elongation_factor_Tu:0.00897332173932603554,269959046__Bacteria__Alphaproteobacteria__Anaplasma_centrale_str_Israel__translation_elongation_factor_Tu:0.01369484117944013216):0.04077164717670014871):0.08138284224714917303):0.01799062038103055663):0.00452900775113153613):0.28151245266279267820):0.09662969961775941252,(339319853__Bacteria__Alphaproteobacteria__Candidatus_Midichloria_mitochondrii_IricVA__translation_elongation_factor_Tu:0.19796048504915275679,(148284113__Bacteria__Alphaproteobacteria__Orientia_tsutsugamushi_str_Boryong__elongation_factor_Tu:0.35710359067232383401,(91205879__Bacteria__Alphaproteobacteria__Rickettsia_bellii_RML369-C__elongation_factor_Tu:0.12375027357410527118,((383501398__Bacteria__Alphaproteobacteria__Rickettsia_australis_str_Cutlack__elongation_factor_Tu:0.01067480583281336069,157826065__Bacteria__Alphaproteobacteria__Rickettsia_akari_str_Hartford__elongation_factor_Tu:0.04780790184725465519):0.01102685342369214699,(((51473841__Bacteria__Alphaproteobacteria__Rickettsia_typhi_str_Wilmington__elongation_factor_Tu:0.00733136392348182966,15604507__Bacteria__Alphaproteobacteria__Rickettsia_prowazekii_str_Madrid_E__elongation_factor_Tu:0.00401873536079915775):0.02376392030866563213,(((383312964__Bacteria__Alphaproteobacteria__Candidatus_Rickettsia_amblyommii_str_GAT-30V__elongation_factor_Tu:0.00809899152300639497,383482521__Bacteria__Alphaproteobacteria__Rickettsia_montanensis_str_OSU_85-930__elongation_factor_Tu:0.00537664471389720684):0.00000122123005994819,(((238650975__Bacteria__Alphaproteobacteria__Rickettsia_peacockii_str_Rustic__elongation_factor_Tu:0.00000122123005994819,341584196__Bacteria__Alphaproteobacteria__Rickettsia_heilongjiangensis_054__elongation_factor_Tu:0.00537043474826903733):0.00000122123005994819,(383484338__Bacteria__Alphaproteobacteria__Rickettsia_parkeri_str_Portsmouth__elongation_factor_Tu:0.00000122123005994819,((379712753__Bacteria__Alphaproteobacteria__Rickettsia_philipii_str_364D__elongation_factor_Tu:0.00000122123005994819,(15892931__Bacteria__Alphaproteobacteria__Rickettsia_conorii_str_Malish_7__elongation_factor_Tu:0.00536864664265199621,((374319606__Bacteria__Alphaproteobacteria__Rickettsia_slovaca_13-B__Elongation_factor_EF|Tu:0.00000122123005994819,157828862__Bacteria__Alphaproteobacteria__Rickettsia_rickettsii_str_Sheila_Smith__elongation_factor_Tu:0.00000122123005994819):0.00000122123005994819,350273789__Bacteria__Alphaproteobacteria__Rickettsia_japonica_YH__elongation_factor_Tu:0.00000122123005994819):0.00000122123005994819):0.00000122123005994819):0.00000122123005994819,229587011__Bacteria__Alphaproteobacteria__Rickettsia_africae_ESF-5__elongation_factor_Tu:0.00000122123005994819):0.00000122123005994819):0.00000122123005994819):0.00268189220759708965,(383481898__Bacteria__Alphaproteobacteria__Rickettsia_rhipicephali_str_3-7-female6-CWPP__elongation_factor_Tu:0.00268409644361640746,157964808__Bacteria__Alphaproteobacteria__Rickettsia_massiliae_MTU5__elongation_factor_Tu:0.00000122123005994819):0.00540821351864366993):0.00000122123005994819):0.00000122123005994819,157804037__Bacteria__Alphaproteobacteria__Rickettsia_canadensis_str_McKiel__elongation_factor_Tu:0.00537409925633683221):0.00270161779384831035):0.00000122123005994819,67458668__Bacteria__Alphaproteobacteria__Rickettsia_felis_URRWXCal2__elongation_factor_Tu:0.00540788473431318487):0.00000122123005994819):0.02236650290161223964):0.08018893233970580958):0.05155706183878810966):0.02837077868950157317):0.04034375048628434379):0.02368763356658010882):0.02098842046375046580):0.02962739429816732203,(((256830540__Bacteria__Deltaproteobacteria__Desulfomicrobium_baculatum_DSM_4028__translation_elongation_factor_Tu:0.09786647311809651417,((242278644__Bacteria__Deltaproteobacteria__Desulfovibrio_salexigens_DSM_2638__translation_elongation_factor_Tu:0.05933699498200476624,(376298162__Bacteria__Deltaproteobacteria__Desulfovibrio_desulfuricans_ND132__translation_elongation_factor_Tu:0.03594359127413560007,317153972__Bacteria__Deltaproteobacteria__Desulfovibrio_aespoeensis_Aspo-2__translation_elongation_factor_Tu:0.06366203594660820031):0.06145781425692561917):0.03606088420759596264,(78358029__Bacteria__Deltaproteobacteria__Desulfovibrio_alaskensis_G20__elongation_factor_Tu:0.05489961219622216393,((46581324__Bacteria__Deltaproteobacteria__Desulfovibrio_vulgaris_str_Hildenborough__elongation_factor_Tu:0.04216144489749189261,(220904893__Bacteria__Deltaproteobacteria__Desulfovibrio_desulfuricans_subsp_desulfuricans_str_ATCC_27774__elongation_factor_Tu:0.07681973969932591462,(258406200__Bacteria__Deltaproteobacteria__Desulfohalobium_retbaense_DSM_5692__translation_elongation_factor_Tu:0.11349759331333465762,(374300540__Bacteria__Deltaproteobacteria__Desulfovibrio_africanus_str_Walvis_Bay__translation_elongation_factor_Tu:0.08863201843201211350,239907760__Bacteria__Deltaproteobacteria__Desulfovibrio_magneticus_RS-1__elongation_factor_Tu:0.07917916324574107712):0.02819301770897487958):0.03228993703585650299):0.01879283241851593261):0.02217544870152623332,94987377__Bacteria__Deltaproteobacteria__Lawsonia_intracellularis_PHE-MN1-00__elongation_factor_Tu:0.08945208249266638212):0.01844110280518710190):0.03493201475290187707):0.02126117681717536179):0.06861286884702702538,((297569437__Bacteria__Deltaproteobacteria__Desulfurivibrio_alkaliphilus_AHT2__translation_elongation_factor_Tu:0.10945949648122732523,(51244961__Bacteria__Deltaproteobacteria__Desulfotalea_psychrophila_LSv54__elongation_factor_Tu:0.09978936608581892576,320352915__Bacteria__Deltaproteobacteria__Desulfobulbus_propionicus_DSM_2032__translation_elongation_factor_1A_|EF|1A|EF|Tu|:0.08093566804176478835):0.03830796080889318361):0.06492607111844971024,(302344371__Bacteria__Deltaproteobacteria__Desulfarculus_baarsii_DSM_2075__translation_elongation_factor_Tu:0.14871991409286300367,((158520723__Bacteria__Deltaproteobacteria__Desulfococcus_oleovorans_Hxd3__elongation_factor_Tu:0.08775068011251029032,(224370705__Bacteria__Deltaproteobacteria__Desulfobacterium_autotrophicum_HRM2__elongation_factor_Tu:0.03112568864651990216,224370693__Bacteria__Deltaproteobacteria__Desulfobacterium_autotrophicum_HRM2__elongation_factor_Tu:0.03039926381071186151):0.10593579104937925206):0.04529609939308129607,(218779775__Bacteria__Deltaproteobacteria__Desulfatibacillum_alkenivorans_AK-01__elongation_factor_Tu:0.09924873192400371358,(328953173__Bacteria__Deltaproteobacteria__Desulfobacca_acetoxidans_DSM_11109__translation_elongation_factor_Tu:0.05047467991605845972,116748988__Bacteria__Deltaproteobacteria__Syntrophobacter_fumaroxidans_MPOB__elongation_factor_Tu:0.10557527206034267309):0.05266101758516588544):0.02478062913375371837):0.01251188776014471211):0.03338845946951759375):0.01911921649200566328):0.06047143509829899094,((254797038__Bacteria__Alphaproteobacteria__Neorickettsia_risticii_str_Illinois__elongation_factor_Tu:0.01273246945520738888,88608355__Bacteria__Alphaproteobacteria__Neorickettsia_sennetsu_str_Miyayama__elongation_factor_Tu:0.01672047763694548342):0.45619221053174563441,262197205__Bacteria__Deltaproteobacteria__Haliangium_ochraceum_DSM_14365__translation_elongation_factor_Tu:0.16551135229510427482):0.06394079396632290635):0.00669857909664538145):0.02218771223969357234):0.00000122123005994819):0.02251695800949064796,(((187735543__Bacteria__others_bacteria__Akkermansia_muciniphila_ATCC_BAA-835__elongation_factor_Tu:0.19745628760457326067,189218809__Bacteria__others_bacteria__Methylacidiphilum_infernorum_V4__elongation_factor_Tu:0.16299351089632294065):0.04399815828362047682,(257125034__Bacteria__Fusobacteria__Leptotrichia_buccalis_C-1013-b__elongation_factor_Tu:0.03823170220508011197,((19704887__Bacteria__Fusobacteria__Fusobacterium_nucleatum_subsp_nucleatum_ATCC_25586__elongation_factor_Tu:0.07904319198613719843,310779598__Bacteria__Fusobacteria__Ilyobacter_polytropus_DSM_2926__translation_elongation_factor_1A_|EF|1A|EF|Tu|:0.07729502466782024739):0.02012442075240733486,(269123817__Bacteria__Fusobacteria__Streptobacillus_moniliformis_DSM_12112__translation_elongation_factor_Tu:0.12154412705508498005,269122583__Bacteria__Fusobacteria__Sebaldella_termitidis_ATCC_33386__translation_elongation_factor_Tu:0.04244053561064354413):0.01273161692865678284):0.02469216466613011543):0.14045721004046293756):0.01918840175687657607,(((((268316406__Bacteria__Bacteroidetes__Rhodothermus_marinus_DSM_4252__translation_elongation_factor_Tu:0.09314426231455232019,294507792__Bacteria__Bacteroidetes__Salinibacter_ruber_M8__translation_elongation_factor_EF|Tu:0.22980584491793512592):0.07533168529865501284,(261415821__Bacteria__others_bacteria__Fibrobacter_succinogenes_subsp_succinogenes_S85__translation_elongation_factor_Tu:0.21724263788163000743,(((((((((120436722__Bacteria__Bacteroidetes__Gramella_forsetii_KT0803__elongation_factor_Tu:0.03868903126047866514,295133021__Bacteria__Bacteroidetes__Zunongwangia_profunda_SM-A87__elongation_factor_Tu:0.02536757993470326045):0.03242490448394225871,(((332291016__Bacteria__Bacteroidetes__Krokinobacter_sp_4H-3-7-5__translation_elongation_factor_Tu:0.03334688876996801110,298206603__Bacteria__Bacteroidetes__Croceibacter_atlanticus_HTCC2559__translation_elongation_factor_Tu:0.01424316513443016352):0.01448868564354729993,390954728__Bacteria__Bacteroidetes__Aequorivita_sublithincola_DSM_14238__translation_elongation_factor_1A_|EF|1A|EF|Tu|:0.06399066740865083647):0.01307361753950820465,336172955__Bacteria__Bacteroidetes__Lacinutrix_sp_5H-3-7-4__translation_elongation_factor_Tu:0.04302805566561048595):0.02125262003147296297):0.02190712368542317365,(375012130__Bacteria__Bacteroidetes__Owenweeksia_hongkongensis_DSM_17368__translation_elongation_factor_TU:0.09800079533862908476,((319953892__Bacteria__Bacteroidetes__Cellulophaga_algicola_DSM_14237__translation_elongation_factor_1a_|ef|1a|ef|tu|:0.05023062855750109329,(340616659__Bacteria__Bacteroidetes__Zobellia_galactanivorans__translation_elongation_factor_Tu:0.01020797938536983744,(325285447__Bacteria__Bacteroidetes__Cellulophaga_lytica_DSM_7489__translation_elongation_factor_Tu:0.02479072185973433748,305664393__Bacteria__Bacteroidetes__Maribacter_sp_HTCC2170__elongation_factor_Tu:0.03111785946155911156):0.01259330950661981946):0.01574027890940489505):0.01229454210748725726,(344203475__Bacteria__Bacteroidetes__Muricauda_ruestringensis_DSM_13258__translation_elongation_factor_Tu:0.02937881440689256440,260063564__Bacteria__Bacteroidetes__Robiginitalea_biformata_HTCC2501__elongation_factor_Tu:0.02730369231375886357):0.02341710930043580663):0.01053013118223669609):0.01160509503118010814):0.01801647274401103199,(((365961121__Bacteria__Bacteroidetes__Flavobacterium_columnare_ATCC_49512__elongation_factor_Tu:0.01722752002589274592,(347535703__Bacteria__Bacteroidetes__Flavobacterium_branchiophilum_FL-15__elongation_factor_Tu_|EF|Tu|:0.03820508579835912161,(150025255__Bacteria__Bacteroidetes__Flavobacterium_psychrophilum_JIP02-86__Elongation_factor_Tu_|EF|Tu|:0.07591603851320694041,146299696__Bacteria__Bacteroidetes__Flavobacterium_johnsoniae_UW101__elongation_factor_Tu:0.00000122123005994819):0.01153099698105900482):0.01528488263348358814):0.05335392716886800529,383451417__Bacteria__Bacteroidetes__Flavobacterium_indicum_GPTSA100-9__Elongation_factor_Tu_|EF|Tu|:0.03479751097291640394):0.03380758151128653022,(340622464__Bacteria__Bacteroidetes__Capnocytophaga_canimorsus_Cc5__elongation_factor_Tu:0.02768494759362235408,256820044__Bacteria__Bacteroidetes__Capnocytophaga_ochracea_DSM_7271__elongation_factor_Tu:0.06731808620720255987):0.02740650290025290967):0.01451049252038454605):0.03886507698230168978,((161833689__Bacteria__Bacteroidetes__Candidatus_Sulcia_muelleri_GWSS__elongation_factor_Tu:0.14290491448417888543,(357421116__Bacteria__Bacteroidetes__Blattabacterium_sp_Mastotermes_darwiniensis_str_MADAR__translation_elongation_factor_Tu:0.08484587297987922216,387907220__Bacteria__Bacteroidetes__Blattabacterium_sp_Blaberus_giganteus__translation_elongation_factor_Tu:0.03339668723269675898):0.05864925503537650464):0.13067099451500949203,(325954360__Bacteria__Bacteroidetes__Weeksella_virosa_DSM_16922__translation_elongation_factor_Tu:0.06045671373798628540,(313206993__Bacteria__Bacteroidetes__Riemerella_anatipestifer_DSM_15868__translation_elongation_factor_1a_|ef|1a|ef|tu|:0.02051168142357814861,255534432__Bacteria__Bacteroidetes__Flavobacteriaceae_bacterium_3519-10__translation_elongation_factor_Tu:0.07088027616357915617):0.03765893853681166747):0.02208431270063354948):0.04408157318178475975):0.03002045990297764685,((325280615__Bacteria__Bacteroidetes__Odoribacter_splanchnicus_DSM_20712__translation_elongation_factor_Tu:0.07062208799936976755,((((((387132893__Bacteria__Bacteroidetes__Prevotella_intermedia_17__translation_elongation_factor_Tu:0.05382847361180521928,(302345054__Bacteria__Bacteroidetes__Prevotella_melaninogenica_ATCC_25845__translation_elongation_factor_Tu:0.03688787285586701131,327313168__Bacteria__Bacteroidetes__Prevotella_denticola_F0289__translation_elongation_factor_Tu:0.00989147524087533037):0.11272507235174662743):0.03219004127729906128,294674797__Bacteria__Bacteroidetes__Prevotella_ruminicola_23__translation_elongation_factor_Tu:0.03126167995073201450):0.12051272817415348282,319900910__Bacteria__Bacteroidetes__Bacteroides_helcogenes_P_36-108__translation_elongation_factor_1A_|EF|1A|EF|Tu|:0.01607983119200976502):0.02081433836797305301,(53715484__Bacteria__Bacteroidetes__Bacteroides_fragilis_YCH46__elongation_factor_Tu:0.01861457201259947639,29348149__Bacteria__Bacteroidetes__Bacteroides_thetaiotaomicron_VPI-5482__elongation_factor_Tu:0.01812136194719587631):0.00544860203335892270):0.01784763445164796666,(325299605__Bacteria__Bacteroidetes__Bacteroides_salanitronis_DSM_18170__translation_elongation_factor_Tu:0.04262727355399689028,150003401__Bacteria__Bacteroidetes__Bacteroides_vulgatus_ATCC_8482__elongation_factor_Tu:0.00655272934885751251):0.01416109753654510618):0.02245496722876164780,(150008881__Bacteria__Bacteroidetes__Parabacteroides_distasonis_ATCC_8503__elongation_factor_Tu:0.03929014759028360421,((375255636__Bacteria__Bacteroidetes__Tannerella_forsythia_ATCC_43037__translation_elongation_factor_Tu:0.05368683127550327727,(313204185__Bacteria__Bacteroidetes__Paludibacter_propionicigenes_WB4__translation_elongation_factor_1a_|ef|1a|ef|tu|:0.08354676510602809802,212550370__Bacteria__Bacteroidetes__Candidatus_Azobacteroides_pseudotrichonymphae_genomovar_CFP2__elongation_factor_Tu:0.10851654298156081235):0.01399093974284796628):0.01090639129112806228,(332299939__Bacteria__Bacteroidetes__Porphyromonas_asaccharolytica_DSM_20707__translation_elongation_factor_Tu:0.08866391652325564254,34540215__Bacteria__Bacteroidetes__Porphyromonas_gingivalis_W83__elongation_factor_Tu:0.03616489698083499155):0.02043090109441858884):0.01454244854865622757):0.02397389666760542382):0.02593959932201883242):0.03877869942148824689,390947271__Bacteria__Bacteroidetes__Alistipes_finegoldii_DSM_17242__translation_elongation_factor_TU:0.13913554794824620209):0.08048865807754339297):0.03267051951892353812,327404139__Bacteria__Bacteroidetes__Fluviicola_taffensis_DSM_16823__translation_elongation_factor_1A_|EF|1A|EF|Tu|:0.12598185139257606080):0.02316358095174225751,((((343085250__Bacteria__Bacteroidetes__Cyclobacterium_marinum_DSM_745__translation_elongation_factor_Tu:0.05109427005373387565,390943291__Bacteria__Bacteroidetes__Belliella_baltica_DSM_15883__translation_elongation_factor_1A_|EF|1A|EF|Tu|:0.03148079403120354613):0.02877396532018856173,313677106__Bacteria__Bacteroidetes__Marivirga_tractuosa_DSM_4126__translation_elongation_factor_1a_|ef|1a|ef|tu|:0.06747936218870986824):0.04125267349501636482,189502711__Bacteria__Bacteroidetes__Candidatus_Amoebophilus_asiaticus_5a2__elongation_factor_Tu:0.17279490908872138788):0.01664562217760582469,((110639548__Bacteria__Bacteroidetes__Cytophaga_hutchinsonii_ATCC_33406__elongation_factor_Tu:0.11298876771764661264,(((255037210__Bacteria__Bacteroidetes__Dyadobacter_fermentans_DSM_18053__elongation_factor_Tu:0.03476442140068826403,284039333__Bacteria__Bacteroidetes__Spirosoma_linguale_DSM_74__translation_elongation_factor_Tu:0.05227749371766884923):0.01817009665536097746,338211314__Bacteria__Bacteroidetes__Runella_slithyformis_DSM_19594__translation_elongation_factor_Tu:0.07704979277852419539):0.00881290279774194982,312131065__Bacteria__Bacteroidetes__Leadbetterella_byssophila_DSM_17132__translation_elongation_factor_1a_|ef|1a|ef|tu|:0.08080041151266624533):0.01489539287268344323):0.01882597657742977881,((326799804__Bacteria__Bacteroidetes__Sphingobacterium_sp_21__translation_elongation_factor_Tu:0.04621644955196024807,325104988__Bacteria__Bacteroidetes__Pedobacter_saltans_DSM_12145__translation_elongation_factor_1A_|EF|1A|EF|Tu|:0.01587150446418822414):0.01651665096221788948,(387789662__Bacteria__Bacteroidetes__Solitalea_canadensis_DSM_3403__translation_elongation_factor_TU:0.08147381938997136364,255530754__Bacteria__Bacteroidetes__Pedobacter_heparinus_DSM_2366__elongation_factor_Tu:0.01130342249950260468):0.01840312483389349579):0.04828642337703231702):0.02741463923682276038):0.02867635916442397986):0.04705621214856381407,((379730420__Bacteria__Bacteroidetes__Saprospira_grandis_str_Lewin__translation_elongation_factor_1a_|ef|1a|ef|tu|:0.10193446995908357622,332666491__Bacteria__Bacteroidetes__Haliscomenobacter_hydrossis_DSM_1100__translation_elongation_factor_Tu:0.11485542042783504491):0.04384218194619871750,(375148145__Bacteria__Bacteroidetes__Niastella_koreensis_GR20-10__translation_elongation_factor_1A_|EF|1A|EF|Tu|:0.08748312853967207814,256420744__Bacteria__Bacteroidetes__Chitinophaga_pinensis_DSM_2588__translation_elongation_factor_Tu:0.04563831394605450537):0.14814581439797572249):0.04464266907554911845):0.04304293817902744845):0.06096330959341390854):0.06230746652472266001,(385809494__Bacteria__others_bacteria__Ignavibacterium_album_JCM_16511__elongation_factor_EF|Tu:0.19943890462152899512,(193214798__Bacteria__Chlorobi__Chloroherpeton_thalassium_ATCC_35110__elongation_factor_Tu:0.10572444813960731047,((((145219059__Bacteria__Chlorobi__Chlorobium_phaeovibrioides_DSM_265__elongation_factor_Tu:0.02770511236808847685,78186068__Bacteria__Chlorobi__Chlorobium_luteolum_DSM_273__elongation_factor_Tu:0.02186693217503269879):0.02126998923097095720,((78189809__Bacteria__Chlorobi__Chlorobium_chlorochromatii_CaD3__elongation_factor_Tu:0.04351518733752200718,194335443__Bacteria__Chlorobi__Pelodictyon_phaeoclathratiforme_BU-1__elongation_factor_Tu:0.01316917182293526542):0.02163316748882134627,(119358193__Bacteria__Chlorobi__Chlorobium_phaeobacteroides_DSM_266__elongation_factor_Tu:0.02032654725773030274,189347705__Bacteria__Chlorobi__Chlorobium_limicola_DSM_245__elongation_factor_Tu:0.00741446368891125404):0.01255112005820864345):0.02289208145000258890):0.00915652433356374182,(193211849__Bacteria__Chlorobi__Chlorobaculum_parvum_NCIB_8327__elongation_factor_Tu:0.02400409493574442998,21675000__Bacteria__Chlorobi__Chlorobium_tepidum_TLS__elongation_factor_Tu:0.03272845698067010367):0.03497654558089553084):0.02424457628985709351,194334863__Bacteria__Chlorobi__Prosthecochloris_aestuarii_DSM_271__elongation_factor_Tu:0.05111800472064279705):0.04621618116990606345):0.10192190467856590552):0.04057478314232158823):0.02308075093289624347,((206889937__Bacteria__others_bacteria__Thermodesulfovibrio_yellowstonii_DSM_11347__elongation_factor_Tu:0.13649603688658681899,(((307718204__Bacteria__Spirochaetes__Spirochaeta_thermophila_DSM_6192__elongation_factor_Tu|B:0.13569624633527466173,(((161511078__Bacteria__Spirochaetes__Borrelia_burgdorferi_B31__elongation_factor_Tu:0.00266811903692635395,(51598730__Bacteria__Spirochaetes__Borrelia_garinii_PBi_linear__elongation_factor_Tu:0.00000122123005994819,111115305__Bacteria__Spirochaetes__Borrelia_afzelii_PKo__elongation_factor_Tu:0.00268548674477131488):0.00539130998142874681):0.00270617209737850908,343127783__Bacteria__Spirochaetes__Borrelia_bissettii_DN127__translation_elongation_factor_Tu:0.00000122123005994819):0.03507516664935334677,((386859708__Bacteria__Spirochaetes__Borrelia_crocidurae_str_Achema__Elongation_factor_Tu:0.00534766992727604695,(203287920__Bacteria__Spirochaetes__Borrelia_recurrentis_A1__elongation_factor_Tu:0.00000122123005994819,203284386__Bacteria__Spirochaetes__Borrelia_duttonii_Ly__elongation_factor_Tu:0.00000122123005994819):0.00000122123005994819):0.00677237195567628389,(187918342__Bacteria__Spirochaetes__Borrelia_hermsii_DAH__elongation_factor_Tu:0.01177278841095166437,119953265__Bacteria__Spirochaetes__Borrelia_turicatae_91E135__elongation_factor_Tu:0.01540005343152515103):0.00499766133057783120):0.01086134809789167550):0.25214313444857516799):0.02359731096626686148,(((339499020__Bacteria__Spirochaetes__Spirochaeta_caldaria_DSM_7334__translation_elongation_factor_Tu:0.02396222477902890113,(333996167__Bacteria__Spirochaetes__Treponema_azotonutricium_ZAS-9__translation_elongation_factor_Tu:0.08347201891364347537,333998891__Bacteria__Spirochaetes__Treponema_primitia_ZAS-2__translation_elongation_factor_Tu:0.07263726443294375723):0.03100304101566327478):0.03493175039809422178,(332298915__Bacteria__Spirochaetes__Treponema_brennaborense_DSM_12168__translation_elongation_factor_Tu:0.10370069881712302984,(328949279__Bacteria__Spirochaetes__Treponema_succinifaciens_DSM_2489__translation_elongation_factor_Tu:0.14716375931451783354,(42526277__Bacteria__Spirochaetes__Treponema_denticola_ATCC_35405__elongation_factor_Tu:0.03112656003189034903,((189025420__Bacteria__Spirochaetes__Treponema_pallidum_subsp_pallidum_SS14__elongation_factor_Tu:0.00000122123005994819,161579586__Bacteria__Spirochaetes__Treponema_pallidum_subsp_pallidum_str_Nichols__elongation_factor_Tu:0.00000122123005994819):0.00000122123005994819,338706161__Bacteria__Spirochaetes__Treponema_paraluiscuniculi_Cuniculi_A__elongation_factor_EF1A:0.00000122123005994819):0.13003895099374279676):0.02411587417873914049):0.03881757336937324832):0.08251699392642657116):0.11841192083347384933,((302337475__Bacteria__Spirochaetes__Spirochaeta_smaragdinae_DSM_11293__translation_elongation_factor_Tu:0.08379975454133384294,(325972663__Bacteria__Spirochaetes__Spirochaeta_sp_Buddy__translation_elongation_factor_Tu:0.05280728037021393401,(374316490__Bacteria__Spirochaetes__Sphaerochaeta_pleomorpha_str_Grapes__translation_elongation_factor_TU:0.05586974509642566450,330837657__Bacteria__Spirochaetes__Spirochaeta_coccoides_DSM_17374__translation_elongation_factor_1A_|EF|1A|EF|Tu|:0.10323699071112890646):0.01004869343204045640):0.14104771501929180832):0.03414380849938027790,383789786__Bacteria__Spirochaetes__Spirochaeta_africana_DSM_8902__translation_elongation_factor_TU:0.16687266858346538889):0.04445358077921494205):0.04065705335617734312):0.15634611021914748830,218960798__Bacteria__others_bacteria__Candidatus_Cloacamonas_acidaminovorans__protein_chain_elongation_factor_EF|Tu_|duplicate_of_tufA|:0.16470351650219061668):0.04185375163394281645):0.03592736791295769033,(((((29840456__Bacteria__Chlamydiae__Chlamydophila_caviae_GPIC__elongation_factor_Tu:0.00472348327457063066,89898120__Bacteria__Chlamydiae__Chlamydophila_felis_Fe-C-56__elongation_factor_Tu:0.01413139370687332280):0.00282940658482594811,(62185281__Bacteria__Chlamydiae__Chlamydophila_abortus_S26-3__elongation_factor_Tu:0.00000122123005994819,332287626__Bacteria__Chlamydiae__Chlamydophila_psittaci_6BC__elongation_factor_Tu:0.00000122123005994819):0.00612608404791768930):0.01419917184789238826,((15617998__Bacteria__Chlamydiae__Chlamydophila_pneumoniae_CWL029__elongation_factor_Tu:0.02868327925996285582,330444707__Bacteria__Chlamydiae__Chlamydophila_pecorum_E58__translation_elongation_factor_Tu:0.01394145359365117458):0.01984663731418486940,(161579044__Bacteria__Chlamydiae__Chlamydia_muridarum_Nigg__elongation_factor_Tu:0.00000122123005994819,385243528__Bacteria__Chlamydiae__Chlamydia_trachomatis_D-EC__Protein_Translation_Elongation_Factor_Tu_|EF|TU|:0.00822206006137620078):0.01709068955629288594):0.02613418063181854531):0.15418462475643934795,(338733414__Bacteria__Chlamydiae__Simkania_negevensis_Z_gsn__elongation_factor_Tu:0.11271247393024719230,(297620822__Bacteria__Chlamydiae__Waddlia_chondrophila_WSU_86-1044__Elongation_factor_Tu:0.13777422218660850817,(46446229__Bacteria__Chlamydiae__Candidatus_Protochlamydia_amoebophila_UWE25__elongation_factor_Tu:0.10895354209781002441,338175982__Bacteria__Chlamydiae__Parachlamydia_acanthamoebae_UV-7__elongation_factor_Tu:0.14756780352803164358):0.05541153909601613525):0.05488537412895969081):0.07046509999360668630):0.16943143149985784301,((116625377__Bacteria__Acidobacteria__Candidatus_Solibacter_usitatus_Ellin6076__elongation_factor_Tu:0.09174537032319993179,(94971710__Bacteria__Acidobacteria__Candidatus_Koribacter_versatilis_Ellin345__elongation_factor_Tu:0.02361543426061263676,(225874471__Bacteria__Acidobacteria__Acidobacterium_capsulatum_ATCC_51196__elongation_factor_Tu:0.02766356162261965346,((322436548__Bacteria__Acidobacteria__Granulicella_tundricola__translation_elongation_factor_Tu:0.06066434176244209220,374309713__Bacteria__Acidobacteria__Granulicella_mallensis_MP5ACTX8__translation_elongation_factor_Tu:0.01126458700436689872):0.02813929359917643341,(390959527__Bacteria__Acidobacteria__Terriglobus_roseus_DSM_18391__translation_elongation_factor_1A_|EF|1A|EF|Tu|:0.01869943575240623490,320108604__Bacteria__Acidobacteria__Terriglobus_saanensis_SP1PR4__translation_elongation_factor_Tu:0.02938836523690101926):0.01188303454410509497):0.04897150835629397736):0.04371235585090049031):0.08463233263915900806):0.06597197568647920896,347753953__Bacteria__Acidobacteria__Candidatus_Chloracidobacterium_thermophilum_B__translation_elongation_factor_1A_|EF|1A|EF|Tu|:0.12615865244757049068):0.08294350093925825784):0.00767100507634456506):0.02043425484796146038):0.03286333540051186025,(85858144__Bacteria__Deltaproteobacteria__Syntrophus_aciditrophicus_SB__elongation_factor_Tu:0.17917024886396473726,(256371213__Bacteria__Actinobacteria__Acidimicrobium_ferrooxidans_DSM_10331__translation_elongation_factor_Tu:0.13464042045816701498,(117927513__Bacteria__Actinobacteria__Acidothermus_cellulolyticus_11B__elongation_factor_Tu:0.08412623204722130543,(((86739293__Bacteria__Actinobacteria__Frankia_sp_CcI3__elongation_factor_Tu:0.01327069240448613963,111220544__Bacteria__Actinobacteria__Frankia_alni_ACN14a__elongation_factor_Tu:0.00302779357697305351):0.03401761048066812010,336179784__Bacteria__Actinobacteria__Frankia_symbiont_of_Datisca_glomerata__translation_elongation_factor_Tu:0.01937930377289434278):0.03979165084908858202,((((256390133__Bacteria__Actinobacteria__Catenulispora_acidiphila_DSM_44928__translation_elongation_factor_Tu:0.05116976555722449471,(357390108__Bacteria__Actinobacteria__Kitasatospora_setae_KM-6054__putative_elongation_factor_Tu:0.04580007289952376520,((((((357411740__Bacteria__Actinobacteria__Streptomyces_flavogriseus_ATCC_33331__translation_elongation_factor_Tu:0.01234262973896805594,345008563__Bacteria__Actinobacteria__Streptomyces_violaceusniger_Tu_4113__translation_elongation_factor_Tu:0.01855533899795515709):0.01100311113752515564,345001490__Bacteria__Actinobacteria__Streptomyces_sp_SirexAA-E__translation_elongation_factor_Tu:0.00146494352261612140):0.00373812110108465764,182436636__Bacteria__Actinobacteria__Streptomyces_griseus_subsp_griseus_NBRC_13350__elongation_factor_Tu:0.01984320429537943242):0.01031711036695161232,(374988926__Bacteria__Actinobacteria__Streptomyces_bingchenggensis_BCW-1__elongation_factor_Tu:0.01364185817263853344,(29831463__Bacteria__Actinobacteria__Streptomyces_avermitilis_MA-4680__elongation_factor_Tu:0.00000122123005994819,(21223043__Bacteria__Actinobacteria__Streptomyces_coelicolor_A3-2__elongation_factor_Tu:0.01525484646915549469,290958165__Bacteria__Actinobacteria__Streptomyces_scabiei_87-22__elongation_factor_TU|1:0.01614342515183515500):0.00796394565790310704):0.01178996916391967728):0.00653449040275184533):0.00825328399150737461,386841875__Bacteria__Actinobacteria__Streptomyces_hygroscopicus_subsp_jinggangensis_5008__elongation_factor_Tu:0.01858712155453409037):0.00727119159880016980,357400767__Bacteria__Actinobacteria__Streptomyces_cattleya_NRRL_8057__elongation_factor_Tu:0.07570735561919465784):0.01007223303267445851):0.04081610710791278018):0.01917154722118780477,(((271962630__Bacteria__Actinobacteria__Streptosporangium_roseum_DSM_43021__elongation_factor_Tu:0.06659003079028222305,296268548__Bacteria__Actinobacteria__Thermobispora_bispora_DSM_43833__translation_elongation_factor_Tu:0.08065756802336904174):0.03396762999160366642,269128518__Bacteria__Actinobacteria__Thermomonospora_curvata_DSM_43183__translation_elongation_factor_Tu:0.04676219796179608562):0.03050069029079541943,72163047__Bacteria__Actinobacteria__Thermobifida_fusca_YX__elongation_factor_Tu:0.05502856562641546961):0.03775729697448336475):0.03192946306395371553,((((((257054468__Bacteria__Actinobacteria__Saccharomonospora_viridis_DSM_43017__translation_elongation_factor_1A_|EF|1A|EF|Tu|:0.07512272968428974906,300782606__Bacteria__Actinobacteria__Amycolatopsis_mediterranei_U32__elongation_factor_EF|Tu:0.03616358275520036719):0.03724036974181047649,((((237786406__Bacteria__Actinobacteria__Corynebacterium_kroppenstedtii_DSM_44385__elongation_factor_Tu:0.05865848954659740738,(340795357__Bacteria__Actinobacteria__Corynebacterium_variabile_DSM_44702__elongation_factor_EF|Tu:0.05775533088681483740,(172039990__Bacteria__Actinobacteria__Corynebacterium_urealyticum_DSM_7109__elongation_factor_Tu:0.04277939404364365650,(336326463__Bacteria__Actinobacteria__Corynebacterium_resistens_DSM_45100__elongation_factor_Tu:0.03410756834075685806,68536929__Bacteria__Actinobacteria__Corynebacterium_jeikeium_K411__elongation_factor_Tu:0.01093244544373930295):0.01515268328445562758):0.02170262757889624902):0.03771012799510723573):0.02212548730072849343,(((38233082__Bacteria__Actinobacteria__Corynebacterium_diphtheriae_NCTC_13129__elongation_factor_Tu:0.00969013246006300566,227832209__Bacteria__Actinobacteria__Corynebacterium_aurimucosum_ATCC_700975__elongation_factor_Tu:0.08603882099290406649):0.01342028027788837695,(383313520__Bacteria__Actinobacteria__Corynebacterium_pseudotuberculosis_P54B96__Elongation_factor_Tu:0.04218262438667991221,337290005__Bacteria__Actinobacteria__Corynebacterium_ulcerans_BR-AD22__elongation_factor_EF|Tu:0.00000122123005994819):0.00780394184763572984):0.02236211302713388138,(25027073__Bacteria__Actinobacteria__Corynebacterium_efficiens_YS-314__elongation_factor_Tu:0.00934849711117867292,19551739__Bacteria__Actinobacteria__Corynebacterium_glutamicum_ATCC_13032__elongation_factor_Tu:0.02059100431335700657):0.00627144628363993963):0.01228865431845786033):0.10701582121068947684,(((262203666__Bacteria__Actinobacteria__Gordonia_bronchialis_DSM_43247__translation_elongation_factor_Tu:0.01335878138495136085,378719163__Bacteria__Actinobacteria__Gordonia_polyisoprenivorans_VH2__elongation_factor_Tu:0.00624060845871904878):0.03406383346282804842,(((226305253__Bacteria__Actinobacteria__Rhodococcus_erythropolis_PR4__elongation_factor_Tu:0.01443168468121338623,(111018918__Bacteria__Actinobacteria__Rhodococcus_jostii_RHA1__elongation_factor_Tu:0.00000122123005994819,226361018__Bacteria__Actinobacteria__Rhodococcus_opacus_B4__elongation_factor_Tu:0.00000122123005994819):0.04073947416207213124):0.03125203788639582814,312140977__Bacteria__Actinobacteria__Rhodococcus_equi_103S__elongation_factor_tu:0.00928799636645161186):0.01974949967102026388,((379711040__Bacteria__Actinobacteria__Nocardia_cyriacigeorgica_GUH-2__elongation_factor_Tu:0.00536497093169686044,296141143__Bacteria__Actinobacteria__Tsukamurella_paurometabola_DSM_20162__translation_elongation_factor_Tu:0.05157496539208174247):0.01806744240281333430,161598436__Bacteria__Actinobacteria__Nocardia_farcinica_IFM_10152__elongation_factor_Tu:0.02335973637464930711):0.00287620725329282376):0.01243865971048570794):0.01061186489947210133,((108797960__Bacteria__Actinobacteria__Mycobacterium_sp_MCS__elongation_factor_Tu:0.01965723428372207968,(118471088__Bacteria__Actinobacteria__Mycobacterium_smegmatis_str_MC2_155__elongation_factor_Tu:0.01830200316262558385,((183981035__Bacteria__Actinobacteria__Mycobacterium_marinum_M__elongation_factor_Tu:0.00000122123005994819,118616550__Bacteria__Actinobacteria__Mycobacterium_ulcerans_Agy99__elongation_factor_Tu:0.00000122123005994819):0.01667821793558136104,(((339630755__Bacteria__Actinobacteria__Mycobacterium_africanum_GM041182__elongation_factor_Tu:0.00000122123005994819,(15607825__Bacteria__Actinobacteria__Mycobacterium_tuberculosis_H37Rv__elongation_factor_Tu:0.00000122123005994819,(31791869__Bacteria__Actinobacteria__Mycobacterium_bovis_AF2122-97__elongation_factor_Tu:0.00000122123005994819,340625704__Bacteria__Actinobacteria__Mycobacterium_canettii_CIPT_140010059__putative_iron|regulated_elongation_factor_TU_TUF_|EF|TU|:0.00000122123005994819):0.00000122123005994819):0.00000122123005994819):0.02860340985416381238,(379756393__Bacteria__Actinobacteria__Mycobacterium_intracellulare_MOTT-02__elongation_factor_Tu:0.00540555247707443735,41410241__Bacteria__Actinobacteria__Mycobacterium_avium_subsp_paratuberculosis_K-10__elongation_factor_Tu:0.00247482119546797068):0.00776450768971706073):0.00905852863148765529,15828004__Bacteria__Actinobacteria__Mycobacterium_leprae_TN__elongation_factor_Tu:0.02238349342087994978):0.00293684495513181010):0.01693226729332679426):0.00317757354700333450):0.00274032204318983659,(((296392978__Bacteria__Actinobacteria__Segniliparus_rotundus_DSM_44985__translation_elongation_factor_Tu:0.08127567597678043987,169630927__Bacteria__Actinobacteria__Mycobacterium_abscessus_ATCC_19977_1__Elongation_factor_Tu_|EF|Tu|:0.03001304754593358756):0.03259713533592831225,(375137928__Bacteria__Actinobacteria__Mycobacterium_rhodesiae_NBB3__translation_elongation_factor_TU:0.02709377983699755993,145225651__Bacteria__Actinobacteria__Mycobacterium_gilvum_PYR-GCK__elongation_factor_Tu:0.01108306984308338704):0.00353852845489747818):0.00316289925125816948,120402293__Bacteria__Actinobacteria__Mycobacterium_vanbaalenii_PYR-1__elongation_factor_Tu:0.01654528278099523173):0.00440692285865971686):0.02885439230514403111):0.01571807609566234706):0.02041528385733555259,333918128__Bacteria__Actinobacteria__Amycolicicoccus_subflavus_DQS3-9A1__elongation_factor_Tu:0.06388250384923696568):0.00647381812027971598):0.03223665007239607389,(((296130497__Bacteria__Actinobacteria__Cellulomonas_flavigena_DSM_20109__translation_elongation_factor_Tu:0.01241173230261831233,(336319922__Bacteria__Actinobacteria__Cellvibrio_gilvus_ATCC_13127__translation_elongation_factor_Tu:0.01259600860153188909,332669514__Bacteria__Actinobacteria__Cellulomonas_fimi_ATCC_484__translation_elongation_factor_Tu:0.00987463920720028400):0.01935539052877130808):0.05046165357023248837,((297571937__Bacteria__Actinobacteria__Arcanobacterium_haemolyticum_DSM_20595__translation_elongation_factor_Tu:0.13617251361370710794,298345482__Bacteria__Actinobacteria__Mobiluncus_curtisii_ATCC_43063__elongation_factor_EF1A:0.19047576953087028140):0.06802455451538039211,(229821625__Bacteria__Actinobacteria__Beutenbergia_cavernae_DSM_12333__elongation_factor_Tu:0.04829457203166173662,((((283783541__Bacteria__Actinobacteria__Gardnerella_vaginalis_409-05__elongation_factor_Tu_domain|containing_protein:0.03729687331543186241,((310287772__Bacteria__Actinobacteria__Bifidobacterium_bifidum_S17__translation_elongation_factor_Tu:0.00413810753392706600,(23465666__Bacteria__Actinobacteria__Bifidobacterium_longum_NCC2705__elongation_factor_Tu:0.00817535588740401706,384197354__Bacteria__Actinobacteria__Bifidobacterium_breve_ACS-071-V-Sch8b__translation_elongation_factor_Tu:0.00000122123005994819):0.03491604396309357788):0.02877904652217130183,((283455656__Bacteria__Actinobacteria__Bifidobacterium_dentium_Bd1__tuf_protein_translation_Elongation_Factor_Tu_|EF|TU|:0.01669242685733741960,119025551__Bacteria__Actinobacteria__Bifidobacterium_adolescentis_ATCC_15703__elongation_factor_Tu:0.02444408752935805368):0.03422776759418209858,384190907__Bacteria__Actinobacteria__Bifidobacterium_animalis_subsp_lactis_BB-12__Protein_Translation_Elongation_Factor_Tu_|EF|TU|:0.01227456787941621358):0.00529439958936079626):0.02313240970636461225):0.25167461257222478732,(269796259__Bacteria__Actinobacteria__Sanguibacter_keddieii_DSM_10542__translation_elongation_factor_1A_|EF|1A|EF|Tu|:0.03262486976886002504,256831825__Bacteria__Actinobacteria__Jonesia_denitrificans_DSM_20603__translation_elongation_factor_Tu:0.05789711060697434047):0.02222410393360413350):0.00806762778409003851,(334336184__Bacteria__Actinobacteria__Isoptericola_variabilis_225__translation_elongation_factor_Tu:0.02873609577589966366,269955433__Bacteria__Actinobacteria__Xylanimonas_cellulosilytica_DSM_15894__translation_elongation_factor_Tu:0.06658770648280089299):0.03166199088750285690):0.02551141790122501626,(257069514__Bacteria__Actinobacteria__Brachybacterium_faecium_DSM_4810__translation_elongation_factor_1A_|EF|1A|EF|Tu|:0.10089189938595236051,(((((311111978__Bacteria__Actinobacteria__Rothia_dentocariosa_ATCC_17931__translation_elongation_factor_Tu:0.00818062728251229589,283457539__Bacteria__Actinobacteria__Rothia_mucilaginosa_DY-18__translation_elongation_factor_GTPase:0.01680755264875586144):0.04217842177715062923,308178139__Bacteria__Actinobacteria__Arthrobacter_arilaitensis_Re117__elongation_factor_Tu:0.03473430255886857110):0.02361418584376819008,239918203__Bacteria__Actinobacteria__Micrococcus_luteus_NCTC_2665__elongation_factor_Tu:0.02695414786696832821):0.02788161319901384314,(184200260__Bacteria__Actinobacteria__Kocuria_rhizophila_DC2201__elongation_factor_Tu:0.05747540363321581441,((325964169__Bacteria__Actinobacteria__Arthrobacter_phenanthrenivorans_Sphe3__translation_elongation_factor_1A_|EF|1A|EF|Tu|:0.00215488260883496931,(116671525__Bacteria__Actinobacteria__Arthrobacter_sp_FB24__elongation_factor_Tu:0.00302200224263998686,(119961333__Bacteria__Actinobacteria__Arthrobacter_aurescens_TC1__elongation_factor_Tu:0.01369790890442494462,220913437__Bacteria__Actinobacteria__Arthrobacter_chlorophenolicus_A6__elongation_factor_Tu:0.00000122123005994819):0.00517695564472960956):0.00358189505225562721):0.01382004640962033494,163840912__Bacteria__Actinobacteria__Renibacterium_salmoninarum_ATCC_33209__elongation_factor_Tu:0.02362700401380785423):0.00590127876115053782):0.00619418688822650620):0.01455617774743735680,(28493087__Bacteria__Actinobacteria__Tropheryma_whipplei_str_Twist__elongation_factor_Tu:0.10953231913204025672,((323357405__Bacteria__Actinobacteria__Microbacterium_testaceum_StLB037__GTPase_|_translation_elongation_factors:0.01883428463545602435,148273804__Bacteria__Actinobacteria__Clavibacter_michiganensis_subsp_michiganensis_NCPPB_382__elongation_factor_Tu:0.04433719691457810308):0.00779170671057425636,50955571__Bacteria__Actinobacteria__Leifsonia_xyli_subsp_xyli_str_CTCB07__elongation_factor_Tu:0.05317217178190085380):0.01366947659939108002):0.05552966133962778522):0.04003686234538351985):0.01503950868482236553):0.01770990205557938096):0.01302547796907698764):0.02820505885964404158):0.05194725763819343228,258651359__Bacteria__Actinobacteria__Nakamurella_multipartita_DSM_44233__translation_elongation_factor_Tu:0.10508189242377452555):0.04049701501538815335):0.02005039152259324373,134103266__Bacteria__Actinobacteria__Saccharopolyspora_erythraea_NRRL_2338__elongation_factor_Tu:0.06962588863249388749):0.02294785437946730150,((291298708__Bacteria__Actinobacteria__Stackebrandtia_nassauensis_DSM_44728__translation_elongation_factor_Tu:0.13112593382468676340,((383775771__Bacteria__Actinobacteria__Actinoplanes_missouriensis_431__putative_elongation_factor_EF|Tu:0.00460338669617169158,386845732__Bacteria__Actinobacteria__Actinoplanes_sp_SE50-110__elongation_factor_Tu:0.01468904908797524084):0.03963353693233735708,((159039836__Bacteria__Actinobacteria__Salinispora_arenicola_CNS-205__elongation_factor_Tu:0.00267062145821048841,145596436__Bacteria__Actinobacteria__Salinispora_tropica_CNB-440__elongation_factor_Tu:0.00811944738159736841):0.01978925441192171467,(330470175__Bacteria__Actinobacteria__Verrucosispora_maris_AB-18-032__translation_elongation_factor_tu:0.00780058564345886569,(315501435__Bacteria__Actinobacteria__Micromonospora_sp_L5__translation_elongation_factor_tu:0.00000122123005994819,302869974__Bacteria__Actinobacteria__Micromonospora_aurantiaca_ATCC_27029__translation_elongation_factor_Tu:0.00000122123005994819):0.00683998227729025726):0.00394942371979985912):0.01066203077598854021):0.04948078527863043752):0.03775133757162822679,((50843327__Bacteria__Actinobacteria__Propionibacterium_acnes_KPA171202__elongation_factor_Tu:0.07987067112936503677,297625775__Bacteria__Actinobacteria__Propionibacterium_freudenreichii_subsp_shermanii_CIRM-BIA1__elongation_factor_Tu:0.12541381507376092586):0.08713174427416978118,((284034004__Bacteria__Actinobacteria__Kribbella_flavida_DSM_17836__translation_elongation_factor_Tu:0.04439674768120412812,336116740__Bacteria__Actinobacteria__Microlunatus_phosphovorus_NM-1__elongation_factor_Tu:0.03872009252180032973):0.04187472531442729129,119718142__Bacteria__Actinobacteria__Nocardioides_sp_JS614__elongation_factor_Tu:0.05988032356395551342):0.02855413390388049366):0.03999086161583319254):0.01008895614284908114):0.01632350715810079386,256380600__Bacteria__Actinobacteria__Actinosynnema_mirum_DSM_43827__translation_elongation_factor_Tu:0.09654555501251506355):0.00580499732920101118):0.00886894215244321202,(((379737644__Bacteria__Actinobacteria__Blastococcus_saxobsidens_DD2__Elongation_factor_Tu_|EF|Tu|:0.01053938583557834791,284992876__Bacteria__Actinobacteria__Geodermatophilus_obscurus_DSM_43160__translation_elongation_factor_Tu:0.00548897551686643257):0.04238494787405758246,((256825889__Bacteria__Actinobacteria__Kytococcus_sedentarius_DSM_20547__translation_elongation_factor_1A_|EF|1A|EF|Tu|:0.12747083347102960982,317125875__Bacteria__Actinobacteria__Intrasporangium_calvum_DSM_43043__translation_elongation_factor_1A_|EF|1A|EF|Tu|:0.08889698905798128215):0.03260326145044380175,152964654__Bacteria__Actinobacteria__Kineococcus_radiotolerans_SRS30216__elongation_factor_Tu:0.08738593526830386315):0.02014778980176347087):0.00478716838709701727,331699178__Bacteria__Actinobacteria__Pseudonocardia_dioxanivorans_CB1190__translation_elongation_factor_Tu:0.06191020146881037051):0.02293677056878976050):0.01948382271369071550):0.02818058161824976010):0.06790985913946753771):0.08394106982367459391):0.02101811343542025687):0.02211364636945696571):0.02031565892866441653):0.02758035577638906499,((152990009__Bacteria__Epsilonproteobacteria__Nitratiruptor_sp_SB155-2__elongation_factor_Tu:0.06309443453050511685,((224372224__Bacteria__Epsilonproteobacteria__Nautilia_profundicola_AmH__elongation_factor_Tu:0.13510711560876512149,(((386762197__Bacteria__Epsilonproteobacteria__Helicobacter_cinaedi_PAGU611__elongation_factor_Tu:0.00712763691710266260,32265868__Bacteria__Epsilonproteobacteria__Helicobacter_hepaticus_ATCC_51449__elongation_factor_Tu:0.01187085716427006311):0.04383863772035170164,(291276545__Bacteria__Epsilonproteobacteria__Helicobacter_mustelae_12198__elongation_factor_TU:0.04442448747689487637,((315452932__Bacteria__Epsilonproteobacteria__Helicobacter_felis_ATCC_49179__elongation_factor_TU:0.02560393449665991292,336452736__Bacteria__Epsilonproteobacteria__Helicobacter_bizzozeronii_CIII-1__translation_elongation_factor_Tu:0.01656439498265247640):0.06048819422899374271,(386747600__Bacteria__Epsilonproteobacteria__Helicobacter_cetorum_MIT_99-5656__elongation_factor_Tu:0.00493891531899129030,(109948069__Bacteria__Epsilonproteobacteria__Helicobacter_acinonychis_str_Sheeba__elongation_factor_Tu:0.01596266328052665592,(108563571__Bacteria__Epsilonproteobacteria__Helicobacter_pylori_HPAG1__translation_elongation_factor_EF|Tu:0.08061434220206854795,15612193__Bacteria__Epsilonproteobacteria__Helicobacter_pylori_J99__elongation_factor_Tu:0.02323722594569244126):0.00315142956792275860):0.00553060246928578809):0.01359575830379748142):0.01616760378727179204):0.01000739975555588364):0.05170754101420108745,((268678986__Bacteria__Epsilonproteobacteria__Sulfurospirillum_deleyianum_DSM_6946__translation_elongation_factor_Tu:0.02143557344103133935,390939537__Bacteria__Epsilonproteobacteria__Sulfurospirillum_barnesii_SES-3__translation_elongation_factor_1A_|EF|1A|EF|Tu|:0.01204601226056855288):0.07422978074832438378,((222823471__Bacteria__Epsilonproteobacteria__Campylobacter_lari_RM2100__elongation_factor_Tu:0.01417237343535646295,57237524__Bacteria__Epsilonproteobacteria__Campylobacter_jejuni_RM1221__elongation_factor_Tu:0.02305937343962672498):0.02718632654193520876,(118474729__Bacteria__Epsilonproteobacteria__Campylobacter_fetus_subsp_fetus_82-40__elongation_factor_Tu:0.01831414920861043974,(154174158__Bacteria__Epsilonproteobacteria__Campylobacter_curvus_525-92__elongation_factor_Tu:0.01901577271839308483,(157164629__Bacteria__Epsilonproteobacteria__Campylobacter_concisus_13826__elongation_factor_Tu:0.00535965615382462922,154148153__Bacteria__Epsilonproteobacteria__Campylobacter_hominis_ATCC_BAA-381__elongation_factor_Tu:0.12804047945637572758):0.00232261305421331467):0.02720510725440270644):0.01053335946890624625):0.05324590911973216961):0.03602008866395470243):0.01877615853618004246):0.01774965801462146178,(((152991719__Bacteria__Epsilonproteobacteria__Sulfurovum_sp_NBC37-1__elongation_factor_Tu:0.08470196843647163909,319957701__Bacteria__Epsilonproteobacteria__Nitratifractor_salsuginis_DSM_16511__translation_elongation_factor_1a_|ef|1a|ef|tu|:0.05066942608657320352):0.05173167733349623432,((157738111__Bacteria__Epsilonproteobacteria__Arcobacter_butzleri_RM4018__elongation_factor_Tu:0.02166529264068594099,384173292__Bacteria__Epsilonproteobacteria__Arcobacter_sp_L__elongation_factor_Tu:0.02809042260167523772):0.05894280354274200606,296274149__Bacteria__Epsilonproteobacteria__Arcobacter_nitrofigilis_DSM_7299__translation_elongation_factor_Tu:0.08536303199713655976):0.08185225870302262341):0.03792662461968548948,((78776546__Bacteria__Epsilonproteobacteria__Sulfurimonas_denitrificans_DSM_1251__elongation_factor_Tu:0.06270170691476646685,307720232__Bacteria__Epsilonproteobacteria__Sulfurimonas_autotrophica_DSM_16294__translation_elongation_factor_1A_|EF|1A|EF|Tu|:0.04810752607513035795):0.03306362412833294823,313683400__Bacteria__Epsilonproteobacteria__Sulfuricurvum_kujiense_DSM_16994__translation_elongation_factor_1a_|ef|1a|ef|tu|:0.04630671197056786953):0.05602752810548995016):0.02879137502482343597):0.02284755775904586880):0.07085059419457460927,317052118__Bacteria__others_bacteria__Desulfurispirillum_indicum_S5__translation_elongation_factor_Tu:0.11137101797163893868):0.05210846673063618956):0.03782580797669343048,((220930963__Bacteria__Clostridia__Halothermothrix_orenii_H_168__elongation_factor_Tu:0.06646512432324121200,(302390956__Bacteria__Clostridia__Acetohalobium_arabaticum_DSM_5501__translation_elongation_factor_1A_|EF|1A|EF|Tu|:0.17185176381693648140,(385800584__Bacteria__Clostridia__Halanaerobium_praevalens_DSM_2228__translation_elongation_factor_1A_|EF|1A|EF|Tu|:0.04550638957163614939,312144263__Bacteria__Clostridia__Halanaerobium_hydrogeniformans__translation_elongation_factor_Tu:0.01865767240549926625):0.04635057982933044746):0.01612488920800283707):0.04732441066718996725,(284042802__Bacteria__Actinobacteria__Conexibacter_woesei_DSM_14684__translation_elongation_factor_Tu:0.16460090461942827877,(108804989__Bacteria__Actinobacteria__Rubrobacter_xylanophilus_DSM_9941__elongation_factor_Tu:0.17046659232499350445,(183221349__Bacteria__Spirochaetes__Leptospira_biflexa_serovar_Patoc_strain_Patoc_1_Paris__elongation_factor_Tu:0.10040632360675066925,(116327262__Bacteria__Spirochaetes__Leptospira_borgpetersenii_serovar_Hardjo-bovis_L550__elongation_factor_Tu:0.01577059857783481497,24213437__Bacteria__Spirochaetes__Leptospira_interrogans_serovar_Lai_str_56601__elongation_factor_Tu:0.01074725281577934392):0.05774278254847772102):0.16265022958398536734):0.06466709416992126591):0.02685654541568709489):0.01844767942207979280):0.02253489991595755346):0.02183137806288183713):0.01213228094862467410):0.03368920503561280422):0.02776804227091868651,(((257066631__Bacteria__Clostridia__Anaerococcus_prevotii_DSM_20548__translation_elongation_factor_Tu:0.22623318231454467298,169823778__Bacteria__Clostridia__Finegoldia_magna_ATCC_29328__elongation_factor_Tu:0.08800695185303129831):0.11302026030338950535,((304315924__Bacteria__Clostridia__Thermoanaerobacterium_thermosaccharolyticum_DSM_571__translation_elongation_factor_Tu:0.00000122123005994819,(333896172__Bacteria__Clostridia__Thermoanaerobacterium_xylanolyticum_LX-11__translation_elongation_factor_Tu:0.00526940824551135056,390934106__Bacteria__Clostridia__Thermoanaerobacterium_saccharolyticum_JW-SL-YS485__translation_elongation_factor_Tu:0.00261901292296573768):0.00792960911064967237):0.06758776857695480977,((20808662__Bacteria__Clostridia__Thermoanaerobacter_tengcongensis_MB4__elongation_factor_Tu:0.02958747690391928462,(297545331__Bacteria__Clostridia__Thermoanaerobacter_mathranii_subsp_mathranii_str_A3__translation_elongation_factor_Tu:0.00000122123005994819,289579161__Bacteria__Clostridia__Thermoanaerobacter_italicus_Ab9__translation_elongation_factor_Tu:0.00000122123005994819):0.02251555139238487283):0.00945602177044002623,(((345018550__Bacteria__Clostridia__Thermoanaerobacter_wiegelii_Rt8__translation_elongation_factor_Tu:0.00000122123005994819,320115207__Bacteria__Clostridia__Thermoanaerobacter_brockii_subsp_finnii_Ako-1__translation_elongation_factor_Tu:0.00000122123005994819):0.00000122123005994819,167036785__Bacteria__Clostridia__Thermoanaerobacter_pseudethanolicus_ATCC_33223__elongation_factor_Tu:0.00000122123005994819):0.00000122123005994819,167039505__Bacteria__Clostridia__Thermoanaerobacter_sp_X514__elongation_factor_Tu:0.00794476450129056981):0.00717195923933919288):0.03736830276703023701):0.02738170654238763005):0.03379633914889137308,(((83591278__Bacteria__Clostridia__Moorella_thermoacetica_ATCC_39073__elongation_factor_Tu:0.06946717302812407957,(114567843__Bacteria__Clostridia__Syntrophomonas_wolfei_subsp_wolfei_str_Goettingen__elongation_factor_Tu:0.11172497374704412620,297618386__Bacteria__Clostridia__Syntrophothermus_lipocalidus_DSM_12680__translation_elongation_factor_Tu:0.05184862306486693467):0.04223261396551218627):0.02609855226607148831,((((333980411__Bacteria__Clostridia__Desulfotomaculum_kuznetsovii_DSM_6115__translation_elongation_factor_Tu:0.04734261476227987625,260892315__Bacteria__Clostridia__Ammonifex_degensii_KC4__translation_elongation_factor_Tu:0.12388816675455491256):0.03944211019437061927,((339626623__Bacteria__Clostridia__Sulfobacillus_acidophilus_TPY__translation_elongation_factor_1A_|EF|1A|EF|Tu|:0.12614003882926885791,(78045164__Bacteria__Clostridia__Carboxydothermus_hydrogenoformans_Z-2901__elongation_factor_Tu:0.09830808242694467902,296131834__Bacteria__Clostridia__Thermincola_potens_JR__translation_elongation_factor_Tu:0.08863066040470464479):0.01022806594674596607):0.02707303171085202048,(147676637__Bacteria__Clostridia__Pelotomaculum_thermopropionicum_SI__elongation_factor_Tu:0.04451055195933724395,(258513624__Bacteria__Clostridia__Desulfotomaculum_acetoxidans_DSM_771__elongation_factor_Tu:0.05840212422784164109,(333922446__Bacteria__Clostridia__Desulfotomaculum_carboxydivorans_CO-1-SRB__translation_elongation_factor_Tu:0.03371283488559206898,(334338899__Bacteria__Clostridia__Desulfotomaculum_ruminis_DSM_2154__translation_elongation_factor_Tu:0.01922132838402104693,134298091__Bacteria__Clostridia__Desulfotomaculum_reducens_MI-1__elongation_factor_Tu:0.02118753112465484797):0.01781702497445595071):0.04463415231976676500):0.03675482008197166611):0.02044442387489163460):0.01163352972540634099):0.02154902538058737702,(169830434__Bacteria__Clostridia__Candidatus_Desulforudis_audaxviator_MP104C__elongation_factor_Tu:0.12891829225140777337,188584834__Bacteria__Clostridia__Natranaerobius_thermophilus_JW-NM-WN-LF__elongation_factor_Tu:0.16982352213398374530):0.02405395779464568340):0.02349108476743955523,(167629465__Bacteria__Clostridia__Heliobacterium_modesticaldum_Ice1__elongation_factor_Tu:0.06878676324750752913,(374992977__Bacteria__Clostridia__Desulfosporosinus_orientis_DSM_765__translation_elongation_factor_TU:0.09322359768197555074,(325288576__Bacteria__Clostridia__Syntrophobotulus_glycolicus_DSM_8271__translation_elongation_factor_1A_|EF|1A|EF|Tu|:0.07441663279629946726,89893215__Bacteria__Clostridia__Desulfitobacterium_hafniense_Y51__elongation_factor_Tu:0.03935548022217805197):0.02012529132343302343):0.08862349646309503060):0.04894742750396661318):0.00800855627137469356):0.01835862518499100857,(302390623__Bacteria__Clostridia__Thermosediminibacter_oceani_DSM_16646__translation_elongation_factor_1A_|EF|1A|EF|Tu|:0.05819990826816241747,332800096__Bacteria__Clostridia__Tepidanaerobacter_sp_Re1__translation_elongation_factor_Tu:0.09975282588497001723):0.05560044530348666469):0.00934886505845678936):0.03564218179340205434):0.02122646314211963647,(((((86605983__Bacteria__Cyanobacteria__Synechococcus_sp_JA-3-3Ab__elongation_factor_Tu:0.01836040273439620146,86608401__Bacteria__Cyanobacteria__Synechococcus_sp_JA-2-3Ba-2-13__elongation_factor_Tu:0.01744274553789224719):0.04074636066815646995,(((166367017__Bacteria__Cyanobacteria__Microcystis_aeruginosa_NIES-843__elongation_factor_Tu:0.09120231286199741161,(((186684015__Bacteria__Cyanobacteria__Nostoc_punctiforme_PCC_73102__elongation_factor_Tu:0.03640443010490756331,298490076__Bacteria__Cyanobacteria__Nostoc_azollae_0708__translation_elongation_factor_Tu:0.02305995987328192734):0.03309760097313621530,(17231829__Bacteria__Cyanobacteria__Nostoc_sp_PCC_7120__elongation_factor_Tu:0.00323687757377752591,75907510__Bacteria__Cyanobacteria__Anabaena_variabilis_ATCC_29413__elongation_factor_Tu:0.00422575134689922357):0.05290151648045966770):0.02695139309878970615,(22299293__Bacteria__Cyanobacteria__Thermosynechococcus_elongatus_BP-1__elongation_factor_Tu:0.06721308331876434117,220906145__Bacteria__Cyanobacteria__Cyanothece_sp_PCC_7425__elongation_factor_Tu:0.04458978836867000944):0.02890045704393532505):0.03613572748907802751):0.02319356549630366068,((((170078665__Bacteria__Cyanobacteria__Synechococcus_sp_PCC_7002__elongation_factor_Tu:0.08811382579754653555,((218437061__Bacteria__Cyanobacteria__Cyanothece_sp_PCC_7424__elongation_factor_Tu:0.02272419146422475014,307152009__Bacteria__Cyanobacteria__Cyanothece_sp_PCC_7822__translation_elongation_factor_Tu:0.06290217777798828847):0.04015403900069148407,((257059418__Bacteria__Cyanobacteria__Cyanothece_sp_PCC_8802__elongation_factor_Tu:0.00000122123005994819,218246374__Bacteria__Cyanobacteria__Cyanothece_sp_PCC_8801__elongation_factor_Tu:0.00000122123005994819):0.04596241750974186524,(284929376__Bacteria__Cyanobacteria__Cyanobacterium_UCYN-A__translation_elongation_factor_1A:0.05182049392747471728,172039001__Bacteria__Cyanobacteria__Cyanothece_sp_ATCC_51142_lin-circ__elongation_factor_Tu:0.04075519268590221261):0.03822329984565938504):0.01436511703437054303):0.02824597153843485739):0.01132130442385686532,113474344__Bacteria__Cyanobacteria__Trichodesmium_erythraeum_IMS101__elongation_factor_Tu:0.09281682459554031761):0.01733215252849296811,(56750665__Bacteria__Cyanobacteria__Synechococcus_elongatus_PCC_6301__elongation_factor_Tu:0.09036959382612390346,158334957__Bacteria__Cyanobacteria__Acaryochloris_marina_MBIC11017__elongation_factor_Tu:0.05949691868524755595):0.01907484599450373977):0.02276281905789070970,((33241113__Bacteria__Cyanobacteria__Prochlorococcus_marinus_subsp_marinus_str_CCMP1375__Translation_elongation_factor_EF|Tu:0.03442328647041768830,33866670__Bacteria__Cyanobacteria__Synechococcus_sp_WH_8102__elongation_factor_Tu:0.04613127329009410194):0.15937459782944438103,16330913__Bacteria__Cyanobacteria__Synechocystis_sp_PCC_6803__elongation_factor_Tu:0.05448959455721466560):0.02288927624799218935):0.03461839987045538941):0.01912268292943388251,37523497__Bacteria__Cyanobacteria__Gloeobacter_violaceus_PCC_7421__elongation_factor_Tu:0.11607598960218554196):0.02678629652663298832):0.12072574479907552392,((((297567286__Bacteria__Deinococcus-Thermus__Meiothermus_silvanus_DSM_9946__translation_elongation_factor_Tu:0.03138797416884173130,291295569__Bacteria__Deinococcus-Thermus__Meiothermus_ruber_DSM_1279__translation_elongation_factor_Tu:0.05461350198459798827):0.01722377660317275794,(384440507__Bacteria__Deinococcus-Thermus__Thermus_sp_CCB_US3_UF1__Elongation_factor_Tu:0.01668002396310353311,(320451302__Bacteria__Deinococcus-Thermus__Thermus_scotoductus_SA-01__translation_elongation_factor_Tu:0.00000122123005994819,46200036__Bacteria__Deinococcus-Thermus__Thermus_thermophilus_HB27__elongation_factor_Tu:0.02066137536339190603):0.00733365989404616975):0.07490885987206566399):0.02729812209668768322,(313679509__Bacteria__Deinococcus-Thermus__Oceanithermus_profundus_DSM_14977__translation_elongation_factor_1a_|ef|1a|ef|tu|:0.04856934871747331517,328951238__Bacteria__Deinococcus-Thermus__Marinithermus_hydrothermalis_DSM_14884__translation_elongation_factor_Tu:0.05226666315785925138):0.00951797820006237451):0.03144391429929187243,(297624701__Bacteria__Deinococcus-Thermus__Truepera_radiovictrix_DSM_17093__translation_elongation_factor_Tu:0.08483255847671290761,(325283656__Bacteria__Deinococcus-Thermus__Deinococcus_proteolyticus_MRP__translation_elongation_factor_Tu:0.04132528624297522601,(94985969__Bacteria__Deinococcus-Thermus__Deinococcus_geothermalis_DSM_11300__elongation_factor_Tu:0.01964290507898504290,(320335525__Bacteria__Deinococcus-Thermus__Deinococcus_maricopensis_DSM_21211__translation_elongation_factor_Tu:0.03305201344379310457,((226356899__Bacteria__Deinococcus-Thermus__Deinococcus_deserti_VCD115__elongation_factor_Tu:0.02366544157613538479,15807044__Bacteria__Deinococcus-Thermus__Deinococcus_radiodurans_R1__elongation_factor_Tu:0.04210483103453496051):0.01076039782365029694,386857800__Bacteria__Deinococcus-Thermus__Deinococcus_gobiensis_I-0__translation_elongation_factor_Tu:0.01348639479005809758):0.01442660727518389925):0.01892643086735565361):0.02096950064526102026):0.05916091773904834372):0.03473533678130760055):0.08167456017476994179):0.01308043234142694869,(332295638__Bacteria__Clostridia__Thermodesulfobium_narugense_DSM_14796__translation_elongation_factor_Tu:0.14173074671292110183,((383788803__Bacteria__others_bacteria__Caldisericum_exile_AZM16c01__elongation_factor_Tu:0.21233225243304687524,((((389843555__Bacteria__Thermotogae__Mesotoga_prima_MesG1_Ag_4-2__translation_elongation_factor_TU:0.14095606258134155131,239618267__Bacteria__Thermotogae__Kosmotoga_olearia_TBF_19-5-1__elongation_factor_Tu:0.02488801161347247576):0.04601874319962735022,(374339860__Bacteria__Thermotogae__Marinitoga_piezophila_KA3__translation_elongation_factor_TU:0.11126291707911245554,160902258__Bacteria__Thermotogae__Petrotoga_mobilis_SJ95__elongation_factor_Tu:0.09035826664196734692):0.03066432768228380054):0.03796478122457694337,(((217077281__Bacteria__Thermotogae__Thermosipho_africanus_TCF52B__elongation_factor_Tu:0.01967739822162095295,150020843__Bacteria__Thermotogae__Thermosipho_melanesiensis_BI429__elongation_factor_Tu:0.02454667236011981793):0.09526583549136478923,(383787042__Bacteria__Thermotogae__Fervidobacterium_pennivorans_DSM_9078__translation_elongation_factor_TU:0.00000122123005994819,154249819__Bacteria__Thermotogae__Fervidobacterium_nodosum_Rt17-B1__elongation_factor_Tu:0.03835989499515019691):0.04183324419203914013):0.01582436113270912353,(((222099965__Bacteria__Thermotogae__Thermotoga_neapolitana_DSM_4359__elongation_factor_Tu:0.01911226029756079442,15644250__Bacteria__Thermotogae__Thermotoga_maritima_MSB8__elongation_factor_Tu:0.00794114808577345288):0.01076024781215382045,((281412727__Bacteria__Thermotogae__Thermotoga_naphthophila_RKU-10__translation_elongation_factor_Tu:0.00000122123005994819,148270420__Bacteria__Thermotogae__Thermotoga_petrophila_RKU-1__elongation_factor_Tu:0.00000122123005994819):0.00000122123005994819,170289185__Bacteria__Thermotogae__Thermotoga_sp_RQ2__elongation_factor_Tu:0.00000122123005994819):0.00000122123005994819):0.05310584170698357670,(338730535__Bacteria__Thermotogae__Thermotoga_thermarum_DSM_5069__translation_elongation_factor_1A_|EF|1A|EF|Tu|:0.05235352529493310370,157363440__Bacteria__Thermotogae__Thermotoga_lettingae_TMO__elongation_factor_Tu:0.06869420422311939278):0.07995313798027346708):0.02439086679523707474):0.06256188995804629061):0.06790902459528026791,(357419282__Bacteria__others_bacteria__Thermovirga_lienii_DSM_17291__translation_elongation_factor_Tu:0.04134794022837690042,(269793114__Bacteria__others_bacteria__Thermanaerovibrio_acidaminovorans_DSM_6589__translation_elongation_factor_Tu:0.06667623698160687895,294101321__Bacteria__others_bacteria__Aminobacterium_colombiense_DSM_12261__translation_elongation_factor_Tu:0.16402209136783679755):0.02988954843613738505):0.09608605315178625483):0.07039061898126250383):0.02067215899332228157,(206895701__Bacteria__Clostridia__Coprothermobacter_proteolyticus_DSM_5265__elongation_factor_Tu:0.14386782115813986915,(206900952__Bacteria__others_bacteria__Dictyoglomus_thermophilum_H-6-12__elongation_factor_Tu:0.00951123090584190915,217967760__Bacteria__others_bacteria__Dictyoglomus_turgidum_DSM_6724__elongation_factor_Tu:0.01396864354246391861):0.12895161560142728852):0.04751413287388960016):0.03365318645751805976):0.04866443065653819344):0.04516313976271863623,332982725__Bacteria__Clostridia__Mahella_australiensis_50-1_BON__translation_elongation_factor_1A_|EF|1A|EF|Tu|:0.12027532139253699350):0.02683007734023990995):0.02686843301226892605):0.00809256666942332302,(((300087456__Bacteria__Chloroflexi__Dehalogenimonas_lykanthroporepellens_BL-DC-9__translation_elongation_factor_Tu:0.10534557364657874678,(73748764__Bacteria__Chloroflexi__Dehalococcoides_sp_CBDB1__elongation_factor_Tu:0.00639388116738479322,57234266__Bacteria__Chloroflexi__Dehalococcoides_ethenogenes_195__elongation_factor_Tu:0.01290126778642238653):0.14037333996538231551):0.22231767464828247616,((((269926932__Bacteria__others_bacteria__Thermobaculum_terrenum_ATCC_BAA-798__translation_elongation_factor_Tu:0.09519827016579006373,(221632980__Bacteria__Chloroflexi__Thermomicrobium_roseum_DSM_5159__elongation_factor_Tu:0.13539556115709672213,269837064__Bacteria__Chloroflexi__Sphaerobacter_thermophilus_DSM_20745__translation_elongation_factor_Tu:0.05115860456780702697):0.02877121109665160478):0.03562129390895253656,(((222525801__Bacteria__Chloroflexi__Chloroflexus_sp_Y-400-fl__elongation_factor_Tu:0.00000122123005994819,163847921__Bacteria__Chloroflexi__Chloroflexus_aurantiacus_J-10-fl__elongation_factor_Tu:0.00000122123005994819):0.01400583315879530034,219849889__Bacteria__Chloroflexi__Chloroflexus_aggregans_DSM_9485__elongation_factor_Tu:0.00468903188693403986):0.03716046181028679479,(156743950__Bacteria__Chloroflexi__Roseiflexus_castenholzii_DSM_13941__elongation_factor_Tu:0.01882684885254356025,148655339__Bacteria__Chloroflexi__Roseiflexus_sp_RS-1__elongation_factor_Tu:0.01561539854250185329):0.07195266694098542692):0.07094908534859552252):0.01079578916012106406,159901424__Bacteria__Chloroflexi__Herpetosiphon_aurantiacus_DSM_785__elongation_factor_Tu:0.16095541702734755818):0.01277492992661371715,(320161304__Bacteria__Chloroflexi__Anaerolinea_thermophila_UNI-1__elongation_factor_Tu:0.19389604103669674795,383762435__Bacteria__Chloroflexi__Caldilinea_aerophila_DSM_14535_NBRC_104270__elongation_factor_Tu:0.13975327303144646773):0.03508294821490685195):0.02469155802467034450):0.08392024912967285810,((317123112__Bacteria__Clostridia__Thermaerobacter_marianensis_DSM_12885__translation_elongation_factor_1A_|EF|1A|EF|Tu|:0.10988119634244848666,((((352685687__Bacteria__Negativicutes__Acidaminococcus_intestini_RyC-MR95__translation_elongation_factor_Tu:0.03198966880635414900,284049259__Bacteria__Negativicutes__Acidaminococcus_fermentans_DSM_20731__translation_elongation_factor_Tu:0.06861180400328091566):0.05873091198744823799,(348026014__Bacteria__Negativicutes__Megasphaera_elsdenii_DSM_20460__elongation_factor_Tu_|Fragment|:0.08811263973698278684,((330839328__Bacteria__Negativicutes__Selenomonas_sputigena_ATCC_35185__translation_elongation_factor_Tu:0.05130408314713764961,383753513__Bacteria__Negativicutes__Selenomonas_ruminantium_subsp_lactilytica_TAM6421__putative_elongation_factor_Tu:0.03906089135518608924):0.04991417205992391970,269798570__Bacteria__Negativicutes__Veillonella_parvula_DSM_2008__translation_elongation_factor_Tu:0.11024158095861534556):0.03346612558013298266):0.01557023378153445624):0.07335329676168565738,((317057544__Bacteria__Clostridia__Ruminococcus_albus_7__translation_elongation_factor_Tu:0.18589993173999594389,350271890__Bacteria__Clostridia__Oscillibacter_valericigenes_Sjm18-20__elongation_factor_Tu:0.11850024309043086235):0.02402524572865286090,317132044__Bacteria__Clostridia__Ethanoligenens_harbinense_YUAN-3__translation_elongation_factor_Tu:0.13682268890962739905):0.02919529692256545017):0.02530184979858574046,(289449690__Bacteria__Clostridia__Clostridiales_genomosp_BVAB3_str_UPII9-5__translation_elongation_factor_Tu:0.14140394132305805774,((374295101__Bacteria__Clostridia__Clostridium_clariflavum_DSM_19732__translation_elongation_factor_TU:0.04124727522496550447,125975212__Bacteria__Clostridia__Clostridium_thermocellum_ATCC_27405__elongation_factor_Tu:0.08765348055290671236):0.02376887849840376640,(220927776__Bacteria__Clostridia__Clostridium_cellulolyticum_H10__elongation_factor_Tu:0.02517507396894383409,376259715__Bacteria__Clostridia__Clostridium_sp_BNL1100__translation_elongation_factor_TU:0.01908733018347718094):0.09264727022958503533):0.05544934805097394975):0.05047656452941048921):0.05053742594662789800):0.01299684776661893561,((312794070__Bacteria__Clostridia__Caldicellulosiruptor_kristjanssonii_177R1B__translation_elongation_factor_tu:0.00000122123005994819,344996558__Bacteria__Clostridia__Caldicellulosiruptor_lactoaceticus_6A__translation_elongation_factor_Tu:0.00000122123005994819):0.00000122123005994819,(146295992__Bacteria__Clostridia__Caldicellulosiruptor_saccharolyticus_DSM_8903__elongation_factor_Tu:0.00535640562507109282,((302871402__Bacteria__Clostridia__Caldicellulosiruptor_obsidiansis_OB47__translation_elongation_factor_Tu:0.00000122123005994819,312134694__Bacteria__Clostridia__Caldicellulosiruptor_owensensis_OL__translation_elongation_factor_tu:0.00264349014354346105):0.00263845033760913344,((312622895__Bacteria__Clostridia__Caldicellulosiruptor_kronotskyensis_2002__translation_elongation_factor_tu:0.00000122123005994819,312128082__Bacteria__Clostridia__Caldicellulosiruptor_hydrothermalis_108__translation_elongation_factor_tu:0.00000122123005994819):0.00000122123005994819,222528816__Bacteria__Clostridia__Caldicellulosiruptor_bescii_DSM_6725__elongation_factor_Tu:0.00000122123005994819):0.00000122123005994819):0.00263202006870202681):0.00265353785143521495):0.06440481977470920161):0.02643698456337634922):0.03818922215129864212):0.05118581009711802021,327399538__Bacteria__Deltaproteobacteria__Hippea_maritima_DSM_10411__translation_elongation_factor_Tu:0.13698295116412337324):0.04378810553525468163,((325294394__Bacteria__Aquificae__Desulfurobacterium_thermolithotrophum_DSM_11699__translation_elongation_factor_Tu:0.03466864435138840989,319790553__Bacteria__Aquificae__Thermovibrio_ammonificans_HB-1__translation_elongation_factor_Tu:0.02553765438041667377):0.13013245757779751122,(337285656__Bacteria__others_bacteria__Thermodesulfatator_indicus_DSM_15286__translation_elongation_factor_Tu:0.08343477328546736183,337288308__Bacteria__others_bacteria__Thermodesulfobacterium_sp_OPB45__translation_elongation_factor_Tu:0.09029389746422909757):0.07151806822048197010):0.03374492433659440765):0.06985136573571387730):0.02905436358432066449):2.20500301974453494225,(((313127529__Archaea__Halobacteria__Halogeometricum_borinquense_DSM_11551__translation_elongation_factor_1a_|ef|1a|ef|tu|:0.03957800934285985589,((389845831__Archaea__Halobacteria__Haloferax_mediterranei_ATCC_33500__translation_elongation_factor_EF|1|_subunit_alpha:0.00470079769693245320,2508590220__Archaea__Halobacteria__Haloferax_mucosum_ATCC_BAA-1512__translation_elongation_factor_EF|1_alpha:0.00979593842158232170):0.01207826076901060731,((2508565227__Archaea__Halobacteria__Haloferax_denitrificans_ATCC_35960__translation_elongation_factor_EF|1_alpha:0.00000122123005994819,2508570491__Archaea__Halobacteria__Haloferax_sulfurifontis_ATCC_BAA-897__translation_elongation_factor_EF|1_alpha:0.00000122123005994819):0.00241543672908328547,292654537__Archaea__Halobacteria__Haloferax_volcanii_DS2__translation_elongation_factor_aEF|1_subunit_alpha:0.00000122123005994819):0.00261522787273561893):0.01433328292540241369):0.01941689191244247437,110669259__Archaea__Halobacteria__Haloquadratum_walsbyi_DSM_16790__elongation_factor_1|alpha:0.07073419165895505900):0.02473366657303751118,(222478594__Archaea__Halobacteria__Halorubrum_lacusprofundi_ATCC_49239__elongation_factor_1|alpha:0.05609746110354824761,((257051896__Archaea__Halobacteria__Halorhabdus_utahensis_DSM_12940__elongation_factor_1|alpha:0.08593397084832485322,76800806__Archaea__Halobacteria__Natronomonas_pharaonis_DSM_2160__elongation_factor_1|alpha:0.05312334348515447557):0.02354389570728443459,(300712392__Archaea__Halobacteria__Halalkalicoccus_jeotgali_B3__elongation_factor_1|alpha:0.04954498229445261637,((289582907__Archaea__Halobacteria__Natrialba_magadii_ATCC_43099__translation_elongation_factor_EF|1_subunit_alpha:0.07136141315799533758,((((169237138__Archaea__Halobacteria__Halobacterium_salinarum_R1__elongation_factor_1|alpha:0.00000122123005994819,15791378__Archaea__Halobacteria__Halobacterium_sp_NRC-1__elongation_factor_1|alpha:0.00000122123005994819):0.10395136937006717315,289582172__Archaea__Halobacteria__Natrialba_magadii_ATCC_43099__translation_elongation_factor_EF|1_subunit_alpha:0.02375550912464744271):0.02041456470438873100,336255201__Archaea__Halobacteria__Halopiger_xanaduensis_SH-6__translation_elongation_factor_EF|1_subunit_alpha:0.00973549021053892252):0.01588535157977107731,284166325__Archaea__Halobacteria__Haloterrigena_turkmenica_DSM_5511__translation_elongation_factor_EF|1_subunit_alpha:0.01208642389342456068):0.00763132451802779350):0.02912080436981466167,(((344213088__Archaea__Halobacteria__Haloarcula_hispanica_ATCC_33960__translation_elongation_factor_EF|1_subunit_alpha:0.00478259657628890642,2508578313__Archaea__Halobacteria__Haloarcula_sinaiiensis_ATCC_33800__translation_elongation_factor_EF|1_alpha:0.00000122123005994819):0.00757811671506746030,(2508584080__Archaea__Halobacteria__Haloarcula_vallismortis_ATCC_29715__translation_elongation_factor_EF|1_alpha:0.00477719792982542538,(55379076__Archaea__Halobacteria__Haloarcula_marismortui_ATCC_43049__elongation_factor_1|alpha:0.00000122123005994819,2508574919__Archaea__Halobacteria__Haloarcula_californiae_ATCC_33799__translation_elongation_factor_EF|1_alpha:0.00000122123005994819):0.00480055830532241830):0.01053023231713669933):0.04905429738512089716,257386565__Archaea__Halobacteria__Halomicrobium_mukohataei_DSM_12286__elongation_factor_1|alpha:0.03852639037659935650):0.01637737505326088833):0.01705800931785233371):0.02134606062556702877):0.01410527312715244980):0.01545091707966589172):0.20918205612010626337):0.10170274003546639352):0.04452704257121595233):0.04016189361760909987,(20093687__Archaea__Thermococcales-pyroco__Methanopyrus_kandleri_AV19__elongation_factor_1|alpha:0.21369736043093087718,(312136868__Archaea__Methanobacteriales__Methanothermus_fervidus_DSM_2088__translation_elongation_factor_1a_|ef|1a|ef|tu|:0.08570744346085910903,((333986479__Archaea__Methanobacteriales__Methanobacterium_sp_SWAN-1__translation_elongation_factor_EF|1_subunit_alpha:0.05912751172573935121,325960108__Archaea__Methanobacteriales__Methanobacterium_sp_AL-21__translation_elongation_factor_EF|1_subunit_alpha:0.06013739281912685447):0.06175953594827560816,((304315193__Archaea__Methanobacteriales__Methanothermobacter_marburgensis_str_Marburg__protein_translation_elongation_factor_Tu:0.01751239000068450374,15679071__Archaea__Methanobacteriales__Methanothermobacter_thermautotrophicus_str_Delta_H__elongation_factor_1|alpha:0.00000122123005994819):0.05281917306638804488,((288561061__Archaea__Methanobacteriales__Methanobrevibacter_ruminantium_M1__translation_elongation_factor_aEF|1_alpha:0.16264189084492458592,148642958__Archaea__Methanobacteriales__Methanobrevibacter_smithii_ATCC_35061__elongation_factor_1|alpha:0.05668647514796919945):0.06887312560371382231,84490153__Archaea__Methanobacteriales__Methanosphaera_stadtmanae_DSM_3091__elongation_factor_1|alpha:0.14155514054646139988):0.04199596920257085697):0.01307464999207387513):0.07895054499130231551):0.05702059174578773953):0.08984159404692672324):0.06633566600580277639,((((336121464__Archaea__Methanococcales__Methanothermococcus_okinawensis_IH1__translation_elongation_factor_EF|1_subunit_alpha:0.02663450747318386533,150401211__Archaea__Methanococcales__Methanococcus_aeolicus_Nankai-3__elongation_factor_1|alpha:0.05748262387663904266):0.03931214830190293136,((150399431__Archaea__Methanococcales__Methanococcus_vannielii_SB__elongation_factor_1|alpha:0.04066163023540271537,45358933__Archaea__Methanococcales__Methanococcus_maripaludis_S2__elongation_factor_1|alpha:0.02775355268090724803):0.03877248145889943681,297619545__Archaea__Methanococcales__Methanococcus_voltae_A3__translation_elongation_factor_EF|1_subunit_alpha:0.06236634783387168257):0.10301136465321338032):0.06460118994488206479,333911415__Archaea__Methanococcales__Methanotorris_igneus_Kol_5__translation_elongation_factor_EF|1_subunit_alpha:0.03338437429247934768):0.02938168168226563959,(((296110105__Archaea__Methanococcales__Methanocaldococcus_infernus_ME__translation_elongation_factor_EF|1|_subunit_alpha:0.03112496364139754820,(15668498__Archaea__Methanococcales__Methanocaldococcus_jannaschii_DSM_2661__elongation_factor_1|alpha:0.00000122123005994819,289192570__Archaea__Methanococcales__Methanocaldococcus_sp_FS406-22__translation_elongation_factor_EF|1|_subunit_alpha:0.00935029671840780299):0.00400126090051030302):0.00800524617717625168,261403511__Archaea__Methanococcales__Methanocaldococcus_vulcanius_M7__elongation_factor_1|alpha:0.01200006228910342407):0.00604263603280609692,256811211__Archaea__Methanococcales__Methanocaldococcus_fervens_AG86__elongation_factor_1|alpha:0.03249837096069914388):0.02694940015253295337):0.18781836254142733611):0.03151568898906276228):0.06715490194861796491,327400953__Archaea__Archaeoglobales__Archaeoglobus_veneficus_SNP6__translation_elongation_factor_EF|1_subunit_alpha:0.04461188351788908379):0.04898713235760263074,11498542__Archaea__Archaeoglobales__Archaeoglobus_fulgidus_DSM_4304__elongation_factor_1|alpha:0.06516616806863675948):0.0;
