# Supplementary material for: The last universal common ancestor between ancient Earth chemistry and the onset of genetics
Source: PLoS Genet. 2018 Aug 16;14(8):e1007518. doi: 10.1371/journal.pgen.1007518 (PMC6095482; doi:10.1371/journal.pgen.1007518)
Supplement: S1 Appendix — The trees are for the 355 clusters that, after alignment and tree construction, generated ML trees that preserve domain monophyly while also having homologues in ≥2 archaeal and ≥2 bacterial lineages. These 355 proteins trace to LUCA by those phylogenetic criteria [78]. LUCA, last universal common ancestor; ML, maximum likelihood. (ZIP) [file pgen.1007518.s001.zip › renamed_trees_LUCA/2669.tree]

((15618669__Bacteria__Chlamydiae__Chlamydophila_pneumoniae_CWL029__hypothetical_protein:0.29454269307742708683,((89897823__Bacteria__Chlamydiae__Chlamydophila_felis_Fe-C-56__oxidoreductase:0.04683635305466733734,((62185566__Bacteria__Chlamydiae__Chlamydophila_abortus_S26-3__hypothetical_protein:0.03330566954964354204,332287912__Bacteria__Chlamydiae__Chlamydophila_psittaci_6BC__hypothetical_protein:0.02806869302999142821):0.06508526077931900411,29840752__Bacteria__Chlamydiae__Chlamydophila_caviae_GPIC__hypothetical_protein:0.05104360285518074608):0.03796207880894757192):0.23935752529138384914,((383764015__Bacteria__Chloroflexi__Caldilinea_aerophila_DSM_14535_NBRC_104270__putative_F420|0||gamma|glutamyl_ligase:0.56666544293084941675,((42522787__Bacteria__Deltaproteobacteria__Bdellovibrio_bacteriovorus_HD100__hypothetical_protein:0.51815530263361320173,187250478__Bacteria__others_bacteria__Elusimicrobium_minutum_Pei191__hypothetical_protein:0.81117080634998706135):0.17023079185770123578,((((88601339__Archaea__Methanomicrobiales__Methanospirillum_hungatei_JF-1__hypothetical_protein:0.45007810489317584546,((126179779__Archaea__Methanomicrobiales__Methanoculleus_marisnigri_JR1__F420|dependent_oxidoreductase:0.28222559869753188755,(219851397__Archaea__Methanomicrobiales__Methanosphaerula_palustris_E1-9c__F420|dependent_oxidoreductase:0.35520285587052735643,154151729__Archaea__Methanomicrobiales__Methanoregula_boonei_6A8__F420|dependent_oxidoreductase:0.29019613173474112511):0.10780832150720684459):0.11216432795514678922,(307352881__Archaea__Methanomicrobiales__Methanoplanus_petrolearius_DSM_11571__F420|dependent_oxidoreductase:0.33670413980954694289,124486153__Archaea__Methanomicrobiales__Methanocorpusculum_labreanum_Z__hypothetical_protein:0.60774281489962056479):0.11327479313492236357):0.14992448490591731014):0.27093905453244820913,((91773790__Archaea__Methanosarcinales__Methanococcoides_burtonii_DSM_6242__coenzyme_F420|0_gamma|glutamyl_ligase:0.19938551263224535415,(294496555__Archaea__Methanosarcinales__Methanohalophilus_mahii_DSM_5219__coenzyme_F420|0_gamma|glutamyl_ligase:0.35560611116599882831,(336476026__Archaea__Methanosarcinales__Methanosalsum_zhilinae_DSM_4017__F420|dependent_oxidoreductase:0.36790587395479512622,(298674050__Archaea__Methanosarcinales__Methanohalobium_evestigatum_Z-7303__F420|dependent_oxidoreductase:0.29371576094513945909,((20092320__Archaea__Methanosarcinales__Methanosarcina_acetivorans_C2A__hypothetical_protein:0.07969051920735664707,21226539__Archaea__Methanosarcinales__Methanosarcina_mazei_Go1__hypothetical_protein:0.06207631014651382451):0.06481591917247689350,73669800__Archaea__Methanosarcinales__Methanosarcina_barkeri_str_Fusaro__coenzyme_F420|0_gamma|glutamyl_ligase:0.13620140728676760622):0.29168995164257993657):0.05813570384709585565):0.04994934956862632364):0.07880499879199374946):0.39052545463909671408,330509065__Archaea__Methanosarcinales__Methanosaeta_concilii_GP6__cytidine_deaminase:0.40257736333915672411):0.11820304065192342724):0.29064390487434604848,(118575504__Archaea__others_archaea__Cenarchaeum_symbiosum_A__hypothetical_protein:0.37153106218534187599,161527927__Archaea__others_archaea__Nitrosopumilus_maritimus_SCM1__hypothetical_protein:0.43594504394080063614):0.65545738626829541662):0.16204898395482725260,170290449__Archaea__others_archaea__Candidatus_Korarchaeum_cryptofilum_OPF8__F420|dependent_oxidoreductase:0.77026788635517928761):0.67051341883360660034):0.25609851355072038581):0.14532733580121912076,(42520716__Bacteria__Alphaproteobacteria__Wolbachia_endosymbiont_of_Drosophila_melanogaster__hypothetical_protein:0.03212638660973642091,225630592__Bacteria__Alphaproteobacteria__Wolbachia_sp_wRi__hypothetical_protein:0.01664946994520159762):0.69782366948829233078):0.31866716131516414912):0.04503666838133012218):0.29991846926796239536,15835515__Bacteria__Chlamydiae__Chlamydia_muridarum_Nigg__hypothetical_protein:0.06889714291494122844,15605342__Bacteria__Chlamydiae__Chlamydia_trachomatis_D-UW-3-CX__hypothetical_protein:0.08349355845556226396):0.0;
