# Supplementary material for: The last universal common ancestor between ancient Earth chemistry and the onset of genetics
Source: PLoS Genet. 2018 Aug 16;14(8):e1007518. doi: 10.1371/journal.pgen.1007518 (PMC6095482; doi:10.1371/journal.pgen.1007518)
Supplement: S1 Appendix — The trees are for the 355 clusters that, after alignment and tree construction, generated ML trees that preserve domain monophyly while also having homologues in ≥2 archaeal and ≥2 bacterial lineages. These 355 proteins trace to LUCA by those phylogenetic criteria [78]. LUCA, last universal common ancestor; ML, maximum likelihood. (ZIP) [file pgen.1007518.s001.zip › renamed_trees_LUCA/2956.tree]

(((325968130__Archaea__Thermoproteales__Vulcanisaeta_moutnovskia_768-28__hypothetical_protein:0.12222141782426654277,307596431__Archaea__Thermoproteales__Vulcanisaeta_distributa_DSM_14429__hypothetical_protein:0.22732696966970886154):1.71075071201065220805,(327400699__Archaea__Archaeoglobales__Archaeoglobus_veneficus_SNP6__hypothetical_protein:0.55635349160971958593,((337285439__Bacteria__others_bacteria__Thermodesulfatator_indicus_DSM_15286__hypothetical_protein:1.08184703454621566898,((337288356__Bacteria__others_bacteria__Thermodesulfobacterium_sp_OPB45__hypothetical_protein:0.93078127816069644584,206890324__Bacteria__others_bacteria__Thermodesulfovibrio_yellowstonii_DSM_11347__hypothetical_protein:0.26410528872761662722):0.14196895588391822418,332294927__Bacteria__Clostridia__Thermodesulfobium_narugense_DSM_14796__hypothetical_protein:0.64419201611487553194):0.09128451085151295663):0.14800910399838507203,((((258514271__Bacteria__Clostridia__Desulfotomaculum_acetoxidans_DSM_771__hypothetical_protein:0.27536774971306721138,(333923002__Bacteria__Clostridia__Desulfotomaculum_carboxydivorans_CO-1-SRB__hypothetical_protein:0.04045324258769338044,(334340718__Bacteria__Clostridia__Desulfotomaculum_ruminis_DSM_2154__hypothetical_protein:0.13070825986577694344,134298299__Bacteria__Clostridia__Desulfotomaculum_reducens_MI-1__hypothetical_protein:0.09976848821947378876):0.02959228226587187760):0.12882813772996862256):0.10148685409005808733,(147676962__Bacteria__Clostridia__Pelotomaculum_thermopropionicum_SI__hypothetical_protein:0.40005998277678711528,333977773__Bacteria__Clostridia__Desulfotomaculum_kuznetsovii_DSM_6115__hypothetical_protein:0.12359138883520127961):0.05257688138591146837):0.10763745067276624112,(260892298__Bacteria__Clostridia__Ammonifex_degensii_KC4__hypothetical_protein:0.24461515014464282891,((331699264__Bacteria__Actinobacteria__Pseudonocardia_dioxanivorans_CB1190__hypothetical_protein:0.42348971950703190315,((290954899__Bacteria__Actinobacteria__Streptomyces_scabiei_87-22__hypothetical_protein:0.16729955714097677344,182439008__Bacteria__Actinobacteria__Streptomyces_griseus_subsp_griseus_NBRC_13350__hypothetical_protein:0.18031592990474598626):0.15636291465358567732,(312200248__Bacteria__Actinobacteria__Frankia_sp_EuI1c__hypothetical_protein:0.30907467338485816732,111226154__Bacteria__Actinobacteria__Frankia_alni_ACN14a__hypothetical_protein:0.29614074319533734148):0.16889353384602326380):0.14172959475015825537):0.27965563289133954505,271966529__Bacteria__Actinobacteria__Streptosporangium_roseum_DSM_43021__hypothetical_protein:1.61270820603309106289):1.34767819267233446290):0.07874147860618641026):0.16587596662380857393,((302341623__Bacteria__Deltaproteobacteria__Desulfarculus_baarsii_DSM_2075__hypothetical_protein:0.45493201749858264149,(((((94987353__Bacteria__Deltaproteobacteria__Lawsonia_intracellularis_PHE-MN1-00__hypothetical_protein:1.00591938346668352544,120603243__Bacteria__Deltaproteobacteria__Desulfovibrio_vulgaris_DP4__hypothetical_protein:0.27315637609941451069):0.10948329022621151874,220903375__Bacteria__Deltaproteobacteria__Desulfovibrio_desulfuricans_subsp_desulfuricans_str_ATCC_27774__hypothetical_protein:0.77464776254896217100):0.04236918488392251575,218780314__Bacteria__Deltaproteobacteria__Desulfatibacillum_alkenivorans_AK-01__hypothetical_protein:0.53384202989695817010):0.05288620373539813790,(256829864__Bacteria__Deltaproteobacteria__Desulfomicrobium_baculatum_DSM_4028__hypothetical_protein:0.35188515337880144074,(317153824__Bacteria__Deltaproteobacteria__Desulfovibrio_aespoeensis_Aspo-2__hypothetical_protein:0.26915858650134294461,((374298906__Bacteria__Deltaproteobacteria__Desulfovibrio_africanus_str_Walvis_Bay__hypothetical_protein:0.21670227726093221898,218887897__Bacteria__Deltaproteobacteria__Desulfovibrio_vulgaris_str_Miyazaki_F__hypothetical_protein:0.24356366753576533246):0.07366254579283038062,((297569486__Bacteria__Deltaproteobacteria__Desulfurivibrio_alkaliphilus_AHT2__hypothetical_protein:0.24652593640671688346,158522901__Bacteria__Deltaproteobacteria__Desulfococcus_oleovorans_Hxd3__hypothetical_protein:0.36983464408627858555):0.08129952478636619240,(320353473__Bacteria__Deltaproteobacteria__Desulfobulbus_propionicus_DSM_2032__hypothetical_protein:0.38581603216521997979,239909028__Bacteria__Deltaproteobacteria__Desulfovibrio_magneticus_RS-1__hypothetical_protein:0.32271341365464123463):0.04099516804825608512):0.04635020520413317413):0.04406594366413204428):0.04823487197698306250):0.02927155710395211788):0.09865770619859287605,169830520__Bacteria__Clostridia__Candidatus_Desulforudis_audaxviator_MP104C__hypothetical_protein:0.49453366757561623146):0.14465793655562553255):0.10901541608716312781,328952297__Bacteria__Deltaproteobacteria__Desulfobacca_acetoxidans_DSM_11109__hypothetical_protein:0.23369458334042028658):0.16581808523563204560):0.14233419705813635248):0.20248775968799098690):0.29518781114398101595):0.41039257385332317263,284161847__Archaea__Archaeoglobales__Archaeoglobus_profundus_DSM_5631__hypothetical_protein:0.55832776979910581083,11499278__Archaea__Archaeoglobales__Archaeoglobus_fulgidus_DSM_4304__hypothetical_protein:0.95299657523985714658):0.0;
