# Supplementary material for: The last universal common ancestor between ancient Earth chemistry and the onset of genetics
Source: PLoS Genet. 2018 Aug 16;14(8):e1007518. doi: 10.1371/journal.pgen.1007518 (PMC6095482; doi:10.1371/journal.pgen.1007518)
Supplement: S1 Appendix — The trees are for the 355 clusters that, after alignment and tree construction, generated ML trees that preserve domain monophyly while also having homologues in ≥2 archaeal and ≥2 bacterial lineages. These 355 proteins trace to LUCA by those phylogenetic criteria [78]. LUCA, last universal common ancestor; ML, maximum likelihood. (ZIP) [file pgen.1007518.s001.zip › renamed_trees_LUCA/2813.tree]

((284162552__Archaea__Archaeoglobales__Archaeoglobus_profundus_DSM_5631__sodium|calcium_exchanger_membrane_region:0.29958950743474638267,288930607__Archaea__Archaeoglobales__Ferroglobus_placidus_DSM_10642__sodium|calcium_exchanger_membrane_region:0.30384703441697963333):0.13784018639746492552,((((389846145__Archaea__Halobacteria__Haloferax_mediterranei_ATCC_33500__Na||Ca2||exchanging_protein:0.02764110091249246184,2508591358__Archaea__Halobacteria__Haloferax_mucosum_ATCC_BAA-1512__Ca2||Na|_antiporter:0.07722892759020806575):0.05275284100833169815,((2508565573__Archaea__Halobacteria__Haloferax_denitrificans_ATCC_35960__Ca2||Na|_antiporter:0.01245699231201489836,2508572576__Archaea__Halobacteria__Haloferax_sulfurifontis_ATCC_BAA-897__Ca2||Na|_antiporter:0.00931110801781295967):0.03007817542039065498,292654878__Archaea__Halobacteria__Haloferax_volcanii_DS2__Na||Ca2||exchanging_protein:0.01266065982219374483):0.04023654145969855767):0.24119546291346311007,(257053541__Archaea__Halobacteria__Halorhabdus_utahensis_DSM_12940__sodium|calcium_exchanger_membrane_region:0.26288955140531888865,(((313127232__Archaea__Halobacteria__Halogeometricum_borinquense_DSM_11551__ca2||na|_antiporter:0.26401453096458044056,(300711892__Archaea__Halobacteria__Halalkalicoccus_jeotgali_B3__sodium|calcium_exchanger_membrane_subunit:0.21656626532407041719,(222480312__Archaea__Halobacteria__Halorubrum_lacusprofundi_ATCC_49239__sodium|calcium_exchanger_membrane_region:0.17733067231758903315,2508572414__Archaea__Halobacteria__Haloferax_sulfurifontis_ATCC_BAA-897__Ca2||Na|_antiporter:0.20193739149326339621):0.12239866662524143126):0.05896498299656881270):0.06207159364589627526,(284165283__Archaea__Halobacteria__Haloterrigena_turkmenica_DSM_5511__sodium|calcium_exchanger_membrane_region:0.22956666467167549661,336253557__Archaea__Halobacteria__Halopiger_xanaduensis_SH-6__sodium|calcium_exchanger_membrane_protein:0.24230438980715934827):0.16942136738030383336):0.02381979232197081395,(257388972__Archaea__Halobacteria__Halomicrobium_mukohataei_DSM_12286__sodium|calcium_exchanger_membrane_region:0.23646229481989489152,((344211636__Archaea__Halobacteria__Haloarcula_hispanica_ATCC_33960__Na||Ca2||exchanging_protein:0.00000122123005994819,(55377557__Archaea__Halobacteria__Haloarcula_marismortui_ATCC_43049__Na||Ca2||exchanging_protein:0.00384250509483932993,2508573246__Archaea__Halobacteria__Haloarcula_californiae_ATCC_33799__Ca2||Na|_antiporter:0.00000122123005994819):0.00000122123005994819):0.01355755291806225865,(2508582187__Archaea__Halobacteria__Haloarcula_vallismortis_ATCC_29715__Ca2||Na|_antiporter:0.04121055719161180464,2508579351__Archaea__Halobacteria__Haloarcula_sinaiiensis_ATCC_33800__Ca2||Na|_antiporter:0.00809742093446518506):0.01365581826797866542):0.12380420242620626681):0.18478393020013941794):0.07194556525283289650):0.22152584942480391117):0.63990535295681350014,(((((167646249__Bacteria__Alphaproteobacteria__Caulobacter_sp_K31__sodium|calcium_exchanger_membrane_region:0.27390984343880164786,386718528__Bacteria__Gammaproteobacteria__Stenotrophomonas_maltophilia_D457__sodium|calcium_exchanger_family_protein:0.33129693430396478515):0.08081254723328133716,(121594241__Bacteria__Betaproteobacteria__Acidovorax_sp_JS42__sodium|calcium_exchanger_membrane_region:0.33297894525388477271,240139239__Bacteria__Alphaproteobacteria__Methylobacterium_extorquens_AM1__sodium|calcium_exchanger_type_membrane_protein:0.37386259318486897429):0.07997214961294174529):0.51889916149937109768,(315504975__Bacteria__Actinobacteria__Micromonospora_sp_L5__sodium|calcium_exchanger_membrane_subunit:0.61242535928917862798,(145296526__Bacteria__Actinobacteria__Corynebacterium_glutamicum_R__hypothetical_protein:0.66376749942558221917,((169631797__Bacteria__Actinobacteria__Mycobacterium_abscessus_ATCC_19977_1__Sodium|calcium_exchanger_family_protein:0.16369703551151817966,(118462247__Bacteria__Actinobacteria__Mycobacterium_avium_104__sodium|calcium_exchanger_family_protein:0.05147920143807735438,(387878452__Bacteria__Actinobacteria__Mycobacterium_sp_MOTT36Y__sodium|calcium_exchanger_family_protein:0.00951520379273423401,379757084__Bacteria__Actinobacteria__Mycobacterium_intracellulare_MOTT-02__sodium|calcium_exchanger_family_protein:0.00483395486154618997):0.05480957588745359599):0.27162760589438855741):0.22773896976430038630,(336119260__Bacteria__Actinobacteria__Microlunatus_phosphovorus_NM-1__hypothetical_protein:0.28604006642448581710,284033071__Bacteria__Actinobacteria__Kribbella_flavida_DSM_17836__sodium|calcium_exchanger_membrane_region:0.29239351191875345704):0.21107742183288608073):0.13021118151490487791):0.22191861464271947502):0.13709426146034722760):0.15761614595569142794,((256377121__Bacteria__Actinobacteria__Actinosynnema_mirum_DSM_43827__sodium|calcium_exchanger_membrane_protein:0.23521808684436143477,257056767__Bacteria__Actinobacteria__Saccharomonospora_viridis_DSM_43017__Ca2||Na|_antiporter:0.35407738263202798157):0.64767334011386534787,(269925753__Bacteria__others_bacteria__Thermobaculum_terrenum_ATCC_BAA-798__sodium|calcium_exchanger_membrane_region:0.26787205839501637694,269838461__Bacteria__Chloroflexi__Sphaerobacter_thermophilus_DSM_20745__sodium|calcium_exchanger_membrane_region:0.31789313325040075009):0.28676897877279522442):0.04640136736890368430):0.11236043024186165296,((220903869__Bacteria__Deltaproteobacteria__Desulfovibrio_desulfuricans_subsp_desulfuricans_str_ATCC_27774__sodium|calcium_exchanger_membrane_protein:0.43643312603630390889,(46581021__Bacteria__Deltaproteobacteria__Desulfovibrio_vulgaris_str_Hildenborough__sodium|calcium_exchanger_family_protein:0.21317976884442077501,218886210__Bacteria__Deltaproteobacteria__Desulfovibrio_vulgaris_str_Miyazaki_F__sodium|calcium_exchanger_membrane_region:0.18919884559614716379):0.11918217216864890329):0.06472769029515372530,(239909061__Bacteria__Deltaproteobacteria__Desulfovibrio_magneticus_RS-1__sodium|calcium_exchanger_protein:0.41595138410861703937,374300403__Bacteria__Deltaproteobacteria__Desulfovibrio_africanus_str_Walvis_Bay__sodium|calcium_exchanger_membrane_region:0.24056062592919097431):0.09330508864516050271):0.37851860387300945154):0.33327044412968687137):0.23597923576801804746,11497867__Archaea__Archaeoglobales__Archaeoglobus_fulgidus_DSM_4304__hypothetical_protein:0.35689897411216009449):0.0;
