# Supplementary material for: The last universal common ancestor between ancient Earth chemistry and the onset of genetics
Source: PLoS Genet. 2018 Aug 16;14(8):e1007518. doi: 10.1371/journal.pgen.1007518 (PMC6095482; doi:10.1371/journal.pgen.1007518)
Supplement: S1 Appendix — The trees are for the 355 clusters that, after alignment and tree construction, generated ML trees that preserve domain monophyly while also having homologues in ≥2 archaeal and ≥2 bacterial lineages. These 355 proteins trace to LUCA by those phylogenetic criteria [78]. LUCA, last universal common ancestor; ML, maximum likelihood. (ZIP) [file pgen.1007518.s001.zip › renamed_trees_LUCA/2540.tree]

(304314641__Archaea__Methanobacteriales__Methanothermobacter_marburgensis_str_Marburg__DNA_helicase_related_protein:0.06673898936367661516,((((((153006518__Bacteria__Deltaproteobacteria__Anaeromyxobacter_sp_Fw109-5__hypothetical_protein:1.38502856698038634420,((33862575__Bacteria__Cyanobacteria__Prochlorococcus_marinus_str_MIT_9313__hypothetical_protein:1.56784692292484173493,225873156__Bacteria__Acidobacteria__Acidobacterium_capsulatum_ATCC_51196__hypothetical_protein:1.17019924100162975300):0.73645960551181355314,((383781188__Bacteria__Actinobacteria__Actinoplanes_missouriensis_431__hypothetical_protein:0.79132205254274434747,(269795697__Bacteria__Actinobacteria__Sanguibacter_keddieii_DSM_10542__hypothetical_protein:0.58865696339549611338,(258651348__Bacteria__Actinobacteria__Nakamurella_multipartita_DSM_44233__superfamily_I_DNA_and_RNA_helicase_protein:0.52506460320206660430,312139074__Bacteria__Actinobacteria__Rhodococcus_equi_103S__hypothetical_protein:0.58427712143714460868):0.12708954982956222057):0.30583599281504658673):0.54334665692264194625,(350271249__Bacteria__Clostridia__Oscillibacter_valericigenes_Sjm18-20__hypothetical_protein:1.06558787244489661106,302387130__Bacteria__Clostridia__Clostridium_saccharolyticum_WM1__helicase:1.00474266841980242049):0.33496726612491978248):0.11170616972137610567):0.12039016416485642802):0.09761903614907833926,(((((27383200__Bacteria__Alphaproteobacteria__Bradyrhizobium_japonicum_USDA_110__hypothetical_protein:0.92309414872546591280,163849919__Bacteria__Alphaproteobacteria__Methylobacterium_extorquens_PA1__hypothetical_protein:1.19881374505532312114):0.19621361247749324885,(126463959__Bacteria__Alphaproteobacteria__Rhodobacter_sphaeroides_ATCC_17029__superfamily_I_DNA|RNA_helicase:1.11001295099253338705,(291300432__Bacteria__Actinobacteria__Stackebrandtia_nassauensis_DSM_44728__hypothetical_protein:0.74039587228417891307,116251892__Bacteria__Alphaproteobacteria__Rhizobium_leguminosarum_bv_viciae_3841__hypothetical_protein:0.90517357075001236844):0.17084377833677680258):0.37162552663239445394):0.09322686003731978088,(220908527__Bacteria__Cyanobacteria__Cyanothece_sp_PCC_7425__hypothetical_protein:0.84181481562690363418,297624445__Bacteria__Deinococcus-Thermus__Truepera_radiovictrix_DSM_17093__transcription_elongation_factor_GreA|GreB_domain|containing_protein:0.71945905826798550731):0.10567582527536820147):0.20956414743052734218,(338212786__Bacteria__Bacteroidetes__Runella_slithyformis_DSM_19594__transcription_elongation_factor_GreA|GreB_domain|containing_protein:0.78421306250630984369,91787829__Bacteria__Betaproteobacteria__Polaromonas_sp_JS666__superfamily_I_DNA|RNA_helicase:0.55809469122988186740):0.57309773636795846574):0.07577464890102410255,((167623675__Bacteria__Gammaproteobacteria__Shewanella_halifaxensis_HAW-EB4__hypothetical_protein:0.69213555853024000264,(114049182__Bacteria__Gammaproteobacteria__Shewanella_sp_MR-7__hypothetical_protein:0.43955211848347663928,(254780229__Bacteria__Alphaproteobacteria__Candidatus_Liberibacter_asiaticus_str_psy62__hypothetical_protein:0.12334314524649468703,315122786__Bacteria__Alphaproteobacteria__Candidatus_Liberibacter_solanacearum_CLso-ZC1__hypothetical_protein:0.11247433745278760664):0.75036752371252113392):0.20384481667458489995):0.47621180602685442285,374301761__Bacteria__Deltaproteobacteria__Desulfovibrio_africanus_str_Walvis_Bay__hypothetical_protein:1.27989192846471389053):0.11445101600597461233):0.41080420900687675267):0.13396433239509239477,(((217977014__Bacteria__Alphaproteobacteria__Methylocella_silvestris_BL2__putative_DNA_helicase|like_protein:0.86361460749107932244,159043539__Bacteria__Alphaproteobacteria__Dinoroseobacter_shibae_DFL_12__putative_DNA_helicase|like_protein:0.68746769959523934546):0.44902466860330048082,((146338246__Bacteria__Alphaproteobacteria__Bradyrhizobium_sp_ORS_278__DNA_helicase|like_protein:0.08948685223309395254,148258111__Bacteria__Alphaproteobacteria__Bradyrhizobium_sp_BTAi1__DNA_helicase|like_protein:0.11176673841916948127):0.63228074161754699301,((264679535__Bacteria__Betaproteobacteria__Comamonas_testosteroni_CNB-2__hypothetical_protein:0.36926411316670371132,377813346__Bacteria__Betaproteobacteria__Burkholderia_sp_YI23__putative_DNA_helicase|like_protein:0.38177191444046432167):0.36248215914761372503,(66768708__Bacteria__Gammaproteobacteria__Xanthomonas_campestris_pv_campestris_str_8004__DNA_helicase|like_protein:0.66749524400961712800,((((218532630__Bacteria__Alphaproteobacteria__Methylobacterium_chloromethanicum_CM4__superfamily_I_DNA_and_RNA_helicase_protein:0.01645677032522032540,254563699__Bacteria__Alphaproteobacteria__Methylobacterium_extorquens_DM4__DNA_helicase|like_protein:0.01174990477502444071):0.32184987641192597252,218887148__Bacteria__Deltaproteobacteria__Desulfovibrio_vulgaris_str_Miyazaki_F__superfamily_I_DNA_and_RNA_helicase_protein:0.43260186455319321608):0.07090530235632287737,((153950152__Bacteria__Gammaproteobacteria__Yersinia_pseudotuberculosis_IP_31758__hypothetical_protein:0.29178962681495856923,292488797__Bacteria__Gammaproteobacteria__Erwinia_amylovora_CFBP1430__superfamily_I_DNA_and_RNA_helicase_and_helicase_subunits|like_protein:0.51512062153341964255):0.19121426729831042524,(190892894__Bacteria__Alphaproteobacteria__Rhizobium_etli_CIAT_652__superfamily_I_DNA_and_RNA_helicase:0.20528988006399370714,241204694__Bacteria__Alphaproteobacteria__Rhizobium_leguminosarum_bv_trifolii_WSM1325__superfamily_I_DNA_and_RNA_helicase_protein:0.18121255696411739389):0.30794961704752799037):0.05863501159681334257):0.03695334352490654145,374311441__Bacteria__Acidobacteria__Granulicella_mallensis_MP5ACTX8__hypothetical_protein:0.49146841690476883446):0.14387463460249430569):0.15085623924382315919):0.05933889379263929814):0.18346219083975498498):0.15895127334610281711,((256419799__Bacteria__Bacteroidetes__Chitinophaga_pinensis_DSM_2588__DNA|RNA_helicase:0.48527460334413280441,326801647__Bacteria__Bacteroidetes__Sphingobacterium_sp_21__DNA|RNA_helicase:0.53876447413592987168):0.45872819004820014621,(((339495471__Bacteria__Gammaproteobacteria__Pseudomonas_stutzeri_ATCC_17588_LMG_11199__DNA|RNA_helicase:0.06055621536230510610,330830640__Bacteria__Gammaproteobacteria__Aeromonas_veronii_B565__hypothetical_protein:0.07197097176430258814):0.35463672587347833121,56478527__Bacteria__Betaproteobacteria__Aromatoleum_aromaticum_EbN1__DNA|RNA_helicase:0.42468172344779125948):0.29543169678585073923,(220934943__Bacteria__Gammaproteobacteria__Thioalkalivibrio_sulfidophilus_HL-EbGr7__hypothetical_protein:0.59137136929112188444,(160876392__Bacteria__Gammaproteobacteria__Shewanella_baltica_OS195__hypothetical_protein:0.03158157955570457809,(146293858__Bacteria__Gammaproteobacteria__Shewanella_putrefaciens_CN-32__putative_DNA|RNA_helicase:0.00000122123005994819,120598071__Bacteria__Gammaproteobacteria__Shewanella_sp_W3-18-1__hypothetical_protein:0.00000122123005994819):0.01605592002562611711):0.71162924090334622740):0.27934502458401760938):0.20554952881628898997):0.16610484809960807118):0.16953226752849615000):0.47609053815802532261,84489728__Archaea__Methanobacteriales__Methanosphaera_stadtmanae_DSM_3091__helicase:1.09353339338206656528):0.12786314577587798436,((333986832__Archaea__Methanobacteriales__Methanobacterium_sp_SWAN-1__hypothetical_protein:0.33698471344713937237,325959763__Archaea__Methanobacteriales__Methanobacterium_sp_AL-21__DNA_helicase|like_protein:0.44757385459597759381):0.23365083645395834377,(383320715__Archaea__Methanocellales__Methanocella_sp_HZ254__hypothetical_protein:0.68746115430930865298,(124486254__Archaea__Methanomicrobiales__Methanocorpusculum_labreanum_Z__hypothetical_protein:1.02060913135371178484,((20092301__Archaea__Methanosarcinales__Methanosarcina_acetivorans_C2A__hypothetical_protein:0.10754993347504733514,21228694__Archaea__Methanosarcinales__Methanosarcina_mazei_Go1__hypothetical_protein:0.13675755863633146103):0.11141415870150914169,73670022__Archaea__Methanosarcinales__Methanosarcina_barkeri_str_Fusaro__hypothetical_protein:0.24451427167369726989):0.50339089982196072448):0.15546052619808584105):0.08423904001031443101):0.10973504337880894688):0.16886230617466643777,(288560377__Archaea__Methanobacteriales__Methanobrevibacter_ruminantium_M1__DNA_helicase:0.39366873244136019183,148643754__Archaea__Methanobacteriales__Methanobrevibacter_smithii_ATCC_35061__helicase:0.40062561676214836215):0.35190122233332599144):0.57474336168915418632,15678515__Archaea__Methanobacteriales__Methanothermobacter_thermautotrophicus_str_Delta_H__DNA_helicase|like_protein:0.06532443955203476316):0.0;
