# Supplementary material for: The last universal common ancestor between ancient Earth chemistry and the onset of genetics
Source: PLoS Genet. 2018 Aug 16;14(8):e1007518. doi: 10.1371/journal.pgen.1007518 (PMC6095482; doi:10.1371/journal.pgen.1007518)
Supplement: S1 Appendix — The trees are for the 355 clusters that, after alignment and tree construction, generated ML trees that preserve domain monophyly while also having homologues in ≥2 archaeal and ≥2 bacterial lineages. These 355 proteins trace to LUCA by those phylogenetic criteria [78]. LUCA, last universal common ancestor; ML, maximum likelihood. (ZIP) [file pgen.1007518.s001.zip › renamed_trees_LUCA/1507.tree]

(288930580__Archaea__Archaeoglobales__Ferroglobus_placidus_DSM_10642__3|hydroxyacyl|CoA_dehydrogenase_NAD|binding_protein:0.36075430083856357966,(((15897557__Archaea__Sulfolobales__Sulfolobus_solfataricus_P2__3|hydroxyacyl|CoA_dehydrogenase:0.08029145480934853085,227827758__Archaea__Sulfolobales__Sulfolobus_islandicus_M_14-25__3|hydroxyacyl|CoA_dehydrogenase:0.07813290760554024439):0.14483861856013319214,((330834157__Archaea__Sulfolobales__Metallosphaera_cuprina_Ar-4__malonate_semialdehyde_reductase:0.16440393003605430211,146304741__Archaea__Sulfolobales__Metallosphaera_sedula_DSM_5348__3|hydroxyacyl|CoA_dehydrogenase:0.08397781411991447897):0.14884606330769320492,(332796785__Archaea__Sulfolobales__Acidianus_hospitalis_W1__3|hydroxyacyl|CoA_dehydrogenase_NAD|binding_protein:0.08560438398096663348,(70607358__Archaea__Sulfolobales__Sulfolobus_acidocaldarius_DSM_639__3|hydroxybutyryl|CoA_dehydrogenase:0.24494998341636711747,15921801__Archaea__Sulfolobales__Sulfolobus_tokodaii_str_7__3|hydroxybutyryl|CoA_dehydrogenase:0.11352864477023237588):0.09154638941903740779):0.02620255493120063686):0.07479576372430260522):0.66026386581624429972,((((((((307545876__Bacteria__Gammaproteobacteria__Halomonas_elongata_DSM_2581__3|hydroxyacyl|CoA_dehydrogenase:0.67747431523020795741,((163857672__Bacteria__Betaproteobacteria__Bordetella_petrii_DSM_12804__3|hydroxyacyl|CoA_dehydrogenase:0.24408435372147743725,(154244384__Bacteria__Alphaproteobacteria__Xanthobacter_autotrophicus_Py2__3|hydroxyacyl|CoA_dehydrogenase:0.32616007116773931829,(319784971__Bacteria__Alphaproteobacteria__Mesorhizobium_ciceri_biovar_biserrulae_WSM1271__3|hydroxyacyl|CoA_dehydrogenase_NAD|binding_protein:0.08319709911841767502,(337268489__Bacteria__Alphaproteobacteria__Mesorhizobium_opportunistum_WSM2075__3|hydroxyacyl|CoA_dehydrogenase_NAD|binding_protein:0.04628049991552866949,13471146__Bacteria__Alphaproteobacteria__Mesorhizobium_loti_MAFF303099__3|hydroxyacyl|CoA_dehydrogenase:0.03738498496157194317):0.04490335975937312374):0.18588099586250583783):0.17757084614653081966):0.32655649907157291434,(((170749305__Bacteria__Alphaproteobacteria__Methylobacterium_radiotolerans_JCM_2831__NAD|binding_3|hydroxyacyl|CoA_dehydrogenase:0.46032355117155565605,(220923603__Bacteria__Alphaproteobacteria__Methylobacterium_nodulans_ORS_2060__NAD|binding_3|hydroxyacyl|CoA_dehydrogenase:0.08821131162435162654,170742761__Bacteria__Alphaproteobacteria__Methylobacterium_sp_4-46__NAD|binding_3|hydroxyacyl|CoA_dehydrogenase:0.10023048364319334103):0.21123721194978151150):0.08404333946510560149,119386286__Bacteria__Alphaproteobacteria__Paracoccus_denitrificans_PD1222__3|hydroxyacyl|CoA_dehydrogenase:0.70086793050352425016):0.18178026786638312728,(377813775__Bacteria__Betaproteobacteria__Burkholderia_sp_YI23__3|hydroxyacyl|CoA_dehydrogenase_NAD|binding_protein:0.47104402842220810532,(121611611__Bacteria__Betaproteobacteria__Verminephrobacter_eiseniae_EF01-2__3|hydroxyacyl|CoA_dehydrogenase:0.29085206597962282027,170720885__Bacteria__Gammaproteobacteria__Pseudomonas_putida_W619__3|hydroxyacyl|CoA_dehydrogenase:0.48714299351920803405):0.12424028814351291417):0.11354124513030047772):0.05558891563379697587):0.03577553652930840627):0.04466688271554934003,((377808172__Bacteria__Betaproteobacteria__Burkholderia_sp_YI23__3|hydroxyacyl|CoA_dehydrogenase:0.57803420477760047991,(148261762__Bacteria__Alphaproteobacteria__Acidiphilium_cryptum_JF-5__3|hydroxyacyl|CoA_dehydrogenase:0.00000122123005994819,326405257__Bacteria__Alphaproteobacteria__Acidiphilium_multivorum_AIU301__putative_3|hydroxybutyryl|CoA_dehydrogenase:0.00686552151095885625):0.42025509993361370720):0.14372175719918348080,(311108032__Bacteria__Betaproteobacteria__Achromobacter_xylosoxidans_A8__3|hydroxyacyl|CoA_dehydrogenase|_C|terminal_domain|containing_protein_4:0.38650778403261576432,332283636__Bacteria__Betaproteobacteria__Pusillimonas_sp_T7-7__3|hydroxybutyryl|CoA_dehydrogenase:0.45015358940603444893):0.10176803449564304771):0.05727418384087674258):0.06002206524951865518,(298294031__Bacteria__Alphaproteobacteria__Starkeya_novella_DSM_506__NAD|binding_3|hydroxyacyl|CoA_dehydrogenase_protein:0.43444241569723901497,110681279__Bacteria__Alphaproteobacteria__Roseobacter_denitrificans_OCh_114__3|hydroxyacyl|CoA_dehydrogenase:0.78223945687936169424):0.17060900612500912166):0.02579017077843119218,(158423961__Bacteria__Alphaproteobacteria__Azorhizobium_caulinodans_ORS_571__3|hydroxybutyryl|CoA_dehydrogenase:0.47445839170240627913,((161520311__Bacteria__Betaproteobacteria__Burkholderia_multivorans_ATCC_17616__3|hydroxyacyl|CoA_dehydrogenase:0.00000122123005994819,189353510__Bacteria__Betaproteobacteria__Burkholderia_multivorans_ATCC_17616_Xp__3|hydroxyacyl|CoA_dehydrogenase:0.00000122123005994819):0.30558530754472346125,(110634989__Bacteria__Alphaproteobacteria__Chelativorans_sp_BNC1__3|hydroxyacyl|CoA_dehydrogenase:0.33612492418621991996,118470023__Bacteria__Actinobacteria__Mycobacterium_smegmatis_str_MC2_155__3|hydroxyacyl|CoA_dehydrogenase:0.36928798250876421205):0.32013772335810436465):0.25984306583691602066):0.22481697014186849404):0.09339731292736073998,((385233771__Bacteria__Alphaproteobacteria__Ketogulonigenium_vulgarum_WSH-001__NAD|binding_3|hydroxyacyl|CoA_dehydrogenase:0.00000122123005994819,310816266__Bacteria__Alphaproteobacteria__Ketogulonicigenium_vulgare_Y25__3|hydroxyacyl|CoA_dehydrogenase:0.00000122123005994819):1.02576619720004491576,(33592959__Bacteria__Betaproteobacteria__Bordetella_pertussis_Tohama_I__3|hydroxyacyl|CoA_dehydrogenase:0.01278059683384111592,(33600727__Bacteria__Betaproteobacteria__Bordetella_bronchiseptica_RB50__3|hydroxyacyl|CoA_dehydrogenase:0.00356561840687603850,33596893__Bacteria__Betaproteobacteria__Bordetella_parapertussis_12822__3|hydroxyacyl|CoA_dehydrogenase:0.00000122123005994819):0.00888813708347746881):0.68017720826103622578):0.23966241031067772593):0.14996973211529920911,339505760__Bacteria__Alphaproteobacteria__Roseobacter_litoralis_Och_149__3|hydroxyacyl|CoA_dehydrogenase:0.63871230027728209677):0.39095569633118970598,(374993906__Bacteria__Clostridia__Desulfosporosinus_orientis_DSM_765__3|hydroxyacyl|CoA_dehydrogenase:1.08086867944841880096,(255035669__Bacteria__Bacteroidetes__Dyadobacter_fermentans_DSM_18053__3|hydroxyacyl|CoA_dehydrogenase:1.89476439094244719641,145588652__Bacteria__Betaproteobacteria__Polynucleobacter_necessarius_subsp_asymbioticus_QLW-P1DMWA-1__3|hydroxyacyl|CoA_dehydrogenase|_NAD|binding:1.32002429913004459827):0.24912115057509259808):0.28865967978699280660):0.16936867648167991396,(((169823768__Bacteria__Clostridia__Finegoldia_magna_ATCC_29328__3|hydroxyacyl|CoA_dehydrogenase:0.78613705971131320194,339441759__Bacteria__Clostridia__Clostridium_sp_SY8519__3|hydroxyacyl|CoA_dehydrogenase:0.57073179240266180834):0.22357568635723859551,(((375134227__Bacteria__Gammaproteobacteria__Acinetobacter_calcoaceticus_PHEA-2__putative_hydroxyacyl|CoA_dehydrogenase:0.02003725851780310818,299770718__Bacteria__Gammaproteobacteria__Acinetobacter_oleivorans_DR1__3|hydroxyacyl|CoA_dehydrogenase:0.02355512273555020880):0.06469521698823940681,((126641307__Bacteria__Gammaproteobacteria__Acinetobacter_baumannii_ATCC_17978__3|hydroxyacyl|CoA_dehydrogenase:0.00507469498017644027,((169796494__Bacteria__Gammaproteobacteria__Acinetobacter_baumannii_AYE__hydroxyacyl|CoA_dehydrogenase:0.00000122123005994819,215483958__Bacteria__Gammaproteobacteria__Acinetobacter_baumannii_AB307-0294__3|hydroxyacyl|CoA_dehydrogenase|_NAD_binding_domain_protein:0.00000122123005994819):0.00000122123005994819,213156393__Bacteria__Gammaproteobacteria__Acinetobacter_baumannii_AB0057__3|hydroxyacyl|CoA_dehydrogenase:0.00000122123005994819):0.00618118948694712685):0.00703726761348018141,(169633819__Bacteria__Gammaproteobacteria__Acinetobacter_baumannii_SDF__hydroxyacyl|CoA_dehydrogenase:0.00669862913570587037,((184157576__Bacteria__Gammaproteobacteria__Acinetobacter_baumannii_ACICU__3|hydroxyacyl|CoA_dehydrogenase:0.00000122123005994819,384142658__Bacteria__Gammaproteobacteria__Acinetobacter_baumannii_MDR-ZJ06__3|hydroxyacyl|CoA_dehydrogenase:0.00000122123005994819):0.00000122123005994819,((387124463__Bacteria__Gammaproteobacteria__Acinetobacter_baumannii_MDR-TJ__3|hydroxyacyl|CoA_dehydrogenase:0.00000122123005994819,385236984__Bacteria__Gammaproteobacteria__Acinetobacter_baumannii_TCDC-AB0715__3|hydroxyacyl|CoA_dehydrogenase:0.00000122123005994819):0.00000122123005994819,384131665__Bacteria__Gammaproteobacteria__Acinetobacter_baumannii_1656-2__Putative_hydroxyacyl|CoA_dehydrogenase:0.00000122123005994819):0.00000122123005994819):0.00974416139561933362):0.00303776023177076363):0.11718079087170231445):0.69091432060565771689,339442130__Bacteria__Clostridia__Clostridium_sp_SY8519__3|hydroxyacyl|CoA_dehydrogenase:1.41028601384140284125):0.08377661516596490721):0.20135812033283578826,(((312195183__Bacteria__Actinobacteria__Frankia_sp_EuI1c__3|hydroxyacyl|CoA_dehydrogenase_NAD|binding_protein:0.41058773543911136761,86742816__Bacteria__Actinobacteria__Frankia_sp_CcI3__3|hydroxyacyl|CoA_dehydrogenase:0.43429801324705397114):0.45280139951420700362,(169627862__Bacteria__Actinobacteria__Mycobacterium_abscessus_ATCC_19977_1__Putative_3|hydroxyacyl|CoA_dehydrogenase:0.86395468616914072868,256826379__Bacteria__Actinobacteria__Kytococcus_sedentarius_DSM_20547__3|hydroxyacyl|CoA_dehydrogenase:1.10233559206149056564):0.15604539543565243420):0.32439087356623946823,(((389876993__Bacteria__Alphaproteobacteria__Tistrella_mobilis_KA081020-065__3|hydroxyacyl|CoA_dehydrogenase_|hdb|1|:0.21103652690646154677,(374332463__Bacteria__Alphaproteobacteria__Pseudovibrio_sp_FO-BEG1__3|hydroxyacyl|CoA_dehydrogenase_NAD|binding_protein:0.35466078939427497785,328542156__Bacteria__Alphaproteobacteria__Polymorphum_gilvum_SL003B-26A1__3|hydroxyacyl|CoA_dehydrogenase:0.23696353263162675540):0.10016810287151932390):0.56986145882630356851,(((154248210__Bacteria__Alphaproteobacteria__Xanthobacter_autotrophicus_Py2__NAD|binding_3|hydroxyacyl|CoA_dehydrogenase:0.32345917227172260588,(((33602357__Bacteria__Betaproteobacteria__Bordetella_bronchiseptica_RB50__hydroxlacyl|CoA_dehydrogenase:0.00331304158821629563,33596357__Bacteria__Betaproteobacteria__Bordetella_parapertussis_12822__hydroxlacyl|CoA_dehydrogenase:0.00000122123005994819):0.01658521636013007491,(33593061__Bacteria__Betaproteobacteria__Bordetella_pertussis_Tohama_I__hydroxlacyl|CoA_dehydrogenase:0.00000122123005994819,384204359__Bacteria__Betaproteobacteria__Bordetella_pertussis_CS__putative_hydroxlacyl|CoA_dehydrogenase:0.00000122123005994819):0.00000122123005994819):0.26289271617216181109,(311108002__Bacteria__Betaproteobacteria__Achromobacter_xylosoxidans_A8__3|hydroxyacyl|CoA_dehydrogenase|_C|terminal_domain|containing_protein_3:0.12878331738812173746,389871484__Bacteria__Betaproteobacteria__Advenella_kashmirensis_WT001__3|hydroxyacyl|CoA_dehydrogenase:0.47321524896899846979):0.11697934252120406606):0.09337246408619243043):0.10228512764555862391,((78062245__Bacteria__Betaproteobacteria__Burkholderia_sp_383__3|hydroxyacyl|CoA_dehydrogenase:0.28683982303258614976,((((238026756__Bacteria__Betaproteobacteria__Burkholderia_glumae_BGR1__NAD|binding_3|hydroxyacyl|CoA_dehydrogenase:0.11990461713861852444,330816238__Bacteria__Betaproteobacteria__Burkholderia_gladioli_BSR3__3|hydroxyacyl|CoA_dehydrogenase:0.07592414558205830277):0.08566749236431953074,(83720341__Bacteria__Betaproteobacteria__Burkholderia_thailandensis_E264__3|hydroxyacyl|CoA_dehydrogenase_family_protein:0.05584255754775079711,(((53724436__Bacteria__Betaproteobacteria__Burkholderia_mallei_ATCC_23344__3|hydroxyacyl|CoA_dehydrogenase:0.00000122123005994819,(53718964__Bacteria__Betaproteobacteria__Burkholderia_pseudomallei_K96243__3|hydroxyacyl|CoA_dehydrogenase:0.00000122123005994819,121598537__Bacteria__Betaproteobacteria__Burkholderia_mallei_SAVP1__3|hydroxyacyl|CoA_dehydrogenase:0.00000122123005994819):0.00000122123005994819):0.00000122123005994819,124383686__Bacteria__Betaproteobacteria__Burkholderia_mallei_NCTC_10229__3|hydroxyacyl|CoA_dehydrogenase:0.00000122123005994819):0.00347028465962753545,((126453413__Bacteria__Betaproteobacteria__Burkholderia_pseudomallei_1106a__3|hydroxyacyl|CoA_dehydrogenase:0.00000122123005994819,237811741__Bacteria__Betaproteobacteria__Burkholderia_pseudomallei_MSHR346_I__3|hydroxyacyl|CoA_dehydrogenase_NAD_binding_domain|C|_domain_protein:0.00000122123005994819):0.00000122123005994819,76809071__Bacteria__Betaproteobacteria__Burkholderia_pseudomallei_1710b__3|hydroxyacyl|CoA_dehydrogenase:0.00569290940460305279):0.00000122123005994819):0.07145211928656078348):0.13330849424952961879):0.05218424905101781003,((189350038__Bacteria__Betaproteobacteria__Burkholderia_multivorans_ATCC_17616_Xp__3|hydroxybutyryl|CoA_dehydrogenase:0.00000122123005994819,161525224__Bacteria__Betaproteobacteria__Burkholderia_multivorans_ATCC_17616__3|hydroxyacyl|CoA_dehydrogenase:0.00000122123005994819):0.06955262068113791940,(78065878__Bacteria__Betaproteobacteria__Burkholderia_sp_383__3|hydroxyacyl|CoA_dehydrogenase:0.02015280770613724765,(115351196__Bacteria__Betaproteobacteria__Burkholderia_ambifaria_AMMD__3|hydroxyacyl|CoA_dehydrogenase:0.03443655270895613907,107022339__Bacteria__Betaproteobacteria__Burkholderia_cenocepacia_AU_1054__3|hydroxyacyl|CoA_dehydrogenase|_NAD|binding:0.02431066878558259953):0.01320256641647876879):0.05321500287478583835):0.05799502717190196943):0.36064433354933800313,(134293277__Bacteria__Betaproteobacteria__Burkholderia_vietnamiensis_G4__3|hydroxyacyl|CoA_dehydrogenase|_NAD|binding:0.00000122123005994819,387905398__Bacteria__Betaproteobacteria__Burkholderia_sp_KJ006__3|hydroxyacyl|CoA_dehydrogenase:0.00366107947261192683):0.35345197167889130796):0.07818713980774955052):0.13605850369828575985,29827257__Bacteria__Actinobacteria__Streptomyces_avermitilis_MA-4680__3|hydroxyacyl|CoA_dehydrogenase:0.44913864201550468547):0.08682491622786819851):0.04529016149187139323,((296139930__Bacteria__Actinobacteria__Tsukamurella_paurometabola_DSM_20162__3|hydroxyacyl|CoA_dehydrogenase_NAD|binding_protein:0.79502976052518414818,(((300313811__Bacteria__Betaproteobacteria__Herbaspirillum_seropedicae_SmR1__3|hydroxyacyl|CoA_dehydrogenase:0.29821555738838478877,((239813091__Bacteria__Betaproteobacteria__Variovorax_paradoxus_S110__NAD|binding_3|hydroxyacyl|CoA_dehydrogenase:0.13555846832557380544,319790782__Bacteria__Betaproteobacteria__Variovorax_paradoxus_EPS__NAD|binding_3|hydroxyacyl|CoA_dehydrogenase_protein:0.08313295759204955560):0.17519485237478038542,264676350__Bacteria__Betaproteobacteria__Comamonas_testosteroni_CNB-2__3|hydroxyacyl|CoA_dehydrogenase|_NAD|binding_protein:0.25535118852813948331):0.06473295008360623048):0.06825698880436133209,91780940__Bacteria__Betaproteobacteria__Burkholderia_xenovorans_LB400__putative_3|hydroxyacyl|CoA_dehydrogenase:0.36277066883797970398):0.07562564565269844219,((220926236__Bacteria__Alphaproteobacteria__Methylobacterium_nodulans_ORS_2060__NAD|binding_3|hydroxyacyl|CoA_dehydrogenase:0.36496626587939590136,300785167__Bacteria__Actinobacteria__Amycolatopsis_mediterranei_U32__3|hydroxyacyl|CoA_dehydrogenase:0.41640800273176709068):0.05944754866514258274,332284841__Bacteria__Betaproteobacteria__Pusillimonas_sp_T7-7__3|hydroxyacyl|CoA_dehydrogenase:0.30977257770823990457):0.06766262574244405470):0.06045629259581725146):0.13409823505844056801,((334343132__Bacteria__Alphaproteobacteria__Sphingobium_chlorophenolicum_L-1__3|hydroxybutyryl|CoA_dehydrogenase:0.18065933125315852825,148553247__Bacteria__Alphaproteobacteria__Sphingomonas_wittichii_RW1__NAD|binding_3|hydroxyacyl|CoA_dehydrogenase:0.20317054854489152715):0.62784260945677705656,(220924995__Bacteria__Alphaproteobacteria__Methylobacterium_nodulans_ORS_2060__NAD|binding_3|hydroxyacyl|CoA_dehydrogenase:0.10461898618350272405,170742626__Bacteria__Alphaproteobacteria__Methylobacterium_sp_4-46__NAD|binding_3|hydroxyacyl|CoA_dehydrogenase:0.07392872487408076732):0.38576625829073912799):0.12018102624305591897):0.04211823880973981915):0.05607610259725934188):0.06757815074406453570,((56697547__Bacteria__Alphaproteobacteria__Ruegeria_pomeroyi_DSS-3__3|hydroxyacyl|CoA_dehydrogenase_family_protein:0.53812909533876918111,(258404483__Bacteria__Deltaproteobacteria__Desulfohalobium_retbaense_DSM_5692__3|hydroxyacyl|CoA_dehydrogenase:0.55913299359577595116,(271966379__Bacteria__Actinobacteria__Streptosporangium_roseum_DSM_43021__3|hydroxyacyl|CoA_dehydrogenase:0.26871698551281453238,(297560305__Bacteria__Actinobacteria__Nocardiopsis_dassonvillei_subsp_dassonvillei_DSM_43111__3|hydroxyacyl|CoA_dehydrogenase_NAD|binding_protein:0.20727402829624441694,(((21224616__Bacteria__Actinobacteria__Streptomyces_coelicolor_A3-2__3|hydroxyacyl|CoA_dehydrogenase:0.10784223154642143261,182440442__Bacteria__Actinobacteria__Streptomyces_griseus_subsp_griseus_NBRC_13350__3|hydroxyacyl|CoA_dehydrogenase:0.07544918548155900295):0.05441597171618967055,345008737__Bacteria__Actinobacteria__Streptomyces_violaceusniger_Tu_4113__NAD|binding_protein_3|hydroxyacyl|CoA_dehydrogenase:0.09396499263949280312):0.13217316595413031166,(134100401__Bacteria__Actinobacteria__Saccharopolyspora_erythraea_NRRL_2338__3|hydroxyacyl|CoA_dehydrogenase:0.13308336184219612952,257055655__Bacteria__Actinobacteria__Saccharomonospora_viridis_DSM_43017__3|hydroxyacyl|CoA_dehydrogenase:0.29204193273901235539):0.03811073186092966969):0.06723619324369686789):0.03521153565877190028):0.11658624608214974983):0.06147740902066918534):0.16514240667111587668,(((92115288__Bacteria__Gammaproteobacteria__Chromohalobacter_salexigens_DSM_3043__NAD|binding_3|hydroxyacyl|CoA_dehydrogenase:0.21088319738874611309,307545338__Bacteria__Gammaproteobacteria__Halomonas_elongata_DSM_2581__3|hydroxybutyryl|CoA_dehydrogenase:0.14707774579786431213):0.14231842841985425929,(188585645__Bacteria__Clostridia__Natranaerobius_thermophilus_JW-NM-WN-LF__3|hydroxyacyl|CoA_dehydrogenase:0.22587421629561099667,(152974588__Bacteria__Bacilli__Bacillus_cytotoxicus_NVH_391-98__3|hydroxyacyl|CoA_dehydrogenase:0.31209113964628942828,(23098452__Bacteria__Bacilli__Oceanobacillus_iheyensis_HTE831__3|hydroxyacyl|CoA_dehydrogenase:0.22777248627278320892,((224475583__Bacteria__Bacilli__Staphylococcus_carnosus_subsp_carnosus_TM300__putative_3|hydroxyacyl|CoA_dehydrogenase:0.07708574824875825959,(73661758__Bacteria__Bacilli__Staphylococcus_saprophyticus_subsp_saprophyticus_ATCC_15305__3|hydroxyacyl|CoA_dehydrogenase:0.10208138059951987753,27467138__Bacteria__Bacilli__Staphylococcus_epidermidis_ATCC_12228__3|hydroxyacyl|CoA_dehydrogenase:0.07873437875802552499):0.03950367826178092373):0.18560968104365854758,386715570__Bacteria__Bacilli__Halobacillus_halophilus_DSM_2266__3|hydroxyacyl|CoA_dehydrogenase:0.15052933669548781981):0.22888255856700548407):0.10250573085606280721):0.06403126359461738804):0.08463193243485504780):0.15722939854137676918,((347537876__Bacteria__Betaproteobacteria__Pseudogulbenkiania_sp_NH8B__3|hydroxyacyl|CoA_dehydrogenase:0.08753006319207354280,(((104784095__Bacteria__Gammaproteobacteria__Pseudomonas_entomophila_L48__3|hydroxybutyryl|CoA_dehydrogenase:0.04637193065043422602,26987044__Bacteria__Gammaproteobacteria__Pseudomonas_putida_KT2440__3|hydroxybutyryl|CoA_dehydrogenase:0.03065295564577354484):0.04823525431502164590,(((66046149__Bacteria__Gammaproteobacteria__Pseudomonas_syringae_pv_syringae_B728a__3|hydroxybutyryl|CoA_dehydrogenase:0.08805072327885105077,(330812264__Bacteria__Gammaproteobacteria__Pseudomonas_brassicacearum_subsp_brassicacearum_NFM421__3|hydroxyacyl|CoA_dehydrogenase:0.00605133884895409438,378953335__Bacteria__Gammaproteobacteria__Pseudomonas_fluorescens_F113__hypothetical_protein:0.01244189801440734496):0.03511216456650743944):0.02476921460625786456,70733039__Bacteria__Gammaproteobacteria__Pseudomonas_fluorescens_Pf-5__3|hydroxybutyryl|CoA_dehydrogenase:0.03851432638025881899):0.03954726961013769332,(15600579__Bacteria__Gammaproteobacteria__Pseudomonas_aeruginosa_PAO1__3|hydroxybutyryl|CoA_dehydrogenase:0.05846250475805051666,(146305538__Bacteria__Gammaproteobacteria__Pseudomonas_mendocina_ymp__3|hydroxybutyryl|CoA_dehydrogenase:0.08928995920861430846,333902409__Bacteria__Gammaproteobacteria__Pseudomonas_fulva_12-X__3|hydroxyacyl|CoA_dehydrogenase:0.09963285926750699295):0.03357135386338583327):0.05728237286874607315):0.03640458172129572983):0.10366034798710001275,(377813486__Bacteria__Betaproteobacteria__Burkholderia_sp_YI23__3|hydroxyacyl|CoA_dehydrogenase_NAD|binding_protein:0.19728507970898934154,(238024053__Bacteria__Betaproteobacteria__Burkholderia_glumae_BGR1__3|hydroxybutyryl|CoA_dehydrogenase:0.11059448256348085315,(330819991__Bacteria__Betaproteobacteria__Burkholderia_gladioli_BSR3__3|hydroxybutyryl|CoA_dehydrogenase:0.02818444537253791266,((161520139__Bacteria__Betaproteobacteria__Burkholderia_multivorans_ATCC_17616__3|hydroxybutyryl|CoA_dehydrogenase:0.01289609973969518125,((78061463__Bacteria__Betaproteobacteria__Burkholderia_sp_383__3|hydroxybutyryl|CoA_dehydrogenase:0.00000122123005994819,(206564129__Bacteria__Betaproteobacteria__Burkholderia_cenocepacia_J2315__3|hydroxybutyryl|CoA_dehydrogenase:0.00000122123005994819,((170737593__Bacteria__Betaproteobacteria__Burkholderia_cenocepacia_MC0-3__3|hydroxybutyryl|CoA_dehydrogenase:0.00000122123005994819,116693144__Bacteria__Betaproteobacteria__Burkholderia_cenocepacia_HI2424__3|hydroxybutyryl|CoA_dehydrogenase:0.00000122123005994819):0.00000122123005994819,107025674__Bacteria__Betaproteobacteria__Burkholderia_cenocepacia_AU_1054__3|hydroxybutyryl|CoA_dehydrogenase:0.00000122123005994819):0.00324885806010033040):0.00325484591658976733):0.02173467258992109463,(134292109__Bacteria__Betaproteobacteria__Burkholderia_vietnamiensis_G4__3|hydroxybutyryl|CoA_dehydrogenase:0.05348578977351526459,(115359204__Bacteria__Betaproteobacteria__Burkholderia_ambifaria_AMMD__3|hydroxybutyryl|CoA_dehydrogenase:0.00660973615542971484,172063989__Bacteria__Betaproteobacteria__Burkholderia_ambifaria_MC40-6__3|hydroxybutyryl|CoA_dehydrogenase:0.00327138750137612134):0.01537591594297085112):0.01685195889310930201):0.01042369837459552334):0.03689352040055220161,(121610885__Bacteria__Betaproteobacteria__Verminephrobacter_eiseniae_EF01-2__3|hydroxybutyryl|CoA_dehydrogenase:0.11593559798104900727,((83716574__Bacteria__Betaproteobacteria__Burkholderia_thailandensis_E264__3|hydroxybutyryl|CoA_dehydrogenase:0.03403174119247367319,(((126443192__Bacteria__Betaproteobacteria__Burkholderia_pseudomallei_668__3|hydroxybutyryl|CoA_dehydrogenase:0.00784656958742685484,386864340__Bacteria__Betaproteobacteria__Burkholderia_pseudomallei_1026b__3|hydroxybutyryl|CoA_dehydrogenase:0.00315582197670442530):0.00391582609203322725,(126447137__Bacteria__Betaproteobacteria__Burkholderia_pseudomallei_1106a__3|hydroxybutyryl|CoA_dehydrogenase:0.00000122123005994819,124383279__Bacteria__Betaproteobacteria__Burkholderia_mallei_NCTC_10229__3|hydroxybutyryl|CoA_dehydrogenase:0.00000122123005994819):0.00292039226919794774):0.00000122123005994819,((126457225__Bacteria__Betaproteobacteria__Burkholderia_pseudomallei_1106a__3|hydroxybutyryl|CoA_dehydrogenase:0.00586029491475946549,53721604__Bacteria__Betaproteobacteria__Burkholderia_pseudomallei_K96243__3|hydroxybutyryl|CoA_dehydrogenase:0.00000122123005994819):0.00000122123005994819,76818886__Bacteria__Betaproteobacteria__Burkholderia_pseudomallei_1710b__3|hydroxybutyryl|CoA_dehydrogenase:0.00000122123005994819):0.00000122123005994819):0.02144469133681027595):0.07104166813521589630,(186472144__Bacteria__Betaproteobacteria__Burkholderia_phymatum_STM815__3|hydroxybutyryl|CoA_dehydrogenase:0.05863851450182429315,(323528468__Bacteria__Betaproteobacteria__Burkholderia_sp_CCGE1001__3|hydroxyacyl|CoA_dehydrogenase_NAD|binding_protein:0.02364021601510643208,((91779270__Bacteria__Betaproteobacteria__Burkholderia_xenovorans_LB400__3|hydroxybutyryl|CoA_dehydrogenase:0.02813934942649267898,187919220__Bacteria__Betaproteobacteria__Burkholderia_phytofirmans_PsJN__3|hydroxybutyryl|CoA_dehydrogenase:0.02351682443038924028):0.02512975771382768356,307727257__Bacteria__Betaproteobacteria__Burkholderia_sp_CCGE1003__3|hydroxyacyl|CoA_dehydrogenase_NAD|binding_protein:0.02832501611934092056):0.01223397140154405122):0.05056604961020474270):0.05613066456013033473):0.01754931866952131811):0.02528364183137631060):0.04000278962644641251):0.03595441396108526450):0.04066627072849968855):0.10463723496827163906):0.02544882527198136235):0.25538309170260237169,(((339503561__Bacteria__Alphaproteobacteria__Roseobacter_litoralis_Och_149__3|hydroxyacyl|CoA_dehydrogenase:0.07709947509800625653,110679760__Bacteria__Alphaproteobacteria__Roseobacter_denitrificans_OCh_114__bifunctional_3|hydroxyacyl|CoA_dehydrogenase|thioesterase:0.06140186772644202345):0.15755873219272134578,((56696320__Bacteria__Alphaproteobacteria__Ruegeria_pomeroyi_DSS-3__3|hydroxyacyl|CoA_dehydrogenase_family_protein:0.09918654629629797270,89056318__Bacteria__Alphaproteobacteria__Jannaschia_sp_CCS1__bifunctional_3|hydroxyacyl|CoA_dehydrogenase|thioesterase:0.34255993356152147911):0.07604985504179584410,(159045365__Bacteria__Alphaproteobacteria__Dinoroseobacter_shibae_DFL_12__hypothetical_protein:1.21069711276823799295,99082026__Bacteria__Alphaproteobacteria__Ruegeria_sp_TM1040__bifunctional_3|hydroxyacyl|CoA_dehydrogenase|thioesterase:0.13651940387569519442):0.04622999352074850382):0.06100924120730299993):0.30334504600942757691,((319780171__Bacteria__Alphaproteobacteria__Mesorhizobium_ciceri_biovar_biserrulae_WSM1271__3|hydroxyacyl|CoA_dehydrogenase_NAD|binding_protein:0.00970290290065724259,(337264976__Bacteria__Alphaproteobacteria__Mesorhizobium_opportunistum_WSM2075__3|hydroxyacyl|CoA_dehydrogenase_NAD|binding_protein:0.00764476210913920835,13474204__Bacteria__Alphaproteobacteria__Mesorhizobium_loti_MAFF303099__3|hydroxybutyryl|CoA_dehydrogenase:0.00762491217571856662):0.00587456014732971963):0.26013596174499226121,(153010246__Bacteria__Alphaproteobacteria__Ochrobactrum_anthropi_ATCC_49188__bifunctional_3|hydroxyacyl|CoA_dehydrogenase|thioesterase:0.39222974259503534666,(222082573__Bacteria__Alphaproteobacteria__Agrobacterium_radiobacter_K84__bifunctional_3|hydroxyacyl|CoA_dehydrogenase|thioesterase:0.11945190751144457719,(298290406__Bacteria__Alphaproteobacteria__Starkeya_novella_DSM_506__NAD|binding_3|hydroxyacyl|CoA_dehydrogenase_protein:0.18242276287637435028,((15966003__Bacteria__Alphaproteobacteria__Sinorhizobium_meliloti_1021__bifunctional_3|hydroxyacyl|CoA_dehydrogenase|thioesterase:0.02009383391822919945,150397375__Bacteria__Alphaproteobacteria__Sinorhizobium_medicae_WSM419__bifunctional_3|hydroxyacyl|CoA_dehydrogenase|thioesterase:0.01835235131641162545):0.01668307763405640215,(227822700__Bacteria__Alphaproteobacteria__Sinorhizobium_fredii_NGR234__bifunctional_3|hydroxyacyl|CoA_dehydrogenase|thioesterase:0.03109297370272146727,378826642__Bacteria__Alphaproteobacteria__Sinorhizobium_fredii_HH103__3|hydroxyacyl|CoA_dehydrogenase:0.02670058114456838605):0.01120796880857668175):0.12257235652568600204):0.03473181477273817874):0.15596046315992817544):0.09378338677618786035):0.08075915811580837433):0.41874849930039231838):0.08879225526666932600):0.18880641980988632778):0.13459799718079640263):0.07891545237291472392):0.19036873936658063600):0.12953604478028712954):0.11884475826285649525):0.33845608442550906281,11498805__Archaea__Archaeoglobales__Archaeoglobus_fulgidus_DSM_4304__3|hydroxyacyl|CoA_dehydrogenase:0.36192983259422706332):0.0;
