# Supplementary material for: The last universal common ancestor between ancient Earth chemistry and the onset of genetics
Source: PLoS Genet. 2018 Aug 16;14(8):e1007518. doi: 10.1371/journal.pgen.1007518 (PMC6095482; doi:10.1371/journal.pgen.1007518)
Supplement: S1 Appendix — The trees are for the 355 clusters that, after alignment and tree construction, generated ML trees that preserve domain monophyly while also having homologues in ≥2 archaeal and ≥2 bacterial lineages. These 355 proteins trace to LUCA by those phylogenetic criteria [78]. LUCA, last universal common ancestor; ML, maximum likelihood. (ZIP) [file pgen.1007518.s001.zip › renamed_trees_LUCA/2281.tree]

((172037304__Bacteria__Cyanobacteria__Cyanothece_sp_ATCC_51142_lin-circ__thioredoxin_M:0.12690280655889607520,(218245984__Bacteria__Cyanobacteria__Cyanothece_sp_PCC_8801__thioredoxin:0.00000122123005994819,257059036__Bacteria__Cyanobacteria__Cyanothece_sp_PCC_8802__thioredoxin:0.00000122123005994819):0.07424703677539462587):0.03561467613215768546,(((298491118__Bacteria__Cyanobacteria__Nostoc_azollae_0708__thioredoxin:0.05292314418514028340,((75909967__Bacteria__Cyanobacteria__Anabaena_variabilis_ATCC_29413__thioredoxin:0.00905106881946091298,17229385__Bacteria__Cyanobacteria__Nostoc_sp_PCC_7120__thioredoxin:0.01598015055505174961):0.15299683972952346500,186682663__Bacteria__Cyanobacteria__Nostoc_punctiforme_PCC_73102__thioredoxin:0.07253416332368836650):0.05327332730749952810):0.08589697263851577003,((170078963__Bacteria__Cyanobacteria__Synechococcus_sp_PCC_7002__thioredoxin:0.45512956150672750910,(((((91773792__Archaea__Methanosarcinales__Methanococcoides_burtonii_DSM_6242__thioredoxin|related:0.18490849299911563119,294496554__Archaea__Methanosarcinales__Methanohalophilus_mahii_DSM_5219__thioredoxin:0.11478441717567901270):0.08316358573650203811,(298674051__Archaea__Methanosarcinales__Methanohalobium_evestigatum_Z-7303__thioredoxin_domain|containing_protein:0.28606114327461551472,336476028__Archaea__Methanosarcinales__Methanosalsum_zhilinae_DSM_4017__thioredoxin_domain|containing_protein:0.10006619478602338247):0.07081677234299417478):0.25360592478891841317,(307353835__Archaea__Methanomicrobiales__Methanoplanus_petrolearius_DSM_11571__thioredoxin_domain|containing_protein:0.15602653709177524699,((126179602__Archaea__Methanomicrobiales__Methanoculleus_marisnigri_JR1__thioredoxin_domain|containing_protein:0.36399155817723277684,(219851663__Archaea__Methanomicrobiales__Methanosphaerula_palustris_E1-9c__Thioredoxin_domain_protein:0.22943443859035814181,88604398__Archaea__Methanomicrobiales__Methanospirillum_hungatei_JF-1__thioredoxin|like_protein:0.24400905399126227024):0.07800580939306527017):0.03166028346350928391,154151339__Archaea__Methanomicrobiales__Methanoregula_boonei_6A8__thioredoxin_domain|containing_protein:0.17922065676963794267):0.04400062130663682375):0.07759813882288246756):0.30372059468089757095,((((71278810__Bacteria__Gammaproteobacteria__Colwellia_psychrerythraea_34H__thioredoxin:0.94796246842358145024,390948033__Bacteria__Bacteroidetes__Alistipes_finegoldii_DSM_17242__thioredoxin:0.64282159251772719166):0.13928017179058346797,(336066736__Bacteria__others_bacteria__Erysipelothrix_rhusiopathiae_str_Fujisawa__thioredoxin:0.51183410164075260340,(347524669__Bacteria__Bacilli__Lactobacillus_ruminis_ATCC_27782__thioredoxin:0.83630696389057601614,(39938722__Bacteria__Tenericutes__Onion_yellows_phytoplasma_OY-M__thioredoxin:0.17628197423918173792,85057765__Bacteria__Tenericutes__Aster_yellows_witches-broom_phytoplasma_AYWB__thioredoxin:0.00000122123005994819):0.97787048535026466212):0.14953540095799885967):0.18114870617996850499):0.22824353645772868515,(313675579__Bacteria__Bacteroidetes__Marivirga_tractuosa_DSM_4126__thioredoxin:0.38955020843859339275,((386838313__Bacteria__Actinobacteria__Streptomyces_hygroscopicus_subsp_jinggangensis_5008__thioredoxin:0.67565087350473695960,(302339474__Bacteria__Spirochaetes__Spirochaeta_smaragdinae_DSM_11293__thioredoxin:0.49070801609365455320,193216205__Bacteria__Chlorobi__Chloroherpeton_thalassium_ATCC_35110__thioredoxin:0.37266617582092531613):0.17295271388479821484):0.13415144939657352996,(150007111__Bacteria__Bacteroidetes__Parabacteroides_distasonis_ATCC_8503__thiol|disulfide_isomerase_and_thioredoxin:0.42362633825351919681,110637758__Bacteria__Bacteroidetes__Cytophaga_hutchinsonii_ATCC_33406__thioredoxin_C|2:0.33868389034905299617):0.11798920050292648065):0.09084403223325999976):0.01905544528594058096):0.06365705446562990033,(((327405492__Bacteria__Bacteroidetes__Fluviicola_taffensis_DSM_16823__thioredoxin:0.15094160540772699752,(312131627__Bacteria__Bacteroidetes__Leadbetterella_byssophila_DSM_17132__thioredoxin:0.30642804635996662155,256426104__Bacteria__Bacteroidetes__Chitinophaga_pinensis_DSM_2588__thioredoxin:0.13319234598003149017):0.05360196847075086868):0.05844875207970372938,((255531580__Bacteria__Bacteroidetes__Pedobacter_heparinus_DSM_2366__thioredoxin:0.19558598120776193863,255036543__Bacteria__Bacteroidetes__Dyadobacter_fermentans_DSM_18053__thioredoxin:0.18812579709371124448):0.09724761395608308434,((312129717__Bacteria__Bacteroidetes__Leadbetterella_byssophila_DSM_17132__thioredoxin:0.17840477222321662887,326800980__Bacteria__Bacteroidetes__Sphingobacterium_sp_21__thioredoxin:0.04224343272700773616):0.08100550687945341777,(325106356__Bacteria__Bacteroidetes__Pedobacter_saltans_DSM_12145__thioredoxin:0.26147494306535484787,387792574__Bacteria__Bacteroidetes__Solitalea_canadensis_DSM_3403__thioredoxin:0.18803972407328836680):0.05835500710316134793):0.13082822984863964888):0.02389475509399515904):0.09756621727320748116,((((338212985__Bacteria__Bacteroidetes__Runella_slithyformis_DSM_19594__thioredoxin:0.35205081994745790475,332664259__Bacteria__Bacteroidetes__Haliscomenobacter_hydrossis_DSM_1100__thioredoxin:0.31041659864752213505):0.05473567412660830522,(284041210__Bacteria__Bacteroidetes__Spirosoma_linguale_DSM_74__thioredoxin:0.41962380582833969100,(343086069__Bacteria__Bacteroidetes__Cyclobacterium_marinum_DSM_745__thioredoxin:0.26257141501070413447,390941956__Bacteria__Bacteroidetes__Belliella_baltica_DSM_15883__thioredoxin:0.16793742303547903871):0.19540072816291603752):0.02357620151474696182):0.04790979793860865310,375144754__Bacteria__Bacteroidetes__Niastella_koreensis_GR20-10__thioredoxin:0.34799803730287809378):0.04270547032776337432,(((325954664__Bacteria__Bacteroidetes__Weeksella_virosa_DSM_16922__thioredoxin:0.37715284095541840026,(((344201921__Bacteria__Bacteroidetes__Muricauda_ruestringensis_DSM_13258__thioredoxin:0.27345832418117488327,(((332291541__Bacteria__Bacteroidetes__Krokinobacter_sp_4H-3-7-5__thioredoxin:0.22037862294172180788,(120437714__Bacteria__Bacteroidetes__Gramella_forsetii_KT0803__thioredoxin:0.11475107765919242975,(295132167__Bacteria__Bacteroidetes__Zunongwangia_profunda_SM-A87__thioredoxin:0.13854220948656364998,(347535843__Bacteria__Bacteroidetes__Flavobacterium_branchiophilum_FL-15__thioredoxin:0.44013435057078653667,150025857__Bacteria__Bacteroidetes__Flavobacterium_psychrophilum_JIP02-86__Thioredoxin_family_protein:0.13709397004969153810):0.10717148485032293448):0.07305517728524042742):0.00490700904035247607):0.03331132499833796418,319954534__Bacteria__Bacteroidetes__Cellulophaga_algicola_DSM_14237__thioredoxin:0.12786020395822622620):0.05540533097342317803,(340619449__Bacteria__Bacteroidetes__Zobellia_galactanivorans__thioredoxin:0.08021429484723732739,305667462__Bacteria__Bacteroidetes__Maribacter_sp_HTCC2170__thioredoxin_C|2:0.14027717783488813375):0.04682056674289759163):0.01186105884858973739):0.02779677808390748975,390952939__Bacteria__Bacteroidetes__Aequorivita_sublithincola_DSM_14238__thioredoxin:0.08104962880982666262):0.09540427854818314679,325288085__Bacteria__Bacteroidetes__Cellulophaga_lytica_DSM_7489__thioredoxin:0.15063089071788149376):0.04963782294834358927):0.08985344375016834917,((383451337__Bacteria__Bacteroidetes__Flavobacterium_indicum_GPTSA100-9__Thioredoxin_family_protein:0.21882955004148840761,379728488__Bacteria__Bacteroidetes__Saprospira_grandis_str_Lewin__thioredoxin:0.26466946151672932075):0.05082954257747077098,(((313206795__Bacteria__Bacteroidetes__Riemerella_anatipestifer_DSM_15868__thioredoxin:0.14768420264033857436,255534259__Bacteria__Bacteroidetes__Flavobacteriaceae_bacterium_3519-10__thioredoxin_C|2:0.09508693671781069667):0.37334140612908939261,313202512__Bacteria__Bacteroidetes__Paludibacter_propionicigenes_WB4__thioredoxin:0.35653107909276215981):0.17252779817892477388,((((319902730__Bacteria__Bacteroidetes__Bacteroides_helcogenes_P_36-108__thioredoxin:0.18821749471992524350,29345629__Bacteria__Bacteroidetes__Bacteroides_thetaiotaomicron_VPI-5482__thioredoxin:0.06803860922032201053):0.04312881214984410488,53714462__Bacteria__Bacteroidetes__Bacteroides_fragilis_YCH46__thioredoxin:0.08262869413560949838):0.24359736001544676776,(150004906__Bacteria__Bacteroidetes__Bacteroides_vulgatus_ATCC_8482__thioredoxin:0.14610985188803901624,325298500__Bacteria__Bacteroidetes__Bacteroides_salanitronis_DSM_18170__thioredoxin_domain|containing_protein:0.35638098712055538142):0.08021055886428932191):0.12966179631086041657,325279586__Bacteria__Bacteroidetes__Odoribacter_splanchnicus_DSM_20712__thioredoxin:0.25784658872894777870):0.07810139843455458919):0.01826249056958354280):0.07586038313501931862):0.03915730279498987748,375013358__Bacteria__Bacteroidetes__Owenweeksia_hongkongensis_DSM_17368__thioredoxin:0.35295377183596216009):0.02537186449489721787):0.02500195844043430482):0.06429715931992399658):0.15047029259285032987):0.29357134014881935968,(86609378__Bacteria__Cyanobacteria__Synechococcus_sp_JA-2-3Ba-2-13__thioredoxin:0.08165848124363508931,86606380__Bacteria__Cyanobacteria__Synechococcus_sp_JA-3-3Ab__thioredoxin:0.03785271715691833350):0.32374594361054248592):0.08933920637316528079):0.08458683996858876175,((220906583__Bacteria__Cyanobacteria__Cyanothece_sp_PCC_7425__thioredoxin:0.23325631598226265195,(22299829__Bacteria__Cyanobacteria__Thermosynechococcus_elongatus_BP-1__thioredoxin:0.46314641642809928346,158335711__Bacteria__Cyanobacteria__Acaryochloris_marina_MBIC11017__thioredoxin:0.17054628779586408771):0.11443975190425771660):0.12297065632721083939,113476942__Bacteria__Cyanobacteria__Trichodesmium_erythraeum_IMS101__thioredoxin:0.18168269157484320808):0.05301860395449654179):0.02578530226725849958):0.05312525376573946218,((307153790__Bacteria__Cyanobacteria__Cyanothece_sp_PCC_7822__thioredoxin:0.08876235734508412800,218441169__Bacteria__Cyanobacteria__Cyanothece_sp_PCC_7424__thioredoxin:0.08495461668780206199):0.16089268720325985984,166363424__Bacteria__Cyanobacteria__Microcystis_aeruginosa_NIES-843__thioredoxin_M:0.14002566917199690821):0.06593321449111264054):0.06287545074745311269,16331440__Bacteria__Cyanobacteria__Synechocystis_sp_PCC_6803__thioredoxin:0.24142682686376129575):0.0;
