# Supplementary material for: The last universal common ancestor between ancient Earth chemistry and the onset of genetics
Source: PLoS Genet. 2018 Aug 16;14(8):e1007518. doi: 10.1371/journal.pgen.1007518 (PMC6095482; doi:10.1371/journal.pgen.1007518)
Supplement: S1 Appendix — The trees are for the 355 clusters that, after alignment and tree construction, generated ML trees that preserve domain monophyly while also having homologues in ≥2 archaeal and ≥2 bacterial lineages. These 355 proteins trace to LUCA by those phylogenetic criteria [78]. LUCA, last universal common ancestor; ML, maximum likelihood. (ZIP) [file pgen.1007518.s001.zip › renamed_trees_LUCA/1854.tree]

(251782352__Bacteria__Bacilli__Streptococcus_dysgalactiae_subsp_equisimilis_GGS_124_1__dipeptide_transport_system_permease:0.00000122123005994819,((269124200__Bacteria__Fusobacteria__Streptobacillus_moniliformis_DSM_12112__binding|protein|dependent_transport_system_inner_membrane_protein:0.30272106440993878929,(((((150389809__Bacteria__Clostridia__Alkaliphilus_metalliredigens_QYMF__binding|protein|dependent_transport_system_inner_membrane_protein:0.24553243168260568963,((337747837__Bacteria__Bacilli__Paenibacillus_mucilaginosus_KNP414__binding|protein|dependent_transport_system_inner_membrane_protein:0.00000122123005994819,(386721531__Bacteria__Bacilli__Paenibacillus_mucilaginosus_K02__peptide_ABC_transporter_permease:0.00000122123005994819,379718954__Bacteria__Bacilli__Paenibacillus_mucilaginosus_3016__binding|protein|dependent_transport_system_inner_membrane_protein:0.00000122123005994819):0.00587779811342841602):0.43941761956445180015,(336236699__Bacteria__Bacilli__Geobacillus_thermoglucosidasius_C56-YS93__ABC_transporter:0.00363425676805977484,312112280__Bacteria__Bacilli__Geobacillus_sp_Y4_1MC1__binding|protein|dependent_transporters_inner_membrane_component:0.00000122123005994819):0.25828200312206417433):0.12910415276815792596):0.10369427148429757879,(((284031896__Bacteria__Actinobacteria__Kribbella_flavida_DSM_17836__binding|protein|dependent_transport_systems_inner_membrane_component:0.24102590166052628717,256377170__Bacteria__Actinobacteria__Actinosynnema_mirum_DSM_43827__ABC_transporter_inner_membrane_protein:0.20835906813778529156):0.34984102969355318491,(((237786025__Bacteria__Actinobacteria__Corynebacterium_kroppenstedtii_DSM_44385__ABC_transporter_permease:0.75318223965698338773,((256824279__Bacteria__Actinobacteria__Kytococcus_sedentarius_DSM_20547__dipeptide|oligopeptide|nickel_ABC_transporter_permease:0.53029954222328545832,((145220722__Bacteria__Actinobacteria__Mycobacterium_gilvum_PYR-GCK__binding|protein|dependent_transport_system_inner_membrane_protein:0.00384521321618590695,315442326__Bacteria__Actinobacteria__Mycobacterium_sp_Spyr1__dipeptide|oligopeptide|nickel_ABC_transporter_permease:0.00000122123005994819):0.21010492057574675639,(262204316__Bacteria__Actinobacteria__Gordonia_bronchialis_DSM_43247__binding|protein|dependent_transport_system_inner_membrane_protein:0.22495324571701491578,296139677__Bacteria__Actinobacteria__Tsukamurella_paurometabola_DSM_20162__binding|protein|dependent_transporters_inner_membrane_component:0.23723823542173205770):0.11070342542372693662):0.33190806084155421996):0.13999490033178726978,(312141843__Bacteria__Actinobacteria__Rhodococcus_equi_103S__oligopeptide|dipeptide_ABC_transporter_transmembrane_protein:0.29292663025634452234,((333920299__Bacteria__Actinobacteria__Amycolicicoccus_subflavus_DQS3-9A1__putative_ABC_transporter_permease:0.24436728166938073703,226304497__Bacteria__Actinobacteria__Rhodococcus_erythropolis_PR4__putative_ABC_transporter_permease_protein:0.14288050907449545424):0.15055698244055734647,(334337730__Bacteria__Actinobacteria__Isoptericola_variabilis_225__ABC_transporter:0.94451283760161286462,(134102236__Bacteria__Actinobacteria__Saccharopolyspora_erythraea_NRRL_2338__binding|protein|dependent_integral_membrane_transport_protein:0.34678220070034765365,((182434289__Bacteria__Actinobacteria__Streptomyces_griseus_subsp_griseus_NBRC_13350__ABC_transporter_permease:0.11831745716211668207,21224759__Bacteria__Actinobacteria__Streptomyces_coelicolor_A3-2__transport_permease:0.12631632635596121150):0.19263248117057713005,((271964536__Bacteria__Actinobacteria__Streptosporangium_roseum_DSM_43021__binding|protein|dependent_transporter_inner_membrane_component:0.19561001560487831230,296268300__Bacteria__Actinobacteria__Thermobispora_bispora_DSM_43833__binding|protein|dependent_transporter_inner_membrane_component:0.23452991695657207649):0.17194252313262073373,(330468775__Bacteria__Actinobacteria__Verrucosispora_maris_AB-18-032__binding|protein|dependent_transport_system_inner_membrane_protein:0.12454043660269960292,(302865114__Bacteria__Actinobacteria__Micromonospora_aurantiaca_ATCC_27029__binding|protein|dependent_transport_systems_inner_membrane_component:0.00000122123005994819,315501614__Bacteria__Actinobacteria__Micromonospora_sp_L5__binding|protein|dependent_transport_systems_inner_membrane_component:0.00000122123005994819):0.15413896980197755449):0.27233649579366814297):0.09756802550257988316):0.19029393443190684154):0.16758565122582377849):0.16832401652868403397):0.06474233843711060810):0.16670014584303541327):0.17013526610746809720):0.64281090905200088947,(336452649__Bacteria__Epsilonproteobacteria__Helicobacter_bizzozeronii_CIII-1__putative_peptide_ABC|transport_system_permease:2.00008492754048328166,(33599995__Bacteria__Betaproteobacteria__Bordetella_bronchiseptica_RB50__peptide_ABC_transporter_permease:1.66093801698294485369,310779033__Bacteria__Fusobacteria__Ilyobacter_polytropus_DSM_2926__binding|protein|dependent_transport_system_inner_membrane_protein:1.33038646779135638631):0.26893784251666175145):0.24079729629628038312):0.37949170884059502118,((((197286361__Bacteria__Gammaproteobacteria__Proteus_mirabilis_HI4320__nickel|di|oligopepetide_ABC_transporter_permease:0.32825045998283441939,((332162754__Bacteria__Gammaproteobacteria__Yersinia_enterocolitica_subsp_palearctica_105-5R-r__binding|protein|dependent_transport_protein:0.00000122123005994819,123441295__Bacteria__Gammaproteobacteria__Yersinia_enterocolitica_subsp_enterocolitica_8081__binding|protein|dependent_transport_protein:0.00000122123005994819):0.03662598221275985971,(22125134__Bacteria__Gammaproteobacteria__Yersinia_pestis_KIM_10__binding|protein|dependent_transport_protein:0.00000122123005994819,51597262__Bacteria__Gammaproteobacteria__Yersinia_pseudotuberculosis_IP_32953__nickel|di|oligopepetide_ABC_transporter_permease:0.00000122123005994819):0.04864897797696179221):0.20966403120064736054):0.09544140052445959643,((386036463__Bacteria__Gammaproteobacteria__Klebsiella_pneumoniae_KCTC_2242__Adipeptide|di|oligopeptide|nickel_ABC_transporter_permease_subunit:0.34534787194449423353,((269138929__Bacteria__Gammaproteobacteria__Edwardsiella_tarda_EIB202__inner_membrane_transport_protein:0.01831845948957652737,238919642__Bacteria__Gammaproteobacteria__Edwardsiella_ictaluri_93-146__ABC_permease_family_protein:0.03390762395106396848):0.04879427642649753621,(218549129__Bacteria__Gammaproteobacteria__Escherichia_fergusonii_ATCC_35469__inner_membrane_transport_protein:0.16168425151559787101,(339999095__Bacteria__Gammaproteobacteria__Salmonella_bongori_NCTC_12419__inner_membrane_transport_protein:0.02054421029011828728,16760636__Bacteria__Gammaproteobacteria__Salmonella_enterica_subsp_enterica_serovar_Typhi_str_CT18__inner_membrane_transport_protein:0.02656807528381276151):0.12883784958983182656):0.13724495318745164041):0.15953540819763564751):0.05765768455592108765,(117618761__Bacteria__Gammaproteobacteria__Aeromonas_hydrophila_subsp_hydrophila_ATCC_7966__ABC_nickel|di|oligopepetide_transporter|_permease_subunit:0.03223118367862443795,(330829839__Bacteria__Gammaproteobacteria__Aeromonas_veronii_B565__dipeptide|oligopeptide|nickel_ABC_transporter_permease:0.03157093108883331917,145298781__Bacteria__Gammaproteobacteria__Aeromonas_salmonicida_subsp_salmonicida_A449__peptide_ABC_transporter_permease:0.02798198306498473828):0.04068340754542707632):0.30858388743275666499):0.13042634279425888155):0.71549821205948349601,((59711286__Bacteria__Gammaproteobacteria__Vibrio_fischeri_ES114__oligopeptide_transport_system_permease_OppC:0.02934013205283916501,197335866__Bacteria__Gammaproteobacteria__Vibrio_fischeri_MJ11__oligopeptide_transport_system_permease_OppC:0.09006884511450775899):0.90876136002101948197,(157374816__Bacteria__Gammaproteobacteria__Shewanella_sediminis_HAW-EB3__oligopeptide_transport_system_permease_OppC:0.30326808374664626644,(167625631__Bacteria__Gammaproteobacteria__Shewanella_halifaxensis_HAW-EB4__binding|protein|dependent_transport_system_inner_membrane_protein:0.07601050711551675387,157963454__Bacteria__Gammaproteobacteria__Shewanella_pealeana_ATCC_700345__binding|protein|dependent_transport_system_inner_membrane_protein:0.11395389457597457361):0.24169613588916402658):0.37600178276627699292):0.53632256460243088458):0.13738812793485805086,(310814783__Bacteria__Alphaproteobacteria__Ketogulonicigenium_vulgare_Y25__binding|protein|dependent_transporters_inner_membrane_component:0.64302331577971294507,294675658__Bacteria__Alphaproteobacteria__Rhodobacter_capsulatus_SB_1003__ABC_transporter_permease:0.81132213299080258029):0.19416619680104046930):0.12178144097452886507):0.07129543353730520561):0.05972957623904137647,((78356374__Bacteria__Deltaproteobacteria__Desulfovibrio_alaskensis_G20__ABC_transporter:0.08361784451957739173,317152016__Bacteria__Deltaproteobacteria__Desulfovibrio_aespoeensis_Aspo-2__binding|protein|dependent_transporter_inner_membrane_component:0.16729495721260995156):0.38342570552945687279,86604880__Bacteria__Cyanobacteria__Synechococcus_sp_JA-3-3Ab__peptide|opine|nickel_ABC_transporter_permease:0.48443243014000120228):0.08455022933946025609):0.12428859601995011219):0.07316690370488679318,((((325289445__Bacteria__Clostridia__Syntrophobotulus_glycolicus_DSM_8271__binding|protein|dependent_transporters_inner_membrane_component:0.43888659690538128766,330839257__Bacteria__Negativicutes__Selenomonas_sputigena_ATCC_35185__ABC|type_transporter|_integral_membrane_subunit:0.55185416786773222597):0.10118819642870267861,(333997263__Bacteria__Spirochaetes__Treponema_primitia_ZAS-2__ABC_transporter_permease:0.48782028433679264223,(219667331__Bacteria__Clostridia__Desulfitobacterium_hafniense_DCB-2__binding|protein|dependent_transport_system_inner_membrane_protein:0.01105172885977068024,89896840__Bacteria__Clostridia__Desulfitobacterium_hafniense_Y51__hypothetical_protein:0.00000122123005994819):0.21884784535686138685):0.12108921222561730424):0.11146326654040224213,((219667904__Bacteria__Clostridia__Desulfitobacterium_hafniense_DCB-2__binding|protein|dependent_transport_system_inner_membrane_protein:0.00000122123005994819,89896288__Bacteria__Clostridia__Desulfitobacterium_hafniense_Y51__hypothetical_protein:0.00000122123005994819):0.38770222900563144908,((302387392__Bacteria__Clostridia__Clostridium_saccharolyticum_WM1__binding|protein|dependent_transport_system_inner_membrane_protein:0.44010141339076169764,347533237__Bacteria__Clostridia__Roseburia_hominis_A2-183__binding|protein|dependent_transport_systems_inner_membrane_component:0.33637356286150316143):0.15262414734312371167,(339445658__Bacteria__Actinobacteria__Eggerthella_sp_YY7918__hypothetical_protein:0.07523932369948724275,257791946__Bacteria__Actinobacteria__Eggerthella_lenta_DSM_2243__binding|protein|dependent_transport_system_inner_membrane_protein:0.16410214823811114515):0.29302463430820796519):0.08848571692678566802):0.09051245510347472045):0.16056654218050492311,((340624450__Archaea__Methanococcales__Methanococcus_maripaludis_X1__dipeptide_ABC_transporter_permease:0.16201142571302593054,(21226107__Archaea__Methanosarcinales__Methanosarcina_mazei_Go1__peptide_ABC_transporter_permease:0.07762907782701031212,(20090761__Archaea__Methanosarcinales__Methanosarcina_acetivorans_C2A__dipeptide_ABC_transporter_permease:0.04763606067158673157,73668869__Archaea__Methanosarcinales__Methanosarcina_barkeri_str_Fusaro__dipeptide_ABC_transporter|_permease_protein:0.07237479929799478517):0.03283077190623544944):0.08667101946922065037):0.10104735284632579417,((84489614__Archaea__Methanobacteriales__Methanosphaera_stadtmanae_DSM_3091__ABC|type_dipeptide_transport_system|_permease_protein:0.21082369697821709553,288560964__Archaea__Methanobacteriales__Methanobrevibacter_ruminantium_M1__nickel_ABC_transporter_permease_protein_NikC2:0.26064430811233335605):0.17658118488267612878,(84489649__Archaea__Methanobacteriales__Methanosphaera_stadtmanae_DSM_3091__peptide_ABC_transporter_permease:0.38211852317880928842,(288560872__Archaea__Methanobacteriales__Methanobrevibacter_ruminantium_M1__nickel_ABC_transporter_permease_protein_NikC1:0.18787911392445902359,148642362__Archaea__Methanobacteriales__Methanobrevibacter_smithii_ATCC_35061__peptide|nickel_ABC_transporter|_permease_component|_DppC:0.16660642137979325694):0.06215421757602025005):0.05673521928585428115):0.20883511507749080716):0.22932799979157519887):0.07787854824052808933):0.16231791717562110700,310658188__Bacteria__Clostridia__Clostridium_sticklandii_DSM_519__Binding|protein|dependent_transport_systems_inner_membrane_component_precursor:0.24801521180143176748):0.26883463816594593832,(28211536__Bacteria__Clostridia__Clostridium_tetani_E88__dipeptide_transport_system_permease_protein_dppC:0.19415820536568367816,89892844__Bacteria__Clostridia__Desulfitobacterium_hafniense_Y51__hypothetical_protein:0.21108674359171550328):0.20470217980300520200):0.29947371930881588886):0.38558091117231313438,22536373__Bacteria__Bacilli__Streptococcus_agalactiae_2603V-R__oligopeptide_ABC_transporter_permease:0.01986233171777628675):0.02281518565277411772,15675789__Bacteria__Bacilli__Streptococcus_pyogenes_M1_GAS__transmembrane_transport_protein:0.00000122123005994819):0.0;
