# Supplementary material for: The last universal common ancestor between ancient Earth chemistry and the onset of genetics
Source: PLoS Genet. 2018 Aug 16;14(8):e1007518. doi: 10.1371/journal.pgen.1007518 (PMC6095482; doi:10.1371/journal.pgen.1007518)
Supplement: S1 Appendix — The trees are for the 355 clusters that, after alignment and tree construction, generated ML trees that preserve domain monophyly while also having homologues in ≥2 archaeal and ≥2 bacterial lineages. These 355 proteins trace to LUCA by those phylogenetic criteria [78]. LUCA, last universal common ancestor; ML, maximum likelihood. (ZIP) [file pgen.1007518.s001.zip › renamed_trees_LUCA/2147.tree]

(((327400637__Archaea__Archaeoglobales__Archaeoglobus_veneficus_SNP6__CS_HSP90|binding_domain|containing_protein:0.15542033567524030091,284161923__Archaea__Archaeoglobales__Archaeoglobus_profundus_DSM_5631__heat_shock_protein_Hsp20:0.22300853872920473053):0.05787411698545237571,288930615__Archaea__Archaeoglobales__Ferroglobus_placidus_DSM_10642__heat_shock_protein_Hsp20:0.15969115785206525193):0.04623480670355100547,((((73668446__Archaea__Methanosarcinales__Methanosarcina_barkeri_str_Fusaro__putative_heat_shock_protein:0.09427717968417899386,(20093358__Archaea__Methanosarcinales__Methanosarcina_acetivorans_C2A__hsp20|alpha_crystallin_family_protein:0.05935693492968804191,21227357__Archaea__Methanosarcinales__Methanosarcina_mazei_Go1__heat_shock_protein:0.05062184998220364135):0.05434968679792653162):0.43728256571491574967,(336476964__Archaea__Methanosarcinales__Methanosalsum_zhilinae_DSM_4017__heat_shock_protein_Hsp20:0.26511714631556998478,(298674867__Archaea__Methanosarcinales__Methanohalobium_evestigatum_Z-7303__heat_shock_protein_Hsp20:0.35806367770668900974,(91774353__Archaea__Methanosarcinales__Methanococcoides_burtonii_DSM_6242__heat_shock_protein:0.83892153209774023015,294496020__Archaea__Methanosarcinales__Methanohalophilus_mahii_DSM_5219__hypothetical_protein:0.68353411834512234346):0.03381513539055129580):0.14435437770400896818):0.08501256915535107539):0.12693754753200478524,(147920790__Archaea__Methanocellales__Uncultured_methanogenic_archaeon_RC-I__chaperonin_Hsp20:0.28366621120129215106,(383318675__Archaea__Methanocellales__Methanocella_sp_HZ254__chaperon|_small_heat_shock_protein_Hsp20:0.05854136491213083465,282165486__Archaea__Methanocellales__Methanocella_paludicola_SANAE__putative_small_heat_shock_protein:0.10446178399203430442):0.15647424910971277634):0.30102718207277473494):0.30556319679313276305,(((((((389861040__Archaea__Desulfurococcales__Thermogladius_sp_1633__heat_shock_protein_Hsp20:0.31798547615038058600,(296242470__Archaea__Desulfurococcales__Thermosphaera_aggregans_DSM_11486__heat_shock_protein_Hsp20:0.14884882407227140177,((390938694__Archaea__Desulfurococcales__Desulfurococcus_fermentans_DSM_16532__small_heat_shock_protein_HSP20:0.00058900878483623064,218884151__Archaea__Desulfurococcales__Desulfurococcus_kamchatkensis_1221n__Small_heat_shock_protein_Hsp20:0.02081193030616208806):0.07710603350752760765,320101084__Archaea__Desulfurococcales__Desulfurococcus_mucosus_DSM_2162__hypothetical_protein:0.11374186933564502111):0.16414348645371470981):0.17082001261717488783):0.11896587027829501337,(297526351__Archaea__Desulfurococcales__Staphylothermus_hellenicus_DSM_12710__heat_shock_protein_Hsp20:0.05388319805543355379,126465370__Archaea__Desulfurococcales__Staphylothermus_marinus_F1__heat_shock_protein_Hsp20:0.06515378290119312743):0.22697614530109674891):0.07748161973059092267,((156938150__Archaea__Desulfurococcales__Ignicoccus_hospitalis_KIN4-I__heat_shock_protein_Hsp20:0.57625278856956940743,(347524032__Archaea__Desulfurococcales__Pyrolobus_fumarii_1A__heat_shock_protein_Hsp20:0.22892748456574127380,124028115__Archaea__Desulfurococcales__Hyperthermus_butylicus_DSM_5456__small_heat_shock_protein:0.51198958833092689247):0.09732617782230688908):0.09473641078226532897,(385805396__Archaea__Sulfolobales__Fervidicoccus_fontis_Kam940__heat_shock_protein_Hsp20:0.33071291404871311359,305662536__Archaea__Desulfurococcales__Ignisphaera_aggregans_DSM_17230__heat_shock_protein_Hsp20:0.56911152712318957558):0.17580876512795992617):0.07994552490009186607):0.09692819131444965763,((((15899176__Archaea__Sulfolobales__Sulfolobus_solfataricus_P2__hsp_20_family_small_heat_shock_protein:0.04945531209771564241,227826626__Archaea__Sulfolobales__Sulfolobus_islandicus_M_14-25__heat_shock_protein_Hsp20:0.00612717911524280050):0.24595281851188774414,((330835377__Archaea__Sulfolobales__Metallosphaera_cuprina_Ar-4__heat_shock_protein_Hsp20:0.10206281868932280676,146303423__Archaea__Sulfolobales__Metallosphaera_sedula_DSM_5348__heat_shock_protein_Hsp20:0.03138891671174484643):0.15362927375667639884,332797887__Archaea__Sulfolobales__Acidianus_hospitalis_W1__heat_shock_protein_Hsp20:0.22656042801915407536):0.23306283244911549235):0.09513766327948629253,(15920773__Archaea__Sulfolobales__Sulfolobus_tokodaii_str_7__hypothetical_protein:0.07886608738925597606,70606708__Archaea__Sulfolobales__Sulfolobus_acidocaldarius_DSM_639__small_heat_shock_protein:0.23274251628543937698):0.18357062483718322721):0.09502669464193710946,(302348039__Archaea__Desulfurococcales__Acidilobus_saccharovorans_345-15__Small_heat_shock_protein:0.55087241865076930214,118431657__Archaea__Desulfurococcales__Aeropyrum_pernix_K1__small_heat_shock_protein:0.28719462695391784202):0.21126120808447887423):0.02697504847563892555):0.14145205975206945337,(((170289855__Archaea__others_archaea__Candidatus_Korarchaeum_cryptofilum_OPF8__heat_shock_protein_Hsp20:0.53704783722003202051,(118577018__Archaea__others_archaea__Cenarchaeum_symbiosum_A__molecular_chaperone_|small_heat_shock_protein|:0.27832005597517361917,161527522__Archaea__others_archaea__Nitrosopumilus_maritimus_SCM1__heat_shock_protein_HSP20:0.32765006949515196322):0.71007993534927671408):0.20597141652655012733,((146338362__Bacteria__Alphaproteobacteria__Bradyrhizobium_sp_ORS_278__gas_vesicle_synthesis_protein:1.50700255633610491479,(169831650__Bacteria__Clostridia__Candidatus_Desulforudis_audaxviator_MP104C__hypothetical_protein:0.89500981465362428047,((108763051__Bacteria__Deltaproteobacteria__Myxococcus_xanthus_DK_1622__heat_shock_protein_20:0.64770612405253447097,(328953485__Bacteria__Deltaproteobacteria__Desulfobacca_acetoxidans_DSM_11109__heat_shock_protein_Hsp20:0.23400173605560656287,119944995__Bacteria__Gammaproteobacteria__Psychromonas_ingrahamii_37__heat_shock_protein|_HSP20_family_protein:0.53457700814655961796):0.14511158205231616813):0.24913283697499261082,((148264873__Bacteria__Deltaproteobacteria__Geobacter_uraniireducens_Rf4__heat_shock_protein_Hsp20:0.45609607530753010218,(194336866__Bacteria__Chlorobi__Pelodictyon_phaeoclathratiforme_BU-1__hypothetical_protein:0.29502503094000126493,78186573__Bacteria__Chlorobi__Chlorobium_luteolum_DSM_273__hypothetical_protein:0.28071679636640473054):0.45554032669157684676):0.14950393088707653044,258516174__Bacteria__Clostridia__Desulfotomaculum_acetoxidans_DSM_771__heat_shock_protein_HSP20:0.70153559843696133846):0.06736608865908429167):0.04852816903453097130):0.32088627687565446367):0.32392819070399320180,((289597164__Archaea__Thermoplasmatales__Aciduliprofundum_boonei_T469__heat_shock_protein_Hsp20:0.42360511922687182906,(48477493__Archaea__Thermoplasmatales__Picrophilus_torridus_DSM_9790__heat_shock_protein:0.44231308151880033286,(16081590__Archaea__Thermoplasmatales__Thermoplasma_acidophilum_DSM_1728__small_heat_shock_protein_|hsp20|:0.00000122123005994819,13541815__Archaea__Thermoplasmatales__Thermoplasma_volcanium_GSS1__molecular_chaperone_|small_heat_shock_protein|_hsp20|related|:0.07128123357319168796):0.39763479260438339136):0.63738763565024891822):0.30149954434904330247,(((169235134__Archaea__Halobacteria__Halobacterium_salinarum_R1__hsp20|type_molecular_chaperone:0.00000122123005994819,15789422__Archaea__Halobacteria__Halobacterium_sp_NRC-1__Hsp2:0.00000122123005994819):0.30788914937800210270,(300712271__Archaea__Halobacteria__Halalkalicoccus_jeotgali_B3__heat_shock_protein_Hsp20:0.28454280758858363498,(((222480778__Archaea__Halobacteria__Halorubrum_lacusprofundi_ATCC_49239__HSP20_type_chaperone:0.31088727036991992136,(110667355__Archaea__Halobacteria__Haloquadratum_walsbyi_DSM_16790__hsp20_type_chaperone:0.28398295529249684144,(313127425__Archaea__Halobacteria__Halogeometricum_borinquense_DSM_11551__molecular_chaperone:0.11070914401326123477,((292654658__Archaea__Halobacteria__Haloferax_volcanii_DS2__hsp20|type_molecular_chaperone:0.01057898647348164307,(2508565331__Archaea__Halobacteria__Haloferax_denitrificans_ATCC_35960__Molecular_chaperone_|small_heat_shock_protein|:0.00000122123005994819,2508570385__Archaea__Halobacteria__Haloferax_sulfurifontis_ATCC_BAA-897__Molecular_chaperone_|small_heat_shock_protein|:0.00000122123005994819):0.00000122123005994819):0.00000122123005994819,(389845931__Archaea__Halobacteria__Haloferax_mediterranei_ATCC_33500__hsp20_type_chaperone:0.00000122123005994819,2508590093__Archaea__Halobacteria__Haloferax_mucosum_ATCC_BAA-1512__Molecular_chaperone_|small_heat_shock_protein|:0.02128442082919430531):0.03191372308264097540):0.11818769332112338821):0.08574289224154164890):0.10202595886276755177):0.07924739009715295324,76800660__Archaea__Halobacteria__Natronomonas_pharaonis_DSM_2160__hsp20|type_chaperone:0.32994064144549384299):0.05248253857457130245,((336253044__Archaea__Halobacteria__Halopiger_xanaduensis_SH-6__heat_shock_protein_Hsp20:0.00000122123005994819,(289581805__Archaea__Halobacteria__Natrialba_magadii_ATCC_43099__heat_shock_protein_Hsp20:0.09703293943061810922,284163580__Archaea__Halobacteria__Haloterrigena_turkmenica_DSM_5511__heat_shock_protein_Hsp20:0.05196113320544760300):0.06868024743790587805):0.26316957809044189132,((257053611__Archaea__Halobacteria__Halorhabdus_utahensis_DSM_12940__heat_shock_protein:0.43711281685606628855,257386724__Archaea__Halobacteria__Halomicrobium_mukohataei_DSM_12286__heat_shock_protein_Hsp20:0.14516427012204238811):0.12307716043378578996,(2508584063__Archaea__Halobacteria__Haloarcula_vallismortis_ATCC_29715__Molecular_chaperone_|small_heat_shock_protein|:0.00917979450666297180,((55379036__Archaea__Halobacteria__Haloarcula_marismortui_ATCC_43049__heat_shock_protein:0.00000122123005994819,(2508578294__Archaea__Halobacteria__Haloarcula_sinaiiensis_ATCC_33800__Molecular_chaperone_|small_heat_shock_protein|:0.00000122123005994819,344213050__Archaea__Halobacteria__Haloarcula_hispanica_ATCC_33960__putative_heat_shock_protein:0.00000122123005994819):0.00000122123005994819):0.00000122123005994819,2508574900__Archaea__Halobacteria__Haloarcula_californiae_ATCC_33799__Molecular_chaperone_|small_heat_shock_protein|:0.00000122123005994819):0.00000122123005994819):0.20821162635902429328):0.20995297712297528170):0.05495667462526012542):0.04562341299779430759):0.08298500744079140290):0.69668920079964657965,307353968__Archaea__Methanomicrobiales__Methanoplanus_petrolearius_DSM_11571__heat_shock_protein_Hsp20:1.03230106805247645596):0.32397204152035347091):0.00000122123005994819):0.07826242731387308971):0.06896173417202580702,(119719364__Archaea__Thermoproteales__Thermofilum_pendens_Hrk_5__heat_shock_protein_Hsp20:0.56193781643874751719,(((307595973__Archaea__Thermoproteales__Vulcanisaeta_distributa_DSM_14429__heat_shock_protein_Hsp20:0.01727747766928478673,325967828__Archaea__Thermoproteales__Vulcanisaeta_moutnovskia_768-28__heat_shock_protein_Hsp20:0.05398238897624472316):0.20767879346690379383,159042411__Archaea__Thermoproteales__Caldivirga_maquilingensis_IC-167__heat_shock_protein_Hsp20:0.37825877069796637331):0.09184686171928824194,((327310635__Archaea__Thermoproteales__Thermoproteus_uzoniensis_768-20__heat_shock_protein_Hsp20:0.11560665396761668489,352682241__Archaea__Thermoproteales__Thermoproteus_tenax_Kra_1__small_heat_shock_protein:0.11624096079838726336):0.18482806025491982371,(374326850__Archaea__Thermoproteales__Pyrobaculum_sp_1860__heat_shock_protein_Hsp20:0.03487138713231731357,(171186070__Archaea__Thermoproteales__Thermoproteus_neutrophilus_V24Sta__heat_shock_protein_Hsp20:0.05893561232195684146,((126460415__Archaea__Thermoproteales__Pyrobaculum_calidifontis_JCM_11548__heat_shock_protein_Hsp20:0.07759777781921518847,(119872051__Archaea__Thermoproteales__Pyrobaculum_islandicum_DSM_4184__heat_shock_protein_Hsp20:0.02345498329619312081,18313876__Archaea__Thermoproteales__Pyrobaculum_aerophilum_str_IM2__small_heat_shock_protein|_hsp20:0.07790989553088217834):0.01813743593391477227):0.00639595458348574206,(145591860__Archaea__Thermoproteales__Pyrobaculum_arsenaticum_DSM_13514__heat_shock_protein_Hsp20:0.00000122123005994819,379003442__Archaea__Thermoproteales__Pyrobaculum_oguniense_TE7__Molecular_chaperone_|small_heat_shock_protein|:0.03634686647272456633):0.05913103315222809769):0.01935645184268303468):0.01926950609782086474):0.18858497580679783878):0.23225415754535536084):0.18940384439571658626):0.24328960131028368186):0.00788158133370446372):0.11381794027469617492,(386000998__Archaea__Methanosarcinales__Methanosaeta_harundinacea_6Ac__Heat_shock_protein_Hsp20:0.22272813191262616495,(330507920__Archaea__Methanosarcinales__Methanosaeta_concilii_GP6__heat_shock_protein_Hsp20:0.15412202576083039451,116754116__Archaea__Methanosarcinales__Methanosaeta_thermophila_PT__heat_shock_protein_Hsp20:0.17078449763025813080):0.10731355791754697282):0.63528337892031072620):0.10882551424110849247,126179508__Archaea__Methanomicrobiales__Methanoculleus_marisnigri_JR1__small_heat_shock_protein_|HSP20|1|:1.60417465251003865667):0.05973490909420416106):0.24701348459606981001,11498894__Archaea__Archaeoglobales__Archaeoglobus_fulgidus_DSM_4304__heat_shock_protein_20:0.08546925548740558209):0.0;
