# Supplementary material for: The last universal common ancestor between ancient Earth chemistry and the onset of genetics
Source: PLoS Genet. 2018 Aug 16;14(8):e1007518. doi: 10.1371/journal.pgen.1007518 (PMC6095482; doi:10.1371/journal.pgen.1007518)
Supplement: S1 Appendix — The trees are for the 355 clusters that, after alignment and tree construction, generated ML trees that preserve domain monophyly while also having homologues in ≥2 archaeal and ≥2 bacterial lineages. These 355 proteins trace to LUCA by those phylogenetic criteria [78]. LUCA, last universal common ancestor; ML, maximum likelihood. (ZIP) [file pgen.1007518.s001.zip › renamed_trees_LUCA/3193.tree]

(227828722__Archaea__Sulfolobales__Sulfolobus_islandicus_M_14-25__electron_transfer_flavoprotein_subunit_alpha:0.02240536271477852961,(70606154__Archaea__Sulfolobales__Sulfolobus_acidocaldarius_DSM_639__electron_transfer_flavoprotein:0.11628007773645736289,(((146304016__Archaea__Sulfolobales__Metallosphaera_sedula_DSM_5348__electron_transfer_flavoprotein_subunit_alpha:0.08677857169955408012,330834887__Archaea__Sulfolobales__Metallosphaera_cuprina_Ar-4__electron_transfer_flavoprotein|_alpha_subunit:0.12258025085014555289):0.11875061843004554307,((((48477582__Archaea__Thermoplasmatales__Picrophilus_torridus_DSM_9790__electron_transfer_flavoprotein_alpha_and_beta|subunit:0.51797336027679119486,16081551__Archaea__Thermoplasmatales__Thermoplasma_acidophilum_DSM_1728__electron_transfer_flavoprotein|_alpha_and_beta_subunits:0.61930932458246346073):0.63108201260030494240,145590785__Archaea__Thermoproteales__Pyrobaculum_arsenaticum_DSM_13514__electron_transfer_flavoprotein_subunit_alpha:0.79024517731582955005):0.27497132781649824551,((118444096__Bacteria__Clostridia__Clostridium_novyi_NT__electron_transfer_flavoprotein_subunit_alpha:0.64446111859083543560,((220923899__Bacteria__Alphaproteobacteria__Methylobacterium_nodulans_ORS_2060__electron_transfer_flavoprotein_subunit_alpha:1.00202686063441603892,(89894374__Bacteria__Clostridia__Desulfitobacterium_hafniense_Y51__hypothetical_protein:0.21481940049747774713,374995769__Bacteria__Clostridia__Desulfosporosinus_orientis_DSM_765__electron_transfer_flavoprotein_subunit_alpha:0.18247056257119123601):0.21107624060203972194):0.17097813196417308013,(197117746__Bacteria__Deltaproteobacteria__Geobacter_bemidjiensis_Bem__electron_transfer_flavoprotein_subunit_alpha:0.17818308223639917065,(78223461__Bacteria__Deltaproteobacteria__Geobacter_metallireducens_GS-15__electron_transfer_flavoprotein_subunit_alpha:0.14430400509706550749,(148263283__Bacteria__Deltaproteobacteria__Geobacter_uraniireducens_Rf4__electron_transfer_flavoprotein_subunit_alpha:0.07047641529934128846,222054905__Bacteria__Deltaproteobacteria__Geobacter_sp_FRC-32__electron_transfer_flavoprotein_subunit_alpha:0.05716047333657253704):0.09495518944835854014):0.04401053708721622965):0.35893105982583245472):0.18618426295009626870):0.29854147943556258449,313202809__Bacteria__Bacteroidetes__Paludibacter_propionicigenes_WB4__electron_transfer_flavoprotein_subunit_alpha:1.04820187703831879666):0.08677706161851998778):0.39489942405197941966,48478455__Archaea__Thermoplasmatales__Picrophilus_torridus_DSM_9790__electron_transfer_flavoprotein_alpha_and_beta|subunit:0.26873579458162055733):0.08046294854098050287):0.05801908948693923485,15922088__Archaea__Sulfolobales__Sulfolobus_tokodaii_str_7__electron_transfer_flavoprotein_alpha|beta_subunit:0.20252342723405428182):0.12355861810809047607):0.07251651800074333798,15899533__Archaea__Sulfolobales__Sulfolobus_solfataricus_P2__electron_transfer_flavoprotein_alpha_and_beta|subunit_|etfAB|fixAB|:0.00850347499104215504):0.0;
