# Supplementary material for: The last universal common ancestor between ancient Earth chemistry and the onset of genetics
Source: PLoS Genet. 2018 Aug 16;14(8):e1007518. doi: 10.1371/journal.pgen.1007518 (PMC6095482; doi:10.1371/journal.pgen.1007518)
Supplement: S1 Appendix — The trees are for the 355 clusters that, after alignment and tree construction, generated ML trees that preserve domain monophyly while also having homologues in ≥2 archaeal and ≥2 bacterial lineages. These 355 proteins trace to LUCA by those phylogenetic criteria [78]. LUCA, last universal common ancestor; ML, maximum likelihood. (ZIP) [file pgen.1007518.s001.zip › renamed_trees_LUCA/1842.tree]

((((219851723__Archaea__Methanomicrobiales__Methanosphaerula_palustris_E1-9c__ATP|binding_protein:0.52140831164847145640,124485755__Archaea__Methanomicrobiales__Methanocorpusculum_labreanum_Z__tryptophan_synthase:0.25576799829016144683):0.51787149384829089804,(73670367__Archaea__Methanosarcinales__Methanosarcina_barkeri_str_Fusaro__hypothetical_protein:0.05745434623641151178,(20090235__Archaea__Methanosarcinales__Methanosarcina_acetivorans_C2A__hypothetical_protein:0.02668788358836186175,21228461__Archaea__Methanosarcinales__Methanosarcina_mazei_Go1__hypothetical_protein:0.03304943633220451538):0.02892288455943389791):0.42318906526357363829):0.09677050996412887851,(((20094082__Archaea__Thermococcales-pyroco__Methanopyrus_kandleri_AV19__ATPase:0.57955270478463405404,(289596768__Archaea__Thermoplasmatales__Aciduliprofundum_boonei_T469__ATP_binding_protein:0.46080467759841886588,((16081635__Archaea__Thermoplasmatales__Thermoplasma_acidophilum_DSM_1728__hypothetical_protein:0.24923200289850749867,13541832__Archaea__Thermoplasmatales__Thermoplasma_volcanium_GSS1__ATPase:0.32685329952690234112):0.23322731420898792920,48478039__Archaea__Thermoplasmatales__Picrophilus_torridus_DSM_9790__ATPase:0.29153442574559335077):0.47521836318432258972):0.38465155659960964529):0.11590163377714898796,((147919135__Archaea__Methanocellales__Uncultured_methanogenic_archaeon_RC-I__hypothetical_protein:0.13420474697088813354,(383320578__Archaea__Methanocellales__Methanocella_sp_HZ254__universal_metal|binding|domain|4Fe|4S|binding|domain_containing_ABC_transporter:0.14681494857455582026,282164823__Archaea__Methanocellales__Methanocella_paludicola_SANAE__hypothetical_protein:0.08193173949438760373):0.13031948403458581964):0.29517417230432302366,(76800845__Archaea__Halobacteria__Natronomonas_pharaonis_DSM_2160__hypothetical_protein:0.16768646627220318290,((((((222479233__Archaea__Halobacteria__Halorubrum_lacusprofundi_ATCC_49239__ATP_binding_protein:0.22699413507375623689,(110667626__Archaea__Halobacteria__Haloquadratum_walsbyi_DSM_16790__hypothetical_protein:0.37432603246960188814,313127002__Archaea__Halobacteria__Halogeometricum_borinquense_DSM_11551__pp|loop_superfamily_ATP|utilizing_enzyme:0.09080387069405825018):0.03734084858550430763):0.06729502009226817627,((292655236__Archaea__Halobacteria__Haloferax_volcanii_DS2__hypothetical_protein:0.04078364442025767672,(2508569933__Archaea__Halobacteria__Haloferax_sulfurifontis_ATCC_BAA-897__arCOG00187_universal_archaeal_metal|binding|domain|4Fe|4S|binding|domain_containing_ABC_transporter|_ATP|binding_protein:0.00000122123005994819,2508566222__Archaea__Halobacteria__Haloferax_denitrificans_ATCC_35960__arCOG00187_universal_archaeal_metal|binding|domain|4Fe|4S|binding|domain_containing_ABC_transporter|_ATP|binding_protein:0.00000122123005994819):0.01287220631581546815):0.01584781603638829930,(2508590991__Archaea__Halobacteria__Haloferax_mucosum_ATCC_BAA-1512__arCOG00187_universal_archaeal_metal|binding|domain|4Fe|4S|binding|domain_containing_ABC_transporter|_ATP|binding_protein:0.03352215636757920059,389846546__Archaea__Halobacteria__Haloferax_mediterranei_ATCC_33500__hypothetical_protein:0.02793842754197676387):0.02226189813280797861):0.08165515773847002723):0.06026408202508610340,(257388864__Archaea__Halobacteria__Halomicrobium_mukohataei_DSM_12286__ATP|binding_protein:0.16932117839841931417,((284164635__Archaea__Halobacteria__Haloterrigena_turkmenica_DSM_5511__ATP|binding_protein:0.11261459763624621921,336255287__Archaea__Halobacteria__Halopiger_xanaduensis_SH-6__universal_metal|binding|domain|4Fe|4S|binding|domain_containing_ABC_transporter_protein:0.08950792443914504237):0.03008248494417673641,289582265__Archaea__Halobacteria__Natrialba_magadii_ATCC_43099__ATP|binding_protein:0.12761002633800663797):0.04438654885606918565):0.03269563898683895686):0.06547959036276886080,(15789644__Archaea__Halobacteria__Halobacterium_sp_NRC-1__hypothetical_protein:0.00000122123005994819,169235357__Archaea__Halobacteria__Halobacterium_salinarum_R1__hypothetical_protein:0.00000122123005994819):0.28350724860241321990):0.02961443685345271914,(257053770__Archaea__Halobacteria__Halorhabdus_utahensis_DSM_12940__ATP_binding_protein:0.14672156350964218885,300711897__Archaea__Halobacteria__Halalkalicoccus_jeotgali_B3__ATP_binding_protein:0.28849671310642444055):0.07993081783659770900):0.03404948828923236304,(2508582251__Archaea__Halobacteria__Haloarcula_vallismortis_ATCC_29715__arCOG00187_universal_archaeal_metal|binding|domain|4Fe|4S|binding|domain_containing_ABC_transporter|_ATP|binding_protein:0.01360480421565464157,((2508573082__Archaea__Halobacteria__Haloarcula_californiae_ATCC_33799__arCOG00187_universal_archaeal_metal|binding|domain|4Fe|4S|binding|domain_containing_ABC_transporter|_ATP|binding_protein:0.00835984420438083686,(2508579416__Archaea__Halobacteria__Haloarcula_sinaiiensis_ATCC_33800__arCOG00187_universal_archaeal_metal|binding|domain|4Fe|4S|binding|domain_containing_ABC_transporter|_ATP|binding_protein:0.00000122123005994819,55377496__Archaea__Halobacteria__Haloarcula_marismortui_ATCC_43049__hypothetical_protein:0.00000122123005994819):0.00000122123005994819):0.03747928553549387254,344211572__Archaea__Halobacteria__Haloarcula_hispanica_ATCC_33960__ATP_binding_protein:0.00675318921935743645):0.00219447999989853294):0.08866028460161795577):0.06280751013126215088):0.49369440243609924446):0.24580593236662168222):0.04693891869304962078,((((((312136883__Archaea__Methanobacteriales__Methanothermus_fervidus_DSM_2088__ATP|binding_protein:0.49132408384936099299,(325958908__Archaea__Methanobacteriales__Methanobacterium_sp_AL-21__universal_metal|binding|domain|4Fe|4S|binding|domain|containing_ABC_transporter_protein:0.21761991817555953466,333987261__Archaea__Methanobacteriales__Methanobacterium_sp_SWAN-1__universal_metal|binding|domain|4Fe|4S|binding|domain|containing_ABC_transporter_protein:0.10525352815433544618):0.13656547696730295116):0.08295812667251749317,(84489373__Archaea__Methanobacteriales__Methanosphaera_stadtmanae_DSM_3091__ATPase:0.46708343337893953873,((15678460__Archaea__Methanobacteriales__Methanothermobacter_thermautotrophicus_str_Delta_H__hypothetical_protein:0.05439059503114947181,304314588__Archaea__Methanobacteriales__Methanothermobacter_marburgensis_str_Marburg__ATPase:0.06075907646200318091):0.33986264228003632004,(148642202__Archaea__Methanobacteriales__Methanobrevibacter_smithii_ATCC_35061__ATPase:0.22401134309320056004,288560487__Archaea__Methanobacteriales__Methanobrevibacter_ruminantium_M1__ATP|binding_protein:0.33285352410790347566):0.15428336547561211090):0.04068610697056620346):0.07139798126628368879):0.12135740499124877956,((297620201__Archaea__Methanococcales__Methanococcus_voltae_A3__ATP_binding_protein:0.19100130084345667836,(333911238__Archaea__Methanococcales__Methanotorris_igneus_Kol_5__hypothetical_protein:0.01933832265584405768,((150401675__Archaea__Methanococcales__Methanococcus_aeolicus_Nankai-3__ATP|binding_protein:0.09970580462267969457,(45357906__Archaea__Methanococcales__Methanococcus_maripaludis_S2__hypothetical_protein:0.01491270465372926748,150400095__Archaea__Methanococcales__Methanococcus_vannielii_SB__putative_ATP_binding_protein:0.14816366432545313714):0.08373367076668949971):0.02909558142593486954,336122422__Archaea__Methanococcales__Methanothermococcus_okinawensis_IH1__universal_metal|binding|domain|4Fe|4S|binding|domain_containing_ABC_transporter_protein:0.02878662345809940987):0.11374466531769607258):0.10924143406047159832):0.10274956048139040343,(((256810720__Archaea__Methanococcales__Methanocaldococcus_fervens_AG86__ATP|binding_protein:0.06198426297375609489,296108950__Archaea__Methanococcales__Methanocaldococcus_infernus_ME__ATP_binding_protein:0.16731298991390652908):0.02966299136348038434,261402866__Archaea__Methanococcales__Methanocaldococcus_vulcanius_M7__ATP|binding_protein:0.03662950872139713460):0.01922524136110806414,(15668750__Archaea__Methanococcales__Methanocaldococcus_jannaschii_DSM_2661__hypothetical_protein:0.00946640739849397006,289193014__Archaea__Methanococcales__Methanocaldococcus_sp_FS406-22__ATP_binding_protein:0.02769308623816268619):0.03267777531882894160):0.07763029775551386069):0.23232274151719814470):0.06611210636587613876,(315230892__Archaea__Thermococcales-pyroco__Thermococcus_barophilus_MP__hypothetical_protein:0.22717247524376260603,(((57642215__Archaea__Thermococcales-pyroco__Thermococcus_kodakarensis_KOD1__ATP|binding_protein:0.06831287040267691735,(212224396__Archaea__Thermococcales-pyroco__Thermococcus_onnurineus_NA1__ATP|binding_protein:0.04707686242632592305,(240103911__Archaea__Thermococcales-pyroco__Thermococcus_gammatolerans_EJ3__ATP|binding_protein|_PP|loop_superfamily:0.06752004671915233514,223477697__Archaea__Thermococcales-pyroco__Thermococcus_sp_AM4__hypothetical_protein:0.02147121391471347451):0.05154738941980113731):0.02301351964918927490):0.10810015770543324187,(337283528__Archaea__Thermococcales-pyroco__Pyrococcus_yayanosii_CH1__ATP|binding_protein:0.16858163372841841743,((389852611__Archaea__Thermococcales-pyroco__Pyrococcus_sp_ST04__n|type_ATP_pyrophosphatase_superfamily_protein:0.14657361932711196473,18977200__Archaea__Thermococcales-pyroco__Pyrococcus_furiosus_DSM_3638__n|type_ATP_pyrophosphatase_superfamily_protein:0.18510259817513166625):0.04943974784427612734,(14521349__Archaea__Thermococcales-pyroco__Pyrococcus_abyssi_GE5__hypothetical_protein:0.07430551261485772441,(332159476__Archaea__Thermococcales-pyroco__Pyrococcus_sp_NA2__hypothetical_protein:0.12653671962367341042,14591076__Archaea__Thermococcales-pyroco__Pyrococcus_horikoshii_OT3__hypothetical_protein:0.13588270996948606517):0.02680539180332611876):0.03735183291242342302):0.10605010993377456119):0.08421182786488932981):0.03799375678310572962,242399762__Archaea__Thermococcales-pyroco__Thermococcus_sibiricus_MM_739__ATP|binding_protein:0.18071635053701554097):0.05160726502495507906):0.20010687348445202471):0.06758634518564093918,(((91772509__Archaea__Methanosarcinales__Methanococcoides_burtonii_DSM_6242__hypothetical_protein:0.20713584585592945131,298675434__Archaea__Methanosarcinales__Methanohalobium_evestigatum_Z-7303__ATP|binding_protein:0.24641528007664967315):0.37997378707451473501,((118575616__Archaea__others_archaea__Cenarchaeum_symbiosum_A__ATPase_of_the_PP|loop_superfamily:0.64978026970212299229,161528038__Archaea__others_archaea__Nitrosopumilus_maritimus_SCM1__ATP|binding_protein:0.41055788859543473901):0.37745786423415056410,((((145591240__Archaea__Thermoproteales__Pyrobaculum_arsenaticum_DSM_13514__ATP|binding_protein:0.09149765188357336654,379004272__Archaea__Thermoproteales__Pyrobaculum_oguniense_TE7__universal_metal|binding|domain|4Fe|4S|binding|domain_protein:0.04506522502818421233):0.33208213959399257575,(119873359__Archaea__Thermoproteales__Pyrobaculum_islandicum_DSM_4184__ATP|binding_protein:0.19557961597510126195,171185699__Archaea__Thermoproteales__Thermoproteus_neutrophilus_V24Sta__ATP|binding_protein:0.10433439182116091559):0.05167456502474607194):0.07565758184234484818,(((352681318__Archaea__Thermoproteales__Thermoproteus_tenax_Kra_1__PP|loop_superfamily_ATPase:0.15884155116753104209,(327311128__Archaea__Thermoproteales__Thermoproteus_uzoniensis_768-20__putative_ATP_binding_protein:0.11087309422682971316,18313507__Archaea__Thermoproteales__Pyrobaculum_aerophilum_str_IM2__hypothetical_protein:0.12727016160131340849):0.07483936152819936627):0.13846088028750222487,374328038__Archaea__Thermoproteales__Pyrobaculum_sp_1860__putative_ATP_binding_protein:0.20086039686727441556):0.14398493957428148970,126458789__Archaea__Thermoproteales__Pyrobaculum_calidifontis_JCM_11548__putative_ATP_binding_protein:0.21577256598858463033):0.03809751065205059517):0.55488826765283205678,((302348211__Archaea__Desulfurococcales__Acidilobus_saccharovorans_345-15__hypothetical_protein:0.43149412586195085018,14600696__Archaea__Desulfurococcales__Aeropyrum_pernix_K1__hypothetical_protein:0.58673399044547336345):0.50904776505193660707,((159042091__Archaea__Thermoproteales__Caldivirga_maquilingensis_IC-167__putative_ATP_binding_protein:0.37436743930129096070,(307595862__Archaea__Thermoproteales__Vulcanisaeta_distributa_DSM_14429__ATP|binding_protein:0.07583253684379090420,325967727__Archaea__Thermoproteales__Vulcanisaeta_moutnovskia_768-28__ATP|binding_protein:0.11301102147050488822):0.28580809836497811371):0.09231612464689047115,(((385806426__Archaea__Sulfolobales__Fervidicoccus_fontis_Kam940__putative_ATP_binding_protein:0.60784259128150730511,(305663534__Archaea__Desulfurococcales__Ignisphaera_aggregans_DSM_17230__ATP|binding_protein:0.87635612780811289468,(((296241823__Archaea__Desulfurococcales__Thermosphaera_aggregans_DSM_11486__ATP|binding_protein:0.47777591063901003743,389860907__Archaea__Desulfurococcales__Thermogladius_sp_1633__ATP_binding_protein:0.44056405575037138611):0.16809716639036872965,((390938826__Archaea__Desulfurococcales__Desulfurococcus_fermentans_DSM_16532__ATP|binding_protein:0.01434038526661699300,218884310__Archaea__Desulfurococcales__Desulfurococcus_kamchatkensis_1221n__putative_ATP_binding_protein:0.02125020493246572786):0.21586746186758090649,320100288__Archaea__Desulfurococcales__Desulfurococcus_mucosus_DSM_2162__ATP|binding_protein:0.18573557816907843021):0.21247893800992365132):0.21891347718792697474,(297527272__Archaea__Desulfurococcales__Staphylothermus_hellenicus_DSM_12710__ATP_binding_protein:0.06020393722921320301,126466061__Archaea__Desulfurococcales__Staphylothermus_marinus_F1__ATP|binding_protein:0.02313519969518923122):0.30037421939124459014):0.14916793420849022711):0.08591516115281778998):0.07407138391992694471,((124027938__Archaea__Desulfurococcales__Hyperthermus_butylicus_DSM_5456__hypothetical_protein:0.35851055975786405572,347523610__Archaea__Desulfurococcales__Pyrolobus_fumarii_1A__ATP_binding_protein:0.39911361622194180265):0.15258019008900294833,156937580__Archaea__Desulfurococcales__Ignicoccus_hospitalis_KIN4-I__ATP|binding_protein:0.61255196112701282285):0.18016612262770115294):0.10240120245411377109,((330834127__Archaea__Sulfolobales__Metallosphaera_cuprina_Ar-4__putative_ATP_binding_protein:0.19400229339481600555,146304773__Archaea__Sulfolobales__Metallosphaera_sedula_DSM_5348__ATP|binding_protein:0.16692768423180867621):0.12485444758249476804,(332796243__Archaea__Sulfolobales__Acidianus_hospitalis_W1__ATP|binding_protein:0.24690733432945702330,((70605951__Archaea__Sulfolobales__Sulfolobus_acidocaldarius_DSM_639__hypothetical_protein:0.23679768744143231407,(227827729__Archaea__Sulfolobales__Sulfolobus_islandicus_M_14-25__ATP|binding_protein:0.07532866062263178508,15897585__Archaea__Sulfolobales__Sulfolobus_solfataricus_P2__hypothetical_protein:0.02824116911760935628):0.12823713363094471629):0.08751785013615745457,15922366__Archaea__Sulfolobales__Sulfolobus_tokodaii_str_7__hypothetical_protein:0.16177512944169630815):0.04471140689657462919):0.04440784904024588919):0.10462211544442059918):0.05981071851891513191):0.16066702716017966512):0.13463932809923154221):0.10012283027170476579):0.07735594341387058703):0.10340000852471700754,((88602856__Archaea__Methanomicrobiales__Methanospirillum_hungatei_JF-1__hypothetical_protein:0.58083200953086555618,((330508405__Archaea__Methanosarcinales__Methanosaeta_concilii_GP6__putative_ATP_binding_protein:0.27689165803284671030,(116754649__Archaea__Methanosarcinales__Methanosaeta_thermophila_PT__putative_ATP_binding_protein:0.29053535266670305059,386001978__Archaea__Methanosarcinales__Methanosaeta_harundinacea_6Ac__Putative_ATP_binding_protein:0.28638862229744688204):0.08198651550005543742):0.24440692322645937717,((154150535__Archaea__Methanomicrobiales__Methanoregula_boonei_6A8__ATP|binding_protein:0.38042821165949092244,126179580__Archaea__Methanomicrobiales__Methanoculleus_marisnigri_JR1__ATP_binding_protein:0.23821245868253099198):0.13207127449944286446,307353417__Archaea__Methanomicrobiales__Methanoplanus_petrolearius_DSM_11571__ATP_binding_protein:0.30768413996556875922):0.07797147628021036669):0.04020394067487852857):0.05722154536335057745,(284161792__Archaea__Archaeoglobales__Archaeoglobus_profundus_DSM_5631__ATP|binding_protein:0.82890408820167571502,119720014__Archaea__Thermoproteales__Thermofilum_pendens_Hrk_5__putative_ATP_binding_protein:0.27487686420391355124):0.12581032751794188340):0.13910976032325345075):0.08336131163106962061):0.04511899927049172615,((387790437__Bacteria__Bacteroidetes__Solitalea_canadensis_DSM_3403__PP|loop_superfamily_ATP|utilizing_enzyme:0.76566383712353824897,(284042540__Bacteria__Actinobacteria__Conexibacter_woesei_DSM_14684__hypothetical_protein:2.08966337162831194973,(145299802__Bacteria__Gammaproteobacteria__Aeromonas_salmonicida_subsp_salmonicida_A449__hypothetical_protein:0.03263774145775959895,(117618176__Bacteria__Gammaproteobacteria__Aeromonas_hydrophila_subsp_hydrophila_ATCC_7966__hypothetical_protein:0.10037297561959830638,330830404__Bacteria__Gammaproteobacteria__Aeromonas_veronii_B565__hypothetical_protein:0.08946873236512420391):0.14630340750928452764):0.39975302289321112958):0.26411917689242031537):0.46559997754824727911,(383450227__Bacteria__Bacteroidetes__Flavobacterium_indicum_GPTSA100-9__hypothetical_protein:0.98222215805336987593,((73748033__Bacteria__Chloroflexi__Dehalococcoides_sp_CBDB1__hypothetical_protein:0.09621918521441266692,270308753__Bacteria__Chloroflexi__Dehalococcoides_sp_VS__PP|loop_ATPase:0.06504404930200531620):0.21852701769051655067,270308704__Bacteria__Chloroflexi__Dehalococcoides_sp_VS__PP|loop_ATPase:0.55897928050195233585):0.52211433675553031719):0.12612969974403737128):0.53829309464730912271):0.04543310057206602359):0.17522735153648985595):0.20498133192435050165,(288932330__Archaea__Archaeoglobales__Ferroglobus_placidus_DSM_10642__ATP_binding_protein:0.34899380608614138932,327400823__Archaea__Archaeoglobales__Archaeoglobus_veneficus_SNP6__universal_metal|binding|domain|4Fe|4S|binding|domain|containing_ABC_transporter_protein:0.35033626494295699860):0.09990686273836411890,11499256__Archaea__Archaeoglobales__Archaeoglobus_fulgidus_DSM_4304__hypothetical_protein:0.44958500316968696975):0.0;
