# Supplementary material for: The last universal common ancestor between ancient Earth chemistry and the onset of genetics
Source: PLoS Genet. 2018 Aug 16;14(8):e1007518. doi: 10.1371/journal.pgen.1007518 (PMC6095482; doi:10.1371/journal.pgen.1007518)
Supplement: S1 Appendix — The trees are for the 355 clusters that, after alignment and tree construction, generated ML trees that preserve domain monophyly while also having homologues in ≥2 archaeal and ≥2 bacterial lineages. These 355 proteins trace to LUCA by those phylogenetic criteria [78]. LUCA, last universal common ancestor; ML, maximum likelihood. (ZIP) [file pgen.1007518.s001.zip › renamed_trees_LUCA/3605.tree]

(186682982__Bacteria__Cyanobacteria__Nostoc_punctiforme_PCC_73102__hypothetical_protein:0.03050180865449619860,(((((218438688__Bacteria__Cyanobacteria__Cyanothece_sp_PCC_7424__CRISPR|associated_protein_Csc2:0.12793782032438452689,220907866__Bacteria__Cyanobacteria__Cyanothece_sp_PCC_7425__CRISPR|associated_protein_Csc2:0.19418001405248519475):0.06088645592148565766,218245384__Bacteria__Cyanobacteria__Cyanothece_sp_PCC_8801__CRISPR|associated_protein_Csc2:0.17933789213058837220):0.34715767272648068165,(166365812__Bacteria__Cyanobacteria__Microcystis_aeruginosa_NIES-843__hypothetical_protein:0.08060272920839810229,75910369__Bacteria__Cyanobacteria__Anabaena_variabilis_ATCC_29413__hypothetical_protein:0.15077212600570474854):0.46181754588065371259):0.45622675798702622130,(((88603121__Archaea__Methanomicrobiales__Methanospirillum_hungatei_JF-1__hypothetical_protein:0.22042353477421977592,219850811__Archaea__Methanomicrobiales__Methanosphaerula_palustris_E1-9c__CRISPR|associated_protein_Csc2:0.32782600202530670641):0.42347851923313489797,(116754847__Archaea__Methanosarcinales__Methanosaeta_thermophila_PT__hypothetical_protein:0.48487364342546418472,((385802703__Archaea__Halobacteria__Haloquadratum_walsbyi_C23__CRISPR|associated_protein_Csc2:0.09499582437420692194,76802272__Archaea__Halobacteria__Natronomonas_pharaonis_DSM_2160__hypothetical_protein:0.03484215654330573980):0.51822142252497249704,2508572480__Archaea__Halobacteria__Haloferax_sulfurifontis_ATCC_BAA-897__CRISPR_type_I|D|CYANO|associated_protein_Csc2:0.35649127548610365368):0.18575101269680102667):0.27325785445728989487):0.94687915035116809737,344996864__Bacteria__Clostridia__Caldicellulosiruptor_lactoaceticus_6A__CRISPR|associated_protein_Csc2:0.67813694607072949605):0.19812254681305524473):0.48890590449600568324,(159898750__Bacteria__Chloroflexi__Herpetosiphon_aurantiacus_DSM_785__hypothetical_protein:0.45913124202739147295,302391598__Bacteria__Clostridia__Acetohalobium_arabaticum_DSM_5501__CRISPR|associated_protein_Csc2:0.49944804564164585470):0.13166690377401399359):0.51277023032712687467,17229054__Bacteria__Cyanobacteria__Nostoc_sp_PCC_7120__hypothetical_protein:0.02301062314951051943):0.0;
