# Supplementary material for: The last universal common ancestor between ancient Earth chemistry and the onset of genetics
Source: PLoS Genet. 2018 Aug 16;14(8):e1007518. doi: 10.1371/journal.pgen.1007518 (PMC6095482; doi:10.1371/journal.pgen.1007518)
Supplement: S1 Appendix — The trees are for the 355 clusters that, after alignment and tree construction, generated ML trees that preserve domain monophyly while also having homologues in ≥2 archaeal and ≥2 bacterial lineages. These 355 proteins trace to LUCA by those phylogenetic criteria [78]. LUCA, last universal common ancestor; ML, maximum likelihood. (ZIP) [file pgen.1007518.s001.zip › renamed_trees_LUCA/1268.tree]

(((288818262__Bacteria__Aquificae__Hydrogenobacter_thermophilus_TK-6__siroheme_synthase:0.31744150634041423675,289549323__Bacteria__Aquificae__Thermocrinis_albus_DSM_14484__siroheme_synthase:0.31495376804370345258):0.11661340789374616267,((225850446__Bacteria__Aquificae__Persephonella_marina_EX-H1__siroheme_synthase:0.29692322156943512512,327399752__Bacteria__Deltaproteobacteria__Hippea_maritima_DSM_10411__siroheme_synthase:0.66515515210502629273):0.08918992330725222795,(195952723__Bacteria__Aquificae__Hydrogenobaculum_sp_Y04AAS1__siroheme_synthase:0.45147372656522588574,313682178__Bacteria__Epsilonproteobacteria__Sulfuricurvum_kujiense_DSM_16994__siroheme_synthase:0.62552825492930375084):0.06421820778466126589):0.05230050994336222364):0.06385001794649260154,((296272130__Bacteria__Epsilonproteobacteria__Arcobacter_nitrofigilis_DSM_7299__siroheme_synthase:0.36722158985025166178,(188996408__Bacteria__Aquificae__Sulfurihydrogenibium_sp_YO3AOP1__siroheme_synthase:0.41300636529933831831,((152991891__Bacteria__Epsilonproteobacteria__Sulfurovum_sp_NBC37-1__hypothetical_protein:0.19134953804744658790,319957334__Bacteria__Epsilonproteobacteria__Nitratifractor_salsuginis_DSM_16511__siroheme_synthase:0.32073085045293375783):0.22004006867725897645,((78778171__Bacteria__Epsilonproteobacteria__Sulfurimonas_denitrificans_DSM_1251__siroheme_synthase_CysG:0.29030383619004568319,307720747__Bacteria__Epsilonproteobacteria__Sulfurimonas_autotrophica_DSM_16294__precorrin|2_dehydrogenase:0.20187767140392584575):0.06709818205565280802,152991517__Bacteria__Epsilonproteobacteria__Nitratiruptor_sp_SB155-2__hypothetical_protein:0.33560322212940979503):0.04648359620492389238):0.06290432423753938851):0.07500016542776181960):0.19414679208980295533,((((332798471__Bacteria__Clostridia__Tepidanaerobacter_sp_Re1__siroheme_synthase:0.37131342483287488321,(((297543916__Bacteria__Clostridia__Thermoanaerobacter_mathranii_subsp_mathranii_str_A3__siroheme_synthase:0.00309080359774371915,345016861__Bacteria__Clostridia__Thermoanaerobacter_wiegelii_Rt8__siroheme_synthase:0.01771174004735777061):0.01176988450264188080,289577614__Bacteria__Clostridia__Thermoanaerobacter_italicus_Ab9__siroheme_synthase:0.01439564440027148694):0.32625518038010359323,(304317044__Bacteria__Clostridia__Thermoanaerobacterium_thermosaccharolyticum_DSM_571__siroheme_synthase:0.18969611739164451980,390934753__Bacteria__Clostridia__Thermoanaerobacterium_saccharolyticum_JW-SL-YS485__siroheme_synthase:0.15452619383251076091):0.15333040224618252334):0.04688144320795804842):0.15653698919995617800,(((118576587__Archaea__others_archaea__Cenarchaeum_symbiosum_A__siroheme_synthase|precorrin|2_oxidase:0.85584320530544488737,(383318774__Archaea__Methanocellales__Methanocella_sp_HZ254__siroheme_synthase:0.43911648179667017722,(336477410__Archaea__Methanosarcinales__Methanosalsum_zhilinae_DSM_4017__siroheme_synthase:0.33274059830896240975,(73668983__Archaea__Methanosarcinales__Methanosarcina_barkeri_str_Fusaro__precorrin|2_oxidase_|_ferrochelatase:0.06225867104786960565,20089465__Archaea__Methanosarcinales__Methanosarcina_acetivorans_C2A__uroporphyrin|III_C|methyltransferase:0.10241457553503512112):0.17097114276789016074):0.27355573834012847367):0.22476599213973549873):0.20991356051592377496,(((((((162448663__Bacteria__Deltaproteobacteria__Sorangium_cellulosum_So_ce_56__siroheme_synthase:0.85275285726308913681,302038073__Bacteria__others_bacteria__Candidatus_Nitrospira_defluvii__putative_precorrin|2_dehydrogenase:0.63526534451841243367):0.36754326779086016197,((((117924806__Bacteria__Alphaproteobacteria__Magnetococcus_marinus_MC-1__siroheme_synthase:0.72639534409833650397,(108808855__Bacteria__Gammaproteobacteria__Yersinia_pestis_Antiqua__siroheme_synthase:0.40860620804393310568,(311279048__Bacteria__Gammaproteobacteria__Enterobacter_cloacae_SCF1__siroheme_synthase:0.55879611274115847941,(253989117__Bacteria__Gammaproteobacteria__Photorhabdus_asymbiotica_subsp_asymbiotica_ATCC_43949__siroheme_synthase_|includes|_uroporphyrinogen|iii_c|methyltransferase:0.06149864099186392458,37526855__Bacteria__Gammaproteobacteria__Photorhabdus_luminescens_subsp_laumondii_TTO1__hypothetical_protein:0.07028812508080430066):0.34882730811942819216):0.10077287178339044971):0.22522903538049976468):0.11136268168393981259,117926891__Bacteria__Alphaproteobacteria__Magnetococcus_marinus_MC-1__precorrin|2_dehydrogenase:0.72595276037233447131):0.17085359393348162338,((((269798484__Bacteria__Negativicutes__Veillonella_parvula_DSM_2008__siroheme_synthase:1.12157423491222152379,((383755212__Bacteria__Negativicutes__Selenomonas_ruminantium_subsp_lactilytica_TAM6421__putative_precorrin|2_dehydrogenase|sirohydrochlorin_ferrochelatase:0.42489426652649103788,330838217__Bacteria__Negativicutes__Selenomonas_sputigena_ATCC_35185__siroheme_synthase:0.46686584586403806485):0.09180727019018970758,348027107__Bacteria__Negativicutes__Megasphaera_elsdenii_DSM_20460__siroheme_synthase:0.44420811006756261152):0.09884638021958538912):0.11845789080960242301,((94969401__Bacteria__Acidobacteria__Candidatus_Koribacter_versatilis_Ellin345__precorrin|2_dehydrogenase:0.47223346562484536104,(225874569__Bacteria__Acidobacteria__Acidobacterium_capsulatum_ATCC_51196__siroheme_synthase:0.34690616077383140681,(322435709__Bacteria__Acidobacteria__Granulicella_tundricola__siroheme_synthase:0.16214406750189933049,(374311672__Bacteria__Acidobacteria__Granulicella_mallensis_MP5ACTX8__siroheme_synthase:0.10704497329853122911,320106888__Bacteria__Acidobacteria__Terriglobus_saanensis_SP1PR4__siroheme_synthase:0.24112433370144872868):0.04630867258408498388):0.06184526118818332169):0.16146354928449635491):0.26271118415733196727,(257791818__Bacteria__Actinobacteria__Eggerthella_lenta_DSM_2243__siroheme_synthase:0.41481284881749236337,(257063870__Bacteria__Actinobacteria__Slackia_heliotrinireducens_DSM_20476__siroheme_synthase|_N|terminal_domain|containing_protein:0.46697106359671924913,256827646__Bacteria__Actinobacteria__Cryptobacterium_curtum_DSM_15641__siroheme_synthase|_N|terminal_domain_protein:0.52386537106788955143):0.14526544613836914199):0.15856114724183026365):0.03633047790408750616):0.05079795968423286845,337750699__Bacteria__Bacilli__Paenibacillus_mucilaginosus_KNP414__siroheme_synthase:0.68962091545139259097):0.00808377263158469896,(269925697__Bacteria__others_bacteria__Thermobaculum_terrenum_ATCC_BAA-798__siroheme_synthase:0.69565024562322352875,((338533525__Bacteria__Deltaproteobacteria__Myxococcus_fulvus_HW-1__siroheme_synthase:0.07930545994044564673,108756853__Bacteria__Deltaproteobacteria__Myxococcus_xanthus_DK_1622__siroheme_synthase:0.06211015280439588504):0.18404198404474128581,310820190__Bacteria__Deltaproteobacteria__Stigmatella_aurantiaca_DW4-3-1__siroheme_synthase_n|terminal_domain|containing_protein:0.27718657009670355507):0.42897406216267314205):0.14629559337266828667):0.02059257476087995864):0.02208227591712842025,((((163846273__Bacteria__Chloroflexi__Chloroflexus_aurantiacus_J-10-fl__siroheme_synthase:0.00000122123005994819,222524029__Bacteria__Chloroflexi__Chloroflexus_sp_Y-400-fl__siroheme_synthase:0.00000122123005994819):0.17858135634560967642,291295241__Bacteria__Deinococcus-Thermus__Meiothermus_ruber_DSM_1279__siroheme_synthase:0.23769343733328684998):0.24340060489740153460,(328951375__Bacteria__Deinococcus-Thermus__Marinithermus_hydrothermalis_DSM_14884__siroheme_synthase:0.22096502296149517219,(320450250__Bacteria__Deinococcus-Thermus__Thermus_scotoductus_SA-01__siroheme_synthase_1:0.11103656940570227896,(384439742__Bacteria__Deinococcus-Thermus__Thermus_sp_CCB_US3_UF1__Uroporphyrin|III_C|methyltransferase|precorrin|2_oxidase|ferrochelatase:0.12621629492557764896,(384430861__Bacteria__Deinococcus-Thermus__Thermus_thermophilus_SG0_5JP17-16__siroheme_synthase:0.03167898936238700697,(386360826__Bacteria__Deinococcus-Thermus__Thermus_thermophilus_JL-18__siroheme_synthase:0.01150886750751822091,(55980639__Bacteria__Deinococcus-Thermus__Thermus_thermophilus_HB8__shiroheme_synthase:0.01114267859835389729,46198619__Bacteria__Deinococcus-Thermus__Thermus_thermophilus_HB27__uroporphyrin|III_C|methyltransferase:0.00858017690220149246):0.01454504317700889594):0.05161004167037084450):0.05699773461331835572):0.03091694391784230792):0.35266583604350526526):0.09119812521888090440):0.16681321513823726965,(383762833__Bacteria__Chloroflexi__Caldilinea_aerophila_DSM_14535_NBRC_104270__putative_precorrin|2_dehydrogenase|ferrochelatase:0.64492530623514565669,268317224__Bacteria__Bacteroidetes__Rhodothermus_marinus_DSM_4252__siroheme_synthase:0.55112546311457089043):0.07242907771487144819):0.10609840935062982148):0.04753709644110580557):0.01891182290960582990,(((116749023__Bacteria__Deltaproteobacteria__Syntrophobacter_fumaroxidans_MPOB__siroheme_synthase:0.69271243485799771644,((108804802__Bacteria__Actinobacteria__Rubrobacter_xylanophilus_DSM_9941__precorrin|2_dehydrogenase:0.45050523215506793617,((320335823__Bacteria__Deinococcus-Thermus__Deinococcus_maricopensis_DSM_21211__siroheme_synthase:0.24496990974555746257,(386857596__Bacteria__Deinococcus-Thermus__Deinococcus_gobiensis_I-0__siroheme_synthase:0.21978592522013293276,(226356922__Bacteria__Deinococcus-Thermus__Deinococcus_deserti_VCD115__precorrin|2_dehydrogenase:0.41659128616886370589,94986228__Bacteria__Deinococcus-Thermus__Deinococcus_geothermalis_DSM_11300__siroheme_synthase:0.13196972731060840900):0.09761286199997630531):0.19328638808081802236):0.57168359778802957383,77920656__Bacteria__Deltaproteobacteria__Pelobacter_carbinolicus_DSM_2380__siroheme_synthase:0.50151670354427779763):0.06641245303953809132):0.22201490301428805640,302341770__Bacteria__Deltaproteobacteria__Desulfarculus_baarsii_DSM_2075__siroheme_synthase:0.53086349292006596023):0.07160609178155082077):0.06254547003311511366,(118581779__Bacteria__Deltaproteobacteria__Pelobacter_propionicus_DSM_2379__siroheme_synthase:0.64547657390064328009,(((222054401__Bacteria__Deltaproteobacteria__Geobacter_sp_FRC-32__siroheme_synthase:0.24890441669929039281,148262445__Bacteria__Deltaproteobacteria__Geobacter_uraniireducens_Rf4__siroheme_synthase:0.19017731336325394143):0.14226922723213977773,(78224422__Bacteria__Deltaproteobacteria__Geobacter_metallireducens_GS-15__precorrin|2_dehydrogenase:0.29340261796590699772,39998371__Bacteria__Deltaproteobacteria__Geobacter_sulfurreducens_PCA__precorrin|2_dehydrogenase_and_sirohydrochlorin_ferrochelatase:0.33002520767981674554):0.09429538630110578801):0.08166965188835496881,((197116803__Bacteria__Deltaproteobacteria__Geobacter_bemidjiensis_Bem__bifunctional_precorrin|2_dehydrogenase|sirohydrochlorin_ferrochelatase:0.01008591654860832749,253699055__Bacteria__Deltaproteobacteria__Geobacter_sp_M21__siroheme_synthase:0.03232718848792456856):0.14764082404220313371,322421447__Bacteria__Deltaproteobacteria__Geobacter_sp_M18__siroheme_synthase:0.09381706932777707231):0.23324178702054565449):0.06578944495826467842):0.16779522309484526388):0.05587882772266817427,((((((94986764__Bacteria__Deltaproteobacteria__Lawsonia_intracellularis_PHE-MN1-00__siroheme_synthase:0.60379063218110262667,(((78357066__Bacteria__Deltaproteobacteria__Desulfovibrio_alaskensis_G20__siroheme_synthase:0.41022426196915728891,218885402__Bacteria__Deltaproteobacteria__Desulfovibrio_vulgaris_str_Miyazaki_F__siroheme_synthase:0.12692124666440923741):0.07765861948939145609,46579874__Bacteria__Deltaproteobacteria__Desulfovibrio_vulgaris_str_Hildenborough__siroheme_synthase:0.21158879339242919748):0.11056258916232077072,220904234__Bacteria__Deltaproteobacteria__Desulfovibrio_desulfuricans_subsp_desulfuricans_str_ATCC_27774__siroheme_synthase:0.45515055596106307467):0.04365661263554852789):0.06138293192623740790,242279438__Bacteria__Deltaproteobacteria__Desulfovibrio_salexigens_DSM_2638__siroheme_synthase:0.42003408362935651388):0.03583640462582732972,((374301278__Bacteria__Deltaproteobacteria__Desulfovibrio_africanus_str_Walvis_Bay__siroheme_synthase:0.23847750986207782997,239906281__Bacteria__Deltaproteobacteria__Desulfovibrio_magneticus_RS-1__bifunctional_precorrin|2_oxidase|chelatase_family_protein:0.31468468513242048301):0.07264890775781326915,(376295264__Bacteria__Deltaproteobacteria__Desulfovibrio_desulfuricans_ND132__siroheme_synthase:0.08019528923984031721,317153249__Bacteria__Deltaproteobacteria__Desulfovibrio_aespoeensis_Aspo-2__siroheme_synthase:0.05290135688379808687):0.18508593126487996039):0.10439500279882503453):0.12768080926190292224,(256829527__Bacteria__Deltaproteobacteria__Desulfomicrobium_baculatum_DSM_4028__siroheme_synthase:0.43463867049392090891,258405586__Bacteria__Deltaproteobacteria__Desulfohalobium_retbaense_DSM_5692__siroheme_synthase:0.58481400003477435057):0.03072246316562587953):0.25081435317978628685,(328953712__Bacteria__Deltaproteobacteria__Desulfobacca_acetoxidans_DSM_11109__siroheme_synthase:0.49534481489392295783,(224368202__Bacteria__Deltaproteobacteria__Desulfobacterium_autotrophicum_HRM2__protein_CysG:0.41674386133291124734,(158523246__Bacteria__Deltaproteobacteria__Desulfococcus_oleovorans_Hxd3__siroheme_synthase:0.29223016990528588588,218781274__Bacteria__Deltaproteobacteria__Desulfatibacillum_alkenivorans_AK-01__siroheme_synthase:0.31170720037023985638):0.14842673805526807040):0.14795063888215420622):0.09020773463135531300):0.05140477059111994013,(297570489__Bacteria__Deltaproteobacteria__Desulfurivibrio_alkaliphilus_AHT2__siroheme_synthase:0.45545214017086754765,(51246933__Bacteria__Deltaproteobacteria__Desulfotalea_psychrophila_LSv54__siroheme_synthase:0.53615978303479105982,320354697__Bacteria__Deltaproteobacteria__Desulfobulbus_propionicus_DSM_2032__siroheme_synthase:0.51213871128970422930):0.12932255217047838869):0.14772566544114226761):0.03693221821931277210):0.10733452361598500024):0.06012444951544521077,(((226310845__Bacteria__Bacilli__Brevibacillus_brevis_NBRC_100599__precorrin|2_dehydrogenase|ferrochelatase:0.72270122867687658363,(337288529__Bacteria__others_bacteria__Thermodesulfobacterium_sp_OPB45__siroheme_synthase:0.37905481307585708883,337285553__Bacteria__others_bacteria__Thermodesulfatator_indicus_DSM_15286__siroheme_synthase:0.18537461402226501628):0.16119656962742670570):0.08950453057030846593,(300087567__Bacteria__Chloroflexi__Dehalogenimonas_lykanthroporepellens_BL-DC-9__siroheme_synthase:0.48291005538193393365,284047305__Bacteria__Actinobacteria__Conexibacter_woesei_DSM_14684__siroheme_synthase:0.62289192407717308697):0.13545545331537323097):0.03551754436814646976,((85858415__Bacteria__Deltaproteobacteria__Syntrophus_aciditrophicus_SB__precorrin|2_dehydrogenase:0.52945438142411260785,(((325288701__Bacteria__Clostridia__Syntrophobotulus_glycolicus_DSM_8271__precorrin|2_dehydrogenase:0.24642535538849230647,(89894973__Bacteria__Clostridia__Desulfitobacterium_hafniense_Y51__precorrin|2_oxidase:0.21497719239811685643,374993985__Bacteria__Clostridia__Desulfosporosinus_orientis_DSM_765__siroheme_synthase:0.22125369190443450185):0.07709471348006637081):0.44819971956942383784,((83590099__Bacteria__Clostridia__Moorella_thermoacetica_ATCC_39073__precorrin|2_dehydrogenase:0.46804443738818118925,297617598__Bacteria__Clostridia__Syntrophothermus_lipocalidus_DSM_12680__siroheme_synthase:0.45076901393282281516):0.07095512628184190429,(((78043790__Bacteria__Clostridia__Carboxydothermus_hydrogenoformans_Z-2901__siroheme_synthase:0.54108588722799089155,(383783333__Bacteria__others_bacteria__Leptospirillum_ferrooxidans_C2-3__Siroheme_synthase:1.23008161696691775688,295695320__Bacteria__Bacilli__Kyrpidia_tusciae_DSM_2912__siroheme_synthase:0.50627170279037891909):0.06797711769052561248):0.14738865726173069892,260893124__Bacteria__Clostridia__Ammonifex_degensii_KC4__siroheme_synthase:0.39555759087197217561):0.07784245191147473597,114566227__Bacteria__Clostridia__Syntrophomonas_wolfei_subsp_wolfei_str_Goettingen__precorrin|2_dehydrogenase_|_sirohydrochlorin_ferrochelatase:0.45304347981886627927):0.06507986686934039144):0.04365366321283085244):0.04275616467891651257,(((334340190__Bacteria__Clostridia__Desulfotomaculum_ruminis_DSM_2154__siroheme_synthase:0.24617206836764812805,(333923733__Bacteria__Clostridia__Desulfotomaculum_carboxydivorans_CO-1-SRB__siroheme_synthase:0.12264198322414304743,134300011__Bacteria__Clostridia__Desulfotomaculum_reducens_MI-1__siroheme_synthase:0.21743385365640272022):0.04706874872986471087):0.20233503040464212441,(169831508__Bacteria__Clostridia__Candidatus_Desulforudis_audaxviator_MP104C__siroheme_synthase:0.37172053435437046875,(147677305__Bacteria__Clostridia__Pelotomaculum_thermopropionicum_SI__siroheme_synthase:0.26287687574011947556,(333978960__Bacteria__Clostridia__Desulfotomaculum_kuznetsovii_DSM_6115__siroheme_synthase:0.28390337958391720363,258514532__Bacteria__Clostridia__Desulfotomaculum_acetoxidans_DSM_771__siroheme_synthase:0.29443304398010439193):0.09790428326448669116):0.07724178775505670391):0.05928664497957072954):0.05492913811936926682,296132651__Bacteria__Clostridia__Thermincola_potens_JR__siroheme_synthase:0.33016056770445784130):0.05643591176915918606):0.02639840150326865434):0.03187662963316723053,(332981816__Bacteria__Clostridia__Mahella_australiensis_50-1_BON__siroheme_synthase:0.71610677051262550119,167630033__Bacteria__Clostridia__Heliobacterium_modesticaldum_Ice1__siroheme_synthase:0.35263758899587960283):0.06229729002348704386):0.04120768044475689451):0.00829015749177580002):0.05711536132647358072,(313205035__Bacteria__Bacteroidetes__Paludibacter_propionicigenes_WB4__siroheme_synthase:0.91230933196199037738,(385800422__Bacteria__Clostridia__Halanaerobium_praevalens_DSM_2228__siroheme_synthase:0.88899014188996172692,302391330__Bacteria__Clostridia__Acetohalobium_arabaticum_DSM_5501__siroheme_synthase:0.38204410982275843756):0.06742059289657416354):0.03479056826280489678):0.08145772118935240558,((159898269__Bacteria__Chloroflexi__Herpetosiphon_aurantiacus_DSM_785__siroheme_synthase:0.70130252244051416444,(251798414__Bacteria__Bacilli__Paenibacillus_sp_JDR-2__siroheme_synthase:0.70138877826219681033,188585749__Bacteria__Clostridia__Natranaerobius_thermophilus_JW-NM-WN-LF__siroheme_synthase:0.53566697419755016085):0.07393872083402390494):0.06589326291356865928,((169828899__Bacteria__Bacilli__Lysinibacillus_sphaericus_C3-41__precorrin|2_dehydrogenase:0.61312361867591669284,((((336236787__Bacteria__Bacilli__Geobacillus_thermoglucosidasius_C56-YS93__siroheme_synthase:0.00000122123005994819,312112337__Bacteria__Bacilli__Geobacillus_sp_Y4_1MC1__siroheme_synthase:0.00000122123005994819):0.09485996380605785094,239825963__Bacteria__Bacilli__Geobacillus_sp_WCH70__siroheme_synthase:0.04044982118708433105):0.25442102971371444164,((56418939__Bacteria__Bacilli__Geobacillus_kaustophilus_HTA426__siroheme_synthase:0.01375851527792586182,(375007305__Bacteria__Bacilli__Geobacillus_thermoleovorans_CCB_US3_UF5__siroheme_synthase:0.00780821632355476174,(297531301__Bacteria__Bacilli__Geobacillus_sp_C56-T3__siroheme_synthase:0.00000122123005994819,(319765546__Bacteria__Bacilli__Geobacillus_sp_Y412MC52__siroheme_synthase:0.00000122123005994819,261418731__Bacteria__Bacilli__Geobacillus_sp_Y412MC61__siroheme_synthase:0.00000122123005994819):0.00383841910596485845):0.00739856505060545577):0.02122791176496647073):0.06504508222311929100,138894053__Bacteria__Bacilli__Geobacillus_thermodenitrificans_NG80-2__siroheme_synthase:0.08094486271652705234):0.20403080911342072468):0.19422949935527222820,(((((23099112__Bacteria__Bacilli__Oceanobacillus_iheyensis_HTE831__precorrin|2_dehydrogenase:0.45715754694648358392,(336112924__Bacteria__Bacilli__Bacillus_coagulans_2-6__siroheme_synthase:0.39260709926884895804,386713981__Bacteria__Bacilli__Halobacillus_halophilus_DSM_2266__precorrin|2_dehydrogenase:0.31977700559171234884):0.08869391584479499602):0.06086423368246748900,(((379796930__Bacteria__Bacilli__Staphylococcus_aureus_subsp_aureus_MSHR1132__hypothetical_protein:0.17509280212883732153,(49484815__Bacteria__Bacilli__Staphylococcus_aureus_subsp_aureus_MRSA252__precorrin|2_dehydrogenase:0.03883882945860821223,(82752199__Bacteria__Bacilli__Staphylococcus_aureus_RF122__precorrin|2_dehydrogenase:0.00737268623487777157,(379022301__Bacteria__Bacilli__Staphylococcus_aureus_subsp_aureus_M013__Siroheme_synthase_|_Precorrin|2_oxidase:0.00367973266604859368,387781563__Bacteria__Bacilli__Staphylococcus_aureus_subsp_aureus_LGA251__hypothetical_protein:0.00368161058756030692):0.00000122123005994819):0.03766335742941322867):0.08645889984399414419):0.21816871614375538124,(27469095__Bacteria__Bacilli__Staphylococcus_epidermidis_ATCC_12228__precorrin|2_dehydrogenase:0.27290285395254448852,(70725418__Bacteria__Bacilli__Staphylococcus_haemolyticus_JCSC1435__precorrin|2_dehydrogenase:0.20310016172236558529,289549730__Bacteria__Bacilli__Staphylococcus_lugdunensis_HKU09-01__Siroheme_synthase|Precorrin|2_oxidase:0.34871017586211378037):0.03936587881608191036):0.09907623962376053972):0.08127730040576924830,73663713__Bacteria__Bacilli__Staphylococcus_saprophyticus_subsp_saprophyticus_ATCC_15305__precorrin|2_dehydrogenase:0.45651033519617212342):0.11757704274670979783):0.09933341664265103732,((((154685979__Bacteria__Bacilli__Bacillus_amyloliquefaciens_FZB42__hypothetical_protein:0.23052805084466590491,((350265876__Bacteria__Bacilli__Bacillus_subtilis_subsp_spizizenii_TU-B-10__precorrin|2_dehydrogenase:0.03681998092513200788,(386758286__Bacteria__Bacilli__Bacillus_sp_JS__Precorrin|2_dehydrogenase:0.03548244259638271003,16078627__Bacteria__Bacilli__Bacillus_subtilis_subsp_subtilis_str_168__precorrin|2_dehydrogenase:0.01229928127437795310):0.06054778229440261478):0.14774847511170247083,311068084__Bacteria__Bacilli__Bacillus_atrophaeus_1942__Precorrin|2_dehydrogenase:0.19732236363309096916):0.07279285187153199110):0.11095689185826042300,(157692243__Bacteria__Bacilli__Bacillus_pumilus_SAFR-032__precorrin|2_dehydrogenase:0.48794255820041915195,52080166__Bacteria__Bacilli__Bacillus_licheniformis_ATCC_14580__siroheme_synthase_SirA:0.33466387015864568211):0.02508626699381103983):0.22586732727516919961,212638159__Bacteria__Bacilli__Anoxybacillus_flavithermus_WK1__siroheme_synthase:0.35381934745059817615):0.13026606777163229900,294501639__Bacteria__Bacilli__Bacillus_megaterium_QM_B1551__precorrin|2_dehydrogenase:0.58245371400933487749):0.05654027003054960115):0.06672849775035186171,(152974953__Bacteria__Bacilli__Bacillus_cytotoxicus_NVH_391-98__precorrin|2_dehydrogenase:0.11954747214546247724,(((163939342__Bacteria__Bacilli__Bacillus_weihenstephanensis_KBAB4__precorrin|2_dehydrogenase:0.06000972822151318803,(217959005__Bacteria__Bacilli__Bacillus_cereus_AH187__precorrin|2_dehydrogenase:0.00000122123005994819,(222095161__Bacteria__Bacilli__Bacillus_cereus_Q1__precorrin|2_dehydrogenase:0.00000122123005994819,375283501__Bacteria__Bacilli__Bacillus_cereus_NC7401__siroheme_synthase:0.00000122123005994819):0.00000122123005994819):0.00000122123005994819):0.00717888173147252211,(42780625__Bacteria__Bacilli__Bacillus_cereus_ATCC_10987__siroheme_synthase|_putative:0.00000122123005994819,((((225863391__Bacteria__Bacilli__Bacillus_cereus_03BB102__precorrin|2_dehydrogenase:0.00000122123005994819,52143919__Bacteria__Bacilli__Bacillus_cereus_E33L__precorrin|2_dehydrogenase:0.00728364580243427446):0.00000122123005994819,49477228__Bacteria__Bacilli__Bacillus_thuringiensis_serovar_konkukian_str_97-27__precorrin|2_dehydrogenase:0.00000122123005994819):0.00000122123005994819,(218902636__Bacteria__Bacilli__Bacillus_cereus_AH820__precorrin|2_dehydrogenase:0.00000122123005994819,30261526__Bacteria__Bacilli__Bacillus_anthracis_str_Ames__precorrin|2_dehydrogenase:0.00000122123005994819):0.00000122123005994819):0.00739502919725641000,(301053067__Bacteria__Bacilli__Bacillus_cereus_biovar_anthracis_str_CI__siroheme_synthase:0.00365046180327741401,376265369__Bacteria__Bacilli__Bacillus_cereus_F837-76__Siroheme_synthase_|_Precorrin|2_oxidase:0.00361133889566104009):0.00350095966794433016):0.01468745744738327204):0.00365452507350383978):0.01753085557804317379,(384185440__Bacteria__Bacilli__Bacillus_thuringiensis_serovar_chinensis_CT-43__precorrin|2_dehydrogenase:0.01166691746740513604,(30019577__Bacteria__Bacilli__Bacillus_cereus_ATCC_14579__precorrin|2_dehydrogenase:0.00729720489069811840,296502101__Bacteria__Bacilli__Bacillus_thuringiensis_BMB171__precorrin|2_dehydrogenase:0.00000122123005994819):0.01167754854958978974):0.06215378694184481995):0.08632045421476018665):0.40488610291816073961):0.11424251986829286887,(15614060__Bacteria__Bacilli__Bacillus_halodurans_C-125__siroheme_synthase:0.45230159747979209461,(56962391__Bacteria__Bacilli__Bacillus_clausii_KSM-K16__siroheme_synthase:0.69737591390538844482,288555891__Bacteria__Bacilli__Bacillus_pseudofirmus_OF4__siroheme_synthase:0.60699358523798396803):0.19832678593784330845):0.17771238490859175840):0.08744785065904002452):0.04823426704458414621):0.15453493652671229652,(261405369__Bacteria__Bacilli__Paenibacillus_sp_Y412MC10__siroheme_synthase:0.45530983591991314174,(310643596__Bacteria__Bacilli__Paenibacillus_polymyxa_SC2__siroheme_synthase:0.00000122123005994819,(374319913__Bacteria__Bacilli__Paenibacillus_terrae_HPL-003__siroheme_synthase:0.08295027945863298058,308070415__Bacteria__Bacilli__Paenibacillus_polymyxa_E681__siroheme_synthase:0.02284845144100110595):0.02167240545238605445):0.32184680913984292649):0.19628815946229222211):0.04633494741089929508):0.02693854503540321632):0.05042190917509605658,(150387912__Bacteria__Clostridia__Alkaliphilus_metalliredigens_QYMF__siroheme_synthase:0.53324715627181074051,(206891062__Bacteria__others_bacteria__Thermodesulfovibrio_yellowstonii_DSM_11347__siroheme_synthase:0.61516086759012078566,317127603__Bacteria__Bacilli__Bacillus_cellulosilyticus_DSM_2522__siroheme_synthase:0.55975982147367342456):0.02571030036833671026):0.04451319071626016338):0.07377042527294391805):0.05483047242046000525,(((331270187__Bacteria__Clostridia__Clostridium_botulinum_BKT015925__siroheme_synthase:0.23382374150136464586,118443235__Bacteria__Clostridia__Clostridium_novyi_NT__siroheme_synthase:0.17405852288730117028):0.15990738116690431103,126701041__Bacteria__Clostridia__Clostridium_difficile_630__precorrin|2_dehydrogenase:0.37258971726255973866):0.21009524849675845215,(326790908__Bacteria__Clostridia__Clostridium_lentocellum_DSM_5427__siroheme_synthase:0.48884804923849339842,(310826390__Bacteria__Clostridia__Eubacterium_limosum_KIST612__siroheme_synthase:0.41017152855145666557,379012835__Bacteria__Clostridia__Acetobacterium_woodii_DSM_1030__hypothetical_protein:0.51709905748021522953):0.37668045648046499796):0.00156008175325203589):0.14495896896191751146):0.03433784719507883276):0.12287266630662226075,((374296126__Bacteria__Clostridia__Clostridium_clariflavum_DSM_19732__siroheme_synthase:0.92953919422538133777,(333993558__Bacteria__Spirochaetes__Treponema_azotonutricium_ZAS-9__siroheme_synthase:0.42361795032571208930,333996480__Bacteria__Spirochaetes__Treponema_primitia_ZAS-2__siroheme_synthase:0.35643910405744771985):0.18680377528078187521):0.12185137877159762931,((339442568__Bacteria__Clostridia__Clostridium_sp_SY8519__siroheme_synthase:0.58599635470072686250,302387416__Bacteria__Clostridia__Clostridium_saccharolyticum_WM1__siroheme_synthase:0.48707871073044378685):0.14062972653405550472,(284047686__Bacteria__Negativicutes__Acidaminococcus_fermentans_DSM_20731__siroheme_synthase:0.63308177736913961997,238923291__Bacteria__Clostridia__Eubacterium_rectale_ATCC_33656__uroporphyrin|III_C|methyltransferase:0.49084365005177138519):0.16070224404753363778):0.06637549993893687716):0.10448565606745421896):0.07499351083872694834,((183220574__Bacteria__Spirochaetes__Leptospira_biflexa_serovar_Patoc_strain_Patoc_1_Paris__siroheme_synthase:0.42796313082777281966,(116327060__Bacteria__Spirochaetes__Leptospira_borgpetersenii_serovar_Hardjo-bovis_L550__siroheme_synthase:0.09222191339174726221,24216916__Bacteria__Spirochaetes__Leptospira_interrogans_serovar_Lai_str_56601__siroheme_synthase:0.03506524179871520902):0.35842500579496167079):0.43291563260931276158,((262341057__Bacteria__Bacteroidetes__Blattabacterium_sp_Blattella_germanica_str_Bge__bifunctional_precorrin|2_dehydrogenase|sirohydrochlorin_ferrochelatase:0.46777297656682270688,312130512__Bacteria__Bacteroidetes__Leadbetterella_byssophila_DSM_17132__siroheme_synthase:0.42999367231838125925):0.06987422836962867145,(((110639020__Bacteria__Bacteroidetes__Cytophaga_hutchinsonii_ATCC_33406__precorrin|2_dehydrogenase:0.29036169980154996617,256425567__Bacteria__Bacteroidetes__Chitinophaga_pinensis_DSM_2588__siroheme_synthase:0.39625056558245613791):0.05425640680174588504,(((338210606__Bacteria__Bacteroidetes__Runella_slithyformis_DSM_19594__siroheme_synthase:0.13041037453789375289,284035411__Bacteria__Bacteroidetes__Spirosoma_linguale_DSM_74__siroheme_synthase:0.13558214503714574595):0.07538886532907503046,255038525__Bacteria__Bacteroidetes__Dyadobacter_fermentans_DSM_18053__siroheme_synthase:0.32332441210424539557):0.10390598949593905787,313677078__Bacteria__Bacteroidetes__Marivirga_tractuosa_DSM_4126__precorrin|2_dehydrogenase:0.30264073619592063435):0.05532463567510208929):0.02606068096753003799,(((343083757__Bacteria__Bacteroidetes__Cyclobacterium_marinum_DSM_745__siroheme_synthase:0.18481309257631445275,(((146299266__Bacteria__Bacteroidetes__Flavobacterium_johnsoniae_UW101__siroheme_synthase:0.06407686667672632397,347537427__Bacteria__Bacteroidetes__Flavobacterium_branchiophilum_FL-15__precorrin|2_dehydrogenase:0.10428891436648933533):0.12199918667032533248,(295135459__Bacteria__Bacteroidetes__Zunongwangia_profunda_SM-A87__siroheme_synthase:0.06645666427576173152,120434696__Bacteria__Bacteroidetes__Gramella_forsetii_KT0803__siroheme_synthase:0.05412670597710790565):0.11100184198517205891):0.07237413080791557651,((260063764__Bacteria__Bacteroidetes__Robiginitalea_biformata_HTCC2501__uroporphyrin|III_C|methyltransferase:0.27752389105769204036,(305664580__Bacteria__Bacteroidetes__Maribacter_sp_HTCC2170__uroporphyrin|III_C|methyltransferase:0.18591424176614013142,325286877__Bacteria__Bacteroidetes__Cellulophaga_lytica_DSM_7489__siroheme_synthase:0.11748074987604414932):0.04916423888084893445):0.04296527763372434694,(344203000__Bacteria__Bacteroidetes__Muricauda_ruestringensis_DSM_13258__siroheme_synthase:0.09853583019368263030,(340617630__Bacteria__Bacteroidetes__Zobellia_galactanivorans__precorrin|2_dehydrogenase:0.02776249826542154242,319953466__Bacteria__Bacteroidetes__Cellulophaga_algicola_DSM_14237__siroheme_synthase:0.07168282146209403738):0.07391457746264569473):0.08660383852635895885):0.10577692395716009610):0.03545718482341007893):0.09222458670042402162,390942340__Bacteria__Bacteroidetes__Belliella_baltica_DSM_15883__siroheme_synthase:0.20794235250769485535):0.12501268701933160310,332667794__Bacteria__Bacteroidetes__Haliscomenobacter_hydrossis_DSM_1100__siroheme_synthase:0.38228707063224437457):0.06565202676318186714):0.03300059042439446033):0.25359884510663993629):0.16792910685993239772):0.16958130868836576721):0.13925879089881021411,15606466__Bacteria__Aquificae__Aquifex_aeolicus_VF5__siroheme_synthase:0.25060540697166050483):0.0;
