# Supplementary material for: The last universal common ancestor between ancient Earth chemistry and the onset of genetics
Source: PLoS Genet. 2018 Aug 16;14(8):e1007518. doi: 10.1371/journal.pgen.1007518 (PMC6095482; doi:10.1371/journal.pgen.1007518)
Supplement: S1 Appendix — The trees are for the 355 clusters that, after alignment and tree construction, generated ML trees that preserve domain monophyly while also having homologues in ≥2 archaeal and ≥2 bacterial lineages. These 355 proteins trace to LUCA by those phylogenetic criteria [78]. LUCA, last universal common ancestor; ML, maximum likelihood. (ZIP) [file pgen.1007518.s001.zip › renamed_trees_LUCA/2852.tree]

(((70607991__Archaea__Sulfolobales__Sulfolobus_acidocaldarius_DSM_639__transporter_protein:0.37250929966770379709,(352682485__Archaea__Thermoproteales__Thermoproteus_tenax_Kra_1__major_facilitator_superfamily_permease:0.17095664418368747284,((307594909__Archaea__Thermoproteales__Vulcanisaeta_distributa_DSM_14429__major_facilitator_superfamily_protein:0.03333176997586152768,159041651__Archaea__Thermoproteales__Caldivirga_maquilingensis_IC-167__major_facilitator_superfamily_transporter:0.06826933566839982204):0.11053232507764534920,327310136__Archaea__Thermoproteales__Thermoproteus_uzoniensis_768-20__major_facilitator_superfamily_protein:0.14970406841227051897):0.02977982062083304668):0.11761688670963330039):0.35039952519894945748,(325968673__Archaea__Thermoproteales__Vulcanisaeta_moutnovskia_768-28__major_facilitator_superfamily_protein:0.78478687026768689794,(((((307730099__Bacteria__Betaproteobacteria__Burkholderia_sp_CCGE1003__major_facilitator_superfamily_protein:0.06961784069110249495,91779119__Bacteria__Betaproteobacteria__Burkholderia_xenovorans_LB400__major_facilitator_superfamily_transporter_metabolite|H|||_symporter:0.07550747168023695666):0.09711294359614401628,170749654__Bacteria__Alphaproteobacteria__Methylobacterium_radiotolerans_JCM_2831__major_facilitator_transporter:0.27148251219894437014):0.04829737017884100370,(51597871__Bacteria__Gammaproteobacteria__Yersinia_pseudotuberculosis_IP_32953__major_facilitator_superfamily_metabolite_symporter:0.00219013616801971107,(384123712__Bacteria__Gammaproteobacteria__Yersinia_pestis_D106004__metabolite_transport_protein:0.00683862237996976825,22124137__Bacteria__Gammaproteobacteria__Yersinia_pestis_KIM_10__metabolite_transport_protein|_permease:0.00000122123005994819):0.00233268898252285764):0.21495929860488441343):0.44358936054336245425,(108804689__Bacteria__Actinobacteria__Rubrobacter_xylanophilus_DSM_9941__major_facilitator_transporter:0.41447028517862977148,295697603__Bacteria__Bacilli__Kyrpidia_tusciae_DSM_2912__major_facilitator_superfamily_protein:0.45274224340336716166):0.14217488591678476006):0.30895693535918722361,(256832841__Bacteria__Actinobacteria__Jonesia_denitrificans_DSM_20603__major_facilitator_superfamily_protein:0.68757633799486561621,257069839__Bacteria__Actinobacteria__Brachybacterium_faecium_DSM_4810__Major_Facilitator_Superfamily_transporter:0.67389681454628613810):0.55587804117473671450):1.03436765564221699876):0.15712211148022772744):0.47394278827074282079,((15922956__Archaea__Sulfolobales__Sulfolobus_tokodaii_str_7__4|methyl|o|phthalate|phthalate_permease:0.09001253588064769828,(332795870__Archaea__Sulfolobales__Acidianus_hospitalis_W1__4|methyl|o|phthalate|phthalate_permease:0.20059740681774318460,146303247__Archaea__Sulfolobales__Metallosphaera_sedula_DSM_5348__major_facilitator_transporter:0.13714794103951125082):0.02728881152722930151):0.06311376897802700725,(227831438__Archaea__Sulfolobales__Sulfolobus_islandicus_LS-2-15__hypothetical_protein:0.26975717537292398518,(227828694__Archaea__Sulfolobales__Sulfolobus_islandicus_M_14-25__major_facilitator_superfamily_protein:0.00000122123005994819,384433171__Archaea__Sulfolobales__Sulfolobus_solfataricus_98-2__major_facilitator_superfamily_protein:0.00467924328308523541):0.02297676260551599278):0.09444600180100758136):0.11731252151521086302,13541991__Archaea__Thermoplasmatales__Thermoplasma_volcanium_GSS1__proline|betaine_transport_permease:0.22610134351584701418):0.0;
