# Supplementary material for: The last universal common ancestor between ancient Earth chemistry and the onset of genetics
Source: PLoS Genet. 2018 Aug 16;14(8):e1007518. doi: 10.1371/journal.pgen.1007518 (PMC6095482; doi:10.1371/journal.pgen.1007518)
Supplement: S1 Appendix — The trees are for the 355 clusters that, after alignment and tree construction, generated ML trees that preserve domain monophyly while also having homologues in ≥2 archaeal and ≥2 bacterial lineages. These 355 proteins trace to LUCA by those phylogenetic criteria [78]. LUCA, last universal common ancestor; ML, maximum likelihood. (ZIP) [file pgen.1007518.s001.zip › renamed_trees_LUCA/1053.tree]

(((((((((322418756__Bacteria__Deltaproteobacteria__Geobacter_sp_M18__hydrogenase_|NiFe|_small_subunit_HydA:0.24157491176751083595,(197117757__Bacteria__Deltaproteobacteria__Geobacter_bemidjiensis_Bem__|NiFe||hydrogenase_small_subunit:0.02306787364796208939,253701512__Bacteria__Deltaproteobacteria__Geobacter_sp_M21__hydrogenase_|NiFe|_small_subunit_HydA:0.00589518301823766661):0.14874345078118353380):0.44385636773109160558,((375290340__Bacteria__Actinobacteria__Corynebacterium_diphtheriae_241__hydrogenase_small_subunit:0.24560997134602138847,298345908__Bacteria__Actinobacteria__Mobiluncus_curtisii_ATCC_43063__hydrogenase:0.36908471476763354824):0.31571868171477174281,187736606__Bacteria__others_bacteria__Akkermansia_muciniphila_ATCC_BAA-835__hydrogenase_|NiFe|_small_subunit_HydA:0.67200463444118774259):0.10751420850290795139):0.41694495497419775676,(((15606279__Bacteria__Aquificae__Aquifex_aeolicus_VF5__hydrogenase_small_subunit:0.26767537030045535085,289549187__Bacteria__Aquificae__Thermocrinis_albus_DSM_14484__hydrogenase_|NiFe|_small_subunit_HydA:0.59017618107491642832):0.39853241404605521669,((291614084__Bacteria__Betaproteobacteria__Sideroxydans_lithotrophicus_ES-1__hydrogenase_|NiFe|_small_subunit_HydA:0.32131277062754676210,(74317396__Bacteria__Betaproteobacteria__Thiobacillus_denitrificans_ATCC_25259__Ni|Fe_hydrogenase|_small_subunit:0.36596448392850866593,332139743__Bacteria__Gammaproteobacteria__Alteromonas_macleodii_str_Deep_ecotype__Ni|Fe_hydrogenase:0.52056080472386634383):0.12763412756706477014):0.12844836843800047643,(((288941753__Bacteria__Gammaproteobacteria__Allochromatium_vinosum_DSM_180__hydrogenase_|NiFe|_small_subunit_hydA:0.15297235629095484732,390950983__Bacteria__Gammaproteobacteria__Thiocystis_violascens_DSM_198__hydrogenase_|NiFe|_small_subunit_HydA:0.15336048554011824652):0.34823532042999921776,390949688__Bacteria__Gammaproteobacteria__Thiocystis_violascens_DSM_198__hydrogenase_|NiFe|_small_subunit_HydA:0.45696213273301128366):0.16278939850652202059,(198284951__Bacteria__Gammaproteobacteria__Acidithiobacillus_ferrooxidans_ATCC_53993__hydrogenase_|NiFe|_small_subunit_HydA:0.65187389200502632303,220934443__Bacteria__Gammaproteobacteria__Thioalkalivibrio_sulfidophilus_HL-EbGr7__Hydrogenase_|acceptor|:0.40537792237811359763):0.08238529993077120528):0.06657999156841284960):0.40108222450671471293):0.16516584160680616855,((((((330837974__Bacteria__Negativicutes__Selenomonas_sputigena_ATCC_35185__hydrogenase_|NiFe|_small_subunit_HydA:0.22547566270326541149,383753115__Bacteria__Negativicutes__Selenomonas_ruminantium_subsp_lactilytica_TAM6421__putative_uptake_hydrogenase_small_subunit:0.17189370429886532965):0.48738342053079047878,269798248__Bacteria__Negativicutes__Veillonella_parvula_DSM_2008__hydrogenase_|NiFe|_small_subunit_HydA:0.45405918399880590419):0.35591897918193382555,(195952434__Bacteria__Aquificae__Hydrogenobaculum_sp_Y04AAS1__hydrogenase_|NiFe|_small_subunit_HydA:0.25831177305641683795,(15606077__Bacteria__Aquificae__Aquifex_aeolicus_VF5__hydrogenase_small_subunit:0.12575646558857711543,(288818325__Bacteria__Aquificae__Hydrogenobacter_thermophilus_TK-6__Ni|Fe|hydrogenase_small_subunit:0.12457447176425533175,289548880__Bacteria__Aquificae__Thermocrinis_albus_DSM_14484__hydrogenase_|NiFe|_small_subunit_HydA:0.14584517433399418751):0.06598305183853761524):0.09533934800966814560):0.09013446874313806034):0.24069294168097865594,((((288942018__Bacteria__Gammaproteobacteria__Allochromatium_vinosum_DSM_180__hydrogenase_|NiFe|_small_subunit_hydA:0.13573734314010318935,390951971__Bacteria__Gammaproteobacteria__Thiocystis_violascens_DSM_198__hydrogenase_|NiFe|_small_subunit_HydA:0.07040798210651956490):0.17634138592031636805,(((((383759428__Bacteria__Betaproteobacteria__Rubrivivax_gelatinosus_IL144__uptake_hydrogenase_small_subunit_HupA:0.10620673494884726173,94310242__Bacteria__Betaproteobacteria__Cupriavidus_metallidurans_CH34__HoxK_membrane|bound_|NiFe|_hydrogenase_small_subunit:0.11464873938106294460):0.05094276776089526337,((387906165__Bacteria__Betaproteobacteria__Burkholderia_sp_KJ006__Uptake_hydrogenase_small_subunit_precursor:0.00425001154380238392,134291342__Bacteria__Betaproteobacteria__Burkholderia_vietnamiensis_G4__hydrogenase_|NiFe|_small_subunit_HydA:0.00000122123005994819):0.16597530462196516399,(121604876__Bacteria__Betaproteobacteria__Polaromonas_naphthalenivorans_CJ2__hydrogenase_|NiFe|_small_subunit_HydA:0.06271117710863881312,124268012__Bacteria__Betaproteobacteria__Methylibium_petroleiphilum_PM1__hydrogenase_|acceptor|:0.05400121599784204335):0.04769520215381058137):0.01810935609407097677):0.06166150207266771904,((338737304__Bacteria__Alphaproteobacteria__Hyphomicrobium_sp_MC1__Uptake_hydrogenase_small_subunit:0.19243827908838406771,((158422222__Bacteria__Alphaproteobacteria__Azorhizobium_caulinodans_ORS_571__Ni|Fe_hydrogenase_small_subunit_protein:0.05671871659394036452,154246116__Bacteria__Alphaproteobacteria__Xanthobacter_autotrophicus_Py2__hydrogenase_|NiFe|_small_subunit_HydA:0.08764385290352040558):0.02320248727671430852,182678135__Bacteria__Alphaproteobacteria__Beijerinckia_indica_subsp_indica_ATCC_9039__hydrogenase_|NiFe|_small_subunit_HydA:0.12969118408101534823):0.08301531189273299305):0.05827512701490566299,226947049__Bacteria__Gammaproteobacteria__Azotobacter_vinelandii_DJ__Uptake_hydrogenase_small_subunit_|_HoxK:0.16206632589593533700):0.03043398146001703025):0.04458973106545638387,(((296137494__Bacteria__Betaproteobacteria__Thiomonas_intermedia_K12__hydrogenase_|NiFe|_small_subunit_HydA:0.22896715580212043117,312113743__Bacteria__Alphaproteobacteria__Rhodomicrobium_vannielii_ATCC_17100__hydrogenase_|NiFe|_small_subunit_HydA:0.16939054540107803537):0.03374474295028337401,333983486__Bacteria__Gammaproteobacteria__Methylomonas_methanica_MC09__hydrogenase_|NiFe|_small_subunit_HydA:0.22889031778853408117):0.05269367723817107441,(114321178__Bacteria__Gammaproteobacteria__Alkalilimnicola_ehrlichii_MLHE-1__hydrogenase_|NiFe|_small_subunit_HydA:0.27360318732608446268,(77464063__Bacteria__Alphaproteobacteria__Rhodobacter_sphaeroides_2-4-1__hydrogenase_protein_small_subunit:0.12588460856705963042,(294676324__Bacteria__Alphaproteobacteria__Rhodobacter_capsulatus_SB_1003__hydrogenase_small_subunit:0.08169073428304787776,119385819__Bacteria__Alphaproteobacteria__Paracoccus_denitrificans_PD1222__hydrogenase_|NiFe|_small_subunit_HydA:0.08745593542838087098):0.03490679901696044918):0.07313548167245319254):0.03113401557604531314):0.04051358768736446070):0.04374508123463108356,(((71909599__Bacteria__Betaproteobacteria__Dechloromonas_aromatica_RCB__Ni|Fe_hydrogenase|_small_subunit|twin|arginine_translocation_pathway_signal:0.14428796394194287611,119900075__Bacteria__Betaproteobacteria__Azoarcus_sp_BH72__ferredoxin_hydrogenase_small_subunit:0.08052966045290291253):0.09292311301940048285,((384260687__Bacteria__Alphaproteobacteria__Rhodospirillum_photometricum_DSM_122__Ni|Fe_hydrogenase|_small_subunit:0.29759255938263246000,83592497__Bacteria__Alphaproteobacteria__Rhodospirillum_rubrum_ATCC_11170__Ni|Fe_hydrogenase|_small_subunit:0.23053844522285224516):0.11937572582977298841,((90425256__Bacteria__Alphaproteobacteria__Rhodopseudomonas_palustris_BisB18__hydrogenase_|NiFe|_small_subunit_|hydA|:0.07676349555137261527,91975642__Bacteria__Alphaproteobacteria__Rhodopseudomonas_palustris_BisB5__hydrogenase_|NiFe|_small_subunit_|hydA|:0.08748440999825972397):0.06916682158992312757,((146338750__Bacteria__Alphaproteobacteria__Bradyrhizobium_sp_ORS_278__uptake_hydrogenase_small_subunit:0.06491663282801740653,27382053__Bacteria__Alphaproteobacteria__Bradyrhizobium_japonicum_USDA_110__uptake_hydrogenase:0.02587634008595798840):0.03869992223217345179,27376831__Bacteria__Alphaproteobacteria__Bradyrhizobium_japonicum_USDA_110__uptake_hydrogenase_small_subunit:0.24198080149735382016):0.06190861674043190988):0.07878708728391993488):0.11424461852035848464):0.03023488955890121094,((339999352__Bacteria__Gammaproteobacteria__Salmonella_bongori_NCTC_12419__uptake_hydrogenase_small_subunit:0.00934788958576357638,((378959614__Bacteria__Gammaproteobacteria__Salmonella_enterica_subsp_enterica_serovar_Typhi_str_P-stx-12__Hydrogenase|1_small_chain:0.00000122123005994819,16760329__Bacteria__Gammaproteobacteria__Salmonella_enterica_subsp_enterica_serovar_Typhi_str_CT18__uptake_hydrogenase_small_subunit:0.00000122123005994819):0.01163367413008558129,((((378955072__Bacteria__Gammaproteobacteria__Salmonella_enterica_subsp_enterica_serovar_Gallinarum-pullorum__uptake_hydrogenase_small_subunit:0.00000122123005994819,161503400__Bacteria__Gammaproteobacteria__Salmonella_enterica_subsp_arizonae_serovar_62_z4z23_str__hypothetical_protein:0.01352990377449469171):0.00448026572592844299,386591381__Bacteria__Gammaproteobacteria__Salmonella_enterica_subsp_enterica_serovar_Heidelberg_str_B182__Uptake_hydrogenase_small_subunit_precursor:0.00000122123005994819):0.00000122123005994819,161614026__Bacteria__Gammaproteobacteria__Salmonella_enterica_subsp_enterica_serovar_Paratyphi_B_str_SPB7__hypothetical_protein:0.00000122123005994819):0.00000122123005994819,383496238__Bacteria__Gammaproteobacteria__Salmonella_enterica_subsp_enterica_serovar_Typhimurium_str_798__uptake_hydrogenase_small_subunit:0.00000122123005994819):0.00000122123005994819):0.00622502312326962681):0.23346080071546557178,((94986882__Bacteria__Deltaproteobacteria__Lawsonia_intracellularis_PHE-MN1-00__hydrogenase|1_small_subunit:0.35998352275954592638,220904111__Bacteria__Deltaproteobacteria__Desulfovibrio_desulfuricans_subsp_desulfuricans_str_ATCC_27774__hydrogenase_|NiFe|_small_subunit_HydA:0.43471788244884745911):0.25396846446197407499,(((((74311529__Bacteria__Gammaproteobacteria__Shigella_sonnei_Ss046__hydrogenase|1_small_subunit:0.00755716673098427803,(82776262__Bacteria__Gammaproteobacteria__Shigella_dysenteriae_Sd197__hydrogenase|1_small_subunit:0.00000122123005994819,26246998__Bacteria__Gammaproteobacteria__Escherichia_coli_CFT073__hydrogenase|1_small_chain:0.00000122123005994819):0.00000122123005994819):0.00000122123005994819,30062510__Bacteria__Gammaproteobacteria__Shigella_flexneri_2a_str_2457T__hydrogenase|1_small_subunit:0.00000122123005994819):0.00000122123005994819,82544705__Bacteria__Gammaproteobacteria__Shigella_boydii_Sb227__hydrogenase_1_small_subunit:0.00000122123005994819):0.00413616102111096992,218548482__Bacteria__Gammaproteobacteria__Escherichia_fergusonii_ATCC_35469__hydrogenase_1_small_subunit:0.00000122123005994819):0.00000122123005994819,(((387868856__Bacteria__Gammaproteobacteria__Edwardsiella_tarda_FL6-60__Uptake_hydrogenase_small_subunit:0.00000122123005994819,269140344__Bacteria__Gammaproteobacteria__Edwardsiella_tarda_EIB202__hydrogenase|1_small_subunit:0.00000122123005994819):0.01844292421658947148,238921266__Bacteria__Gammaproteobacteria__Edwardsiella_ictaluri_93-146__hydrogenase|1_small_chain|_putative:0.00000122123005994819):0.01451717973919461162,(339999617__Bacteria__Gammaproteobacteria__Salmonella_bongori_NCTC_12419__hydrogenase|1_small_subunit:0.00980205588970387877,(((379700960__Bacteria__Gammaproteobacteria__Salmonella_enterica_subsp_enterica_serovar_Typhimurium_str_ST4-74__Hydrogenase|1_small_chain:0.00000122123005994819,(197250876__Bacteria__Gammaproteobacteria__Salmonella_enterica_subsp_enterica_serovar_Agona_str_SL483__hydrogenase|1_small_chain:0.00356339212178839911,(((16765127__Bacteria__Gammaproteobacteria__Salmonella_enterica_subsp_enterica_serovar_Typhimurium_str_LT2__hydrogenase|1_small_subunit:0.00000122123005994819,(((378450361__Bacteria__Gammaproteobacteria__Salmonella_enterica_subsp_enterica_serovar_Typhimurium_str_14028S__hydrogenase|1_small_subunit:0.00000122123005994819,(((224583723__Bacteria__Gammaproteobacteria__Salmonella_enterica_subsp_enterica_serovar_Paratyphi_C_strain__hydrogenase|1_small_subunit:0.00000122123005994819,62180352__Bacteria__Gammaproteobacteria__Salmonella_enterica_subsp_enterica_serovar_Choleraesuis_str__hydrogenase|1_small_subunit:0.00406731854303877659):0.00326290231808288927,198242210__Bacteria__Gammaproteobacteria__Salmonella_enterica_subsp_enterica_serovar_Dublin_str_CT_02021853__hydrogenase|1_small_chain:0.00653329085511369142):0.00000122123005994819,(((383496477__Bacteria__Gammaproteobacteria__Salmonella_enterica_subsp_enterica_serovar_Typhimurium_str_798__hydrogenase|1_small_subunit:0.00000122123005994819,(194449251__Bacteria__Gammaproteobacteria__Salmonella_enterica_subsp_enterica_serovar_Heidelberg_str_SL476__hydrogenase|1_small_chain:0.00000122123005994819,161613709__Bacteria__Gammaproteobacteria__Salmonella_enterica_subsp_enterica_serovar_Paratyphi_B_str_SPB7__hypothetical_protein:0.00000122123005994819):0.00000122123005994819):0.00000122123005994819,386591618__Bacteria__Gammaproteobacteria__Salmonella_enterica_subsp_enterica_serovar_Heidelberg_str_B182__Uptake_hydrogenase_small_subunit_precursor:0.00000122123005994819):0.00000122123005994819,194737959__Bacteria__Gammaproteobacteria__Salmonella_enterica_subsp_enterica_serovar_Schwarzengrund_str__hydrogenase|1_small_chain:0.00000122123005994819):0.00000122123005994819):0.00467619529884529678):0.00000122123005994819,378984348__Bacteria__Gammaproteobacteria__Salmonella_enterica_subsp_enterica_serovar_Typhimurium_str_Xw__hydrogenase_1_small_subunit:0.00000122123005994819):0.00000122123005994819,378989126__Bacteria__Gammaproteobacteria__Salmonella_enterica_subsp_enterica_serovar_Typhimurium_str_UK-1__hydrogenase|1_small_subunit:0.00000122123005994819):0.00000122123005994819):0.00000122123005994819,161503087__Bacteria__Gammaproteobacteria__Salmonella_enterica_subsp_arizonae_serovar_62_z4z23_str__hypothetical_protein:0.00758632205730950214):0.00000122123005994819,378699662__Bacteria__Gammaproteobacteria__Salmonella_enterica_subsp_enterica_serovar_Typhimurium_str__hydrogenase|1_small_subunit:0.00000122123005994819):0.00000122123005994819):0.00000122123005994819):0.00000122123005994819,194444862__Bacteria__Gammaproteobacteria__Salmonella_enterica_subsp_enterica_serovar_Newport_str_SL254__hydrogenase|1_small_chain:0.00000122123005994819):0.00000122123005994819,(207856706__Bacteria__Gammaproteobacteria__Salmonella_enterica_subsp_enterica_serovar_Enteritidis_str__hydrogenase|1_small_subunit:0.00000122123005994819,(378955295__Bacteria__Gammaproteobacteria__Salmonella_enterica_subsp_enterica_serovar_Gallinarum-pullorum__hydrogenase|1_small_subunit:0.00000122123005994819,205352545__Bacteria__Gammaproteobacteria__Salmonella_enterica_subsp_enterica_serovar_Gallinarum_str_287-91__hydrogenase|1_small_subunit:0.00377025970889070415):0.00356245119758956787):0.00357165300851711165):0.02063238369017162885):0.10019727354601923319):0.04547508728233907310):0.23887982609466251738):0.13516750571745761444):0.13337854389808029287):0.04044097176772143420):0.04350136509871674328):0.05964829235118866008,53802530__Bacteria__Gammaproteobacteria__Methylococcus_capsulatus_str_Bath__nickel|iron_hydrogenase|_small_subunit:0.25287207276300244230):0.07911159467907989684,((326402517__Bacteria__Alphaproteobacteria__Acidiphilium_multivorum_AIU301__nickel|transporting_ATPase:0.00000122123005994819,148259357__Bacteria__Alphaproteobacteria__Acidiphilium_cryptum_JF-5__hydrogenase_|NiFe|_small_subunit_HydA:0.00397080409769153941):0.36234871485341968445,(189219332__Bacteria__others_bacteria__Methylacidiphilum_infernorum_V4__Ni|Fe|hydrogenase_I_small_subunit:0.44061643399325084447,383785658__Bacteria__others_bacteria__Leptospirillum_ferrooxidans_C2-3__Ni|Fe_hydrogenase_small_subunit:0.36331372496989555732):0.10394011890042664792):0.00861890316469596587):0.15642567562887060850):0.14827065320013552152,((193212947__Bacteria__Chlorobi__Chlorobaculum_parvum_NCIB_8327__hydrogenase_|NiFe|_small_subunit_HydA:0.15489924542352867531,((189500525__Bacteria__Chlorobi__Chlorobium_phaeobacteroides_BS1__hydrogenase_|NiFe|_small_subunit_HydA:0.12107571097379417335,194333686__Bacteria__Chlorobi__Prosthecochloris_aestuarii_DSM_271__hydrogenase_|NiFe|_small_subunit_hydA:0.17220979854313450685):0.12018952045070556423,(78187305__Bacteria__Chlorobi__Chlorobium_luteolum_DSM_273__Ni|Fe_hydrogenase|_small_subunit:0.21786128027249684891,(194336911__Bacteria__Chlorobi__Pelodictyon_phaeoclathratiforme_BU-1__hydrogenase_|NiFe|_small_subunit_HydA:0.09564019774786909622,(189346384__Bacteria__Chlorobi__Chlorobium_limicola_DSM_245__hydrogenase_|NiFe|_small_subunit_HydA:0.07133730515978528586,119356800__Bacteria__Chlorobi__Chlorobium_phaeobacteroides_DSM_266__hydrogenase_|NiFe|_small_subunit_HydA:0.13821921939191739170):0.04165489423541024472):0.04804230261152445114):0.08132413794465687129):0.04812449049109589205):0.03284153225914357432,193216358__Bacteria__Chlorobi__Chloroherpeton_thalassium_ATCC_35110__hydrogenase_|NiFe|_small_subunit_HydA:0.25461923695959931546):0.23860813634268487893):0.14520245159016617609,(((374996573__Bacteria__Clostridia__Desulfosporosinus_orientis_DSM_765__hydrogenase_|NiFe|_small_subunit_HydA:0.27600521118934551179,89894984__Bacteria__Clostridia__Desulfitobacterium_hafniense_Y51__Hup|type_Ni|Fe|hydrogenase_small_subunit:0.26652555734467525683):0.44760015581857370837,(167628336__Bacteria__Clostridia__Heliobacterium_modesticaldum_Ice1__uptake_|ni|fe|_hydrogenase_small_subunit:0.27109216978907074713,167629563__Bacteria__Clostridia__Heliobacterium_modesticaldum_Ice1__uptake_|ni|fe|_hydrogenase_small_subunit:0.18738568024071941553):0.27160071227092236201):0.11976512978887923766,((312111093__Bacteria__Bacilli__Geobacillus_sp_Y4_1MC1__hydrogenase_|NiFe|_small_subunit_HydA:0.00000122123005994819,336235542__Bacteria__Bacilli__Geobacillus_thermoglucosidasius_C56-YS93__hydrogenase_|NiFe|_small_subunit_HydA:0.00434222210637419132):0.64812362857892746870,((146301645__Bacteria__Bacteroidetes__Flavobacterium_johnsoniae_UW101__hydrogenase_|NiFe|_small_subunit_HydA:0.43443118930544943890,(332663791__Bacteria__Bacteroidetes__Haliscomenobacter_hydrossis_DSM_1100__hydrogenase_|NiFe|_small_subunit_HydA:0.16699767855228708768,375144598__Bacteria__Bacteroidetes__Niastella_koreensis_GR20-10__hydrogenase_|NiFe|_small_subunit_HydA:0.27797854379519687518):0.07109213362668630187):0.13768904441401164096,150008429__Bacteria__Bacteroidetes__Parabacteroides_distasonis_ATCC_8503__uptake_hydrogenase_small_subunit:0.37176693865760651603):0.20053932053855358375):0.09683133905440609313):0.06437725021504445144):0.19282458911884511887):0.13816413433308225023):0.16329549184359140601,(((((((189425115__Bacteria__Deltaproteobacteria__Geobacter_lovleyi_SZ__hydrogenase_|NiFe|_small_subunit_HydA:0.24651747452834429919,322417996__Bacteria__Deltaproteobacteria__Geobacter_sp_M18__hydrogenase_|NiFe|_small_subunit_HydA:0.22304538330274883973):0.15286017825947792459,((385795685__Bacteria__Deltaproteobacteria__Geobacter_sulfurreducens_KN400__periplasmically_oriented|_membrane|bound_|NiFe||hydrogenase_small_subunit:0.18448823543638087630,78224523__Bacteria__Deltaproteobacteria__Geobacter_metallireducens_GS-15__Ni|Fe_hydrogenase|_small_subunit|twin|arginine_translocation_pathway_signal:0.10928973701188732237):0.26648503631939984837,(148262945__Bacteria__Deltaproteobacteria__Geobacter_uraniireducens_Rf4__hydrogenase_|NiFe|_small_subunit_HydA:0.28539782566281118870,148262626__Bacteria__Deltaproteobacteria__Geobacter_uraniireducens_Rf4__hydrogenase_|NiFe|_small_subunit_HydA:0.24160523282050674898):0.06451065158186100601):0.03947955711813408430):0.20032830509105514771,(225874602__Bacteria__Acidobacteria__Acidobacterium_capsulatum_ATCC_51196__nickel|dependent_hydrogenase|_small_subunit:0.66403163654014030204,(148656443__Bacteria__Chloroflexi__Roseiflexus_sp_RS-1__hydrogenase_|NiFe|_small_subunit_HydA:0.05357302177497562379,156743091__Bacteria__Chloroflexi__Roseiflexus_castenholzii_DSM_13941__hydrogenase_|NiFe|_small_subunit_HydA:0.07638409475232414703):0.43894012869498927332):0.24761074722750694987):0.08536144138384274549,158315203__Bacteria__Actinobacteria__Frankia_sp_EAN1pec__hydrogenase_|NiFe|_small_subunit_HydA:0.77088738866082084922):0.04609197824534157911,((336322936__Bacteria__others_bacteria__Flexistipes_sinusarabici_DSM_4947__hydrogenase_|NiFe|_small_subunit_HydA:0.25625246440624466215,291278510__Bacteria__others_bacteria__Deferribacter_desulfuricans_SSM1__Ni|Fe_hydrogenase_small_subunit:0.10245109431174340142):0.12930322446947054016,291288385__Bacteria__others_bacteria__Denitrovibrio_acetiphilus_DSM_12809__hydrogenase_|NiFe|_small_subunit_HydA:0.45919723861231837025):0.23799211444800391635):0.17662628384307760276,((((319955833__Bacteria__Epsilonproteobacteria__Nitratifractor_salsuginis_DSM_16511__hydrogenase_|nife|_small_subunit_hyda:0.20169995593742026663,(152990708__Bacteria__Epsilonproteobacteria__Nitratiruptor_sp_SB155-2__Ni|Fe_hydrogenase|_small_subunit:0.12420834426782068061,(152993249__Bacteria__Epsilonproteobacteria__Sulfurovum_sp_NBC37-1__Ni|Fe_hydrogenase|_small_subunit:0.13570201271865353632,(384172724__Bacteria__Epsilonproteobacteria__Arcobacter_sp_L__Ni|Fe|hydrogenase_small_subunit:0.23015368778050959708,313683174__Bacteria__Epsilonproteobacteria__Sulfuricurvum_kujiense_DSM_16994__hydrogenase_|nife|_small_subunit_hyda:0.15906715020968209551):0.04603383245080781838):0.09645969731015621718):0.09281577689758885308):0.11321591322873866825,(225850249__Bacteria__Aquificae__Persephonella_marina_EX-H1__quinone|reactive_Ni|Fe|hydrogenase_small_chain_|Membrane|bound_hydrogenase_small_subunit|_|Hydrogen|quinoneoxidoreductase|:0.20622740016841972777,225848576__Bacteria__Aquificae__Sulfurihydrogenibium_azorense_Az-Fu1__quinone|reactive_Ni|Fe|hydrogenase_small_chain_|membrane|bound_hydrogenase_small_subunit|_|hydrogen|quinoneoxidoreductase|:0.23649728435216732514):0.22449286899973130982):0.42652891613433568940,(((308048807__Bacteria__Gammaproteobacteria__Ferrimonas_balearica_DSM_9799__hydrogenase_|NiFe|_small_subunit_HydA:0.18708988945519072766,308050850__Bacteria__Gammaproteobacteria__Ferrimonas_balearica_DSM_9799__hydrogenase_|NiFe|_small_subunit_HydA:0.07103026440988095824):0.22068713480480797728,(127512693__Bacteria__Gammaproteobacteria__Shewanella_loihica_PV-4__hydrogenase_|NiFe|_small_subunit_HydA:0.03162238127666630594,((157375047__Bacteria__Gammaproteobacteria__Shewanella_sediminis_HAW-EB3__hydrogen|quinone_oxidoreductase:0.08811032132145872608,((212635436__Bacteria__Gammaproteobacteria__Shewanella_piezotolerans_WP3__Ni|Fe_hydrogenase|_small_subunit|Twin|arginine_translocation_pathway_signal:0.02504311579433618484,(157961854__Bacteria__Gammaproteobacteria__Shewanella_pealeana_ATCC_700345__hydrogenase_|NiFe|_small_subunit_HydA:0.03242810147217440458,167624185__Bacteria__Gammaproteobacteria__Shewanella_halifaxensis_HAW-EB4__hydrogenase_|NiFe|_small_subunit_HydA:0.11925401202603287676):0.04294743721525732388):0.04020611480916250896,114563274__Bacteria__Gammaproteobacteria__Shewanella_frigidimarina_NCIMB_400__hydrogenase_|NiFe|_small_subunit_HydA:0.11863122101652778806):0.01996599959396616608):0.02943087145940259663,((146293184__Bacteria__Gammaproteobacteria__Shewanella_putrefaciens_CN-32__hydrogenase_|NiFe|_small_subunit_HydA:0.01376423244969891824,(126174115__Bacteria__Gammaproteobacteria__Shewanella_baltica_OS155__hydrogenase_|NiFe|_small_subunit_HydA:0.02108747050645711982,(24373659__Bacteria__Gammaproteobacteria__Shewanella_oneidensis_MR-1__periplasmic_|Ni|Fe|_hydrogenase_small_subunit_HyaA:0.00574590074839242092,113970160__Bacteria__Gammaproteobacteria__Shewanella_sp_MR-4__hydrogenase_|NiFe|_small_subunit_HydA:0.01508023087299467484):0.01251441924466754028):0.00789781614980379805):0.04737284291942821246,119774815__Bacteria__Gammaproteobacteria__Shewanella_amazonensis_SB2B__hydrogen|quinone_oxidoreductase:0.07000595490742922422):0.03715615242296614606):0.03773165721991918881):0.11952013460003635403):0.33018297494154857930,(224372618__Bacteria__Epsilonproteobacteria__Nautilia_profundicola_AmH__quinone|reactive_Ni|Fe|hydrogenase_small_chain:0.39572027419731825582,((((296272899__Bacteria__Epsilonproteobacteria__Arcobacter_nitrofigilis_DSM_7299__hydrogenase_|NiFe|_small_subunit_HydA:0.15135064122596730840,157737669__Bacteria__Epsilonproteobacteria__Arcobacter_butzleri_RM4018__Ni|Fe|hydrogenase|_small_subunit:0.17175682053263702231):0.08656059380237822454,78777633__Bacteria__Epsilonproteobacteria__Sulfurimonas_denitrificans_DSM_1251__Ni|Fe_hydrogenase|_small_subunit:0.24625882517332581267):0.07613593429358346543,(((154148049__Bacteria__Epsilonproteobacteria__Campylobacter_hominis_ATCC_BAA-381__quinone|reactive_Ni|Fe|hydrogenase_small_chain:0.29105332615242918148,(118474859__Bacteria__Epsilonproteobacteria__Campylobacter_fetus_subsp_fetus_82-40__quinone|reactive_Ni|Fe|hydrogenase_small_chain:0.16674418144682168208,((157164810__Bacteria__Epsilonproteobacteria__Campylobacter_concisus_13826__periplasmic_protein:0.12891376348692232257,154175192__Bacteria__Epsilonproteobacteria__Campylobacter_curvus_525-92__thymidylate_kinase:0.07576541713990740667):0.11824262054903739161,((153951982__Bacteria__Epsilonproteobacteria__Campylobacter_jejuni_subsp_doylei_269_97__quinone|reactive_Ni|Fe|hydrogenase|_small_subunit:0.00426656569003529273,315124724__Bacteria__Epsilonproteobacteria__Campylobacter_jejuni_subsp_jejuni_ICDCCJ07001__quinone|reactive_Ni|Fe|hydrogenase|_small_subunit:0.05742870964779484694):0.14094107174287209827,222823718__Bacteria__Epsilonproteobacteria__Campylobacter_lari_RM2100__Ni|Fe|hydrogenase|_small_subunit:0.20366962895108278730):0.06216039709876967218):0.08499133326254360021):0.05105889139787744835):0.05674575214801580447,(34557999__Bacteria__Epsilonproteobacteria__Wolinella_succinogenes_DSM_1740__Ni|Fe|hydrogenase_small_subunit:0.12628148584274825894,((386761859__Bacteria__Epsilonproteobacteria__Helicobacter_cinaedi_PAGU611__Ni|Fe_hydrogenase_beta_subunit:0.07655934921809141869,32265555__Bacteria__Epsilonproteobacteria__Helicobacter_hepaticus_ATCC_51449__Ni|Fe_hydrogenase_beta_subunit:0.02583966944617044348):0.14692832299367269977,(291277204__Bacteria__Epsilonproteobacteria__Helicobacter_mustelae_12198__Ni|Fe|hydrogenase_small_chain:0.21411413580035620896,((386747275__Bacteria__Epsilonproteobacteria__Helicobacter_cetorum_MIT_99-5656__hydrogenase_|NiFe|_small_subunit_HydA:0.03108966620863757441,(109947312__Bacteria__Epsilonproteobacteria__Helicobacter_acinonychis_str_Sheeba__hydrogenase_small_chain:0.02949269501451472208,387908057__Bacteria__Epsilonproteobacteria__Helicobacter_pylori_XZ274__hydrogenase|_small_subunit:0.02496237397412324338):0.02579664547101924443):0.24523926992399522340,(336453252__Bacteria__Epsilonproteobacteria__Helicobacter_bizzozeronii_CIII-1__quinone|reactive_Ni|Fe|hydrogenase_small_chain:0.13647629138669317705,315453687__Bacteria__Epsilonproteobacteria__Helicobacter_felis_ATCC_49179__Ni|Fe|hydrogenase_small_chain:0.17292314250391252473):0.11396899279248377812):0.07947620426833847118):0.15639627525224827909):0.11409140111565634068):0.10328947085288064933):0.07023921823646622764,(390940278__Bacteria__Epsilonproteobacteria__Sulfurospirillum_barnesii_SES-3__hydrogenase_|NiFe|_small_subunit_HydA:0.03571609182879269262,268679734__Bacteria__Epsilonproteobacteria__Sulfurospirillum_deleyianum_DSM_6946__hydrogenase_|NiFe|_small_subunit_HydA:0.01874016937916067257):0.23415797978349170427):0.02287116311892715623):0.11514347359322019138,(297568873__Bacteria__Deltaproteobacteria__Desulfurivibrio_alkaliphilus_AHT2__hydrogenase_|NiFe|_small_subunit_HydA:0.39158456900123428390,317051259__Bacteria__others_bacteria__Desulfurispirillum_indicum_S5__hydrogenase_|NiFe|_small_subunit_HydA:0.32865931648215895855):0.20100845820945054121):0.06967898140411618590):0.07307640216300322067):0.21744456782315443877):0.08632880523666690287,(339628517__Bacteria__Clostridia__Sulfobacillus_acidophilus_TPY__hydrogenase_|NiFe|_small_subunit_HydA:0.84807076039186757299,327399254__Bacteria__Deltaproteobacteria__Hippea_maritima_DSM_10411__hydrogenase_|NiFe|_small_subunit_HydA:0.66570473596149415396):0.21158943352599959842):0.24458104116683607177):0.05655334663475160978,(153006363__Bacteria__Deltaproteobacteria__Anaeromyxobacter_sp_Fw109-5__hydrogenase_|NiFe|_small_subunit_HydA:1.33229677395960832698,(224369333__Bacteria__Deltaproteobacteria__Desulfobacterium_autotrophicum_HRM2__protein_HynB:0.64721024306421071071,((317154278__Bacteria__Deltaproteobacteria__Desulfovibrio_aespoeensis_Aspo-2__hydrogenase_|NiFe|_small_subunit_HydA:0.19285943022081064591,376298016__Bacteria__Deltaproteobacteria__Desulfovibrio_desulfuricans_ND132__hydrogenase_|NiFe|_small_subunit_HydA:0.06667916732061687779):0.38330387555289158197,(242279386__Bacteria__Deltaproteobacteria__Desulfovibrio_salexigens_DSM_2638__hydrogenase_|NiFe|_small_subunit_HydA:0.29434779955385664829,((78358794__Bacteria__Deltaproteobacteria__Desulfovibrio_alaskensis_G20__hydrogenase_|NiFe|_small_subunit_HydA:0.42091185376125106465,(120601769__Bacteria__Deltaproteobacteria__Desulfovibrio_vulgaris_DP4__hydrogenase_|NiFe|_small_subunit_HydA:0.30144171197534042062,218886824__Bacteria__Deltaproteobacteria__Desulfovibrio_vulgaris_str_Miyazaki_F__hydrogenase_|NiFe|_small_subunit_HydA:0.36829065301923480380):0.34428409620525424195):0.43990124781794448516,220904312__Bacteria__Deltaproteobacteria__Desulfovibrio_desulfuricans_subsp_desulfuricans_str_ATCC_27774__hydrogenase_|NiFe|_small_subunit_HydA:0.56522726188236993572):0.06207750903963656086):0.06899053347674094505):0.31079867879208417092):0.30442052221211018947):0.14250647731193316625):0.05192387028668749710):0.26766369038124648849,(256827280__Bacteria__Actinobacteria__Cryptobacterium_curtum_DSM_15641__hydrogenase_|NiFe|_small_subunit_HydA:0.21189559863135065676,(339444794__Bacteria__Actinobacteria__Eggerthella_sp_YY7918__Ni|Fe|hydrogenase_I_small_subunit:0.11665757104755693219,257791028__Bacteria__Actinobacteria__Eggerthella_lenta_DSM_2243__hydrogenase_|NiFe|_small_subunit_HydA:0.06869324908909522909):0.16156500034596357751):1.34259502090031990207):0.14910862884946043949,(((332295190__Bacteria__Clostridia__Thermodesulfobium_narugense_DSM_14796__hydrogenase_|NiFe|_small_subunit_HydA:0.77450917609441682909,300088377__Bacteria__Chloroflexi__Dehalogenimonas_lykanthroporepellens_BL-DC-9__hydrogenase_|NiFe|_small_subunit_HydA:0.93307999202629487989):0.34835668070482750380,296132285__Bacteria__Clostridia__Thermincola_potens_JR__hydrogenase_|NiFe|_small_subunit_HydA:0.91948345740554771055):0.14329992672986585633,(((260893096__Bacteria__Clostridia__Ammonifex_degensii_KC4__hydrogenase_|NiFe|_small_subunit_HydA:0.64987719923589748472,169831203__Bacteria__Clostridia__Candidatus_Desulforudis_audaxviator_MP104C__hydrogenase_|NiFe|_small_subunit_HydA:0.90799470644969992872):0.36226923968881430405,78044264__Bacteria__Clostridia__Carboxydothermus_hydrogenoformans_Z-2901__|Ni|Fe|_hydrogenase_small_subunit:0.55273659664504004585):0.13927283178676078124,((270307564__Bacteria__Chloroflexi__Dehalococcoides_sp_VS__Ni|Fe_hydrogenase|_small_subunit:0.02902702347547484948,57235075__Bacteria__Chloroflexi__Dehalococcoides_ethenogenes_195__|Ni|Fe|_hydrogenase|_group_1|_small_subunit:0.05297436067929808812):1.39981572735550607867,(((288553285__Bacteria__Bacilli__Bacillus_pseudofirmus_OF4__|Ni|Fe|_hydrogenase_small_subunit:0.60065238923555186457,350269108__Bacteria__Clostridia__Oscillibacter_valericigenes_Sjm18-20__putative_NiFe_hydrogenase_small_subunit:0.64273466664996226072):0.29982447079062651829,((300856033__Bacteria__Clostridia__Clostridium_ljungdahlii_DSM_13528__hydrogenase_1_small_chain:0.34846997063670270833,148379801__Bacteria__Clostridia__Clostridium_botulinum_A_str_ATCC_3502__|Ni|Fe|_hydrogenase|_small_subunit:0.24734554973735733974):0.08793960345066703654,150017854__Bacteria__Clostridia__Clostridium_beijerinckii_NCIMB_8052__hydrogenase_|NiFe|_small_subunit_HydA:0.37862783266293009721):0.43812038587577262216):0.79320850478491378155,(169832081__Bacteria__Clostridia__Candidatus_Desulforudis_audaxviator_MP104C__hydrogenase_|NiFe|_small_subunit_HydA:1.11893579112944530074,296131883__Bacteria__Clostridia__Thermincola_potens_JR__hydrogenase_|NiFe|_small_subunit_HydA:0.80534375880887854038):0.12831384529116868221):0.44901540472524720249):0.10684630505792724886):0.25480701564908880830):0.07109592204911573121):0.38867360918885868193,(383318913__Archaea__Methanocellales__Methanocella_sp_HZ254__methanophenazine|reducing_NiFe_hydrogenase|_small_subunit:1.14888721350663702836,(336476855__Archaea__Methanosarcinales__Methanosalsum_zhilinae_DSM_4017__hydrogenase_|NiFe|_small_subunit_HydA:1.14919874475857253238,((73669353__Archaea__Methanosarcinales__Methanosarcina_barkeri_str_Fusaro__methanophenazine|reducing_hydrogenase|_small_subunit:0.12243557315638255167,21228271__Archaea__Methanosarcinales__Methanosarcina_mazei_Go1__F420|nonreducing_hydrogenase_II:0.10933884728610525350):0.16409805170359714754,20090007__Archaea__Methanosarcinales__Methanosarcina_acetivorans_C2A__F420|nonreducing_hydrogenase:0.09623560993857746548):0.13832474568525066072):0.29341653624059532701):0.68425007148397376522):0.66312647811659508612,284162117__Archaea__Archaeoglobales__Archaeoglobus_profundus_DSM_5631__hydrogenase_|NiFe|_small_subunit_HydA:0.32506400811584257315):0.19831351589157586446,288931215__Archaea__Archaeoglobales__Ferroglobus_placidus_DSM_10642__hydrogenase_|NiFe|_small_subunit_HydA:0.29452291934639734938,11498977__Archaea__Archaeoglobales__Archaeoglobus_fulgidus_DSM_4304__F420|nonreducing_hydrogenase:0.36303694027802130284):0.0;
