# Supplementary material for: The last universal common ancestor between ancient Earth chemistry and the onset of genetics
Source: PLoS Genet. 2018 Aug 16;14(8):e1007518. doi: 10.1371/journal.pgen.1007518 (PMC6095482; doi:10.1371/journal.pgen.1007518)
Supplement: S1 Appendix — The trees are for the 355 clusters that, after alignment and tree construction, generated ML trees that preserve domain monophyly while also having homologues in ≥2 archaeal and ≥2 bacterial lineages. These 355 proteins trace to LUCA by those phylogenetic criteria [78]. LUCA, last universal common ancestor; ML, maximum likelihood. (ZIP) [file pgen.1007518.s001.zip › renamed_trees_LUCA/3594.tree]

((336476142__Archaea__Methanosarcinales__Methanosalsum_zhilinae_DSM_4017__cytochrome_c_biogenesis_protein_transmembrane_region:0.57040462073493525264,(282164947__Archaea__Methanocellales__Methanocella_paludicola_SANAE__putative_cytochrome_c_biogenesis_protein:0.55367720929759689508,((((152982566__Bacteria__Betaproteobacteria__Janthinobacterium_sp_Marseille__cytochrome_c|type_biogenesis_protein:0.20091286990247031463,295700354__Bacteria__Betaproteobacteria__Burkholderia_sp_CCGE1002__cytochrome_C_biogenesis_protein_transmembrane_region:0.29583579859347275409):0.26822064657088534601,((339322781__Bacteria__Betaproteobacteria__Cupriavidus_necator_N-1__cytochrome_c_biogenesis_protein_CcdA:0.00462211900878346273,116695429__Bacteria__Betaproteobacteria__Ralstonia_eutropha_H16__cytochrome_c_biogenesis_protein:0.00932339978030742068):0.03410196814453640007,194292020__Bacteria__Betaproteobacteria__Cupriavidus_taiwanensis_LMG_19424__cyochrome_C|type_biogenesis_protein:0.09180998353167481307):0.32860048121895046869):0.10653741460101996685,(27376138__Bacteria__Alphaproteobacteria__Bradyrhizobium_japonicum_USDA_110__cytochrome_C_biogenesis_protein:0.03819484465195319839,383774998__Bacteria__Alphaproteobacteria__Bradyrhizobium_sp_S23321__putative_cytochrome_C_biogenesis_protein:0.03243398925645921138):0.38542950814852516839):0.36790400966134478855,(37523189__Bacteria__Cyanobacteria__Gloeobacter_violaceus_PCC_7421__hypothetical_protein:0.35890414492232325383,((220909531__Bacteria__Cyanobacteria__Cyanothece_sp_PCC_7425__cytochrome_c_biogenesis_protein_transmembrane_subunit:0.40236304614602325103,186686146__Bacteria__Cyanobacteria__Nostoc_punctiforme_PCC_73102__cytochrome_C_biogenesis_protein|_transmembrane_region:0.23087316482032305132):0.08068344823767675811,307151264__Bacteria__Cyanobacteria__Cyanothece_sp_PCC_7822__cytochrome_c_biogenesis_protein_transmembrane_region:0.33246807948712275849):0.13041879425120914138):0.56979318698126468767):1.00595999453009543601):0.15617314491999151338):0.12966484823318691344,(73669222__Archaea__Methanosarcinales__Methanosarcina_barkeri_str_Fusaro__cytochrome_c|type_biogenesis_protein_CcdA:0.09035908681648074925,21228343__Archaea__Methanosarcinales__Methanosarcina_mazei_Go1__cytochrome_c|type_biogenesis_protein_CcdA:0.09632792598879116874):0.30841522985397007428,21227094__Archaea__Methanosarcinales__Methanosarcina_mazei_Go1__cytochrome_c|type_biogenesis_protein:0.41320743570114670806):0.0;
