# Supplementary material for: The last universal common ancestor between ancient Earth chemistry and the onset of genetics
Source: PLoS Genet. 2018 Aug 16;14(8):e1007518. doi: 10.1371/journal.pgen.1007518 (PMC6095482; doi:10.1371/journal.pgen.1007518)
Supplement: S1 Appendix — The trees are for the 355 clusters that, after alignment and tree construction, generated ML trees that preserve domain monophyly while also having homologues in ≥2 archaeal and ≥2 bacterial lineages. These 355 proteins trace to LUCA by those phylogenetic criteria [78]. LUCA, last universal common ancestor; ML, maximum likelihood. (ZIP) [file pgen.1007518.s001.zip › renamed_trees_LUCA/2413.tree]

(389853196__Archaea__Thermococcales-pyroco__Pyrococcus_sp_ST04__endoglucanase_family_5:0.17884898669293355922,(297526786__Archaea__Desulfurococcales__Staphylothermus_hellenicus_DSM_12710__Cellulase:0.34238758926845508368,((297623672__Bacteria__Deinococcus-Thermus__Truepera_radiovictrix_DSM_17093__glycoside_hydrolase:1.48329092104840221111,(((21232950__Bacteria__Gammaproteobacteria__Xanthomonas_campestris_pv_campestris_str_ATCC_33913__cellulase:0.04534178492164540192,((384417686__Bacteria__Gammaproteobacteria__Xanthomonas_oryzae_pv_oryzicola_BLS256__major_extracellular_endoglucanase:0.04050412183856146042,84625446__Bacteria__Gammaproteobacteria__Xanthomonas_oryzae_pv_oryzae_MAFF_311018__cellulase:0.03892439756977106313):0.04965596577555728836,(78046226__Bacteria__Gammaproteobacteria__Xanthomonas_campestris_pv_vesicatoria_str_85-10__extracellular_endoglucanase_precursor:0.00234307096301541572,346723549__Bacteria__Gammaproteobacteria__Xanthomonas_axonopodis_pv_citrumelo_F1__cellulase:0.00000122123005994819):0.03993452864289415843):0.04772498613728302225):0.17405365872526851190,(((285019729__Bacteria__Gammaproteobacteria__Xanthomonas_albilineans_GPE_PC73__endoglucanase_precursor:0.15393459169629616912,285019727__Bacteria__Gammaproteobacteria__Xanthomonas_albilineans_GPE_PC73__extracellular_endoglucanase_precursor:0.22690622404493990261):0.09816929614267248805,(15837420__Bacteria__Gammaproteobacteria__Xylella_fastidiosa_9a5c__endo|1|4|beta|glucanase:0.09566328988235313358,((386083801__Bacteria__Gammaproteobacteria__Xylella_fastidiosa_subsp_fastidiosa_GB514__endoglucanase:0.00000122123005994819,182682466__Bacteria__Gammaproteobacteria__Xylella_fastidiosa_M23__cellulase:0.00000122123005994819):0.00000122123005994819,28199720__Bacteria__Gammaproteobacteria__Xylella_fastidiosa_Temecula1__endo|1|4|beta|glucanase:0.00000122123005994819):0.12715240380633113793):0.35583106459385283049):0.16559954097935108974,(326317850__Bacteria__Betaproteobacteria__Acidovorax_avenae_subsp_avenae_ATCC_19860__glycoside_hydrolase_family_protein:0.01111275929365131143,120610779__Bacteria__Betaproteobacteria__Acidovorax_citrulli_AAC00-1__cellulase:0.04382029171867446449):0.24516973862625715541):0.10686031690171306219):0.32670652501079283647,(284041630__Bacteria__Actinobacteria__Conexibacter_woesei_DSM_14684__cellulase:1.00678608624099452662,(((308070211__Bacteria__Bacilli__Paenibacillus_polymyxa_E681__endo|1|4|beta|glucanase:0.04891958907956033692,374325198__Bacteria__Bacilli__Paenibacillus_terrae_HPL-003__endo|1|4|beta|glucanase:0.03793724841351097526):0.47653917349139268689,(374988645__Bacteria__Actinobacteria__Streptomyces_bingchenggensis_BCW-1__glycoside_hydrolase:0.13098814490973859082,345016157__Bacteria__Actinobacteria__Streptomyces_violaceusniger_Tu_4113__glycoside_hydrolase:0.11142979417075203619):0.52791349646396823481):0.04699032893537665595,(((148273627__Bacteria__Actinobacteria__Clavibacter_michiganensis_subsp_michiganensis_NCPPB_382__cellulase:0.45233220876604385285,(50955752__Bacteria__Actinobacteria__Leifsonia_xyli_subsp_xyli_str_CTCB07__cellulase:0.56206317163734875741,323356589__Bacteria__Actinobacteria__Microbacterium_testaceum_StLB037__endoglucanase:0.37779636528531984618):0.04613936187572871550):0.41367327485558608169,((((256393355__Bacteria__Actinobacteria__Catenulispora_acidiphila_DSM_44928__glycoside_hydrolase_family_protein:0.17793284418051111273,357393773__Bacteria__Actinobacteria__Kitasatospora_setae_KM-6054__putative_endoglucanase_precursor:0.22442064159395422318):0.05153207926382503967,290959511__Bacteria__Actinobacteria__Streptomyces_scabiei_87-22__cellulase:0.25444191135516408542):0.06339416421988473826,117927822__Bacteria__Actinobacteria__Acidothermus_cellulolyticus_11B__glycoside_hydrolase_family_protein:0.25776000641677421221):0.25552597796166387489,(300787066__Bacteria__Actinobacteria__Amycolatopsis_mediterranei_U32__glycoside_hydrolase:0.33273025834705849402,((315502602__Bacteria__Actinobacteria__Micromonospora_sp_L5__glycoside_hydrolase_family_protein:0.00765853336274895016,302866043__Bacteria__Actinobacteria__Micromonospora_aurantiaca_ATCC_27029__glycoside_hydrolase_family_5:0.00404065533984751014):0.07722839622600367881,386849049__Bacteria__Actinobacteria__Actinoplanes_sp_SE50-110__cellulase:0.14178402151071314852):0.24459220434074602224):0.18992255990728304504):0.06912903726035758700):0.08262459934318172605,((307719737__Bacteria__Spirochaetes__Spirochaeta_thermophila_DSM_6192__cellulase|_glycosyl_hydrolase_family_5|_TPS_linker|_domain_X:0.31307692268600550989,332981694__Bacteria__Clostridia__Mahella_australiensis_50-1_BON__glycoside_hydrolase:0.27680291219846131501):0.60940107699907664074,((256831974__Bacteria__Actinobacteria__Jonesia_denitrificans_DSM_20603__glycoside_hydrolase_family_protein:0.37328929387249482064,((296129743__Bacteria__Actinobacteria__Cellulomonas_flavigena_DSM_20109__glycoside_hydrolase_family_protein:0.27950616258941007874,(72163111__Bacteria__Actinobacteria__Thermobifida_fusca_YX__cellulase:0.44354301604848822560,(357410152__Bacteria__Actinobacteria__Streptomyces_flavogriseus_ATCC_33331__glycoside_hydrolase_5:0.21743347637496912572,336320807__Bacteria__Actinobacteria__Cellvibrio_gilvus_ATCC_13127__glycoside_hydrolase_5:0.24289492398205467238):0.08819154691797191636):0.09285456668256150681):0.04428289057669901330,(332670433__Bacteria__Actinobacteria__Cellulomonas_fimi_ATCC_484__glycoside_hydrolase_family_5:0.23211798579624084993,((256377310__Bacteria__Actinobacteria__Actinosynnema_mirum_DSM_43827__glycoside_hydrolase_family_protein:0.29014559371420023393,383779069__Bacteria__Actinobacteria__Actinoplanes_missouriensis_431__putative_glycosyl_hydrolase:0.18002985722406156244):0.06575782432467260075,(330468452__Bacteria__Actinobacteria__Verrucosispora_maris_AB-18-032__glycoside_hydrolase_family_protein:0.14575680319920328309,145595209__Bacteria__Actinobacteria__Salinispora_tropica_CNB-440__glycoside_hydrolase_family_protein:0.23423368723062032437):0.09049006018503436000):0.19941993715167449785):0.12300504000273271288):0.04812218358086389758):0.07233559070808309732,((((((160879312__Bacteria__Clostridia__Clostridium_phytofermentans_ISDg__cellulase:0.19975558784876756846,((376261124__Bacteria__Clostridia__Clostridium_sp_BNL1100__endoglucanase:0.01832576061518655097,220928189__Bacteria__Clostridia__Clostridium_cellulolyticum_H10__glycoside_hydrolase:0.02812870823590674432):0.13571259261538465291,(317055742__Bacteria__Clostridia__Ruminococcus_albus_7__glycoside_hydrolase_family_protein:0.75463095995679585481,302873521__Bacteria__Clostridia__Clostridium_cellulovorans_743B__glycoside_hydrolase_family_protein:0.20861688515026205470):0.12223926141968864678):0.04382328681151553135):0.05412016331298034194,(374298105__Bacteria__Clostridia__Clostridium_clariflavum_DSM_19732__endoglucanase:0.15816178230301439211,(385777788__Bacteria__Clostridia__Clostridium_thermocellum_DSM_1313__glycoside_hydrolase:0.00182362961776806479,125975353__Bacteria__Clostridia__Clostridium_thermocellum_ATCC_27405__glycoside_hydrolase_family_protein:0.00000122123005994819):0.13416479934890801484):0.03640166819955417687):0.30014794542866823912,(326791678__Bacteria__Clostridia__Clostridium_lentocellum_DSM_5427__glycoside_hydrolase:0.36730915018225979152,(374295530__Bacteria__Clostridia__Clostridium_clariflavum_DSM_19732__endoglucanase:0.28738529491319686482,125972926__Bacteria__Clostridia__Clostridium_thermocellum_ATCC_27405__glycoside_hydrolase_family_protein:0.26963209712232688586):0.08633934783979714533):0.15635867008426043712):0.11270544943213932354,302670858__Bacteria__Clostridia__Butyrivibrio_proteoclasticus_B316__endo|1|4|beta|glucanase:0.69865013001726850028):0.10249714409761280509,(15894199__Bacteria__Clostridia__Clostridium_acetobutylicum_ATCC_824__non|processive_endoglucanase:0.74962443183997051754,317057413__Bacteria__Clostridia__Ruminococcus_albus_7__glycoside_hydrolase_family_protein:0.68469505825593512949):0.20659674145870274287):0.13290697111238647388,(294139646__Bacteria__Gammaproteobacteria__Shewanella_violacea_DSS12__cellulase:0.57131240392862092659,254787463__Bacteria__Gammaproteobacteria__Teredinibacter_turnerae_T7901__glycoside_hydrolase_family_5_domain|containing_protein:0.44594183041512758248):0.16594190075610165680):0.20839296429680112532):0.65760249777956603090):0.09617326360590029710):0.13721616722763468887):0.16574755634380999858):0.29446787361858606236):0.30042176251008301247):0.28918650871029122351,(14590997__Archaea__Thermococcales-pyroco__Pyrococcus_horikoshii_OT3__endo|1|4|beta|glucanase:0.30865054852484452574,305662665__Archaea__Desulfurococcales__Ignisphaera_aggregans_DSM_17230__cellulase:0.48567927641809277572):0.16292834754865884173):0.27071933369208162068):0.15966526322293389528,14521148__Archaea__Thermococcales-pyroco__Pyrococcus_abyssi_GE5__endoglucanase:0.36656346492585006880):0.0;
