# Supplementary material for: The last universal common ancestor between ancient Earth chemistry and the onset of genetics
Source: PLoS Genet. 2018 Aug 16;14(8):e1007518. doi: 10.1371/journal.pgen.1007518 (PMC6095482; doi:10.1371/journal.pgen.1007518)
Supplement: S1 Appendix — The trees are for the 355 clusters that, after alignment and tree construction, generated ML trees that preserve domain monophyly while also having homologues in ≥2 archaeal and ≥2 bacterial lineages. These 355 proteins trace to LUCA by those phylogenetic criteria [78]. LUCA, last universal common ancestor; ML, maximum likelihood. (ZIP) [file pgen.1007518.s001.zip › renamed_trees_LUCA/3717.tree]

((((29348778__Bacteria__Bacteroidetes__Bacteroides_thetaiotaomicron_VPI-5482__glycosyltransferase:0.52908491347639730051,390947250__Bacteria__Bacteroidetes__Alistipes_finegoldii_DSM_17242__glycosyltransferase:0.67381022498330611636):0.49058222006059287734,(183222610__Bacteria__Spirochaetes__Leptospira_biflexa_serovar_Patoc_strain_Patoc_1_Paris__putative_glycosyltransferase:0.79442583878877826020,(116329448__Bacteria__Spirochaetes__Leptospira_borgpetersenii_serovar_Hardjo-bovis_L550__glycosyltransferase:0.12271688022585361399,24212931__Bacteria__Spirochaetes__Leptospira_interrogans_serovar_Lai_str_56601__glycosyltransferase:0.14954094418392960275):0.44679772201585993274):0.58555249362503680732):0.10759145104605818966,(73667924__Archaea__Methanosarcinales__Methanosarcina_barkeri_str_Fusaro__hexosyltransferase:0.29722363774332744013,(147921166__Archaea__Methanocellales__Uncultured_methanogenic_archaeon_RC-I__putative_glycosyltransferase_|group_1|:0.48772456626596233376,383319052__Archaea__Methanocellales__Methanocella_sp_HZ254__glycosyltransferase:0.41900040737681121250):0.56576007483563117706):0.11393640969939344831):0.41732996678085715336,307353546__Archaea__Methanomicrobiales__Methanoplanus_petrolearius_DSM_11571__glycosyl_transferase_group_1_protein:0.40757642415025741034,20090046__Archaea__Methanosarcinales__Methanosarcina_acetivorans_C2A__hexosyltransferase:0.29349762543902763179):0.0;
