# Supplementary material for: The last universal common ancestor between ancient Earth chemistry and the onset of genetics
Source: PLoS Genet. 2018 Aug 16;14(8):e1007518. doi: 10.1371/journal.pgen.1007518 (PMC6095482; doi:10.1371/journal.pgen.1007518)
Supplement: S1 Appendix — The trees are for the 355 clusters that, after alignment and tree construction, generated ML trees that preserve domain monophyly while also having homologues in ≥2 archaeal and ≥2 bacterial lineages. These 355 proteins trace to LUCA by those phylogenetic criteria [78]. LUCA, last universal common ancestor; ML, maximum likelihood. (ZIP) [file pgen.1007518.s001.zip › renamed_trees_LUCA/1497.tree]

(((212224854__Archaea__Thermococcales-pyroco__Thermococcus_onnurineus_NA1__permease:0.13829219309899928869,((337285214__Archaea__Thermococcales-pyroco__Pyrococcus_yayanosii_CH1__putative_permease:0.22876599128138208616,389851936__Archaea__Thermococcales-pyroco__Pyrococcus_sp_ST04__permease:0.07323900972735174209):0.25578091716658835075,341582443__Archaea__Thermococcales-pyroco__Thermococcus_sp_4557__putative_permease:0.13748126193283818908):0.06209871351080834684):0.14143774861554589406,315231826__Archaea__Thermococcales-pyroco__Thermococcus_barophilus_MP__hypothetical_protein:0.20480852297525350969):0.10313475760726208141,((389851912__Archaea__Thermococcales-pyroco__Pyrococcus_sp_ST04__permease:0.72197945877820224325,((296110128__Archaea__Methanococcales__Methanocaldococcus_infernus_ME__hypothetical_protein:0.30882885964483708374,261402192__Archaea__Methanococcales__Methanocaldococcus_vulcanius_M7__hypothetical_protein:0.24983024799490571866):0.29470033255198879729,((((337751087__Bacteria__Bacilli__Paenibacillus_mucilaginosus_KNP414__hypothetical_protein:0.33129960059326152289,(((49477668__Bacteria__Bacilli__Bacillus_thuringiensis_serovar_konkukian_str_97-27__hypothetical_protein:0.18319409230663460941,152976090__Bacteria__Bacilli__Bacillus_cytotoxicus_NVH_391-98__hypothetical_protein:0.08139560284286359582):0.07203793221456045170,296503189__Bacteria__Bacilli__Bacillus_thuringiensis_BMB171__hypothetical_protein:0.11048971819186284571):0.24521832099466545074,(294500683__Bacteria__Bacilli__Bacillus_megaterium_QM_B1551__hypothetical_protein:0.11961584979182532384,((154685676__Bacteria__Bacilli__Bacillus_amyloliquefaciens_FZB42__hypothetical_protein:0.16722603603780999970,311067730__Bacteria__Bacilli__Bacillus_atrophaeus_1942__integral_inner_membrane_protein:0.04146161439221875827):0.03257265885160420121,(386757931__Bacteria__Bacilli__Bacillus_sp_JS__putative_integral_inner_membrane_protein:0.00434284557218074518,16078305__Bacteria__Bacilli__Bacillus_subtilis_subsp_subtilis_str_168__hypothetical_protein:0.00438856921032532762):0.06551458319789214835):0.11171768998068321022):0.13577764579067366779):0.14324363405644011116):0.51361213731788046832,((((166367934__Bacteria__Cyanobacteria__Microcystis_aeruginosa_NIES-843__hypothetical_protein:0.43865880116884542472,(220908236__Bacteria__Cyanobacteria__Cyanothece_sp_PCC_7425__hypothetical_protein:0.42683181770568373592,(75911222__Bacteria__Cyanobacteria__Anabaena_variabilis_ATCC_29413__hypothetical_protein:0.22631824806185446564,(298492848__Bacteria__Cyanobacteria__Nostoc_azollae_0708__hypothetical_protein:0.22754408702209416582,186685469__Bacteria__Cyanobacteria__Nostoc_punctiforme_PCC_73102__hypothetical_protein:0.08049669574326492882):0.06909466433281707953):0.13145292205991951362):0.18046247998307363147):0.96835492364809028221,284046974__Bacteria__Actinobacteria__Conexibacter_woesei_DSM_14684__hypothetical_protein:0.90875132891835719295):0.10978771773637652220,108803810__Bacteria__Actinobacteria__Rubrobacter_xylanophilus_DSM_9941__hypothetical_protein:1.09068951652936130259):0.06066077912108627790,((((((((83645435__Bacteria__Gammaproteobacteria__Hahella_chejuensis_KCTC_2396__permease:0.31748769911818047751,(90021311__Bacteria__Gammaproteobacteria__Saccharophagus_degradans_2-40__protein_of_unknown_function_DUF81:0.61000155721595517022,(326795569__Bacteria__Gammaproteobacteria__Marinomonas_mediterranea_MMB-1__hypothetical_protein:0.14584624951022062689,(333908013__Bacteria__Gammaproteobacteria__Marinomonas_posidonica_IVIA-Po-181__hypothetical_protein:0.14273603101295814777,152996364__Bacteria__Gammaproteobacteria__Marinomonas_sp_MWYL1__hypothetical_protein:0.10128948312458596615):0.20543485988146020782):0.32018907161163862041):0.14739694279063919602):0.27171824064612248861,(304312826__Bacteria__Gammaproteobacteria__Gamma_proteobacterium_HdN1__hypothetical_protein:0.50803542739865015232,(375134642__Bacteria__Gammaproteobacteria__Acinetobacter_calcoaceticus_PHEA-2__hypothetical_protein:0.00000122123005994819,(299770331__Bacteria__Gammaproteobacteria__Acinetobacter_oleivorans_DR1__hypothetical_protein:0.03293554130055170032,(50085422__Bacteria__Gammaproteobacteria__Acinetobacter_sp_ADP1__hypothetical_protein:0.16918112635620055628,384143100__Bacteria__Gammaproteobacteria__Acinetobacter_baumannii_MDR-ZJ06__permease:0.01246605029167265066):0.02798514972208972565):0.00580494575491180380):0.56456273977180448931):0.29871719832564347374):0.25162184002932080906,(((292492454__Bacteria__Gammaproteobacteria__Nitrosococcus_halophilus_Nc4__hypothetical_protein:0.08044548669973143606,(300114703__Bacteria__Gammaproteobacteria__Nitrosococcus_watsonii_C-113__hypothetical_protein:0.00433036268257800620,77165754__Bacteria__Gammaproteobacteria__Nitrosococcus_oceani_ATCC_19707__hypothetical_protein:0.00394587922849396183):0.08365421885693348492):0.31330779825987276066,(387129878__Bacteria__Gammaproteobacteria__Methylophaga_sp_JAM7__sulfate_permease:0.14996280794634572753,387126847__Bacteria__Gammaproteobacteria__Methylophaga_sp_JAM1__sulfate_permease:0.13387121342716509775):0.42607204353592681434):0.26543870729990715063,((291613499__Bacteria__Betaproteobacteria__Sideroxydans_lithotrophicus_ES-1__hypothetical_protein:0.15620915857097344981,302879189__Bacteria__Betaproteobacteria__Gallionella_capsiferriformans_ES-2__hypothetical_protein:0.16467461440369615677):0.37199107423774829817,(53804540__Bacteria__Gammaproteobacteria__Methylococcus_capsulatus_str_Bath__hypothetical_protein:0.42039413751099297123,(333986203__Bacteria__Gammaproteobacteria__Methylomonas_methanica_MC09__hypothetical_protein:0.25537247421407388570,(253996379__Bacteria__Betaproteobacteria__Methylotenera_mobilis_JLW8__hypothetical_protein:0.22502960884810083164,(91776023__Bacteria__Betaproteobacteria__Methylobacillus_flagellatus_KT__hypothetical_protein:0.14838669593867309660,(313201313__Bacteria__Betaproteobacteria__Methylovorus_sp_MP688__hypothetical_protein:0.00412766450588998579,253999225__Bacteria__Betaproteobacteria__Methylovorus_glucosetrophus_SIP3-4__hypothetical_protein:0.00000122123005994819):0.08097123627313410066):0.04152363102243047249):0.15262191577098574435):0.21995614752923386970):0.13301535080066179129):0.08345459502905538951):0.09324063522769047985):0.06275771686814207717,((34497056__Bacteria__Betaproteobacteria__Chromobacterium_violaceum_ATCC_12472__transmembrane_protein:0.31265605561626408360,347539257__Bacteria__Betaproteobacteria__Pseudogulbenkiania_sp_NH8B__sulfite_exporter_TauE|SafE:0.30572434462261111054):0.17976230752329927509,(((192361530__Bacteria__Gammaproteobacteria__Cellvibrio_japonicus_Ueda107__hypothetical_protein:0.17832978211633834786,90023066__Bacteria__Gammaproteobacteria__Saccharophagus_degradans_2-40__protein_of_unknown_function_DUF81:0.45150646822836437710):0.15154353481615095989,146299259__Bacteria__Bacteroidetes__Flavobacterium_johnsoniae_UW101__hypothetical_protein:0.34462539731916036478):0.09842049029243567226,(((26988968__Bacteria__Gammaproteobacteria__Pseudomonas_putida_KT2440__hypothetical_protein:0.01603611595362522749,104780986__Bacteria__Gammaproteobacteria__Pseudomonas_entomophila_L48__hypothetical_protein:0.01931958563924248903):0.11374269872144056326,((387894137__Bacteria__Gammaproteobacteria__Pseudomonas_fluorescens_A506__hypothetical_protein:0.02301147578789834724,229590192__Bacteria__Gammaproteobacteria__Pseudomonas_fluorescens_SBW25__hypothetical_protein:0.02192399294857476713):0.05716024767978316462,((28871678__Bacteria__Gammaproteobacteria__Pseudomonas_syringae_pv_tomato_str_DC3000__membrane_protein:0.16836091377528847324,(77459951__Bacteria__Gammaproteobacteria__Pseudomonas_fluorescens_Pf0-1__hypothetical_protein:0.08160831284716986433,(330808651__Bacteria__Gammaproteobacteria__Pseudomonas_brassicacearum_subsp_brassicacearum_NFM421__hypothetical_protein:0.01158916992286835278,378951746__Bacteria__Gammaproteobacteria__Pseudomonas_fluorescens_F113__hypothetical_protein:0.00237919841679223995):0.08052221320086770662):0.06535931906770009459):0.07455312651260960488,346643106__Bacteria__Gammaproteobacteria__Pseudomonas_fluorescens_Pf-5__hypothetical_protein:0.10721980636143275956):0.02091248507502674325):0.09569126640898913128):0.04763220715933275118,333899922__Bacteria__Gammaproteobacteria__Pseudomonas_fulva_12-X__hypothetical_protein:0.23037938964509038775):0.14126553310838552147):0.02700803146383295647):0.33777870953926319997):0.10616258721129118170,((297538397__Bacteria__Betaproteobacteria__Methylotenera_versatilis_301__hypothetical_protein:0.70435498382609096346,((91788209__Bacteria__Betaproteobacteria__Polaromonas_sp_JS666__hypothetical_protein:0.12080941452668995939,121605325__Bacteria__Betaproteobacteria__Polaromonas_naphthalenivorans_CJ2__hypothetical_protein:0.08345548268239581791):0.13009355831699515038,(89901232__Bacteria__Betaproteobacteria__Rhodoferax_ferrireducens_T118__hypothetical_protein:0.18568117633402880795,((120611714__Bacteria__Betaproteobacteria__Acidovorax_citrulli_AAC00-1__hypothetical_protein:0.01245669371114828221,326317037__Bacteria__Betaproteobacteria__Acidovorax_avenae_subsp_avenae_ATCC_19860__hypothetical_protein:0.00000122123005994819):0.10044037829818143470,319762498__Bacteria__Betaproteobacteria__Alicycliphilus_denitrificans_BC__hypothetical_protein:0.11366725844063063633):0.20484565802105866861):0.04147011556699665286):0.66263066110827917310):0.06194024439689074790,(((((340788688__Bacteria__Betaproteobacteria__Collimonas_fungivorans_Ter331__hypothetical_protein:0.11057943769518988053,(300312398__Bacteria__Betaproteobacteria__Herbaspirillum_seropedicae_SmR1__permease:0.15118271696384091851,(152982072__Bacteria__Betaproteobacteria__Janthinobacterium_sp_Marseille__hypothetical_protein:0.07877922777444501534,134095568__Bacteria__Betaproteobacteria__Herminiimonas_arsenicoxydans__hypothetical_protein:0.05314531772905634749):0.17671820371701113528):0.05193374047849077385):0.24338223174586445796,((171463246__Bacteria__Betaproteobacteria__Polynucleobacter_necessarius_subsp_necessarius_STIR1__hypothetical_protein:0.23716092636266497551,(145589661__Bacteria__Betaproteobacteria__Polynucleobacter_necessarius_subsp_asymbioticus_QLW-P1DMWA-1__hypothetical_protein:0.00000122123005994819,171463247__Bacteria__Betaproteobacteria__Polynucleobacter_necessarius_subsp_necessarius_STIR1__hypothetical_protein:0.19795177877033251490):0.08811994573307399548):0.35974193358588152369,((94311749__Bacteria__Betaproteobacteria__Cupriavidus_metallidurans_CH34__putative_permease:0.01849354140427245455,((339327051__Bacteria__Betaproteobacteria__Cupriavidus_necator_N-1__permease:0.01421835555188961063,73542382__Bacteria__Betaproteobacteria__Ralstonia_eutropha_JMP134__hypothetical_protein:0.02216715139545331545):0.02162588486061234674,194290561__Bacteria__Betaproteobacteria__Cupriavidus_taiwanensis_LMG_19424__hypothetical_protein:0.01974909553412514465):0.02348337097218048883):0.09914710668451461040,((300690709__Bacteria__Betaproteobacteria__Ralstonia_solanacearum_PSI07__conserved_membrane_protein_of_unknown_function|_DUF81:0.03852487557606362745,(300703327__Bacteria__Betaproteobacteria__Ralstonia_solanacearum_CFBP2957__conserved_membrane_protein_of_unknown_function|_DUF81:0.00791326097545868960,386332692__Bacteria__Betaproteobacteria__Ralstonia_solanacearum_Po82__hypothetical_protein:0.00390013829467391595):0.00686313603036593778):0.01342699747920040633,(17547145__Bacteria__Betaproteobacteria__Ralstonia_solanacearum_GMI1000__hypothetical_protein:0.08813889757062348673,187929761__Bacteria__Betaproteobacteria__Ralstonia_pickettii_12J__hypothetical_protein:0.02726045407199695347):0.00921389610420127007):0.18625120618257184901):0.11766171653611010028):0.19969978641240632156):0.51823025510598830223,(383317012__Bacteria__Gammaproteobacteria__Frateuria_aurantia_DSM_6220__putative_permease:0.45072185498177197438,(148261240__Bacteria__Alphaproteobacteria__Acidiphilium_cryptum_JF-5__hypothetical_protein:0.00000122123005994819,326404655__Bacteria__Alphaproteobacteria__Acidiphilium_multivorum_AIU301__hypothetical_protein:0.00000122123005994819):0.72484914287304347269):0.21927072340319112009):0.14196448884632165144,(((347759554__Bacteria__Alphaproteobacteria__Gluconacetobacter_xylinus_NBRC_3288__hypothetical_protein:0.41890999509737464335,58040165__Bacteria__Alphaproteobacteria__Gluconobacter_oxydans_621H__hypothetical_protein:0.68986976997123006239):0.07409048752235146418,((162146468__Bacteria__Alphaproteobacteria__Gluconacetobacter_diazotrophicus_PAl_5__hypothetical_protein:0.34072858403430694718,(338708057__Bacteria__Alphaproteobacteria__Zymomonas_mobilis_subsp_pomaceae_ATCC_29192__hypothetical_protein:0.11850487313524983579,260753369__Bacteria__Alphaproteobacteria__Zymomonas_mobilis_subsp_mobilis_NCIMB_11163__hypothetical_protein:0.14473905582048862684):0.17852099698871182198):0.08398795443010315109,114327341__Bacteria__Alphaproteobacteria__Granulibacter_bethesdensis_CGDNIH1__permease:0.54170423270912282376):0.09420313243036509965):0.13012535614269676865,((222148591__Bacteria__Alphaproteobacteria__Agrobacterium_vitis_S4__permease:0.45316895702235038268,(222086011__Bacteria__Alphaproteobacteria__Agrobacterium_radiobacter_K84__hypothetical_protein:0.17933032535405765695,(116252221__Bacteria__Alphaproteobacteria__Rhizobium_leguminosarum_bv_viciae_3841__transmembrane_protein:0.04104681534797445519,86357776__Bacteria__Alphaproteobacteria__Rhizobium_etli_cf_42__hypothetical_protein:0.06147876521561422558):0.19985252955971408162):0.19959821210585348972):0.29982360269977359479,(383769321__Bacteria__Alphaproteobacteria__Bradyrhizobium_sp_S23321__hypothetical_protein:0.04233768406979350474,27376600__Bacteria__Alphaproteobacteria__Bradyrhizobium_japonicum_USDA_110__hypothetical_protein:0.04168430241899237498):0.56832107246148111379):0.06980924178556532911):0.08448302472718607903):0.08117760525708693498,(((71908524__Bacteria__Betaproteobacteria__Dechloromonas_aromatica_RCB__hypothetical_protein:0.29577757806200194457,(257093557__Bacteria__Betaproteobacteria__Candidatus_Accumulibacter_phosphatis_clade_IIA_str_UW-1__hypothetical_protein:0.22944103428079870577,372488635__Bacteria__Betaproteobacteria__Dechlorosoma_suillum_PS__putative_permease:0.19607330488105595423):0.04257510170394898652):0.13105374064659416899,((56476908__Bacteria__Betaproteobacteria__Aromatoleum_aromaticum_EbN1__hypothetical_protein:0.07544217994984463160,119896724__Bacteria__Betaproteobacteria__Azoarcus_sp_BH72__hypothetical_protein:0.06573135009233678494):0.06028493538593183293,217969230__Bacteria__Betaproteobacteria__Thauera_sp_MZ1T__hypothetical_protein:0.08182958430371545244):0.21111781109910934817):0.16161632983538376518,(377812894__Bacteria__Betaproteobacteria__Burkholderia_sp_YI23__hypothetical_protein:0.15029110709217338715,((83720254__Bacteria__Betaproteobacteria__Burkholderia_thailandensis_E264__hypothetical_protein:0.03718295216421114296,(237813546__Bacteria__Betaproteobacteria__Burkholderia_pseudomallei_MSHR346_I__hypothetical_protein:0.00000122123005994819,53725539__Bacteria__Betaproteobacteria__Burkholderia_mallei_ATCC_23344__hypothetical_protein:0.00000122123005994819):0.02920556769687071910):0.09666140902369817212,((238026374__Bacteria__Betaproteobacteria__Burkholderia_glumae_BGR1__permease:0.04281971501660700868,330815705__Bacteria__Betaproteobacteria__Burkholderia_gladioli_BSR3__hypothetical_protein:0.04259649151054006877):0.07852899643613876768,((161525712__Bacteria__Betaproteobacteria__Burkholderia_multivorans_ATCC_17616__hypothetical_protein:0.00984031474276242379,(134294894__Bacteria__Betaproteobacteria__Burkholderia_vietnamiensis_G4__hypothetical_protein:0.03090421567332799282,(115350774__Bacteria__Betaproteobacteria__Burkholderia_ambifaria_AMMD__hypothetical_protein:0.01282719737610422440,(78065408__Bacteria__Betaproteobacteria__Burkholderia_sp_383__hypothetical_protein:0.00000122123005994819,206561505__Bacteria__Betaproteobacteria__Burkholderia_cenocepacia_J2315__hypothetical_protein:0.02284055930923043973):0.00495800845747083538):0.00928765891265598796):0.01763145380185431391):0.06672874842878877277,((307728604__Bacteria__Betaproteobacteria__Burkholderia_sp_CCGE1003__hypothetical_protein:0.01513567457228314275,323524876__Bacteria__Betaproteobacteria__Burkholderia_sp_CCGE1001__hypothetical_protein:0.02113813069669576855):0.03246210517682380364,(186477165__Bacteria__Betaproteobacteria__Burkholderia_phymatum_STM815__hypothetical_protein:0.14167618673779511229,(295675666__Bacteria__Betaproteobacteria__Burkholderia_sp_CCGE1002__hypothetical_protein:0.03186004998787450582,(187922807__Bacteria__Betaproteobacteria__Burkholderia_phytofirmans_PsJN__hypothetical_protein:0.00602559429297880311,91781966__Bacteria__Betaproteobacteria__Burkholderia_xenovorans_LB400__hypothetical_protein:0.02055397816346269529):0.01807777285195017250):0.01023303639834875420):0.02958895130404434054):0.16601649291858372459):0.03126347156140691502):0.03141640133415683073):0.12683299529476135814):0.22873658380129976986):0.11641926325738492787):0.06285487975321019105):0.11680456238190002616):0.07701457322079233170,((338738481__Bacteria__Alphaproteobacteria__Hyphomicrobium_sp_MC1__permease:0.12085285728605511812,300022569__Bacteria__Alphaproteobacteria__Hyphomicrobium_denitrificans_ATCC_51888__hypothetical_protein:0.12509825014458877956):1.03238261303832490334,((148557278__Bacteria__Alphaproteobacteria__Sphingomonas_wittichii_RW1__hypothetical_protein:0.55649183427375203959,((347530039__Bacteria__Alphaproteobacteria__Sphingobium_sp_SYK-6__hypothetical_protein:0.39218742417415780599,(334345219__Bacteria__Alphaproteobacteria__Sphingobium_chlorophenolicum_L-1__hypothetical_protein:0.01987760151889674323,294012534__Bacteria__Alphaproteobacteria__Sphingobium_japonicum_UT26S__putative_permease:0.03498656290032287064):0.37474009440218647438):0.15879742532310661685,(383759398__Bacteria__Betaproteobacteria__Rubrivivax_gelatinosus_IL144__hypothetical_protein:0.36725325061441127517,(((134297296__Bacteria__Betaproteobacteria__Burkholderia_vietnamiensis_G4__hypothetical_protein:0.14000193910470151715,(300724330__Bacteria__Gammaproteobacteria__Xenorhabdus_nematophila_ATCC_19061__hypothetical_protein:0.30516078719312506040,(30248483__Bacteria__Betaproteobacteria__Nitrosomonas_europaea_ATCC_19718__hypothetical_protein:0.09545671320815689309,114331231__Bacteria__Betaproteobacteria__Nitrosomonas_eutropha_C91__hypothetical_protein:0.16543793826854752416):0.10483634998448188025):0.03670809973113393215):0.08089243190171511999,((316934716__Bacteria__Alphaproteobacteria__Rhodopseudomonas_palustris_DX-1__hypothetical_protein:0.14864019235355591109,39935199__Bacteria__Alphaproteobacteria__Rhodopseudomonas_palustris_CGA009__hypothetical_protein:0.09301182115370466852):0.43184063493387386812,237809773__Bacteria__Gammaproteobacteria__Tolumonas_auensis_DSM_9187__hypothetical_protein:0.53994186154920797982):0.11854971485733381553):0.45347011699405104235,386022475__Bacteria__Gammaproteobacteria__Pseudomonas_stutzeri_DSM_4166__hypothetical_protein:0.98713503736237995234):0.19183773263107126161):0.08997699608484155398):0.11065349660002916921):0.15875482159338280552,(171059464__Bacteria__Betaproteobacteria__Leptothrix_cholodnii_SP-6__hypothetical_protein:0.40535783608383685328,124266697__Bacteria__Betaproteobacteria__Methylibium_petroleiphilum_PM1__hypothetical_protein:0.38560457652413854257):0.55969932008739919915):0.13074273366954514142):0.02651654516719988142):0.33861975055789783617,((((((271969777__Bacteria__Actinobacteria__Streptosporangium_roseum_DSM_43021__hypothetical_protein:0.28318986099041282278,269125274__Bacteria__Actinobacteria__Thermomonospora_curvata_DSM_43183__hypothetical_protein:0.27013476490195675872):0.12625086358521428465,(284030672__Bacteria__Actinobacteria__Kribbella_flavida_DSM_17836__hypothetical_protein:0.17360073311321128076,336319736__Bacteria__Actinobacteria__Cellvibrio_gilvus_ATCC_13127__hypothetical_protein:0.22412982089207872383):0.14020203758990368303):0.08092682913899293395,((383781306__Bacteria__Actinobacteria__Actinoplanes_missouriensis_431__hypothetical_protein:0.11829664621858861084,386851334__Bacteria__Actinobacteria__Actinoplanes_sp_SE50-110__hypothetical_protein:0.18476542816690630366):0.37151548468872352959,111221075__Bacteria__Actinobacteria__Frankia_alni_ACN14a__hypothetical_protein:0.44335515752515097798):0.08030252937938936464):0.03941227140053705363,(334337837__Bacteria__Actinobacteria__Isoptericola_variabilis_225__hypothetical_protein:0.39970360501111706908,(117929164__Bacteria__Actinobacteria__Acidothermus_cellulolyticus_11B__hypothetical_protein:0.61582684605417470358,291301252__Bacteria__Actinobacteria__Stackebrandtia_nassauensis_DSM_44728__hypothetical_protein:0.64641590698029838258):0.13827220157040681636):0.06505357754931913317):0.16999834139192188109,134100066__Bacteria__Actinobacteria__Saccharopolyspora_erythraea_NRRL_2338__membrane_protein:0.61277571034683309126):0.09509720231877218100,(256825687__Bacteria__Actinobacteria__Kytococcus_sedentarius_DSM_20547__permease:0.51765120594676250487,119718425__Bacteria__Actinobacteria__Nocardioides_sp_JS614__hypothetical_protein:0.55651303624293624317):0.41712645923078167653):0.45172523028876260254):0.22161303571269386214,(269925162__Bacteria__others_bacteria__Thermobaculum_terrenum_ATCC_BAA-798__hypothetical_protein:0.69103363078541590880,295694878__Bacteria__Bacilli__Kyrpidia_tusciae_DSM_2912__hypothetical_protein:0.74149156377443292687):0.14872657425063454117):0.11518071490695569459):0.24574354653508578838):0.26592790269099175759,(225850075__Bacteria__Aquificae__Persephonella_marina_EX-H1__hypothetical_protein:1.62886943572250286749,78042660__Bacteria__Clostridia__Carboxydothermus_hydrogenoformans_Z-2901__hypothetical_protein:1.45140097922605160186):0.22165418371554762578):0.42019517970382758154,288932751__Archaea__Archaeoglobales__Ferroglobus_placidus_DSM_10642__hypothetical_protein:0.73077951683505715241):0.51056677832082397739):0.32512933021613671380):0.14495754822909781567,332158692__Archaea__Thermococcales-pyroco__Pyrococcus_sp_NA2__permease:0.38859577218285157318):0.05928623248649778077,14521378__Archaea__Thermococcales-pyroco__Pyrococcus_abyssi_GE5__hypothetical_protein:0.47312399456626702543):0.0;
