# Supplementary material for: The last universal common ancestor between ancient Earth chemistry and the onset of genetics
Source: PLoS Genet. 2018 Aug 16;14(8):e1007518. doi: 10.1371/journal.pgen.1007518 (PMC6095482; doi:10.1371/journal.pgen.1007518)
Supplement: S1 Appendix — The trees are for the 355 clusters that, after alignment and tree construction, generated ML trees that preserve domain monophyly while also having homologues in ≥2 archaeal and ≥2 bacterial lineages. These 355 proteins trace to LUCA by those phylogenetic criteria [78]. LUCA, last universal common ancestor; ML, maximum likelihood. (ZIP) [file pgen.1007518.s001.zip › renamed_trees_LUCA/2311.tree]

(75906303__Bacteria__Cyanobacteria__Anabaena_variabilis_ATCC_29413__gas_vesicle_synthesis_protein_GvpA:0.00000122123005994819,((186682510__Bacteria__Cyanobacteria__Nostoc_punctiforme_PCC_73102__gas_vesicle_synthesis_protein_GvpA:0.07047563284869787226,(113475958__Bacteria__Cyanobacteria__Trichodesmium_erythraeum_IMS101__gas_vesicle_synthesis_protein_GvpA:0.12033029513836632218,113475959__Bacteria__Cyanobacteria__Trichodesmium_erythraeum_IMS101__gas_vesicle_synthesis_protein_GvpA:0.00000122123005994819):0.15418107769053854272):0.09137090470252220986,((166366501__Bacteria__Cyanobacteria__Microcystis_aeruginosa_NIES-843__gas_vesicle_synthesis_protein_GvpA:0.00000122123005994819,147676770__Bacteria__Clostridia__Pelotomaculum_thermopropionicum_SI__hypothetical_protein:0.64217257847345232680):0.02425628672648215065,(((119945001__Bacteria__Gammaproteobacteria__Psychromonas_ingrahamii_37__gas_vesicle_synthesis_protein_GvpA:0.08358804465869332234,((320102319__Bacteria__Planctomycetes__Isosphaera_pallida_ATCC_43644__gas_vesicle_protein_GvpA:0.09276161787536850445,328953479__Bacteria__Deltaproteobacteria__Desulfobacca_acetoxidans_DSM_11109__gas_vesicle_structural_protein:0.05326467285523667911):0.07103105978117450758,108759938__Bacteria__Deltaproteobacteria__Myxococcus_xanthus_DK_1622__gas_vesicle_synthesis_protein_GvpA:0.35144284920933421823):0.00000122123005994819):0.07852253440648697402,((((73667877__Archaea__Methanosarcinales__Methanosarcina_barkeri_str_Fusaro__hypothetical_protein:0.23581149173414775455,(116753384__Archaea__Methanosarcinales__Methanosaeta_thermophila_PT__gas_vesicle_synthesis_protein_GvpA:0.16251232631224785119,(389847150__Archaea__Halobacteria__Haloferax_mediterranei_ATCC_33500__gas|vesicle_operon_protein_gvpA:0.08862541812241192529,110667736__Archaea__Halobacteria__Haloquadratum_walsbyi_DSM_16790__gas_vesicle_synthesis_protein_GvpA:0.05784903032739148465):0.29007662633339376113):0.14139534843290274546):0.04019853715657788207,(300711419__Archaea__Halobacteria__Halalkalicoccus_jeotgali_B3__gas_vesicle_synthesis_protein_GvpA:0.44446763000907890673,(((284166373__Archaea__Halobacteria__Haloterrigena_turkmenica_DSM_5511__gas_vesicle_protein_GvpA:0.09834440257135775021,336252233__Archaea__Halobacteria__Halopiger_xanaduensis_SH-6__Gas_vesicle_structural_protein:0.00000122123005994819):0.02806113523680520139,289580020__Archaea__Halobacteria__Natrialba_magadii_ATCC_43099__gas_vesicle_protein_GvpA:0.06648283403352103771):0.00000122123005994819,284165646__Archaea__Halobacteria__Haloterrigena_turkmenica_DSM_5511__gas_vesicle_protein_GvpA:0.08649068086693610657):0.19930212795723664665):0.15009814384228836737):0.51885766847541126001,((384046055__Bacteria__Bacilli__Bacillus_megaterium_WSH-002__gas_vesicle_structural_protein_A:0.01543590271519431137,(295705421__Bacteria__Bacilli__Bacillus_megaterium_DSM_319__gas_vesicle_structural_protein_GvpA:0.00000122123005994819,294500059__Bacteria__Bacilli__Bacillus_megaterium_QM_B1551__gas_vesicle_structural_protein_GvpA:0.00000122123005994819):0.00000122123005994819):0.13124588172237822148,(288554553__Bacteria__Bacilli__Bacillus_pseudofirmus_OF4__gas_vesicle_synthesis_protein_GvpA:0.08658233335478734971,(294500056__Bacteria__Bacilli__Bacillus_megaterium_QM_B1551__gas_vesicle_structural_protein_GvpB:0.12740089218346914435,(288554550__Bacteria__Bacilli__Bacillus_pseudofirmus_OF4__gas_vesicle_synthesis_protein_GvpA:0.07269166500019483279,386715429__Bacteria__Bacilli__Halobacillus_halophilus_DSM_2266__gas_vesicle_protein_GvpA:0.25026897511126661167):0.06195331270435253807):0.05121852488744300241):0.04360065781660638073):0.33185396153776069994):0.11043184246648389546,169831655__Bacteria__Clostridia__Candidatus_Desulforudis_audaxviator_MP104C__gas_vesicle_protein_GvpA:0.49394609664125033177):0.12055330779153600185):0.16278454236605746641,(((148264879__Bacteria__Deltaproteobacteria__Geobacter_uraniireducens_Rf4__gas_vesicle_synthesis_protein_GvpA:0.15480031319107767640,258516169__Bacteria__Clostridia__Desulfotomaculum_acetoxidans_DSM_771__gas_vesicle_protein_GvpA:0.27428619388042840832):0.10860279141297651817,((291302164__Bacteria__Actinobacteria__Stackebrandtia_nassauensis_DSM_44728__gas_vesicle_protein_GvpA:0.47510472527765257311,((312139967__Bacteria__Actinobacteria__Rhodococcus_equi_103S__gas_vesicle_protein:0.27520277784143404309,((300790435__Bacteria__Actinobacteria__Amycolatopsis_mediterranei_U32__gas_vesicle_structural_protein:1.63868843332459412920,108799301__Bacteria__Actinobacteria__Mycobacterium_sp_MCS__gas_vesicle_synthesis|like_protein:0.31559224792599283038):0.09125179217147089128,((111017723__Bacteria__Actinobacteria__Rhodococcus_jostii_RHA1__gas_vesicle_structural_protein:0.10730126003123949263,111020506__Bacteria__Actinobacteria__Rhodococcus_jostii_RHA1__gas_vesicle_structural_protein:0.06845607916252550995):0.09820018060460954101,(333918252__Bacteria__Actinobacteria__Amycolicicoccus_subflavus_DQS3-9A1__gas_vesicle_protein:0.29056185216858881892,((226359744__Bacteria__Actinobacteria__Rhodococcus_opacus_B4__gas_vesicle_structural_protein_GvpA:0.00659592140473925972,111017227__Bacteria__Actinobacteria__Rhodococcus_jostii_RHA1__gas_vesicle_synthesis_protein:0.04234514707511558701):0.04334402009322614602,((226362611__Bacteria__Actinobacteria__Rhodococcus_opacus_B4__gas_vesicle_structural_protein_GvpA:0.01678124320368717601,111017709__Bacteria__Actinobacteria__Rhodococcus_jostii_RHA1__gas_vesicle_protein:0.00000122123005994819):0.07083567530242645960,111020399__Bacteria__Actinobacteria__Rhodococcus_jostii_RHA1__gas_vesicle_structural_protein:0.01146702183327517020):0.02021542848778808132):0.08062211647819053639):0.06584160585442976055):0.05537923406245903735):0.08850024723156151019):0.03469549086410537997,(296271333__Bacteria__Actinobacteria__Thermobispora_bispora_DSM_43833__gas_vesicle_protein_GvpA:0.45701343495093471603,(((297561310__Bacteria__Actinobacteria__Nocardiopsis_dassonvillei_subsp_dassonvillei_DSM_43111__gas_vesicle_protein_GVPa:0.32759151587698642771,((290958294__Bacteria__Actinobacteria__Streptomyces_scabiei_87-22__gas_vesicle_synthesis_protein:0.15441025405208241850,29827139__Bacteria__Actinobacteria__Streptomyces_avermitilis_MA-4680__gas_vesicle_synthesis|like_protein:0.13509524700844829925):0.15037044954642606043,((357398559__Bacteria__Actinobacteria__Streptomyces_cattleya_NRRL_8057__gas_vesicle_structural_protein_1:0.18114296509084101827,345014135__Bacteria__Actinobacteria__Streptomyces_violaceusniger_Tu_4113__gas_vesicle_structural_protein:0.27174885853621416620):0.05104026514304450118,(29828431__Bacteria__Actinobacteria__Streptomyces_avermitilis_MA-4680__gas_vesicle_synthesis|like_protein:0.01987954140559181071,(386843540__Bacteria__Actinobacteria__Streptomyces_hygroscopicus_subsp_jinggangensis_5008__gas_vesicle_synthesis|like_protein:0.07973104198468523862,(290956252__Bacteria__Actinobacteria__Streptomyces_scabiei_87-22__gas_vesicle_synthesis_protein:0.05276712658643074177,21224803__Bacteria__Actinobacteria__Streptomyces_coelicolor_A3-2__gas_vesicle_synthesis|like_protein:0.06760824112694024945):0.02417035941474114658):0.01154068624666830002):0.04769666431610431606):0.19597113499204904530):0.15389420462946398760):0.22085415120488763319,(((312200293__Bacteria__Actinobacteria__Frankia_sp_EuI1c__gas_vesicle_protein_GvpA:0.16957632744212469689,(158315794__Bacteria__Actinobacteria__Frankia_sp_EAN1pec__gas_vesicle_synthesis|like_protein:0.14516442382531430377,(86739718__Bacteria__Actinobacteria__Frankia_sp_CcI3__gas_vesicle_synthesis|like_protein:0.18037733779626202724,111222442__Bacteria__Actinobacteria__Frankia_alni_ACN14a__gas_vesicle_synthesis|like_protein:0.09959250424073125274):0.06455976631638674079):0.08216374128756308293):0.61376502803802801544,345011242__Bacteria__Actinobacteria__Streptomyces_violaceusniger_Tu_4113__gas_vesicle_structural_protein:0.31982787851172783666):0.18427927999039939166,(134097570__Bacteria__Actinobacteria__Saccharopolyspora_erythraea_NRRL_2338__gas_vesicle_synthesis|like_protein:0.32738361895628531606,(331696206__Bacteria__Actinobacteria__Pseudonocardia_dioxanivorans_CB1190__gas_vesicle_structural_protein:0.08943346362381485171,331698017__Bacteria__Actinobacteria__Pseudonocardia_dioxanivorans_CB1190__gas_vesicle_structural_protein:0.31640411977050936221):0.10762176550734975367):0.14438977564552193944):0.03804677449085136498):0.10169898608267986806,271968108__Bacteria__Actinobacteria__Streptosporangium_roseum_DSM_43021__hypothetical_protein:0.24118100366219924480):0.06478523126854210390):0.06278818481568249066):0.08015248960723295180):0.72192839861012225722,(94969431__Bacteria__Acidobacteria__Candidatus_Koribacter_versatilis_Ellin345__gas_vesicle_protein_GvpA:0.48629516170493464200,269836905__Bacteria__Chloroflexi__Sphaerobacter_thermophilus_DSM_20745__gas_vesicle_protein_GvpA:0.49287074717722156869):0.05423537177441028340):0.13486504860199730049):0.02587767500515502847,(86605533__Bacteria__Cyanobacteria__Synechococcus_sp_JA-3-3Ab__gas_vesicle_synthesis_protein_GvpA:0.05377395845136752339,((146338372__Bacteria__Alphaproteobacteria__Bradyrhizobium_sp_ORS_278__gas_vesicle_synthesis_protein_GvpA:0.13728855344692197926,(77465571__Bacteria__Alphaproteobacteria__Rhodobacter_sphaeroides_2-4-1__gas_vesicle_synthesis_protein_GvpA:0.11790295169202842651,294676625__Bacteria__Alphaproteobacteria__Rhodobacter_capsulatus_SB_1003__gas_vesicle_protein_GvpA:0.20349900186240862943):0.18472700292573362990):0.27597955377909866304,(78186564__Bacteria__Chlorobi__Chlorobium_luteolum_DSM_273__gas_vesicle_synthesis_protein_GvpA:0.02949272099075796183,194336875__Bacteria__Chlorobi__Pelodictyon_phaeoclathratiforme_BU-1__gas_vesicle_synthesis_protein_GvpA:0.02586921349484310254):0.07300067351267071347):0.12096224050932864735):0.01747122114169290252):0.04260338221956964239):0.04804612355672553681):0.02752625406527643703):0.04225583978880588509,17229746__Bacteria__Cyanobacteria__Nostoc_sp_PCC_7120__gas_vesicle_synthesis_protein_GvpA:0.00000122123005994819):0.0;
