# Supplementary material for: The last universal common ancestor between ancient Earth chemistry and the onset of genetics
Source: PLoS Genet. 2018 Aug 16;14(8):e1007518. doi: 10.1371/journal.pgen.1007518 (PMC6095482; doi:10.1371/journal.pgen.1007518)
Supplement: S1 Appendix — The trees are for the 355 clusters that, after alignment and tree construction, generated ML trees that preserve domain monophyly while also having homologues in ≥2 archaeal and ≥2 bacterial lineages. These 355 proteins trace to LUCA by those phylogenetic criteria [78]. LUCA, last universal common ancestor; ML, maximum likelihood. (ZIP) [file pgen.1007518.s001.zip › renamed_trees_LUCA/1839.tree]

((((226939253__Bacteria__Betaproteobacteria__Laribacter_hongkongensis_HLHK9__hypothetical_protein:0.42885668812655008963,(34499530__Bacteria__Betaproteobacteria__Chromobacterium_violaceum_ATCC_12472__hypothetical_protein:0.21649207024942151989,347541339__Bacteria__Betaproteobacteria__Pseudogulbenkiania_sp_NH8B__polyphosphate|AMP_phosphotransferase:0.17649301083168128512):0.12451707929409565334):0.16444668922696950575,((((328545879__Bacteria__Alphaproteobacteria__Polymorphum_gilvum_SL003B-26A1__polyphosphate_kinase:0.28371810251900730915,374328744__Bacteria__Alphaproteobacteria__Pseudovibrio_sp_FO-BEG1__Polyphosphate_kinase_2:0.42827245765636717811):0.32366819684587821992,154246424__Bacteria__Alphaproteobacteria__Xanthobacter_autotrophicus_Py2__hypothetical_protein:0.75770693018552492948):0.20610245739326332748,((262195753__Bacteria__Deltaproteobacteria__Haliangium_ochraceum_DSM_14365__hypothetical_protein:0.63706709018693741253,((83313068__Bacteria__Alphaproteobacteria__Magnetospirillum_magneticum_AMB-1__hypothetical_protein:0.29206166824442025831,(384261387__Bacteria__Alphaproteobacteria__Rhodospirillum_photometricum_DSM_122__Polyphosphate|AMP_phosphotransferase:0.25101520775110575112,83591563__Bacteria__Alphaproteobacteria__Rhodospirillum_rubrum_ATCC_11170__polyphosphate|AMP_phosphotransferase:0.24593856898934890465):0.14697421292308138208):0.27962193786211825275,(((357405558__Bacteria__Gammaproteobacteria__Methylomicrobium_alcaliphilum__polyphosphate|AMP_phosphotransferase:0.21144539591627553587,333982222__Bacteria__Gammaproteobacteria__Methylomonas_methanica_MC09__polyphosphate|AMP_phosphotransferase:0.35021169996861190032):0.20675854050932998551,(292490872__Bacteria__Gammaproteobacteria__Nitrosococcus_halophilus_Nc4__hypothetical_protein:0.45037419479004037193,53802711__Bacteria__Gammaproteobacteria__Methylococcus_capsulatus_str_Bath__hypothetical_protein:0.56174897274649537859):0.06198512986677212622):0.11549846603787000676,(((291288654__Bacteria__others_bacteria__Denitrovibrio_acetiphilus_DSM_12809__hypothetical_protein:0.92915235863885570211,(317051385__Bacteria__others_bacteria__Desulfurispirillum_indicum_S5__hypothetical_protein:0.57015075621292510277,313672717__Bacteria__others_bacteria__Calditerrivibrio_nitroreducens_DSM_19672__hypothetical_protein:0.52027769737707696418):0.15210361449413153934):0.13679766118261890706,(254788516__Bacteria__Gammaproteobacteria__Teredinibacter_turnerae_T7901__polyphosphate_kinase_2:0.95855866618606033747,((((219847760__Bacteria__Chloroflexi__Chloroflexus_aggregans_DSM_9485__hypothetical_protein:0.10878408250998156115,(222527312__Bacteria__Chloroflexi__Chloroflexus_sp_Y-400-fl__hypothetical_protein:0.00000122123005994819,163849318__Bacteria__Chloroflexi__Chloroflexus_aurantiacus_J-10-fl__hypothetical_protein:0.00000122123005994819):0.09705245673566112452):0.23220212099484113799,(156742746__Bacteria__Chloroflexi__Roseiflexus_castenholzii_DSM_13941__hypothetical_protein:0.04416884668619739523,148655233__Bacteria__Chloroflexi__Roseiflexus_sp_RS-1__hypothetical_protein:0.02150447032461721975):0.24741889105006487082):0.44249446319002783135,(56751036__Bacteria__Cyanobacteria__Synechococcus_elongatus_PCC_6301__hypothetical_protein:0.33532088338614968182,(170078466__Bacteria__Cyanobacteria__Synechococcus_sp_PCC_7002__hypothetical_protein:0.23732594800049761075,((166368988__Bacteria__Cyanobacteria__Microcystis_aeruginosa_NIES-843__hypothetical_protein:0.19439292299869920244,((172037884__Bacteria__Cyanobacteria__Cyanothece_sp_ATCC_51142_lin-circ__putative_polyphosphate_kinase_2:0.15644981305600771937,(257061919__Bacteria__Cyanobacteria__Cyanothece_sp_PCC_8802__hypothetical_protein:0.00000122123005994819,218248857__Bacteria__Cyanobacteria__Cyanothece_sp_PCC_8801__hypothetical_protein:0.00000122123005994819):0.10461781608443138092):0.09155581480175345455,(218437257__Bacteria__Cyanobacteria__Cyanothece_sp_PCC_7424__hypothetical_protein:0.08810914802596143958,307151787__Bacteria__Cyanobacteria__Cyanothece_sp_PCC_7822__hypothetical_protein:0.08821296428927381805):0.09139420816906024259):0.03520269971626279609):0.04151617422922131151,16330169__Bacteria__Cyanobacteria__Synechocystis_sp_PCC_6803__hypothetical_protein:0.24029336824183186727):0.03223717797311574651):0.18302324670627487246):0.38626723321314848647):0.10642644150361646460,((((222151956__Bacteria__Bacilli__Macrococcus_caseolyticus_JCSC5402__hypothetical_protein:0.32732282233767778790,(319893439__Bacteria__Bacilli__Staphylococcus_pseudintermedius_HKU10-03__hypothetical_protein:0.26917344631156792101,((27469046__Bacteria__Bacilli__Staphylococcus_epidermidis_ATCC_12228__hypothetical_protein:0.17375869411400693409,(289549794__Bacteria__Bacilli__Staphylococcus_lugdunensis_HKU09-01__hypothetical_protein:0.16581734711189666243,70725486__Bacteria__Bacilli__Staphylococcus_haemolyticus_JCSC1435__hypothetical_protein:0.12730252870289265887):0.06949380942932964489):0.06047732985413768053,224477492__Bacteria__Bacilli__Staphylococcus_carnosus_subsp_carnosus_TM300__hypothetical_protein:0.20602780766856590433):0.06127638514704734918):0.17346610199898446214):0.71278127119152590030,(257067062__Bacteria__Clostridia__Anaerococcus_prevotii_DSM_20548__hypothetical_protein:1.07114740054459200991,310658923__Bacteria__Clostridia__Clostridium_sticklandii_DSM_519__hypothetical_protein:0.50249257973299921165):0.18992971421240154029):0.10319954615849726010,((256826864__Bacteria__Actinobacteria__Cryptobacterium_curtum_DSM_15641__hypothetical_protein:0.34453507333493160747,((339444341__Bacteria__Actinobacteria__Eggerthella_sp_YY7918__hypothetical_protein:0.12082859996249581402,257790483__Bacteria__Actinobacteria__Eggerthella_lenta_DSM_2243__hypothetical_protein:0.09626971887586946441):0.16215863447390743701,257062920__Bacteria__Actinobacteria__Slackia_heliotrinireducens_DSM_20476__hypothetical_protein:0.53316174344030264898):0.10985832288190930384):0.69217403363560525698,(347532588__Bacteria__Clostridia__Roseburia_hominis_A2-183__polyphosphate|AMP_phosphotransferase:0.25951872210042664646,238923793__Bacteria__Clostridia__Eubacterium_rectale_ATCC_33656__polyphosphate|AMP_phosphotransferase:0.14463751615386841176):0.43715442297768025703):0.12369797461736656286):0.06470239068754478351,(((((((154150595__Archaea__Methanomicrobiales__Methanoregula_boonei_6A8__hypothetical_protein:0.51329519898399889044,154150594__Archaea__Methanomicrobiales__Methanoregula_boonei_6A8__hypothetical_protein:0.48691310959474093378):0.16881428510785292940,219852583__Archaea__Methanomicrobiales__Methanosphaerula_palustris_E1-9c__hypothetical_protein:0.47910120940843758941):0.19978172064751723025,88602884__Archaea__Methanomicrobiales__Methanospirillum_hungatei_JF-1__hypothetical_protein:0.82273798333336689570):0.07640101320448831890,(294495423__Archaea__Methanosarcinales__Methanohalophilus_mahii_DSM_5219__polyphosphate|AMP_phosphotransferase:0.40962686804774006699,(73670321__Archaea__Methanosarcinales__Methanosarcina_barkeri_str_Fusaro__Polyphosphate|AMP_phosphotransferase:0.21134052779480078099,(21229054__Archaea__Methanosarcinales__Methanosarcina_mazei_Go1__hypothetical_protein:0.12642943626570540827,20091222__Archaea__Methanosarcinales__Methanosarcina_acetivorans_C2A__hypothetical_protein:0.10513658862074162781):0.12173973053062164817):0.22550401795256971860):0.19733490445382415035):0.11302015756003908065,(334339582__Bacteria__Clostridia__Desulfotomaculum_ruminis_DSM_2154__hypothetical_protein:0.43580072926522189780,269791948__Bacteria__others_bacteria__Thermanaerovibrio_acidaminovorans_DSM_6589__hypothetical_protein:0.54969234654045173727):0.10066216867102344146):0.03118909757932391419,(332294947__Bacteria__Clostridia__Thermodesulfobium_narugense_DSM_14796__polyphosphate|AMP_phosphotransferase:0.77758320337378838971,(302385376__Bacteria__Clostridia__Clostridium_saccharolyticum_WM1__hypothetical_protein:0.46821699728294496889,(310827118__Bacteria__Clostridia__Eubacterium_limosum_KIST612__hypothetical_protein:0.34936561136961291618,379012271__Bacteria__Clostridia__Acetobacterium_woodii_DSM_1030__hypothetical_protein:0.37310116287903877241):0.30686351392414989991):0.09595563861531591909):0.02008464844941049501):0.08735260310763190428,(284048326__Bacteria__Negativicutes__Acidaminococcus_fermentans_DSM_20731__hypothetical_protein:0.22511618823113704879,352684236__Bacteria__Negativicutes__Acidaminococcus_intestini_RyC-MR95__hypothetical_protein:0.29672212180820317640):0.74555085197842008160):0.06940538028526706260):0.09894342474400417975):0.20573129118393837511):0.14054121022937571261):0.07099768424075533768,(182414992__Bacteria__others_bacteria__Opitutus_terrae_PB90-1__hypothetical_protein:0.47416603737320317524,((121998652__Bacteria__Gammaproteobacteria__Halorhodospira_halophila_SL1__hypothetical_protein:0.21471862582468090319,(390952745__Bacteria__Gammaproteobacteria__Thiocystis_violascens_DSM_198__polyphosphate|AMP_phosphotransferase:0.10817329894011178115,288941045__Bacteria__Gammaproteobacteria__Allochromatium_vinosum_DSM_180__hypothetical_protein:0.07782726130592995673):0.22337762874227326537):0.21549502199777501033,(83648211__Bacteria__Gammaproteobacteria__Hahella_chejuensis_KCTC_2396__hypothetical_protein:0.61340494092332420450,220933671__Bacteria__Gammaproteobacteria__Thioalkalivibrio_sulfidophilus_HL-EbGr7__hypothetical_protein:0.55178009958082407937):0.09223840671605137986):0.08876862868257938410):0.07929523764043817924):0.07166404570189503775):0.03735611765533808359):0.03327337906418553065):0.09882454887694921974,(114320184__Bacteria__Gammaproteobacteria__Alkalilimnicola_ehrlichii_MLHE-1__polyphosphate|AMP_phosphotransferase:0.80930774727747245567,((332285790__Bacteria__Betaproteobacteria__Pusillimonas_sp_T7-7__hypothetical_protein:0.42408259783150470401,(163859066__Bacteria__Betaproteobacteria__Bordetella_petrii_DSM_12804__hypothetical_protein:0.20996571576907452350,(311109357__Bacteria__Betaproteobacteria__Achromobacter_xylosoxidans_A8__polyphosphate_kinase:0.22282390445414210212,(187476694__Bacteria__Betaproteobacteria__Bordetella_avium_197N__hypothetical_protein:0.34874484780870734779,(33594936__Bacteria__Betaproteobacteria__Bordetella_parapertussis_12822__hypothetical_protein:0.00425919783082102758,33599211__Bacteria__Betaproteobacteria__Bordetella_bronchiseptica_RB50__hypothetical_protein:0.00000122123005994819):0.15305300279153752352):0.03839272489776736352):0.07486361683576633896):0.18829678149942349896):0.37519818453214826004,((148652596__Bacteria__Gammaproteobacteria__Psychrobacter_sp_PRwf-1__hypothetical_protein:0.27390639915690728756,(93005520__Bacteria__Gammaproteobacteria__Psychrobacter_cryohalolentis_K5__hypothetical_protein:0.02175020994559355783,71065281__Bacteria__Gammaproteobacteria__Psychrobacter_arcticus_273-4__polyphosphate|AMP_phosphotransferase:0.06536337039476693145):0.33902137271923260542):0.52177032645772647435,((375136881__Bacteria__Gammaproteobacteria__Acinetobacter_calcoaceticus_PHEA-2__polyphosphate|AMP_phosphotransferase:0.00252993042791152577,(169634537__Bacteria__Gammaproteobacteria__Acinetobacter_baumannii_SDF__polyphosphate|AMP_phosphotransferase:0.02651227191222901500,299771764__Bacteria__Gammaproteobacteria__Acinetobacter_oleivorans_DR1__polyphosphate_kinase_2:0.01426474007046321657):0.00453692655930668359):0.18820335642791463648,50083650__Bacteria__Gammaproteobacteria__Acinetobacter_sp_ADP1__polyphosphate|AMP_phosphotransferase:0.28127843662764456800):0.50923003442958048037):0.66913983472523863583):0.21315696324239541415):0.10974717365555458626):0.05268960109834967126):0.04581503230247014474,(((372488234__Bacteria__Betaproteobacteria__Dechlorosoma_suillum_PS__polyphosphate|AMP_phosphotransferase:0.25262404922955622455,119899121__Bacteria__Betaproteobacteria__Azoarcus_sp_BH72__hypothetical_protein:0.37667128248792430822):0.06461493976645359127,((89900336__Bacteria__Betaproteobacteria__Rhodoferax_ferrireducens_T118__hypothetical_protein:0.29949921929494627282,257095552__Bacteria__Betaproteobacteria__Candidatus_Accumulibacter_phosphatis_clade_IIA_str_UW-1__hypothetical_protein:0.26753447328356494417):0.09965745618822717533,71909197__Bacteria__Betaproteobacteria__Dechloromonas_aromatica_RCB__polyphosphate|AMP_phosphotransferase:0.19834710316847986578):0.19059615253265357881):0.06487667427988440261,((91775466__Bacteria__Betaproteobacteria__Methylobacillus_flagellatus_KT__polyphosphate|AMP_phosphotransferase:0.31813620058759850551,(313200952__Bacteria__Betaproteobacteria__Methylovorus_sp_MP688__hypothetical_protein:0.00478734384427183593,253998858__Bacteria__Betaproteobacteria__Methylovorus_glucosetrophus_SIP3-4__hypothetical_protein:0.00776261279255812363):0.30088462192513948379):0.13783064002474171295,((39995834__Bacteria__Deltaproteobacteria__Geobacter_sulfurreducens_PCA__polyphosphate|dependent_AMP_kinase:0.30910290642157184360,189426108__Bacteria__Deltaproteobacteria__Geobacter_lovleyi_SZ__hypothetical_protein:0.27851920945130942409):0.05147257110990884760,(320355259__Bacteria__Deltaproteobacteria__Desulfobulbus_propionicus_DSM_2032__poluphosphate|AMP_phosphotransferase:0.22078029952398051106,(291615408__Bacteria__Betaproteobacteria__Sideroxydans_lithotrophicus_ES-1__hypothetical_protein:0.12591351563554151194,302880059__Bacteria__Betaproteobacteria__Gallionella_capsiferriformans_ES-2__hypothetical_protein:0.15690131050740271923):0.05249339740702636120):0.12146313519981299933):0.04697040809209798023):0.05892639965262878171):0.05168325582497325377):0.07242559998340880600):0.28771743910745012363,(146282844__Bacteria__Gammaproteobacteria__Pseudomonas_stutzeri_A1501__hypothetical_protein:0.25047847576060860986,(226945543__Bacteria__Gammaproteobacteria__Azotobacter_vinelandii_DJ__hypothetical_protein:0.15327204571174393721,((333900172__Bacteria__Gammaproteobacteria__Pseudomonas_fulva_12-X__polyphosphate|AMP_phosphotransferase:0.21186951787034671857,146308249__Bacteria__Gammaproteobacteria__Pseudomonas_mendocina_ymp__hypothetical_protein:0.07080876911126096629):0.02289340290092806499,(((26988483__Bacteria__Gammaproteobacteria__Pseudomonas_putida_KT2440__hypothetical_protein:0.05053287602630248537,104780653__Bacteria__Gammaproteobacteria__Pseudomonas_entomophila_L48__hypothetical_protein:0.05980585388836923144):0.06159809990186546069,28868846__Bacteria__Gammaproteobacteria__Pseudomonas_syringae_pv_tomato_str_DC3000__hypothetical_protein:0.17770628732501078662):0.01635576252188624194,((70731681__Bacteria__Gammaproteobacteria__Pseudomonas_fluorescens_Pf-5__polyphosphate|AMP_phosphotransferase:0.06039149387283180431,(378949549__Bacteria__Gammaproteobacteria__Pseudomonas_fluorescens_F113__UDP|galactose|lipid_carrier_transferase:0.01572924293858736847,330808268__Bacteria__Gammaproteobacteria__Pseudomonas_brassicacearum_subsp_brassicacearum_NFM421__polyphosphate_kinase_2_domain|containing_protein:0.01229382773522209350):0.09126178157792196044):0.01054465058762707116,((387894774__Bacteria__Gammaproteobacteria__Pseudomonas_fluorescens_A506__polyphosphate|AMP_phosphotransferase:0.02403224090837572172,229591736__Bacteria__Gammaproteobacteria__Pseudomonas_fluorescens_SBW25__hypothetical_protein:0.02966234071486426385):0.06352749401706175858,77460318__Bacteria__Gammaproteobacteria__Pseudomonas_fluorescens_Pf0-1__polyphosphate|AMP_phosphotransferase:0.05755399721240914146):0.02028511404328875445):0.06546078822353836035):0.05326579440113340946):0.02116179928060480872):0.04984629745155341046):0.02439533297786600219):0.13451500456642773162,152984862__Bacteria__Gammaproteobacteria__Pseudomonas_aeruginosa_PA7__hypothetical_protein:0.01267241482239724396,15598651__Bacteria__Gammaproteobacteria__Pseudomonas_aeruginosa_PAO1__hypothetical_protein:0.01181928224113610801):0.0;
