# Supplementary material for: The last universal common ancestor between ancient Earth chemistry and the onset of genetics
Source: PLoS Genet. 2018 Aug 16;14(8):e1007518. doi: 10.1371/journal.pgen.1007518 (PMC6095482; doi:10.1371/journal.pgen.1007518)
Supplement: S1 Appendix — The trees are for the 355 clusters that, after alignment and tree construction, generated ML trees that preserve domain monophyly while also having homologues in ≥2 archaeal and ≥2 bacterial lineages. These 355 proteins trace to LUCA by those phylogenetic criteria [78]. LUCA, last universal common ancestor; ML, maximum likelihood. (ZIP) [file pgen.1007518.s001.zip › renamed_trees_LUCA/363.tree]

(319782961__Bacteria__Alphaproteobacteria__Mesorhizobium_ciceri_biovar_biserrulae_WSM1271__hypothetical_protein:0.00991945186437973372,(337268141__Bacteria__Alphaproteobacteria__Mesorhizobium_opportunistum_WSM2075__hypothetical_protein:0.00000122123005994819,(328543122__Bacteria__Alphaproteobacteria__Polymorphum_gilvum_SL003B-26A1__Export_ABC_transporter_permease:0.22272284932979249938,(((77465375__Bacteria__Alphaproteobacteria__Rhodobacter_sphaeroides_2-4-1__ABC_efflux_transporter|_inner_membrane_subunit:0.31339524243475469500,(((162455510__Bacteria__Deltaproteobacteria__Sorangium_cellulosum_So_ce_56__hypothetical_protein:0.33456104288470922548,162455511__Bacteria__Deltaproteobacteria__Sorangium_cellulosum_So_ce_56__hypothetical_protein:0.30155903599436656437):0.26420691685038627528,((383459778__Bacteria__Deltaproteobacteria__Corallococcus_coralloides_DSM_2259__hypothetical_protein:0.23119281421642906560,(86159392__Bacteria__Deltaproteobacteria__Anaeromyxobacter_dehalogenans_2CP-C__hypothetical_protein:0.00171752804708550722,197123458__Bacteria__Deltaproteobacteria__Anaeromyxobacter_sp_K__hypothetical_protein:0.00809635979708934334):0.23806988009389945526):0.19200538436821937283,((((328953894__Bacteria__Deltaproteobacteria__Desulfobacca_acetoxidans_DSM_11109__hypothetical_protein:0.57045396692631122892,(((308049027__Bacteria__Gammaproteobacteria__Ferrimonas_balearica_DSM_9799__hypothetical_protein:0.36990450152103337977,(109899085__Bacteria__Gammaproteobacteria__Pseudoalteromonas_atlantica_T6c__hypothetical_protein:0.01784038499457373667,332307174__Bacteria__Gammaproteobacteria__Glaciecola_sp_4H-3-7YE-5__hypothetical_protein:0.01732438555311538453):0.37829218795149982535):0.11647307170168884338,(((374291751__Bacteria__Alphaproteobacteria__Azospirillum_lipoferum_4B__putative_ABC_transporter|_permease_component:0.01405981737238825614,288958219__Bacteria__Alphaproteobacteria__Azospirillum_sp_B510__macrolide_export_ATP|binding|permease_macB:0.02790753102482980766):0.26406317465059669924,90423543__Bacteria__Alphaproteobacteria__Rhodopseudomonas_palustris_BisB18__hypothetical_protein:0.51221129267014731123):0.12414200597172322937,((383771229__Bacteria__Alphaproteobacteria__Bradyrhizobium_sp_S23321__ABC_transporter_permease:0.00619661134821661297,27380415__Bacteria__Alphaproteobacteria__Bradyrhizobium_japonicum_USDA_110__ABC_transporter_permease:0.02075378847520970016):0.41505191548049441552,92116494__Bacteria__Alphaproteobacteria__Nitrobacter_hamburgensis_X14__hypothetical_protein:0.41405131949652068668):0.06272132107805465651):0.03482578011357172904):0.03069745815052054433,((114571152__Bacteria__Alphaproteobacteria__Maricaulis_maris_MCS10__hypothetical_protein:0.47817975022581205025,319786351__Bacteria__Gammaproteobacteria__Pseudoxanthomonas_suwonensis_11-1__hypothetical_protein:0.40251700955033398177):0.10632626733437386402,209964940__Bacteria__Alphaproteobacteria__Rhodospirillum_centenum_SW__macrolide|specific_ABC|type_efflux_carrier:0.35093701099797974807):0.03550609349214480653):0.06967262750117365899):0.06743381102772175173,(((222055204__Bacteria__Deltaproteobacteria__Geobacter_sp_FRC-32__hypothetical_protein:0.13976584894684002114,(((78224229__Bacteria__Deltaproteobacteria__Geobacter_metallireducens_GS-15__hypothetical_protein:0.04491214750581603438,((322419561__Bacteria__Deltaproteobacteria__Geobacter_sp_M18__hypothetical_protein:0.03045715295251617480,(253700647__Bacteria__Deltaproteobacteria__Geobacter_sp_M21__hypothetical_protein:0.00896134793791711348,197118582__Bacteria__Deltaproteobacteria__Geobacter_bemidjiensis_Bem__ABC_transporter_permease:0.00631993566010541179):0.04147663819666061458):0.06231242943359137365,148263199__Bacteria__Deltaproteobacteria__Geobacter_uraniireducens_Rf4__hypothetical_protein:0.03977352790259779808):0.03250958358689046840):0.08040537716657340794,(189426614__Bacteria__Deltaproteobacteria__Geobacter_lovleyi_SZ__hypothetical_protein:0.10107943407809340253,118581636__Bacteria__Deltaproteobacteria__Pelobacter_propionicus_DSM_2379__hypothetical_protein:0.09714171248426105298):0.10199802470065266746):0.01885680913720956184,385796066__Bacteria__Deltaproteobacteria__Geobacter_sulfurreducens_KN400__ABC_transporter_membrane_protein:0.17526364382246747975):0.04214335155226605484):0.12984993083886198217,((206889670__Bacteria__others_bacteria__Thermodesulfovibrio_yellowstonii_DSM_11347__ABC_transporter_permease:0.24673005529177235995,((85859622__Bacteria__Deltaproteobacteria__Syntrophus_aciditrophicus_SB__export_ABC_transporter_permease:0.13664368397780263242,294101494__Bacteria__others_bacteria__Aminobacterium_colombiense_DSM_12261__hypothetical_protein:0.33214266912018969302):0.04545280870186166333,384129009__Bacteria__Aquificae__Hydrogenobacter_thermophilus_TK-6_Xe__hypothetical_protein:0.32412658919825670933):0.02908826744669652797):0.04065717604559476728,(357420466__Bacteria__others_bacteria__Thermovirga_lienii_DSM_17291__hypothetical_protein:0.34912063333270343390,187251585__Bacteria__others_bacteria__Elusimicrobium_minutum_Pei191__ABC|type_efflux_carrier:0.56535128933710565580):0.06185361589852630265):0.03952596814306340300):0.03649343854239493062,(((325981535__Bacteria__Betaproteobacteria__Nitrosomonas_sp_AL212__hypothetical_protein:0.08304479312535155422,339483304__Bacteria__Betaproteobacteria__Nitrosomonas_sp_Is79A3__hypothetical_protein:0.03079480393913608394):0.08471583146723041247,(114331978__Bacteria__Betaproteobacteria__Nitrosomonas_eutropha_C91__hypothetical_protein:0.05036001153198404329,30249852__Bacteria__Betaproteobacteria__Nitrosomonas_europaea_ATCC_19718__hypothetical_protein:0.04605245646490320477):0.10898851556768890392):0.15908444234460825117,(268680343__Bacteria__Epsilonproteobacteria__Sulfurospirillum_deleyianum_DSM_6946__hypothetical_protein:0.24946966781332677310,(291613957__Bacteria__Betaproteobacteria__Sideroxydans_lithotrophicus_ES-1__hypothetical_protein:0.13005316256242843709,(((313201032__Bacteria__Betaproteobacteria__Methylovorus_sp_MP688__hypothetical_protein:0.02261668462899320969,253998929__Bacteria__Betaproteobacteria__Methylovorus_glucosetrophus_SIP3-4__hypothetical_protein:0.01442890572925017816):0.07347321275249873995,253997468__Bacteria__Betaproteobacteria__Methylotenera_mobilis_JLW8__hypothetical_protein:0.10556931776043397553):0.08611426034492129789,(((71906807__Bacteria__Betaproteobacteria__Dechloromonas_aromatica_RCB__hypothetical_protein:0.12549353096603507729,257093562__Bacteria__Betaproteobacteria__Candidatus_Accumulibacter_phosphatis_clade_IIA_str_UW-1__hypothetical_protein:0.07263812009963031835):0.07743768053781674432,372489490__Bacteria__Betaproteobacteria__Dechlorosoma_suillum_PS__antimicrobial_peptide_ABC_transporter_permease:0.11197786114258075074):0.03343834634120342736,302878973__Bacteria__Betaproteobacteria__Gallionella_capsiferriformans_ES-2__hypothetical_protein:0.12537359670808251311):0.03884798935878702730):0.09989356047664037230):0.02939451908697588919):0.08730507412561182290):0.13817735964318988984):0.03517855659123882150):0.03181456128171735592,((((((315124126__Bacteria__Epsilonproteobacteria__Campylobacter_jejuni_subsp_jejuni_ICDCCJ07001__macrolide|specific_ABC|type_efflux_carrier:0.53989222143506210294,(107025770__Bacteria__Betaproteobacteria__Burkholderia_cenocepacia_AU_1054__hypothetical_protein:0.36789497414631944228,386307509__Bacteria__Gammaproteobacteria__Yersinia_enterocolitica_subsp_palearctica_Y11__macrolide_export_ATP|binding|permease_protein_MacB:0.18647794820979934904):0.15180114752003509571):0.25971510478023634994,(17986644__Bacteria__Alphaproteobacteria__Brucella_melitensis_bv_1_str_16M__ABC_transporter_ATP|binding_protein:0.00000122123005994819,189024765__Bacteria__Alphaproteobacteria__Brucella_abortus_S19__hypothetical_protein:0.00323294442828494155):0.59191357649123588214):0.14071440153374512039,(269798131__Bacteria__Negativicutes__Veillonella_parvula_DSM_2008__hypothetical_protein:0.34018553217141006551,((352683664__Bacteria__Negativicutes__Acidaminococcus_intestini_RyC-MR95__hypothetical_protein:0.02531400599910016772,284047616__Bacteria__Negativicutes__Acidaminococcus_fermentans_DSM_20731__hypothetical_protein:0.08314454533534706981):0.24700821107749257322,(383754950__Bacteria__Negativicutes__Selenomonas_ruminantium_subsp_lactilytica_TAM6421__ABC_transporter_permease:0.11013397667119023682,(348025287__Bacteria__Negativicutes__Megasphaera_elsdenii_DSM_20460__ABC_transporter:0.08173950300782872880,330839387__Bacteria__Negativicutes__Selenomonas_sputigena_ATCC_35185__hypothetical_protein:0.15362386529062119211):0.04895233644607850654):0.14605922479319888296):0.06141224553440956940):0.08961159311156446927):0.03719715166882512497,((226226249__Bacteria__others_bacteria__Gemmatimonas_aurantiaca_T-27__putative_macrolide_ABC_transporter_permease_protein:0.44475965114677262768,((302339784__Bacteria__Spirochaetes__Spirochaeta_smaragdinae_DSM_11293__hypothetical_protein:0.36188410580872992783,193214221__Bacteria__Chlorobi__Chloroherpeton_thalassium_ATCC_35110__hypothetical_protein:0.26301228242788254885):0.08563943214823088734,(218782685__Bacteria__Deltaproteobacteria__Desulfatibacillum_alkenivorans_AK-01__hypothetical_protein:0.17225603626669649948,(77917982__Bacteria__Deltaproteobacteria__Pelobacter_carbinolicus_DSM_2380__ABC_transporter_permease:0.26441490195616190739,224367698__Bacteria__Deltaproteobacteria__Desulfobacterium_autotrophicum_HRM2__putative_macrolipide|specific_ABC|type_efflux_carrier_|MacA_conjunction_protein|:0.17705749286753752481):0.03566930194837115292):0.12671749396532824838):0.07259031598977551403):0.03423942942136583983,(218960430__Bacteria__others_bacteria__Candidatus_Cloacamonas_acidaminovorans__ABC|type_transport_systems|_involved_in_lipoprotein_release|_permease_components:0.42152202050949960643,(261415983__Bacteria__others_bacteria__Fibrobacter_succinogenes_subsp_succinogenes_S85__hypothetical_protein:0.34417483203114757062,((375149897__Bacteria__Bacteroidetes__Niastella_koreensis_GR20-10__hypothetical_protein:0.13781585062643103567,(256423920__Bacteria__Bacteroidetes__Chitinophaga_pinensis_DSM_2588__hypothetical_protein:0.09581004454842080575,(326800802__Bacteria__Bacteroidetes__Sphingobacterium_sp_21__hypothetical_protein:0.18651762779480682286,255533015__Bacteria__Bacteroidetes__Pedobacter_heparinus_DSM_2366__hypothetical_protein:0.18034191716359945779):0.06513837683404670453):0.04795678523896065165):0.08627290393457154316,((256819235__Bacteria__Bacteroidetes__Capnocytophaga_ochracea_DSM_7271__hypothetical_protein:0.21775458116260559827,((343086850__Bacteria__Bacteroidetes__Cyclobacterium_marinum_DSM_745__hypothetical_protein:0.08040264953002139448,340620238__Bacteria__Bacteroidetes__Zobellia_galactanivorans__Macrolide|specific_ABC_transporter_permease:0.06039042346432944852):0.06769974351559272796,319955499__Bacteria__Bacteroidetes__Cellulophaga_algicola_DSM_14237__hypothetical_protein:0.13548219224632926383):0.07695128746756330074):0.09324456014872629928,(294674715__Bacteria__Bacteroidetes__Prevotella_ruminicola_23__ABC_transporter_permease:0.32579870012947970137,((((325299733__Bacteria__Bacteroidetes__Bacteroides_salanitronis_DSM_18170__hypothetical_protein:0.04098410842615917565,150005327__Bacteria__Bacteroidetes__Bacteroides_vulgatus_ATCC_8482__ABC_transporter_permease:0.02998291246181668604):0.04853775217597302433,(29346625__Bacteria__Bacteroidetes__Bacteroides_thetaiotaomicron_VPI-5482__ABC_transporter_permease:0.03656619603025103998,(319902516__Bacteria__Bacteroidetes__Bacteroides_helcogenes_P_36-108__hypothetical_protein:0.06455760613865568764,53713160__Bacteria__Bacteroidetes__Bacteroides_fragilis_YCH46__ABC_transporter_permease_protein:0.02649397248961168905):0.01663385963179420113):0.02538381506893298833):0.07668089167316149979,313205153__Bacteria__Bacteroidetes__Paludibacter_propionicigenes_WB4__hypothetical_protein:0.18702272782173043342):0.01636038682091359858,(325279067__Bacteria__Bacteroidetes__Odoribacter_splanchnicus_DSM_20712__hypothetical_protein:0.09465380478619096760,150009938__Bacteria__Bacteroidetes__Parabacteroides_distasonis_ATCC_8503__ABC_transporter_permease:0.11940189493317356073):0.02395838361052992499):0.08318298659960189634):0.06461941668273626926):0.04830236053352739145):0.05501343372035146645):0.13542821178055455822):0.03457395280831023626):0.07464659591586132736):0.03473248958384412416,((83591172__Bacteria__Clostridia__Moorella_thermoacetica_ATCC_39073__hypothetical_protein:0.27382384220904165684,(258514329__Bacteria__Clostridia__Desulfotomaculum_acetoxidans_DSM_771__hypothetical_protein:0.12745602444494077976,((333980668__Bacteria__Clostridia__Desulfotomaculum_kuznetsovii_DSM_6115__hypothetical_protein:0.09272738438985968223,147677791__Bacteria__Clostridia__Pelotomaculum_thermopropionicum_SI__peptide_ABC_transporter_permease:0.09879856961328828402):0.02822941595012040672,(147676374__Bacteria__Clostridia__Pelotomaculum_thermopropionicum_SI__peptide_ABC_transporter_permease:0.07980734906180447785,258516075__Bacteria__Clostridia__Desulfotomaculum_acetoxidans_DSM_771__hypothetical_protein:0.09870018632726559882):0.03636724957498670835):0.03909378760472840414):0.13952872273951161253):0.15283687041360083381,297616297__Bacteria__Clostridia__Syntrophothermus_lipocalidus_DSM_12680__hypothetical_protein:0.44507386169336859982):0.08777575143672096403):0.01535969053260402215,((((374997679__Bacteria__Clostridia__Desulfosporosinus_orientis_DSM_765__antimicrobial_peptide_ABC_transporter_permease:0.15497513710172047818,325289758__Bacteria__Clostridia__Syntrophobotulus_glycolicus_DSM_8271__hypothetical_protein:0.20148861909323664832):0.07613805762553498002,(219667768__Bacteria__Clostridia__Desulfitobacterium_hafniense_DCB-2__hypothetical_protein:0.00368807377622442766,89896401__Bacteria__Clostridia__Desulfitobacterium_hafniense_Y51__hypothetical_protein:0.00000122123005994819):0.17538051860361289491):0.10211451272573299209,((226311095__Bacteria__Bacilli__Brevibacillus_brevis_NBRC_100599__hypothetical_protein:0.19770572176978024048,(334341084__Bacteria__Clostridia__Desulfotomaculum_ruminis_DSM_2154__hypothetical_protein:0.14314919101689732583,167631106__Bacteria__Clostridia__Heliobacterium_modesticaldum_Ice1__hypothetical_protein:0.18960629096508876956):0.10430230468338365368):0.03734306552622870812,(((374323796__Bacteria__Bacilli__Paenibacillus_terrae_HPL-003__peptide_ABC_transporter_permease:0.01653406515867137869,308068937__Bacteria__Bacilli__Paenibacillus_polymyxa_E681__peptide_ABC_transporter_permease:0.02624653482205879101):0.29886133605686898695,(308069106__Bacteria__Bacilli__Paenibacillus_polymyxa_E681__peptide_ABC_transporter_permease:0.02932651196275363331,310643890__Bacteria__Bacilli__Paenibacillus_polymyxa_SC2__ABC_transporter_permease:0.05650251996126359061):0.30254042943326292514):0.19456462678254060616,(384134157__Bacteria__Bacilli__Alicyclobacillus_acidocaldarius_subsp_acidocaldarius_Tc-4-1__hypothetical_protein:0.33802245204654318700,339627698__Bacteria__Clostridia__Sulfobacillus_acidophilus_TPY__hypothetical_protein:0.26900509160845026413):0.10483653947303403497):0.05515585399313895076):0.13514505409431834537):0.09934213932745857012,((((((374340350__Bacteria__Thermotogae__Marinitoga_piezophila_KA3__lipoprotein_release_ABC_transporter_permease:0.35413398631820208751,217076549__Bacteria__Thermotogae__Thermosipho_africanus_TCF52B__macrolide_export_ATP|binding|permease_MacB:0.16462090808183763024):0.27954120347948452352,((338730438__Bacteria__Thermotogae__Thermotoga_thermarum_DSM_5069__hypothetical_protein:0.18590303669481758608,157363670__Bacteria__Thermotogae__Thermotoga_lettingae_TMO__hypothetical_protein:0.13101737258152745813):0.23384501103005916889,(160902279__Bacteria__Thermotogae__Petrotoga_mobilis_SJ95__hypothetical_protein:0.34922460677402777929,((15643119__Bacteria__Thermotogae__Thermotoga_maritima_MSB8__hypothetical_protein:0.00743344724809574288,(170288383__Bacteria__Thermotogae__Thermotoga_sp_RQ2__hypothetical_protein:0.00000122123005994819,(148269706__Bacteria__Thermotogae__Thermotoga_petrophila_RKU-1__hypothetical_protein:0.00000122123005994819,281412410__Bacteria__Thermotogae__Thermotoga_naphthophila_RKU-10__hypothetical_protein:0.00000122123005994819):0.00186792241331278021):0.01728131506418543323):0.01638818507408670855,222099253__Bacteria__Thermotogae__Thermotoga_neapolitana_DSM_4359__hypothetical_protein:0.03732371843007009637):0.30219711350382943982):0.16717131659103884322):0.09305217796591459811):0.12625175348342959625,(((332298775__Bacteria__Spirochaetes__Treponema_brennaborense_DSM_12168__hypothetical_protein:0.42778798966417425076,(((189026186__Bacteria__Spirochaetes__Treponema_pallidum_subsp_pallidum_SS14__hypothetical_protein:0.00000122123005994819,((((378974550__Bacteria__Spirochaetes__Treponema_pallidum_subsp_pertenue_str_Gauthier__putative_macrolide_ABC_superfamily_ATP_binding_cassette_transporter|_ABC|membrane_protein:0.00000122123005994819,378975607__Bacteria__Spirochaetes__Treponema_pallidum_subsp_pallidum_DAL-1__putative_macrolide_ABC_superfamily_ATP_binding_cassette_transporter|_ABC|membrane_protein:0.00000122123005994819):0.00000122123005994819,378982459__Bacteria__Spirochaetes__Treponema_pallidum_subsp_pertenue_str_CDC2__putative_macrolide_ABC_superfamily_ATP_binding_cassette_transporter|_ABC|membrane_protein:0.00000122123005994819):0.00000122123005994819,384422452__Bacteria__Spirochaetes__Treponema_pallidum_subsp_pallidum_str_Chicago__macrolide_export_ATP|binding|permease_protein_MacB:0.00000122123005994819):0.00000122123005994819,(15639947__Bacteria__Spirochaetes__Treponema_pallidum_subsp_pallidum_str_Nichols__hypothetical_protein:0.00000122123005994819,378973484__Bacteria__Spirochaetes__Treponema_pallidum_subsp_pertenue_str_SamoaD__putative_macrolide_ABC_superfamily_ATP_binding_cassette_transporter|_ABC|membrane_protein:0.00000122123005994819):0.00000122123005994819):0.00000122123005994819):0.00299217970693798187,338706910__Bacteria__Spirochaetes__Treponema_paraluiscuniculi_Cuniculi_A__putative_macrolide_ABC_transporter_ATP|binding_protein|membrane_protein:0.00277133904555587184):0.69203419654047548804,((42527785__Bacteria__Spirochaetes__Treponema_denticola_ATCC_35405__permease:0.26741328504799366517,332297516__Bacteria__Spirochaetes__Treponema_brennaborense_DSM_12168__hypothetical_protein:0.23393047881666143017):0.11809312948877329075,(15639946__Bacteria__Spirochaetes__Treponema_pallidum_subsp_pallidum_str_Nichols__hypothetical_protein:0.00000122123005994819,338706909__Bacteria__Spirochaetes__Treponema_paraluiscuniculi_Cuniculi_A__putative_macrolide_ABC_transporter_ATP|binding_protein|membrane_protein:0.00373809722899609001):0.65469632433988078635):0.14264816190250695360):0.22534566556413584970):0.26153956623481283694,(((374315602__Bacteria__Spirochaetes__Sphaerochaeta_pleomorpha_str_Grapes__antimicrobial_peptide_ABC_transporter_permease:0.07301510221956494795,325970635__Bacteria__Spirochaetes__Spirochaeta_sp_Buddy__hypothetical_protein:0.10151979263414459553):0.17131076041288417766,330837301__Bacteria__Spirochaetes__Spirochaeta_coccoides_DSM_17374__hypothetical_protein:0.23099853300535033718):0.23664023281126442266,307718697__Bacteria__Spirochaetes__Spirochaeta_thermophila_DSM_6192__hypothetical_protein:0.40683908144377722849):0.08118618313120259944):0.22079016131662185241,302392662__Bacteria__Clostridia__Acetohalobium_arabaticum_DSM_5501__hypothetical_protein:0.44992382015657622629):0.11061703811970369227):0.06961979597060918845,((383789236__Bacteria__others_bacteria__Caldisericum_exile_AZM16c01__ABC_transporter_permease:0.64655144797521169053,(217967128__Bacteria__others_bacteria__Dictyoglomus_turgidum_DSM_6724__hypothetical_protein:0.60496895379204962406,296132812__Bacteria__Clostridia__Thermincola_potens_JR__hypothetical_protein:0.46712913532987127008):0.17859926579884721765):0.05160017811872921745,(((((332799728__Bacteria__Clostridia__Tepidanaerobacter_sp_Re1__hypothetical_protein:0.22830132535450142761,302390687__Bacteria__Clostridia__Thermosediminibacter_oceani_DSM_16646__hypothetical_protein:0.43693908946318454900):0.05570456642897377714,((333896714__Bacteria__Clostridia__Thermoanaerobacterium_xylanolyticum_LX-11__hypothetical_protein:0.00238615486025045738,(390933456__Bacteria__Clostridia__Thermoanaerobacterium_saccharolyticum_JW-SL-YS485__hypothetical_protein:0.00391888701020366714,304315979__Bacteria__Clostridia__Thermoanaerobacterium_thermosaccharolyticum_DSM_571__hypothetical_protein:0.02166304947955294269):0.00537898724853372832):0.21467805192329131314,(20806779__Bacteria__Clostridia__Thermoanaerobacter_tengcongensis_MB4__lipoprotein_release_ABC_transporter_permease:0.08403007726621948559,((((167038869__Bacteria__Clostridia__Thermoanaerobacter_sp_X514__hypothetical_protein:0.00000122123005994819,167038397__Bacteria__Clostridia__Thermoanaerobacter_pseudethanolicus_ATCC_33223__hypothetical_protein:0.00000122123005994819):0.00000122123005994819,320116801__Bacteria__Clostridia__Thermoanaerobacter_brockii_subsp_finnii_Ako-1__hypothetical_protein:0.00000122123005994819):0.00653032646060645872,345016688__Bacteria__Clostridia__Thermoanaerobacter_wiegelii_Rt8__hypothetical_protein:0.00318239721229365098):0.00378194011061257652,(297543791__Bacteria__Clostridia__Thermoanaerobacter_mathranii_subsp_mathranii_str_A3__hypothetical_protein:0.04983013413498712380,289577479__Bacteria__Clostridia__Thermoanaerobacter_italicus_Ab9__hypothetical_protein:0.00311985312443105152):0.00792161211541640535):0.05012416753201343056):0.12477939081827789380):0.15504339886008547400):0.06039869566658935540,332982074__Bacteria__Clostridia__Mahella_australiensis_50-1_BON__hypothetical_protein:0.28346015877939878536):0.05817880338112780408,(296134122__Bacteria__Clostridia__Thermincola_potens_JR__hypothetical_protein:0.26075529072424696864,(((337746874__Bacteria__Bacilli__Paenibacillus_mucilaginosus_KNP414__macrolide_export_ATP|binding|permease_macB:0.51285061959735300796,251799758__Bacteria__Bacilli__Paenibacillus_sp_JDR-2__hypothetical_protein:0.40297354450149736049):0.12184272031965549810,(317131064__Bacteria__Clostridia__Ethanoligenens_harbinense_YUAN-3__hypothetical_protein:0.41627104605320469632,(15893612__Bacteria__Clostridia__Clostridium_acetobutylicum_ATCC_824__permease:0.31598230218592737728,317132110__Bacteria__Clostridia__Ethanoligenens_harbinense_YUAN-3__hypothetical_protein:0.35576443971105897734):0.10627349714752620802):0.03616963768026113663):0.08894655583883587235,(((((325289144__Bacteria__Clostridia__Syntrophobotulus_glycolicus_DSM_8271__hypothetical_protein:0.26680423176924600304,(310826077__Bacteria__Clostridia__Eubacterium_limosum_KIST612__hypothetical_protein:0.35956071635076386483,(256827473__Bacteria__Actinobacteria__Cryptobacterium_curtum_DSM_15641__antimicrobial_peptide_ABC_transporter_permease:0.35603865917133831198,(257790504__Bacteria__Actinobacteria__Eggerthella_lenta_DSM_2243__hypothetical_protein:0.14401063509538594709,339443868__Bacteria__Actinobacteria__Eggerthella_sp_YY7918__hypothetical_protein:0.12060269468447813723):0.18581208580391131435):0.11609891033030057816):0.18181844677248007458):0.17647702764321410163,302876262__Bacteria__Clostridia__Clostridium_cellulovorans_743B__hypothetical_protein:0.27850707645721456407):0.10670312414181853944,300854732__Bacteria__Clostridia__Clostridium_ljungdahlii_DSM_13528__ABC_transporter_permease:0.22204736236401817484):0.16496960808897564998,(297531094__Bacteria__Bacilli__Geobacillus_sp_C56-T3__hypothetical_protein:0.19550532099358403082,347751094__Bacteria__Bacilli__Bacillus_coagulans_36D1__hypothetical_protein:0.29945391339188670576):0.11973678838316748063):0.12550030940271675317,((376260433__Bacteria__Clostridia__Clostridium_sp_BNL1100__lipoprotein_release_ABC_transporter_permease:0.24395737631480440832,((312135975__Bacteria__Clostridia__Caldicellulosiruptor_owensensis_OL__hypothetical_protein:0.09177893203436941760,(146297443__Bacteria__Clostridia__Caldicellulosiruptor_saccharolyticus_DSM_8903__hypothetical_protein:0.01122634047230008404,(((344995452__Bacteria__Clostridia__Caldicellulosiruptor_lactoaceticus_6A__hypothetical_protein:0.00577609564308820354,312794458__Bacteria__Clostridia__Caldicellulosiruptor_kristjanssonii_177R1B__hypothetical_protein:0.00000122123005994819):0.00000122123005994819,(222530257__Bacteria__Clostridia__Caldicellulosiruptor_bescii_DSM_6725__hypothetical_protein:0.00191061736439718591,302872671__Bacteria__Clostridia__Caldicellulosiruptor_obsidiansis_OB47__hypothetical_protein:0.00772171963500449966):0.00384109501319819090):0.00193450414048361658,(312126703__Bacteria__Clostridia__Caldicellulosiruptor_hydrothermalis_108__hypothetical_protein:0.00191711389131760980,312621448__Bacteria__Clostridia__Caldicellulosiruptor_kronotskyensis_2002__hypothetical_protein:0.00191318185370030068):0.00190616016672497221):0.00645032935118609353):0.03203417990112675251):0.15182301890368643527,312136144__Bacteria__Clostridia__Caldicellulosiruptor_owensensis_OL__hypothetical_protein:0.55662429702978188928):0.05409561939932983066):0.17854257259616107545,(((379010146__Bacteria__Clostridia__Acetobacterium_woodii_DSM_1030__putative_ABC_transport_system_permease:0.20060980076493081792,((158320236__Bacteria__Clostridia__Alkaliphilus_oremlandii_OhILAs__hypothetical_protein:0.28171033298968856107,(374993337__Bacteria__Clostridia__Desulfosporosinus_orientis_DSM_765__lipoprotein_release_ABC_transporter_permease:0.25822419779144073493,325290109__Bacteria__Clostridia__Syntrophobotulus_glycolicus_DSM_8271__hypothetical_protein:0.27005980820977132373):0.05182066121116942620):0.07477011701524301224,229917889__Bacteria__Bacilli__Exiguobacterium_sp_AT1b__hypothetical_protein:0.61200834815347515683):0.05542322801681656697):0.34358315847448928082,339443261__Bacteria__Clostridia__Clostridium_sp_SY8519__hypothetical_protein:0.53046443747095450849):0.06974194425755149418,(350270507__Bacteria__Clostridia__Oscillibacter_valericigenes_Sjm18-20__putative_drug_efflux_ABC_transporter_permease_protein:0.63529498296783037947,(350268651__Bacteria__Clostridia__Oscillibacter_valericigenes_Sjm18-20__putative_drug_efflux_ABC_transporter_permease_protein:0.35978600180906866735,302386533__Bacteria__Clostridia__Clostridium_saccharolyticum_WM1__hypothetical_protein:0.28106587139101396611):0.19076512402896342313):0.06249420877604250357):0.06689122861865529068):0.05002506485968574723):0.04621473905316747510):0.03868227044574869961):0.02891045446177664333):0.07953249614377812249,((116871779__Bacteria__Bacilli__Listeria_welshimeri_serovar_6b_str_SLCC5334__ABC_transporter_permease:0.06176890841767546103,((16799496__Bacteria__Bacilli__Listeria_innocua_Clip11262__hypothetical_protein:0.04631472996286330884,(46906636__Bacteria__Bacilli__Listeria_monocytogenes_serotype_4b_str_F2365__ABC_transporter_permease:0.00584184414762870322,(386731161__Bacteria__Bacilli__Listeria_monocytogenes_07PF0776__ABC_transporter_ATP|binding_protein:0.00000122123005994819,226223025__Bacteria__Bacilli__Listeria_monocytogenes_Clip81459__ABC_transporter_ATP|binding_protein:0.00193559433987914383):0.00192165483033730549):0.08866725797999631953):0.02390372850629232659,(347547823__Bacteria__Bacilli__Listeria_ivanovii_subsp_ivanovii_PAM_55__putative_ABC_transporter_ATP_binding_protein:0.10958423123847356451,289433724__Bacteria__Bacilli__Listeria_seeligeri_serovar_1-2b_str_SLCC3954__ABC_transporter_permease:0.05858714218003263641):0.07274958593727974543):0.03496858342126504121):0.38358758865080588851,(16799311__Bacteria__Bacilli__Listeria_innocua_Clip11262__hypothetical_protein:0.00000122123005994819,(16802241__Bacteria__Bacilli__Listeria_monocytogenes_EGD-e__ABC_transporter_permease:0.00764140172201237082,((347547670__Bacteria__Bacilli__Listeria_ivanovii_subsp_ivanovii_PAM_55__putative_ABC_transporter_protein:0.00758458880142061451,289433543__Bacteria__Bacilli__Listeria_seeligeri_serovar_1-2b_str_SLCC3954__ABC_transporter_permease:0.00568167765366251690):0.00191319811689971632,116871584__Bacteria__Bacilli__Listeria_welshimeri_serovar_6b_str_SLCC5334__ABC_transporter_permease:0.00762713739575439365):0.00184828431268490591):0.00764970482583634311):0.25386799966227791003):0.14500683968029404181):0.12093743287265956710):0.07518808989087548411):0.04512604566300019299,((((339628023__Bacteria__Clostridia__Sulfobacillus_acidophilus_TPY__hypothetical_protein:0.00000122123005994819,379007655__Bacteria__Clostridia__Sulfobacillus_acidophilus_DSM_10332__hypothetical_protein:0.00000122123005994819):0.61705821865305376939,((162449275__Bacteria__Deltaproteobacteria__Sorangium_cellulosum_So_ce_56__macrolide_ABC_transporter_ATPase:1.01233341707813995214,((333982048__Bacteria__Gammaproteobacteria__Methylomonas_methanica_MC09__hypothetical_protein:0.20816061299293600606,357406972__Bacteria__Gammaproteobacteria__Methylomicrobium_alcaliphilum__hypothetical_protein:0.15249421963711354278):0.12727694423443897120,((((292493342__Bacteria__Gammaproteobacteria__Nitrosococcus_halophilus_Nc4__hypothetical_protein:0.22339719768776072906,119947302__Bacteria__Gammaproteobacteria__Psychromonas_ingrahamii_37__ABC_transporter_permease:0.19338542441135897487):0.03119223818270054627,(320354094__Bacteria__Deltaproteobacteria__Desulfobulbus_propionicus_DSM_2032__hypothetical_protein:0.27639791943315050737,((302879272__Bacteria__Betaproteobacteria__Gallionella_capsiferriformans_ES-2__hypothetical_protein:0.09484329763126146673,291614535__Bacteria__Betaproteobacteria__Sideroxydans_lithotrophicus_ES-1__hypothetical_protein:0.14714943496562857272):0.15560007776963455384,((82702083__Bacteria__Betaproteobacteria__Nitrosospira_multiformis_ATCC_25196__hypothetical_protein:0.10785431516763782644,((325982519__Bacteria__Betaproteobacteria__Nitrosomonas_sp_AL212__hypothetical_protein:0.06092636207556326178,339483104__Bacteria__Betaproteobacteria__Nitrosomonas_sp_Is79A3__hypothetical_protein:0.03138810530237862162):0.07543823995408568961,(30248829__Bacteria__Betaproteobacteria__Nitrosomonas_europaea_ATCC_19718__hypothetical_protein:0.03120199006558006458,114331337__Bacteria__Betaproteobacteria__Nitrosomonas_eutropha_C91__hypothetical_protein:0.05268485256939769296):0.14096269336883571199):0.03629590706751972123):0.24982183599206264635,((71909078__Bacteria__Betaproteobacteria__Dechloromonas_aromatica_RCB__hypothetical_protein:0.16904019106667497740,(253996161__Bacteria__Betaproteobacteria__Methylotenera_mobilis_JLW8__hypothetical_protein:0.26018112872102078237,257095775__Bacteria__Betaproteobacteria__Candidatus_Accumulibacter_phosphatis_clade_IIA_str_UW-1__hypothetical_protein:0.10543711220533498463):0.03211422140010109644):0.04560940516299339526,(237654136__Bacteria__Betaproteobacteria__Thauera_sp_MZ1T__hypothetical_protein:0.15666678417630941489,(119897123__Bacteria__Betaproteobacteria__Azoarcus_sp_BH72__ABC_transporter_permease:0.07149691719542576596,56477740__Bacteria__Betaproteobacteria__Aromatoleum_aromaticum_EbN1__ABC_transporter_protein:0.12247062015672349755):0.04652732098146174222):0.09432017926790747797):0.10871327031425931375):0.05376300599556754073):0.02415435358764314588):0.03492406489302516542):0.08297816002010681424,390949329__Bacteria__Gammaproteobacteria__Thiocystis_violascens_DSM_198__antimicrobial_peptide_ABC_transporter_permease:0.27362275814048220290):0.03301420167060720168,(330830444__Bacteria__Gammaproteobacteria__Aeromonas_veronii_B565__ABC_transporter_permease:0.47771396476759697691,83644120__Bacteria__Gammaproteobacteria__Hahella_chejuensis_KCTC_2396__peptide_ABC_transporter_permease:0.28652715816329155096):0.15370038902215710230):0.03417327885522009057):0.40832055689599588977):0.04440022942735948747,(((386850072__Bacteria__Actinobacteria__Actinoplanes_sp_SE50-110__Macrolide_export_ATP|binding|permease_protein_macB:0.03354702313231546634,383780404__Bacteria__Actinobacteria__Actinoplanes_missouriensis_431__putative_permease:0.06645741243671386689):0.08801782041275571511,((315503623__Bacteria__Actinobacteria__Micromonospora_sp_L5__hypothetical_protein:0.00000122123005994819,302870101__Bacteria__Actinobacteria__Micromonospora_aurantiaca_ATCC_27029__hypothetical_protein:0.00000122123005994819):0.04173817145924624272,(330470306__Bacteria__Actinobacteria__Verrucosispora_maris_AB-18-032__hypothetical_protein:0.05884332851538087716,159036079__Bacteria__Actinobacteria__Salinispora_arenicola_CNS-205__hypothetical_protein:0.06985485529922996761):0.02071801688655556389):0.05707864465138566545):0.14937484912410867177,((269128650__Bacteria__Actinobacteria__Thermomonospora_curvata_DSM_43183__hypothetical_protein:0.27411009804355040975,256397441__Bacteria__Actinobacteria__Catenulispora_acidiphila_DSM_44928__hypothetical_protein:0.24745251871663159760):0.08406479923653362163,152965836__Bacteria__Actinobacteria__Kineococcus_radiotolerans_SRS30216__hypothetical_protein:0.26493117187943637791):0.04411024426541683419):0.30373153020338367059):0.10027794825685322488):0.11011453528724371442,((((((325289783__Bacteria__Clostridia__Syntrophobotulus_glycolicus_DSM_8271__hypothetical_protein:0.49263447042915547991,(51892946__Bacteria__Clostridia__Symbiobacterium_thermophilum_IAM_14863__ABC_transporter_permease:0.47079220826618689566,51892115__Bacteria__Clostridia__Symbiobacterium_thermophilum_IAM_14863__ABC_transporter_permease:0.44878639905123507425):0.26376751010544402520):0.11456514241999800341,((226310476__Bacteria__Bacilli__Brevibacillus_brevis_NBRC_100599__hypothetical_protein:0.27430970340984933697,226315378__Bacteria__Bacilli__Brevibacillus_brevis_NBRC_100599__hypothetical_protein:0.45284667534190692351):0.20323690881256128993,(((219667603__Bacteria__Clostridia__Desulfitobacterium_hafniense_DCB-2__hypothetical_protein:0.00000122123005994819,89896570__Bacteria__Clostridia__Desulfitobacterium_hafniense_Y51__hypothetical_protein:0.00000122123005994819):0.42263750060942789633,(((333980525__Bacteria__Clostridia__Desulfotomaculum_kuznetsovii_DSM_6115__hypothetical_protein:0.15106252600961073140,260893815__Bacteria__Clostridia__Ammonifex_degensii_KC4__hypothetical_protein:0.26617375716851765510):0.37043595204522317133,((334339214__Bacteria__Clostridia__Desulfotomaculum_ruminis_DSM_2154__hypothetical_protein:0.22333634469468000017,114567964__Bacteria__Clostridia__Syntrophomonas_wolfei_subsp_wolfei_str_Goettingen__hypothetical_protein:0.19031611844004225897):0.05926174684409830917,134300758__Bacteria__Clostridia__Desulfotomaculum_reducens_MI-1__hypothetical_protein:0.23919595267820067952):0.14331394804374061880):0.08790223284004652915,(78043327__Bacteria__Clostridia__Carboxydothermus_hydrogenoformans_Z-2901__ABC_transporter_permease:0.40428524602909787777,297616421__Bacteria__Clostridia__Syntrophothermus_lipocalidus_DSM_12680__hypothetical_protein:0.24327175821949587053):0.08803083009015615079):0.05030250962472905540):0.04238193036803238056,332799659__Bacteria__Clostridia__Tepidanaerobacter_sp_Re1__hypothetical_protein:0.44820133412309515197):0.04219395563313983744):0.09510934805257095781):0.08689102799428256863,((((((326792013__Bacteria__Clostridia__Clostridium_lentocellum_DSM_5427__hypothetical_protein:0.51082646142606591422,326792012__Bacteria__Clostridia__Clostridium_lentocellum_DSM_5427__hypothetical_protein:0.49120748043413953177):0.18365825730221890799,310778187__Bacteria__Fusobacteria__Ilyobacter_polytropus_DSM_2926__hypothetical_protein:1.13025808437198804768):0.11459584553736298917,((347541963__Bacteria__Clostridia__Candidatus_Arthromitus_sp_SFB-rat-Yit__ABC_transporter_permease:0.21493875580198290587,(342731854__Bacteria__Clostridia__Candidatus_Arthromitus_sp_SFB-mouse-Japan__ABC_transporter_permease:0.00000122123005994819,384455283__Bacteria__Clostridia__Candidatus_Arthromitus_sp_SFB-mouse-Yit__ABC_transporter_permease:0.00000122123005994819):0.02067738703037482265):1.00012416655395486309,(269123470__Bacteria__Fusobacteria__Streptobacillus_moniliformis_DSM_12112__hypothetical_protein:0.57577586003202130271,((269120683__Bacteria__Fusobacteria__Sebaldella_termitidis_ATCC_33386__hypothetical_protein:0.35506504253062703969,257125604__Bacteria__Fusobacteria__Leptotrichia_buccalis_C-1013-b__hypothetical_protein:0.34625851895137399472):0.10990940633758605749,(310778672__Bacteria__Fusobacteria__Ilyobacter_polytropus_DSM_2926__hypothetical_protein:0.48531736535382669073,19704163__Bacteria__Fusobacteria__Fusobacterium_nucleatum_subsp_nucleatum_ATCC_25586__ABC_transporter_permease:0.48627129808725855220):0.13269579768720912716):0.09660970605399257782):0.07334191955681400310):0.12890108297422706030):0.08371709193274645688,((((376260784__Bacteria__Clostridia__Clostridium_sp_BNL1100__antimicrobial_peptide_ABC_transporter_permease:0.02371933948841855114,220927922__Bacteria__Clostridia__Clostridium_cellulolyticum_H10__hypothetical_protein:0.02752933291275492036):0.20612712648324574283,(125974265__Bacteria__Clostridia__Clostridium_thermocellum_ATCC_27405__hypothetical_protein:0.23902353643342513778,374298001__Bacteria__Clostridia__Clostridium_clariflavum_DSM_19732__lipoprotein_release_ABC_transporter_permease:0.17506132451885916823):0.13397915249871145127):0.32801163753206119544,(328956688__Bacteria__Bacilli__Carnobacterium_sp_17-4__putative_permease:0.50642035623557457580,(((148378094__Bacteria__Clostridia__Clostridium_botulinum_A_str_ATCC_3502__macrolide_ABC_transporter_permease:0.24452113431491817597,78042731__Bacteria__Clostridia__Carboxydothermus_hydrogenoformans_Z-2901__ABC_transporter_permease:0.21595367120977479458):0.10447581734078149884,((((297544510__Bacteria__Clostridia__Thermoanaerobacter_mathranii_subsp_mathranii_str_A3__hypothetical_protein:0.00000122123005994819,289578229__Bacteria__Clostridia__Thermoanaerobacter_italicus_Ab9__hypothetical_protein:0.00000122123005994819):0.00187162120548245285,(320115857__Bacteria__Clostridia__Thermoanaerobacter_brockii_subsp_finnii_Ako-1__hypothetical_protein:0.00000122123005994819,167037444__Bacteria__Clostridia__Thermoanaerobacter_pseudethanolicus_ATCC_33223__hypothetical_protein:0.00000122123005994819):0.00374185591897519985):0.05152774257325674900,(345017528__Bacteria__Clostridia__Thermoanaerobacter_wiegelii_Rt8__hypothetical_protein:0.01853060919524121899,20807653__Bacteria__Clostridia__Thermoanaerobacter_tengcongensis_MB4__lipoprotein_release_ABC_transporter_permease:0.07046910248887905404):0.01829188020397136058):0.05606071363752491987,((222530544__Bacteria__Clostridia__Caldicellulosiruptor_bescii_DSM_6725__hypothetical_protein:0.00769208314239657430,312621390__Bacteria__Clostridia__Caldicellulosiruptor_kronotskyensis_2002__hypothetical_protein:0.00195344925781923287):0.00622899069319780233,344997410__Bacteria__Clostridia__Caldicellulosiruptor_lactoaceticus_6A__hypothetical_protein:0.00743002567001002558):0.11737364119042753563):0.28815144024305178183):0.09986772439345759089,(28210234__Bacteria__Clostridia__Clostridium_tetani_E88__ABC_transporter_permease_protein:0.18481261207665161672,300854991__Bacteria__Clostridia__Clostridium_ljungdahlii_DSM_13528__ABC_transporter_permease:0.19544293267027840200):0.24865137982755483592):0.04935487608034077461):0.04898754618332588212):0.06332798566304877197,(302671577__Bacteria__Clostridia__Butyrivibrio_proteoclasticus_B316__ABC_transporter_permease:0.56858469234227226874,302671576__Bacteria__Clostridia__Butyrivibrio_proteoclasticus_B316__ABC_transporter_permease:0.44752373127425809640):0.26748179232138458161):0.05813122491654118540):0.07692230547736496338,((374308036__Bacteria__Clostridia__Filifactor_alocis_ATCC_35896__ABC_transporter_permease:0.55372624122639702016,(310657767__Bacteria__Clostridia__Clostridium_sticklandii_DSM_519__abc_transporter|_permease_protein:0.39512449653373715730,(302385649__Bacteria__Clostridia__Clostridium_saccharolyticum_WM1__hypothetical_protein:0.36717602404759708268,(150389348__Bacteria__Clostridia__Alkaliphilus_metalliredigens_QYMF__hypothetical_protein:0.02542223632917868514,158319198__Bacteria__Clostridia__Alkaliphilus_oremlandii_OhILAs__hypothetical_protein:0.05133931448297002903):0.36609004050463389568):0.15864634966413343475):0.05760217809441593034):0.16225145695561449255,(347532480__Bacteria__Clostridia__Roseburia_hominis_A2-183__lipoprotein_release_ABC_transporter_permease:0.55376957501085088964,(((379012821__Bacteria__Clostridia__Acetobacterium_woodii_DSM_1030__putative_ABC_transport_system_permease:0.33205061316407824545,310827215__Bacteria__Clostridia__Eubacterium_limosum_KIST612__hypothetical_protein:0.31733118115796826730):0.12686875061394825570,(339442608__Bacteria__Clostridia__Clostridium_sp_SY8519__hypothetical_protein:0.52649448908425555693,(219667808__Bacteria__Clostridia__Desulfitobacterium_hafniense_DCB-2__hypothetical_protein:0.21523351655880268440,((188589255__Bacteria__Clostridia__Clostridium_botulinum_E3_str_Alaska_E43__ABC|type_transport_system|_involved_in_lipoprotein_release|_permease_component:0.14015092514560242853,150015130__Bacteria__Clostridia__Clostridium_beijerinckii_NCIMB_8052__hypothetical_protein:0.19051129172050290661):0.12128935188100106735,150016682__Bacteria__Clostridia__Clostridium_beijerinckii_NCIMB_8052__hypothetical_protein:0.27728160117255057360):0.07050921263915006787):0.11909181250717830458):0.06424388917613417516):0.08747458455052349591,(298346216__Bacteria__Actinobacteria__Mobiluncus_curtisii_ATCC_43063__ABC_transporter_membrane_protein:0.49057985443338564258,(19554187__Bacteria__Actinobacteria__Corynebacterium_glutamicum_ATCC_13032__ABC_transporter_permease:0.37667771172583347505,((38233097__Bacteria__Actinobacteria__Corynebacterium_diphtheriae_NCTC_13129__ABC_transporter_inner_membrane_protein:0.37394480850191513799,227832147__Bacteria__Actinobacteria__Corynebacterium_aurimucosum_ATCC_700975__Macrolide_export_ATP|binding|permease_macB:0.35853112030106265573):0.10755966209126657795,(300859304__Bacteria__Actinobacteria__Corynebacterium_pseudotuberculosis_FRC41__hypothetical_protein:0.07789815095045399262,(337291720__Bacteria__Actinobacteria__Corynebacterium_ulcerans_BR-AD22__hypothetical_protein:0.12317758187225355537,384516495__Bacteria__Actinobacteria__Corynebacterium_ulcerans_809__hypothetical_protein:0.07470157021857254387):0.02946327140965691524):0.30026199022774563430):0.07545484035382421517):0.12293436868588251965):0.21293242508892087916):0.06675975157405908411):0.19221253934802196017):0.06562041511859353915):0.04451052061425541523,(206895508__Bacteria__Clostridia__Coprothermobacter_proteolyticus_DSM_5265__lipoprotein_ABC_transporter_permease:0.73323795947974290677,(296453925__Bacteria__Actinobacteria__Bifidobacterium_longum_subsp_longum_JDM301__hypothetical_protein:0.34283801116491724459,(((339445679__Bacteria__Actinobacteria__Eggerthella_sp_YY7918__hypothetical_protein:0.10232614010674999372,257790780__Bacteria__Actinobacteria__Eggerthella_lenta_DSM_2243__hypothetical_protein:0.12310057830081604091):0.26291373050258914912,(302336151__Bacteria__Actinobacteria__Olsenella_uli_DSM_7084__hypothetical_protein:0.31186284658299984196,257784036__Bacteria__Actinobacteria__Atopobium_parvulum_DSM_20469__hypothetical_protein:0.35373786739375590038):0.13695577004003708921):0.09843710266919666885,328955679__Bacteria__Actinobacteria__Coriobacterium_glomerans_PW2__hypothetical_protein:0.46137042968081609651):0.07866195892099088482):0.45153102169894188123):0.12921108907398451415):0.05695285435639245442):0.03840600974226124342,(((118444520__Bacteria__Clostridia__Clostridium_novyi_NT__ABC_transporter_permease:0.61360101749060802501,((((18310522__Bacteria__Clostridia__Clostridium_perfringens_str_13__ABC_transporter:0.33417945316772784681,(153956209__Bacteria__Clostridia__Clostridium_kluyveri_DSM_555__ABC_transporter_permease:0.36295841040540738343,302876272__Bacteria__Clostridia__Clostridium_cellulovorans_743B__hypothetical_protein:0.32054750440612156392):0.07902669428479723590):0.04882239618869919223,(384512267__Bacteria__Bacilli__Enterococcus_faecalis_OG1RF__ABC_superfamily_ATP_binding_cassette_transporter|_membrane_protein:0.00377486645508433912,384517439__Bacteria__Bacilli__Enterococcus_faecalis_62__permease_family_protein:0.00000122123005994819):0.68891845399199014288):0.10950328363452940805,126699131__Bacteria__Clostridia__Clostridium_difficile_630__ABC_transporter_permease:0.58344351339097599851):0.23319465812523992865,((347533808__Bacteria__Bacilli__Lactobacillus_sanfranciscensis_TMW_1-1304__hypothetical_protein:0.59966739537107083269,((82749909__Bacteria__Bacilli__Staphylococcus_aureus_RF122__ABC_transporter_ATP|binding_protein:0.00881671187105330205,15923189__Bacteria__Bacilli__Staphylococcus_aureus_subsp_aureus_Mu50__SA0193|BacI|like_protein:0.00000122123005994819):0.28358431323364968746,((224477479__Bacteria__Bacilli__Staphylococcus_carnosus_subsp_carnosus_TM300__putative_permease:0.16932015583134610304,319893467__Bacteria__Bacilli__Staphylococcus_pseudintermedius_HKU10-03__cell_division_protein_FtsX:0.25674931346361606899):0.07656511276326755100,(289551796__Bacteria__Bacilli__Staphylococcus_lugdunensis_HKU09-01__ABC_transporter_permease:0.16301738632533799289,27469323__Bacteria__Bacilli__Staphylococcus_epidermidis_ATCC_12228__hypothetical_protein:0.11034828143274927337):0.10964213073516683450):0.03669023453563268616):0.29016031191275060142):0.07048377712409666096,((29377448__Bacteria__Bacilli__Enterococcus_faecalis_V583__permease:0.47465362897278912113,(169824750__Bacteria__Clostridia__Finegoldia_magna_ATCC_29328__ABC_transporter_permease:0.47848804690650903471,328956473__Bacteria__Bacilli__Carnobacterium_sp_17-4__ABC_transporter_permease_YknZ:0.53373656018582948946):0.09877362515702470258):0.17675308413320470202,((116496311__Bacteria__Bacilli__Lactobacillus_casei_ATCC_334__peptide_ABC_transporter_permease:0.13343483477733830700,258509916__Bacteria__Bacilli__Lactobacillus_rhamnosus_GG__antimicrobial_peptide_ABC_transporter_permease:0.09822467846750684850):0.32490997627990769736,((116490309__Bacteria__Bacilli__Oenococcus_oeni_PSU-1__peptide_ABC_transporter_permease:0.32606124884911952266,347752490__Bacteria__Bacilli__Bacillus_coagulans_36D1__hypothetical_protein:0.29920434405746065831):0.07518451496979065840,((347524745__Bacteria__Bacilli__Lactobacillus_ruminis_ATCC_27782__ABC_transporter_permease:0.29829654247851578042,(90962429__Bacteria__Bacilli__Lactobacillus_salivarius_UCC118__ABC_transporter_permease:0.17272016701228712354,148543280__Bacteria__Bacilli__Lactobacillus_reuteri_DSM_20016__hypothetical_protein:0.24407798393879551191):0.19533330569381335273):0.14225680628003073425,((170016373__Bacteria__Bacilli__Leuconostoc_citreum_KM20__peptide_ABC_transporter_permease:0.09571023274590347019,(300172316__Bacteria__Bacilli__Leuconostoc_gasicomitatum_LMG_18811__ABC_transporter_permease:0.03214177320300449364,(296110762__Bacteria__Bacilli__Leuconostoc_kimchii_IMSNU_11154__Enterococcus_faecalis_plasmid_pPD1_bacI:0.00000122123005994819,339492003__Bacteria__Bacilli__Leuconostoc_sp_C2__plasmid_pPD1_bacI:0.00000122123005994819):0.03678693535254425745):0.05374225908021830478):0.04271407929879617038,116619122__Bacteria__Bacilli__Leuconostoc_mesenteroides_subsp_mesenteroides_ATCC_8293__peptide_ABC_transporter_permease:0.10996094963317991355):0.36048393568185121971):0.04782652777865054744):0.04982455341301127855):0.26777612284949819932):0.05364856173817360296):0.15193103799587714953):0.11179481868180835002):0.14017599351944282082,(317122801__Bacteria__Clostridia__Thermaerobacter_marianensis_DSM_12885__hypothetical_protein:0.63995634792997102558,(384136047__Bacteria__Bacilli__Alicyclobacillus_acidocaldarius_subsp_acidocaldarius_Tc-4-1__hypothetical_protein:0.00733959949787969367,258512179__Bacteria__Bacilli__Alicyclobacillus_acidocaldarius_subsp_acidocaldarius_DSM_446__hypothetical_protein:0.02777797811215235516):0.64209859504320176971):0.18824961724228425619):0.03630262649047318740,((((337751326__Bacteria__Bacilli__Paenibacillus_mucilaginosus_KNP414__ABC_transporter_permease:0.35094524963138551410,(((225867225__Bacteria__Bacilli__Bacillus_cereus_03BB102__ABC_transporter_permease:0.00187885456259538034,118480292__Bacteria__Bacilli__Bacillus_thuringiensis_str_Al_Hakam__ABC_transporter_permease:0.00000122123005994819):0.07918654489657397932,152977453__Bacteria__Bacilli__Bacillus_cytotoxicus_NVH_391-98__hypothetical_protein:0.03653970302102281520):0.07521051092762548462,((222094158__Bacteria__Bacilli__Bacillus_cereus_Q1__ABC_transporter_permease:0.00188548614101497185,(375282494__Bacteria__Bacilli__Bacillus_cereus_NC7401__ABC_transporter_permease:0.00188331998943293364,217957959__Bacteria__Bacilli__Bacillus_cereus_AH187__ABC_transporter_permease:0.00000122123005994819):0.00000122123005994819):0.03218978310275728144,(163942938__Bacteria__Bacilli__Bacillus_weihenstephanensis_KBAB4__hypothetical_protein:0.01551771360571638052,(376269158__Bacteria__Bacilli__Bacillus_cereus_F837-76__ABC_transporter_permease:0.00000122123005994819,229602464__Bacteria__Bacilli__Bacillus_anthracis_str_A0248__ABC_transporter_permease:0.00000122123005994819):0.00746907348927018135):0.01134604745896088292):0.03235690895027481390):0.26074667448273869397):0.08850172409388010197,((294497587__Bacteria__Bacilli__Bacillus_megaterium_QM_B1551__putative_ABC_transporter_permease:0.23051693651751264946,(157692114__Bacteria__Bacilli__Bacillus_pumilus_SAFR-032__ABC_transporter_ATP|binding_protein:0.22912882827514982620,(52080037__Bacteria__Bacilli__Bacillus_licheniformis_ATCC_14580__ABC_transporter_permease:0.17587447036249825860,(154685844__Bacteria__Bacilli__Bacillus_amyloliquefaciens_FZB42__hypothetical_protein:0.11002750625443064036,((386758150__Bacteria__Bacilli__Bacillus_sp_JS__permease:0.00808431240550181590,16078501__Bacteria__Bacilli__Bacillus_subtilis_subsp_subtilis_str_168__ABC_transporter_permease:0.01134711924597139182):0.04808648037399901320,311067952__Bacteria__Bacilli__Bacillus_atrophaeus_1942__permease:0.06808142446753867594):0.01779705406755789296):0.03764803762648123026):0.05059402592561339923):0.05636942952027733378):0.08328537582469502931,(23097618__Bacteria__Bacilli__Oceanobacillus_iheyensis_HTE831__hypothetical_protein:0.20158790241358284789,((56964455__Bacteria__Bacilli__Bacillus_clausii_KSM-K16__peptide_ABC_transporter_permease:0.60834293893491542260,(288554193__Bacteria__Bacilli__Bacillus_pseudofirmus_OF4__peptide_ABC_transporter_permease:0.12870523081943596733,15615683__Bacteria__Bacilli__Bacillus_halodurans_C-125__hypothetical_protein:0.15173389391042219065):0.03579447646937158195):0.05550406529351081808,297528716__Bacteria__Bacilli__Geobacillus_sp_C56-T3__hypothetical_protein:0.31645851423447157735):0.02869930299839849874):0.07119667648177140096):0.14121423172830591120):0.11072305305639899842,(((125717737__Bacteria__Bacilli__Streptococcus_sanguinis_SK36__ATP|binding_cassette_transporter|like_protein:0.04134024874730773264,157151112__Bacteria__Bacilli__Streptococcus_gordonii_str_Challis_substr_CH1__ATP|binding_cassette_transporter|like_protein:0.06066797275160366182):0.09285457376034580990,(251782337__Bacteria__Bacilli__Streptococcus_dysgalactiae_subsp_equisimilis_GGS_124_1__ABC_transporter_permease:0.00000122123005994819,(((383480683__Bacteria__Bacilli__Streptococcus_pyogenes_MGAS15252__ABC_transport_system_permease_component:0.00000122123005994819,383494664__Bacteria__Bacilli__Streptococcus_pyogenes_MGAS1882__ABC_transport_system_permease_component:0.00000122123005994819):0.00185104102994033113,(((94993251__Bacteria__Bacilli__Streptococcus_pyogenes_MGAS2096__ABC_transporter_permease:0.00000122123005994819,((386316942__Bacteria__Bacilli__Streptococcus_dysgalactiae_subsp_equisimilis_ATCC_12394__ABC_transporter_permease:0.00369956047201525475,19746917__Bacteria__Bacilli__Streptococcus_pyogenes_MGAS8232__ABC_transporter_permease:0.00372508600148905786):0.00000122123005994819,(50915072__Bacteria__Bacilli__Streptococcus_pyogenes_MGAS10394__ABC_transporter_permease_protein:0.00000122123005994819,139474489__Bacteria__Bacilli__Streptococcus_pyogenes_str_Manfredo__ABC_transporter_permease:0.00000122123005994819):0.00000122123005994819):0.00000122123005994819):0.00000122123005994819,94995213__Bacteria__Bacilli__Streptococcus_pyogenes_MGAS10750__ABC_transporter_permease:0.00000122123005994819):0.00000122123005994819,94989361__Bacteria__Bacilli__Streptococcus_pyogenes_MGAS9429__ABC_transporter_permease:0.00000122123005994819):0.00000122123005994819):0.00184926200738043064,(386363496__Bacteria__Bacilli__Streptococcus_pyogenes_Alab49__permease_family_protein:0.00000122123005994819,(((209560155__Bacteria__Bacilli__Streptococcus_pyogenes_NZ131__ABC_transporter:0.00000122123005994819,((94991301__Bacteria__Bacilli__Streptococcus_pyogenes_MGAS10270__ABC_transporter_permease_protein:0.00000122123005994819,71911539__Bacteria__Bacilli__Streptococcus_pyogenes_MGAS5005__ABC_transporter_permease:0.00000122123005994819):0.00000122123005994819,71904372__Bacteria__Bacilli__Streptococcus_pyogenes_MGAS6180__ABC_transporter_permease:0.00000122123005994819):0.00000122123005994819):0.00000122123005994819,(28896643__Bacteria__Bacilli__Streptococcus_pyogenes_SSI-1__ABC_transporter_permease:0.00000122123005994819,21911270__Bacteria__Bacilli__Streptococcus_pyogenes_MGAS315__ABC_transporter_permease:0.00000122123005994819):0.00000122123005994819):0.00000122123005994819,15675805__Bacteria__Bacilli__Streptococcus_pyogenes_M1_GAS__ABC_transporter_permease:0.00000122123005994819):0.00000122123005994819):0.00000122123005994819):0.00369513147813644400):0.11655732079945242685):0.47694030254280300740,(((15616236__Bacteria__Bacilli__Bacillus_halodurans_C-125__ABC_transporter_ATP|binding_protein:0.17199616305014167605,288556370__Bacteria__Bacilli__Bacillus_pseudofirmus_OF4__ABC_transporter_ATP|binding_protein:0.14605604810690009376):0.07787430982321927320,((350267536__Bacteria__Bacilli__Bacillus_subtilis_subsp_spizizenii_TU-B-10__ABC_transporter:0.00372344742123776424,(((384176946__Bacteria__Bacilli__Bacillus_subtilis_subsp_subtilis_RO-NN-1__ABC_transporter:0.00201136936345281195,(321312876__Bacteria__Bacilli__Bacillus_subtilis_BSn5__putative_ABC_transporter_ATP|binding_protein:0.00000122123005994819,255767762__Bacteria__Bacilli__Bacillus_subtilis_subsp_subtilis_str_168__ABC_transporter_permease:0.00183842988443063608):0.00535446822095513811):0.00656870893707988540,386759943__Bacteria__Bacilli__Bacillus_sp_JS__ABC_transporter:0.01284087775429490833):0.01229798853835594591,305675930__Bacteria__Bacilli__Bacillus_subtilis_subsp_spizizenii_str_W23__ABC_transporter_ATP|binding_protein:0.00336893028554172266):0.00220668199003352461):0.07768151965475500464,311069843__Bacteria__Bacilli__Bacillus_atrophaeus_1942__ABC_transporter_ATP|binding_protein:0.07859054330286445456):0.08751277519282767148):0.24085451991138079331,((238924740__Bacteria__Clostridia__Eubacterium_rectale_ATCC_33656__hypothetical_protein:0.21654284558615743972,347532616__Bacteria__Clostridia__Roseburia_hominis_A2-183__hypothetical_protein:0.19298094413460190055):0.09237360368518285347,317054856__Bacteria__Clostridia__Ruminococcus_albus_7__hypothetical_protein:0.31727054952424393885):0.28538059071841442860):0.11747475955102515410):0.27750996249747844624):0.04383648145773128696,((330832367__Bacteria__Bacilli__Streptococcus_suis_ST3__peptide_ABC_transporter_permease:0.00000122123005994819,(((((386583624__Bacteria__Bacilli__Streptococcus_suis_D9__peptide_ABC_transporter_permease:0.00000122123005994819,((386587740__Bacteria__Bacilli__Streptococcus_suis_A7__peptide_ABC_transporter_permease:0.00000122123005994819,((253751352__Bacteria__Bacilli__Streptococcus_suis_SC84__permease:0.00000122123005994819,386577465__Bacteria__Bacilli__Streptococcus_suis_GZ1__hypothetical_protein:0.00000122123005994819):0.00000122123005994819,253753253__Bacteria__Bacilli__Streptococcus_suis_P1-7__permease:0.00000122123005994819):0.00000122123005994819):0.00000122123005994819,(386579446__Bacteria__Bacilli__Streptococcus_suis_JS14__peptide_ABC_transporter_permease:0.00000122123005994819,253755076__Bacteria__Bacilli__Streptococcus_suis_BM407__permease:0.00000122123005994819):0.00000122123005994819):0.00000122123005994819):0.00000122123005994819,(386581510__Bacteria__Bacilli__Streptococcus_suis_SS12__peptide_ABC_transporter_permease:0.00000122123005994819,146320355__Bacteria__Bacilli__Streptococcus_suis_98HAH33__peptide_ABC_transporter_permease:0.00000122123005994819):0.00000122123005994819):0.00000122123005994819,146318170__Bacteria__Bacilli__Streptococcus_suis_05ZYH33__peptide_ABC_transporter_permease:0.01525663578042727592):0.00176065079601164863,386585658__Bacteria__Bacilli__Streptococcus_suis_D12__peptide_ABC_transporter_permease:0.00000122123005994819):0.00000122123005994819,389856191__Bacteria__Bacilli__Streptococcus_suis_ST1__peptide_ABC_transporter_permease:0.00528489472341419839):0.02683638412566593037):0.29426808880693039461,(((157151478__Bacteria__Bacilli__Streptococcus_gordonii_str_Challis_substr_CH1__ABC_transporter_ATP|binding_protein:0.19506454045913540485,337282356__Bacteria__Bacilli__Streptococcus_parasanguinis_ATCC_15912__ABC_transporter_membrane_protein:0.16708397873084379626):0.08090954490608052996,(((15900680__Bacteria__Bacilli__Streptococcus_pneumoniae_TIGR4__hypothetical_protein:0.00000122123005994819,342163465__Bacteria__Bacilli__Streptococcus_pseudopneumoniae_IS7493__antimicrobial_peptide_ABC_transporter_permease:0.00519713804699048487):0.05409519719813752486,(331266177__Bacteria__Bacilli__Streptococcus_oralis_Uo5__macrolide_ABC_transporter_permease:0.04723313090725195923,289167688__Bacteria__Bacilli__Streptococcus_mitis_B6__ABC_transporter_permease:0.03802555392393133088):0.03523947408741021081):0.21216817577287377938,125718340__Bacteria__Bacilli__Streptococcus_sanguinis_SK36__peptide_ABC_transporter_permease:0.11912369082315070468):0.20234498367589390244):0.08023933800936944305,((340399324__Bacteria__Bacilli__Streptococcus_salivarius_CCHSS3__ABC_transporter_permease_yknZ:0.25465683225982332916,((333904817__Bacteria__Bacilli__Streptococcus_parauberis_KCTC_11537__permease:0.09859201994110489142,222152900__Bacteria__Bacilli__Streptococcus_uberis_0140J__permease:0.13734580835677520638):0.03813027373283786603,((15674873__Bacteria__Bacilli__Streptococcus_pyogenes_M1_GAS__ABC_transporter_permease:0.11677483553811464356,251782212__Bacteria__Bacilli__Streptococcus_dysgalactiae_subsp_equisimilis_GGS_124_1__ABC_transporter_permease:0.07294018836581124543):0.03125794765353129279,225868430__Bacteria__Bacilli__Streptococcus_equi_subsp_zooepidemicus__permease:0.11200910824108036012):0.03810438003996466372):0.14791000371658744039):0.12585018508664852499,((379705479__Bacteria__Bacilli__Streptococcus_infantarius_subsp_infantarius_CJ18__ABC_transporter_permease:0.14283035077393121948,(288905529__Bacteria__Bacilli__Streptococcus_gallolyticus_UCN34__ABC_transporter_permease:0.01854760514498045992,(374338172__Bacteria__Bacilli__Streptococcus_macedonicus_ACA-DC_198__ABC_transporter_permease:0.01844460056557626487,336064527__Bacteria__Bacilli__Streptococcus_pasteurianus_ATCC_43144__ABC_transporter_permease:0.01081727481839580771):0.01118663313689303648):0.08836997496318189926):0.12602370908084600809,(22537506__Bacteria__Bacilli__Streptococcus_agalactiae_2603V-R__permease:0.16070741674895977491,24379318__Bacteria__Bacilli__Streptococcus_mutans_UA159__ABC_transporter_permease:0.21291618123077418745):0.11233363690613995534):0.02676885259339309431):0.04574515843999541614):0.07653105034846925669):0.40709727586611571537):0.09686299505753308281):0.08838917120698225327):0.12613336993773954786,((134300806__Bacteria__Clostridia__Desulfotomaculum_reducens_MI-1__hypothetical_protein:0.82303918134746234525,332665012__Bacteria__Bacteroidetes__Haliscomenobacter_hydrossis_DSM_1100__hypothetical_protein:0.89897459575712668212):0.15895722902214567962,(((307719608__Bacteria__Spirochaetes__Spirochaeta_thermophila_DSM_6192__transporter:0.00424275863619022215,386347704__Bacteria__Spirochaetes__Spirochaeta_thermophila_DSM_6578__hypothetical_protein:0.02611145517368672342):0.86545137494732582439,((94971656__Bacteria__Acidobacteria__Candidatus_Koribacter_versatilis_Ellin345__efflux_ABC_transporter_inner_membrane_protein:0.67858077924254978086,(((336126175__Bacteria__Gammaproteobacteria__Vibrio_anguillarum_775__export_ABC_transporter_permease:0.16276869795448775657,(54302050__Bacteria__Gammaproteobacteria__Photobacterium_profundum_SS9__hypothetical_protein:0.19822310768403214598,59711770__Bacteria__Gammaproteobacteria__Vibrio_fischeri_ES114__export_ABC_transporter_permease:0.26595046082388401620):0.05351051717726668794):0.14866199946489522254,(27367398__Bacteria__Gammaproteobacteria__Vibrio_vulnificus_CMCP6__antimicrobial_peptide_ABC_transporter_permease:0.06119130864083111021,(156975109__Bacteria__Gammaproteobacteria__Vibrio_harveyi_ATCC_BAA-1116__hypothetical_protein:0.08937816356782013472,(28898771__Bacteria__Gammaproteobacteria__Vibrio_parahaemolyticus_RIMD_2210633__hypothetical_protein:0.00188075197184288715,262393819__Bacteria__Gammaproteobacteria__Vibrio_sp_Ex25__ABC|type_antimicrobial_peptide_transport_system_permease_component:0.00579973794746720464):0.08799784596977186513):0.03424912434633755470):0.18531381492695550572):0.05602360704245851197,15641574__Bacteria__Gammaproteobacteria__Vibrio_cholerae_O1_biovar_El_Tor_str_N16961__hypothetical_protein:0.32149884526350286373):0.63078133050301798956):0.09389762439895744939,(332300125__Bacteria__Bacteroidetes__Porphyromonas_asaccharolytica_DSM_20707__hypothetical_protein:0.64525489869951058175,(90021926__Bacteria__Gammaproteobacteria__Saccharophagus_degradans_2-40__protein_of_unknown_function_DUF214:0.52070888427096817530,375255969__Bacteria__Bacteroidetes__Tannerella_forsythia_ATCC_43037__efflux_ABC_transporter_permease:0.71796364846370208657):0.14834570597623869537):0.30081364099918583843):0.19511587244094527605):0.12147369804732602305,(((289582576__Archaea__Halobacteria__Natrialba_magadii_ATCC_43099__hypothetical_protein:0.37350017347138364521,((336252842__Archaea__Halobacteria__Halopiger_xanaduensis_SH-6__hypothetical_protein:0.12133341776630249265,(284167018__Archaea__Halobacteria__Haloterrigena_turkmenica_DSM_5511__hypothetical_protein:0.15678707567377891952,289581609__Archaea__Halobacteria__Natrialba_magadii_ATCC_43099__hypothetical_protein:0.09666495084571390117):0.05262139928615015838):0.34220106309539238820,(257053026__Archaea__Halobacteria__Halorhabdus_utahensis_DSM_12940__hypothetical_protein:0.39002198735630227988,(257389250__Archaea__Halobacteria__Halomicrobium_mukohataei_DSM_12286__hypothetical_protein:0.16796824342522251317,(2508582222__Archaea__Halobacteria__Haloarcula_vallismortis_ATCC_29715__ABC|type_antimicrobial_peptide_transport_system|_permease_component:0.00359237475949224054,((55377525__Archaea__Halobacteria__Haloarcula_marismortui_ATCC_43049__ABC_transporter_permease:0.00187500697206747493,(2508579387__Archaea__Halobacteria__Haloarcula_sinaiiensis_ATCC_33800__ABC|type_antimicrobial_peptide_transport_system|_permease_component:0.00187962872547167551,2508573283__Archaea__Halobacteria__Haloarcula_californiae_ATCC_33799__ABC|type_antimicrobial_peptide_transport_system|_permease_component:0.00000122123005994819):0.00000122123005994819):0.02294751385827358339,344211601__Archaea__Halobacteria__Haloarcula_hispanica_ATCC_33960__ABC_transporter_permease:0.01199491435223255104):0.01537977464057578569):0.21977894043232837351):0.11785151679702485228):0.17963582796869648206):0.07210109693881784632):0.56862324994794299915,((294496361__Archaea__Methanosarcinales__Methanohalophilus_mahii_DSM_5219__hypothetical_protein:0.12794496703405044968,91772158__Archaea__Methanosarcinales__Methanococcoides_burtonii_DSM_6242__cell_division_protein_FtsX:0.15030413163184561109):0.14502883040889621991,((298675865__Archaea__Methanosarcinales__Methanohalobium_evestigatum_Z-7303__hypothetical_protein:0.14656646310086898777,298675864__Archaea__Methanosarcinales__Methanohalobium_evestigatum_Z-7303__hypothetical_protein:0.18941250990859551107):0.06976502777845798586,(((((20089338__Archaea__Methanosarcinales__Methanosarcina_acetivorans_C2A__hypothetical_protein:0.03850532219565108716,73668289__Archaea__Methanosarcinales__Methanosarcina_barkeri_str_Fusaro__putative_ABC_transport_system_permease_protein:0.08013405898937636662):0.03379112435578985468,21227735__Archaea__Methanosarcinales__Methanosarcina_mazei_Go1__ABC_transporter_ATP|binding_protein:0.03505182225526469464):0.23960636547242217254,((21227049__Archaea__Methanosarcinales__Methanosarcina_mazei_Go1__hypothetical_protein:0.03816285057421858751,20092759__Archaea__Methanosarcinales__Methanosarcina_acetivorans_C2A__ABC_transporter_permease:0.07428793688923894523):0.18787325764625581459,(73668226__Archaea__Methanosarcinales__Methanosarcina_barkeri_str_Fusaro__ABC_transporter|_permease_protein:0.10244957729649982470,(20092755__Archaea__Methanosarcinales__Methanosarcina_acetivorans_C2A__ABC_transporter_permease:0.06643623680366750328,21227053__Archaea__Methanosarcinales__Methanosarcina_mazei_Go1__ABC_transporter_permease:0.03336610547979480812):0.10049775688076123537):0.21063770161611217180):0.07038419995248090810):0.04957246831244657009,(91772722__Archaea__Methanosarcinales__Methanococcoides_burtonii_DSM_6242__hypothetical_protein:0.25714384684373620127,294495501__Archaea__Methanosarcinales__Methanohalophilus_mahii_DSM_5219__hypothetical_protein:0.22777330472754675483):0.10874913778104765283):0.04723467195649032335,((336476913__Archaea__Methanosarcinales__Methanosalsum_zhilinae_DSM_4017__hypothetical_protein:0.21174448193187189737,336476818__Archaea__Methanosarcinales__Methanosalsum_zhilinae_DSM_4017__hypothetical_protein:0.07010097600118898875):0.13224902444815833658,(91772157__Archaea__Methanosarcinales__Methanococcoides_burtonii_DSM_6242__hypothetical_protein:0.11866110758177150775,294496360__Archaea__Methanosarcinales__Methanohalophilus_mahii_DSM_5219__hypothetical_protein:0.13404816949342771015):0.10189024889800128715):0.06220862126179443202):0.03312724352056502924):0.09601332518604500932):0.33269152330872664436):0.14532685427259864341,(((((297619699__Archaea__Methanococcales__Methanococcus_voltae_A3__hypothetical_protein:0.29644114078021621683,(340624070__Archaea__Methanococcales__Methanococcus_maripaludis_X1__hypothetical_protein:0.26464539648078999612,45358084__Archaea__Methanococcales__Methanococcus_maripaludis_S2__hypothetical_protein:0.32354982470127746641):0.08712544410758893410):0.21053039250188201881,(91773855__Archaea__Methanosarcinales__Methanococcoides_burtonii_DSM_6242__hypothetical_protein:0.19126062305297830690,(20091991__Archaea__Methanosarcinales__Methanosarcina_acetivorans_C2A__ABC_transporter_permease:0.09121443360860367888,(20089984__Archaea__Methanosarcinales__Methanosarcina_acetivorans_C2A__ABC_transporter_permease:0.07162963633692125132,(21229200__Archaea__Methanosarcinales__Methanosarcina_mazei_Go1__ABC_transporter_permease:0.04733846451312138243,73670469__Archaea__Methanosarcinales__Methanosarcina_barkeri_str_Fusaro__ABC_transporter|_permease_protein:0.07086411948588704213):0.02242517587732423615):0.07051995090255304410):0.12970923505490267180):0.22939819509578418533):0.36317485545024530413,((((229578745__Archaea__Sulfolobales__Sulfolobus_islandicus_YG_57-14__hypothetical_protein:0.00000122123005994819,229581995__Archaea__Sulfolobales__Sulfolobus_islandicus_YN_15-51__hypothetical_protein:0.01115388030144500928):0.09291711405329428075,227830422__Archaea__Sulfolobales__Sulfolobus_islandicus_LS-2-15__hypothetical_protein:0.00385332601171969923):0.02350427406811509551,((227827723__Archaea__Sulfolobales__Sulfolobus_islandicus_M_14-25__hypothetical_protein:0.03630316482552415486,15897591__Archaea__Sulfolobales__Sulfolobus_solfataricus_P2__hypothetical_protein:0.05359138230251447171):0.03543323929687922091,15921140__Archaea__Sulfolobales__Sulfolobus_tokodaii_str_7__hypothetical_protein:0.18822328376816774287):0.04186804694069830995):0.66672523863501875763,(18314244__Archaea__Thermoproteales__Pyrobaculum_aerophilum_str_IM2__hypothetical_protein:1.06245723431308713991,170290856__Archaea__others_archaea__Candidatus_Korarchaeum_cryptofilum_OPF8__peptide_ABC_transporter_permease:0.78426152676640592531):0.18738538960183037663):0.16142030945419852395):0.01811495626566975506,((315231345__Archaea__Thermococcales-pyroco__Thermococcus_barophilus_MP__ABC_transporter_permease:0.74871098804724411924,(325959252__Archaea__Methanobacteriales__Methanobacterium_sp_AL-21__hypothetical_protein:0.77893311089751082754,333986585__Archaea__Methanobacteriales__Methanobacterium_sp_SWAN-1__hypothetical_protein:0.74612262957336328295):0.23855386855466836904):0.06876644839667865605,(41614969__Archaea__others_archaea__Nanoarchaeum_equitans_Kin4-M__hypothetical_protein:0.65192560623280981780,(((333911424__Archaea__Methanococcales__Methanotorris_igneus_Kol_5__hypothetical_protein:0.15170638649161602429,336121661__Archaea__Methanococcales__Methanothermococcus_okinawensis_IH1__hypothetical_protein:0.11549839218346258374):0.06958061721974415081,(150401758__Archaea__Methanococcales__Methanococcus_aeolicus_Nankai-3__hypothetical_protein:0.19627000874659328300,(261403252__Archaea__Methanococcales__Methanocaldococcus_vulcanius_M7__hypothetical_protein:0.06990109438870877046,(289192003__Archaea__Methanococcales__Methanocaldococcus_sp_FS406-22__hypothetical_protein:0.02229411139033632763,(15669701__Archaea__Methanococcales__Methanocaldococcus_jannaschii_DSM_2661__hypothetical_protein:0.00810846332753435532,256810194__Archaea__Methanococcales__Methanocaldococcus_fervens_AG86__hypothetical_protein:0.11325169695336363695):0.00911451010161616094):0.03372804641542333226):0.08957159855052816699):0.06953757403888465027):0.08431315689413408643,(297619398__Archaea__Methanococcales__Methanococcus_voltae_A3__hypothetical_protein:0.35425114942637558890,((150398809__Archaea__Methanococcales__Methanococcus_vannielii_SB__hypothetical_protein:0.14603044251181834801,150400301__Archaea__Methanococcales__Methanococcus_vannielii_SB__hypothetical_protein:0.08086204563138640888):0.06209244166486901917,(((159904800__Archaea__Methanococcales__Methanococcus_maripaludis_C6__hypothetical_protein:0.03750788559691227431,(150403703__Archaea__Methanococcales__Methanococcus_maripaludis_C7__hypothetical_protein:0.01523216127115683237,134046165__Archaea__Methanococcales__Methanococcus_maripaludis_C5__hypothetical_protein:0.02776660373032030851):0.01234517577463325674):0.07666278651542247913,(45358434__Archaea__Methanococcales__Methanococcus_maripaludis_S2__hypothetical_protein:0.03327055184017997658,(150402046__Archaea__Methanococcales__Methanococcus_maripaludis_C7__hypothetical_protein:0.01933433961840331713,159906165__Archaea__Methanococcales__Methanococcus_maripaludis_C6__hypothetical_protein:0.03588941802362820288):0.06258996560691773570):0.07547103108145465644):0.09161577238582178928,((45358197__Archaea__Methanococcales__Methanococcus_maripaludis_S2__hypothetical_protein:0.00000122123005994819,340623827__Archaea__Methanococcales__Methanococcus_maripaludis_X1__hypothetical_protein:0.00195670000795922358):0.02264792082602808121,((134046006__Archaea__Methanococcales__Methanococcus_maripaludis_C5__hypothetical_protein:0.00840561577071523985,159904646__Archaea__Methanococcales__Methanococcus_maripaludis_C6__hypothetical_protein:0.01744115227182595207):0.02932401112289861542,150403573__Archaea__Methanococcales__Methanococcus_maripaludis_C7__hypothetical_protein:0.02632633140173566005):0.01385334598770321737):0.08620103528231926049):0.01541619944920402489):0.08585279670408448027):0.07305606757294216824):0.32376626639299516119):0.20303960619790981101):0.06161133123192660821):0.09288894913278744614,(((((288930413__Archaea__Archaeoglobales__Ferroglobus_placidus_DSM_10642__hypothetical_protein:0.25358394555342306242,(327401801__Archaea__Archaeoglobales__Archaeoglobus_veneficus_SNP6__hypothetical_protein:0.27205541446666964278,284161798__Archaea__Archaeoglobales__Archaeoglobus_profundus_DSM_5631__hypothetical_protein:0.19458824390671214388):0.05581979356054850988):0.20799063755593893976,(336121703__Archaea__Methanococcales__Methanothermococcus_okinawensis_IH1__hypothetical_protein:0.69002662760204669379,(336121437__Archaea__Methanococcales__Methanothermococcus_okinawensis_IH1__hypothetical_protein:0.22283641939129825160,296109993__Archaea__Methanococcales__Methanocaldococcus_infernus_ME__hypothetical_protein:0.31772872980555411093):0.10358404658936123943):0.28652480443800326659):0.04370289308022427127,((126178017__Archaea__Methanomicrobiales__Methanoculleus_marisnigri_JR1__hypothetical_protein:0.20955725844171871342,126178445__Archaea__Methanomicrobiales__Methanoculleus_marisnigri_JR1__hypothetical_protein:0.47009270694586896555):0.11922501244612492000,(((88604165__Archaea__Methanomicrobiales__Methanospirillum_hungatei_JF-1__hypothetical_protein:0.24097628006306870407,219851877__Archaea__Methanomicrobiales__Methanosphaerula_palustris_E1-9c__hypothetical_protein:0.27020761782195673595):0.07445462839620088646,307352471__Archaea__Methanomicrobiales__Methanoplanus_petrolearius_DSM_11571__hypothetical_protein:0.31534004164301393525):0.03363291483840596952,((124485020__Archaea__Methanomicrobiales__Methanocorpusculum_labreanum_Z__hypothetical_protein:0.65184214483025826326,(126179765__Archaea__Methanomicrobiales__Methanoculleus_marisnigri_JR1__hypothetical_protein:0.24048525664093220455,(154150298__Archaea__Methanomicrobiales__Methanoregula_boonei_6A8__hypothetical_protein:0.03590769969056233080,154151579__Archaea__Methanomicrobiales__Methanoregula_boonei_6A8__hypothetical_protein:0.09551679186720224424):0.36552162486050254753):0.10990222985838782321):0.12514767146935104614,((154150567__Archaea__Methanomicrobiales__Methanoregula_boonei_6A8__hypothetical_protein:0.09673747225726771204,154149608__Archaea__Methanomicrobiales__Methanoregula_boonei_6A8__hypothetical_protein:0.07714637363238967260):0.25021720733496266575,219850943__Archaea__Methanomicrobiales__Methanosphaerula_palustris_E1-9c__hypothetical_protein:0.36049605295300696239):0.07145995801792018320):0.10663254107840734741):0.03367217458186282097):0.24599477420845056175):0.12310279912406422997,((((2508576559__Archaea__Halobacteria__Haloarcula_californiae_ATCC_33799__ABC|type_transport_system|_involved_in_lipoprotein_release|_permease_component:0.00000122123005994819,2508581606__Archaea__Halobacteria__Haloarcula_sinaiiensis_ATCC_33800__ABC|type_transport_system|_involved_in_lipoprotein_release|_permease_component:0.00000122123005994819):0.01700144552588387856,(344211282__Archaea__Halobacteria__Haloarcula_hispanica_ATCC_33960__ABC_transporter_permease:0.01043113774622241204,55377165__Archaea__Halobacteria__Haloarcula_marismortui_ATCC_43049__ABC_transporter_permease:0.01482736684669566651):0.03436267352587258489):0.35318147618934903065,((313126892__Archaea__Halobacteria__Halogeometricum_borinquense_DSM_11551__lipoprotein_release_ABC_transporter_permease:0.14122993458327406935,2508591100__Archaea__Halobacteria__Haloferax_mucosum_ATCC_BAA-1512__ABC|type_transport_system|_involved_in_lipoprotein_release|_permease_component:0.21243872672086200337):0.12812164802455425217,385803406__Archaea__Halobacteria__Haloquadratum_walsbyi_C23__ABC|type_transport_system_permease_protein_|probable_substrate_macrolides|:0.59461055738590684605):0.08141894247942615959):0.10829478966371200443,2508593078__Archaea__Halobacteria__Haloferax_mucosum_ATCC_BAA-1512__ABC|type_transport_system|_involved_in_lipoprotein_release|_permease_component:0.70671583126273906927):0.28645442761211448168):0.25530140929938344163,((386001577__Archaea__Methanosarcinales__Methanosaeta_harundinacea_6Ac__Efflux_ABC_transporter|_permease_protein:0.36076454970393523336,(116753898__Archaea__Methanosarcinales__Methanosaeta_thermophila_PT__hypothetical_protein:0.12658044260634068734,330507984__Archaea__Methanosarcinales__Methanosaeta_concilii_GP6__efflux_ABC_transporter_permease:0.17105179538517131799):0.19191530900892495026):0.16244901212001558455,((147920314__Archaea__Methanocellales__Uncultured_methanogenic_archaeon_RC-I__ABC_transporter_permease:0.26061697292128066517,383319007__Archaea__Methanocellales__Methanocella_sp_HZ254__lipoprotein_release_ABC_transporter_permease:0.16266602995170556523):0.08445729169030953554,(147920315__Archaea__Methanocellales__Uncultured_methanogenic_archaeon_RC-I__ABC_transporter_permease:0.20846441991215250433,(282165654__Archaea__Methanocellales__Methanocella_paludicola_SANAE__putative_ABC_transporter:0.08097751000985957404,383319008__Archaea__Methanocellales__Methanocella_sp_HZ254__lipoprotein_release_ABC_transporter_permease:0.06935789640443047743):0.08492091588357046639):0.12110908237342662974):0.28623142652952954235):0.32734129486553048549):0.09470161785620993811):0.07407558615007081571):0.11025684615329379989):0.02724426733424261532):0.05011698028660848542):0.05397284118382341539,((258511485__Bacteria__Bacilli__Alicyclobacillus_acidocaldarius_subsp_acidocaldarius_DSM_446__hypothetical_protein:1.17986956991132418970,(218962154__Bacteria__others_bacteria__Candidatus_Cloacamonas_acidaminovorans__putative_ABC|type_transport_systems|_involved_in_lipoprotein_release|_permease_components:0.90731261782285888007,((294056466__Bacteria__others_bacteria__Coraliomargarita_akajimensis_DSM_45221__hypothetical_protein:0.77814499652113677808,(338176437__Bacteria__Chlamydiae__Parachlamydia_acanthamoebae_UV-7__macrolide_export_ATP|binding|permease_protein_MacB:0.68447277781286597342,((296120400__Bacteria__Planctomycetes__Planctomyces_limnophilus_DSM_3776__hypothetical_protein:0.22592168483992225436,325108876__Bacteria__Planctomycetes__Planctomyces_brasiliensis_DSM_5305__hypothetical_protein:0.19317509815287023378):0.12295833708375231152,((32474570__Bacteria__Planctomycetes__Rhodopirellula_baltica_SH_1__ATP|binding|permease_fusion_ABC_transporter:0.36716647355184034440,283782479__Bacteria__Planctomycetes__Pirellula_staleyi_DSM_6068__hypothetical_protein:0.28136647411374565708):0.13832747433339123710,320103862__Bacteria__Planctomycetes__Isosphaera_pallida_ATCC_43644__hypothetical_protein:0.35959668819810186591):0.03436598911821962116):0.22095138734208707998):0.06173327670785596494):0.09137995859153358325,(((((294141440__Bacteria__Gammaproteobacteria__Shewanella_violacea_DSS12__ABC_transporter_permease:0.03319544337278988039,(170726256__Bacteria__Gammaproteobacteria__Shewanella_woodyi_ATCC_51908__hypothetical_protein:0.06230058531718723341,157375871__Bacteria__Gammaproteobacteria__Shewanella_sediminis_HAW-EB3__ABC_transporter_permease:0.02717618672326477941):0.00753137412387129383):0.06341257673347587553,(212635680__Bacteria__Gammaproteobacteria__Shewanella_piezotolerans_WP3__ABC|type_antimicrobial_peptide_transport_system|_permease_component:0.05964749281545455445,(167624370__Bacteria__Gammaproteobacteria__Shewanella_halifaxensis_HAW-EB4__hypothetical_protein:0.02607009807448772490,157961665__Bacteria__Gammaproteobacteria__Shewanella_pealeana_ATCC_700345__hypothetical_protein:0.05206848512853361199):0.02927384458023186628):0.03077107825594147320):0.05037614811950130028,119774609__Bacteria__Gammaproteobacteria__Shewanella_amazonensis_SB2B__ABC_transporter_permease:0.10617184840232193888):0.43272791328312387726,116625537__Bacteria__Acidobacteria__Candidatus_Solibacter_usitatus_Ellin6076__hypothetical_protein:0.47652374806225944459):0.14369926013634223838,(226229033__Bacteria__others_bacteria__Gemmatimonas_aurantiaca_T-27__hypothetical_membrane_protein:0.38394021250426507708,((313677207__Bacteria__Bacteroidetes__Marivirga_tractuosa_DSM_4126__hypothetical_protein:0.15177391513078414276,(390943417__Bacteria__Bacteroidetes__Belliella_baltica_DSM_15883__antimicrobial_peptide_ABC_transporter_permease:0.12509421441769721928,343085428__Bacteria__Bacteroidetes__Cyclobacterium_marinum_DSM_745__hypothetical_protein:0.09533414300040639333):0.09272131233215875901):0.11074113584637135244,((305667430__Bacteria__Bacteroidetes__Maribacter_sp_HTCC2170__hypothetical_protein:0.34959924238268885732,375012024__Bacteria__Bacteroidetes__Owenweeksia_hongkongensis_DSM_17368__antimicrobial_peptide_ABC_transporter_permease:0.19034023355568968627):0.06162069935002416343,256426028__Bacteria__Bacteroidetes__Chitinophaga_pinensis_DSM_2588__hypothetical_protein:0.25813031441003725375):0.06664063506620404587):0.09568591807283978456):0.29667548788150921446):0.04190743997632667694):0.09643246925493999255):0.04656663922499117841):0.11924237032431833638,(((116621977__Bacteria__Acidobacteria__Candidatus_Solibacter_usitatus_Ellin6076__hypothetical_protein:0.37230985013654871452,(94971440__Bacteria__Acidobacteria__Candidatus_Koribacter_versatilis_Ellin345__efflux_ABC_transporter_inner_membrane_protein:0.23745205322430379402,(225874210__Bacteria__Acidobacteria__Acidobacterium_capsulatum_ATCC_51196__macrolide_ABC_transporter_permease:0.24794136078374834353,((322433737__Bacteria__Acidobacteria__Granulicella_tundricola__hypothetical_protein:0.10470834867389372524,374313552__Bacteria__Acidobacteria__Granulicella_mallensis_MP5ACTX8__hypothetical_protein:0.16625307312184595121):0.06983474976302155024,(320105738__Bacteria__Acidobacteria__Terriglobus_saanensis_SP1PR4__hypothetical_protein:0.13344961670320398817,390956882__Bacteria__Acidobacteria__Terriglobus_roseus_DSM_18391__antimicrobial_peptide_ABC_transporter_permease:0.15557184326209605452):0.05994511875043703059):0.14881592676663335517):0.08717150076136286063):0.17120917406803698446):0.44559672215013534924,(((386347705__Bacteria__Spirochaetes__Spirochaeta_thermophila_DSM_6578__hypothetical_protein:0.00319173854971299339,307719609__Bacteria__Spirochaetes__Spirochaeta_thermophila_DSM_6192__ABC_transporter_permease:0.02622885460477630479):0.86930609159782534778,(220931104__Bacteria__Clostridia__Halothermothrix_orenii_H_168__antimicrobial_peptide_ABC_transporter_permease:0.65270767618450231673,220931105__Bacteria__Clostridia__Halothermothrix_orenii_H_168__antimicrobial_peptide_ABC_transporter_permease:0.67235054181789433159):0.10326551912881234974):0.04307739985999626403,(162449276__Bacteria__Deltaproteobacteria__Sorangium_cellulosum_So_ce_56__hypothetical_protein:0.86844156707571906750,(167648054__Bacteria__Alphaproteobacteria__Caulobacter_sp_K31__hypothetical_protein:0.73541183474474391968,((52843116__Bacteria__Gammaproteobacteria__Legionella_pneumophila_subsp_pneumophila_str_Philadelphia_1__ABC_transporter_permease:0.08328565530532315575,289163475__Bacteria__Gammaproteobacteria__Legionella_longbeachae_NSW150__ABC_transporter_permease:0.13201792516308749614):0.33635376190747040548,29655095__Bacteria__Gammaproteobacteria__Coxiella_burnetii_RSA_493__export_ABC_transporter_permease:0.38669918295426131127):0.38220682055024263191):0.24747573075788514840):0.09319921878852469033):0.05470695523242130598):0.10819273044452601407,((320104542__Bacteria__Planctomycetes__Isosphaera_pallida_ATCC_43644__hypothetical_protein:0.67198803712082222361,(34499851__Bacteria__Betaproteobacteria__Chromobacterium_violaceum_ATCC_12472__ABC_transporter_permease:0.48656396279189717546,(170729166__Bacteria__Gammaproteobacteria__Shewanella_woodyi_ATCC_51908__hypothetical_protein:0.28299251338831382663,(315127956__Bacteria__Gammaproteobacteria__Pseudoalteromonas_sp_SM9913__ABC_transporter_permease:0.04047731364079388411,77361732__Bacteria__Gammaproteobacteria__Pseudoalteromonas_haloplanktis_TAC125__ABC_transporter_permease:0.03787510330257230079):0.38378166812792235962):0.22299953865535215858):0.19271719099026210498):0.08441118504731748295,((((226226550__Bacteria__others_bacteria__Gemmatimonas_aurantiaca_T-27__hypothetical_membrane_protein:0.26053029055189358409,226228879__Bacteria__others_bacteria__Gemmatimonas_aurantiaca_T-27__hypothetical_membrane_protein:0.29944329632199323532):0.55802934747598254006,(94967753__Bacteria__Acidobacteria__Candidatus_Koribacter_versatilis_Ellin345__efflux_ABC_transporter_inner_membrane_protein:0.26816770182818572277,(225873606__Bacteria__Acidobacteria__Acidobacterium_capsulatum_ATCC_51196__macrolide_ABC_transporter_permease:0.33227221111693677758,(322433714__Bacteria__Acidobacteria__Granulicella_tundricola__hypothetical_protein:0.20780056133862115364,((320109209__Bacteria__Acidobacteria__Terriglobus_saanensis_SP1PR4__hypothetical_protein:0.12452148315990062277,390956121__Bacteria__Acidobacteria__Terriglobus_roseus_DSM_18391__antimicrobial_peptide_ABC_transporter_permease:0.21578917486650661672):0.09125052438334659011,374309122__Bacteria__Acidobacteria__Granulicella_mallensis_MP5ACTX8__hypothetical_protein:0.18120200192815866247):0.06018037122661448052):0.13055612652105966220):0.06633379516655117658):0.21302442929703754859):0.07275095021644706339,((347753872__Bacteria__Acidobacteria__Candidatus_Chloracidobacterium_thermophilum_B__antimicrobial_peptide_ABC_transporter_permease:0.45971055877086519637,347754051__Bacteria__Acidobacteria__Candidatus_Chloracidobacterium_thermophilum_B__antimicrobial_peptide_ABC_transporter_permease:0.40174617286529773486):0.15966769463549940200,(116620843__Bacteria__Acidobacteria__Candidatus_Solibacter_usitatus_Ellin6076__hypothetical_protein:0.33074495639316503492,(94971402__Bacteria__Acidobacteria__Candidatus_Koribacter_versatilis_Ellin345__efflux_ABC_transporter_inner_membrane_protein:0.41462456961947269374,(116622906__Bacteria__Acidobacteria__Candidatus_Solibacter_usitatus_Ellin6076__hypothetical_protein:0.25818317720435984830,116623218__Bacteria__Acidobacteria__Candidatus_Solibacter_usitatus_Ellin6076__hypothetical_protein:0.23637398643434973100):0.18743295719731148385):0.05855845265450339981):0.12135742307460932465):0.06851866991908524274):0.16666330003986037922,(((226226547__Bacteria__others_bacteria__Gemmatimonas_aurantiaca_T-27__hypothetical_membrane_protein:0.23681810818591966794,(226226551__Bacteria__others_bacteria__Gemmatimonas_aurantiaca_T-27__putative_ABC_transporter_permease_protein:0.29920604956917351558,226228878__Bacteria__others_bacteria__Gemmatimonas_aurantiaca_T-27__hypothetical_membrane_protein:0.31780669513338832832):0.07399030321473090699):0.53073578951527022873,((116620844__Bacteria__Acidobacteria__Candidatus_Solibacter_usitatus_Ellin6076__hypothetical_protein:0.36795822464673677565,(94971403__Bacteria__Acidobacteria__Candidatus_Koribacter_versatilis_Ellin345__efflux_ABC_transporter_inner_membrane_protein:0.35927478872289003720,116622905__Bacteria__Acidobacteria__Candidatus_Solibacter_usitatus_Ellin6076__hypothetical_protein:0.43193522923639648958):0.07353132676417747926):0.17685790274451690385,(347754122__Bacteria__Acidobacteria__Candidatus_Chloracidobacterium_thermophilum_B__antimicrobial_peptide_ABC_transporter_permease:0.45908695720788372796,(225873607__Bacteria__Acidobacteria__Acidobacterium_capsulatum_ATCC_51196__macrolide_ABC_transporter_permease:0.24919919596415282537,((374309121__Bacteria__Acidobacteria__Granulicella_mallensis_MP5ACTX8__hypothetical_protein:0.19251814706396042087,((390956122__Bacteria__Acidobacteria__Terriglobus_roseus_DSM_18391__antimicrobial_peptide_ABC_transporter_permease:0.24265095637233585757,320109210__Bacteria__Acidobacteria__Terriglobus_saanensis_SP1PR4__hypothetical_protein:0.16535664763734567173):0.10572666428278720829,322433713__Bacteria__Acidobacteria__Granulicella_tundricola__hypothetical_protein:0.19751482194741301623):0.05664927758575869637):0.08188603101493510672,94967752__Bacteria__Acidobacteria__Candidatus_Koribacter_versatilis_Ellin345__efflux_ABC_transporter_inner_membrane_protein:0.38198642279727634818):0.05141785445501707852):0.22711386925799620373):0.03540569137621119022):0.09438987454523177500):0.08906027986598294421,(((((189499953__Bacteria__Chlorobi__Chlorobium_phaeobacteroides_BS1__hypothetical_protein:0.52269619778343967553,385810277__Bacteria__others_bacteria__Ignavibacterium_album_JCM_16511__antimicrobial_peptide_ABC_transporter_permease:0.33406057507669539852):0.08240369445792038172,(268316027__Bacteria__Bacteroidetes__Rhodothermus_marinus_DSM_4252__hypothetical_protein:0.26527431744617335774,(294508882__Bacteria__Bacteroidetes__Salinibacter_ruber_M8__ABC_transporter_ATP|binding_protein:0.00000122123005994819,83816734__Bacteria__Bacteroidetes__Salinibacter_ruber_DSM_13855__ABC_transporter_ATP|binding_protein:0.00000122123005994819):0.37733409309168070012):0.20700161497730271143):0.14689527251791831275,((340622942__Bacteria__Bacteroidetes__Capnocytophaga_canimorsus_Cc5__Macrolide_export_ATP|binding|permease_macB:0.32141200182071105740,((298206701__Bacteria__Bacteroidetes__Croceibacter_atlanticus_HTCC2559__ABC_transporter_efflux_protein:0.09195035885008592813,(390953325__Bacteria__Bacteroidetes__Aequorivita_sublithincola_DSM_14238__antimicrobial_peptide_ABC_transporter_permease:0.12524581551299657223,(295132538__Bacteria__Bacteroidetes__Zunongwangia_profunda_SM-A87__ABC_transporter_efflux_protein:0.13020896409727666931,120437284__Bacteria__Bacteroidetes__Gramella_forsetii_KT0803__FtsX_family_membrane_protein:0.16297709972779234056):0.05634022036465391459):0.04621964079980335482):0.10343705308690778755,(383449779__Bacteria__Bacteroidetes__Flavobacterium_indicum_GPTSA100-9__ABC|type_transport_system|_permease_component:0.14031616573651661817,(150026444__Bacteria__Bacteroidetes__Flavobacterium_psychrophilum_JIP02-86__Probable_ABC|type_transport_system|_permease_component:0.25161460338663393932,(146299220__Bacteria__Bacteroidetes__Flavobacterium_johnsoniae_UW101__hypothetical_protein:0.15090122844303596739,347537512__Bacteria__Bacteroidetes__Flavobacterium_branchiophilum_FL-15__putative_ABC_transporter_permease:0.16869130504921706071):0.01704043502755387893):0.05702144827784940556):0.06789199851767967198):0.05882721282703459731):0.27078704612324205891,(312131736__Bacteria__Bacteroidetes__Leadbetterella_byssophila_DSM_17132__hypothetical_protein:0.28174943646919253792,284039500__Bacteria__Bacteroidetes__Spirosoma_linguale_DSM_74__hypothetical_protein:0.23933070960791971715):0.20929871822921236602):0.31008093230363786841):0.07600829286911897631,((385810276__Bacteria__others_bacteria__Ignavibacterium_album_JCM_16511__antimicrobial_peptide_ABC_transporter_permease:0.40226911975142254363,(((345302333__Bacteria__Bacteroidetes__Rhodothermus_marinus_SG0_5JP17-172__hypothetical_protein:0.00585231801106549012,268316028__Bacteria__Bacteroidetes__Rhodothermus_marinus_DSM_4252__hypothetical_protein:0.00000122123005994819):0.22929377386764948632,83814240__Bacteria__Bacteroidetes__Salinibacter_ruber_DSM_13855__ABC_transporter_permease:0.42478791801114318405):0.28406849388856103555,(182413458__Bacteria__others_bacteria__Opitutus_terrae_PB90-1__hypothetical_protein:0.32413959591498925361,((((21674173__Bacteria__Chlorobi__Chlorobium_tepidum_TLS__ABC_transporter_efflux_protein:0.04667328535697927439,193212468__Bacteria__Chlorobi__Chlorobaculum_parvum_NCIB_8327__hypothetical_protein:0.08209426436157638007):0.14445559245044967134,(((145219524__Bacteria__Chlorobi__Chlorobium_phaeovibrioides_DSM_265__hypothetical_protein:0.11204131374787658360,78187196__Bacteria__Chlorobi__Chlorobium_luteolum_DSM_273__ABC_transporter_efflux_protein:0.13839710672737878805):0.06469263294218781379,(189347035__Bacteria__Chlorobi__Chlorobium_limicola_DSM_245__hypothetical_protein:0.11842146989611306018,119357470__Bacteria__Chlorobi__Chlorobium_phaeobacteroides_DSM_266__hypothetical_protein:0.16200929465247573824):0.03097370303632148575):0.01283472359274282111,(78188958__Bacteria__Chlorobi__Chlorobium_chlorochromatii_CaD3__ABC_transporter_efflux_protein:0.20086238490078817120,194336697__Bacteria__Chlorobi__Pelodictyon_phaeoclathratiforme_BU-1__hypothetical_protein:0.09868978473650186212):0.02071005293702580380):0.04659813563263630332):0.04297754186832079826,(194334293__Bacteria__Chlorobi__Prosthecochloris_aestuarii_DSM_271__hypothetical_protein:0.09436370101335087024,189499952__Bacteria__Chlorobi__Chlorobium_phaeobacteroides_BS1__hypothetical_protein:0.12194226400356601714):0.09461407365048010720):0.19987692742410073654,193214303__Bacteria__Chlorobi__Chloroherpeton_thalassium_ATCC_35110__hypothetical_protein:0.28281278268143100751):0.07409446649040880850):0.11373889127294183055):0.10050284302370481038):0.05760780868587845466,(((256820607__Bacteria__Bacteroidetes__Capnocytophaga_ochracea_DSM_7271__hypothetical_protein:0.18444876525461215144,340621730__Bacteria__Bacteroidetes__Capnocytophaga_canimorsus_Cc5__Macrolide_export_ATP|binding|permease_macB:0.17097108633583105175):0.11417489969242390624,((332293136__Bacteria__Bacteroidetes__Krokinobacter_sp_4H-3-7-5__hypothetical_protein:0.18011790654618067831,((298208641__Bacteria__Bacteroidetes__Croceibacter_atlanticus_HTCC2559__ABC_transporter_efflux_protein:0.12696297650091217801,(120435467__Bacteria__Bacteroidetes__Gramella_forsetii_KT0803__FtsX_family_membrane_protein:0.11589886387494210962,295133969__Bacteria__Bacteroidetes__Zunongwangia_profunda_SM-A87__FtsX_family_hypothetical_protein:0.16152452628160057779):0.04288483192932966009):0.01651060803882085232,390955118__Bacteria__Bacteroidetes__Aequorivita_sublithincola_DSM_14238__antimicrobial_peptide_ABC_transporter_permease:0.17555289121938594255):0.02122387683621159565):0.05030551733692904814,(383450051__Bacteria__Bacteroidetes__Flavobacterium_indicum_GPTSA100-9__ABC|type_transport_system|_permease_component:0.21046359276954815232,(347536178__Bacteria__Bacteroidetes__Flavobacterium_branchiophilum_FL-15__putative_ABC_transporter_permease:0.17932259446187215346,((365960015__Bacteria__Bacteroidetes__Flavobacterium_columnare_ATCC_49512__ABC_transporter_permease:0.18038534279107579228,150026061__Bacteria__Bacteroidetes__Flavobacterium_psychrophilum_JIP02-86__Probable_ABC|type_transport_system|_permease_component:0.08421127163883558586):0.04674817636176687580,146302780__Bacteria__Bacteroidetes__Flavobacterium_johnsoniae_UW101__hypothetical_protein:0.13212941908644421085):0.03318185216516183339):0.03219094980058122279):0.05778997142468907111):0.08197792679918428083):0.24168514291346854250,(((375150259__Bacteria__Bacteroidetes__Niastella_koreensis_GR20-10__hypothetical_protein:0.37141388566447697261,256425952__Bacteria__Bacteroidetes__Chitinophaga_pinensis_DSM_2588__hypothetical_protein:0.27577693048879647897):0.16767508913388751157,(((312130069__Bacteria__Bacteroidetes__Leadbetterella_byssophila_DSM_17132__hypothetical_protein:0.34730979870291600609,(284035726__Bacteria__Bacteroidetes__Spirosoma_linguale_DSM_74__hypothetical_protein:0.21443148882944357281,(338210153__Bacteria__Bacteroidetes__Runella_slithyformis_DSM_19594__hypothetical_protein:0.12135172466378595091,255039341__Bacteria__Bacteroidetes__Dyadobacter_fermentans_DSM_18053__hypothetical_protein:0.22337721741681496046):0.08578353377103199728):0.08839574650130881117):0.09064190949773044681,((343085844__Bacteria__Bacteroidetes__Cyclobacterium_marinum_DSM_745__hypothetical_protein:0.16450917468861320225,390943813__Bacteria__Bacteroidetes__Belliella_baltica_DSM_15883__antimicrobial_peptide_ABC_transporter_permease:0.14735783067929031365):0.17489354702733497793,313677745__Bacteria__Bacteroidetes__Marivirga_tractuosa_DSM_4126__hypothetical_protein:0.25832909096995004816):0.07297855396552206664):0.16428607438415607223,(375011925__Bacteria__Bacteroidetes__Owenweeksia_hongkongensis_DSM_17368__antimicrobial_peptide_ABC_transporter_permease:0.34919940779413549681,(326798490__Bacteria__Bacteroidetes__Sphingobacterium_sp_21__hypothetical_protein:0.22690158718656061598,(387793587__Bacteria__Bacteroidetes__Solitalea_canadensis_DSM_3403__antimicrobial_peptide_ABC_transporter_permease:0.24497339135101423024,(255533491__Bacteria__Bacteroidetes__Pedobacter_heparinus_DSM_2366__hypothetical_protein:0.26119544145503031940,325106546__Bacteria__Bacteroidetes__Pedobacter_saltans_DSM_12145__hypothetical_protein:0.21703676875894425957):0.05513497205605628892):0.04215685001988902364):0.05604415393183364430):0.06963449282107395111):0.04437995130172870534):0.03562670683464258525,(332665899__Bacteria__Bacteroidetes__Haliscomenobacter_hydrossis_DSM_1100__hypothetical_protein:0.34963657912919943183,379728266__Bacteria__Bacteroidetes__Saprospira_grandis_str_Lewin__hypothetical_protein:0.34059604374317309361):0.09671267180632110716):0.07285892997004932148):0.31474661503101536431):0.14811335148885065860):0.07888482433662764859,(((153007135__Bacteria__Deltaproteobacteria__Anaeromyxobacter_sp_Fw109-5__hypothetical_protein:0.14094513877182421324,((220919389__Bacteria__Deltaproteobacteria__Anaeromyxobacter_dehalogenans_2CP-1__hypothetical_protein:0.00384070551654251777,86160573__Bacteria__Deltaproteobacteria__Anaeromyxobacter_dehalogenans_2CP-C__ABC_transporter_inner_membrane_subunit:0.00780785686315392264):0.01673863396694891259,197124669__Bacteria__Deltaproteobacteria__Anaeromyxobacter_sp_K__hypothetical_protein:0.00522855330199128217):0.11224804509541050357):0.31557567817746895455,(((383452111__Bacteria__Deltaproteobacteria__Corallococcus_coralloides_DSM_2259__putative_ABC_transporter_permease:0.14186523573366779938,(108761237__Bacteria__Deltaproteobacteria__Myxococcus_xanthus_DK_1622__ABC_transporter_permease:0.02177612720542308755,338531298__Bacteria__Deltaproteobacteria__Myxococcus_fulvus_HW-1__putative_ABC_transporter_permease:0.02137358557443815726):0.07145451396865452887):0.03896214574652133444,310818359__Bacteria__Deltaproteobacteria__Stigmatella_aurantiaca_DW4-3-1__ABC_transporter|like_permease:0.09383447173459660839):0.20540430797735248492,(310821874__Bacteria__Deltaproteobacteria__Stigmatella_aurantiaca_DW4-3-1__ABC_transporter_permease:0.11875420537866938908,(383455766__Bacteria__Deltaproteobacteria__Corallococcus_coralloides_DSM_2259__putative_ABC_transporter_permease:0.16459190940661580504,(338535428__Bacteria__Deltaproteobacteria__Myxococcus_fulvus_HW-1__putative_ABC_transporter_permease:0.02658108173574640076,108760958__Bacteria__Deltaproteobacteria__Myxococcus_xanthus_DK_1622__ABC_transporter_permease:0.02005414466993580766):0.12113521396111140427):0.06085048466570955328):0.15277998353846630741):0.10252060315252917166):0.23794423042150458780,(153007134__Bacteria__Deltaproteobacteria__Anaeromyxobacter_sp_Fw109-5__hypothetical_protein:0.12230741569991110396,(197124668__Bacteria__Deltaproteobacteria__Anaeromyxobacter_sp_K__hypothetical_protein:0.01029613967311516706,(220919388__Bacteria__Deltaproteobacteria__Anaeromyxobacter_dehalogenans_2CP-1__hypothetical_protein:0.00431613900298999115,86160572__Bacteria__Deltaproteobacteria__Anaeromyxobacter_dehalogenans_2CP-C__ABC_transporter_inner_membrane_subunit:0.00521484158809576090):0.00651647588968854233):0.07366322473386985314):0.51879732078627904812):0.07695704816560315631):0.04394587772045362162):0.04877075197476563734):0.12582730727426513773):0.06927748777942925595):0.04522061460398414667):0.04534178970694714012):0.04779357320922150709):0.03294736263085984440,((182412143__Bacteria__others_bacteria__Opitutus_terrae_PB90-1__hypothetical_protein:0.66855884301215384724,332295966__Bacteria__Clostridia__Thermodesulfobium_narugense_DSM_14796__hypothetical_protein:0.71950490038613013066):0.17364995221549242577,((((152991415__Bacteria__Epsilonproteobacteria__Nitratiruptor_sp_SB155-2__peptide_ABC_transporter_permease:0.63176438816879487703,(319789856__Bacteria__Aquificae__Thermovibrio_ammonificans_HB-1__hypothetical_protein:0.23663112059127019982,325294600__Bacteria__Aquificae__Desulfurobacterium_thermolithotrophum_DSM_11699__hypothetical_protein:0.16519573347377472516):0.20624855785221282711):0.35685300147839815743,(225851019__Bacteria__Aquificae__Persephonella_marina_EX-H1__macrolide_ABC_transporter_ATP|binding_protein|permease:0.47157344228680420084,(313672799__Bacteria__others_bacteria__Calditerrivibrio_nitroreducens_DSM_19672__hypothetical_protein:0.48143708444963856374,((376297034__Bacteria__Deltaproteobacteria__Desulfovibrio_desulfuricans_ND132__hypothetical_protein:0.13663707741194866530,317151742__Bacteria__Deltaproteobacteria__Desulfovibrio_aespoeensis_Aspo-2__hypothetical_protein:0.12606796952619672703):0.13758587452070708546,(374299310__Bacteria__Deltaproteobacteria__Desulfovibrio_africanus_str_Walvis_Bay__hypothetical_protein:0.16913894335258081170,(77917883__Bacteria__Deltaproteobacteria__Pelobacter_carbinolicus_DSM_2380__ABC_transporter_permease:0.28678317395440394710,(((218888037__Bacteria__Deltaproteobacteria__Desulfovibrio_vulgaris_str_Miyazaki_F__hypothetical_protein:0.17114375344472984586,46580842__Bacteria__Deltaproteobacteria__Desulfovibrio_vulgaris_str_Hildenborough__ABC_transporter_permease:0.15931911054987143994):0.12591120195477301102,78356382__Bacteria__Deltaproteobacteria__Desulfovibrio_alaskensis_G20__hypothetical_protein:0.24249175062975597550):0.09424797244236844673,239909034__Bacteria__Deltaproteobacteria__Desulfovibrio_magneticus_RS-1__hypothetical_protein:0.26141682966089652140):0.03957525857714971201):0.05494041536881086318):0.10158135892579697734):0.49572253143072492199):0.12212677289260104319):0.06613480524615708567):0.07913647795637818172,337288614__Bacteria__others_bacteria__Thermodesulfobacterium_sp_OPB45__hypothetical_protein:0.62604079177966898140):0.11054633064236665807,(182412144__Bacteria__others_bacteria__Opitutus_terrae_PB90-1__hypothetical_protein:0.85179147253213505220,((332295965__Bacteria__Clostridia__Thermodesulfobium_narugense_DSM_14796__hypothetical_protein:0.16662742216202414136,332295694__Bacteria__Clostridia__Thermodesulfobium_narugense_DSM_14796__hypothetical_protein:0.21802260149320465410):0.53498151161537355058,((152991414__Bacteria__Epsilonproteobacteria__Nitratiruptor_sp_SB155-2__peptide_ABC_transporter_permease:0.47375586034136585312,(325294599__Bacteria__Aquificae__Desulfurobacterium_thermolithotrophum_DSM_11699__hypothetical_protein:0.11569238856019949113,319789857__Bacteria__Aquificae__Thermovibrio_ammonificans_HB-1__hypothetical_protein:0.17459305330067995121):0.25123440676511293868):0.48542328510506782546,((225851018__Bacteria__Aquificae__Persephonella_marina_EX-H1__ABC_transporter_permease:0.50392422639306444498,313672798__Bacteria__others_bacteria__Calditerrivibrio_nitroreducens_DSM_19672__hypothetical_protein:0.43855992616689243313):0.14290245362563869236,(78356383__Bacteria__Deltaproteobacteria__Desulfovibrio_alaskensis_G20__hypothetical_protein:0.30983661947981550044,(374298857__Bacteria__Deltaproteobacteria__Desulfovibrio_africanus_str_Walvis_Bay__hypothetical_protein:0.21847627348193787711,(((218888038__Bacteria__Deltaproteobacteria__Desulfovibrio_vulgaris_str_Miyazaki_F__ABC_transporter_permease:0.12923661338579284230,(120601845__Bacteria__Deltaproteobacteria__Desulfovibrio_vulgaris_DP4__hypothetical_protein:0.00538413105990796434,387154099__Bacteria__Deltaproteobacteria__Desulfovibrio_vulgaris_RCH1__hypothetical_protein:0.00465985263437311299):0.17477236865033807245):0.12318445750879962464,(77917884__Bacteria__Deltaproteobacteria__Pelobacter_carbinolicus_DSM_2380__ABC_transporter_permease:0.20500599369217459289,239907351__Bacteria__Deltaproteobacteria__Desulfovibrio_magneticus_RS-1__ABC_transporter_permease:0.28054401841780501892):0.05169061709751487238):0.03599976741396509333,(376296565__Bacteria__Deltaproteobacteria__Desulfovibrio_desulfuricans_ND132__hypothetical_protein:0.09750356182738387223,317151910__Bacteria__Deltaproteobacteria__Desulfovibrio_aespoeensis_Aspo-2__hypothetical_protein:0.11720673295585191942):0.18118551611853275785):0.05285619050428195381):0.07647547625072005639):0.27388301915029272804):0.10864672963050320265):0.10436845838839751976):0.08323938154175714033):0.15493541563443011255):0.04619036937537761289):0.12634415715920913059):0.02445399863961231907):0.08056489915547017377,((((336117219__Bacteria__Actinobacteria__Microlunatus_phosphovorus_NM-1__hypothetical_protein:0.38795830235560008203,(336120280__Bacteria__Actinobacteria__Microlunatus_phosphovorus_NM-1__hypothetical_protein:0.25561055004745181218,(((336321692__Bacteria__Actinobacteria__Cellvibrio_gilvus_ATCC_13127__hypothetical_protein:0.12343905022273991834,332669382__Bacteria__Actinobacteria__Cellulomonas_fimi_ATCC_484__hypothetical_protein:0.14455627485203109694):0.12154600076396095132,(86738917__Bacteria__Actinobacteria__Frankia_sp_CcI3__hypothetical_protein:0.06746277476171298748,158318694__Bacteria__Actinobacteria__Frankia_sp_EAN1pec__hypothetical_protein:0.08605604562074024855):0.12550806549959442338):0.07126039593762291402,(331698271__Bacteria__Actinobacteria__Pseudonocardia_dioxanivorans_CB1190__hypothetical_protein:0.18485080508035789393,(336180066__Bacteria__Actinobacteria__Frankia_symbiont_of_Datisca_glomerata__hypothetical_protein:0.10973284590352032353,111225806__Bacteria__Actinobacteria__Frankia_alni_ACN14a__ABC_transporter_permease:0.15119464113087224821):0.04361685124989935630):0.05058726097088895451):0.05693311815932971393):0.10116806791303736834):0.20112230928514007733,(336118098__Bacteria__Actinobacteria__Microlunatus_phosphovorus_NM-1__hypothetical_protein:0.33489800712589601339,(117928659__Bacteria__Actinobacteria__Acidothermus_cellulolyticus_11B__hypothetical_protein:0.36251682928964190644,(357390925__Bacteria__Actinobacteria__Kitasatospora_setae_KM-6054__hypothetical_protein:0.30026697401365554096,(((159035896__Bacteria__Actinobacteria__Salinispora_arenicola_CNS-205__hypothetical_protein:0.14436354080769694952,((386847878__Bacteria__Actinobacteria__Actinoplanes_sp_SE50-110__Macrolide_export_ATP|binding|permease_protein_macB:0.05756359847379411560,383780040__Bacteria__Actinobacteria__Actinoplanes_missouriensis_431__putative_permease:0.05163328416808769111):0.07329784479288189991,(386847275__Bacteria__Actinobacteria__Actinoplanes_sp_SE50-110__Macrolide_export_ATP|binding|permease_protein_macB:0.09705612309578463825,383778784__Bacteria__Actinobacteria__Actinoplanes_missouriensis_431__putative_permease:0.06283813065989142521):0.04603052921603554420):0.08071190191982123563):0.14274994931224255224,(296271220__Bacteria__Actinobacteria__Thermobispora_bispora_DSM_43833__hypothetical_protein:0.13974715118325811702,271970054__Bacteria__Actinobacteria__Streptosporangium_roseum_DSM_43021__hypothetical_protein:0.12887622346210939051):0.07371885846858647340):0.05393925572212061176,(256389442__Bacteria__Actinobacteria__Catenulispora_acidiphila_DSM_44928__hypothetical_protein:0.20671481914691816617,300782423__Bacteria__Actinobacteria__Amycolatopsis_mediterranei_U32__peptide_ABC_transporter_permease:0.19496487191727945865):0.05786964434672876162):0.01659394322066211347):0.12096318337748672433):0.06425653605454614836):0.16267978902129462404):0.11890842972339493722,((159898128__Bacteria__Chloroflexi__Herpetosiphon_aurantiacus_DSM_785__hypothetical_protein:0.51652008019553219409,((383762895__Bacteria__Chloroflexi__Caldilinea_aerophila_DSM_14535_NBRC_104270__ABC_transporter_permease:0.39475512944522045400,((148657856__Bacteria__Chloroflexi__Roseiflexus_sp_RS-1__hypothetical_protein:0.01748173254474149826,156741114__Bacteria__Chloroflexi__Roseiflexus_castenholzii_DSM_13941__hypothetical_protein:0.03271361447786281379):0.13567355023991869989,(219848580__Bacteria__Chloroflexi__Chloroflexus_aggregans_DSM_9485__hypothetical_protein:0.04222976369489479104,(163846744__Bacteria__Chloroflexi__Chloroflexus_aurantiacus_J-10-fl__hypothetical_protein:0.00000122123005994819,222524556__Bacteria__Chloroflexi__Chloroflexus_sp_Y-400-fl__hypothetical_protein:0.00000122123005994819):0.04202604382709650144):0.09760113471496148496):0.24866247983173919711):0.08130864760622076581,(320160287__Bacteria__Chloroflexi__Anaerolinea_thermophila_UNI-1__ABC_transporter_permease:0.39354598211172586719,320160175__Bacteria__Chloroflexi__Anaerolinea_thermophila_UNI-1__ABC_transporter_permease:0.26393241369189107681):0.13154123921603885772):0.07626226734293486964):0.09590033231706816819,(((37520062__Bacteria__Cyanobacteria__Gloeobacter_violaceus_PCC_7421__hypothetical_protein:0.26910199988967969942,37520063__Bacteria__Cyanobacteria__Gloeobacter_violaceus_PCC_7421__hypothetical_protein:0.32129213228232123001):0.34211376979050739378,((86606281__Bacteria__Cyanobacteria__Synechococcus_sp_JA-3-3Ab__macrolide_ABC_transporter_permease:0.06318131653831023098,86610311__Bacteria__Cyanobacteria__Synechococcus_sp_JA-2-3Ba-2-13__macrolide_ABC_transporter_permease:0.02566349124486388272):0.59933885889165106065,(((170077236__Bacteria__Cyanobacteria__Synechococcus_sp_PCC_7002__ABC_transporter_permease:0.25008176276344168398,((((166364401__Bacteria__Cyanobacteria__Microcystis_aeruginosa_NIES-843__ABC_transporter:0.24481675842126524034,(307153071__Bacteria__Cyanobacteria__Cyanothece_sp_PCC_7822__hypothetical_protein:0.12943212976154483407,218441403__Bacteria__Cyanobacteria__Cyanothece_sp_PCC_7424__hypothetical_protein:0.10162947039317757336):0.10202553739548395062):0.05546420390414306262,((257061788__Bacteria__Cyanobacteria__Cyanothece_sp_PCC_8802__hypothetical_protein:0.00375062220338400788,218248726__Bacteria__Cyanobacteria__Cyanothece_sp_PCC_8801__hypothetical_protein:0.00000122123005994819):0.11961692337317675339,172038003__Bacteria__Cyanobacteria__Cyanothece_sp_ATCC_51142_lin-circ__putative_ABC_transporter_permease:0.23634587713769591999):0.14953578755463020622):0.13998327108124491991,((166365857__Bacteria__Cyanobacteria__Microcystis_aeruginosa_NIES-843__ABC_transporter_permease:0.21674543438796239903,(218437919__Bacteria__Cyanobacteria__Cyanothece_sp_PCC_7424__hypothetical_protein:0.11973402991406978391,307154397__Bacteria__Cyanobacteria__Cyanothece_sp_PCC_7822__hypothetical_protein:0.11789617600425073007):0.07587882372521959073):0.03704478337094302409,(((218246790__Bacteria__Cyanobacteria__Cyanothece_sp_PCC_8801__hypothetical_protein:0.00000122123005994819,257059832__Bacteria__Cyanobacteria__Cyanothece_sp_PCC_8802__hypothetical_protein:0.00000122123005994819):0.13175696716261001140,172037902__Bacteria__Cyanobacteria__Cyanothece_sp_ATCC_51142_lin-circ__hypothetical_protein:0.16024108259631578144):0.06871191522317576794,16332318__Bacteria__Cyanobacteria__Synechocystis_sp_PCC_6803__hypothetical_protein:0.19136964227749514444):0.04149423589678303409):0.05945379502312600484):0.03207361537526107892,172037970__Bacteria__Cyanobacteria__Cyanothece_sp_ATCC_51142_lin-circ__ABC_transporter_permease:0.27591079822085823325):0.02321636756750373662):0.02739266201264304798,((((298491618__Bacteria__Cyanobacteria__Nostoc_azollae_0708__hypothetical_protein:0.11513733257972406931,(75909074__Bacteria__Cyanobacteria__Anabaena_variabilis_ATCC_29413__hypothetical_protein:0.00591684512514812667,17227948__Bacteria__Cyanobacteria__Nostoc_sp_PCC_7120__hypothetical_protein:0.00344084708393735395):0.05040978689540509539):0.04878351036976087685,186685155__Bacteria__Cyanobacteria__Nostoc_punctiforme_PCC_73102__hypothetical_protein:0.08457670563032283761):0.15067689460977803928,(((158333838__Bacteria__Cyanobacteria__Acaryochloris_marina_MBIC11017__ABC_transporter_permease:0.20776336163694211767,220910089__Bacteria__Cyanobacteria__Cyanothece_sp_PCC_7425__hypothetical_protein:0.10400879710736206374):0.04468121370183589930,22298926__Bacteria__Cyanobacteria__Thermosynechococcus_elongatus_BP-1__ABC_transporter_permease:0.10421187721704119888):0.06974991977785179043,((148242499__Bacteria__Cyanobacteria__Synechococcus_sp_RCC307__peptide_ABC_transporter_permease:0.11386783268237064826,((78212967__Bacteria__Cyanobacteria__Synechococcus_sp_CC9605__ABC_transporter:0.11737783118842645691,(78184635__Bacteria__Cyanobacteria__Synechococcus_sp_CC9902__ABC_transporter:0.04782339379846583388,33865833__Bacteria__Cyanobacteria__Synechococcus_sp_WH_8102__ABC_transporter:0.04118053400586486890):0.01612994833430344416):0.03831042755481114948,(((124023246__Bacteria__Cyanobacteria__Prochlorococcus_marinus_str_MIT_9303__ABC_transporter:0.00436761983424135015,33862950__Bacteria__Cyanobacteria__Prochlorococcus_marinus_str_MIT_9313__ABC_transporter:0.01049495189745492350):0.07919053323946766143,((124025673__Bacteria__Cyanobacteria__Prochlorococcus_marinus_str_NATL1A__ABC_transporter:0.00000122123005994819,72382134__Bacteria__Cyanobacteria__Prochlorococcus_marinus_str_NATL2A__ABC_transporter:0.00000122123005994819):0.08574241540679873597,(((123968481__Bacteria__Cyanobacteria__Prochlorococcus_marinus_str_AS9601__ABC_transporter:0.00000122123005994819,((78779271__Bacteria__Cyanobacteria__Prochlorococcus_marinus_str_MIT_9312__ABC_transporter:0.00433141052154691671,157413313__Bacteria__Cyanobacteria__Prochlorococcus_marinus_str_MIT_9215__putative_ABC_transporter:0.00629001177275979786):0.00573075082790385805,126696284__Bacteria__Cyanobacteria__Prochlorococcus_marinus_str_MIT_9301__ABC_transporter:0.00000122123005994819):0.00357397831849431448):0.00986908130152793980,(33861470__Bacteria__Cyanobacteria__Prochlorococcus_marinus_subsp_pastoris_str_CCMP1986__ABC_transporter:0.02065155668190911398,123966229__Bacteria__Cyanobacteria__Prochlorococcus_marinus_str_MIT_9515__ABC_transporter:0.01861760617518519803):0.03605675941457962830):0.16100063631290859045,(159903387__Bacteria__Cyanobacteria__Prochlorococcus_marinus_str_MIT_9211__ABC_transporter:0.06655455950464295167,33240372__Bacteria__Cyanobacteria__Prochlorococcus_marinus_subsp_marinus_str_CCMP1375__ABC|type_antimicrobial_peptide_transport_system_permease_component:0.16250689405012772037):0.06629963997093091255):0.03333719771869137621):0.08689503470305078026):0.04301332175949715980,(113954392__Bacteria__Cyanobacteria__Synechococcus_sp_CC9311__macrolide_ABC_transporter_permease:0.05886676263788771096,148239553__Bacteria__Cyanobacteria__Synechococcus_sp_WH_7803__peptide_ABC_transporter_permease:0.06221998163339503840):0.03048194283898863696):0.02254208474565304321):0.08540461252108333401):0.21075166267799605446,56751433__Bacteria__Cyanobacteria__Synechococcus_elongatus_PCC_6301__ABC_transporter_permease:0.15523423282024681469):0.08491101060071588880):0.03237196042542484636):0.03937967524243883577,186683279__Bacteria__Cyanobacteria__Nostoc_punctiforme_PCC_73102__hypothetical_protein:0.24921243523924721530):0.02884741146031935197):0.06115500573114581589,37519914__Bacteria__Cyanobacteria__Gloeobacter_violaceus_PCC_7421__hypothetical_protein:0.53335384728660040210):0.08051568188621477384):0.06058301509211706792):0.08104960608070585493,((158338146__Bacteria__Cyanobacteria__Acaryochloris_marina_MBIC11017__macrolide_export_ATP|binding|permease:0.19517460600270566951,(220906820__Bacteria__Cyanobacteria__Cyanothece_sp_PCC_7425__hypothetical_protein:0.19666561827962181219,((75909071__Bacteria__Cyanobacteria__Anabaena_variabilis_ATCC_29413__hypothetical_protein:0.00000122123005994819,17227942__Bacteria__Cyanobacteria__Nostoc_sp_PCC_7120__hypothetical_protein:0.00177348665092474261):0.05159609330975797881,186686402__Bacteria__Cyanobacteria__Nostoc_punctiforme_PCC_73102__hypothetical_protein:0.05672059773412806150):0.10389828852509538915):0.04987842883261971866):0.32474492243660774138,37520343__Bacteria__Cyanobacteria__Gloeobacter_violaceus_PCC_7421__hypothetical_protein:0.34283567514288526556):0.11605695355169506899):0.06074691986794588522):0.02577112447776784901):0.04022350122992966043,((383791477__Bacteria__Spirochaetes__Spirochaeta_africana_DSM_8902__antimicrobial_peptide_ABC_transporter_permease:0.56232899545221504134,((320333510__Bacteria__Deinococcus-Thermus__Deinococcus_maricopensis_DSM_21211__hypothetical_protein:0.27095186992539976867,(297565501__Bacteria__Deinococcus-Thermus__Meiothermus_silvanus_DSM_9946__hypothetical_protein:0.10623863953599047005,(291297337__Bacteria__Deinococcus-Thermus__Meiothermus_ruber_DSM_1279__hypothetical_protein:0.08846297061539135087,(46198957__Bacteria__Deinococcus-Thermus__Thermus_thermophilus_HB27__ABC_transporter_permease:0.11987860352606022341,320449355__Bacteria__Deinococcus-Thermus__Thermus_scotoductus_SA-01__macrolide_export_ATP|binding_protein|permease_MacB:0.08728606899753992010):0.17458183330159354751):0.06247670638328591680):0.09510330488214448208):0.22007260701936173786,(217967228__Bacteria__others_bacteria__Dictyoglomus_turgidum_DSM_6724__hypothetical_protein:0.03200208278788423122,206901069__Bacteria__others_bacteria__Dictyoglomus_thermophilum_H-6-12__ABC_transporter_permease:0.05739873508462575713):0.35347204376148971816):0.05204083486280089432):0.08535541208129009128,(320160203__Bacteria__Chloroflexi__Anaerolinea_thermophila_UNI-1__ABC_transporter_permease:0.62722822734983774140,((310820201__Bacteria__Deltaproteobacteria__Stigmatella_aurantiaca_DW4-3-1__hypothetical_protein:0.13710862471442930577,(108758934__Bacteria__Deltaproteobacteria__Myxococcus_xanthus_DK_1622__macrolide_efflux_ABC_transporter_permease:0.01059298244404275127,338535452__Bacteria__Deltaproteobacteria__Myxococcus_fulvus_HW-1__putative_macrolide_efflux_ABC_transporter_permease:0.00906794298902088847):0.11440993080556030592):0.32487625251810547944,162453098__Bacteria__Deltaproteobacteria__Sorangium_cellulosum_So_ce_56__hypothetical_protein:0.44013242363401638979):0.04714934536547331356):0.06079604472548463812):0.04324431556857599723):0.04035485461697047027):0.04392653668715798543):0.07784672895703308171):0.03490346889575905720):0.02313943953396085940,((114321297__Bacteria__Gammaproteobacteria__Alkalilimnicola_ehrlichii_MLHE-1__hypothetical_protein:0.84137150622920808818,383785308__Bacteria__others_bacteria__Leptospirillum_ferrooxidans_C2-3__ABC_transporter_permease:0.47651767857853860599):0.10171903359772110909,((302039217__Bacteria__others_bacteria__Candidatus_Nitrospira_defluvii__putative_ABC_transporter_permease:0.23328777664022357086,302036448__Bacteria__others_bacteria__Candidatus_Nitrospira_defluvii__putative_macrolide_ABC_transporter_permease:0.25372026910031070246):0.22865971950555072367,((302343076__Bacteria__Deltaproteobacteria__Desulfarculus_baarsii_DSM_2075__hypothetical_protein:0.24262379244200552031,187734618__Bacteria__others_bacteria__Akkermansia_muciniphila_ATCC_BAA-835__hypothetical_protein:0.40097872737086759365):0.21000127474220126045,182415456__Bacteria__others_bacteria__Opitutus_terrae_PB90-1__hypothetical_protein:0.33621668466037757383):0.04237559232414764288):0.04339035643651879826):0.00810562162655842702):0.07288451599571141304):0.04752643106048361904):0.21524071598249827630,(((((77918429__Bacteria__Deltaproteobacteria__Pelobacter_carbinolicus_DSM_2380__ABC_transporter_permease:0.07067154058608732248,(74317430__Bacteria__Betaproteobacteria__Thiobacillus_denitrificans_ATCC_25259__hypothetical_protein:0.07878780913128421992,(222056597__Bacteria__Deltaproteobacteria__Geobacter_sp_FRC-32__hypothetical_protein:0.05719977807785549956,322419326__Bacteria__Deltaproteobacteria__Geobacter_sp_M18__hypothetical_protein:0.11843652459712954161):0.02467624809152485152):0.02987747280530421434):0.10257660638776160134,((372489786__Bacteria__Betaproteobacteria__Dechlorosoma_suillum_PS__antimicrobial_peptide_ABC_transporter_permease:0.09959901514201829897,71909527__Bacteria__Betaproteobacteria__Dechloromonas_aromatica_RCB__hypothetical_protein:0.12932493804210443145):0.06473358505827905840,(171060379__Bacteria__Betaproteobacteria__Leptothrix_cholodnii_SP-6__hypothetical_protein:0.12574515956206896994,(383760233__Bacteria__Betaproteobacteria__Rubrivivax_gelatinosus_IL144__putative_macrolide_ABC_transporter_permease:0.14809925283318314815,(297538251__Bacteria__Betaproteobacteria__Methylotenera_versatilis_301__hypothetical_protein:0.18761631018862681697,((319763066__Bacteria__Betaproteobacteria__Alicycliphilus_denitrificans_BC__hypothetical_protein:0.04075050198906265964,(121595144__Bacteria__Betaproteobacteria__Acidovorax_sp_JS42__hypothetical_protein:0.00000122123005994819,222111486__Bacteria__Betaproteobacteria__Acidovorax_ebreus_TPSY__hypothetical_protein:0.00000122123005994819):0.02619995048162946857):0.05246747500967584993,(121606438__Bacteria__Betaproteobacteria__Polaromonas_naphthalenivorans_CJ2__hypothetical_protein:0.05681387569495531531,89901956__Bacteria__Betaproteobacteria__Rhodoferax_ferrireducens_T118__hypothetical_protein:0.06542260786526117589):0.03776603253519328351):0.04606904542070665992):0.07040723445212404563):0.03482590359725460522):0.06739460647344582001):0.06412822167640462589):0.04720458357077043920,(((347529850__Bacteria__Alphaproteobacteria__Sphingobium_sp_SYK-6__putative_ABC_transporter_permease:0.18646808886783075576,294011586__Bacteria__Alphaproteobacteria__Sphingobium_japonicum_UT26S__ABC|type_transport_system_permease_component:0.11524362336207236157):0.07778391730387258785,148555064__Bacteria__Alphaproteobacteria__Sphingomonas_wittichii_RW1__hypothetical_protein:0.12927318618897823410):0.17883205985902078661,(386761676__Bacteria__Epsilonproteobacteria__Helicobacter_cinaedi_PAGU611__ABC_transporter_permease:0.05596495932022331476,32267355__Bacteria__Epsilonproteobacteria__Helicobacter_hepaticus_ATCC_51449__ABC_transporter:0.05194239743827109429):0.46184089936611255611):0.04207366813026227476):0.08637424136218598003,(114562987__Bacteria__Gammaproteobacteria__Shewanella_frigidimarina_NCIMB_400__hypothetical_protein:0.13976864407278755120,(((347541003__Bacteria__Betaproteobacteria__Pseudogulbenkiania_sp_NH8B__ABC_transporter_permease:0.15432182565044474942,261855393__Bacteria__Gammaproteobacteria__Halothiobacillus_neapolitanus_c2__hypothetical_protein:0.11384035030953425227):0.03399263909264925443,(85860349__Bacteria__Deltaproteobacteria__Syntrophus_aciditrophicus_SB__export_ABC_transporter_permease:0.09855398951288195375,(206890209__Bacteria__others_bacteria__Thermodesulfovibrio_yellowstonii_DSM_11347__ABC_transporter_permease:0.26212973537159023341,116748524__Bacteria__Deltaproteobacteria__Syntrophobacter_fumaroxidans_MPOB__hypothetical_protein:0.11396052997527643391):0.02032875897545944818):0.06100377702319918077):0.03198467088346806236,((197123998__Bacteria__Deltaproteobacteria__Anaeromyxobacter_sp_K__hypothetical_protein:0.23025453644985843793,333984257__Bacteria__Gammaproteobacteria__Methylomonas_methanica_MC09__hypothetical_protein:0.18465397631959187819):0.03587118201783026650,390949221__Bacteria__Gammaproteobacteria__Thiocystis_violascens_DSM_198__antimicrobial_peptide_ABC_transporter_permease:0.15109573062579137459):0.02613520011317098379):0.03161109804596630435):0.06279886721906949298):0.04632451906618730020,((((296271916__Bacteria__Epsilonproteobacteria__Arcobacter_nitrofigilis_DSM_7299__hypothetical_protein:0.10282693980379348231,(157736960__Bacteria__Epsilonproteobacteria__Arcobacter_butzleri_RM4018__ABC_transporter_permease:0.07354613337529732064,384171653__Bacteria__Epsilonproteobacteria__Arcobacter_sp_L__ABC_transporter_permease_component:0.05875948506554742184):0.07088024691088497253):0.18841342299513000325,(313681967__Bacteria__Epsilonproteobacteria__Sulfuricurvum_kujiense_DSM_16994__hypothetical_protein:0.11786824880648763547,78778237__Bacteria__Epsilonproteobacteria__Sulfurimonas_denitrificans_DSM_1251__hypothetical_protein:0.13501731235699679368):0.08801068144272199134):0.11908684773304983873,242280700__Bacteria__Deltaproteobacteria__Desulfovibrio_salexigens_DSM_2638__hypothetical_protein:0.44832541812757881194):0.04996601675716394464,224368741__Bacteria__Deltaproteobacteria__Desulfobacterium_autotrophicum_HRM2__ABC_transporter_permease:0.24194914944936360413):0.05208335875311846663):0.04148269572315541748):0.02689734775282357979):0.05438837501164268257,312115594__Bacteria__Alphaproteobacteria__Rhodomicrobium_vannielii_ATCC_17100__hypothetical_protein:0.30541167856263806701):0.05305421148166810513,((325293219__Bacteria__Alphaproteobacteria__Agrobacterium_sp_H13-3_circ-linear__macrolide_export_ATP|binding|permease:0.00804829687183945645,159184931__Bacteria__Alphaproteobacteria__Agrobacterium_tumefaciens_str_C58_circ-lin__hypothetical_protein:0.00542413394975283913):0.10894385319715636784,(86357695__Bacteria__Alphaproteobacteria__Rhizobium_etli_cf_42__ABC_transporter|_permease:0.01889023833916452996,116252118__Bacteria__Alphaproteobacteria__Rhizobium_leguminosarum_bv_viciae_3841__hypothetical_protein:0.01165214754649752590):0.10924675115495212363):0.15087668850511887220):0.04601724372072930197):0.37577331391525842230):0.01193080553927967739,13471429__Bacteria__Alphaproteobacteria__Mesorhizobium_loti_MAFF303099__ABC_transporter_permease:0.00400009326231517970):0.0;
