# Supplementary material for: The last universal common ancestor between ancient Earth chemistry and the onset of genetics
Source: PLoS Genet. 2018 Aug 16;14(8):e1007518. doi: 10.1371/journal.pgen.1007518 (PMC6095482; doi:10.1371/journal.pgen.1007518)
Supplement: S1 Appendix — The trees are for the 355 clusters that, after alignment and tree construction, generated ML trees that preserve domain monophyly while also having homologues in ≥2 archaeal and ≥2 bacterial lineages. These 355 proteins trace to LUCA by those phylogenetic criteria [78]. LUCA, last universal common ancestor; ML, maximum likelihood. (ZIP) [file pgen.1007518.s001.zip › renamed_trees_LUCA/3054.tree]

((289192198__Archaea__Methanococcales__Methanocaldococcus_sp_FS406-22__hypothetical_protein:0.03747282091301329388,((261403433__Archaea__Methanococcales__Methanocaldococcus_vulcanius_M7__hypothetical_protein:0.02046554424555814197,223478581__Archaea__Thermococcales-pyroco__Thermococcus_sp_AM4__Substrate|specific_component_NikN_of_nickel_ECF_transporter:0.62431668688171770842):0.06444748269171424182,296108995__Archaea__Methanococcales__Methanocaldococcus_infernus_ME__hypothetical_protein:0.16486657786955030702):0.01639036119011314657):0.05498541609334594432,(((((((297616566__Bacteria__Clostridia__Syntrophothermus_lipocalidus_DSM_12680__hypothetical_protein:0.62367446932000203397,(((344996958__Bacteria__Clostridia__Caldicellulosiruptor_lactoaceticus_6A__hypothetical_protein:0.00000122123005994819,((312128031__Bacteria__Clostridia__Caldicellulosiruptor_hydrothermalis_108__hypothetical_protein:0.01897848219367147260,(312622846__Bacteria__Clostridia__Caldicellulosiruptor_kronotskyensis_2002__hypothetical_protein:0.07799316580870362114,(302871458__Bacteria__Clostridia__Caldicellulosiruptor_obsidiansis_OB47__hypothetical_protein:0.01886740782588183091,312134743__Bacteria__Clostridia__Caldicellulosiruptor_owensensis_OL__hypothetical_protein:0.01856746127373170088):0.00949236440905270977):0.00941170808579809733):0.02829253594466671351,312792852__Bacteria__Clostridia__Caldicellulosiruptor_kristjanssonii_177R1B__hypothetical_protein:0.00940219561210159892):0.02847677022495304425):0.66910595113112125709,(319955841__Bacteria__Epsilonproteobacteria__Nitratifractor_salsuginis_DSM_16511__hypothetical_protein:0.89774536694274087445,313683161__Bacteria__Epsilonproteobacteria__Sulfuricurvum_kujiense_DSM_16994__hypothetical_protein:1.05732274051078523058):0.12778960229209257449):0.15026455929077550677,(((20808120__Bacteria__Clostridia__Thermoanaerobacter_tengcongensis_MB4__hypothetical_protein:0.01913992022201551832,(289577471__Bacteria__Clostridia__Thermoanaerobacter_italicus_Ab9__hypothetical_protein:0.00000122123005994819,(297543783__Bacteria__Clostridia__Thermoanaerobacter_mathranii_subsp_mathranii_str_A3__hypothetical_protein:0.00000122123005994819,((320116809__Bacteria__Clostridia__Thermoanaerobacter_brockii_subsp_finnii_Ako-1__hypothetical_protein:0.00000122123005994819,167038405__Bacteria__Clostridia__Thermoanaerobacter_pseudethanolicus_ATCC_33223__hypothetical_protein:0.00000122123005994819):0.00000122123005994819,167038861__Bacteria__Clostridia__Thermoanaerobacter_sp_X514__hypothetical_protein:0.00000122123005994819):0.01860094941794857362):0.00928032324754241023):0.00893963496089837488):0.01628506885116807329,345016678__Bacteria__Clostridia__Thermoanaerobacter_wiegelii_Rt8__hypothetical_protein:0.03139964330840921275):0.12991850819430708630,((333897932__Bacteria__Clostridia__Thermoanaerobacterium_xylanolyticum_LX-11__hypothetical_protein:0.03177965388425197518,390933381__Bacteria__Clostridia__Thermoanaerobacterium_saccharolyticum_JW-SL-YS485__hypothetical_protein:0.03399552105259151524):0.11193139895628705094,304317851__Bacteria__Clostridia__Thermoanaerobacterium_thermosaccharolyticum_DSM_571__hypothetical_protein:0.04037179906376372335):0.11749436662637829931):0.15136568160966468177):0.15954537918325081836):0.04386191920492097523,260893792__Bacteria__Clostridia__Ammonifex_degensii_KC4__hypothetical_protein:0.35624179711733927611):0.17267311767600448946,78187310__Bacteria__Chlorobi__Chlorobium_luteolum_DSM_273__cobalt_transport_protein:0.69869549542656073093):0.07072450135417884809,(217968146__Bacteria__others_bacteria__Dictyoglomus_turgidum_DSM_6724__cobalamin_biosynthesis_protein:0.14779383768817391798,206901170__Bacteria__others_bacteria__Dictyoglomus_thermophilum_H-6-12__cobalamin_biosynthesis_protein:0.07090253132043977669):0.31070732451870364255):0.25213148391223588751,(154151180__Archaea__Methanomicrobiales__Methanoregula_boonei_6A8__cobalamin_biosynthesis_protein:0.58844475318566558109,(73670042__Archaea__Methanosarcinales__Methanosarcina_barkeri_str_Fusaro__cobalamin_biosynthesis_protein:0.35069671092054061079,(282163756__Archaea__Methanocellales__Methanocella_paludicola_SANAE__putative_cobalamin_biosynthesis_protein:0.46485219505656139027,147919021__Archaea__Methanocellales__Uncultured_methanogenic_archaeon_RC-I__cobalamin_biosynthesis_protein|_C|terminal_fragment:0.26707583903512127632):0.12778708493390306122):0.15466679118688947403):0.21687873334838136952):0.23981449717649333531,289597043__Archaea__Thermoplasmatales__Aciduliprofundum_boonei_T469__hypothetical_protein:0.91206687827581067740):0.26681399570926422893,336122419__Archaea__Methanococcales__Methanothermococcus_okinawensis_IH1__hypothetical_protein:0.21103555649997379762):0.24588668099183635940,15669765__Archaea__Methanococcales__Methanocaldococcus_jannaschii_DSM_2661__hypothetical_protein:0.03680566145411169610):0.0;
