# Supplementary material for: The last universal common ancestor between ancient Earth chemistry and the onset of genetics
Source: PLoS Genet. 2018 Aug 16;14(8):e1007518. doi: 10.1371/journal.pgen.1007518 (PMC6095482; doi:10.1371/journal.pgen.1007518)
Supplement: S1 Appendix — The trees are for the 355 clusters that, after alignment and tree construction, generated ML trees that preserve domain monophyly while also having homologues in ≥2 archaeal and ≥2 bacterial lineages. These 355 proteins trace to LUCA by those phylogenetic criteria [78]. LUCA, last universal common ancestor; ML, maximum likelihood. (ZIP) [file pgen.1007518.s001.zip › renamed_trees_LUCA/1593.tree]

(((((((((((((319900248__Bacteria__Bacteroidetes__Bacteroides_helcogenes_P_36-108__hypothetical_protein:0.13661241428661657915,(53711763__Bacteria__Bacteroidetes__Bacteroides_fragilis_YCH46__hypothetical_protein:0.10519846002956356745,29349097__Bacteria__Bacteroidetes__Bacteroides_thetaiotaomicron_VPI-5482__hypothetical_protein:0.07034620595370073837):0.02824754481677900844):0.08973092893390409441,150003108__Bacteria__Bacteroidetes__Bacteroides_vulgatus_ATCC_8482__hypothetical_protein:0.18996888106163747900):0.12431156517119333615,(325280404__Bacteria__Bacteroidetes__Odoribacter_splanchnicus_DSM_20712__hypothetical_protein:0.34666012645745841736,(150007298__Bacteria__Bacteroidetes__Parabacteroides_distasonis_ATCC_8503__hypothetical_protein:0.14183778339581895600,375256477__Bacteria__Bacteroidetes__Tannerella_forsythia_ATCC_43037__hypothetical_protein:0.24912270627011001700):0.10072279571515527219):0.06478906740955808763):0.10634148464177092808,((339444329__Bacteria__Actinobacteria__Eggerthella_sp_YY7918__hypothetical_protein:0.20125970300102252741,257790475__Bacteria__Actinobacteria__Eggerthella_lenta_DSM_2243__hypothetical_protein:0.08393575269163856822):1.05868403362564444947,(332299354__Bacteria__Bacteroidetes__Porphyromonas_asaccharolytica_DSM_20707__hypothetical_protein:0.48806956758677949582,334147202__Bacteria__Bacteroidetes__Porphyromonas_gingivalis_TDC60__hypothetical_protein:0.43223169977279707332):0.15538027907660079130):0.06762795539311869386):0.16082332678013594451,(317132426__Bacteria__Clostridia__Ethanoligenens_harbinense_YUAN-3__hypothetical_protein:0.46361235886959178965,328948960__Bacteria__Spirochaetes__Treponema_succinifaciens_DSM_2489__hypothetical_protein:1.17217647842006167380):0.08023613624069204919):0.10237092720337566398,(160881132__Bacteria__Clostridia__Clostridium_phytofermentans_ISDg__hypothetical_protein:0.41452340109850843719,((134300072__Bacteria__Clostridia__Desulfotomaculum_reducens_MI-1__hypothetical_protein:0.18980913799001783437,(374995386__Bacteria__Clostridia__Desulfosporosinus_orientis_DSM_765__hypothetical_protein:0.19611530500513463249,325290105__Bacteria__Clostridia__Syntrophobotulus_glycolicus_DSM_8271__hypothetical_protein:0.26240003559580843406):0.04699907862496682798):0.09049873504010191860,89894028__Bacteria__Clostridia__Desulfitobacterium_hafniense_Y51__hypothetical_protein:0.17986453319243050908):0.28085357255424314715):0.15992027476600037539):0.03446097602153763012,317056617__Bacteria__Clostridia__Ruminococcus_albus_7__hypothetical_protein:0.71757954760978692743):0.13609212166955131362,(((352684569__Bacteria__Negativicutes__Acidaminococcus_intestini_RyC-MR95__hypothetical_protein:0.19593723785602248921,284048265__Bacteria__Negativicutes__Acidaminococcus_fermentans_DSM_20731__hypothetical_protein:0.16371801251297760094):0.35748550182032712286,((330839425__Bacteria__Negativicutes__Selenomonas_sputigena_ATCC_35185__hypothetical_protein:0.21802277589464855168,383753795__Bacteria__Negativicutes__Selenomonas_ruminantium_subsp_lactilytica_TAM6421__hypothetical_protein:0.36452706105198084963):0.27267856861825395809,(348025717__Bacteria__Negativicutes__Megasphaera_elsdenii_DSM_20460__hypothetical_protein:0.29527724572832469985,269798696__Bacteria__Negativicutes__Veillonella_parvula_DSM_2008__hypothetical_protein:0.28195553014351998344):0.20556568133647920571):0.13314677244014685997):0.08161350075534874737,((((((((88602186__Archaea__Methanomicrobiales__Methanospirillum_hungatei_JF-1__hypothetical_protein:0.46068402501314875686,(307354016__Archaea__Methanomicrobiales__Methanoplanus_petrolearius_DSM_11571__hypothetical_protein:0.49675090364362156636,((219852698__Archaea__Methanomicrobiales__Methanosphaerula_palustris_E1-9c__hypothetical_protein:0.32341599195597903194,(330507006__Archaea__Methanosarcinales__Methanosaeta_concilii_GP6__hypothetical_protein:0.31252319974851960893,(147918986__Archaea__Methanocellales__Uncultured_methanogenic_archaeon_RC-I__hypothetical_protein:0.31438584068871500143,(154150103__Archaea__Methanomicrobiales__Methanoregula_boonei_6A8__hypothetical_protein:0.12314356824307093330,(73669627__Archaea__Methanosarcinales__Methanosarcina_barkeri_str_Fusaro__hypothetical_protein:0.13775260260181937388,(21226283__Archaea__Methanosarcinales__Methanosarcina_mazei_Go1__hypothetical_protein:0.11381934338706120591,20090642__Archaea__Methanosarcinales__Methanosarcina_acetivorans_C2A__hypothetical_protein:0.11449750462034907761):0.07740917896537395648):0.04690449509828317765):0.15356373013424920448):0.06771946641473812478):0.05920626443599934924):0.05803886853212555236,126178970__Archaea__Methanomicrobiales__Methanoculleus_marisnigri_JR1__hypothetical_protein:0.36320402068989410260):0.07394790972493468784):0.05572043306589904293):0.16476542938626498325,124485248__Archaea__Methanomicrobiales__Methanocorpusculum_labreanum_Z__CopG_family_transcriptional_regulator:0.50810492993555766983):0.31351980858160349852,(289450307__Bacteria__Clostridia__Clostridiales_genomosp_BVAB3_str_UPII9-5__hypothetical_protein:1.49319252712534233929,((218782280__Bacteria__Deltaproteobacteria__Desulfatibacillum_alkenivorans_AK-01__hypothetical_protein:0.39913815218519049788,85859315__Bacteria__Deltaproteobacteria__Syntrophus_aciditrophicus_SB__cytoplasmic_protein:0.61910791560300504344):0.47774611387733273427,(218960528__Bacteria__others_bacteria__Candidatus_Cloacamonas_acidaminovorans__hypothetical_protein:0.76384000664270068626,224367739__Bacteria__Deltaproteobacteria__Desulfobacterium_autotrophicum_HRM2__hypothetical_protein:0.68422028197106199432):0.18006227913147426767):0.07944116108685778110):0.02336969774106481545):0.05700349345472185969,((((148265328__Bacteria__Deltaproteobacteria__Geobacter_uraniireducens_Rf4__hypothetical_protein:0.16338198504905435127,222055028__Bacteria__Deltaproteobacteria__Geobacter_sp_FRC-32__hypothetical_protein:0.25235457429213753455):0.09224091352672383892,(78221940__Bacteria__Deltaproteobacteria__Geobacter_metallireducens_GS-15__hypothetical_protein:0.15020274887120266261,39996148__Bacteria__Deltaproteobacteria__Geobacter_sulfurreducens_PCA__hypothetical_protein:0.22284133645587192452):0.05536491735018654603):0.07699594820473507073,((253701297__Bacteria__Deltaproteobacteria__Geobacter_sp_M21__hypothetical_protein:0.01870419348527924477,197117911__Bacteria__Deltaproteobacteria__Geobacter_bemidjiensis_Bem__hypothetical_protein:0.02747753839673137619):0.08626917561383373734,322418880__Bacteria__Deltaproteobacteria__Geobacter_sp_M18__hypothetical_protein:0.12727240933335401407):0.14570266369635639925):0.48843118346113417738,((((291288795__Bacteria__others_bacteria__Denitrovibrio_acetiphilus_DSM_12809__hypothetical_protein:0.41809403293191910178,((313673932__Bacteria__others_bacteria__Calditerrivibrio_nitroreducens_DSM_19672__hypothetical_protein:0.43081278637464137660,336323773__Bacteria__others_bacteria__Flexistipes_sinusarabici_DSM_4947__hypothetical_protein:0.27368392052807216652):0.04374520329715995970,291279205__Bacteria__others_bacteria__Deferribacter_desulfuricans_SSM1__hypothetical_protein:0.26771876651597925623):0.06940206139916318961):0.15830563856655155419,(338174144__Bacteria__Chlamydiae__Parachlamydia_acanthamoebae_UV-7__hypothetical_protein:0.59558304447963084094,46446557__Bacteria__Chlamydiae__Candidatus_Protochlamydia_amoebophila_UWE25__hypothetical_protein:0.41152421499625757573):0.20920860478088501577):0.14957520973510476936,326314896__Bacteria__Betaproteobacteria__Acidovorax_avenae_subsp_avenae_ATCC_19860__hypothetical_protein:1.34769526891956381576):0.37175399850171014782,((((332298859__Bacteria__Spirochaetes__Treponema_brennaborense_DSM_12168__hypothetical_protein:0.67152132123042707068,((339501213__Bacteria__Spirochaetes__Spirochaeta_caldaria_DSM_7334__putative_ABC_transporter_permease:0.20519834333902087220,(333996407__Bacteria__Spirochaetes__Treponema_azotonutricium_ZAS-9__hypothetical_protein:0.22981889361056229149,333998624__Bacteria__Spirochaetes__Treponema_primitia_ZAS-2__hypothetical_protein:0.25270722208842300027):0.10068539830005458768):0.12680170105946578230,(302340383__Bacteria__Spirochaetes__Spirochaeta_smaragdinae_DSM_11293__hypothetical_protein:0.32834201930737821895,((224369467__Bacteria__Deltaproteobacteria__Desulfobacterium_autotrophicum_HRM2__hypothetical_protein:0.31781438668844963491,320354049__Bacteria__Deltaproteobacteria__Desulfobulbus_propionicus_DSM_2032__hypothetical_protein:0.36516625814955211426):0.20641849842760501277,(307717998__Bacteria__Spirochaetes__Spirochaeta_thermophila_DSM_6192__ABC_transporter_permease:0.00864931600158287857,386346022__Bacteria__Spirochaetes__Spirochaeta_thermophila_DSM_6578__hypothetical_protein:0.01063053906340792956):0.21424518535125799956):0.07110318719045964631):0.06871226495420755531):0.10935190107356645983):0.05069189432363616077,383791905__Bacteria__Spirochaetes__Spirochaeta_africana_DSM_8902__hypothetical_protein:0.62679062695750942247):0.08343393075900178146,42528175__Bacteria__Spirochaetes__Treponema_denticola_ATCC_35405__hypothetical_protein:0.55222684617229433890):0.11589112534620989170,330837572__Bacteria__Spirochaetes__Spirochaeta_coccoides_DSM_17374__ABC_transporter_permease:0.99217711468257019369):0.03499624544216773520):0.13019520233297535161):0.23375764464205897597):0.09893088328737116577,(269791735__Bacteria__others_bacteria__Thermanaerovibrio_acidaminovorans_DSM_6589__hypothetical_protein:0.70763367398220544668,(((((218886100__Bacteria__Deltaproteobacteria__Desulfovibrio_vulgaris_str_Miyazaki_F__hypothetical_protein:0.25186124895005007618,46580958__Bacteria__Deltaproteobacteria__Desulfovibrio_vulgaris_str_Hildenborough__hypothetical_protein:0.16445970560268821647):0.03529603218773885720,(94987570__Bacteria__Deltaproteobacteria__Lawsonia_intracellularis_PHE-MN1-00__hypothetical_protein:0.51015037699289755846,220904863__Bacteria__Deltaproteobacteria__Desulfovibrio_desulfuricans_subsp_desulfuricans_str_ATCC_27774__hypothetical_protein:0.37336556416332056241):0.18107295565817813077):0.06655767458943517845,78357692__Bacteria__Deltaproteobacteria__Desulfovibrio_alaskensis_G20__hypothetical_protein:0.23344169981154899718):0.09984972550060511320,(((317153475__Bacteria__Deltaproteobacteria__Desulfovibrio_aespoeensis_Aspo-2__hypothetical_protein:0.08937688840886953701,376295123__Bacteria__Deltaproteobacteria__Desulfovibrio_desulfuricans_ND132__hypothetical_protein:0.09377252554786419392):0.16338428861784462520,242279799__Bacteria__Deltaproteobacteria__Desulfovibrio_salexigens_DSM_2638__hypothetical_protein:0.32808637824711517350):0.13532665150556166811,((258406294__Bacteria__Deltaproteobacteria__Desulfohalobium_retbaense_DSM_5692__hypothetical_protein:0.28045091203913868894,256830506__Bacteria__Deltaproteobacteria__Desulfomicrobium_baculatum_DSM_4028__hypothetical_protein:0.43560434535065140071):0.11361220120640248832,(374300770__Bacteria__Deltaproteobacteria__Desulfovibrio_africanus_str_Walvis_Bay__hypothetical_protein:0.39491012898954658272,239909031__Bacteria__Deltaproteobacteria__Desulfovibrio_magneticus_RS-1__hypothetical_protein:0.30622058717661126970):0.02560910376427444693):0.02438622627260270126):0.07272369592065769384):0.08301959958381906202,((300871723__Bacteria__Spirochaetes__Brachyspira_pilosicoli_95-1000__hypothetical_protein:0.10772290590703521851,(296125125__Bacteria__Spirochaetes__Brachyspira_murdochii_DSM_12563__hypothetical_protein:0.04674032718147512477,(225619328__Bacteria__Spirochaetes__Brachyspira_hyodysenteriae_WA1__hypothetical_protein:0.01385306709580455715,384208851__Bacteria__Spirochaetes__Brachyspira_intermedia_PWS-A__hypothetical_protein:0.01291985779989290699):0.05147667662338066552):0.06826990026516291388):0.63323263178480981850,218780898__Bacteria__Deltaproteobacteria__Desulfatibacillum_alkenivorans_AK-01__hypothetical_protein:0.37499182525358060181):0.08134162946258712001):0.08557372178331996981):0.42946352509932933517):0.09853861421415464894,((328954085__Bacteria__Deltaproteobacteria__Desulfobacca_acetoxidans_DSM_11109__hypothetical_protein:0.57705294863281919593,302344488__Bacteria__Deltaproteobacteria__Desulfarculus_baarsii_DSM_2075__hypothetical_protein:0.53673351949257230853):0.16062585747769128619,(332982067__Bacteria__Clostridia__Mahella_australiensis_50-1_BON__hypothetical_protein:0.35455586968751695576,(304317710__Bacteria__Clostridia__Thermoanaerobacterium_thermosaccharolyticum_DSM_571__hypothetical_protein:0.08466188362496500364,(390933209__Bacteria__Clostridia__Thermoanaerobacterium_saccharolyticum_JW-SL-YS485__hypothetical_protein:0.03586120152513615211,333897793__Bacteria__Clostridia__Thermoanaerobacterium_xylanolyticum_LX-11__hypothetical_protein:0.02639926435447077085):0.07617933661177185567):0.39256931337018424744):0.11372576694763567029):0.06483654876348814156):0.04420034291981151525,(((188586192__Bacteria__Clostridia__Natranaerobius_thermophilus_JW-NM-WN-LF__hypothetical_protein:1.29979315337843992495,((154174955__Bacteria__Epsilonproteobacteria__Campylobacter_curvus_525-92__ribonuclease_HII:0.11633263721864042783,118475472__Bacteria__Epsilonproteobacteria__Campylobacter_fetus_subsp_fetus_82-40__hypothetical_protein:0.16636335697288592850):0.10263165307652809266,(78777400__Bacteria__Epsilonproteobacteria__Sulfurimonas_denitrificans_DSM_1251__hypothetical_protein:0.20352325694553938251,(34556523__Bacteria__Epsilonproteobacteria__Wolinella_succinogenes_DSM_1740__hypothetical_protein:0.17027911540241508215,(296272445__Bacteria__Epsilonproteobacteria__Arcobacter_nitrofigilis_DSM_7299__hypothetical_protein:0.04045280752805116564,(384171590__Bacteria__Epsilonproteobacteria__Arcobacter_sp_L__hypothetical_protein:0.01930326174906679682,384155302__Bacteria__Epsilonproteobacteria__Arcobacter_butzleri_ED-1__hypothetical_protein:0.02803613656034775053):0.04870462917341436548):0.17870339608788596286):0.06460306600035306546):0.05011731163517006010):0.55960297792651036985):0.29098043410932578068,(146295805__Bacteria__Clostridia__Caldicellulosiruptor_saccharolyticus_DSM_8903__hypothetical_protein:0.08320926861455113510,(302871158__Bacteria__Clostridia__Caldicellulosiruptor_obsidiansis_OB47__hypothetical_protein:0.01627074664169960230,((((312623142__Bacteria__Clostridia__Caldicellulosiruptor_kronotskyensis_2002__hypothetical_protein:0.00258450220022236107,222528557__Bacteria__Clostridia__Caldicellulosiruptor_bescii_DSM_6725__hypothetical_protein:0.00000122123005994819):0.01292250893610274141,(344997020__Bacteria__Clostridia__Caldicellulosiruptor_lactoaceticus_6A__hypothetical_protein:0.00579421079261112359,312792785__Bacteria__Clostridia__Caldicellulosiruptor_kristjanssonii_177R1B__hypothetical_protein:0.00210620014924830460):0.02672352657741551910):0.01609584259826527322,312128317__Bacteria__Clostridia__Caldicellulosiruptor_hydrothermalis_108__hypothetical_protein:0.00000122123005994819):0.01612360274818226691,312134443__Bacteria__Clostridia__Caldicellulosiruptor_owensensis_OL__hypothetical_protein:0.01787694236087680397):0.00984843578401328398):0.03247879056442143364):0.48413067611285776071):0.13716547007465546004,(374295556__Bacteria__Clostridia__Clostridium_clariflavum_DSM_19732__hypothetical_protein:0.33536234640997186762,(376261965__Bacteria__Clostridia__Clostridium_sp_BNL1100__hypothetical_protein:0.06752409587870945862,220929684__Bacteria__Clostridia__Clostridium_cellulolyticum_H10__hypothetical_protein:0.08184296059745911622):0.40392795468792913605):0.17695844097977936338):0.08127759628264905056):0.03091848046656872281,(((310659113__Bacteria__Clostridia__Clostridium_sticklandii_DSM_519__hypothetical_protein:0.29084738496691131537,374307927__Bacteria__Clostridia__Filifactor_alocis_ATCC_35896__hypothetical_protein:0.40184883365874746186):0.12675597433899649102,((302671995__Bacteria__Clostridia__Butyrivibrio_proteoclasticus_B316__hypothetical_protein:0.52971648818111372048,302384668__Bacteria__Clostridia__Clostridium_saccharolyticum_WM1__hypothetical_protein:0.23803148335493215515):0.51510358184072468912,126700094__Bacteria__Clostridia__Clostridium_difficile_630__hypothetical_protein:0.24281295972914113124):0.06978620451360956212):0.26111075640915554219,((374316133__Bacteria__Spirochaetes__Sphaerochaeta_pleomorpha_str_Grapes__hypothetical_protein:0.09759604987398635967,325970016__Bacteria__Spirochaetes__Spirochaeta_sp_Buddy__hypothetical_protein:0.18955610022873295439):0.77227666353817059353,((125972764__Bacteria__Clostridia__Clostridium_thermocellum_ATCC_27405__hypothetical_protein:0.43353444469606550182,(110800971__Bacteria__Clostridia__Clostridium_perfringens_ATCC_13124__hypothetical_protein:0.02797808973428640017,110803855__Bacteria__Clostridia__Clostridium_perfringens_SM101__hypothetical_protein:0.05677754074406814178):0.58569657091761495593):0.08188400639735993192,(148379099__Bacteria__Clostridia__Clostridium_botulinum_A_str_ATCC_3502__hypothetical_protein:0.26900557944225500506,(28210530__Bacteria__Clostridia__Clostridium_tetani_E88__hypothetical_protein:0.34222638395734711336,153953652__Bacteria__Clostridia__Clostridium_kluyveri_DSM_555__hypothetical_protein:0.23969362071595265440):0.09155803312379139081):0.08454485287840736440):0.13405931347152483246):0.13867187802849897937):0.09105762625110329356):0.04871205397917068025):0.07999465194217400543):0.15858686780972855446,(34556601__Bacteria__Epsilonproteobacteria__Wolinella_succinogenes_DSM_1740__hypothetical_protein:0.33100306690458247694,(310778549__Bacteria__Fusobacteria__Ilyobacter_polytropus_DSM_2926__hypothetical_protein:0.44881634008911336364,19703622__Bacteria__Fusobacteria__Fusobacterium_nucleatum_subsp_nucleatum_ATCC_25586__hypothetical_protein:0.66666012592924928093):0.23585072015903899012):0.08457546993210937614):0.09036168629194749058,((32267008__Bacteria__Epsilonproteobacteria__Helicobacter_hepaticus_ATCC_51449__hypothetical_protein:0.11089964423338338761,386761245__Bacteria__Epsilonproteobacteria__Helicobacter_cinaedi_PAGU611__hypothetical_protein:0.22494224336988194457):0.28419812153698170709,(315453324__Bacteria__Epsilonproteobacteria__Helicobacter_felis_ATCC_49179__hypothetical_protein:0.24691899569063524567,336454101__Bacteria__Epsilonproteobacteria__Helicobacter_bizzozeronii_CIII-1__hypothetical_protein:0.20660846076899833101):0.19621247433044611275):0.03383943414863956750):0.11898072426945796587,291277517__Bacteria__Epsilonproteobacteria__Helicobacter_mustelae_12198__hypothetical_protein:0.31676305511296748429):0.30034957627587982598,386748409__Bacteria__Epsilonproteobacteria__Helicobacter_cetorum_MIT_99-5656__hypothetical_protein:0.06211767265542370020):0.05967472795915954725,109947143__Bacteria__Epsilonproteobacteria__Helicobacter_acinonychis_str_Sheeba__hypothetical_protein:0.05381743053147054756,15611347__Bacteria__Epsilonproteobacteria__Helicobacter_pylori_J99__hypothetical_protein:0.03877467318023884724):0.0;
