# Supplementary material for: The last universal common ancestor between ancient Earth chemistry and the onset of genetics
Source: PLoS Genet. 2018 Aug 16;14(8):e1007518. doi: 10.1371/journal.pgen.1007518 (PMC6095482; doi:10.1371/journal.pgen.1007518)
Supplement: S1 Appendix — The trees are for the 355 clusters that, after alignment and tree construction, generated ML trees that preserve domain monophyly while also having homologues in ≥2 archaeal and ≥2 bacterial lineages. These 355 proteins trace to LUCA by those phylogenetic criteria [78]. LUCA, last universal common ancestor; ML, maximum likelihood. (ZIP) [file pgen.1007518.s001.zip › renamed_trees_LUCA/725.tree]

(((152980057__Bacteria__Betaproteobacteria__Janthinobacterium_sp_Marseille__xanthine_permease:0.63784393983460530020,(((((345013322__Bacteria__Actinobacteria__Streptomyces_violaceusniger_Tu_4113__xanthine_permease:0.08184060860247514835,374984808__Bacteria__Actinobacteria__Streptomyces_bingchenggensis_BCW-1__xanthine|uracil_permease:0.12141016643746926906):0.12560097002247938569,(344997966__Bacteria__Actinobacteria__Streptomyces_sp_SirexAA-E__xanthine_permease:0.19088599146685181207,(386838648__Bacteria__Actinobacteria__Streptomyces_hygroscopicus_subsp_jinggangensis_5008__xanthine|uracil_permease:0.11030511340582523083,29828049__Bacteria__Actinobacteria__Streptomyces_avermitilis_MA-4680__xanthine|uracil_permease:0.08495037839719001005):0.04014054387995261847):0.04917582047522041366):0.27165342375192708113,(((340795615__Bacteria__Actinobacteria__Corynebacterium_variabile_DSM_44702__hypothetical_protein:0.63399426877336007013,378718938__Bacteria__Actinobacteria__Gordonia_polyisoprenivorans_VH2__uracil|xanthine_permease:0.42396782159233742382):0.09487104489534202434,258650529__Bacteria__Actinobacteria__Nakamurella_multipartita_DSM_44233__xanthine_permease:0.30045589369013137038):0.08838402949272664011,237786110__Bacteria__Actinobacteria__Corynebacterium_kroppenstedtii_DSM_44385__putative_transporter:0.72974810351634644690):0.18226072026910358770):0.15469096639358126399,((((15807845__Bacteria__Deinococcus-Thermus__Deinococcus_radiodurans_R1__xanthine_permease:0.45344261154360532284,108805627__Bacteria__Actinobacteria__Rubrobacter_xylanophilus_DSM_9941__uracil|xanthine_permease:0.33568759569861789105):0.29367305032409679599,(((((58039365__Bacteria__Alphaproteobacteria__Gluconobacter_oxydans_621H__xanthine|uracil_permease:0.28259073073038409873,258542384__Bacteria__Alphaproteobacteria__Acetobacter_pasteurianus_IFO_3283-01__transporter_of_xanthine|uracil:0.34919587973203924935):0.29003207534569414028,(((331695618__Bacteria__Actinobacteria__Pseudonocardia_dioxanivorans_CB1190__xanthine_permease:0.19885288703971645830,258650524__Bacteria__Actinobacteria__Nakamurella_multipartita_DSM_44233__xanthine_permease:0.17172190079945287566):0.12407925793902364886,(296394557__Bacteria__Actinobacteria__Segniliparus_rotundus_DSM_44985__xanthine_permease:0.42285183619468924565,(((118471205__Bacteria__Actinobacteria__Mycobacterium_smegmatis_str_MC2_155__xanthine|uracil_permeases_family_protein:0.12581315382578467377,183984917__Bacteria__Actinobacteria__Mycobacterium_marinum_M__xanthine|uracil_permease:0.11152155457469607736):0.06698301066403200554,120406223__Bacteria__Actinobacteria__Mycobacterium_vanbaalenii_PYR-1__uracil|xanthine_permease:0.06717394336997370430):0.10536280541131751165,((169630015__Bacteria__Actinobacteria__Mycobacterium_abscessus_ATCC_19977_1__Probable_xanthine|uracil_permease:0.16851997882204683421,(262201767__Bacteria__Actinobacteria__Gordonia_bronchialis_DSM_43247__xanthine_permease:0.10121873545560544638,378717246__Bacteria__Actinobacteria__Gordonia_polyisoprenivorans_VH2__xanthine|uracil_permease:0.08879083570812454362):0.06509189286815610098):0.13628957373754710392,296140657__Bacteria__Actinobacteria__Tsukamurella_paurometabola_DSM_20162__xanthine_permease:0.30038812112139434696):0.05059867311539408691):0.16621416920769488401):0.07596391463369826791):0.04640133798381224084,(297627525__Bacteria__Actinobacteria__Propionibacterium_freudenreichii_subsp_shermanii_CIRM-BIA1__Xanthine|uracil_permease:0.32557797208992156346,(257067526__Bacteria__Actinobacteria__Brachybacterium_faecium_DSM_4810__uracil|xanthine_permease:0.21927494556689533511,(340793864__Bacteria__Actinobacteria__Corynebacterium_variabile_DSM_44702__hypothetical_protein:0.29468531805814962565,(297572203__Bacteria__Actinobacteria__Arcanobacterium_haemolyticum_DSM_20595__xanthine_permease:0.34481940567953289767,(227833914__Bacteria__Actinobacteria__Corynebacterium_aurimucosum_ATCC_700975__xanthine|uracil_permease:0.17329214289844638297,((25028823__Bacteria__Actinobacteria__Corynebacterium_efficiens_YS-314__purine_permease:0.08983150323399209658,19553557__Bacteria__Actinobacteria__Corynebacterium_glutamicum_ATCC_13032__xanthine|uracil_permease:0.07573565551082860059):0.10203666190355971388,((379716039__Bacteria__Actinobacteria__Corynebacterium_pseudotuberculosis_316__xanthine_permease:0.01945405853640001445,337291523__Bacteria__Actinobacteria__Corynebacterium_ulcerans_BR-AD22__hypothetical_protein:0.00363649252351186782):0.09620917439799948900,(376255003__Bacteria__Actinobacteria__Corynebacterium_diphtheriae_PW8__xanthine|uracil_permeases_family_protein:0.00356974039531061070,38234510__Bacteria__Actinobacteria__Corynebacterium_diphtheriae_NCTC_13129__xanthine|uracil_permeases_family_protein:0.00000122123005994819):0.05717510077040981187):0.06798179688448882652):0.03300717524388776386):0.10915202509155413901):0.09140593024234941466):0.06343698214289786308):0.12152500774719729448):0.18105712282535915691):0.06455798526013074856):0.39946203432654875387,(((((212223631__Archaea__Thermococcales-pyroco__Thermococcus_onnurineus_NA1__xanthine|uracilpermease:0.08238071398948408619,57641147__Archaea__Thermococcales-pyroco__Thermococcus_kodakarensis_KOD1__xanthine|uracilpermease:0.22443276576720808113):0.22196573008467265775,((150400250__Archaea__Methanococcales__Methanococcus_vannielii_SB__uracil|xanthine_permease:0.11178927005718393428,45358244__Archaea__Methanococcales__Methanococcus_maripaludis_S2__xanthine|uracil_permease:0.13090743673351173948):0.08512044270585460148,297619194__Archaea__Methanococcales__Methanococcus_voltae_A3__uracil|xanthine_permease:0.26732350891927214587):0.10072593428818017725):0.61946348466546041767,357419628__Bacteria__others_bacteria__Thermovirga_lienii_DSM_17291__xanthine|uracil|vitamin_C_permease:1.14272321634921469879):0.61325174300923679382,((54309434__Bacteria__Gammaproteobacteria__Photobacterium_profundum_SS9__xanthine|uracil_permease:0.66216077517940430397,(167622598__Bacteria__Gammaproteobacteria__Shewanella_halifaxensis_HAW-EB4__uracil|xanthine_permease:0.18209491113455344991,54309117__Bacteria__Gammaproteobacteria__Photobacterium_profundum_SS9__xanthine_permease:0.12486529363284383509):0.34005721639024566461):0.51732220108295512428,((302387021__Bacteria__Clostridia__Clostridium_saccharolyticum_WM1__uracil|xanthine_permease:0.74297411154391279631,(150388441__Bacteria__Clostridia__Alkaliphilus_metalliredigens_QYMF__uracil|xanthine_permease:0.22885147530446087183,257066914__Bacteria__Clostridia__Anaerococcus_prevotii_DSM_20548__xanthine|uracil|vitamin_C_permease:0.69455954981944545423):0.09062085571744629697):0.16828298633098648374,307546862__Bacteria__Gammaproteobacteria__Halomonas_elongata_DSM_2581__NCS2_family_transporter:0.48278844844564827721):0.49536399922064816570):0.16807518124651957270):0.40231877842601287965,(((226313998__Bacteria__Bacilli__Brevibacillus_brevis_NBRC_100599__xanthine_permease:0.15487749979093456965,((374321172__Bacteria__Bacilli__Paenibacillus_terrae_HPL-003__xanthine_permease:0.00311172002610425645,308071452__Bacteria__Bacilli__Paenibacillus_polymyxa_E681__xanthine_permease:0.01762391095375749964):0.12243399234446768198,(251795089__Bacteria__Bacilli__Paenibacillus_sp_JDR-2__xanthine_permease:0.16323684547527961275,((337752105__Bacteria__Bacilli__Paenibacillus_mucilaginosus_KNP414__xanthine_permease:0.00000122123005994819,386727762__Bacteria__Bacilli__Paenibacillus_mucilaginosus_K02__xanthine_permease:0.00000122123005994819):0.00000122123005994819,379725013__Bacteria__Bacilli__Paenibacillus_mucilaginosus_3016__xanthine_permease:0.00000122123005994819):0.12367727884052708009):0.05632082741698064832):0.19349152587949483562):0.28204749535879058975,((229917700__Bacteria__Bacilli__Exiguobacterium_sp_AT1b__xanthine_permease:0.21800840863232109901,172056263__Bacteria__Bacilli__Exiguobacterium_sibiricum_255-15__xanthine_permease:0.31710774157314225441):0.32708046637991422534,(169826334__Bacteria__Bacilli__Lysinibacillus_sphaericus_C3-41__xanthine_permease:0.46577646004472927910,((((((386727596__Bacteria__Bacilli__Paenibacillus_mucilaginosus_K02__xanthine_permease:0.30986160288200853552,(295704626__Bacteria__Bacilli__Bacillus_megaterium_DSM_319__uric_acid_permease_PucK:0.01441939626530584946,(384046863__Bacteria__Bacilli__Bacillus_megaterium_WSH-002__Uric_acid_permease_pucK:0.02877698878825124193,294499272__Bacteria__Bacilli__Bacillus_megaterium_QM_B1551__uric_acid_permease_PucK:0.00308406782826692750):0.00000122123005994819):0.25490431637868066206):0.26048007332469302888,261404594__Bacteria__Bacilli__Paenibacillus_sp_Y412MC10__xanthine_permease:0.42808480859398517770):0.09830000444764920575,(294498217__Bacteria__Bacilli__Bacillus_megaterium_QM_B1551__xanthine_permease:0.00000122123005994819,384047950__Bacteria__Bacilli__Bacillus_megaterium_WSH-002__Uric_acid_permease_pucK:0.01627407360753884910):0.35792386613889692892):0.04991463016832371757,((152975103__Bacteria__Bacilli__Bacillus_cytotoxicus_NVH_391-98__uracil|xanthine_permease:0.04513151182349445234,(163939482__Bacteria__Bacilli__Bacillus_weihenstephanensis_KBAB4__uracil|xanthine_permease:0.00561992901500850753,(30019717__Bacteria__Bacilli__Bacillus_cereus_ATCC_14579__xanthine_permease:0.00285452296677456835,(49480977__Bacteria__Bacilli__Bacillus_thuringiensis_serovar_konkukian_str_97-27__xanthine_permease:0.00000122123005994819,30261664__Bacteria__Bacilli__Bacillus_anthracis_str_Ames__xanthine_permease:0.00000122123005994819):0.00574135057336174186):0.00583616587695757333):0.03631429767726208901):0.30246853618391045249,((312110717__Bacteria__Bacilli__Geobacillus_sp_Y4_1MC1__xanthine_permease:0.00570940719704004975,336235163__Bacteria__Bacilli__Geobacillus_thermoglucosidasius_C56-YS93__xanthine_permease:0.00000122123005994819):0.10337742260598940802,(138895060__Bacteria__Bacilli__Geobacillus_thermodenitrificans_NG80-2__xanthine_permease:0.04689123648941025818,261419791__Bacteria__Bacilli__Geobacillus_sp_Y412MC61__xanthine_permease:0.07312626661113669213):0.24198455249766792630):0.19370493535147934039):0.03065778361347188188):0.02885471371931639523,(350267439__Bacteria__Bacilli__Bacillus_subtilis_subsp_spizizenii_TU-B-10__xanthine_permease:0.00000122123005994819,(305675838__Bacteria__Bacilli__Bacillus_subtilis_subsp_spizizenii_str_W23__uric_acid_permease:0.01868278632988096960,(384176849__Bacteria__Bacilli__Bacillus_subtilis_subsp_subtilis_RO-NN-1__xanthine_permease:0.01904899996954685995,((321312788__Bacteria__Bacilli__Bacillus_subtilis_BSn5__uric_acid_permease:0.00624885340172209609,16080297__Bacteria__Bacilli__Bacillus_subtilis_subsp_subtilis_str_168__uric_acid_permease_PucK:0.00620762056627887238):0.01753475677513323741,386759829__Bacteria__Bacilli__Bacillus_sp_JS__PucK:0.05369110515785156801):0.01752617253832407934):0.00000122123005994819):0.01877357709946563674):0.53419786380486256050):0.04106609720048633172,((336114184__Bacteria__Bacilli__Bacillus_coagulans_2-6__xanthine_permease:0.39636214737686642495,((222152186__Bacteria__Bacilli__Macrococcus_caseolyticus_JCSC5402__xanthine_uracil_permease:0.25169665631760335112,(319891349__Bacteria__Bacilli__Staphylococcus_pseudintermedius_HKU10-03__xanthine_permease:0.13816540647097244610,(73663633__Bacteria__Bacilli__Staphylococcus_saprophyticus_subsp_saprophyticus_ATCC_15305__xanthine_uracil_permease:0.09277494352753618001,((((27469267__Bacteria__Bacilli__Staphylococcus_epidermidis_ATCC_12228__xanthine_permease:0.08072135532571109162,15923379__Bacteria__Bacilli__Staphylococcus_aureus_subsp_aureus_Mu50__xanthine_permease:0.09242144433385343638):0.03059792148643628029,70727583__Bacteria__Bacilli__Staphylococcus_haemolyticus_JCSC1435__xanthine_permease:0.06266164802748468154):0.01800009883604100289,289551761__Bacteria__Bacilli__Staphylococcus_lugdunensis_HKU09-01__xanthine_permease:0.07829043964917062337):0.04346912366510787690,224475542__Bacteria__Bacilli__Staphylococcus_carnosus_subsp_carnosus_TM300__putative_xanthine_permease:0.10264623091264715726):0.03581916519018485401):0.08111205144173506965):0.20142286778320578344):0.53924622617350514986,(((((384513761__Bacteria__Bacilli__Enterococcus_faecalis_OG1RF__xanthine_permease:0.10248613504685384623,332686828__Bacteria__Bacilli__Melissococcus_plutonius_ATCC_35311__xanthine_permease:0.31701920334974087456):0.06084862031562623258,389868383__Bacteria__Bacilli__Enterococcus_faecium_DO__NCS2_family_nucleobase|cation_symporter|2|_xanthine_permease:0.15381077990868932681):0.16239880087259034314,((15673129__Bacteria__Bacilli__Lactococcus_lactis_subsp_lactis_Il1403__xanthine|uracil_permease:0.13817925485508220085,347521642__Bacteria__Bacilli__Lactococcus_garvieae_ATCC_49156__xanthine_permease:0.29918883520630779049):0.11870154282642716992,(((337281972__Bacteria__Bacilli__Streptococcus_parasanguinis_ATCC_15912__NCS2_family_nucleobase|cation_symporter|2:0.09273743611819416921,((331265835__Bacteria__Bacilli__Streptococcus_oralis_Uo5__xanthine_permease:0.01303654914260368551,((15901676__Bacteria__Bacilli__Streptococcus_pneumoniae_TIGR4__xanthine_permease:0.00633713303471896815,289167376__Bacteria__Bacilli__Streptococcus_mitis_B6__Xanthine_permease:0.00637071404677348047):0.00603525552397688944,342164380__Bacteria__Bacilli__Streptococcus_pseudopneumoniae_IS7493__Xanthine_permease:0.00983548745064430005):0.00718828276292371362):0.04801051024716306015,((55821343__Bacteria__Bacilli__Streptococcus_thermophilus_LMG_18311__hypothetical_protein:0.01119774707103016881,55823254__Bacteria__Bacilli__Streptococcus_thermophilus_CNRZ1066__nucleobase|cation_symporter_for_xanthine|_truncated:0.03782654193427275463):0.04017628908426648660,340398565__Bacteria__Bacilli__Streptococcus_salivarius_CCHSS3__xanthine_permease:0.03574489440446699390):0.02672043597900302173):0.02966529902488401413):0.03549181965139577843,157150333__Bacteria__Bacilli__Streptococcus_gordonii_str_Challis_substr_CH1__xanthine_permease:0.10090024942150072063):0.13174035223618954515,(((15675114__Bacteria__Bacilli__Streptococcus_pyogenes_M1_GAS__purine_permease:0.00333278802978871939,251782307__Bacteria__Bacilli__Streptococcus_dysgalactiae_subsp_equisimilis_GGS_124_1__xanthine_permease:0.01556010777409478664):0.18457012949959072934,(222153019__Bacteria__Bacilli__Streptococcus_uberis_0140J__xanthine_permease:0.05940636489183073049,333904927__Bacteria__Bacilli__Streptococcus_parauberis_KCTC_11537__xanthine_permease:0.06862938205072734166):0.08072150421218206306):0.08097499796644262726,(((336064196__Bacteria__Bacilli__Streptococcus_pasteurianus_ATCC_43144__nucleobase|cation_symporter|2:0.01183891918080549020,(374337906__Bacteria__Bacilli__Streptococcus_macedonicus_ACA-DC_198__xanthine_permease:0.00593831283843377754,386337679__Bacteria__Bacilli__Streptococcus_gallolyticus_subsp_gallolyticus_ATCC_43143__nucleobase|cation_symporter|2:0.00000122123005994819):0.00000122123005994819):0.03145089671638654633,379705184__Bacteria__Bacilli__Streptococcus_infantarius_subsp_infantarius_CJ18__xanthine_permease:0.03657004906683834766):0.06282734044787960381,22537243__Bacteria__Bacilli__Streptococcus_agalactiae_2603V-R__xanthine_permease:0.17586918407953078258):0.05510315885397609748):0.09696135921087875587):0.12123219903987887680):0.33996878406513730830):0.07434103174151268645,(((((116628903__Bacteria__Bacilli__Lactobacillus_gasseri_ATCC_33323__xanthine|uracil_permease:0.02335812767563990797,42518311__Bacteria__Bacilli__Lactobacillus_johnsonii_NCC_533__xanthine|uracil_permease:0.00260676427785902064):0.16635751942575219275,(295692099__Bacteria__Bacilli__Lactobacillus_crispatus_ST1__xanthine_permease:0.03980451559500208791,((336055370__Bacteria__Bacilli__Lactobacillus_kefiranofaciens_ZW3__NCS2_family_nucleobase|cation_symporter|2:0.02307836600679655584,385813063__Bacteria__Bacilli__Lactobacillus_helveticus_H10__Xanthine_|_uracil_transport_protein:0.01272460958932054159):0.05793296500154575257,(325955948__Bacteria__Bacilli__Lactobacillus_acidophilus_30SC__xanthine_permease:0.00000122123005994819,315037488__Bacteria__Bacilli__Lactobacillus_amylovorus_GRL_1112__xanthine_permease:0.00000122123005994819):0.03934788648380621590):0.01835993740526771847):0.10776064093372399177):0.06032049084564630043,((347524991__Bacteria__Bacilli__Lactobacillus_ruminis_ATCC_27782__xanthine_permease:0.11534283092768056467,90962282__Bacteria__Bacilli__Lactobacillus_salivarius_UCC118__xanthine_permease:0.15078867201787510277):0.09280055450459705202,104773460__Bacteria__Bacilli__Lactobacillus_delbrueckii_subsp_bulgaricus_ATCC_11842__xanthine_permease:0.26219694843539814721):0.04462226186226524172):0.12516008511479334575,116490605__Bacteria__Bacilli__Oenococcus_oeni_PSU-1__xanthine|uracil_permease:0.43624852524769097695):0.06576144172634222629,(((((254557338__Bacteria__Bacilli__Lactobacillus_plantarum_JDM1__xanthine_|_uracil_transport_protein:0.26836673216452611168,116334406__Bacteria__Bacilli__Lactobacillus_brevis_ATCC_367__xanthine|uracil_permease:0.22937241297693700126):0.06857299268591553199,((81427629__Bacteria__Bacilli__Lactobacillus_sakei_subsp_sakei_23K__nucleobase|_cation_symporter:0.35881617769028112397,331700833__Bacteria__Bacilli__Lactobacillus_buchneri_NRRL_B-30929__xanthine_permease:0.45841526210240790551):0.12450509955268490581,(184156170__Bacteria__Bacilli__Lactobacillus_fermentum_IFO_3956__xanthine|uracil_transport_protein:0.25520692791742805028,184154368__Bacteria__Bacilli__Lactobacillus_reuteri_JCM_1112__xanthine|uracil_transport_protein:0.27195785421261603476):0.18391552521456769331):0.05968707508809995010):0.09727187090630122490,(116493561__Bacteria__Bacilli__Pediococcus_pentosaceus_ATCC_25745__xanthine|uracil_permease:0.15730348679908506826,377810518__Bacteria__Bacilli__Pediococcus_claussenii_ATCC_BAA-344__xanthine_permease_family_protein:0.18565168283403307714):0.22497502966099441890):0.05260277279706897929,339634918__Bacteria__Bacilli__Weissella_koreensis_KACC_15510__xanthine|uracil_permease:0.72783536571169349383):0.11511294776717241606,(116494617__Bacteria__Bacilli__Lactobacillus_casei_ATCC_334__xanthine|uracil_permease:0.03297770278879211259,258508072__Bacteria__Bacilli__Lactobacillus_rhamnosus_GG__xanthine_permease:0.00943841349661716893):0.38474836012394825202):0.03146014897326111781):0.11947342413757004731):0.31977373051742141730,(289435231__Bacteria__Bacilli__Listeria_seeligeri_serovar_1-2b_str_SLCC3954__xanthine_permease:0.00000122123005994819,(((116873319__Bacteria__Bacilli__Listeria_welshimeri_serovar_6b_str_SLCC5334__xanthine|uracil_permease:0.00612338676239950613,16801063__Bacteria__Bacilli__Listeria_innocua_Clip11262__hypothetical_protein:0.00306276223455067154):0.00308860054489042829,16803923__Bacteria__Bacilli__Listeria_monocytogenes_EGD-e__xanthine_permease:0.00303754890229053541):0.02609198915444003661,347549281__Bacteria__Bacilli__Listeria_ivanovii_subsp_ivanovii_PAM_55__putative_xanthine_permease:0.02352382522510151203):0.01573511864427888651):0.24184651468416626385):0.14150910729896507001):0.04754796844171085141):0.04575764954243714128,((52080718__Bacteria__Bacilli__Bacillus_licheniformis_ATCC_14580__xanthine_permease:0.20529165567851523355,(((311068718__Bacteria__Bacilli__Bacillus_atrophaeus_1942__xanthine_permease:0.12627394470135641646,(154686457__Bacteria__Bacilli__Bacillus_amyloliquefaciens_FZB42__PbuX:0.00000122123005994819,(384158982__Bacteria__Bacilli__Bacillus_amyloliquefaciens_TA208__xanthine_permease:0.00000122123005994819,(384164604__Bacteria__Bacilli__Bacillus_amyloliquefaciens_LL3__xanthine_permease:0.00000122123005994819,384168017__Bacteria__Bacilli__Bacillus_amyloliquefaciens_XH7__hypothetical_protein:0.00000122123005994819):0.00000122123005994819):0.01934727425583162089):0.15264306148924194906):0.03820265684932059452,(386758783__Bacteria__Bacilli__Bacillus_sp_JS__protein_PbuX:0.00376630396785177738,16079264__Bacteria__Bacilli__Bacillus_subtilis_subsp_subtilis_str_168__xanthine_permease:0.01342490804479931979):0.10233969725472234769):0.14513513954563908581,157692711__Bacteria__Bacilli__Bacillus_pumilus_SAFR-032__NCS2_family_uracil|xanthine_symporter|2:0.19589235977164057290):0.05489457492311786146):0.19736705059758144487,23098517__Bacteria__Bacilli__Oceanobacillus_iheyensis_HTE831__xanthine_permease:0.26494081002973574046):0.05654139848222051318):0.04487156218202596747):0.07205311357722504750):0.09298813063668734391):0.21197383220348015032):0.18397858739918651616,(269119565__Bacteria__Fusobacteria__Sebaldella_termitidis_ATCC_33386__uracil|xanthine_permease:1.37719856220774117261,((187933849__Bacteria__Clostridia__Clostridium_botulinum_B_str_Eklund_17B__xanthine_permease:0.01593900769618477112,188589776__Bacteria__Clostridia__Clostridium_botulinum_E3_str_Alaska_E43__xanthine_permease:0.02255149528445495738):0.21410441197213320175,(150016853__Bacteria__Clostridia__Clostridium_beijerinckii_NCIMB_8052__uracil|xanthine_permease:0.13857045722627231443,300855561__Bacteria__Clostridia__Clostridium_ljungdahlii_DSM_13528__xanthine|uracil_permease:0.14060033922518003213):0.09984819533503935807):0.37034646923653508077):0.07874077995202666269):0.14070615023875676641):0.19061812854577789289):0.04385807165163385646,(((126700800__Bacteria__Clostridia__Clostridium_difficile_630__purine_permease:0.62652502837042656214,(269120282__Bacteria__Fusobacteria__Sebaldella_termitidis_ATCC_33386__xanthine_permease:0.46638133399016412639,148380843__Bacteria__Clostridia__Clostridium_botulinum_A_str_ATCC_3502__xanthine|uracil_permease:0.28247869528619540258):0.06218698762350096526):0.15764549298783223086,352518242__Bacteria__Bacilli__Tetragenococcus_halophilus_NBRC_12172__putative_transporter:1.38358403866792456505):0.17161543098676595998,(374994039__Bacteria__Clostridia__Desulfosporosinus_orientis_DSM_765__xanthine_permease:0.23093412518558034674,83591294__Bacteria__Clostridia__Moorella_thermoacetica_ATCC_39073__uracil|xanthine_permease:0.31798969927137227254):0.23242154158457623003):0.09189132055356008522):0.04086125004877919076,(((347761239__Bacteria__Alphaproteobacteria__Gluconacetobacter_xylinus_NBRC_3288__xanthine|uracil_transporter:0.67680764170873253249,(209544273__Bacteria__Alphaproteobacteria__Gluconacetobacter_diazotrophicus_PAl_5_Xi__uracil|xanthine_permease:0.83910282472440722579,(70733031__Bacteria__Gammaproteobacteria__Pseudomonas_fluorescens_Pf-5__uracil|xanthine_permease:0.10736488458073453756,77458954__Bacteria__Gammaproteobacteria__Pseudomonas_fluorescens_Pf0-1__xanthine|uracil_permease:0.13837967441040988081):0.15399622916848407228):0.12787168671984416868):0.33584034051406802535,(283786990__Bacteria__Gammaproteobacteria__Citrobacter_rodentium_ICC168__permease:0.04871125217861280166,(375261447__Bacteria__Gammaproteobacteria__Klebsiella_oxytoca_KCTC_1686__permease:0.04890265849594096353,(336250006__Bacteria__Gammaproteobacteria__Enterobacter_aerogenes_KCTC_2190__xanthine_permease:0.01976210035771582343,311280813__Bacteria__Gammaproteobacteria__Enterobacter_cloacae_SCF1__xanthine_permease:0.04390146872790709476):0.08700799773234006718):0.03024164001602236765):0.82761576129242309108):0.17931961025883069727,(348025823__Bacteria__Negativicutes__Megasphaera_elsdenii_DSM_20460__Xanthine_permease:0.21775798402451529423,(269798347__Bacteria__Negativicutes__Veillonella_parvula_DSM_2008__xanthine_permease:0.18583057906636152312,269798324__Bacteria__Negativicutes__Veillonella_parvula_DSM_2008__xanthine_permease:0.21050259231720008790):0.22224578228956268222):0.19108929522918177701):0.10418079558860630918):0.13376229698004563073):0.08717291819035263845,((((357393209__Bacteria__Actinobacteria__Kitasatospora_setae_KM-6054__putative_transporter:0.30700700565369276607,(134103167__Bacteria__Actinobacteria__Saccharopolyspora_erythraea_NRRL_2338__xanthine|uracil_permease:0.55010192282708159084,((21224537__Bacteria__Actinobacteria__Streptomyces_coelicolor_A3-2__permease:0.30052350877077343982,(182435099__Bacteria__Actinobacteria__Streptomyces_griseus_subsp_griseus_NBRC_13350__permease:0.11113338339313300063,357410284__Bacteria__Actinobacteria__Streptomyces_flavogriseus_ATCC_33331__xanthine_permease:0.07485443526750808207):0.20262625102340253713):0.06045691629185208360,357402347__Bacteria__Actinobacteria__Streptomyces_cattleya_NRRL_8057__uric_acid_permease:0.32091593367368848044):0.17899985614731947492):0.06640516203679343310):0.10336474496715054860,((182435101__Bacteria__Actinobacteria__Streptomyces_griseus_subsp_griseus_NBRC_13350__permease:0.03887310641186599719,357410286__Bacteria__Actinobacteria__Streptomyces_flavogriseus_ATCC_33331__xanthine_permease:0.04672754821549204851):0.07328461279389798799,21224535__Bacteria__Actinobacteria__Streptomyces_coelicolor_A3-2__permease:0.11431119324534828874):0.44058794395821215817):0.23396978160449286022,(((226360684__Bacteria__Actinobacteria__Rhodococcus_opacus_B4__uric_acid_permease:0.01458776318233775092,111018568__Bacteria__Actinobacteria__Rhodococcus_jostii_RHA1__xanthine|uracil_permease:0.02406730182173271587):0.38451368862622731237,(((((220913950__Bacteria__Actinobacteria__Arthrobacter_chlorophenolicus_A6__xanthine_permease:0.05581130538263635171,116671970__Bacteria__Actinobacteria__Arthrobacter_sp_FB24__uracil|xanthine_permease:0.02785091672468597429):0.04097776257950375839,119962636__Bacteria__Actinobacteria__Arthrobacter_aurescens_TC1__uracil|xanthine_permease:0.07599066579249315334):0.09799219869257096149,(((374335135__Bacteria__Gammaproteobacteria__Oceanimonas_sp_GK1__uracil|xanthine_permease:0.12507776579171500653,93006128__Bacteria__Gammaproteobacteria__Psychrobacter_cryohalolentis_K5__uracil|xanthine_permease:0.18269227123952630487):0.05977357866103732292,(330501091__Bacteria__Gammaproteobacteria__Pseudomonas_mendocina_NK-01__uracil|xanthine_permease:0.15918045396182034512,((378827714__Bacteria__Alphaproteobacteria__Sinorhizobium_fredii_HH103__xanthine|uracil_permease:0.15172559264225413123,((264679312__Bacteria__Betaproteobacteria__Comamonas_testosteroni_CNB-2__uracil|xanthine_permease:0.17828730963791009079,(333913640__Bacteria__Betaproteobacteria__Delftia_sp_Cs1-4__xanthine_permease:0.00000122123005994819,160900286__Bacteria__Betaproteobacteria__Delftia_acidovorans_SPH-1__xanthine_permease:0.00000122123005994819):0.19127292532049605667):0.25226251558165924127,153008302__Bacteria__Alphaproteobacteria__Ochrobactrum_anthropi_ATCC_49188__uracil|xanthine_permease:0.17497225632894475300):0.06198384259387233752):0.04533565989094542892,((104780034__Bacteria__Gammaproteobacteria__Pseudomonas_entomophila_L48__xanthine|uracil_permease:0.04089625831417515595,((26991327__Bacteria__Gammaproteobacteria__Pseudomonas_putida_KT2440__xanthine|uracil_permease:0.00213087805782198559,(386013841__Bacteria__Gammaproteobacteria__Pseudomonas_putida_BIRD-1__uracil|xanthine_permease:0.00000122123005994819,((339489356__Bacteria__Gammaproteobacteria__Pseudomonas_putida_S16__uracil|xanthine_permease:0.01459888189911134546,167035628__Bacteria__Gammaproteobacteria__Pseudomonas_putida_GB-1__xanthine_permease:0.00796136201480870075):0.00784152384923688522,148549707__Bacteria__Gammaproteobacteria__Pseudomonas_putida_F1__uracil|xanthine_permease:0.00000122123005994819):0.00215072596329595649):0.00216226105300011554):0.01649856802084827961,170719981__Bacteria__Gammaproteobacteria__Pseudomonas_putida_W619__xanthine_permease:0.02658765231308412441):0.01680159729183132444):0.12749579579889583347,((152984937__Bacteria__Gammaproteobacteria__Pseudomonas_aeruginosa_PA7__putative_transporter:0.01236115821782449858,(((386058090__Bacteria__Gammaproteobacteria__Pseudomonas_aeruginosa_M18__putative_transporter:0.00000122123005994819,218890864__Bacteria__Gammaproteobacteria__Pseudomonas_aeruginosa_LESB58__putative_transporter:0.00233967671302755774):0.00000122123005994819,(116050940__Bacteria__Gammaproteobacteria__Pseudomonas_aeruginosa_UCBPP-PA14__transporter:0.00000122123005994819,15598134__Bacteria__Gammaproteobacteria__Pseudomonas_aeruginosa_PAO1__transporter:0.00000122123005994819):0.00000122123005994819):0.00000122123005994819,386066966__Bacteria__Gammaproteobacteria__Pseudomonas_aeruginosa_NCGM2_S1_1__putative_transporter:0.00226060121067028297):0.01144422322882584706):0.06018014965760358492,((387892890__Bacteria__Gammaproteobacteria__Pseudomonas_fluorescens_A506__xanthine|uracil_permease_family_protein:0.02535294839135101425,229589150__Bacteria__Gammaproteobacteria__Pseudomonas_fluorescens_SBW25__putative_transporter|like_membrane_protein:0.01585550580939497703):0.06067064763867393434,(((330808556__Bacteria__Gammaproteobacteria__Pseudomonas_brassicacearum_subsp_brassicacearum_NFM421__transporter_membrane_protein:0.01070065280632442016,378951840__Bacteria__Gammaproteobacteria__Pseudomonas_fluorescens_F113__uracil|xanthine_permease:0.00245462783204946147):0.04629712135978483051,77458098__Bacteria__Gammaproteobacteria__Pseudomonas_fluorescens_Pf0-1__xanthine|uracil_permease:0.05662589077190337272):0.05460894327164991097,346642863__Bacteria__Gammaproteobacteria__Pseudomonas_fluorescens_Pf-5__xanthine|uracil_permease:0.07047434701587031169):0.03111444746764103000):0.07018425895224224276):0.05256189733614576726):0.01286484592109768746):0.05063569557444803915):0.04474137752362975645):0.16155224383981781067,325964679__Bacteria__Actinobacteria__Arthrobacter_phenanthrenivorans_Sphe3__uracil|xanthine_permease:0.10071390364688724561):0.04067665543277358686):0.11200694958345071284,(308179124__Bacteria__Actinobacteria__Arthrobacter_arilaitensis_Re117__xanthine|uric_acid_permease:0.23504989087654001856,((257068013__Bacteria__Actinobacteria__Brachybacterium_faecium_DSM_4810__uracil|xanthine_permease:0.20313359709944445175,184201625__Bacteria__Actinobacteria__Kocuria_rhizophila_DC2201__putative_uric_acid_permease:0.25983184450430374390):0.19793539818919977935,(336117864__Bacteria__Actinobacteria__Microlunatus_phosphovorus_NM-1__uric_acid_permease:0.59789878026773246589,184201785__Bacteria__Actinobacteria__Kocuria_rhizophila_DC2201__putative_xanthine_permease:0.42646409810232793758):0.09660357022321927611):0.04211031750810786956):0.06136112427467044217):0.08774786892929224702,((50083979__Bacteria__Gammaproteobacteria__Acinetobacter_sp_ADP1__permease:0.59440294871290322298,(169634789__Bacteria__Gammaproteobacteria__Acinetobacter_baumannii_SDF__permease|_xanthine|uracil_permease:0.00000122123005994819,(375136440__Bacteria__Gammaproteobacteria__Acinetobacter_calcoaceticus_PHEA-2__uracil|xanthine_permease:0.00532677945146967265,299768374__Bacteria__Gammaproteobacteria__Acinetobacter_oleivorans_DR1__xanthine|uracil_permease:0.01079605503729148819):0.01338949638595926528):0.27030282621131868082):0.18888883993101876491,(333925745__Bacteria__Gammaproteobacteria__Serratia_sp_AS12__xanthine_permease:0.24245341376797785449,(292487354__Bacteria__Gammaproteobacteria__Erwinia_amylovora_CFBP1430__NCS2_family_transporter:0.09689973602537960140,((259909366__Bacteria__Gammaproteobacteria__Erwinia_pyrifoliae_Ep1-96__xanthine|uracil_permease_family_protein:0.02009325995797668976,385787457__Bacteria__Gammaproteobacteria__Erwinia_sp_Ejp617__xanthine|uracil_permease_family_protein:0.02655321829688589430):0.02135766516745087051,188534738__Bacteria__Gammaproteobacteria__Erwinia_tasmaniensis_Et1-99__xanthine|uracil_permease_family_protein:0.02008941020621488743):0.01359241309584320601):0.27414387687930219517):0.15526104973401233522):0.04609709251368553085):0.12606480159309968458):0.16806094236625337968,297559694__Bacteria__Actinobacteria__Nocardiopsis_dassonvillei_subsp_dassonvillei_DSM_43111__xanthine_permease:0.78085627095878729076):0.13738986353169652110):0.04760233981215664101,258650512__Bacteria__Actinobacteria__Nakamurella_multipartita_DSM_44233__xanthine_permease:0.60411153087415436769):0.16277544805259577809):0.07592388733300248216,(((340795589__Bacteria__Actinobacteria__Corynebacterium_variabile_DSM_44702__hypothetical_protein:0.73362353496770427164,(111021487__Bacteria__Actinobacteria__Rhodococcus_jostii_RHA1__xanthine|uracil_permease:0.15133024784033169419,226305591__Bacteria__Actinobacteria__Rhodococcus_erythropolis_PR4__putative_purine_permease:0.16176340327064411828):0.16602711185401805571):0.32877902604121794772,386844814__Bacteria__Actinobacteria__Streptomyces_hygroscopicus_subsp_jinggangensis_5008__xanthine|uracil_permease:0.43624991408122609782):0.18681519252405492937,(300782320__Bacteria__Actinobacteria__Amycolatopsis_mediterranei_U32__xanthine|uracil_permease:0.30588117878616638556,256393862__Bacteria__Actinobacteria__Catenulispora_acidiphila_DSM_44928__xanthine_permease:0.47408530456575498357):0.15029036472876683428):0.38211880382359142416):0.04855352638811498422):0.32155595310156087629,((334319984__Bacteria__Alphaproteobacteria__Sinorhizobium_meliloti_AK83__xanthine_permease:0.48079654497296070437,(73542756__Bacteria__Betaproteobacteria__Ralstonia_eutropha_JMP134__xanthine|uracil_permease:0.05141059253829874387,(194290906__Bacteria__Betaproteobacteria__Cupriavidus_taiwanensis_LMG_19424__transporter|_xanthine|uracil_permease:0.04476977484616589259,113869315__Bacteria__Betaproteobacteria__Ralstonia_eutropha_H16__NCS2_family_nucleobase|cation_symporter:0.01743527545206882690):0.07804659518226592096):0.32121303910573362206):0.22756234532438132656,((((((330818160__Bacteria__Betaproteobacteria__Burkholderia_gladioli_BSR3__uracil|xanthine_permease:0.03594130883699993284,238028495__Bacteria__Betaproteobacteria__Burkholderia_glumae_BGR1__Uracil|xanthine_permease:0.03660226629797640879):0.10072920618262348746,(((((206561156__Bacteria__Betaproteobacteria__Burkholderia_cenocepacia_J2315__putative_permease:0.00565597487669380720,78067406__Bacteria__Betaproteobacteria__Burkholderia_sp_383__xanthine|uracil_transporter:0.00874698234230320698):0.00756810981015761282,(115352704__Bacteria__Betaproteobacteria__Burkholderia_ambifaria_AMMD__uracil|xanthine_permease:0.01544773033699180231,134296811__Bacteria__Betaproteobacteria__Burkholderia_vietnamiensis_G4__uracil|xanthine_permease:0.01789581608433394797):0.00372700170329793396):0.03014669853066771418,161523871__Bacteria__Betaproteobacteria__Burkholderia_multivorans_ATCC_17616__xanthine_permease:0.02458773522975659168):0.03583422025578946596,(83719943__Bacteria__Betaproteobacteria__Burkholderia_thailandensis_E264__xanthine|uracil_permease_family_protein:0.01667021683177175723,53718455__Bacteria__Betaproteobacteria__Burkholderia_pseudomallei_K96243__permease:0.01815941425882318383):0.08120406513651920455):0.02947061120155590463,(186475249__Bacteria__Betaproteobacteria__Burkholderia_phymatum_STM815__xanthine_permease:0.05977742594254075587,(295677551__Bacteria__Betaproteobacteria__Burkholderia_sp_CCGE1002__xanthine_permease:0.05975267244437405811,((307730860__Bacteria__Betaproteobacteria__Burkholderia_sp_CCGE1003__xanthine_permease:0.01833698269129223346,323527224__Bacteria__Betaproteobacteria__Burkholderia_sp_CCGE1001__xanthine_permease:0.01044292535948605945):0.01434708154155286616,(187925228__Bacteria__Betaproteobacteria__Burkholderia_phytofirmans_PsJN__xanthine_permease:0.02152270908321186546,91785069__Bacteria__Betaproteobacteria__Burkholderia_xenovorans_LB400__xanthine|uracil_|_cation_symporter:0.01264924256417682309):0.01158628996047621901):0.00942189932881639346):0.02854168665931061319):0.04757358369403427711):0.02389921933390560041):0.09700837056398309288,377819937__Bacteria__Betaproteobacteria__Burkholderia_sp_YI23__xanthine_permease:0.12123902851377803269):0.29663379037390197324,(383318207__Bacteria__Gammaproteobacteria__Frateuria_aurantia_DSM_6220__xanthine_permease:0.82408949869913006303,(((269139510__Bacteria__Gammaproteobacteria__Edwardsiella_tarda_EIB202__purine_permease:0.01815315624465289879,238920334__Bacteria__Gammaproteobacteria__Edwardsiella_ictaluri_93-146__xanthine_permease:0.00000122123005994819):0.12981842185973335724,(117620137__Bacteria__Gammaproteobacteria__Aeromonas_hydrophila_subsp_hydrophila_ATCC_7966__xanthine_permease:0.06774661341625572153,330829137__Bacteria__Gammaproteobacteria__Aeromonas_veronii_B565__Purine_permease_ygfU:0.04334173304839653712):0.17769610888130168980):0.09709852921408428095,(311280102__Bacteria__Gammaproteobacteria__Enterobacter_cloacae_SCF1__xanthine_permease:0.10338293684390935379,(26249300__Bacteria__Gammaproteobacteria__Escherichia_coli_CFT073__purine_permease_ygfU:0.00000122123005994819,(((82545489__Bacteria__Gammaproteobacteria__Shigella_boydii_Sb227__permease:0.00910133767399244620,((74313447__Bacteria__Gammaproteobacteria__Shigella_sonnei_Ss046__permease:0.00452651236764037377,24114143__Bacteria__Gammaproteobacteria__Shigella_flexneri_2a_str_301__permease:0.00906505178122439005):0.00225066723267783623,386615613__Bacteria__Gammaproteobacteria__Escherichia_coli_UMNK88__purine_permease_pbuX:0.00000122123005994819):0.00000122123005994819):0.00000122123005994819,386706142__Bacteria__Gammaproteobacteria__Escherichia_coli_P12b__Putative_purine_permease_YgfU:0.00563620121119381545):0.00000122123005994819,386620459__Bacteria__Gammaproteobacteria__Escherichia_coli_NA114__putative_transport_protein:0.00287172284945524546):0.00675796368138211964):0.09202968310816708741):0.30626022618085613214):0.24445248253599802246):0.08096929133977256998):0.09375760582532888243,((152980454__Bacteria__Betaproteobacteria__Janthinobacterium_sp_Marseille__xanthine_permease:0.17505671564790931116,340788638__Bacteria__Betaproteobacteria__Collimonas_fungivorans_Ter331__xanthine_permease:0.15618978320095558421):0.28482466213075718908,(170722311__Bacteria__Gammaproteobacteria__Pseudomonas_putida_W619__xanthine_permease:0.66336831607739488170,((94309828__Bacteria__Betaproteobacteria__Cupriavidus_metallidurans_CH34__transporter:0.04239324583319221962,(73542122__Bacteria__Betaproteobacteria__Ralstonia_eutropha_JMP134__xanthine|uracil_permease:0.02457363593531106810,(339325095__Bacteria__Betaproteobacteria__Cupriavidus_necator_N-1__nucleobase|cation_symporter_2_|NCS2|_family_transporter:0.01739614118617574881,194289116__Bacteria__Betaproteobacteria__Cupriavidus_taiwanensis_LMG_19424__xanthine|uracil_permease_|ncs2_family|:0.02785634507519954214):0.00786626550816017095):0.01100583927268810637):0.10893682135559580593,(187929337__Bacteria__Betaproteobacteria__Ralstonia_pickettii_12J__xanthine_permease:0.03550974619315603459,17546837__Bacteria__Betaproteobacteria__Ralstonia_solanacearum_GMI1000__xanthine_permease_transmembrane_protein:0.12377901522682899227):0.12613430934891112223):0.23390315870105893303):0.07766388716321888375):0.06239807949909776524):0.04181911036292965123,(((((119386624__Bacteria__Alphaproteobacteria__Paracoccus_denitrificans_PD1222__uracil|xanthine_permease:0.35203551319976122969,(119384022__Bacteria__Alphaproteobacteria__Paracoccus_denitrificans_PD1222__uracil|xanthine_permease:0.26481301210393248802,(15966776__Bacteria__Alphaproteobacteria__Sinorhizobium_meliloti_1021__permease_transmembrane_protein:0.02111415577330813878,150398108__Bacteria__Alphaproteobacteria__Sinorhizobium_medicae_WSM419__uracil|xanthine_permease:0.03921815799219278975):0.24146925013334891164):0.07683822287878312729):0.04999186426555807944,(152980793__Bacteria__Betaproteobacteria__Janthinobacterium_sp_Marseille__xanthine_permease:0.31546141545497530245,(319795198__Bacteria__Betaproteobacteria__Variovorax_paradoxus_EPS__xanthine_permease:0.13409474626445733181,(319763783__Bacteria__Betaproteobacteria__Alicycliphilus_denitrificans_BC__xanthine_permease:0.07181877058255875523,(326315896__Bacteria__Betaproteobacteria__Acidovorax_avenae_subsp_avenae_ATCC_19860__xanthine_permease:0.11402805194108951714,(((160897550__Bacteria__Betaproteobacteria__Delftia_acidovorans_SPH-1__xanthine_permease:0.00000122123005994819,333916179__Bacteria__Betaproteobacteria__Delftia_sp_Cs1-4__xanthine_permease:0.00462093150729281019):0.02942087956320470557,264679855__Bacteria__Betaproteobacteria__Comamonas_testosteroni_CNB-2__uracil|xanthine_permease:0.09979842279069643662):0.05944406897345064916,(121593526__Bacteria__Betaproteobacteria__Acidovorax_sp_JS42__uracil|xanthine_permease:0.00237656947680699952,222110247__Bacteria__Betaproteobacteria__Acidovorax_ebreus_TPSY__xanthine_permease:0.00000122123005994819):0.08891322096317486046):0.04946109986079782334):0.02803386710719719607):0.08573466232039092527):0.08615941202564307566):0.03931933168462418277):0.07715682750318494931,(171057826__Bacteria__Betaproteobacteria__Leptothrix_cholodnii_SP-6__xanthine_permease:0.23113543728914026643,(217969728__Bacteria__Betaproteobacteria__Thauera_sp_MZ1T__xanthine_permease:0.18427620252085805119,124265974__Bacteria__Betaproteobacteria__Methylibium_petroleiphilum_PM1__permease_transmembrane_protein:0.16720430249250603505):0.10190222750206053004):0.07399031051189551567):0.15359361657358422404,((170743351__Bacteria__Alphaproteobacteria__Methylobacterium_sp_4-46__xanthine_permease:0.16267115762688888481,((27381273__Bacteria__Alphaproteobacteria__Bradyrhizobium_japonicum_USDA_110__purine_permease:0.08257000417632534561,146338801__Bacteria__Alphaproteobacteria__Bradyrhizobium_sp_ORS_278__purine_permease:0.08910079115687535856):0.09720997211110631031,(158422414__Bacteria__Alphaproteobacteria__Azorhizobium_caulinodans_ORS_571__xanthine|uracil_permease_family_protein:0.13682223656852995908,154247220__Bacteria__Alphaproteobacteria__Xanthobacter_autotrophicus_Py2__uracil|xanthine_permease:0.12892472927361095514):0.06603123561869923830):0.07392034395060378960):0.18824982152307292993,(188580390__Bacteria__Alphaproteobacteria__Methylobacterium_populi_BJ001__xanthine_permease:0.02666481041756707179,(218529969__Bacteria__Alphaproteobacteria__Methylobacterium_chloromethanicum_CM4__xanthine_permease:0.00260023482731658361,163851118__Bacteria__Alphaproteobacteria__Methylobacterium_extorquens_PA1__xanthine_permease:0.00267791407136425260):0.02995232742904379089):0.34233639792964665194):0.12386570186049146447):0.11936516794357439342,217969761__Bacteria__Betaproteobacteria__Thauera_sp_MZ1T__xanthine_permease:0.44822294431498133083):0.04853216436337780965):0.07675752472385531655):0.07020138431666533840):0.05990209121551156451):0.08221715160613027318,((240140094__Bacteria__Alphaproteobacteria__Methylobacterium_extorquens_AM1__transporter:0.00000122123005994819,((163852758__Bacteria__Alphaproteobacteria__Methylobacterium_extorquens_PA1__xanthine_permease:0.00324786358362592897,218531599__Bacteria__Alphaproteobacteria__Methylobacterium_chloromethanicum_CM4__xanthine_permease:0.01024960068898951929):0.00359406921464890464,254562520__Bacteria__Alphaproteobacteria__Methylobacterium_extorquens_DM4__transporter:0.00977529987517089874):0.00826937750773700311):0.38150476427624291365,(217979048__Bacteria__Alphaproteobacteria__Methylocella_silvestris_BL2__xanthine_permease:0.24476598422762080309,114328300__Bacteria__Alphaproteobacteria__Granulibacter_bethesdensis_CGDNIH1__xanthine_permease:0.52672383249795984295):0.08360949893347527362):0.33763890071572821849):0.54765747842166201398,(386021847__Bacteria__Gammaproteobacteria__Pseudomonas_stutzeri_DSM_4166__putative_permease:0.22546963715781809245,((26990981__Bacteria__Gammaproteobacteria__Pseudomonas_putida_KT2440__xanthine|uracil_permease:0.05679658946751737353,104780839__Bacteria__Gammaproteobacteria__Pseudomonas_entomophila_L48__xanthine|uracil_permease:0.00206011786421323806):0.14157241047911592324,(70731721__Bacteria__Gammaproteobacteria__Pseudomonas_fluorescens_Pf-5__xanthine|uracil_permease:0.08452866117293171555,229591781__Bacteria__Gammaproteobacteria__Pseudomonas_fluorescens_SBW25__putative_permease:0.07538565450565279380):0.03681651542169142588):0.06069386290719738786):0.07020335840060054622,15596704__Bacteria__Gammaproteobacteria__Pseudomonas_aeruginosa_PAO1__transporter:0.16323050620406318045):0.0;
