# Supplementary material for: The last universal common ancestor between ancient Earth chemistry and the onset of genetics
Source: PLoS Genet. 2018 Aug 16;14(8):e1007518. doi: 10.1371/journal.pgen.1007518 (PMC6095482; doi:10.1371/journal.pgen.1007518)
Supplement: S1 Appendix — The trees are for the 355 clusters that, after alignment and tree construction, generated ML trees that preserve domain monophyly while also having homologues in ≥2 archaeal and ≥2 bacterial lineages. These 355 proteins trace to LUCA by those phylogenetic criteria [78]. LUCA, last universal common ancestor; ML, maximum likelihood. (ZIP) [file pgen.1007518.s001.zip › renamed_trees_LUCA/230.tree]

(((114566210__Bacteria__Clostridia__Syntrophomonas_wolfei_subsp_wolfei_str_Goettingen__LysR_family_transcriptional_regulator:0.33204720086387601308,297617722__Bacteria__Clostridia__Syntrophothermus_lipocalidus_DSM_12680__LysR_family_transcriptional_regulator:0.35624918465598137685):0.31688817837108429476,((302392087__Bacteria__Clostridia__Acetohalobium_arabaticum_DSM_5501__LysR_family_transcriptional_regulator:0.36316519551972947788,385799034__Bacteria__Clostridia__Halanaerobium_praevalens_DSM_2228__LysR_family_transcriptional_regulator:0.61132292677401567360):0.46118274844543455382,(((85858908__Bacteria__Deltaproteobacteria__Syntrophus_aciditrophicus_SB__LysR_family_transcriptional_regulator:1.00433422800640981265,(((337288983__Bacteria__others_bacteria__Thermodesulfobacterium_sp_OPB45__LysR_family_transcriptional_regulator:0.53486045820487948532,337285433__Bacteria__others_bacteria__Thermodesulfatator_indicus_DSM_15286__LysR_family_transcriptional_regulator:0.52029153908948955198):0.14729621319595476159,(((258406157__Bacteria__Deltaproteobacteria__Desulfohalobium_retbaense_DSM_5692__LysR_family_transcriptional_regulator:0.70805386758864541363,((((374300570__Bacteria__Deltaproteobacteria__Desulfovibrio_africanus_str_Walvis_Bay__transcriptional_regulator|_LysR_family:0.36680544474388299125,((46579742__Bacteria__Deltaproteobacteria__Desulfovibrio_vulgaris_str_Hildenborough__LysR_family_transcriptional_regulator:0.35781017242302259884,218885216__Bacteria__Deltaproteobacteria__Desulfovibrio_vulgaris_str_Miyazaki_F__LysR_family_transcriptional_regulator:0.21572094393219587438):0.10164492059677944502,78357269__Bacteria__Deltaproteobacteria__Desulfovibrio_alaskensis_G20__LysR_family_transcriptional_regulator:0.37304526296268297747):0.19116158916329664685):0.05908866146447935841,(239905886__Bacteria__Deltaproteobacteria__Desulfovibrio_magneticus_RS-1__LysR_family_transcriptional_regulator:0.56103482884714683809,242278686__Bacteria__Deltaproteobacteria__Desulfovibrio_salexigens_DSM_2638__LysR_family_transcriptional_regulator:0.43066497598769126753):0.01945659869681716850):0.08125483127653128357,256830511__Bacteria__Deltaproteobacteria__Desulfomicrobium_baculatum_DSM_4028__LysR_family_transcriptional_regulator:0.60990344496055270973):0.05252475471344310309,(376298204__Bacteria__Deltaproteobacteria__Desulfovibrio_desulfuricans_ND132__LysR_family_transcriptional_regulator:0.28156691530296668047,317153930__Bacteria__Deltaproteobacteria__Desulfovibrio_aespoeensis_Aspo-2__LysR_substrate|binding_protein:0.30365587845642971754):0.40599579329494966951):0.14106709812282156036):0.23607430168300047590,((320352599__Bacteria__Deltaproteobacteria__Desulfobulbus_propionicus_DSM_2032__LysR_family_transcriptional_regulator:0.54188896640766825996,(297570598__Bacteria__Deltaproteobacteria__Desulfurivibrio_alkaliphilus_AHT2__LysR_family_transcriptional_regulator:0.34461884076247212283,(116750734__Bacteria__Deltaproteobacteria__Syntrophobacter_fumaroxidans_MPOB__LysR_family_transcriptional_regulator:0.36537955673690081237,328953433__Bacteria__Deltaproteobacteria__Desulfobacca_acetoxidans_DSM_11109__LysR_family_transcriptional_regulator:0.47565819490665883773):0.06770381453620118173):0.10545301970040733830):0.18483278078908571551,((224368226__Bacteria__Deltaproteobacteria__Desulfobacterium_autotrophicum_HRM2__LysR_family_transcriptional_regulator:0.59485566451643390185,(158522169__Bacteria__Deltaproteobacteria__Desulfococcus_oleovorans_Hxd3__LysR_family_transcriptional_regulator:0.54325785580648788820,218778780__Bacteria__Deltaproteobacteria__Desulfatibacillum_alkenivorans_AK-01__LysR_family_transcriptional_regulator:0.42982425737737289806):0.05643073212129105787):0.17153143471110787743,302344593__Bacteria__Deltaproteobacteria__Desulfarculus_baarsii_DSM_2075__LysR_family_transcriptional_regulator:0.55602708888113472341):0.06926401623968334031):0.06129129502239713534):0.09056414930180575751,((322419680__Bacteria__Deltaproteobacteria__Geobacter_sp_M18__LysR_family_transcriptional_regulator:0.09471570096378123527,(197118420__Bacteria__Deltaproteobacteria__Geobacter_bemidjiensis_Bem__LysR_family_transcriptional_regulator:0.00234599848580094869,253700799__Bacteria__Deltaproteobacteria__Geobacter_sp_M21__LysR_family_transcriptional_regulator:0.01890444109941777362):0.04700773175136156723):0.25783655510487080154,(((148264584__Bacteria__Deltaproteobacteria__Geobacter_uraniireducens_Rf4__LysR_family_transcriptional_regulator:0.21922881826334253419,222056381__Bacteria__Deltaproteobacteria__Geobacter_sp_FRC-32__LysR_family_transcriptional_regulator:0.24065109065544010303):0.12956583281475667069,(78222302__Bacteria__Deltaproteobacteria__Geobacter_metallireducens_GS-15__LysR_family_transcriptional_regulator:0.11801369441510217717,39997618__Bacteria__Deltaproteobacteria__Geobacter_sulfurreducens_PCA__LysR_family_transcriptional_regulator:0.25706003331197657680):0.12341860640284586792):0.07700289036686459865,77918443__Bacteria__Deltaproteobacteria__Pelobacter_carbinolicus_DSM_2380__LysR_family_transcriptional_regulator:0.44569773766018261352):0.09725390689940778544):0.57987568577304993145):0.03659120713314169271):0.05317207149277731332,(((291285999__Bacteria__others_bacteria__Denitrovibrio_acetiphilus_DSM_12809__LysR_family_transcriptional_regulator:0.19466181526800083179,(336324408__Bacteria__others_bacteria__Flexistipes_sinusarabici_DSM_4947__LysR_family_transcriptional_regulator:0.18106214204321230410,(291280449__Bacteria__others_bacteria__Deferribacter_desulfuricans_SSM1__LysR_family_transcriptional_regulator:0.19785428191132192755,313673654__Bacteria__others_bacteria__Calditerrivibrio_nitroreducens_DSM_19672__LysR_family_transcriptional_regulator_transcriptional_regulator:0.18975849256883731142):0.06618266051142177031):0.06051609848937097857):0.61456621405080635867,(188586981__Bacteria__Clostridia__Natranaerobius_thermophilus_JW-NM-WN-LF__LysR_family_transcriptional_regulator:0.84352491402886553562,((((350271324__Bacteria__Clostridia__Oscillibacter_valericigenes_Sjm18-20__putative_LysR_family_transcriptional_regulator:0.81450718499739793721,257065216__Bacteria__Actinobacteria__Slackia_heliotrinireducens_DSM_20476__transcriptional_regulator:0.93513267877682848539):0.12605326800475169513,302385437__Bacteria__Clostridia__Clostridium_saccharolyticum_WM1__LysR_family_transcriptional_regulator:0.67974550607804340441):0.11681687272093700669,169825053__Bacteria__Clostridia__Finegoldia_magna_ATCC_29328__LysR_family_transcriptional_regulator:0.67335254807760536178):0.26413008736572851642,(310658758__Bacteria__Clostridia__Clostridium_sticklandii_DSM_519__Transcriptional_regulator|_LysR_family:0.59191353842003402441,(158320232__Bacteria__Clostridia__Alkaliphilus_oremlandii_OhILAs__LysR_family_transcriptional_regulator:0.20131918104633728106,(150388806__Bacteria__Clostridia__Alkaliphilus_metalliredigens_QYMF__LysR_family_transcriptional_regulator:0.22843636594105362625,150390887__Bacteria__Clostridia__Alkaliphilus_metalliredigens_QYMF__LysR_family_transcriptional_regulator:0.22655557825545383221):0.06890294882240577401):0.20134471308124332611):0.21055507105806997581):0.05780089096440507029):0.08723052729879791911):0.08734628454101033002,((313672087__Bacteria__others_bacteria__Calditerrivibrio_nitroreducens_DSM_19672__LysR_family_transcriptional_regulator_transcriptional_regulator:1.21976301396423569834,(51245091__Bacteria__Deltaproteobacteria__Desulfotalea_psychrophila_LSv54__transcriptional_regulator_protein:0.62073969331183653786,206889648__Bacteria__others_bacteria__Thermodesulfovibrio_yellowstonii_DSM_11347__transcriptional_regulator:0.37009191209958880453):0.10644466132088988009):0.17822441204714292717,((288817599__Bacteria__Aquificae__Hydrogenobacter_thermophilus_TK-6__LysR_family_transcriptional_regulator:0.32044777455048867321,289549007__Bacteria__Aquificae__Thermocrinis_albus_DSM_14484__LysR_family_transcriptional_regulator:0.43882142032626808570):0.57890323765508000520,(325294314__Bacteria__Aquificae__Desulfurobacterium_thermolithotrophum_DSM_11699__transcriptional_regulator|_LysR_family:0.20788218453160486887,319789179__Bacteria__Aquificae__Thermovibrio_ammonificans_HB-1__transcriptional_regulator|_LysR_family:0.31217046431987260924):0.45125504079223877074):0.06534037078772959861):0.10976181440995298744):0.07539762150101965432):0.07227538903181085495):0.07299882120856633627,(((((206890124__Bacteria__others_bacteria__Thermodesulfovibrio_yellowstonii_DSM_11347__transcriptional_regulator:0.70377080443810025034,(((258516884__Bacteria__Clostridia__Desulfotomaculum_acetoxidans_DSM_771__LysR_family_transcriptional_regulator:0.40948211958482833017,333977912__Bacteria__Clostridia__Desulfotomaculum_kuznetsovii_DSM_6115__LysR_family_transcriptional_regulator:0.25899768294150360415):0.29050976580748921752,((((374996999__Bacteria__Clostridia__Desulfosporosinus_orientis_DSM_765__transcriptional_regulator:0.10622492454975819565,374993153__Bacteria__Clostridia__Desulfosporosinus_orientis_DSM_765__transcriptional_regulator:0.26300890963981532478):0.21792605605469214658,((89896936__Bacteria__Clostridia__Desulfitobacterium_hafniense_Y51__hypothetical_protein:0.00417880999319943883,219667208__Bacteria__Clostridia__Desulfitobacterium_hafniense_DCB-2__LysR_family_transcriptional_regulator:0.00164718102913070648):0.49379666834484137183,(152977391__Bacteria__Bacilli__Bacillus_cytotoxicus_NVH_391-98__LysR_family_transcriptional_regulator:0.06482922115673545038,(163942860__Bacteria__Bacilli__Bacillus_weihenstephanensis_KBAB4__LysR_family_transcriptional_regulator:0.02797565438988327755,(30023208__Bacteria__Bacilli__Bacillus_cereus_ATCC_14579__LysR_family_transcriptional_regulator:0.00659221823104004599,(386739029__Bacteria__Bacilli__Bacillus_anthracis_str_H9401__LysR_family_transcriptional_regulator:0.00863234581965304643,118480214__Bacteria__Bacilli__Bacillus_thuringiensis_str_Al_Hakam__LysR_family_transcriptional_regulator:0.00573576489137672587):0.01775990471004771851):0.01349315171717042558):0.05694553602971579725):0.35279368761746515704):0.04149053811930920183):0.14596379381767649042,((386712611__Bacteria__Bacilli__Halobacillus_halophilus_DSM_2266__LysR_family_transcriptional_regulator:0.60276417306525409412,(326791714__Bacteria__Clostridia__Clostridium_lentocellum_DSM_5427__LysR_family_transcriptional_regulator:0.58891032342613403028,(126697762__Bacteria__Clostridia__Clostridium_difficile_630__LysR_family_transcriptional_regulator:0.38475627672213935648,(15893389__Bacteria__Clostridia__Clostridium_acetobutylicum_ATCC_824__LysR_family_transcriptional_regulator:0.46648298612502653304,(150017971__Bacteria__Clostridia__Clostridium_beijerinckii_NCIMB_8052__LysR_family_transcriptional_regulator:0.26379934527853038384,(331269814__Bacteria__Clostridia__Clostridium_botulinum_BKT015925__LysR_family_transcriptional_regulator:0.15731201911610637190,118443209__Bacteria__Clostridia__Clostridium_novyi_NT__LysR_family_transcriptional_regulator:0.10752464851365950427):0.13494722837397413184):0.07242570527668007463):0.10775151677146586893):0.08667785590304202814):0.19521357249742096740):0.10492442605710583514,((157694353__Bacteria__Bacilli__Bacillus_pumilus_SAFR-032__LysR_family_transcriptional_regulator:0.27613484281812838983,((294499027__Bacteria__Bacilli__Bacillus_megaterium_QM_B1551__LysR_substrate_binding_domain|containing_protein:0.30279325629323772251,((23100862__Bacteria__Bacilli__Oceanobacillus_iheyensis_HTE831__transcriptional_regulator:0.79876239288334371924,169830091__Bacteria__Bacilli__Lysinibacillus_sphaericus_C3-41__hypothetical_protein:0.26790405668385458560):0.11515121524505085582,(52079705__Bacteria__Bacilli__Bacillus_licheniformis_ATCC_14580__transcriptional_activator_of_the_cysJI_operon:0.14934667227434253456,(212639428__Bacteria__Bacilli__Anoxybacillus_flavithermus_WK1__LysR_family_transcriptional_regulator:0.18628064669485219773,(138894930__Bacteria__Bacilli__Geobacillus_thermodenitrificans_NG80-2__LysR_family_transcriptional_regulator:0.01822987087848784715,((297530416__Bacteria__Bacilli__Geobacillus_sp_C56-T3__LysR_family_transcriptional_regulator:0.00601791628461927682,(56419943__Bacteria__Bacilli__Geobacillus_kaustophilus_HTA426__LysR_family_transcriptional_regulator:0.00296971211412027508,375008415__Bacteria__Bacilli__Geobacillus_thermoleovorans_CCB_US3_UF5__transcriptional_regulator_|LysR_family|:0.00300457994634825611):0.00298313448692535737):0.01426024784805181300,(261419611__Bacteria__Bacilli__Geobacillus_sp_Y412MC61__LysR_family_transcriptional_regulator:0.00000122123005994819,319766429__Bacteria__Bacilli__Geobacillus_sp_Y412MC52__LysR_family_transcriptional_regulator:0.00000122123005994819):0.02559116093793934246):0.03512382345875032091):0.09664107389151024852):0.07546188060892013161):0.08686600055329431191):0.07582287792703779061):0.08247910158962505622,((311070283__Bacteria__Bacilli__Bacillus_atrophaeus_1942__regulator_of_sulfur_assimilation_CysL|_activates_cysJI_expression:0.03031783647578741372,154687882__Bacteria__Bacilli__Bacillus_amyloliquefaciens_FZB42__hypothetical_protein:0.07290340235836165195):0.04494687018112090288,(386760426__Bacteria__Bacilli__Bacillus_sp_JS__Lrp|AsnC_family_transcriptional_regulator:0.01343699615322601140,16080817__Bacteria__Bacilli__Bacillus_subtilis_subsp_subtilis_str_168__HTH|type_transcriptional_regulator_CysL:0.01417778066684150483):0.04023998536576173929):0.21525425471611830952):0.06272688362487452429):0.12457135054198545387,((116873579__Bacteria__Bacilli__Listeria_welshimeri_serovar_6b_str_SLCC5334__LysR_family_transcriptional_regulator:0.07197434512719196043,(16801314__Bacteria__Bacilli__Listeria_innocua_Clip11262__hypothetical_protein:0.00985754762851638253,16804185__Bacteria__Bacilli__Listeria_monocytogenes_EGD-e__LysR_family_transcriptional_regulator:0.00650108291249074099):0.03823106617150719144):0.04240064237663022928,(347549543__Bacteria__Bacilli__Listeria_ivanovii_subsp_ivanovii_PAM_55__putative_LysR_family_transcriptional_regulator:0.11223025595738216065,289435494__Bacteria__Bacilli__Listeria_seeligeri_serovar_1-2b_str_SLCC3954__HTH|type_transcriptional_regulator:0.04737876616776633132):0.02202474539205431792):0.59361977695486023432):0.15894769565114547083):0.15034470222544685236):0.23847204417617245964,(295695646__Bacteria__Bacilli__Kyrpidia_tusciae_DSM_2912__LysR_family_transcriptional_regulator:0.50520978917982028999,(258512873__Bacteria__Bacilli__Alicyclobacillus_acidocaldarius_subsp_acidocaldarius_DSM_446__LysR_family_transcriptional_regulator:0.68732811909784019555,((261409827__Bacteria__Bacilli__Paenibacillus_sp_Y412MC10__LysR_family_transcriptional_regulator:0.26502401128756108983,(239827119__Bacteria__Bacilli__Geobacillus_sp_WCH70__LysR_family_transcriptional_regulator:0.00000122123005994819,56419426__Bacteria__Bacilli__Geobacillus_kaustophilus_HTA426__LysR_family_transcriptional_regulator:0.00000122123005994819):0.34308436124475238937):0.08106131066677832453,(251799895__Bacteria__Bacilli__Paenibacillus_sp_JDR-2__LysR_family_transcriptional_regulator:0.34811147987024904094,(226315216__Bacteria__Bacilli__Brevibacillus_brevis_NBRC_100599__transcriptional_regulator:0.24309255485429628885,(374324806__Bacteria__Bacilli__Paenibacillus_terrae_HPL-003__LysR_family_transcriptional_regulator:0.03747337569608542862,(310642870__Bacteria__Bacilli__Paenibacillus_polymyxa_SC2__LysR_family_transcriptional_regulator:0.05231925461081254891,308069839__Bacteria__Bacilli__Paenibacillus_polymyxa_E681__transcriptional_regulator_ywfK:0.02709040491017797314):0.05786759801401033382):0.28454256432611968464):0.05272924643420222324):0.03209639779629880341):0.11549734136839059917):0.11930893825992981705):0.20462620721352242636):0.06260785380041208881):0.13819362732460466203,(167629029__Bacteria__Clostridia__Heliobacterium_modesticaldum_Ice1__LysR_family_transcriptional_regulator:0.90367844692523258132,(117923763__Bacteria__Alphaproteobacteria__Magnetococcus_marinus_MC-1__LysR_family_transcriptional_regulator:0.42770413698106568567,((((78485896__Bacteria__Gammaproteobacteria__Thiomicrospira_crunogena_XCL-2__LysR_family_transcriptional_regulator:0.10013117883343262970,334144245__Bacteria__Gammaproteobacteria__Thioalkalimicrobium_cyclicum_ALM1__LysR_family_transcriptional_regulator:0.12043479752700528285):0.21492083760437649675,(390950471__Bacteria__Gammaproteobacteria__Thiocystis_violascens_DSM_198__transcriptional_regulator:0.17933178023258919409,((261855254__Bacteria__Gammaproteobacteria__Halothiobacillus_neapolitanus_c2__LysR_family_transcriptional_regulator:0.33224997808664519239,289209154__Bacteria__Gammaproteobacteria__Thioalkalivibrio_sp_K90mix__LysR_family_transcriptional_regulator:0.40756714992900511252):0.06257528455659062960,220933999__Bacteria__Gammaproteobacteria__Thioalkalivibrio_sulfidophilus_HL-EbGr7__LysR_family_transcriptional_regulator:0.15288312433299700022):0.05275822779305592430):0.08453816625816694408):0.08783447406702757365,(340783071__Bacteria__Gammaproteobacteria__Acidithiobacillus_caldus_SM-1__LysR_family_transcriptional_regulator:0.04968524405620492607,(344200546__Bacteria__Gammaproteobacteria__Acidithiobacillus_ferrivorans_SS3__LysR_family_transcriptional_regulator:0.02614102155597759769,(198284249__Bacteria__Gammaproteobacteria__Acidithiobacillus_ferrooxidans_ATCC_53993__LysR_family_transcriptional_regulator:0.00000122123005994819,218665191__Bacteria__Gammaproteobacteria__Acidithiobacillus_ferrooxidans_ATCC_23270__LysR_family_transcriptional_regulator:0.00000122123005994819):0.03711247442365857296):0.04438704466534692389):0.24855604505917486269):0.05489918887436444350,(74317735__Bacteria__Betaproteobacteria__Thiobacillus_denitrificans_ATCC_25259__transcriptional_regulator:0.26249952683311333912,((71907614__Bacteria__Betaproteobacteria__Dechloromonas_aromatica_RCB__LysR_family_transcriptional_regulator:0.27331199076549378413,(257094225__Bacteria__Betaproteobacteria__Candidatus_Accumulibacter_phosphatis_clade_IIA_str_UW-1__LysR_family_transcriptional_regulator:0.21736318757601144624,372489046__Bacteria__Betaproteobacteria__Dechlorosoma_suillum_PS__transcriptional_regulator:0.16533157499697925807):0.05448205048994206323):0.08398621744736416150,((119898006__Bacteria__Betaproteobacteria__Azoarcus_sp_BH72__RuBisCO_operon_transcriptional_regulator_|RbcR|:0.07103717242342313942,56479142__Bacteria__Betaproteobacteria__Aromatoleum_aromaticum_EbN1__transcriptional_regulator:0.18408504023954297413):0.08033465751326546167,217970654__Bacteria__Betaproteobacteria__Thauera_sp_MZ1T__LysR_family_transcriptional_regulator:0.12429225513536201753):0.53187872796223778504):0.08641746404689676364):0.19788602613159658739):0.09975085183361195873):0.25108928323201912258):0.05590585724816183461):0.01706926100709521554):0.02387350020476877374,((((78044765__Bacteria__Clostridia__Carboxydothermus_hydrogenoformans_Z-2901__LysR_family_transcriptional_regulator:0.34570255773758934437,(89893065__Bacteria__Clostridia__Desulfitobacterium_hafniense_Y51__hypothetical_protein:0.18328254919313644034,(374995815__Bacteria__Clostridia__Desulfosporosinus_orientis_DSM_765__transcriptional_regulator:0.08081913421039563228,374994516__Bacteria__Clostridia__Desulfosporosinus_orientis_DSM_765__transcriptional_regulator:0.27539586992033121549):0.10455991637358716395):0.19058379242814979526):0.28066974275650985460,339626437__Bacteria__Clostridia__Sulfobacillus_acidophilus_TPY__LysR_family_transcriptional_regulator:0.96110725577555067289):0.12846081818540033836,(134299302__Bacteria__Clostridia__Desulfotomaculum_reducens_MI-1__LysR_family_transcriptional_regulator:0.11666682778139771115,334341132__Bacteria__Clostridia__Desulfotomaculum_ruminis_DSM_2154__LysR_substrate|binding_protein:0.15938230216570870024):0.53842330207007604859):0.09335616326139521692,(((333922565__Bacteria__Clostridia__Desulfotomaculum_carboxydivorans_CO-1-SRB__LysR_family_transcriptional_regulator:0.11466503557993569518,134298288__Bacteria__Clostridia__Desulfotomaculum_reducens_MI-1__LysR_family_transcriptional_regulator:0.12162173148223801022):0.37307536874054053611,(296132061__Bacteria__Clostridia__Thermincola_potens_JR__transcriptional_regulator|_LysR_family:0.39479542444299564607,78044734__Bacteria__Clostridia__Carboxydothermus_hydrogenoformans_Z-2901__LysR_family_transcriptional_regulator:0.43785811962618048643):0.09228842012707222375):0.01061582711605271734,(297583166__Bacteria__Bacilli__Bacillus_selenitireducens_MLS10__LysR_family_transcriptional_regulator:0.77530002051423163589,(337748130__Bacteria__Bacilli__Paenibacillus_mucilaginosus_KNP414__LysR_family_transcriptional_regulator:0.19283765674297428938,(251797758__Bacteria__Bacilli__Paenibacillus_sp_JDR-2__LysR_family_transcriptional_regulator:0.15096626529431933506,(261405786__Bacteria__Bacilli__Paenibacillus_sp_Y412MC10__LysR_family_transcriptional_regulator:0.21738416016003067610,(310642753__Bacteria__Bacilli__Paenibacillus_polymyxa_SC2__LysR_family_transcriptional_regulator:0.03195660170507480524,374324714__Bacteria__Bacilli__Paenibacillus_terrae_HPL-003__transcriptional_regulator_ycf30:0.01796545969155418504):0.20779171911396249195):0.08125628067405492316):0.04623292426177204317):0.37865769524962222814):0.15209385213572984563):0.06500322658847430823):0.08385365044309169014):0.06325840193898082942,(((332800477__Bacteria__Clostridia__Tepidanaerobacter_sp_Re1__LysR_family_transcriptional_regulator:0.25876177229378516387,302388677__Bacteria__Clostridia__Thermosediminibacter_oceani_DSM_16646__transcriptional_regulator|_LysR_family:0.17995274500164010201):0.59769337974456682172,83590711__Bacteria__Clostridia__Moorella_thermoacetica_ATCC_39073__LysR_family_transcriptional_regulator:0.44717081739870312429):0.15692305140362641791,((((291297244__Bacteria__Deinococcus-Thermus__Meiothermus_ruber_DSM_1279__LysR_family_transcriptional_regulator:0.87981406420382801681,(159896928__Bacteria__Chloroflexi__Herpetosiphon_aurantiacus_DSM_785__LysR_family_transcriptional_regulator:0.43079681946765996381,156740885__Bacteria__Chloroflexi__Roseiflexus_castenholzii_DSM_13941__LysR_family_transcriptional_regulator:0.46640607693341135098):0.38679832356366417034):0.11116115372292863228,(((221632523__Bacteria__Chloroflexi__Thermomicrobium_roseum_DSM_5159__RuBisCO_operon_transcriptional_regulator:0.48067925093171876005,(295697409__Bacteria__Bacilli__Kyrpidia_tusciae_DSM_2912__LysR_family_transcriptional_regulator:0.65845821313944130626,((338212832__Bacteria__Bacteroidetes__Runella_slithyformis_DSM_19594__LysR_family_transcriptional_regulator:0.30018547653786198381,(313677477__Bacteria__Bacteroidetes__Marivirga_tractuosa_DSM_4126__transcriptional_regulator|_lysr_family:0.30723146881655011287,(284039163__Bacteria__Bacteroidetes__Spirosoma_linguale_DSM_74__LysR_family_transcriptional_regulator:0.31681602712265993782,(((383450877__Bacteria__Bacteroidetes__Flavobacterium_indicum_GPTSA100-9__LysR_family_transcriptional_regulator:0.21661513502327697789,332668418__Bacteria__Bacteroidetes__Haliscomenobacter_hydrossis_DSM_1100__LysR_family_transcriptional_regulator:0.16236297581911229848):0.08903880997382464246,((390955536__Bacteria__Bacteroidetes__Aequorivita_sublithincola_DSM_14238__transcriptional_regulator:0.13118985697858706607,295134766__Bacteria__Bacteroidetes__Zunongwangia_profunda_SM-A87__CmpR:0.20566422964358752057):0.17229575448965012141,(332291656__Bacteria__Bacteroidetes__Krokinobacter_sp_4H-3-7-5__LysR_family_transcriptional_regulator:0.32646076016565461764,343084871__Bacteria__Bacteroidetes__Cyclobacterium_marinum_DSM_745__LysR_family_transcriptional_regulator:0.28129029656442050555):0.04721526933405961746):0.05510171832602418079):0.03545041055165670113,390941808__Bacteria__Bacteroidetes__Belliella_baltica_DSM_15883__transcriptional_regulator:0.28947203200341858897):0.04160787068454792348):0.13459532472315194340):0.13955408381565312381):0.72897084816238688632,((((((((124267966__Bacteria__Betaproteobacteria__Methylibium_petroleiphilum_PM1__LysR_family_transcriptional_regulator:0.19055292057144110340,(239816008__Bacteria__Betaproteobacteria__Variovorax_paradoxus_S110__LysR_family_transcriptional_regulator:0.14304847261192332741,124268437__Bacteria__Betaproteobacteria__Methylibium_petroleiphilum_PM1__LysR_family_transcriptional_regulator:0.26346479175622677937):0.08104433469331302764):0.10646564845326643434,((377808326__Bacteria__Betaproteobacteria__Burkholderia_sp_YI23__LysR_family_transcriptional_regulator:0.21061020993826251591,(((387904309__Bacteria__Betaproteobacteria__Burkholderia_sp_KJ006__Cys_regulon_transcriptional_activator_CysB:0.00000122123005994819,134292607__Bacteria__Betaproteobacteria__Burkholderia_vietnamiensis_G4__LysR_family_transcriptional_regulator:0.00000122123005994819):0.00654725547447217258,(107027339__Bacteria__Betaproteobacteria__Burkholderia_cenocepacia_AU_1054__LysR_family_transcriptional_regulator:0.00789334799060160963,(161521782__Bacteria__Betaproteobacteria__Burkholderia_multivorans_ATCC_17616__LysR_family_transcriptional_regulator:0.01708008107356719790,(172062280__Bacteria__Betaproteobacteria__Burkholderia_ambifaria_MC40-6__LysR_family_transcriptional_regulator:0.00293418280907067420,115359837__Bacteria__Betaproteobacteria__Burkholderia_ambifaria_AMMD__LysR_family_transcriptional_regulator:0.00000122123005994819):0.01290076360699008405):0.00586074612895596658):0.00687574202980620070):0.22902666079523692488,(186476584__Bacteria__Betaproteobacteria__Burkholderia_phymatum_STM815__LysR_family_transcriptional_regulator:0.05138587831405451445,(91782866__Bacteria__Betaproteobacteria__Burkholderia_xenovorans_LB400__LysR_family_transcriptional_regulator:0.00717462796752023606,187923509__Bacteria__Betaproteobacteria__Burkholderia_phytofirmans_PsJN__LysR_family_transcriptional_regulator:0.02236714008264974879):0.02694651435544844278):0.13848190187196765533):0.04003058389071507267):0.10401545964984607040,73538661__Bacteria__Betaproteobacteria__Ralstonia_eutropha_JMP134__LysR_family_transcriptional_regulator:0.29679174418368975408):0.06186519210237807764):0.50694792345515948817,((377813293__Bacteria__Betaproteobacteria__Burkholderia_sp_YI23__LysR_family_transcriptional_regulator:0.14326661476454846667,((116695644__Bacteria__Betaproteobacteria__Ralstonia_eutropha_H16__LysR_family_transcriptional_regulator:0.00285283816802031935,(194292244__Bacteria__Betaproteobacteria__Cupriavidus_taiwanensis_LMG_19424__transcriptional_regulator:0.03384170164302551659,339322975__Bacteria__Betaproteobacteria__Cupriavidus_necator_N-1__LysR_family_transcriptional_regulator:0.01234954211884526157):0.00520827794042438667):0.10352056995300312758,((323529477__Bacteria__Betaproteobacteria__Burkholderia_sp_CCGE1001__LysR_family_transcriptional_regulator:0.00553921715836287569,(307726306__Bacteria__Betaproteobacteria__Burkholderia_sp_CCGE1003__LysR_family_transcriptional_regulator:0.00000122123005994819,(187920699__Bacteria__Betaproteobacteria__Burkholderia_phytofirmans_PsJN__LysR_family_transcriptional_regulator:0.00326732618077928182,(91777865__Bacteria__Betaproteobacteria__Burkholderia_xenovorans_LB400__LysR_family_transcriptional_regulator:0.00901069994744234555,295699031__Bacteria__Betaproteobacteria__Burkholderia_sp_CCGE1002__LysR_family_transcriptional_regulator:0.01678951479412540276):0.00279846889657571875):0.01085828609575595696):0.00011929980910482948):0.03244570594648123196,186473510__Bacteria__Betaproteobacteria__Burkholderia_phymatum_STM815__LysR_family_transcriptional_regulator:0.03010067781595733918):0.07833086240699585479):0.03476840613856854723):0.01925401005473085722,(340787197__Bacteria__Betaproteobacteria__Collimonas_fungivorans_Ter331__LysR_family_transcriptional_regulator:0.17382436656908714645,(91788652__Bacteria__Betaproteobacteria__Polaromonas_sp_JS666__LysR_family_transcriptional_regulator:0.12195790634081031534,((239817444__Bacteria__Betaproteobacteria__Variovorax_paradoxus_S110__LysR_family_transcriptional_regulator:0.04641018894032028497,319795817__Bacteria__Betaproteobacteria__Variovorax_paradoxus_EPS__LysR_family_transcriptional_regulator:0.06821253985655180430):0.16440279263082605010,(134093619__Bacteria__Betaproteobacteria__Herminiimonas_arsenicoxydans__transcriptional_regulator:0.03990055887394602235,152981488__Bacteria__Betaproteobacteria__Janthinobacterium_sp_Marseille__LysR_family_transcriptional_regulator:0.04624136876036114702):0.07249766492024259379):0.03513834161448993465):0.06556057774239559821):0.05190196110385385253):0.32307956533186715786):0.07556933252191669337,((121609074__Bacteria__Betaproteobacteria__Verminephrobacter_eiseniae_EF01-2__LysR_family_transcriptional_regulator:0.21282007078190395832,171058897__Bacteria__Betaproteobacteria__Leptothrix_cholodnii_SP-6__LysR_family_transcriptional_regulator:0.31521701827273901353):0.40176791582146648141,((257092581__Bacteria__Betaproteobacteria__Candidatus_Accumulibacter_phosphatis_clade_IIA_str_UW-1__LysR_family_transcriptional_regulator:0.47690660830035441764,(((((170740522__Bacteria__Alphaproteobacteria__Methylobacterium_sp_4-46__LysR_family_transcriptional_regulator:0.02391991568412639088,220920364__Bacteria__Alphaproteobacteria__Methylobacterium_nodulans_ORS_2060__LysR_family_transcriptional_regulator:0.03144009539192422348):0.14990265994787735360,(170749959__Bacteria__Alphaproteobacteria__Methylobacterium_radiotolerans_JCM_2831__LysR_family_transcriptional_regulator:0.15321960198374892648,((163850411__Bacteria__Alphaproteobacteria__Methylobacterium_extorquens_PA1__LysR_substrate|binding_protein:0.00556275140516677633,218528971__Bacteria__Alphaproteobacteria__Methylobacterium_chloromethanicum_CM4__LysR_family_transcriptional_regulator:0.00000122123005994819):0.02227860304002538677,188580186__Bacteria__Alphaproteobacteria__Methylobacterium_populi_BJ001__LysR_family_transcriptional_regulator:0.01481322194361823358):0.09968690284228304277):0.07902522997487761158):0.25783813777193276273,(334319920__Bacteria__Alphaproteobacteria__Sinorhizobium_meliloti_AK83__LysR_family_transcriptional_regulator:0.24973289114955329882,(319783962__Bacteria__Alphaproteobacteria__Mesorhizobium_ciceri_biovar_biserrulae_WSM1271__LysR_family_transcriptional_regulator:0.21204137532754888107,337269986__Bacteria__Alphaproteobacteria__Mesorhizobium_opportunistum_WSM2075__LysR_family_transcriptional_regulator:0.29046253126373372533):0.10462437349621482585):0.30952991396627416165):0.09843502172354345880,217977374__Bacteria__Alphaproteobacteria__Methylocella_silvestris_BL2__LysR_family_transcriptional_regulator:0.52846736392454085607):0.11605645941852982261,((((((75676879__Bacteria__Alphaproteobacteria__Nitrobacter_winogradskyi_Nb-255__LysR_family_transcriptional_regulator:0.07314711789244010554,92119210__Bacteria__Alphaproteobacteria__Nitrobacter_hamburgensis_X14__LysR_family_transcriptional_regulator:0.05255249610423677609):0.19947539366908020875,(115523381__Bacteria__Alphaproteobacteria__Rhodopseudomonas_palustris_BisA53__LysR_family_transcriptional_regulator:0.05428520425107478259,(90422837__Bacteria__Alphaproteobacteria__Rhodopseudomonas_palustris_BisB18__LysR_family_transcriptional_regulator:0.08003150352584691152,(39934625__Bacteria__Alphaproteobacteria__Rhodopseudomonas_palustris_CGA009__transcription_regulator_LysR:0.06915822834146247156,(86751076__Bacteria__Alphaproteobacteria__Rhodopseudomonas_palustris_HaA2__LysR_family_transcriptional_regulator:0.04404141828445479884,91978186__Bacteria__Alphaproteobacteria__Rhodopseudomonas_palustris_BisB5__LysR_family_transcriptional_regulator:0.05489174295215822758):0.04439580595926360951):0.07562941518580355849):0.01542782821674907462):0.13461710141414001685):0.06068971010077781753,((383773641__Bacteria__Alphaproteobacteria__Bradyrhizobium_sp_S23321__RuBisCO_operon_transcriptional_regulatory_protein_LysR_family:0.04083119958551506556,27377691__Bacteria__Alphaproteobacteria__Bradyrhizobium_japonicum_USDA_110__transcriptional_regulator:0.02111802645034511344):0.26233607014987664341,(146338721__Bacteria__Alphaproteobacteria__Bradyrhizobium_sp_ORS_278__RuBisCO_operon_transcriptional_regulator:0.04688398775312291322,148257633__Bacteria__Alphaproteobacteria__Bradyrhizobium_sp_BTAi1__LysR_family_transcriptional_regulator:0.02633959861522742682):0.20129539198441043224):0.04128776001789053601):0.22119453580428355410,(328542613__Bacteria__Alphaproteobacteria__Polymorphum_gilvum_SL003B-26A1__Ribulose|1|5|bisphosphate_carboxylase_regulator:0.49703108422223862828,(148252051__Bacteria__Alphaproteobacteria__Bradyrhizobium_sp_BTAi1__HTH|type_transcriptional_regulator_cbbR:0.39212756715961383236,(119384431__Bacteria__Alphaproteobacteria__Paracoccus_denitrificans_PD1222__LysR_family_transcriptional_regulator:0.37292861461687731861,(294677372__Bacteria__Alphaproteobacteria__Rhodobacter_capsulatus_SB_1003__RuBisCO_operon_transcriptional_regulator_CbbR:0.35415170840666182484,146278749__Bacteria__Alphaproteobacteria__Rhodobacter_sphaeroides_ATCC_17025__LysR_family_transcriptional_regulator:0.37080504991567775352):0.10330154550101605659):0.15878641449655295226):0.11967608528121714828):0.22024786365584558823):0.08713689014207691430,((154245863__Bacteria__Alphaproteobacteria__Xanthobacter_autotrophicus_Py2__LysR_family_transcriptional_regulator:0.34086812987914683060,(148261400__Bacteria__Alphaproteobacteria__Acidiphilium_cryptum_JF-5__LysR_family_transcriptional_regulator:0.00000122123005994819,326404889__Bacteria__Alphaproteobacteria__Acidiphilium_multivorum_AIU301__LysR_family_transcriptional_regulator:0.00304716858414376315):0.42342866199342227285):0.08027718448656188943,298290436__Bacteria__Alphaproteobacteria__Starkeya_novella_DSM_506__LysR_family_transcriptional_regulator:0.34325730198687942618):0.04261235818638805378):0.05573201861715534888,312112808__Bacteria__Alphaproteobacteria__Rhodomicrobium_vannielii_ATCC_17100__LysR_family_transcriptional_regulator:0.41307338264394388716):0.05769464970668865267):0.22498429869369188094):0.04665857316013371364,(209967296__Bacteria__Alphaproteobacteria__Rhodospirillum_centenum_SW__RuBisCO_operon_transcriptional_regulator:0.60341324231520554466,((296134636__Bacteria__Betaproteobacteria__Thiomonas_intermedia_K12__LysR_family_transcriptional_regulator:0.34301367274811372932,((94310450__Bacteria__Betaproteobacteria__Cupriavidus_metallidurans_CH34__LysR|type_transcriptional_regulator_|RuBisCO_operon_transcriptional_regulator|:0.15423834453670082212,383759460__Bacteria__Betaproteobacteria__Rubrivivax_gelatinosus_IL144__HTH|type_transcriptional_regulator_CbbR:0.12316545587436941722):0.22774777078924476892,(171060427__Bacteria__Betaproteobacteria__Leptothrix_cholodnii_SP-6__LysR_family_transcriptional_regulator:0.20096143627920717845,124266670__Bacteria__Betaproteobacteria__Methylibium_petroleiphilum_PM1__LysR_family_transcriptional_regulator:0.13481931048672374240):0.09422369782972618568):0.06352724064650587532):0.19114450365670151988,(71909250__Bacteria__Betaproteobacteria__Dechloromonas_aromatica_RCB__LysR_family_transcriptional_regulator:0.21157428344404488607,((194292441__Bacteria__Betaproteobacteria__Cupriavidus_taiwanensis_LMG_19424__hth|type_transcriptional_regulator_cfxr_|rubisco_operon_transcriptional_regulator_LysR_family:0.02152590682322798668,(116695339__Bacteria__Betaproteobacteria__Ralstonia_eutropha_H16__transcription_regulator_LysR:0.01211026270998900693,339322655__Bacteria__Betaproteobacteria__Cupriavidus_necator_N-1__LysR_family_transcriptional_regulator:0.00289460204051633727):0.05449577588086508551):0.22590106491627306995,(377813700__Bacteria__Betaproteobacteria__Burkholderia_sp_YI23__LysR_family_transcriptional_regulator:0.12304291934876145087,(295698895__Bacteria__Betaproteobacteria__Burkholderia_sp_CCGE1002__LysR_family_transcriptional_regulator:0.07063006183456109477,((323528258__Bacteria__Betaproteobacteria__Burkholderia_sp_CCGE1001__LysR_family_transcriptional_regulator:0.00788283124109949440,307727460__Bacteria__Betaproteobacteria__Burkholderia_sp_CCGE1003__LysR_family_transcriptional_regulator:0.03143103760012745662):0.02983615018186113604,91777710__Bacteria__Betaproteobacteria__Burkholderia_xenovorans_LB400__LysR_family_transcriptional_regulator:0.01581327997606340671):0.05392879950250454441):0.07135630123529256019):0.15436888719943664405):0.03816548925999694447):0.27253268084803555782):0.05796992644479800200):0.04145303649682099273):0.06246760925198466263):0.03030161510833321789):0.02427873039142116468,(384260660__Bacteria__Alphaproteobacteria__Rhodospirillum_photometricum_DSM_122__LysR_family_transcriptional_regulator:0.22759729661167193981,(386350481__Bacteria__Alphaproteobacteria__Rhodospirillum_rubrum_F11__LysR_family_transcriptional_regulator:0.00000122123005994819,83593736__Bacteria__Alphaproteobacteria__Rhodospirillum_rubrum_ATCC_11170__LysR_family_transcriptional_regulator:0.00000122123005994819):0.20715430093372180775):0.32992423763755834853):0.04018533979604079626,(121604880__Bacteria__Betaproteobacteria__Polaromonas_naphthalenivorans_CJ2__LysR_family_transcriptional_regulator:0.11127052176828536312,89900187__Bacteria__Betaproteobacteria__Rhodoferax_ferrireducens_T118__LysR_family_transcriptional_regulator:0.11112399271364875597):0.53736799289356740328):0.11134897568838206250,(((114321982__Bacteria__Gammaproteobacteria__Alkalilimnicola_ehrlichii_MLHE-1__LysR_family_transcriptional_regulator:0.22222642568493183868,121997838__Bacteria__Gammaproteobacteria__Halorhodospira_halophila_SL1__LysR_family_transcriptional_regulator:0.26341841970719359622):0.12267411214204411440,((((261855696__Bacteria__Gammaproteobacteria__Halothiobacillus_neapolitanus_c2__LysR_family_transcriptional_regulator:0.50362652585579870124,((302877278__Bacteria__Betaproteobacteria__Gallionella_capsiferriformans_ES-2__transcriptional_regulator|_LysR_family:0.24409868461640929493,291612493__Bacteria__Betaproteobacteria__Sideroxydans_lithotrophicus_ES-1__LysR_family_transcriptional_regulator:0.28072359551159759006):0.11440416641671767584,(82701820__Bacteria__Betaproteobacteria__Nitrosospira_multiformis_ATCC_25196__LysR_family_transcriptional_regulator:0.07441317401682871757,((325981560__Bacteria__Betaproteobacteria__Nitrosomonas_sp_AL212__LysR_family_transcriptional_regulator:0.06220104093038610754,339482711__Bacteria__Betaproteobacteria__Nitrosomonas_sp_Is79A3__LysR_family_transcriptional_regulator:0.05139249552749035332):0.08040927942195119638,30249874__Bacteria__Betaproteobacteria__Nitrosomonas_europaea_ATCC_19718__transcription_regulator_LysR:0.23366819914790271095):0.02844572412393213401):0.08889605898051866628):0.06395550116274777153):0.07195373778392304132,(292493411__Bacteria__Gammaproteobacteria__Nitrosococcus_halophilus_Nc4__LysR_family_transcriptional_regulator:0.05230797490238663083,(300115283__Bacteria__Gammaproteobacteria__Nitrosococcus_watsonii_C-113__lysR_family_transcriptional_regulator:0.00330840248809289141,77163865__Bacteria__Gammaproteobacteria__Nitrosococcus_oceani_ATCC_19707__LysR_family_transcriptional_regulator:0.01519377290049463321):0.06030340767717492362):0.26920622570053265310):0.03640135789358535379,(53802850__Bacteria__Gammaproteobacteria__Methylococcus_capsulatus_str_Bath__rubisco_operon_transcriptional_regulator:0.38674544283623857321,(288941091__Bacteria__Gammaproteobacteria__Allochromatium_vinosum_DSM_180__LysR_family_transcriptional_regulator:0.09975171611081815048,390949924__Bacteria__Gammaproteobacteria__Thiocystis_violascens_DSM_198__transcriptional_regulator:0.10543782126299243440):0.24132837102779439165):0.04240562358577211477):0.05868694428886860048,(((344199395__Bacteria__Gammaproteobacteria__Acidithiobacillus_ferrivorans_SS3__LysR_family_transcriptional_regulator:0.04334671511342754607,(198283924__Bacteria__Gammaproteobacteria__Acidithiobacillus_ferrooxidans_ATCC_53993__LysR_family_transcriptional_regulator:0.00000122123005994819,218667231__Bacteria__Gammaproteobacteria__Acidithiobacillus_ferrooxidans_ATCC_23270__LysR_family_transcriptional_regulator:0.00000122123005994819):0.03084066592227372935):0.39343768962906322528,(74318669__Bacteria__Betaproteobacteria__Thiobacillus_denitrificans_ATCC_25259__transcriptional_regulator:0.31635605324947729811,296136114__Bacteria__Betaproteobacteria__Thiomonas_intermedia_K12__LysR_family_transcriptional_regulator:0.49586637349172418832):0.06364521716520597783):0.02983156018054216457,220936361__Bacteria__Gammaproteobacteria__Thioalkalivibrio_sulfidophilus_HL-EbGr7__LysR_family_transcriptional_regulator:0.29853379321253670220):0.04354407368640505344):0.03158734950344905396):0.06485506671814081359,((146339297__Bacteria__Alphaproteobacteria__Bradyrhizobium_sp_ORS_278__RuBisCO_operon_transcriptional_regulator:0.03950668342338092831,148254104__Bacteria__Alphaproteobacteria__Bradyrhizobium_sp_BTAi1__RuBisCO_operon_transcriptional_regulator:0.06925008320211541168):0.40306882368477220391,(114330813__Bacteria__Betaproteobacteria__Nitrosomonas_eutropha_C91__LysR_family_transcriptional_regulator:0.13299112603193241622,(75676178__Bacteria__Alphaproteobacteria__Nitrobacter_winogradskyi_Nb-255__LysR_family_transcriptional_regulator:0.06376024416709059894,75677111__Bacteria__Alphaproteobacteria__Nitrobacter_winogradskyi_Nb-255__LysR_family_transcriptional_regulator:0.05625176761483610677):0.13069291826506634902):0.26648533113374467396):0.08793876554441239224):0.06916009682624972565):0.06638490966541099603,((((217969069__Bacteria__Betaproteobacteria__Thauera_sp_MZ1T__LysR_family_transcriptional_regulator:0.16637465209705237790,372489481__Bacteria__Betaproteobacteria__Dechlorosoma_suillum_PS__transcriptional_regulator:0.22900700548847896520):0.32531681441758802942,((257095978__Bacteria__Betaproteobacteria__Candidatus_Accumulibacter_phosphatis_clade_IIA_str_UW-1__LysR_family_transcriptional_regulator:0.56018177806276603370,124265331__Bacteria__Betaproteobacteria__Methylibium_petroleiphilum_PM1__ndhF3_operon_transcriptional_regulator:0.63647882198146932264):0.13333702339044303797,((121594597__Bacteria__Betaproteobacteria__Acidovorax_sp_JS42__LysR_family_transcriptional_regulator:0.00000122123005994819,222110815__Bacteria__Betaproteobacteria__Acidovorax_ebreus_TPSY__LysR_family_transcriptional_regulator:0.00322206782822304603):0.18733875945960129505,145590233__Bacteria__Betaproteobacteria__Polynucleobacter_necessarius_subsp_asymbioticus_QLW-P1DMWA-1__LysR_family_transcriptional_regulator:0.37629505672367180580):0.30250802477031202287):0.07983930399574873382):0.07266765516926432245,(((315126815__Bacteria__Gammaproteobacteria__Pseudoalteromonas_sp_SM9913__transcriptional_regulator:0.06673112755843899069,77360204__Bacteria__Gammaproteobacteria__Pseudoalteromonas_haloplanktis_TAC125__transcriptional_regulator:0.11304326317075408248):0.45867892159009682196,((374336260__Bacteria__Gammaproteobacteria__Oceanimonas_sp_GK1__rubisco_operon_transcriptional_regulator:0.26298092229919123319,192360757__Bacteria__Gammaproteobacteria__Cellvibrio_japonicus_Ueda107__rubisco_operon_transcriptional_regulator:0.25649062988608639646):0.14448309510430490388,(119773831__Bacteria__Gammaproteobacteria__Shewanella_amazonensis_SB2B__RuBisCo_operon_transcriptional_regulator:0.24528579761232810474,((24375251__Bacteria__Gammaproteobacteria__Shewanella_oneidensis_MR-1__transcriptional_regulator_of_bicarbonate_utilization_LysR_family:0.04085655190383200713,(114046372__Bacteria__Gammaproteobacteria__Shewanella_sp_MR-7__LysR_family_transcriptional_regulator:0.00266836830771755669,(113971441__Bacteria__Gammaproteobacteria__Shewanella_sp_MR-4__LysR_family_transcriptional_regulator:0.00321328960157243057,117919287__Bacteria__Gammaproteobacteria__Shewanella_sp_ANA-3_1__LysR_family_transcriptional_regulator:0.01855229813682914355):0.00480420188020604447):0.02625884276336858808):0.03393082673518879600,((386314889__Bacteria__Gammaproteobacteria__Shewanella_putrefaciens_200__LysR_family_transcriptional_regulator:0.00244169676363131111,(120597691__Bacteria__Gammaproteobacteria__Shewanella_sp_W3-18-1__LysR_family_transcriptional_regulator:0.00000122123005994819,146294171__Bacteria__Gammaproteobacteria__Shewanella_putrefaciens_CN-32__LysR_family_transcriptional_regulator:0.00000122123005994819):0.00000122123005994819):0.03281995745029669259,(152999432__Bacteria__Gammaproteobacteria__Shewanella_baltica_OS185__LysR_family_transcriptional_regulator:0.00258626737458828070,((126175639__Bacteria__Gammaproteobacteria__Shewanella_baltica_OS155__LysR_family_transcriptional_regulator:0.00000122123005994819,386342387__Bacteria__Gammaproteobacteria__Shewanella_baltica_OS117__LysR_family_transcriptional_regulator:0.00000122123005994819):0.00256510922700704412,(((378707292__Bacteria__Gammaproteobacteria__Shewanella_baltica_OS678__LysR_family_transcriptional_regulator:0.00000122123005994819,160874050__Bacteria__Gammaproteobacteria__Shewanella_baltica_OS195__LysR_family_transcriptional_regulator:0.00000122123005994819):0.00517354133425008793,386323393__Bacteria__Gammaproteobacteria__Shewanella_baltica_BA175__LysR_family_transcriptional_regulator:0.01042242641459858836):0.00000122123005994819,217972110__Bacteria__Gammaproteobacteria__Shewanella_baltica_OS223__LysR_family_transcriptional_regulator:0.00258193433506232655):0.00000122123005994819):0.00000122123005994819):0.03011751922380399155):0.04025486555901656299):0.11794208265519431911):0.22347657266665507669):0.20011973028180829459):0.51754599070911311287,(146307050__Bacteria__Gammaproteobacteria__Pseudomonas_mendocina_ymp__LysR_family_transcriptional_regulator:0.51922201183912908284,((119945721__Bacteria__Gammaproteobacteria__Psychromonas_ingrahamii_37__LysR_family_transcriptional_regulator:0.30842231935575509238,127512177__Bacteria__Gammaproteobacteria__Shewanella_loihica_PV-4__LysR_family_transcriptional_regulator:0.15955466884203278743):0.20783692528951519529,(308049792__Bacteria__Gammaproteobacteria__Ferrimonas_balearica_DSM_9799__transcriptional_regulator:0.30189811809766337047,256823604__Bacteria__Gammaproteobacteria__Kangiella_koreensis_DSM_16069__LysR_family_transcriptional_regulator:0.32061876430817076722):0.06514507587669808586):0.22357866213739280292):0.04657057848564050140):0.12469101420852558848):0.08464842337635024305,(((340781667__Bacteria__Gammaproteobacteria__Acidithiobacillus_caldus_SM-1__CbbR:0.41023539505722000920,(218665925__Bacteria__Gammaproteobacteria__Acidithiobacillus_ferrooxidans_ATCC_23270__rubisco_operon_transcriptional_regulator:0.07633330877422968286,344201214__Bacteria__Gammaproteobacteria__Acidithiobacillus_ferrivorans_SS3__LysR_family_transcriptional_regulator:0.04057566993390646082):0.38390821800564939315):0.16202084441135250481,((387126407__Bacteria__Gammaproteobacteria__Methylophaga_sp_JAM1__RuBisCO_operon_transcriptional_regulator_CbbR:0.37686087449883709510,(78484771__Bacteria__Gammaproteobacteria__Thiomicrospira_crunogena_XCL-2__LysR_family_transcriptional_regulator:0.62612019579944500070,(209963585__Bacteria__Alphaproteobacteria__Rhodospirillum_centenum_SW__RuBisCO_operon_transcriptional_regulator:0.22546273875540603915,(91976029__Bacteria__Alphaproteobacteria__Rhodopseudomonas_palustris_BisB5__LysR|_substrate|binding:0.25921764866102420255,384260949__Bacteria__Alphaproteobacteria__Rhodospirillum_photometricum_DSM_122__RuBisCO_operon_transcriptional_regulator:0.33227848402414306150):0.06830500422141179417):0.18119237880538935359):0.06577359263254251021):0.11798661488541124787,(((307544795__Bacteria__Gammaproteobacteria__Halomonas_elongata_DSM_2581__LysR_family_transcriptional_regulator:0.20454928122237586718,92113678__Bacteria__Gammaproteobacteria__Chromohalobacter_salexigens_DSM_3043__LysR_family_transcriptional_regulator:0.10231581578315282477):0.30850539374320684605,((387127315__Bacteria__Gammaproteobacteria__Methylophaga_sp_JAM1__transcriptional_regulator:0.40186304281483326006,(152997924__Bacteria__Gammaproteobacteria__Marinomonas_sp_MWYL1__LysR_family_transcriptional_regulator:0.33492015807579245124,387815016__Bacteria__Gammaproteobacteria__Marinobacter_hydrocarbonoclasticus_ATCC_49840__transcriptional_regulator:0.23085904621088457200):0.18741049460340100663):0.08016132278152664214,387131016__Bacteria__Gammaproteobacteria__Methylophaga_sp_JAM7__LysR_family_transcriptional_regulator:0.27696196842791120929):0.12404842835258024503):0.16800500085123729055,(((152983677__Bacteria__Gammaproteobacteria__Pseudomonas_aeruginosa_PA7__putative_transcriptional_regulator:0.00348990970424161015,(116053585__Bacteria__Gammaproteobacteria__Pseudomonas_aeruginosa_UCBPP-PA14__LysR_family_transcriptional_regulator:0.00293614034348330718,((386061614__Bacteria__Gammaproteobacteria__Pseudomonas_aeruginosa_M18__putative_transcriptional_regulator:0.00000122123005994819,386069097__Bacteria__Gammaproteobacteria__Pseudomonas_aeruginosa_NCGM2_S1_1__LysR_family_transcriptional_regulator:0.00309250891628218066):0.00000122123005994819,(15600630__Bacteria__Gammaproteobacteria__Pseudomonas_aeruginosa_PAO1__transcriptional_regulator:0.00000122123005994819,218894540__Bacteria__Gammaproteobacteria__Pseudomonas_aeruginosa_LESB58__putative_transcriptional_regulator:0.00000122123005994819):0.00000122123005994819):0.00000122123005994819):0.00831676327657802569):0.10307785130129755446,((339492326__Bacteria__Gammaproteobacteria__Pseudomonas_stutzeri_ATCC_17588_LMG_11199__transcriptional_regulator:0.08762192001416514719,(226942367__Bacteria__Gammaproteobacteria__Azotobacter_vinelandii_DJ__LysR_family_transcriptional_regulator:0.16380939924144249931,(333902587__Bacteria__Gammaproteobacteria__Pseudomonas_fulva_12-X__LysR_family_transcriptional_regulator:0.14339942671709263178,(330505738__Bacteria__Gammaproteobacteria__Pseudomonas_mendocina_NK-01__LysR_family_transcriptional_regulator:0.05558767348407474274,146309494__Bacteria__Gammaproteobacteria__Pseudomonas_mendocina_ymp__LysR_family_transcriptional_regulator:0.05557759087155381833):0.10177709342888033306):0.02951648401633694477):0.04029517774005628855):0.05139808416310199385,((28872617__Bacteria__Gammaproteobacteria__Pseudomonas_syringae_pv_tomato_str_DC3000__LysR_family_transcriptional_regulator:0.01091189247318682595,(66048286__Bacteria__Gammaproteobacteria__Pseudomonas_syringae_pv_syringae_B728a__regulatory_protein_LysR:0.01716487934200618473,71736690__Bacteria__Gammaproteobacteria__Pseudomonas_syringae_pv_phaseolicola_1448A__LysR_family_transcriptional_regulator:0.01200551178627004036):0.01881395912584112040):0.09224268837960751533,(((378953732__Bacteria__Gammaproteobacteria__Pseudomonas_fluorescens_F113__LysR_family_transcriptional_regulator:0.00283981753386362921,330812671__Bacteria__Gammaproteobacteria__Pseudomonas_brassicacearum_subsp_brassicacearum_NFM421__LysR_family_transcriptional_regulator:0.00000122123005994819):0.03336365201017070514,(77461861__Bacteria__Gammaproteobacteria__Pseudomonas_fluorescens_Pf0-1__LysR_family_transcriptional_regulator:0.02375401931363656585,((387896462__Bacteria__Gammaproteobacteria__Pseudomonas_fluorescens_A506__LysR_family_transcriptional_regulator:0.01233179771042501593,229593434__Bacteria__Gammaproteobacteria__Pseudomonas_fluorescens_SBW25__LysR_family_transcriptional_regulator:0.02533574431617011125):0.03749287206800229477,70733442__Bacteria__Gammaproteobacteria__Pseudomonas_fluorescens_Pf-5__LysR_family_transcriptional_regulator:0.03811282353694624842):0.01481042931805346546):0.02311285175076265713):0.02572234195292870743,(104784392__Bacteria__Gammaproteobacteria__Pseudomonas_entomophila_L48__LysR_family_transcriptional_regulator:0.02934594615054579927,((170724283__Bacteria__Gammaproteobacteria__Pseudomonas_putida_W619__LysR_family_transcriptional_regulator:0.03120225794608932901,339490076__Bacteria__Gammaproteobacteria__Pseudomonas_putida_S16__LysR_family_transcriptional_regulator:0.01485334447565123811):0.00834088387571107863,((386009656__Bacteria__Gammaproteobacteria__Pseudomonas_putida_BIRD-1__LysR_family_transcriptional_regulator:0.00299981427907029460,(26992024__Bacteria__Gammaproteobacteria__Pseudomonas_putida_KT2440__LysR_family_transcriptional_regulator:0.00000122123005994819,148550457__Bacteria__Gammaproteobacteria__Pseudomonas_putida_F1__LysR_family_transcriptional_regulator:0.00278937341204499138):0.00000122123005994819):0.02280909273953598410,167036383__Bacteria__Gammaproteobacteria__Pseudomonas_putida_GB-1__LysR_family_transcriptional_regulator:0.00000122123005994819):0.00316109073936346636):0.01446445709014206743):0.07277984931012164427):0.02274575099641226381):0.10154216323468859273):0.05527651890798809808):0.09717431577381997754,237808600__Bacteria__Gammaproteobacteria__Tolumonas_auensis_DSM_9187__LysR_family_transcriptional_regulator:0.15129697588235707650):0.25918818366666712683):0.27770339339908706178):0.11710988975683560287):0.07062577251818308310,((294676137__Bacteria__Alphaproteobacteria__Rhodobacter_capsulatus_SB_1003__RuBisCO_operon_transcriptional_regulator_CbbR:0.30975861225839235180,94310444__Bacteria__Betaproteobacteria__Cupriavidus_metallidurans_CH34__RuBisCO_operon_transcriptional_regulator:0.24123360414070865732):0.15948056993001782922,(((56750252__Bacteria__Cyanobacteria__Synechococcus_elongatus_PCC_6301__ndhF3_operon_transcriptional_regulator:0.34193789256417961298,((166368948__Bacteria__Cyanobacteria__Microcystis_aeruginosa_NIES-843__transcriptional_regulator:0.33257968248086738905,(((166364252__Bacteria__Cyanobacteria__Microcystis_aeruginosa_NIES-843__transcriptional_regulator:0.18125144956935507201,(170076803__Bacteria__Cyanobacteria__Synechococcus_sp_PCC_7002__RuBisCO_operon_transcription_regulator:0.25218164514228769146,(218440250__Bacteria__Cyanobacteria__Cyanothece_sp_PCC_7424__LysR_family_transcriptional_regulator:0.05914842813440851499,307150316__Bacteria__Cyanobacteria__Cyanothece_sp_PCC_7822__LysR_family_transcriptional_regulator:0.05740415953502226581):0.11821115827394203246):0.02975080934377539663):0.04679383109246961631,((383491310__Bacteria__Cyanobacteria__Synechocystis_sp_PCC_6803_substr_PCC-N__rubisco_operon_transcriptional_regulator:0.00000122123005994819,(((383322257__Bacteria__Cyanobacteria__Synechocystis_sp_PCC_6803_substr_GT-I__rubisco_operon_transcriptional_regulator:0.00000122123005994819,16330516__Bacteria__Cyanobacteria__Synechocystis_sp_PCC_6803__rubisco_operon_transcriptional_regulator:0.00000122123005994819):0.00000122123005994819,383325426__Bacteria__Cyanobacteria__Synechocystis_sp_PCC_6803_substr_PCC-P__rubisco_operon_transcriptional_regulator:0.00000122123005994819):0.00000122123005994819,384436577__Bacteria__Cyanobacteria__Synechocystis_sp_PCC_6803_Xf__rubisco_operon_transcriptional_regulator:0.00000122123005994819):0.00000122123005994819):0.19497930209281399971,(172038644__Bacteria__Cyanobacteria__Cyanothece_sp_ATCC_51142_lin-circ__LysR_family_transcriptional_regulator:0.05113380789799822773,(218248159__Bacteria__Cyanobacteria__Cyanothece_sp_PCC_8801__LysR_family_transcriptional_regulator:0.00000122123005994819,257060517__Bacteria__Cyanobacteria__Cyanothece_sp_PCC_8802__LysR_family_transcriptional_regulator:0.00000122123005994819):0.11296000865039208805):0.06833961031006860476):0.03855669789279658755):0.03379127026591022265,158333748__Bacteria__Cyanobacteria__Acaryochloris_marina_MBIC11017__rubisco_operon_transcriptional_regulator_RbcR:0.36921435968370547309):0.04982871054669991279):0.06690390297699651267,((186684419__Bacteria__Cyanobacteria__Nostoc_punctiforme_PCC_73102__LysR_family_transcriptional_regulator:0.07697341162659425418,(298490903__Bacteria__Cyanobacteria__Nostoc_azollae_0708__LysR_family_transcriptional_regulator:0.11719785442355862282,(17228357__Bacteria__Cyanobacteria__Nostoc_sp_PCC_7120__hypothetical_protein:0.01429654141041729852,75910663__Bacteria__Cyanobacteria__Anabaena_variabilis_ATCC_29413__LysR_family_transcriptional_regulator:0.00000122123005994819):0.04156564844076867521):0.06193338589198754685):0.15765993733959235423,(22299580__Bacteria__Cyanobacteria__Thermosynechococcus_elongatus_BP-1__transcriptional_regulator:0.17387663954403589917,220909222__Bacteria__Cyanobacteria__Cyanothece_sp_PCC_7425__LysR_family_transcriptional_regulator:0.08981774665810779434):0.09872655108118794098):0.02591422779988858047):0.05843719998179600777):0.06803054279072733024,((86609403__Bacteria__Cyanobacteria__Synechococcus_sp_JA-2-3Ba-2-13__LysR_family_transcriptional_regulator:0.03297352072000179352,86605775__Bacteria__Cyanobacteria__Synechococcus_sp_JA-3-3Ab__LysR_family_transcriptional_regulator:0.07975390435255018395):0.29664442516834521602,37520570__Bacteria__Cyanobacteria__Gloeobacter_violaceus_PCC_7421__LysR_family_transcriptional_regulator:0.26650537157687476109):0.05095241048964026936):0.05311758472881129844,(((296135101__Bacteria__Betaproteobacteria__Thiomonas_intermedia_K12__LysR_family_transcriptional_regulator:0.51552469826894797844,291613452__Bacteria__Betaproteobacteria__Sideroxydans_lithotrophicus_ES-1__LysR_family_transcriptional_regulator:0.17542101802200213423):0.08300067137565483866,(325983486__Bacteria__Betaproteobacteria__Nitrosomonas_sp_AL212__LysR_family_transcriptional_regulator:0.09108329468200158929,339484581__Bacteria__Betaproteobacteria__Nitrosomonas_sp_Is79A3__LysR_family_transcriptional_regulator:0.04399480489425919294):0.22892811658377751338):0.08030036260007440696,((((78485197__Bacteria__Gammaproteobacteria__Thiomicrospira_crunogena_XCL-2__LysR_family_transcriptional_regulator:0.29367307029913308769,334144633__Bacteria__Gammaproteobacteria__Thioalkalimicrobium_cyclicum_ALM1__LysR_family_transcriptional_regulator:0.28386416936668573685):0.27454744986320883671,(((344198661__Bacteria__Gammaproteobacteria__Acidithiobacillus_ferrivorans_SS3__LysR_family_transcriptional_regulator:0.07383449398169072975,340781833__Bacteria__Gammaproteobacteria__Acidithiobacillus_caldus_SM-1__LysR_family_transcriptional_regulator:0.12655815539461001684):0.46196832414921795706,289208058__Bacteria__Gammaproteobacteria__Thioalkalivibrio_sp_K90mix__LysR_family_transcriptional_regulator:0.31896346748865667120):0.03875863473921219160,78484770__Bacteria__Gammaproteobacteria__Thiomicrospira_crunogena_XCL-2__LysR_family_transcriptional_regulator:0.67243444763510140660):0.03026987465259387694):0.08255652743164883234,288942441__Bacteria__Gammaproteobacteria__Allochromatium_vinosum_DSM_180__LysR_family_transcriptional_regulator:0.34954239130100994704):0.08348100065330858743,(((((16332003__Bacteria__Cyanobacteria__Synechocystis_sp_PCC_6803__protein_CmpR:0.00000122123005994819,383323746__Bacteria__Cyanobacteria__Synechocystis_sp_PCC_6803_substr_GT-I__LysR_family_transcriptional_regulator:0.00000122123005994819):0.00000122123005994819,383492799__Bacteria__Cyanobacteria__Synechocystis_sp_PCC_6803_substr_PCC-N__LysR_family_transcriptional_regulator:0.00000122123005994819):0.00000122123005994819,383326915__Bacteria__Cyanobacteria__Synechocystis_sp_PCC_6803_substr_PCC-P__LysR_family_transcriptional_regulator:0.00000122123005994819):0.00000122123005994819,384438067__Bacteria__Cyanobacteria__Synechocystis_sp_PCC_6803_Xf__LysR_family_transcriptional_regulator:0.00000122123005994819):0.40534898279173203761,(74318643__Bacteria__Betaproteobacteria__Thiobacillus_denitrificans_ATCC_25259__transcriptional_regulator:0.11839844977118887948,261855691__Bacteria__Gammaproteobacteria__Halothiobacillus_neapolitanus_c2__LysR_family_transcriptional_regulator:0.10128344741967645892):0.31389797826989740415):0.04327221723927100749):0.02907879809815040739):0.02600557126566488755):0.06870247082724746657):0.03296449115513975375):0.04485153814117841947):0.07250354745075754392):0.04056481535933845889):0.12130553954982632725):0.05318263319336025835):0.21799025529450349881,((317126981__Bacteria__Bacilli__Bacillus_cellulosilyticus_DSM_2522__LysR_family_transcriptional_regulator:0.92555351362660376324,258514181__Bacteria__Clostridia__Desulfotomaculum_acetoxidans_DSM_771__LysR_family_transcriptional_regulator:0.89797166361488278685):0.15268062228612216957,((86609737__Bacteria__Cyanobacteria__Synechococcus_sp_JA-2-3Ba-2-13__LysR_family_transcriptional_regulator:0.04636678324281635899,86607040__Bacteria__Cyanobacteria__Synechococcus_sp_JA-3-3Ab__LysR_family_transcriptional_regulator:0.05055898083252762659):0.31458890905090874934,(37520909__Bacteria__Cyanobacteria__Gloeobacter_violaceus_PCC_7421__LysR_family_transcriptional_regulator:0.28206479066238970832,(((56752125__Bacteria__Cyanobacteria__Synechococcus_elongatus_PCC_6301__LysR_family_transcriptional_regulator:0.00521587526935986343,81300789__Bacteria__Cyanobacteria__Synechococcus_elongatus_PCC_7942__LysR_family_transcriptional_regulator:0.00000122123005994819):0.10367928345912023891,((113475669__Bacteria__Cyanobacteria__Trichodesmium_erythraeum_IMS101__LysR_family_transcriptional_regulator:0.11721246148436011147,((22298749__Bacteria__Cyanobacteria__Thermosynechococcus_elongatus_BP-1__LysR_family_transcriptional_regulator:0.14529077997230538388,158337733__Bacteria__Cyanobacteria__Acaryochloris_marina_MBIC11017__LysR_family_transcriptional_regulator:0.11089711862903650630):0.01733332299222250725,220907901__Bacteria__Cyanobacteria__Cyanothece_sp_PCC_7425__LysR_family_transcriptional_regulator:0.08353673110830972526):0.05827595229605071758):0.02418193970058853809,(((75907970__Bacteria__Cyanobacteria__Anabaena_variabilis_ATCC_29413__LysR_family_transcriptional_regulator:0.00785490710109553944,17231445__Bacteria__Cyanobacteria__Nostoc_sp_PCC_7120__hypothetical_protein:0.00221055141506395656):0.01666926929509651711,(186686221__Bacteria__Cyanobacteria__Nostoc_punctiforme_PCC_73102__LysR_family_transcriptional_regulator:0.04233753291606806579,298489729__Bacteria__Cyanobacteria__Nostoc_azollae_0708__LysR_family_transcriptional_regulator:0.05121585897277854821):0.02484604838445307606):0.08557753389164092506,((((218437349__Bacteria__Cyanobacteria__Cyanothece_sp_PCC_7424__LysR_family_transcriptional_regulator:0.02646946017118920538,307152248__Bacteria__Cyanobacteria__Cyanothece_sp_PCC_7822__LysR_family_transcriptional_regulator:0.04628784727510571601):0.05095887984714679575,166364678__Bacteria__Cyanobacteria__Microcystis_aeruginosa_NIES-843__transcriptional_regulator:0.07464571718403840983):0.01237706703620133387,(16329741__Bacteria__Cyanobacteria__Synechocystis_sp_PCC_6803__LysR_family_transcriptional_regulator:0.12482017200817344116,((257058386__Bacteria__Cyanobacteria__Cyanothece_sp_PCC_8802__LysR_family_transcriptional_regulator:0.00000122123005994819,218245349__Bacteria__Cyanobacteria__Cyanothece_sp_PCC_8801__LysR_family_transcriptional_regulator:0.00000122123005994819):0.05039708566152021479,(172037695__Bacteria__Cyanobacteria__Cyanothece_sp_ATCC_51142_lin-circ__LysR_family_transcriptional_regulator:0.02215970948005317395,284929379__Bacteria__Cyanobacteria__Cyanobacterium_UCYN-A__LysR_family_transcriptional_regulator:0.19591280342926342684):0.06067833591152061584):0.02555094833528860285):0.01582813923540404843):0.04633222852348664600,170077815__Bacteria__Cyanobacteria__Synechococcus_sp_PCC_7002__LysR_transcriptional_regulator:0.09362062875782539706):0.09208393129954442480):0.01814752561304943182):0.04789400229113519036):0.06000468851021491246,((148241334__Bacteria__Cyanobacteria__Synechococcus_sp_RCC307__RuBisCO_operon_transcriptional_regulator:0.07575010148876369642,((113953918__Bacteria__Cyanobacteria__Synechococcus_sp_CC9311__LysR_family_transcriptional_regulator:0.04550336584978221383,(148240612__Bacteria__Cyanobacteria__Synechococcus_sp_WH_7803__RuBisCO_operon_transcriptional_regulator:0.05305181610590723601,(33864272__Bacteria__Cyanobacteria__Prochlorococcus_marinus_str_MIT_9313__Rubisco_transcriptional_regulator:0.00554068877403131581,124024356__Bacteria__Cyanobacteria__Prochlorococcus_marinus_str_MIT_9303__Rubisco_transcriptional_regulator:0.00000122123005994819):0.06770655688681226358):0.02259121700797679308):0.03043412217024849334,78183877__Bacteria__Cyanobacteria__Synechococcus_sp_CC9902__Rubisco_transcriptional_regulator:0.05805341015837665181):0.03449362206814705900):0.05231002665813662411,((72383349__Bacteria__Cyanobacteria__Prochlorococcus_marinus_str_NATL2A__Rubisco_transcriptional_regulator:0.00281827433859157444,124024932__Bacteria__Cyanobacteria__Prochlorococcus_marinus_str_NATL1A__Rubisco_transcriptional_regulator:0.00000122123005994819):0.13723900967010740914,(((123965410__Bacteria__Cyanobacteria__Prochlorococcus_marinus_str_MIT_9515__Rubisco_transcriptional_regulator:0.00816513739611650358,33860707__Bacteria__Cyanobacteria__Prochlorococcus_marinus_subsp_pastoris_str_CCMP1986__Rubisco_transcriptional_regulator:0.01481560082978840634):0.01984754586879775018,(78778535__Bacteria__Cyanobacteria__Prochlorococcus_marinus_str_MIT_9312__Rubisco_transcriptional_regulator:0.01347249572366854622,(123967701__Bacteria__Cyanobacteria__Prochlorococcus_marinus_str_AS9601__Rubisco_transcriptional_regulator:0.00287418952620333923,(126695504__Bacteria__Cyanobacteria__Prochlorococcus_marinus_str_MIT_9301__Rubisco_transcriptional_regulator:0.00792093880390731635,157412503__Bacteria__Cyanobacteria__Prochlorococcus_marinus_str_MIT_9215__putative_Rubisco_transcriptional_regulator:0.02065247095183174453):0.00373078595499128302):0.00856612346328965678):0.03183838697046885435):0.10815479971893328381,(33239622__Bacteria__Cyanobacteria__Prochlorococcus_marinus_subsp_marinus_str_CCMP1375__RuBisCO_operon_transcriptional_regulator:0.05944330042977778034,159902703__Bacteria__Cyanobacteria__Prochlorococcus_marinus_str_MIT_9211__Rubisco_transcriptional_regulator:0.05088619443834799944):0.02769201622302258983):0.02219579143097912335):0.05954389428517999766):0.19489986130683356613):0.18162783082897082654):0.17775308943280992979):0.43802323284833605266):0.08323335569420703406):0.05715107210901702872,(((56459736__Bacteria__Gammaproteobacteria__Idiomarina_loihiensis_L2TR__LysR_family_transcriptional_regulator:1.14265021431942193075,(357415728__Bacteria__Gammaproteobacteria__Pseudoxanthomonas_spadix_BD-a59__LysR_family_transcriptional_regulator:0.38805751119253828474,(109896445__Bacteria__Gammaproteobacteria__Pseudoalteromonas_atlantica_T6c__LysR_family_transcriptional_regulator:0.05846950042102648515,332308516__Bacteria__Gammaproteobacteria__Glaciecola_sp_4H-3-7YE-5__LysR_family_transcriptional_regulator:0.05632816363240899377):0.50567075984112275222):0.29288122028657270768):0.16620801226786868776,((156742144__Bacteria__Chloroflexi__Roseiflexus_castenholzii_DSM_13941__LysR_family_transcriptional_regulator:0.44103723071813577539,148655926__Bacteria__Chloroflexi__Roseiflexus_sp_RS-1__LysR_family_transcriptional_regulator:0.00000122123005994819):0.26768396487179585419,((163848743__Bacteria__Chloroflexi__Chloroflexus_aurantiacus_J-10-fl__LysR_substrate|binding:0.00334508926614623210,222526689__Bacteria__Chloroflexi__Chloroflexus_sp_Y-400-fl__LysR_family_transcriptional_regulator:0.00000122123005994819):0.13088617973709282261,219847451__Bacteria__Chloroflexi__Chloroflexus_aggregans_DSM_9485__LysR_family_transcriptional_regulator:0.16445891930137535031):0.18250877527533429512):0.25954365515674526765):0.14209489352297369202,((((((383456749__Bacteria__Deltaproteobacteria__Corallococcus_coralloides_DSM_2259__LysR_family_transcriptional_regulator:0.19528357220223635515,310821828__Bacteria__Deltaproteobacteria__Stigmatella_aurantiaca_DW4-3-1__LysR_family_transcriptional_regulator:0.12572403683679486686):0.21103850889007977343,((197120790__Bacteria__Deltaproteobacteria__Anaeromyxobacter_sp_K__LysR_family_transcriptional_regulator:0.02678722980781109153,86156780__Bacteria__Deltaproteobacteria__Anaeromyxobacter_dehalogenans_2CP-C__LysR_family_transcriptional_regulator:0.02005419190134405047):0.36411773538076858125,(153004458__Bacteria__Deltaproteobacteria__Anaeromyxobacter_sp_Fw109-5__LysR_family_transcriptional_regulator:0.06311647337763115484,((197122087__Bacteria__Deltaproteobacteria__Anaeromyxobacter_sp_K__LysR_family_transcriptional_regulator:0.00664303710474736190,220916855__Bacteria__Deltaproteobacteria__Anaeromyxobacter_dehalogenans_2CP-1__LysR_family_transcriptional_regulator:0.00000122123005994819):0.01320597860132415036,86158619__Bacteria__Deltaproteobacteria__Anaeromyxobacter_dehalogenans_2CP-C__LysR_family_transcriptional_regulator:0.00341744484012498602):0.11231040215333940036):0.48316815935562490436):0.05739803449322999213):0.60862980708951519571,(((320332706__Bacteria__Deinococcus-Thermus__Deinococcus_maricopensis_DSM_21211__transcriptional_regulator|_LysR_family:0.53054486050218196969,386856783__Bacteria__Deinococcus-Thermus__Deinococcus_gobiensis_I-0__LysR_family_transcriptional_regulator:0.43821558428463602830):0.08276516288894990303,(297567156__Bacteria__Deinococcus-Thermus__Meiothermus_silvanus_DSM_9946__LysR_family_transcriptional_regulator:0.49107209266833368178,256371251__Bacteria__Actinobacteria__Acidimicrobium_ferrooxidans_DSM_10331__LysR_family_transcriptional_regulator:0.95767562134054784462):0.07720116673712724975):0.15912299752574546319,((357405240__Bacteria__Gammaproteobacteria__Methylomicrobium_alcaliphilum__transcriptional_regulator|_LysR|CysB_family:0.68599461492763702530,340782691__Bacteria__Gammaproteobacteria__Acidithiobacillus_caldus_SM-1__LysR_family_transcriptional_regulator_YeiE:0.84141627453283207583):0.15839208031220977646,((187479331__Bacteria__Betaproteobacteria__Bordetella_avium_197N__LysR_family_transcriptional_regulator:0.15693921886514114461,(((33593764__Bacteria__Betaproteobacteria__Bordetella_pertussis_Tohama_I__transcriptional_regulator:0.00000122123005994819,33603152__Bacteria__Betaproteobacteria__Bordetella_bronchiseptica_RB50__transcriptional_regulator:0.00000122123005994819):0.00000122123005994819,33598241__Bacteria__Betaproteobacteria__Bordetella_parapertussis_12822__transcriptional_regulator:0.00699140500392046293):0.10584803171241748132,(311104023__Bacteria__Betaproteobacteria__Achromobacter_xylosoxidans_A8__LysR_family_transcriptional_regulator:0.09719826136200318545,163855019__Bacteria__Betaproteobacteria__Bordetella_petrii_DSM_12804__LysR_family_transcriptional_regulator:0.10953431236661070880):0.01874218345160116178):0.05169982357919429561):0.23995033013336847239,((377820931__Bacteria__Betaproteobacteria__Burkholderia_sp_YI23__LysR_family_transcriptional_regulator:0.12560559264792831025,(170721424__Bacteria__Gammaproteobacteria__Pseudomonas_putida_W619__LysR_family_transcriptional_regulator:0.06896705702305981622,(339488062__Bacteria__Gammaproteobacteria__Pseudomonas_putida_S16__LysR_family_transcriptional_regulator:0.02072833514159469481,(167033249__Bacteria__Gammaproteobacteria__Pseudomonas_putida_GB-1__LysR_family_transcriptional_regulator:0.02507280492846119396,(148547291__Bacteria__Gammaproteobacteria__Pseudomonas_putida_F1__LysR_family_transcriptional_regulator:0.01252387969934245712,(386011642__Bacteria__Gammaproteobacteria__Pseudomonas_putida_BIRD-1__LysR_family_transcriptional_regulator:0.02379046016718353723,26990371__Bacteria__Gammaproteobacteria__Pseudomonas_putida_KT2440__LysR_family_transcriptional_regulator:0.00337121517424038850):0.00411328117565936367):0.01758925740194582088):0.02094521007375775568):0.03697538344810290950):0.09652525341030221417):0.05245603013623924282,(((330817108__Bacteria__Betaproteobacteria__Burkholderia_gladioli_BSR3__LysR_family_transcriptional_regulator:0.04939571743436205892,238027235__Bacteria__Betaproteobacteria__Burkholderia_glumae_BGR1__LysR_family_transcriptional_regulator:0.06635367285614429678):0.08068574752705472142,((83719863__Bacteria__Betaproteobacteria__Burkholderia_thailandensis_E264__LysR_family_transcriptional_regulator:0.02295248449723686149,(53725399__Bacteria__Betaproteobacteria__Burkholderia_mallei_ATCC_23344__LysR_family_transcriptional_regulator:0.00000122123005994819,53719206__Bacteria__Betaproteobacteria__Burkholderia_pseudomallei_K96243__LysR_family_transcriptional_regulator:0.00000122123005994819):0.00996954264206802512):0.08696688127869606211,((134295783__Bacteria__Betaproteobacteria__Burkholderia_vietnamiensis_G4__LysR_family_transcriptional_regulator:0.00000122123005994819,387902295__Bacteria__Betaproteobacteria__Burkholderia_sp_KJ006__LysR_family_Transcriptional_regulator_YeiE:0.00334481102730653989):0.04212959628865602796,(((161524697__Bacteria__Betaproteobacteria__Burkholderia_multivorans_ATCC_17616__LysR_family_transcriptional_regulator:0.00000122123005994819,189350546__Bacteria__Betaproteobacteria__Burkholderia_multivorans_ATCC_17616_Xp__LysR_family_transcriptional_regulator:0.00000122123005994819):0.05499456675701767938,(((170733091__Bacteria__Betaproteobacteria__Burkholderia_cenocepacia_MC0-3__LysR_family_transcriptional_regulator:0.00334550262318006157,(107029085__Bacteria__Betaproteobacteria__Burkholderia_cenocepacia_AU_1054__LysR_family_transcriptional_regulator:0.00000122123005994819,116689756__Bacteria__Betaproteobacteria__Burkholderia_cenocepacia_HI2424__LysR_family_transcriptional_regulator:0.00000122123005994819):0.01003108717677005622):0.00990710585680797118,206560169__Bacteria__Betaproteobacteria__Burkholderia_cenocepacia_J2315__LysR_family_regulatory_protein:0.00686162670248846324):0.01907916386515972826,78066500__Bacteria__Betaproteobacteria__Burkholderia_sp_383__LysR_family_transcriptional_regulator:0.03216314422437328846):0.01737281858055281930):0.02075529995143846757,115351708__Bacteria__Betaproteobacteria__Burkholderia_ambifaria_AMMD__LysR_family_transcriptional_regulator:0.03339875181267749904):0.02959525184371538525):0.10687728713321643925):0.02880522874970838434):0.11346646103155670626,(186476014__Bacteria__Betaproteobacteria__Burkholderia_phymatum_STM815__LysR_family_transcriptional_regulator:0.16028942808609419890,((307729908__Bacteria__Betaproteobacteria__Burkholderia_sp_CCGE1003__LysR_family_transcriptional_regulator:0.05806357941792151395,323525845__Bacteria__Betaproteobacteria__Burkholderia_sp_CCGE1001__LysR_family_transcriptional_regulator:0.06772667726578660008):0.07471532562783651799,((91783834__Bacteria__Betaproteobacteria__Burkholderia_xenovorans_LB400__LysR_family_transcriptional_regulator:0.02727141067877033795,187924261__Bacteria__Betaproteobacteria__Burkholderia_phytofirmans_PsJN__LysR_family_transcriptional_regulator:0.02528891599885838351):0.04568854517455568642,295676748__Bacteria__Betaproteobacteria__Burkholderia_sp_CCGE1002__transcriptional_regulator|_LysR_family:0.06142284496017332007):0.02600910670739230851):0.04299545912785948665):0.06018519304212412852):0.05328699670914782693):0.16163851418355865142):0.20087380532338514061):0.32453389604579191419):0.15342966412302447288):0.17996077506943125579,(220905118__Bacteria__Deltaproteobacteria__Desulfovibrio_desulfuricans_subsp_desulfuricans_str_ATCC_27774__LysR_family_transcriptional_regulator:1.13460788140493229470,((330501404__Bacteria__Gammaproteobacteria__Pseudomonas_mendocina_NK-01__LysR_family_transcriptional_regulator:0.13913831347584262876,146305493__Bacteria__Gammaproteobacteria__Pseudomonas_mendocina_ymp__LysR_family_transcriptional_regulator:0.00821356981038968634):0.45535770397245178831,(83718001__Bacteria__Betaproteobacteria__Burkholderia_thailandensis_E264__LysR_family_transcriptional_regulator:0.58301260710605740112,((172063649__Bacteria__Betaproteobacteria__Burkholderia_ambifaria_MC40-6__LysR_family_transcriptional_regulator:0.03762430680692501611,(134292474__Bacteria__Betaproteobacteria__Burkholderia_vietnamiensis_G4__LysR_family_transcriptional_regulator:0.00311202537035012560,387904171__Bacteria__Betaproteobacteria__Burkholderia_sp_KJ006__LysR_family_transcriptional_regulator:0.00000122123005994819):0.03730477855573110374):0.23517687721005076096,330816554__Bacteria__Betaproteobacteria__Burkholderia_gladioli_BSR3__LysR_family_transcriptional_regulator:0.11259608862816318509):0.27265544489005699713):0.14965579735497699931):0.22147725266644180397):0.07716116397307057340):0.02150051195502619694,((((256370994__Bacteria__Actinobacteria__Acidimicrobium_ferrooxidans_DSM_10331__LysR_family_transcriptional_regulator:0.63221825648039242651,(331699967__Bacteria__Actinobacteria__Pseudonocardia_dioxanivorans_CB1190__LysR_family_transcriptional_regulator:0.39639073974046401538,269125898__Bacteria__Actinobacteria__Thermomonospora_curvata_DSM_43183__LysR_family_transcriptional_regulator:0.26747942341425862134):0.30025766114194951673):0.43027692784915633206,((379737725__Bacteria__Actinobacteria__Blastococcus_saxobsidens_DD2__LysR_family_transcriptional_regulator:0.60735563167184447586,((169630539__Bacteria__Actinobacteria__Mycobacterium_abscessus_ATCC_19977_1__Putative_LysR|family_transcriptional_regulator:0.18404453904263637365,54026361__Bacteria__Actinobacteria__Nocardia_farcinica_IFM_10152__transcriptional_regulator:0.27860972867379185658):0.14336223097177772101,333921305__Bacteria__Actinobacteria__Amycolicicoccus_subflavus_DQS3-9A1__LysR_family_transcriptional_regulator:0.36475560518232374996):0.19131555069811834180):0.04014697971534083448,((((312198182__Bacteria__Actinobacteria__Frankia_sp_EuI1c__LysR_family_transcriptional_regulator:0.59044042563056731154,269794428__Bacteria__Actinobacteria__Sanguibacter_keddieii_DSM_10542__transcriptional_regulator:0.57416552454999658650):0.19171894433263941826,((256390541__Bacteria__Actinobacteria__Catenulispora_acidiphila_DSM_44928__LysR_family_transcriptional_regulator:0.35810374584003273890,(296139803__Bacteria__Actinobacteria__Tsukamurella_paurometabola_DSM_20162__LysR_family_transcriptional_regulator:0.42975161100173381312,229819023__Bacteria__Actinobacteria__Beutenbergia_cavernae_DSM_12333__LysR_family_transcriptional_regulator:0.24398035814301849422):0.24577327892724187830):0.10336125445960270275,(((271967660__Bacteria__Actinobacteria__Streptosporangium_roseum_DSM_43021__LysR_family_transcriptional_regulator:0.28654493274828740645,330468373__Bacteria__Actinobacteria__Verrucosispora_maris_AB-18-032__LysR_family_transcriptional_regulator:0.41740905802764977084):0.11039770918427249669,((134100310__Bacteria__Actinobacteria__Saccharopolyspora_erythraea_NRRL_2338__LysR_family_transcriptional_regulator:0.37393376810724765491,(345011597__Bacteria__Actinobacteria__Streptomyces_violaceusniger_Tu_4113__LysR_family_transcriptional_regulator:0.23517904296348751680,300786047__Bacteria__Actinobacteria__Amycolatopsis_mediterranei_U32__LysR_family_transcriptional_regulator:0.27288168051869293729):0.04273678828290292109):0.06133772255483259384,256380033__Bacteria__Actinobacteria__Actinosynnema_mirum_DSM_43827__LysR_family_transcriptional_regulator:0.24959320053697092723):0.11810614525740706360):0.07301990800695670747,(297626814__Bacteria__Actinobacteria__Propionibacterium_freudenreichii_subsp_shermanii_CIRM-BIA1__LysR_family_transcriptional_regulator:0.97729114931941418742,((336117815__Bacteria__Actinobacteria__Microlunatus_phosphovorus_NM-1__LysR_family_transcriptional_regulator:0.43326925115528425181,(257068964__Bacteria__Actinobacteria__Brachybacterium_faecium_DSM_4810__transcriptional_regulator:0.32010545425855913004,19551265__Bacteria__Actinobacteria__Corynebacterium_glutamicum_ATCC_13032__transcriptional_regulator:0.45945886508336047926):0.31585733697344553494):0.07221949981705183541,(((38233501__Bacteria__Actinobacteria__Corynebacterium_diphtheriae_NCTC_13129__LysR_family_transcriptional_regulator:0.83285909128977653193,184201608__Bacteria__Actinobacteria__Kocuria_rhizophila_DC2201__LysR_family_transcriptional_regulator:0.23860848185923169695):0.08351968830927206100,(258654713__Bacteria__Actinobacteria__Nakamurella_multipartita_DSM_44233__LysR_family_transcriptional_regulator:0.35787658705484398647,308176270__Bacteria__Actinobacteria__Arthrobacter_arilaitensis_Re117__LysR_family_transcriptional_regulator:0.54453386624056010490):0.08687331956096300267):0.13962864040577119273,(256831306__Bacteria__Actinobacteria__Jonesia_denitrificans_DSM_20603__LysR_family_transcriptional_regulator:0.53800300241763632236,(312140793__Bacteria__Actinobacteria__Rhodococcus_equi_103S__LysR_family_transcriptional_regulator:0.12023887104617872468,(226362751__Bacteria__Actinobacteria__Rhodococcus_opacus_B4__LysR_family_transcriptional_regulator:0.01083906634762329610,111020532__Bacteria__Actinobacteria__Rhodococcus_jostii_RHA1__LysR_family_transcriptional_regulator:0.01936591315923371151):0.13836914866959079684):0.30301963639544660101):0.07014439609623956962):0.07653641896641939779):0.05768884137699983178):0.04560711652610451722):0.03967849544239112486):0.06409511122183211840):0.04302740144973175168,((336321465__Bacteria__Actinobacteria__Cellvibrio_gilvus_ATCC_13127__transcriptional_regulator|_LysR_family:0.48758990985809746999,50955899__Bacteria__Actinobacteria__Leifsonia_xyli_subsp_xyli_str_CTCB07__LysR_family_transcriptional_regulator:0.49991329974403603265):0.17703415208856881913,(152967693__Bacteria__Actinobacteria__Kineococcus_radiotolerans_SRS30216__LysR_family_transcriptional_regulator:0.36509740809590340849,(378719598__Bacteria__Actinobacteria__Gordonia_polyisoprenivorans_VH2__LysR|family_transcriptional_regulator:0.37101411405627132689,(383779384__Bacteria__Actinobacteria__Actinoplanes_missouriensis_431__putative_LysR|family_transcriptional_regulator:0.27365572266943283264,(118468440__Bacteria__Actinobacteria__Mycobacterium_smegmatis_str_MC2_155__transcriptional_regulator:0.25686675076426457309,(118467384__Bacteria__Actinobacteria__Mycobacterium_smegmatis_str_MC2_155__LysR_family_transcriptional_regulator:0.18986966302241012339,(((41408136__Bacteria__Actinobacteria__Mycobacterium_avium_subsp_paratuberculosis_K-10__hypothetical_protein:0.03174341310478627498,(379754135__Bacteria__Actinobacteria__Mycobacterium_intracellulare_MOTT-02__lysR|family_protein_transcriptional_regulator:0.00303698405332093746,387875392__Bacteria__Actinobacteria__Mycobacterium_sp_MOTT36Y__LysR_family_transcriptional_regulator:0.00000122123005994819):0.05145112804853847754):0.08858321034145032191,(183983408__Bacteria__Actinobacteria__Mycobacterium_marinum_M__LysR_family_transcriptional_regulator:0.00310737053745103239,118618154__Bacteria__Actinobacteria__Mycobacterium_ulcerans_Agy99__LysR_family_transcriptional_regulator:0.00309368435490068976):0.08735882046645973564):0.03260516713967838431,(340627286__Bacteria__Actinobacteria__Mycobacterium_canettii_CIPT_140010059__putative_transcription_regulator_|lysR_family|:0.00411199119879854854,(31793459__Bacteria__Actinobacteria__Mycobacterium_bovis_AF2122-97__LysR_family_transcriptional_regulator:0.00000122123005994819,(15609419__Bacteria__Actinobacteria__Mycobacterium_tuberculosis_H37Rv__LysR_family_HTH|type_transcriptional_regulator:0.00000122123005994819,339632304__Bacteria__Actinobacteria__Mycobacterium_africanum_GM041182__LysR_family_transcriptional_regulator:0.00000122123005994819):0.00000122123005994819):0.00201227454961279287):0.10820369456082574999):0.18520854746164802651):0.05812852008154156119):0.06749732126650852260):0.10023287225489295460):0.12319997150326900126):0.07771552480647281325):0.09576115120403051739):0.04013015602123939929,((((312140796__Bacteria__Actinobacteria__Rhodococcus_equi_103S__LysR_family_transcriptional_regulator:0.09727543321219034311,(226305475__Bacteria__Actinobacteria__Rhodococcus_erythropolis_PR4__putative_LysR_family_transcriptional_regulator:0.15236670381659436768,(226365699__Bacteria__Actinobacteria__Rhodococcus_opacus_B4__LysR_family_transcriptional_regulator:0.01180130656269468697,111023194__Bacteria__Actinobacteria__Rhodococcus_jostii_RHA1__LysR_family_transcriptional_regulator:0.00654390061422359219):0.11469782526937223610):0.06619788328392123278):0.24615874179575028546,262200592__Bacteria__Actinobacteria__Gordonia_bronchialis_DSM_43247__LysR_family_transcriptional_regulator:0.50716379393192911884):0.13340881386399278119,(237784969__Bacteria__Actinobacteria__Corynebacterium_kroppenstedtii_DSM_44385__LysR_family_transcriptional_regulator:0.83559369206911238148,340795204__Bacteria__Actinobacteria__Corynebacterium_variabile_DSM_44702__LysR_family_transcriptional_regulator:0.84546000731480275281):0.14489238479719263042):0.11793815299125132157,((357390740__Bacteria__Actinobacteria__Kitasatospora_setae_KM-6054__putative_LysR_family_transcriptional_regulator:0.26748343052031159361,(((29833264__Bacteria__Actinobacteria__Streptomyces_avermitilis_MA-4680__LysR_family_transcriptional_regulator:0.05441700904837316194,(21220113__Bacteria__Actinobacteria__Streptomyces_coelicolor_A3-2__transcriptional_regulator:0.09748801909849659497,290961718__Bacteria__Actinobacteria__Streptomyces_scabiei_87-22__transcriptional_regulator:0.07228894933763804764):0.02149961834679432054):0.02240684414592003515,386839141__Bacteria__Actinobacteria__Streptomyces_hygroscopicus_subsp_jinggangensis_5008__LysR_family_transcriptional_regulator:0.08428115654073389806):0.06412729718052188888,((357414404__Bacteria__Actinobacteria__Streptomyces_flavogriseus_ATCC_33331__LysR_family_transcriptional_regulator:0.05144684681841566604,344998649__Bacteria__Actinobacteria__Streptomyces_sp_SirexAA-E__LysR_family_transcriptional_regulator:0.06649308252825533727):0.01997233428261391275,182439688__Bacteria__Actinobacteria__Streptomyces_griseus_subsp_griseus_NBRC_13350__LysR_family_transcriptional_regulator:0.07077717082233331292):0.06176510604191659537):0.14940272982372582167):0.09534009183751335215,(291302604__Bacteria__Actinobacteria__Stackebrandtia_nassauensis_DSM_44728__LysR_family_transcriptional_regulator:0.34569628285539621970,(374983417__Bacteria__Actinobacteria__Streptomyces_bingchenggensis_BCW-1__putative_transcriptional_regulator:0.42900579458488879991,379707450__Bacteria__Actinobacteria__Nocardia_cyriacigeorgica_GUH-2__LysR_family_transcriptional_regulator:0.34191039367784703540):0.09578360612105099592):0.04745587307378850567):0.09280504190033599110):0.07588827344027083976):0.03739354257811616095):0.35319840806961300128):0.10882493070869249385,((108804451__Bacteria__Actinobacteria__Rubrobacter_xylanophilus_DSM_9941__LysR_family_transcriptional_regulator:0.60885677431556872730,284046304__Bacteria__Actinobacteria__Conexibacter_woesei_DSM_14684__LysR_family_transcriptional_regulator:0.86003657828956980858):0.21177718779595058884,337280676__Bacteria__Betaproteobacteria__Ramlibacter_tataouinensis_TTB310__LysR_family_transcriptional_regulator:1.13761859265681830600):0.06208369238816256047):0.04901623630217811362,383762897__Bacteria__Chloroflexi__Caldilinea_aerophila_DSM_14535_NBRC_104270__putative_transcriptional_regulator:0.89267491043305424725):0.07300425015882310020):0.09007710415798235448,((374989941__Bacteria__Actinobacteria__Streptomyces_bingchenggensis_BCW-1__LysR_family_transcriptional_regulator:0.66772976274154738352,331695195__Bacteria__Actinobacteria__Pseudonocardia_dioxanivorans_CB1190__LysR_family_transcriptional_regulator:0.91720725237825206921):0.58973043880383679838,256395080__Bacteria__Actinobacteria__Catenulispora_acidiphila_DSM_44928__LysR_family_transcriptional_regulator:0.66234394558671727538):0.18885142306253049904):0.05515962053916587116):0.06262829164302914642):0.06470650358320213791):0.05450222112916412731,(((((291279815__Bacteria__others_bacteria__Deferribacter_desulfuricans_SSM1__LysR_family_transcriptional_regulator:0.73993976809544603768,(((118475115__Bacteria__Epsilonproteobacteria__Campylobacter_fetus_subsp_fetus_82-40__LysR_family_transcriptional_regulator:0.48733383905033195171,222823306__Bacteria__Epsilonproteobacteria__Campylobacter_lari_RM2100__LysR_family_transcriptional_regulator:0.52581264560582263723):0.32038928377679393167,(((57237825__Bacteria__Epsilonproteobacteria__Campylobacter_jejuni_RM1221__LysR_family_transcriptional_regulator:0.54758341306251034908,34558478__Bacteria__Epsilonproteobacteria__Wolinella_succinogenes_DSM_1740__LysR_family_transcriptional_regulator:0.73057954123251844791):0.35747837698167089782,296271870__Bacteria__Epsilonproteobacteria__Arcobacter_nitrofigilis_DSM_7299__LysR_family_transcriptional_regulator:0.63902066525621104010):0.08914216493919170647,((268678925__Bacteria__Epsilonproteobacteria__Sulfurospirillum_deleyianum_DSM_6946__LysR_family_transcriptional_regulator:0.04718091268785248177,390939468__Bacteria__Epsilonproteobacteria__Sulfurospirillum_barnesii_SES-3__transcriptional_regulator:0.05744807333424094969):0.36599806003112245190,(224372793__Bacteria__Epsilonproteobacteria__Nautilia_profundicola_AmH__transcriptional_regulator:0.36977219550266365866,(296272733__Bacteria__Epsilonproteobacteria__Arcobacter_nitrofigilis_DSM_7299__LysR_family_transcriptional_regulator:0.19855530327478912445,(157737299__Bacteria__Epsilonproteobacteria__Arcobacter_butzleri_RM4018__LysR_family_transcriptional_regulator:0.09376887100780353923,384172477__Bacteria__Epsilonproteobacteria__Arcobacter_sp_L__LysR_family_transcriptional_regulator:0.04701946754072173357):0.10466677252050630986):0.23125620188823162171):0.10744067257555676986):0.12624011870092041732):0.09186165767761447776):0.18125035079908630165,(152989918__Bacteria__Epsilonproteobacteria__Nitratiruptor_sp_SB155-2__LysR_family_transcriptional_regulator:0.48766265986094065044,(319955775__Bacteria__Epsilonproteobacteria__Nitratifractor_salsuginis_DSM_16511__LysR_family_transcriptional_regulator_transcriptional_regulator:0.24785666508929976581,152991613__Bacteria__Epsilonproteobacteria__Sulfurovum_sp_NBC37-1__LysR_family_transcriptional_regulator:0.24177388163888666184):0.15206598264850126889):0.15493209941818925079):0.32827470080332427083):0.18695226674817844170,294101528__Bacteria__others_bacteria__Aminobacterium_colombiense_DSM_12261__LysR_family_transcriptional_regulator:0.75460387389137817404):0.08457111277481138556,((389871868__Bacteria__Betaproteobacteria__Advenella_kashmirensis_WT001__transcriptional_regulator:0.34333626243666581779,332283782__Bacteria__Betaproteobacteria__Pusillimonas_sp_T7-7__transcriptional_regulator:0.41174459388692963291):0.45275507527032027300,((77919196__Bacteria__Deltaproteobacteria__Pelobacter_carbinolicus_DSM_2380__transcriptional_regulator_LysR|type:0.35534683602506139666,((118580596__Bacteria__Deltaproteobacteria__Pelobacter_propionicus_DSM_2379__LysR_family_transcriptional_regulator:0.18358763702107719351,((385798267__Bacteria__Deltaproteobacteria__Geobacter_sulfurreducens_KN400__LysR_family_transcriptional_regulator:0.00000122123005994819,39997910__Bacteria__Deltaproteobacteria__Geobacter_sulfurreducens_PCA__LysR_family_transcriptional_regulator:0.01665341312287170472):0.11241850843705228358,78221410__Bacteria__Deltaproteobacteria__Geobacter_metallireducens_GS-15__LysR_family_transcriptional_regulator:0.10985074490628712884):0.14255304155083167728):0.18803501814994844077,189424019__Bacteria__Deltaproteobacteria__Geobacter_lovleyi_SZ__LysR_family_transcriptional_regulator:0.45660028744467945350):0.08072483422008487619):0.18945313590880086263,(337285989__Bacteria__others_bacteria__Thermodesulfatator_indicus_DSM_15286__LysR_family_transcriptional_regulator:0.38391279903712621779,(51245175__Bacteria__Deltaproteobacteria__Desulfotalea_psychrophila_LSv54__transcriptional_regulator:0.29172749791014401799,(320352989__Bacteria__Deltaproteobacteria__Desulfobulbus_propionicus_DSM_2032__LysR_family_transcriptional_regulator:0.26056046178624853171,297570517__Bacteria__Deltaproteobacteria__Desulfurivibrio_alkaliphilus_AHT2__LysR_family_transcriptional_regulator:0.30710867460408253216):0.07086609277434152698):0.22398442082209149562):0.23523568052522247918):0.13417229570735988986):0.02997393490048664774):0.07558735161558068072,((((92113886__Bacteria__Gammaproteobacteria__Chromohalobacter_salexigens_DSM_3043__LysR_family_transcriptional_regulator:0.19441542327417535296,(307544123__Bacteria__Gammaproteobacteria__Halomonas_elongata_DSM_2581__LysR_family_transcriptional_regulator:0.22981875204937471380,386018782__Bacteria__Gammaproteobacteria__Pseudomonas_stutzeri_DSM_4166__LysR_family_transcriptional_regulator:0.29239932148594321992):0.07990915204408388650):0.31166927906250380120,(83647401__Bacteria__Gammaproteobacteria__Hahella_chejuensis_KCTC_2396__transcriptional_regulator:0.42690366835867121775,71282471__Bacteria__Gammaproteobacteria__Colwellia_psychrerythraea_34H__LysR_family_transcriptional_regulator:0.39838674854678773896):0.36586879356973595057):0.17390090617065778744,(((387823939__Bacteria__Gammaproteobacteria__Francisella_cf_novicida_3523__LysR_family_transcriptional_regulator:0.00000122123005994819,((167626665__Bacteria__Gammaproteobacteria__Francisella_philomiragia_subsp_philomiragia_ATCC_25017__LysR_family_transcriptional_regulator:0.00000122123005994819,(337754422__Bacteria__Gammaproteobacteria__Francisella_sp_TX077308__LysR_family_transcriptional_regulator:0.01238107507198996267,387886096__Bacteria__Gammaproteobacteria__Francisella_noatunensis_subsp_orientalis_str_Toba_04__LysR_family_transcriptional_regulator:0.02174508680874082112):0.00298498105023523551):0.05378438897801234020,(56707970__Bacteria__Gammaproteobacteria__Francisella_tularensis_subsp_tularensis_SCHU_S4__LysR_family_transcriptional_regulator:0.00593464282110689034,(118496999__Bacteria__Gammaproteobacteria__Francisella_novicida_U112__LysR_family_transcriptional_regulator:0.00000122123005994819,385792316__Bacteria__Gammaproteobacteria__Francisella_cf_novicida_Fx1__hypothetical_protein:0.00288249796468219950):0.00000122123005994819):0.05283856487693013027):0.07357933402659497246):0.87992376207551392664,(326796225__Bacteria__Gammaproteobacteria__Marinomonas_mediterranea_MMB-1__LysR_family_transcriptional_regulator:0.08656532906354978685,(333907256__Bacteria__Gammaproteobacteria__Marinomonas_posidonica_IVIA-Po-181__LysR_family_transcriptional_regulator:0.04266938080789081655,152997387__Bacteria__Gammaproteobacteria__Marinomonas_sp_MWYL1__LysR_family_transcriptional_regulator:0.03662909868952653192):0.07415513698431215606):0.56664078919997673545):0.06943726588404267042,((((294141157__Bacteria__Gammaproteobacteria__Shewanella_violacea_DSS12__LysR_family_transcriptional_regulator:0.07950146988385028979,(157375128__Bacteria__Gammaproteobacteria__Shewanella_sediminis_HAW-EB3__LysR_family_transcriptional_regulator:0.04196792399070406465,170726955__Bacteria__Gammaproteobacteria__Shewanella_woodyi_ATCC_51908__LysR_family_transcriptional_regulator:0.08524401228916457518):0.02822247832604065851):0.08235684323910819060,(212635108__Bacteria__Gammaproteobacteria__Shewanella_piezotolerans_WP3__Transcriptional_regulator|_LysR_family:0.07454195721231220151,(167623803__Bacteria__Gammaproteobacteria__Shewanella_halifaxensis_HAW-EB4__LysR_family_transcriptional_regulator:0.07814607470588402771,157962225__Bacteria__Gammaproteobacteria__Shewanella_pealeana_ATCC_700345__LysR_family_transcriptional_regulator:0.05835275737320903128):0.02055911963846181537):0.04816686763359556006):0.13227185503159594182,((120599051__Bacteria__Gammaproteobacteria__Shewanella_sp_W3-18-1__LysR_family_transcriptional_regulator:0.00000122123005994819,146292878__Bacteria__Gammaproteobacteria__Shewanella_putrefaciens_CN-32__LysR_family_transcriptional_regulator:0.00619691684722486688):0.04467167929078702526,(126174222__Bacteria__Gammaproteobacteria__Shewanella_baltica_OS155__LysR_family_transcriptional_regulator:0.03706569456827234904,(113970496__Bacteria__Gammaproteobacteria__Shewanella_sp_MR-4__LysR_family_transcriptional_regulator:0.01876364502668240175,24374104__Bacteria__Gammaproteobacteria__Shewanella_oneidensis_MR-1__transcriptional_regulator_LysR_family:0.03134280175513018407):0.04220845094695776373):0.02348340326497101033):0.10709229424794275420):0.16866833237637698928,119775017__Bacteria__Gammaproteobacteria__Shewanella_amazonensis_SB2B__LysR_family_transcriptional_regulator:0.21821140267367558629):0.53808783843163587868):0.13685167272830447982):0.10693195526074955604,((((333908022__Bacteria__Gammaproteobacteria__Marinomonas_posidonica_IVIA-Po-181__LysR_family_transcriptional_regulator:0.55569809199239894593,((330829423__Bacteria__Gammaproteobacteria__Aeromonas_veronii_B565__LysR_family_transcriptional_regulator:0.12421195261513989783,(117618740__Bacteria__Gammaproteobacteria__Aeromonas_hydrophila_subsp_hydrophila_ATCC_7966__LysR_family_transcriptional_regulator:0.04726442262540887090,145299167__Bacteria__Gammaproteobacteria__Aeromonas_salmonicida_subsp_salmonicida_A449__LysR_family_transcriptional_regulator:0.04831771655235837792):0.03206734958220950477):0.20355247914819582511,374334228__Bacteria__Gammaproteobacteria__Oceanimonas_sp_GK1__LysR_family_transcriptional_regulator:0.35189572612135361362):0.05466105553861316108):0.13446317245089936532,((308050793__Bacteria__Gammaproteobacteria__Ferrimonas_balearica_DSM_9799__LysR_family_transcriptional_regulator:0.53350468167227615979,226940293__Bacteria__Betaproteobacteria__Laribacter_hongkongensis_HLHK9__LysR_family_transcriptional_regulator:0.57815216907967481585):0.18225747412210241416,(238920960__Bacteria__Gammaproteobacteria__Edwardsiella_ictaluri_93-146__LysR|_substrate_binding_domain_protein:0.02770056267553693691,(269140104__Bacteria__Gammaproteobacteria__Edwardsiella_tarda_EIB202__LysR_family_transcriptional_regulator:0.00000122123005994819,387868627__Bacteria__Gammaproteobacteria__Edwardsiella_tarda_FL6-60__transcriptional_regulator:0.00000122123005994819):0.00821748021511644819):0.65670565549054504828):0.10616051551813135423):0.13393299038897951703,(((336123441__Bacteria__Gammaproteobacteria__Vibrio_anguillarum_775__LysR_family_transcriptional_regulator:0.07779984791260023680,((127513459__Bacteria__Gammaproteobacteria__Shewanella_loihica_PV-4__LysR_family_transcriptional_regulator:0.16899335249829078309,((((28899152__Bacteria__Gammaproteobacteria__Vibrio_parahaemolyticus_RIMD_2210633__LysR_family_transcriptional_regulator:0.01100883733484120559,262393454__Bacteria__Gammaproteobacteria__Vibrio_sp_Ex25__LysR_family_transcriptional_regulator:0.02074074683755916526):0.01149231827245441456,375266484__Bacteria__Gammaproteobacteria__Vibrio_sp_EJY3__LysR_family_transcriptional_regulator:0.07752385224341629133):0.03026493783227883483,156975573__Bacteria__Gammaproteobacteria__Vibrio_harveyi_ATCC_BAA-1116__transcriptional_regulator:0.08350338700690479454):0.04354808375148423033,27365145__Bacteria__Gammaproteobacteria__Vibrio_vulnificus_CMCP6__LysR_family_transcriptional_regulator:0.08741988308488846116):0.02814832823106190943):0.10564416670835362344,(218708692__Bacteria__Gammaproteobacteria__Vibrio_splendidus_LGP32__LysR_family_transcriptional_regulator:0.24179159476668479756,(375131863__Bacteria__Gammaproteobacteria__Vibrio_furnissii_NCTC_11218__LysR_family_transcriptional_regulator:0.05495171594317649344,15642322__Bacteria__Gammaproteobacteria__Vibrio_cholerae_O1_biovar_El_Tor_str_N16961__LysR_family_transcriptional_regulator:0.16636457499021861661):0.03334237585043882401):0.02689492232965523880):0.05134562120711206462):0.05919724056847526505,(114561963__Bacteria__Gammaproteobacteria__Shewanella_frigidimarina_NCIMB_400__transcriptional_regulator|_LysR_family_protein:0.15609696676463907794,315126028__Bacteria__Gammaproteobacteria__Pseudoalteromonas_sp_SM9913__transcriptional_regulator|_LysR_family_protein:0.28623853426041445669):0.05310965071661036957):0.13828630172572273227,((59711186__Bacteria__Gammaproteobacteria__Vibrio_fischeri_ES114__DNA|binding_transcriptional_regulator:0.06747419383216900213,209694267__Bacteria__Gammaproteobacteria__Aliivibrio_salmonicida_LFI1238__LysR_family_transcriptional_regulator:0.03413799736217919267):0.36809977671454052750,54310117__Bacteria__Gammaproteobacteria__Photobacterium_profundum_SS9__transcriptional_regulator:0.29959464973260330201):0.05634707992408333893):0.33454016922351970109):0.26717957183781748665,((((237807563__Bacteria__Gammaproteobacteria__Tolumonas_auensis_DSM_9187__LysR_family_transcriptional_regulator:0.36635268331502551797,(((307130710__Bacteria__Gammaproteobacteria__Dickeya_dadantii_3937__DNA|binding_transcriptional_regulator:0.02507237637954886494,(251790018__Bacteria__Gammaproteobacteria__Dickeya_zeae_Ech1591__putative_DNA|binding_transcriptional_regulator:0.02828266958177105828,271500891__Bacteria__Gammaproteobacteria__Dickeya_dadantii_Ech586__LysR_family_transcriptional_regulator:0.02057010149860675000):0.01296623276158063824):0.05058615831793479567,242239749__Bacteria__Gammaproteobacteria__Dickeya_dadantii_Ech703__DNA|binding_transcriptional_regulator:0.07931688836430360323):0.05412729558516794770,((((322832063__Bacteria__Gammaproteobacteria__Rahnella_sp_Y9602__LysR_family_transcriptional_regulator:0.00000122123005994819,383189307__Bacteria__Gammaproteobacteria__Rahnella_aquatilis_CIP_78-65_ATCC_33071__transcriptional_regulator:0.00682479945109135816):0.16499921692855817890,(((123441781__Bacteria__Gammaproteobacteria__Yersinia_enterocolitica_subsp_enterocolitica_8081__DNA|binding_transcriptional_regulator:0.03090844353536159259,(384121749__Bacteria__Gammaproteobacteria__Yersinia_pestis_D106004__LysR|family_transcriptional_regulatory_protein:0.01476896359352477227,(51595680__Bacteria__Gammaproteobacteria__Yersinia_pseudotuberculosis_IP_32953__DNA|binding_transcriptional_regulator:0.00000122123005994819,22126754__Bacteria__Gammaproteobacteria__Yersinia_pestis_KIM_10__DNA|binding_transcriptional_regulator:0.00000122123005994819):0.00000122123005994819):0.03734424553377353045):0.07696761185610984102,((37526745__Bacteria__Gammaproteobacteria__Photorhabdus_luminescens_subsp_laumondii_TTO1__DNA|binding_transcriptional_regulator:0.03371951931532601171,253989161__Bacteria__Gammaproteobacteria__Photorhabdus_asymbiotica_subsp_asymbiotica_ATCC_43949__transcriptional_regulator_lysr|type_yeie_o_escherichia_coli:0.03248350388360923130):0.05654071282093519474,((386741764__Bacteria__Gammaproteobacteria__Providencia_stuartii_MRSN_2154__putative_DNA|binding_transcriptional_regulator:0.14049839212681491940,197284724__Bacteria__Gammaproteobacteria__Proteus_mirabilis_HI4320__DNA|binding_transcriptional_regulator:0.22266867758251251974):0.06552202343313096033,(300723658__Bacteria__Gammaproteobacteria__Xenorhabdus_nematophila_ATCC_19061__LysR_family_transcriptional_regulator:0.05841448040394424390,290475876__Bacteria__Gammaproteobacteria__Xenorhabdus_bovienii_SS-2004__transcriptional_regulator:0.04989354272252209677):0.09650102488584699767):0.03705000353203558028):0.13533064031844080355):0.03463648155136924561,(157371462__Bacteria__Gammaproteobacteria__Serratia_proteamaculans_568__putative_DNA|binding_transcriptional_regulator:0.05371365106002449347,333928206__Bacteria__Gammaproteobacteria__Serratia_sp_AS12__LysR_family_transcriptional_regulator:0.02976529788635587370):0.03447764010313458111):0.00923965297673003116):0.02855254614257018292,(((387888669__Bacteria__Gammaproteobacteria__Escherichia_blattae_DSM_4481__putative_transcriptional_regulator:0.12138520106667229081,(((283785967__Bacteria__Gammaproteobacteria__Citrobacter_rodentium_ICC168__LysR_family_transcriptional_regulator:0.03239290391301991034,157144898__Bacteria__Gammaproteobacteria__Citrobacter_koseri_ATCC_BAA-895__putative_DNA|binding_transcriptional_regulator:0.01409579874710490711):0.00709509181642948607,((339999964__Bacteria__Gammaproteobacteria__Salmonella_bongori_NCTC_12419__transcriptional_regulator:0.00000122123005994819,16761142__Bacteria__Gammaproteobacteria__Salmonella_enterica_subsp_enterica_serovar_Typhi_str_CT18__transcriptional_regulator:0.00694916144741702328):0.03810047016753701637,(218549570__Bacteria__Gammaproteobacteria__Escherichia_fergusonii_ATCC_35469__DNA|binding_transcriptional_regulator:0.04538919463299077861,(82544625__Bacteria__Gammaproteobacteria__Shigella_boydii_Sb227__DNA|binding_transcriptional_regulator:0.00000122123005994819,(82777342__Bacteria__Gammaproteobacteria__Shigella_dysenteriae_Sd197__DNA|binding_transcriptional_regulator:0.01013762607463961768,((74312679__Bacteria__Gammaproteobacteria__Shigella_sonnei_Ss046__DNA|binding_transcriptional_regulator:0.00000122123005994819,15802713__Bacteria__Gammaproteobacteria__Escherichia_coli_O157_H7_str_EDL933__DNA|binding_transcriptional_regulator:0.00000122123005994819):0.00000122123005994819,30063598__Bacteria__Gammaproteobacteria__Shigella_flexneri_2a_str_2457T__DNA|binding_transcriptional_regulator:0.00337010444780948661):0.00000122123005994819):0.00336699371315455926):0.04468292648397798050):0.00845070252894667556):0.02065838284336900602):0.05696298938608489182,((311278858__Bacteria__Gammaproteobacteria__Enterobacter_cloacae_SCF1__LysR_family_transcriptional_regulator:0.07905149980718378933,(336251262__Bacteria__Gammaproteobacteria__Enterobacter_aerogenes_KCTC_2190__putative_DNA|binding_transcriptional_regulator:0.04144247016792965144,(375261935__Bacteria__Gammaproteobacteria__Klebsiella_oxytoca_KCTC_1686__putative_DNA|binding_transcriptional_regulator:0.03441745188914432929,(152971134__Bacteria__Gammaproteobacteria__Klebsiella_pneumoniae_subsp_pneumoniae_MGH_78578__putative_DNA|binding_transcriptional_regulator:0.00340773959528965558,288934347__Bacteria__Gammaproteobacteria__Klebsiella_variicola_At-22__LysR_family_transcriptional_regulator:0.01062192552451793857):0.03931758510516124294):0.01491215887616471197):0.04844977345789749923):0.01357964371826740971,((156933269__Bacteria__Gammaproteobacteria__Cronobacter_sakazakii_ATCC_BAA-894__putative_DNA|binding_transcriptional_regulator:0.00000122123005994819,260598619__Bacteria__Gammaproteobacteria__Cronobacter_turicensis_z3032__DNA|binding_transcriptional_regulator:0.01088205895647144893):0.09556271025439506961,(146312400__Bacteria__Gammaproteobacteria__Enterobacter_sp_638__DNA|binding_transcriptional_regulator:0.04629009932036161346,(296103804__Bacteria__Gammaproteobacteria__Enterobacter_cloacae_subsp_cloacae_ATCC_13047__putative_DNA|binding_transcriptional_regulator:0.03183842695543623313,345300077__Bacteria__Gammaproteobacteria__Enterobacter_asburiae_LF7a__LysR_family_transcriptional_regulator:0.01436261411930415260):0.00469541414195613887):0.04977543866636642556):0.01715965850341737153):0.02974157942684758221):0.02793890798178198451):0.04565682385967565621,((317048857__Bacteria__Gammaproteobacteria__Pantoea_sp_At-9b__LysR_family_transcriptional_regulator:0.02317978693028873924,(308187537__Bacteria__Gammaproteobacteria__Pantoea_vagans_C9-1__RuBisCO_transcriptional_regulator:0.03492195499369835782,291618105__Bacteria__Gammaproteobacteria__Pantoea_ananatis_LMG_20103__hypothetical_protein:0.06376338528000258243):0.04317210717580207552):0.05724969968481016802,((292899923__Bacteria__Gammaproteobacteria__Erwinia_amylovora_ATCC_49946__LysR_family_transcriptional_regulator:0.03770737943125662683,(188533421__Bacteria__Gammaproteobacteria__Erwinia_tasmaniensis_Et1-99__DNA|binding_transcriptional_regulator:0.04916652321996955316,(385788815__Bacteria__Gammaproteobacteria__Erwinia_sp_Ejp617__putative_DNA|binding_transcriptional_regulator:0.00000122123005994819,259908005__Bacteria__Gammaproteobacteria__Erwinia_pyrifoliae_Ep1-96__DNA|binding_transcriptional_regulator:0.00000122123005994819):0.02904856946097097298):0.00625431115130545105):0.10131489997572004635,300717572__Bacteria__Gammaproteobacteria__Erwinia_billingiae_Eb661__transcriptional_regulator:0.09081062601980667559):0.04425946460856566150):0.02054618236689411542):0.08623293177093430129,(238919210__Bacteria__Gammaproteobacteria__Edwardsiella_ictaluri_93-146__LysR_substrate_binding_domain_protein:0.00755728382478997734,269138538__Bacteria__Gammaproteobacteria__Edwardsiella_tarda_EIB202__DNA|binding_transcriptional_regulator:0.00975263571508689503):0.17104371786641767161):0.02624355829991249431):0.06477117978479096649,((253688044__Bacteria__Gammaproteobacteria__Pectobacterium_carotovorum_subsp_carotovorum_PC1__LysR_family_transcriptional_regulator:0.00403243236082349160,261821209__Bacteria__Gammaproteobacteria__Pectobacterium_wasabiae_WPP163__DNA|binding_transcriptional_regulator:0.02427465388965174831):0.00896370317181685583,50121648__Bacteria__Gammaproteobacteria__Pectobacterium_atrosepticum_SCRI1043__DNA|binding_transcriptional_regulator:0.01190629561191522238):0.08284365627029953438):0.02488476133218875397):0.24234405805832823222):0.10798305205127235740,((296135537__Bacteria__Betaproteobacteria__Thiomonas_intermedia_K12__LysR_family_transcriptional_regulator:0.54533636906656901555,((((326318706__Bacteria__Betaproteobacteria__Acidovorax_avenae_subsp_avenae_ATCC_19860__LysR_family_transcriptional_regulator:0.02916278900921349948,120612660__Bacteria__Betaproteobacteria__Acidovorax_citrulli_AAC00-1__LysR_family_transcriptional_regulator:0.02829028685366045612):0.30476011857676182926,(((319795040__Bacteria__Betaproteobacteria__Variovorax_paradoxus_EPS__LysR_family_transcriptional_regulator:0.03425282273182793380,239816786__Bacteria__Betaproteobacteria__Variovorax_paradoxus_S110__LysR_family_transcriptional_regulator:0.02405671278651207168):0.04519204685203813410,121610915__Bacteria__Betaproteobacteria__Verminephrobacter_eiseniae_EF01-2__LysR_family_transcriptional_regulator:0.09186324815344698580):0.14133751275867623143,124266054__Bacteria__Betaproteobacteria__Methylibium_petroleiphilum_PM1__LysR_family_transcriptional_regulator:0.21769792339433896577):0.14426453647866341323):0.32877002569659258269,((73541929__Bacteria__Betaproteobacteria__Ralstonia_eutropha_JMP134__regulatory_protein_LysR:0.03811522307877997229,(94311222__Bacteria__Betaproteobacteria__Cupriavidus_metallidurans_CH34__putative_DNA|binding_transcriptional_regulator:0.13731117539558357343,((113868506__Bacteria__Betaproteobacteria__Ralstonia_eutropha_H16__LysR_family_transcriptional_regulator:0.00645157805617107769,339326535__Bacteria__Betaproteobacteria__Cupriavidus_necator_N-1__LysR_family_transcriptional_regulator:0.00313460656085748444):0.01309965134676180712,194290141__Bacteria__Betaproteobacteria__Cupriavidus_taiwanensis_LMG_19424__LysR_family_transcriptional_regulator:0.01993903641267362817):0.07018897619332879756):0.03790446151397079688):0.40095180786502448989,((17545829__Bacteria__Betaproteobacteria__Ralstonia_solanacearum_GMI1000__transcriptional_regulatory_DNA|binding_transcription_regulator_protein:0.05669827909435023322,386333923__Bacteria__Betaproteobacteria__Ralstonia_solanacearum_Po82__LysR_family_transcriptional_regulator:0.02531785457838413647):0.07261036287776118092,187928046__Bacteria__Betaproteobacteria__Ralstonia_pickettii_12J__LysR_family_transcriptional_regulator:0.11341865652766586203):0.33347648958114317619):0.18946759940839458247):0.05813328073554745179,((190573994__Bacteria__Gammaproteobacteria__Stenotrophomonas_maltophilia_K279a__LysR_family_transciptional_regulator:0.41376602850344218476,383756513__Bacteria__Betaproteobacteria__Rubrivivax_gelatinosus_IL144__LysR_family_transcriptional_regulator:0.41680969470148448996):0.16708581148076162570,(((300313602__Bacteria__Betaproteobacteria__Herbaspirillum_seropedicae_SmR1__LysR_family_transcription_regulator_protein:0.24264650182527519595,340786492__Bacteria__Betaproteobacteria__Collimonas_fungivorans_Ter331__LysR_family_transcriptional_regulator:0.17493504443342397514):0.17017602647214091771,(297539024__Bacteria__Betaproteobacteria__Methylotenera_versatilis_301__LysR_family_transcriptional_regulator:0.45165401338237748385,304312653__Bacteria__Gammaproteobacteria__Gamma_proteobacterium_HdN1__transcriptional_regulator|_LysR_family:0.49101452450801136296):0.10384068145481108181):0.06412914151422648146,(((21232820__Bacteria__Gammaproteobacteria__Xanthomonas_campestris_pv_campestris_str_ATCC_33913__transcriptional_regulator:0.24465799053411152464,(((66046541__Bacteria__Gammaproteobacteria__Pseudomonas_syringae_pv_syringae_B728a__regulatory_protein_LysR:0.03288576881042391126,71733976__Bacteria__Gammaproteobacteria__Pseudomonas_syringae_pv_phaseolicola_1448A__LysR_family_transcriptional_regulator:0.05042301315923009702):0.02737637111833588280,28870701__Bacteria__Gammaproteobacteria__Pseudomonas_syringae_pv_tomato_str_DC3000__LysR_family_transcriptional_regulator:0.05645932126524090544):0.22749003390434890948,(229589412__Bacteria__Gammaproteobacteria__Pseudomonas_fluorescens_SBW25__LysR_family_transcriptional_regulator:0.06687869422075287673,(28871744__Bacteria__Gammaproteobacteria__Pseudomonas_syringae_pv_tomato_str_DC3000__LysR_family_transcriptional_regulator:0.00000122123005994819,66044725__Bacteria__Gammaproteobacteria__Pseudomonas_syringae_pv_syringae_B728a__regulatory_protein|_LysR|LysR|_substrate|binding:0.00000122123005994819):0.04941999554074630319):0.10974025974314328968):0.07775552933513074638):0.22662178039170838284,(((116053529__Bacteria__Gammaproteobacteria__Pseudomonas_aeruginosa_UCBPP-PA14__LysR_family_transcriptional_regulator:0.00000122123005994819,386069041__Bacteria__Gammaproteobacteria__Pseudomonas_aeruginosa_NCGM2_S1_1__LysR_family_transcriptional_regulator:0.00332985405923492614):0.00333789871110903033,(15600575__Bacteria__Gammaproteobacteria__Pseudomonas_aeruginosa_PAO1__transcriptional_regulator:0.00331702310407182418,(386061559__Bacteria__Gammaproteobacteria__Pseudomonas_aeruginosa_M18__putative_transcriptional_regulator:0.00000122123005994819,218894486__Bacteria__Gammaproteobacteria__Pseudomonas_aeruginosa_LESB58__putative_transcriptional_regulator:0.00000122123005994819):0.00000122123005994819):0.00000122123005994819):0.01787228376827024179,152985609__Bacteria__Gammaproteobacteria__Pseudomonas_aeruginosa_PA7__putative_transcriptional_regulator:0.00236324872332091844):0.32766876385625959278):0.10281568026929255311,(((78047740__Bacteria__Gammaproteobacteria__Xanthomonas_campestris_pv_vesicatoria_str_85-10__LysR_family_transcriptional_regulator:0.02229472041850666039,346725152__Bacteria__Gammaproteobacteria__Xanthomonas_axonopodis_pv_citrumelo_F1__LysR_family_transcriptional_regulator:0.00013942210494295040):0.04199428139723521830,(84623727__Bacteria__Gammaproteobacteria__Xanthomonas_oryzae_pv_oryzae_MAFF_311018__transcriptional_regulator:0.00710513530353828332,58581825__Bacteria__Gammaproteobacteria__Xanthomonas_oryzae_pv_oryzae_KACC10331__hypothetical_protein:0.00372199559274919703):0.06814090875434569705):0.24405035207350070370,((319763062__Bacteria__Betaproteobacteria__Alicycliphilus_denitrificans_BC__LysR_family_transcriptional_regulator:0.05685278408637475106,(121595139__Bacteria__Betaproteobacteria__Acidovorax_sp_JS42__LysR_family_transcriptional_regulator:0.00000122123005994819,222111481__Bacteria__Betaproteobacteria__Acidovorax_ebreus_TPSY__LysR_family_transcriptional_regulator:0.00000122123005994819):0.08245423711644309095):0.11253782562072338347,(264676739__Bacteria__Betaproteobacteria__Comamonas_testosteroni_CNB-2__transcriptional_regulator|_LysR_family:0.16827495731966551906,(333912548__Bacteria__Betaproteobacteria__Delftia_sp_Cs1-4__LysR_family_transcriptional_regulator:0.00000122123005994819,160901143__Bacteria__Betaproteobacteria__Delftia_acidovorans_SPH-1__LysR_family_transcriptional_regulator:0.00320816927268378644):0.07556709148249975139):0.03136168239952694115):0.36073518063633930320):0.04409795439784282983):0.06211697398788353780):0.05025562036369554675):0.08646236598103594628):0.03998238873264704091):0.04060103178114762845,(347541492__Bacteria__Betaproteobacteria__Pseudogulbenkiania_sp_NH8B__LysR_family_transcriptional_regulator:0.25837122484064584116,34496219__Bacteria__Betaproteobacteria__Chromobacterium_violaceum_ATCC_12472__DNA|binding_transcriptional_regulator:0.23776315483355156544):0.21855669062350219223):0.02460141890283399149):0.09534878485898573564,(148652838__Bacteria__Gammaproteobacteria__Psychrobacter_sp_PRwf-1__LysR_family_transcriptional_regulator:0.30612463535429923489,(71066399__Bacteria__Gammaproteobacteria__Psychrobacter_arcticus_273-4__LysR_family_transcriptional_regulator:0.06776611120531077226,93006955__Bacteria__Gammaproteobacteria__Psychrobacter_cryohalolentis_K5__LysR_family_transcriptional_regulator:0.02042335186416988774):0.14802984856379897138):0.90359005058489394457):0.12294613619679001237,(((((71907169__Bacteria__Betaproteobacteria__Dechloromonas_aromatica_RCB__LysR_family_transcriptional_regulator:0.46519584952689463364,226940395__Bacteria__Betaproteobacteria__Laribacter_hongkongensis_HLHK9__transcriptional_regulator:0.33383251573496408593):0.08276280780326435160,((119897572__Bacteria__Betaproteobacteria__Azoarcus_sp_BH72__LysR_family_transcriptional_regulator:0.20713978521549919476,237653345__Bacteria__Betaproteobacteria__Thauera_sp_MZ1T__LysR_family_transcriptional_regulator:0.20580783169070374083):0.12859832600708756556,(56478929__Bacteria__Betaproteobacteria__Aromatoleum_aromaticum_EbN1__LysR_family_transcriptional_regulator:0.25285541601609856643,(((192359684__Bacteria__Gammaproteobacteria__Cellvibrio_japonicus_Ueda107__LysR_family_transcriptional_regulator:0.28920121725835995496,((253999636__Bacteria__Betaproteobacteria__Methylovorus_glucosetrophus_SIP3-4__LysR_family_transcriptional_regulator:0.00304072251997848696,313201676__Bacteria__Betaproteobacteria__Methylovorus_sp_MP688__LysR_family_transcriptional_regulator:0.00000122123005994819):0.11034857824790883507,91775079__Bacteria__Betaproteobacteria__Methylobacillus_flagellatus_KT__LysR_family_transcriptional_regulator:0.19056281833680224769):0.03569043348860780757):0.10668982530477749693,((((((386020162__Bacteria__Gammaproteobacteria__Pseudomonas_stutzeri_DSM_4166__LysR_family_transcriptional_regulator:0.00000122123005994819,339493498__Bacteria__Gammaproteobacteria__Pseudomonas_stutzeri_ATCC_17588_LMG_11199__LysR_family_transcriptional_regulator:0.00000122123005994819):0.00000122123005994819,146281891__Bacteria__Gammaproteobacteria__Pseudomonas_stutzeri_A1501__LysR_family_transcriptional_regulator:0.00303372008947163816):0.13248485778016086400,(146306324__Bacteria__Gammaproteobacteria__Pseudomonas_mendocina_ymp__LysR_family_transcriptional_regulator:0.02778971978635925988,330502240__Bacteria__Gammaproteobacteria__Pseudomonas_mendocina_NK-01__LysR_family_transcriptional_regulator:0.02921403172371545010):0.03691238109534895895):0.00950607910432995154,(226945891__Bacteria__Gammaproteobacteria__Azotobacter_vinelandii_DJ__LysR_family_transcriptional_regulator:0.10419701134902234485,(((26988369__Bacteria__Gammaproteobacteria__Pseudomonas_putida_KT2440__LysR_family_transcriptional_regulator:0.04466843715499390494,104783096__Bacteria__Gammaproteobacteria__Pseudomonas_entomophila_L48__LysR_family_transcriptional_regulator:0.01766269789206904514):0.03610924322541242404,333899531__Bacteria__Gammaproteobacteria__Pseudomonas_fulva_12-X__LysR_family_transcriptional_regulator:0.07595001371409502988):0.01415412456960515181,(70728622__Bacteria__Gammaproteobacteria__Pseudomonas_fluorescens_Pf-5__LysR_family_transcriptional_regulator:0.01751467735090598069,((330807850__Bacteria__Gammaproteobacteria__Pseudomonas_brassicacearum_subsp_brassicacearum_NFM421__LysR_family_transcriptional_regulator:0.00000122123005994819,378949136__Bacteria__Gammaproteobacteria__Pseudomonas_fluorescens_F113__LysR_family_transcriptional_regulator:0.01230328865673521385):0.02767777103262185345,((28871168__Bacteria__Gammaproteobacteria__Pseudomonas_syringae_pv_tomato_str_DC3000__LysR_family_transcriptional_regulator:0.00595080062380171949,66044634__Bacteria__Gammaproteobacteria__Pseudomonas_syringae_pv_syringae_B728a__regulatory_protein_LysR:0.00000122123005994819):0.00000122123005994819,71734579__Bacteria__Gammaproteobacteria__Pseudomonas_syringae_pv_phaseolicola_1448A__LysR_family_transcriptional_regulator:0.00895615579534923129):0.05443663643564486398):0.00600120059997295233):0.01398347049064008370):0.05442101984682610333):0.01448044493294609741):0.04427158019237018016,15598594__Bacteria__Gammaproteobacteria__Pseudomonas_aeruginosa_PAO1__transcriptional_regulator:0.08951976087299430562):0.05863861433366155534,(92112262__Bacteria__Gammaproteobacteria__Chromohalobacter_salexigens_DSM_3043__LysR_family_transcriptional_regulator:0.07658369603597692254,307543681__Bacteria__Gammaproteobacteria__Halomonas_elongata_DSM_2581__LysR_family_transcriptional_regulator:0.14894970272266444544):0.16436064436365685482):0.04555306163976811928):0.05404501079679174119,(257094287__Bacteria__Betaproteobacteria__Candidatus_Accumulibacter_phosphatis_clade_IIA_str_UW-1__LysR_family_transcriptional_regulator:0.25735414992986049842,(297538217__Bacteria__Betaproteobacteria__Methylotenera_versatilis_301__LysR_family_transcriptional_regulator:0.09468424050958552940,253995521__Bacteria__Betaproteobacteria__Methylotenera_mobilis_JLW8__LysR_family_transcriptional_regulator:0.10869422644681682455):0.18185928566719161692):0.03145565518220801160):0.03194717207632389450):0.05261326953983400806):0.07386313933510721408):0.06676115717907289693,372488896__Bacteria__Betaproteobacteria__Dechlorosoma_suillum_PS__transcriptional_regulator:0.28725010261966260616):0.06996758829549692971,((254787760__Bacteria__Gammaproteobacteria__Teredinibacter_turnerae_T7901__LysR_family_transcriptional_regulator:0.36856422059392485169,90020304__Bacteria__Gammaproteobacteria__Saccharophagus_degradans_2-40__transcriptional_regulator|_LysR_family:0.29535788543156182850):0.11666170031325034939,(110833007__Bacteria__Gammaproteobacteria__Alcanivorax_borkumensis_SK2__LysR_family_transcriptional_regulator:0.19605644409243422333,((385331942__Bacteria__Gammaproteobacteria__Marinobacter_adhaerens_HP15__LysR_family_transcriptional_regulator:0.12064998159442850978,(120554775__Bacteria__Gammaproteobacteria__Marinobacter_aquaeolei_VT8__LysR_family_transcriptional_regulator:0.00412393944818282340,387813864__Bacteria__Gammaproteobacteria__Marinobacter_hydrocarbonoclasticus_ATCC_49840__DNA|binding_transcriptional_regulator:0.00217119684331314828):0.05137715692125226913):0.16657584958574006562,83647084__Bacteria__Gammaproteobacteria__Hahella_chejuensis_KCTC_2396__transcriptional_regulator:0.24000594727018428887):0.09533515824369992453):0.08256067191980570596):0.19059652111901648208):0.17462301309299427254,((50083964__Bacteria__Gammaproteobacteria__Acinetobacter_sp_ADP1__LysR_family_transcriptional_regulator:0.04851927024050938647,((375133651__Bacteria__Gammaproteobacteria__Acinetobacter_calcoaceticus_PHEA-2__LysR_family_transcriptional_regulator:0.00000122123005994819,299771404__Bacteria__Gammaproteobacteria__Acinetobacter_oleivorans_DR1__RuBisCO_operon_transcriptional_regulator:0.02022278566256596397):0.01762563288055745206,((126640826__Bacteria__Gammaproteobacteria__Acinetobacter_baumannii_ATCC_17978__LysR_family_transcriptional_regulator:0.00000122123005994819,384130723__Bacteria__Gammaproteobacteria__Acinetobacter_baumannii_1656-2__transcriptional_regulator:0.00000122123005994819):0.00000122123005994819,((215484503__Bacteria__Gammaproteobacteria__Acinetobacter_baumannii_AB307-0294__RuBisCO_operon_transcriptional_regulator:0.00000122123005994819,((384142012__Bacteria__Gammaproteobacteria__Acinetobacter_baumannii_MDR-ZJ06__LysR_family_transcriptional_regulator:0.00000122123005994819,((213156552__Bacteria__Gammaproteobacteria__Acinetobacter_baumannii_AB0057__transcriptional_regulator|_LysR_family:0.00000122123005994819,169797042__Bacteria__Gammaproteobacteria__Acinetobacter_baumannii_AYE__LysR_family_transcriptional_regulator:0.00000122123005994819):0.00000122123005994819,387125041__Bacteria__Gammaproteobacteria__Acinetobacter_baumannii_MDR-TJ__transcriptional_regulator:0.00000122123005994819):0.00000122123005994819):0.00000122123005994819,184157044__Bacteria__Gammaproteobacteria__Acinetobacter_baumannii_ACICU__transcriptional_regulator:0.00000122123005994819):0.00000122123005994819):0.00000122123005994819,(169634166__Bacteria__Gammaproteobacteria__Acinetobacter_baumannii_SDF__LysR_family_transcriptional_regulator:0.00331926676549498161,385236312__Bacteria__Gammaproteobacteria__Acinetobacter_baumannii_TCDC-AB0715__transcriptional_regulator:0.00000122123005994819):0.00000122123005994819):0.00000122123005994819):0.03820183660557722322):0.01520877826278749755):0.52142950827671508129,(71908112__Bacteria__Betaproteobacteria__Dechloromonas_aromatica_RCB__LysR_family_transcriptional_regulator:0.30435015153473826688,372488868__Bacteria__Betaproteobacteria__Dechlorosoma_suillum_PS__transcriptional_regulator:0.23950189478334793503):0.39964253852959369384):0.10783853821267362638):0.05982368556357443856):0.01453561487635874824):0.04163324722612741363):0.10081193542571903476):0.24654288792899228810,(((288957940__Bacteria__Alphaproteobacteria__Azospirillum_sp_B510__transcriptional_regulator:0.06324830226907954267,374292033__Bacteria__Alphaproteobacteria__Azospirillum_lipoferum_4B__transcriptional_regulator|_LysR_family:0.06194276916621564016):0.41062563362840254211,((83591945__Bacteria__Alphaproteobacteria__Rhodospirillum_rubrum_ATCC_11170__LysR_family_transcriptional_regulator:0.40262752749873115254,158422296__Bacteria__Alphaproteobacteria__Azorhizobium_caulinodans_ORS_571__transcriptional_regulator:0.34180154670388229743):0.13671669234922814717,((((((170742668__Bacteria__Alphaproteobacteria__Methylobacterium_sp_4-46__LysR_family_transcriptional_regulator:0.20150903912707984755,(240137898__Bacteria__Alphaproteobacteria__Methylobacterium_extorquens_AM1__LysR_family_transcriptional_regulator:0.06964612876268257147,170751636__Bacteria__Alphaproteobacteria__Methylobacterium_radiotolerans_JCM_2831__LysR_family_transcriptional_regulator:0.01885609031277177619):0.15768149901409289626):0.08509530007571340648,(217979355__Bacteria__Alphaproteobacteria__Methylocella_silvestris_BL2__LysR_family_transcriptional_regulator:0.34608995830247668568,((209963363__Bacteria__Alphaproteobacteria__Rhodospirillum_centenum_SW__transcriptional_regulator|_LysR_family_protein:0.33224373681879781905,384262242__Bacteria__Alphaproteobacteria__Rhodospirillum_photometricum_DSM_122__LysR_family_transcriptional_regulator:0.32667606164676943337):0.10647434259761701103,182679422__Bacteria__Alphaproteobacteria__Beijerinckia_indica_subsp_indica_ATCC_9039__LysR_family_transcriptional_regulator:0.20164555650936472064):0.03519341778544755883):0.08805579275694612462):0.08403143430655943269,((((222148676__Bacteria__Alphaproteobacteria__Agrobacterium_vitis_S4__LysR_family_transcriptional_regulator:0.53135562615307829759,285019311__Bacteria__Gammaproteobacteria__Xanthomonas_albilineans_GPE_PC73__LysR_family_transcriptional_regulator:0.48871471690329115756):0.09966880199266059392,((153007371__Bacteria__Alphaproteobacteria__Ochrobactrum_anthropi_ATCC_49188__LysR_family_transcriptional_regulator:0.08466984345809276669,(148559636__Bacteria__Alphaproteobacteria__Brucella_ovis_ATCC_25840__LysR_family_transcriptional_regulator:0.00000122123005994819,((340789659__Bacteria__Alphaproteobacteria__Brucella_pinnipedialis_B2-94__LysR_family_transcriptional_regulator:0.00000122123005994819,(256368496__Bacteria__Alphaproteobacteria__Brucella_microti_CCM_4915__LysR_family_transcriptional_regulator:0.00637570693116416669,17988196__Bacteria__Alphaproteobacteria__Brucella_melitensis_bv_1_str_16M__LysR_family_transcriptional_regulator:0.00637086197619872539):0.00000122123005994819):0.00000122123005994819,(23500944__Bacteria__Alphaproteobacteria__Brucella_suis_1330__LysR_family_transcriptional_regulator:0.00000122123005994819,(62289018__Bacteria__Alphaproteobacteria__Brucella_abortus_bv_1_str_9-941__LysR_family_transcriptional_regulator:0.00000122123005994819,161618019__Bacteria__Alphaproteobacteria__Brucella_canis_ATCC_23365__LysR_family_transcriptional_regulator:0.00000122123005994819):0.00000122123005994819):0.00000122123005994819):0.00317213654365061269):0.07558848930001584032):0.38672416265722897588,((159184417__Bacteria__Alphaproteobacteria__Agrobacterium_tumefaciens_str_C58_circ-lin__transcriptional_regulator|_LysR_family:0.02064877931449801002,325292055__Bacteria__Alphaproteobacteria__Agrobacterium_sp_H13-3_circ-linear__LysR_family_transcriptional_regulator:0.00418735204347327715):0.32611545680299441896,(110635302__Bacteria__Alphaproteobacteria__Chelativorans_sp_BNC1__LysR_family_transcriptional_regulator:0.31132905769241370209,222086872__Bacteria__Alphaproteobacteria__Agrobacterium_radiobacter_K84__transcriptional_regulator:0.07289306728805859670):0.13158951406326896416):0.15461317124286119706):0.15419291495484674370):0.11755398230947644578,(148261150__Bacteria__Alphaproteobacteria__Acidiphilium_cryptum_JF-5__LysR_family_transcriptional_regulator:0.00000122123005994819,326404551__Bacteria__Alphaproteobacteria__Acidiphilium_multivorum_AIU301__LysR_family_transcriptional_regulator:0.00000122123005994819):0.49486270992715547523):0.03617367822769248370,(114328160__Bacteria__Alphaproteobacteria__Granulibacter_bethesdensis_CGDNIH1__LysR_family_transcriptional_regulator:0.41961196754637664075,(56550946__Bacteria__Alphaproteobacteria__Zymomonas_mobilis_subsp_mobilis_ZM4__LysR_family_transcriptional_regulator:0.37125142558071072552,(258542400__Bacteria__Alphaproteobacteria__Acetobacter_pasteurianus_IFO_3283-01__LysR_family_transcriptional_regulator:0.14732922504654855089,((162146483__Bacteria__Alphaproteobacteria__Gluconacetobacter_diazotrophicus_PAl_5__LysR_family_transcriptional_regulator:0.09890054908491334451,58040590__Bacteria__Alphaproteobacteria__Gluconobacter_oxydans_621H__transcriptional_regulator:0.22911692585605528127):0.06764896949892368339,347759664__Bacteria__Alphaproteobacteria__Gluconacetobacter_xylinus_NBRC_3288__LysR_family_transcriptional_regulator:0.23043647056406396656):0.03792561733596958723):0.14280753258433268038):0.08374484182490528339):0.13121688801020958692):0.04285063393678548160):0.05391346525141475082,(((338739982__Bacteria__Alphaproteobacteria__Hyphomicrobium_sp_MC1__LysR_family_transcriptional_regulator:0.33159898437799312232,312114921__Bacteria__Alphaproteobacteria__Rhodomicrobium_vannielii_ATCC_17100__LysR_family_transcriptional_regulator:0.28403047349016324885):0.07437520900818508918,((154246599__Bacteria__Alphaproteobacteria__Xanthobacter_autotrophicus_Py2__LysR_family_transcriptional_regulator:0.27898322706088124479,((148251878__Bacteria__Alphaproteobacteria__Bradyrhizobium_sp_BTAi1__LysR_family_transcriptional_regulator:0.06755466264206250182,146337429__Bacteria__Alphaproteobacteria__Bradyrhizobium_sp_ORS_278__LysR_family_transcriptional_regulator:0.08072329038683279112):0.26777798349696629865,(209886659__Bacteria__Alphaproteobacteria__Oligotropha_carboxidovorans_OM5__LysR_family_transcriptional_regulator:0.32981606400454932526,300022362__Bacteria__Alphaproteobacteria__Hyphomicrobium_denitrificans_ATCC_51888__LysR_family_transcriptional_regulator:0.22362720690676513025):0.08611613702846053486):0.03888780263748350952):0.06463152962334182960,298293738__Bacteria__Alphaproteobacteria__Starkeya_novella_DSM_506__LysR_family_transcriptional_regulator:0.29265104991378931842):0.12969062294965599813):0.03286684423707405406,((115523801__Bacteria__Alphaproteobacteria__Rhodopseudomonas_palustris_BisA53__LysR_family_transcriptional_regulator:0.20286663770556126463,90423188__Bacteria__Alphaproteobacteria__Rhodopseudomonas_palustris_BisB18__LysR_family_transcriptional_regulator:0.10222966648780441867):0.06486448424467790297,((316935079__Bacteria__Alphaproteobacteria__Rhodopseudomonas_palustris_DX-1__LysR_family_transcriptional_regulator:0.05578450491994656202,(192290362__Bacteria__Alphaproteobacteria__Rhodopseudomonas_palustris_TIE-1__LysR_family_transcriptional_regulator:0.00491515901644476189,39934838__Bacteria__Alphaproteobacteria__Rhodopseudomonas_palustris_CGA009__LysR_family_transcriptional_regulator:0.00799755925122537514):0.06090476021948901253):0.11108840649213658214,(91976350__Bacteria__Alphaproteobacteria__Rhodopseudomonas_palustris_BisB5__LysR_family_transcriptional_regulator:0.13657583128357700386,86750705__Bacteria__Alphaproteobacteria__Rhodopseudomonas_palustris_HaA2__LysR_family_transcriptional_regulator:0.10102684648105310361):0.07347580117945179401):0.11008169394301096922):0.21721314968499322307):0.05653074557965896002):0.06665711543958453833,(383318024__Bacteria__Gammaproteobacteria__Frateuria_aurantia_DSM_6220__transcriptional_regulator:0.68131770498835286798,((302382363__Bacteria__Alphaproteobacteria__Brevundimonas_subvibrioides_ATCC_15264__LysR_family_transcriptional_regulator:0.34240811524865688575,(319785593__Bacteria__Alphaproteobacteria__Mesorhizobium_ciceri_biovar_biserrulae_WSM1271__LysR_family_transcriptional_regulator:0.05629286261670805869,(337271019__Bacteria__Alphaproteobacteria__Mesorhizobium_opportunistum_WSM2075__LysR_family_transcriptional_regulator:0.01951830639428785152,13474676__Bacteria__Alphaproteobacteria__Mesorhizobium_loti_MAFF303099__transcriptional_regulator:0.01548621831619089936):0.01951071510432228137):0.60857683254057082234):0.07816782753832003661,(148553874__Bacteria__Alphaproteobacteria__Sphingomonas_wittichii_RW1__LysR_family_transcriptional_regulator:0.51927188572399562982,119387074__Bacteria__Alphaproteobacteria__Paracoccus_denitrificans_PD1222__LysR_family_transcriptional_regulator:0.40705611251618467605):0.11005174827675424931):0.04913113141188878846):0.05940015892014194332):0.03268272558161115088,389877803__Bacteria__Alphaproteobacteria__Tistrella_mobilis_KA081020-065__LysR_family_transcriptional_regulator:0.37898236149054825850):0.02116656210080029160):0.11129706515504098063):0.16517683098886168369,(37522425__Bacteria__Cyanobacteria__Gloeobacter_violaceus_PCC_7421__LysR_family_transcriptional_regulator:0.69220086487899457062,(37523561__Bacteria__Cyanobacteria__Gloeobacter_violaceus_PCC_7421__LysR_family_transcriptional_regulator:0.37795462485124720065,((186685739__Bacteria__Cyanobacteria__Nostoc_punctiforme_PCC_73102__LysR_family_transcriptional_regulator:0.17131929469466170013,((257062195__Bacteria__Cyanobacteria__Cyanothece_sp_PCC_8802__LysR_family_transcriptional_regulator:0.00000122123005994819,218249109__Bacteria__Cyanobacteria__Cyanothece_sp_PCC_8801__LysR_family_transcriptional_regulator:0.00274853056723397019):0.19907109273385070747,166367937__Bacteria__Cyanobacteria__Microcystis_aeruginosa_NIES-843__transcriptional_regulator:0.19684365478643928160):0.08879625149150047192):0.06435587853236085509,(307151460__Bacteria__Cyanobacteria__Cyanothece_sp_PCC_7822__LysR_family_transcriptional_regulator:0.24250334134013024068,(220908244__Bacteria__Cyanobacteria__Cyanothece_sp_PCC_7425__LysR_family_transcriptional_regulator:0.23360299414170052068,75911220__Bacteria__Cyanobacteria__Anabaena_variabilis_ATCC_29413__LysR_family_transcriptional_regulator:0.21330627423131615084):0.04030483483798061317):0.04774022393877368209):0.40473379939192422050):0.02240108834708862476):0.09705120517682264136):0.31039252500547137581):0.12354271169697386701):0.11251594405854502268,(332295101__Bacteria__Clostridia__Thermodesulfobium_narugense_DSM_14796__LysR_family_transcriptional_regulator:0.70536295929554249096,(320162346__Bacteria__Chloroflexi__Anaerolinea_thermophila_UNI-1__LysR_family_transcriptional_regulator:1.13410273378103565456,(116625718__Bacteria__Acidobacteria__Candidatus_Solibacter_usitatus_Ellin6076__LysR_family_transcriptional_regulator:0.54873379215164574951,((374310488__Bacteria__Acidobacteria__Granulicella_mallensis_MP5ACTX8__transcriptional_regulator|_LysR_family:0.29341835232826107838,(390958943__Bacteria__Acidobacteria__Terriglobus_roseus_DSM_18391__transcriptional_regulator:0.18875274914965980977,322433975__Bacteria__Acidobacteria__Granulicella_tundricola__LysR_family_transcriptional_regulator:0.18016897630790001950):0.16357388563385455438):0.20191239154880788464,225873794__Bacteria__Acidobacteria__Acidobacterium_capsulatum_ATCC_51196__LysR_family_transcriptional_regulator:0.66101868569633104311):0.08102199880644438135):0.16513210108566062084):0.07616555388537607496):0.06853982018630164208):0.05789607185220037311):0.08126646471758107448):0.06331899324649770122,(((326791092__Bacteria__Clostridia__Clostridium_lentocellum_DSM_5427__LysR_family_transcriptional_regulator:0.93025431442586192787,(((269120801__Bacteria__Fusobacteria__Sebaldella_termitidis_ATCC_33386__LysR_family_transcriptional_regulator:0.72917714277963840974,310779328__Bacteria__Fusobacteria__Ilyobacter_polytropus_DSM_2926__LysR_family_transcriptional_regulator:0.35002614889804900544):0.12076461777467430159,((18310457__Bacteria__Clostridia__Clostridium_perfringens_str_13__LysR_family_transcriptional_regulator:0.41846893388365258293,(187933908__Bacteria__Clostridia__Clostridium_botulinum_B_str_Eklund_17B__LysR_family_transcriptional_regulator:0.04184852163088168681,188590286__Bacteria__Clostridia__Clostridium_botulinum_E3_str_Alaska_E43__LysR|family_transcriptional_regulator:0.00972806293362928239):0.19828649603479620023):0.16184314032943905581,148381530__Bacteria__Clostridia__Clostridium_botulinum_A_str_ATCC_3502__LysR_family_transcriptional_regulator:0.25101366986730377917):0.10258456656023111353):0.18554186138383910176,(((((((238925972__Bacteria__Clostridia__Eubacterium_rectale_ATCC_33656__LysR_family_transcriptional_regulator:0.30717391709841629366,302385339__Bacteria__Clostridia__Clostridium_saccharolyticum_WM1__LysR_family_transcriptional_regulator:0.27200123997112579666):0.37204111933046146721,((379012732__Bacteria__Clostridia__Acetobacterium_woodii_DSM_1030__LysR_family_transcriptional_regulator:0.31797446982185190167,(317132150__Bacteria__Clostridia__Ethanoligenens_harbinense_YUAN-3__transcriptional_regulator|_LysR_family:0.26376306251268999414,114566717__Bacteria__Clostridia__Syntrophomonas_wolfei_subsp_wolfei_str_Goettingen__transcriptional_regulator:0.15861662737738863038):0.04745689309633933234):0.40329850268001499192,339441372__Bacteria__Clostridia__Clostridium_sp_SY8519__transcriptional_regulator:0.85758948753753050376):0.05183081410796346739):0.09336325787684982003,(302387679__Bacteria__Clostridia__Clostridium_saccharolyticum_WM1__LysR_family_transcriptional_regulator:0.56444556540831070102,158319869__Bacteria__Clostridia__Alkaliphilus_oremlandii_OhILAs__LysR_family_transcriptional_regulator:0.22796110222259957645):0.44981846382311935217):0.13905974211580135469,(150018331__Bacteria__Clostridia__Clostridium_beijerinckii_NCIMB_8052__LysR_family_transcriptional_regulator:0.93247029827322469586,(348026634__Bacteria__Negativicutes__Megasphaera_elsdenii_DSM_20460__LysR_family_transcriptional_regulator:0.77783570198940121809,(374317569__Bacteria__Spirochaetes__Sphaerochaeta_pleomorpha_str_Grapes__transcriptional_regulator:0.78661734653779435966,(((260687054__Bacteria__Clostridia__Clostridium_difficile_R20291__LysR_family_transcriptional_regulator:0.00000122123005994819,(126699407__Bacteria__Clostridia__Clostridium_difficile_630__LysR_family_transcriptional_regulator:0.00000122123005994819,384361075__Bacteria__Clostridia__Clostridium_difficile_BI1__LysR_family_transcriptional_regulator:0.00000122123005994819):0.00000122123005994819):0.00000122123005994819,260683458__Bacteria__Clostridia__Clostridium_difficile_CD196__LysR_family_transcriptional_regulator:0.00000122123005994819):0.66467794289665549368,((160879924__Bacteria__Clostridia__Clostridium_phytofermentans_ISDg__MarR_family_transcriptional_regulator:0.33006207609488197319,(300856935__Bacteria__Clostridia__Clostridium_ljungdahlii_DSM_13528__LysR_family_transcriptional_regulator:0.27598547900415010270,379011421__Bacteria__Clostridia__Acetobacterium_woodii_DSM_1030__LysR_family_transcriptional_regulator:0.45751653224270466547):0.11069742407024027453):0.27168278527265055100,(310825954__Bacteria__Clostridia__Eubacterium_limosum_KIST612__LysR_substrate_binding_domain_family_protein:0.41681643613016372552,(326791761__Bacteria__Clostridia__Clostridium_lentocellum_DSM_5427__LysR_family_transcriptional_regulator:0.48353878886565282436,160880042__Bacteria__Clostridia__Clostridium_phytofermentans_ISDg__LysR_family_transcriptional_regulator:0.57333347705016979301):0.11385067967796222432):0.06120932197340608200):0.09168918961777632048):0.06699257235866758198):0.08420853437730257962):0.02813130253423469854):0.05641248844527189943):0.07103972758741426696,((300856924__Bacteria__Clostridia__Clostridium_ljungdahlii_DSM_13528__transcriptional_regulator:0.11682396275825136789,219855441__Bacteria__Clostridia__Clostridium_kluyveri_NBRC_12016__hypothetical_protein:0.13591498095692119974):0.06675369577550628597,317131599__Bacteria__Clostridia__Ethanoligenens_harbinense_YUAN-3__transcriptional_regulator|_LysR_family:0.40013845747720788726):0.32056835730211985513):0.07243686800779897128,312128647__Bacteria__Clostridia__Caldicellulosiruptor_hydrothermalis_108__LysR_family_transcriptional_regulator:0.51850080657336261591):0.14627735372937006320,((((146296654__Bacteria__Clostridia__Caldicellulosiruptor_saccharolyticus_DSM_8903__LysR_family_transcriptional_regulator:0.02759098689712574659,312127749__Bacteria__Clostridia__Caldicellulosiruptor_hydrothermalis_108__LysR_family_transcriptional_regulator:0.01707854541918964880):0.06942226655695656057,((289577579__Bacteria__Clostridia__Thermoanaerobacter_italicus_Ab9__LysR_family_transcriptional_regulator:0.00310506734428045873,297543882__Bacteria__Clostridia__Thermoanaerobacter_mathranii_subsp_mathranii_str_A3__LysR_family_transcriptional_regulator:0.00312205702166228928):0.02206275811517083296,(167038952__Bacteria__Clostridia__Thermoanaerobacter_sp_X514__LysR_family_transcriptional_regulator:0.00937021023434673334,((167038307__Bacteria__Clostridia__Thermoanaerobacter_pseudethanolicus_ATCC_33223__LysR_family_transcriptional_regulator:0.00000122123005994819,320116708__Bacteria__Clostridia__Thermoanaerobacter_brockii_subsp_finnii_Ako-1__LysR_substrate|binding_protein:0.00000122123005994819):0.00000122123005994819,345016835__Bacteria__Clostridia__Thermoanaerobacter_wiegelii_Rt8__LysR_family_transcriptional_regulator:0.00617649124610237556):0.01247394238904088980):0.00321878185411814599):0.04871661018757966061):0.25029915100804556172,(20807467__Bacteria__Clostridia__Thermoanaerobacter_tengcongensis_MB4__transcriptional_regulator:0.24742557099461354175,(220931389__Bacteria__Clostridia__Halothermothrix_orenii_H_168__LysR_family_transcriptional_regulator:0.18659336698931119902,302391153__Bacteria__Clostridia__Acetohalobium_arabaticum_DSM_5501__LysR_family_transcriptional_regulator:0.21200397131323039934):0.17444633521172162038):0.03944253474821665661):0.04512378121335768738,(333897957__Bacteria__Clostridia__Thermoanaerobacterium_xylanolyticum_LX-11__LysR_family_transcriptional_regulator:0.14250745426572444807,304317891__Bacteria__Clostridia__Thermoanaerobacterium_thermosaccharolyticum_DSM_571__LysR_family_transcriptional_regulator:0.08286870112488606277):0.22190337495030471038):0.16227461202294599096):0.09896467141778152177):0.12794715715650348264):0.10666042980707746146,(((((224372543__Bacteria__Epsilonproteobacteria__Nautilia_profundicola_AmH__transcriptional_regulator:0.65369942650952705954,(152991214__Bacteria__Epsilonproteobacteria__Nitratiruptor_sp_SB155-2__LysR_family_transcriptional_regulator:0.20042008510173606184,((313681638__Bacteria__Epsilonproteobacteria__Sulfuricurvum_kujiense_DSM_16994__LysR_family_transcriptional_regulator:0.12697311161699861848,(78776637__Bacteria__Epsilonproteobacteria__Sulfurimonas_denitrificans_DSM_1251__LysR_family_transcriptional_regulator:0.13217324898609106310,307721688__Bacteria__Epsilonproteobacteria__Sulfurimonas_autotrophica_DSM_16294__LysR_family_transcriptional_regulator:0.05536827004859398021):0.14392262061585633925):0.15789764462932420752,34557268__Bacteria__Epsilonproteobacteria__Wolinella_succinogenes_DSM_1740__LysR_family_transcriptional_regulator:0.35588562464347833769):0.10422680584303377349):0.26830883099915320278):0.46474972515456985933,269123255__Bacteria__Fusobacteria__Streptobacillus_moniliformis_DSM_12112__LysR_family_transcriptional_regulator:1.00429102793862545795):0.17355676898136512820,((325294697__Bacteria__Aquificae__Desulfurobacterium_thermolithotrophum_DSM_11699__transcriptional_regulator|_LysR_family:0.79205332408821960133,((188996422__Bacteria__Aquificae__Sulfurihydrogenibium_sp_YO3AOP1__LysR_family_transcriptional_regulator:0.25501756874208075798,225848011__Bacteria__Aquificae__Sulfurihydrogenibium_azorense_Az-Fu1__LysR_family_transcriptional_regulator:0.27457678973189569849):0.10703283258222096030,225849729__Bacteria__Aquificae__Persephonella_marina_EX-H1__LysR_family_transcriptional_regulator:0.23227245374682761736):0.32346792384890094008):0.17324421162899300564,(195953718__Bacteria__Aquificae__Hydrogenobaculum_sp_Y04AAS1__LysR_family_transcriptional_regulator:0.40522048591599019174,(15606065__Bacteria__Aquificae__Aquifex_aeolicus_VF5__LysR_family_transcriptional_regulator:0.21190790927232405760,((288818487__Bacteria__Aquificae__Hydrogenobacter_thermophilus_TK-6__LysR_family_transcriptional_regulator:0.00000122123005994819,384129240__Bacteria__Aquificae__Hydrogenobacter_thermophilus_TK-6_Xe__LysR_family_transcriptional_regulator:0.00000122123005994819):0.12977205366641264561,289548370__Bacteria__Aquificae__Thermocrinis_albus_DSM_14484__LysR_family_transcriptional_regulator:0.11256203096310536671):0.17864225689615886861):0.18625624401351961734):0.40946562009826220629):0.12623098696304160815):0.09799947388433688511,(((302339139__Bacteria__Spirochaetes__Spirochaeta_smaragdinae_DSM_11293__LysR_family_transcriptional_regulator:0.87712603030413616167,((28210900__Bacteria__Clostridia__Clostridium_tetani_E88__transcriptional_regulatory_protein:0.39314673672264266457,((118444826__Bacteria__Clostridia__Clostridium_novyi_NT__LysR_family_transcriptional_regulator:0.13220732652962050024,331270107__Bacteria__Clostridia__Clostridium_botulinum_BKT015925__LysR_family_transcriptional_regulator:0.12108658056246607293):0.28839688755729031566,158320062__Bacteria__Clostridia__Alkaliphilus_oremlandii_OhILAs__LysR_family_transcriptional_regulator:0.41859915332764235929):0.11053750535645485986):0.06820848247837107969,(220928082__Bacteria__Clostridia__Clostridium_cellulolyticum_H10__LysR_family_transcriptional_regulator:0.11118804124665788990,376260992__Bacteria__Clostridia__Clostridium_sp_BNL1100__transcriptional_regulator:0.06492889846634357365):0.34993241671824582006):0.14228092801901429110):0.11281181558590795688,((289449792__Bacteria__Clostridia__Clostridiales_genomosp_BVAB3_str_UPII9-5__LysR_substrate_binding_domain|containing_protein:1.15535685845715163644,328957437__Bacteria__Bacilli__Carnobacterium_sp_17-4__regulator_of_sulfur_assimilation_CysL|_activates_cysJI_expression:0.56863259694921419740):0.21213652993389209289,((332299161__Bacteria__Spirochaetes__Treponema_brennaborense_DSM_12168__LysR_family_transcriptional_regulator:0.80284040304273707189,(325970916__Bacteria__Spirochaetes__Spirochaeta_sp_Buddy__LysR_family_transcriptional_regulator:0.60320300600411902447,310659171__Bacteria__Clostridia__Clostridium_sticklandii_DSM_519__hypothetical_protein:0.51857499941977192037):0.15817740454427831054):0.20525379469887461426,((269118697__Bacteria__Fusobacteria__Sebaldella_termitidis_ATCC_33386__LysR_family_transcriptional_regulator:0.40172744457283898756,385800281__Bacteria__Clostridia__Halanaerobium_praevalens_DSM_2228__LysR_family_transcriptional_regulator:0.42034917132472565671):0.23668297304216864840,(((((348025620__Bacteria__Negativicutes__Megasphaera_elsdenii_DSM_20460__LysR_family_transcriptional_regulator:0.64725135502636343965,257789997__Bacteria__Actinobacteria__Eggerthella_lenta_DSM_2243__LysR_family_transcriptional_regulator:0.50641517986037631882):0.07533292517427457591,(((352685104__Bacteria__Negativicutes__Acidaminococcus_intestini_RyC-MR95__hypothetical_protein:0.41572507007645115307,339441970__Bacteria__Clostridia__Clostridium_sp_SY8519__transcriptional_regulator:0.36238595783145066687):0.09634886658350408362,350268511__Bacteria__Clostridia__Oscillibacter_valericigenes_Sjm18-20__putative_LysR_family_transcriptional_regulator:0.40650488946210505681):0.10969826986332610608,(104774473__Bacteria__Bacilli__Lactobacillus_delbrueckii_subsp_bulgaricus_ATCC_11842__LysR_family_transcriptional_regulator:0.41315629586667057538,284048011__Bacteria__Negativicutes__Acidaminococcus_fermentans_DSM_20731__LysR_family_transcriptional_regulator:0.59065419146863751276):0.10534957950745077460):0.15125478148536816714):0.06274406963458713238,(310827823__Bacteria__Clostridia__Eubacterium_limosum_KIST612__hypothetical_protein:0.56769463745661219445,302385692__Bacteria__Clostridia__Clostridium_saccharolyticum_WM1__LysR_family_transcriptional_regulator:0.46763837057763607552):0.13833525477782548929):0.12742484884167668002,((24380397__Bacteria__Bacilli__Streptococcus_mutans_UA159__LysR_family_transcriptional_regulator:0.35521554727168680454,((379705048__Bacteria__Bacilli__Streptococcus_infantarius_subsp_infantarius_CJ18__LysR_family_transcriptional_regulator:0.05669047500915228022,336064098__Bacteria__Bacilli__Streptococcus_pasteurianus_ATCC_43144__LysR_family_transcriptional_regulator:0.03183170380651162423):0.09175433619534985319,(288905124__Bacteria__Bacilli__Streptococcus_gallolyticus_UCN34__LysR_family_transcriptional_regulator:0.00618397622606249933,374337791__Bacteria__Bacilli__Streptococcus_macedonicus_ACA-DC_198__LysR_family_transcriptional_regulator_YeiE:0.01326755710778217308):0.14123486142340141436):0.21970884765219025891):0.31573478597625792563,(352518090__Bacteria__Bacilli__Tetragenococcus_halophilus_NBRC_12172__putative_LysR_family_transcriptional_regulator:0.41313455122620273974,(257065859__Bacteria__Clostridia__Anaerococcus_prevotii_DSM_20548__LysR_family_transcriptional_regulator:0.04761419032720778932,289450170__Bacteria__Clostridia__Clostridiales_genomosp_BVAB3_str_UPII9-5__LysR_substrate_binding_domain|containing_protein:0.05668321584378074179):0.82699295909609982225):0.11733550294797140401):0.05437392882614638240):0.13387507767980089124,(339500759__Bacteria__Spirochaetes__Spirochaeta_caldaria_DSM_7334__LysR_family_transcriptional_regulator:0.74301920636868978853,(336065556__Bacteria__others_bacteria__Erysipelothrix_rhusiopathiae_str_Fujisawa__LysR_family_transcriptional_regulator:0.96144938400577040216,((90962702__Bacteria__Bacilli__Lactobacillus_salivarius_UCC118__LysR_family_transcriptional_regulator:0.87961219401951318275,((116492111__Bacteria__Bacilli__Pediococcus_pentosaceus_ATCC_25745__transcriptional_regulator:0.26423698789129290709,377810261__Bacteria__Bacilli__Pediococcus_claussenii_ATCC_BAA-344__LysR_family_transcriptional_regulator:0.32457113619814570438):0.27235698717131640034,116333064__Bacteria__Bacilli__Lactobacillus_brevis_ATCC_367__transcriptional_regulator:0.51296147603296238238):0.17020602960023367700):0.12511660434308244372,(184154863__Bacteria__Bacilli__Lactobacillus_fermentum_IFO_3956__transcriptional_regulator:0.56055565530933260110,338203686__Bacteria__Bacilli__Lactobacillus_reuteri_SD2112__hypothetical_protein:0.61826687916700018288):0.24459524110500821537):0.12582701803544235619):0.15665483587365899854):0.07194863414718516426):0.05001805104167579563):0.07407127907797403377):0.07870819359183221786):0.26727213720032738653):0.24767740872557647558,((319955620__Bacteria__Bacteroidetes__Cellulophaga_algicola_DSM_14237__LysR_family_transcriptional_regulator:0.13660890447852611085,(340617784__Bacteria__Bacteroidetes__Zobellia_galactanivorans__LysR_family_transcriptional_regulator:0.20792075554256925218,(336171299__Bacteria__Bacteroidetes__Lacinutrix_sp_5H-3-7-4__LysR_family_transcriptional_regulator:0.32041796283362777853,325286339__Bacteria__Bacteroidetes__Cellulophaga_lytica_DSM_7489__LysR_family_transcriptional_regulator:0.15403106953458073347):0.07870624216673638429):0.05144334328114947424):0.64467228600425041662,(((295134481__Bacteria__Bacteroidetes__Zunongwangia_profunda_SM-A87__LysR_family_transcriptional_regulator:0.41983350797662899456,375010942__Bacteria__Bacteroidetes__Owenweeksia_hongkongensis_DSM_17368__transcriptional_regulator:0.49179205600849434932):0.09739017691960431822,(((((256423963__Bacteria__Bacteroidetes__Chitinophaga_pinensis_DSM_2588__LysR_family_transcriptional_regulator:0.38980923659709959539,375147597__Bacteria__Bacteroidetes__Niastella_koreensis_GR20-10__transcriptional_regulator|_LysR_family:0.39105447179281110914):0.38375306759571709003,(284039717__Bacteria__Bacteroidetes__Spirosoma_linguale_DSM_74__LysR_family_transcriptional_regulator:0.34901282628688323761,(387791466__Bacteria__Bacteroidetes__Solitalea_canadensis_DSM_3403__transcriptional_regulator:0.56221761605631159764,(338210457__Bacteria__Bacteroidetes__Runella_slithyformis_DSM_19594__LysR_family_transcriptional_regulator:0.34373239615702017025,(390946839__Bacteria__Bacteroidetes__Alistipes_finegoldii_DSM_17242__transcriptional_regulator:0.62834367693075154904,(150008438__Bacteria__Bacteroidetes__Parabacteroides_distasonis_ATCC_8503__transcriptional_regulator:0.40610666962442176775,((319901562__Bacteria__Bacteroidetes__Bacteroides_helcogenes_P_36-108__LysR_family_transcriptional_regulator:0.07994208640126923560,(53712499__Bacteria__Bacteroidetes__Bacteroides_fragilis_YCH46__putative_transcriptional_regulator:0.06676345339641816257,29350007__Bacteria__Bacteroidetes__Bacteroides_thetaiotaomicron_VPI-5482__transcriptional_regulator:0.12076069555480289930):0.04036692386136269545):0.13303412451439791675,150006302__Bacteria__Bacteroidetes__Bacteroides_vulgatus_ATCC_8482__transcriptional_regulator:0.15851988834569771813):0.08772578532945690677):0.09993818069399613979):0.13002925221211025786):0.06984653178775517002):0.04902927247890881413):0.04792741943027135909):0.01392067450662533463,(((255033957__Bacteria__Bacteroidetes__Dyadobacter_fermentans_DSM_18053__LysR_family_transcriptional_regulator:0.33084861619456656934,((325104142__Bacteria__Bacteroidetes__Pedobacter_saltans_DSM_12145__LysR_family_transcriptional_regulator:0.25977444946851541152,375145946__Bacteria__Bacteroidetes__Niastella_koreensis_GR20-10__transcriptional_regulator|_LysR_family:0.19353935402527683296):0.21711505807612771490,313202517__Bacteria__Bacteroidetes__Paludibacter_propionicigenes_WB4__LysR_family_transcriptional_regulator_transcriptional_regulator:0.28718928244599822852):0.05871722813221478404):0.04561449732655864509,(340616319__Bacteria__Bacteroidetes__Zobellia_galactanivorans__LysR_family_transcriptional_regulator:0.22829410290773963221,(193215543__Bacteria__Chlorobi__Chloroherpeton_thalassium_ATCC_35110__LysR_family_transcriptional_regulator:0.18496066837482877387,(119356275__Bacteria__Chlorobi__Chlorobium_phaeobacteroides_DSM_266__LysR_family_transcriptional_regulator:0.23860732110243837445,193212667__Bacteria__Chlorobi__Chlorobaculum_parvum_NCIB_8327__LysR_family_transcriptional_regulator:0.23943531893047706460):0.05185905542797107637):0.13197426851053950525):0.10207531781827580697):0.06507013042871206965,(255530184__Bacteria__Bacteroidetes__Pedobacter_heparinus_DSM_2366__LysR_family_transcriptional_regulator:0.39745529710577676141,146300634__Bacteria__Bacteroidetes__Flavobacterium_johnsoniae_UW101__LysR_family_transcriptional_regulator:0.26230922508760751155):0.07291059429967837457):0.03319386612243530044):0.05084824767730693890,256419948__Bacteria__Bacteroidetes__Chitinophaga_pinensis_DSM_2588__LysR_family_transcriptional_regulator:0.47902525034652893021):0.03359312499101004684,326798484__Bacteria__Bacteroidetes__Sphingobacterium_sp_21__LysR_family_transcriptional_regulator:0.62332287184943457881):0.06744545877733593153):0.06853497659183165058,187735207__Bacteria__others_bacteria__Akkermansia_muciniphila_ATCC_BAA-835__LysR_family_transcriptional_regulator:0.67183713188329940991):0.05586270445014551722):0.31655519103258805691):0.07200129345242936574):0.07024571716799261900,((169824173__Bacteria__Clostridia__Finegoldia_magna_ATCC_29328__transcriptional_regulator:0.85065624347884127854,261867408__Bacteria__Gammaproteobacteria__Aggregatibacter_actinomycetemcomitans_D11S-1__LysR_family_transcriptional_regulator:0.57103241414028427236):0.39901614828898812615,((27469228__Bacteria__Bacilli__Staphylococcus_epidermidis_ATCC_12228__LysR_family_transcriptional_regulator:0.29332060191596254217,(49482921__Bacteria__Bacilli__Staphylococcus_aureus_subsp_aureus_MRSA252__LysR_family_regulatory_protein:0.20313376747975431247,224476416__Bacteria__Bacilli__Staphylococcus_carnosus_subsp_carnosus_TM300__LysR_family_transcriptional_regulator:0.24338742923554620989):0.11848244720314154987):1.03141877327321918045,((29375245__Bacteria__Bacilli__Enterococcus_faecalis_V583__LysR_family_transcriptional_regulator:0.72655507258132423498,(389867750__Bacteria__Bacilli__Enterococcus_faecium_DO__LysR_family_transcriptional_regulator:0.57838667355868977893,81428924__Bacteria__Bacilli__Lactobacillus_sakei_subsp_sakei_23K__LysR_family_transcriptional_regulator:0.52355513628110250668):0.20593939932077717780):0.57659646174013134967,(172056388__Bacteria__Bacilli__Exiguobacterium_sibiricum_255-15__LysR_family_transcriptional_regulator:0.81805737486277518844,288554886__Bacteria__Bacilli__Bacillus_pseudofirmus_OF4__LysR_family_transcriptional_regulator:1.06329462346992698052):0.26165932682295101053):0.11941987003686105329):0.04840360174842736618):0.07701702739228559469):0.06089957966470395390):0.04888182260406710028,((189220119__Bacteria__others_bacteria__Methylacidiphilum_infernorum_V4__LysR_family_transcriptional_regulator:0.56576397948654122416,320103749__Bacteria__Planctomycetes__Isosphaera_pallida_ATCC_43644__transcriptional_regulator|_LysR_family:0.81869081415667710466):0.12890058214621008537,51893814__Bacteria__Clostridia__Symbiobacterium_thermophilum_IAM_14863__LysR_family_transcriptional_regulator:0.39635651862101967113):0.65163472830581570250):0.05889102362388187739):0.04758441856464168396,(294053875__Bacteria__others_bacteria__Coraliomargarita_akajimensis_DSM_45221__LysR_family_transcriptional_regulator:1.11227219873147342710,269926736__Bacteria__others_bacteria__Thermobaculum_terrenum_ATCC_BAA-798__transcriptional_regulator|_LysR_family:0.70129077892357005730):0.12884322643619294801):0.03220222668546574019):0.04652081855202466754,((83590659__Bacteria__Clostridia__Moorella_thermoacetica_ATCC_39073__LysR_family_transcriptional_regulator:0.50837776460669703571,((296132463__Bacteria__Clostridia__Thermincola_potens_JR__transcriptional_regulator|_LysR_family:0.68900331453731344933,(169830283__Bacteria__Clostridia__Candidatus_Desulforudis_audaxviator_MP104C__LysR_family_transcriptional_regulator:0.47795016522573213757,260893911__Bacteria__Clostridia__Ammonifex_degensii_KC4__LysR_family_transcriptional_regulator:0.48572634073541187671):0.21302993686543381102):0.06694532616058040952,334339958__Bacteria__Clostridia__Desulfotomaculum_ruminis_DSM_2154__LysR_substrate|binding_protein:0.49201475870652389144):0.07079053323072946602):0.12264841517525507109,(296133485__Bacteria__Clostridia__Thermincola_potens_JR__transcriptional_regulator|_LysR_family:0.45095993734517469953,(147677683__Bacteria__Clostridia__Pelotomaculum_thermopropionicum_SI__transcriptional_regulator:0.23113732068675515996,(333979697__Bacteria__Clostridia__Desulfotomaculum_kuznetsovii_DSM_6115__LysR_family_transcriptional_regulator:0.31445265595538429704,258513527__Bacteria__Clostridia__Desulfotomaculum_acetoxidans_DSM_771__LysR_family_transcriptional_regulator:0.44029827265665161251):0.27102478564912829695):0.28930569669673433797):0.26889257727902698969):0.07696993397221296718):0.09566634168921282766):0.08799702725801614167):0.23719960311061882852,(20094918__Archaea__Thermococcales-pyroco__Methanopyrus_kandleri_AV19__LysR_family_transcriptional_regulator:0.56386044162536452795,(296109796__Archaea__Methanococcales__Methanocaldococcus_infernus_ME__transcriptional_regulator|_LysR_family:0.10429816187858828580,((333910867__Archaea__Methanococcales__Methanotorris_igneus_Kol_5__LysR_family_transcriptional_regulator:0.05319411658407268567,((297619839__Archaea__Methanococcales__Methanococcus_voltae_A3__LysR_family_transcriptional_regulator:0.11054817758004803485,(45359275__Archaea__Methanococcales__Methanococcus_maripaludis_S2__LysR_family_transcriptional_regulator:0.06375692684858072501,150399762__Archaea__Methanococcales__Methanococcus_vannielii_SB__LysR_family_transcriptional_regulator:0.07584398884937516849):0.03673789220511594622):0.05869256361169843811,(336121402__Archaea__Methanococcales__Methanothermococcus_okinawensis_IH1__LysR_family_transcriptional_regulator:0.03875524907305712835,150401127__Archaea__Methanococcales__Methanococcus_aeolicus_Nankai-3__LysR_family_transcriptional_regulator:0.15166716786506331816):0.05079785002780582565):0.06112043656352964677):0.12240078760613869180,(261403060__Archaea__Methanococcales__Methanocaldococcus_vulcanius_M7__LysR_family_transcriptional_regulator:0.02101622777416028293,(256810511__Archaea__Methanococcales__Methanocaldococcus_fervens_AG86__LysR_family_transcriptional_regulator:0.01585371036348982854,(15668475__Archaea__Methanococcales__Methanocaldococcus_jannaschii_DSM_2661__transcriptional_regulator:0.00387316381738430889,289192547__Archaea__Methanococcales__Methanocaldococcus_sp_FS406-22__LysR_family_transcriptional_regulator:0.00880822996493065002):0.00707914092970797840):0.00373634638136941671):0.06889469701168510207):0.13638319327021927729):0.30731296741178559806):0.16677859687360954699,11499710__Archaea__Archaeoglobales__Archaeoglobus_fulgidus_DSM_4304__LysR_family_transcriptional_regulator:1.11268105290779528715):0.0;
